# Supplementary material for: 12-h clock regulation of genetic information flow by XBP1s
Source: PLoS Biol. 2020 Jan 14;18(1):e3000580. doi: 10.1371/journal.pbio.3000580 (PMC6959563; doi:10.1371/journal.pbio.3000580)
Supplement: S1 Table — The number of total and mapped reads for RNA-Seq data. (XLSX) [file pbio.3000580.s008.xlsx]

## Sheet: Sheet1
Samples	Raw reads (pairs)	Trimming survival rate	Survival reads (pairs)	Overall alignment rate
WT CT0A	65537740	0.9631	63116253	0.9605
WT CT0B	66298325	0.9531	63191837	0.9587
WT CT10A	34588303	0.9559	33062349	0.9429
WT CT10B	38463915	0.9687	37259808	0.9584
WT CT12A	51598907	0.9516	49101805	0.9517
WT CT12B	56018599	0.9665	54143025	0.9511
WT CT14A	47797766	0.969	46318057	0.9508
WT CT14B	56700419	0.9648	54706751	0.9484
WT CT16A	51948052	0.9699	50384513	0.9662
WT CT16B	49454716	0.9632	47636539	0.9655
WT CT18A	45661674	0.9612	43890856	0.963
WT CT18B	44369662	0.9678	42942599	0.9613
WT CT20A	50987770	0.9608	48991165	0.9566
WT CT20B	49594947	0.963	47762244	0.9513
WT CT22A	41975785	0.9585	40234295	0.9607
WT CT22B	41433212	0.9546	39551436	0.9568
WT CT24A	52641184	0.9603	50549914	0.9553
WT CT24B	38282463	0.9642	36910469	0.9586
WT CT26A	47103368	0.9559	45024716	0.9401
WT CT26B	43791006	0.9615	42106326	0.9528
WT CT28A	33933399	0.969	32882494	0.9569
WT CT28B	34220770	0.9634	32969583	0.9495
WT CT2A	46713810	0.9568	44694058	0.9618
WT CT2B	56580071	0.9648	54588188	0.9689
WT CT30A	40352173	0.9641	38903291	0.9572
WT CT30B	47128889	0.9613	45307069	0.9602
WT CT32A	53921268	0.9578	51647487	0.9445
WT CT32B	39574295	0.9537	37741345	0.9588
WT CT34A	48888313	0.9551	46693057	0.9524
WT CT34B	45289500	0.9607	43511388	0.9554
WT CT36A	49354258	0.9524	47005740	0.963
WT CT36B	64118934	0.9625	61713480	0.9635
WT CT38A	38865078	0.967	37581687	0.958
WT CT38B	50056118	0.9544	47771276	0.9573
WT CT40A	45310806	0.9511	43094608	0.9561
WT CT40B	48650197	0.9626	46829936	0.9589
WT CT42A	35552058	0.9584	34074832	0.9612
WT CT42B	44076993	0.9617	42389263	0.9572
WT CT44A	47267900	0.9643	45580804	0.9606
WT CT44B	40572278	0.969	39315770	0.9583
WT CT46A	45662974	0.9659	44106111	0.9505
WT CT46B	36399834	0.9533	34700612	0.9536
WT CT4A	37180677	0.9646	35863458	0.9625
WT CT4B	33146551	0.9648	31981188	0.9668
WT CT6A	38640201	0.957	36977014	0.9579
WT CT6B	28094394	0.9661	27142526	0.9551
WT CT8A	39474987	0.9596	37878507	0.9564
WT CT8B	36435069	0.9659	35193399	0.9567
XBP1 LKO CT0A	53861773	0.9636	51900809	0.9622
XBP1 LKO CT0B	26065999	0.9673	25214207	0.9429
XBP1 LKO CT10A	39377927	0.9693	38170230	0.9519
XBP1 LKO CT10B	47484926	0.9494	45081210	0.9601
XBP1 LKO CT12A	43436210	0.9565	41547681	0.9608
XBP1 LKO CT12B	45555148	0.9623	43838672	0.9557
XBP1 LKO CT14A	29072869	0.9553	27772946	0.9585
XBP1 LKO CT14B	59341570	0.9636	57179472	0.9592
XBP1 LKO CT16A	21598372	0.9604	20742040	0.9669
XBP1 LKO CT16B	29013767	0.9637	27961401	0.9633
XBP1 LKO CT18A	17033668	0.9628	16400379	0.9556
XBP1 LKO CT18B	41528671	0.9608	39901082	0.9525
XBP1 LKO CT20A	44364971	0.9627	42712320	0.955
XBP1 LKO CT20B	35334615	0.9595	33902485	0.9573
XBP1 LKO CT22A	33749170	0.9628	32492738	0.9517
XBP1 LKO CT22B	33047492	0.961	31758255	0.9499
XBP1 LKO CT24A	16333851	0.9653	15766448	0.946
XBP1 LKO CT24B	17403334	0.9577	16668032	0.9484
XBP1 LKO CT26A	31500763	0.9644	30380541	0.9537
XBP1 LKO CT26B	40373399	0.9663	39011792	0.9556
XBP1 LKO CT28A	28235766	0.966	27275263	0.9589
XBP1 LKO CT28B	32990040	0.9624	31749451	0.9558
XBP1 LKO CT2A	30319863	0.9671	29320933	0.9517
XBP1 LKO CT2B	45734383	0.9613	43964775	0.9643
XBP1 LKO CT30A	44863740	0.9589	43019409	0.955
XBP1 LKO CT30B	21542134	0.9638	20763252	0.9572
XBP1 LKO CT32A	38017583	0.9571	36386689	0.9506
XBP1 LKO CT32B	33682522	0.9693	32646798	0.9622
XBP1 LKO CT34A	40201258	0.9621	38678607	0.9528
XBP1 LKO CT34B	50957308	0.961	48969296	0.9503
XBP1 LKO CT36A	44515758	0.959	42691502	0.9572
XBP1 LKO CT36B	44380464	0.9651	42832758	0.9463
XBP1 LKO CT38A	48223104	0.9587	46232807	0.9545
XBP1 LKO CT38B	56188728	0.9546	53638241	0.9551
XBP1 LKO CT40A	48494558	0.9616	46632638	0.947
XBP1 LKO CT40B	40683158	0.9604	39072331	0.9485
XBP1 LKO CT42A	49247467	0.9614	47348968	0.9398
XBP1 LKO CT42B	55548307	0.9524	52905229	0.9472
XBP1 LKO CT44A	47513600	0.965	45849378	0.9564
XBP1 LKO CT44B	52056066	0.9587	49906298	0.9566
XBP1 LKO CT46A	48522895	0.964	46774357	0.9544
XBP1 LKO CT46B	58599432	0.9623	56391178	0.9547
XBP1 LKO CT4A	47155340	0.9652	45514363	0.9582
XBP1 LKO CT4B	38017665	0.9633	36621070	0.954
XBP1 LKO CT6A	48854412	0.9624	47018443	0.9506
XBP1 LKO CT6B	26587876	0.9634	25615143	0.9461
XBP1 LKO CT8A	43669143	0.9607	41954324	0.9568
XBP1 LKO CT8B	41239506	0.9644	39771348	0.9608
