# Supplementary material for: 12-h clock regulation of genetic information flow by XBP1s
Source: PLoS Biol. 2020 Jan 14;18(1):e3000580. doi: 10.1371/journal.pbio.3000580 (PMC6959563; doi:10.1371/journal.pbio.3000580)
Supplement: S4 Table — Tab 1: GO terms associated with all genes with 12-h rhythms in XBP1Flox mice, identified using the eigenvalue/pencil method, using all mouse genes as background. Tab 2: GO terms associated with all genes with 12-h rhythms in XBP1Flox mice, identified using the eigenvalue/pencil method, using all expressed mouse genes as background. Tab 3: GO terms associated with the genes whose 12-h rhythms were either abolished or dampened in XBP1LKO compared to XBP1Flox mice, identified using the eigenvalue/pencil method, using all mouse genes as background. Tab 4: GO terms associated with the genes whose 12-h rhythms were either abolished or dampened in XBP1LKO compared to XBP1Flox mice, identified using the eigenvalue/pencil method, using all expressed mouse genes as background. Tab 5: GO terms associated with all 2,501 genes with 12-h rhythms only in XBP1Flox mice, identified using the eigenvalue/pencil method, using all 12-h mouse genes as background. Tab 6: GO terms associated with all 1,454 genes with 12-h rhythms larger in XBP1Flox mice, identified using the eigenvalue/pencil method, using all 12-h mouse genes as background. Tab 7: GO terms associated with all 638 genes with 12-h rhythms smaller in XBP1Flox mice, identified using the eigenvalue/pencil method, using all 12-h mouse genes as background. Tab 8: GO terms associated with commonly found 12-h rhythms in XBP1Flox mice, identified using the eigenvalue/pencil and RAIN methods (FDR < 0.05), using all mouse genes as background. Tab 9: GO terms associated with commonly found 12-h rhythms in XBP1Flox mice, identified using the eigenvalue/pencil and RAIN methods (FDR < 0.05), using all expressed mouse genes as background. Tab 10: GO terms associated with all genes with 12-h rhythms in XBP1Flox mice, identified using the RAIN method (FDR < 0.05), using all mouse genes as background. Tab 11: GO terms associated with all genes with 12-h rhythms in XBP1Flox mice, identified using the RAIN method (FDR < 0.05), using all expres [file pbio.3000580.s011.xlsx]

## Sheet: Information on the sheet
Sheet 1	GO terms associated with all genes with 12h rhythms in XBP1Flox mice, identified using the eigenvalue/pencil method, using all mouse genes as background
Sheet 2	GO terms associated with all genes with 12h rhythms in XBP1Flox mice, identified using the eigenvalue/pencil method, using all expressed mouse genes as background
Sheet 3	GO terms associated with the genes whose 12h rhythms were either abolished or dampened in XBP1LKO compared to XBP1Flox mice, identified using the eigenvalue/pencil method, using all mouse genes as background
Sheet 4	GO terms associated with the genes whose 12h rhythms were either abolished or dampened in XBP1LKO compared to XBP1Flox mice, identified using the eigenvalue/pencil method, using all expressed mouse genes as background
Sheet 5	GO terms associated with all 2,501 genes with 12h rhythms only in XBP1Flox mice, identified using the eigenvalue/pencil method, using all 12h mouse genes as background
Sheet 6	GO terms associated with all 1,454 genes with 12h rhythms larger in XBP1Flox mice, identified using the eigenvalue/pencil method, using all 12h mouse genes as background
Sheet 7	GO terms associated with all 638 genes with 12h rhythms smaller in XBP1Flox mice, identified using the eigenvalue/pencil method, using all 12h mouse genes as background
Sheet 8	GO terms associated with commonly found 12h rhythms in XBP1Flox mice, identified using the eigenvalue/pencil and RAIN methods (FDR<0.05), using all mouse genes as background
Sheet 9	GO terms associated with commonly found 12h rhythms in XBP1Flox mice, identified using the eigenvalue/pencil and RAIN methods (FDR<0.05), using all expressed mouse genes as background
Sheet 10	GO terms associated with all genes with 12h rhythms in XBP1Flox mice, identified using the RAIN method (FDR<0.05), using all mouse genes as background
Sheet 11	GO terms associated with all genes with 12h rhythms in XBP1Flox mice, identified using the RAIN method (FDR<0.05), using all expressed mouse genes as background
Sheet 12	GO terms associated with all genes with 12h rhythms in XBP1Flox mice, identified using the RAIN method (FDR<0.01), using all mouse genes as background
Sheet 13	GO terms associated with all genes with 12h rhythms in XBP1Flox mice, identified using the RAIN method (FDR<0.01), using all expressed mouse genes as background
Sheet 14	GO terms associated with all genes with 12h rhythms in XBP1Flox mice, identified using the RAIN method (FDR<0.001), using all mouse genes as background
Sheet 15	GO terms associated with all genes with 12h rhythms in XBP1Flox mice, identified using the RAIN method (FDR<0.001), using all expressed mouse genes as background
Sheet 16	GO terms associated with all 12h genes abolished or amplitude dampened in XBP1LKOmice using the RAIN and DODR method (FDR<0.05), using all mouse genes as background
Sheet 17	GO terms associated with all 12h genes abolished or amplitude dampened in XBP1LKOmice using the RAIN and DODR method (FDR<0.05), using expressed mouse genes as background

## Sheet: Sheet1
Category	Term	Count	%	PValue	Genes	List Total	Pop Hits	Pop Total	Fold Enrichment	Bonferroni	Benjamini	FDR
UP_KEYWORDS	Phosphoprotein	2316	51.273	4.58103e-199	20439, 209683, 80744, 75597, 14270, 20909, 69663, 277414, 16907, 16905, 20912, 17283, 17281, 75991, 16403, 13713, 13716, 52808, 22113, 69131, 52822, 69675, 71887, 52036, 20918, 20916, 57259, 20926, 230654, 20924, 78755, 22129, 66206, 78751, 66209, 17299, 68533, 16001, 13709, 78757, 22123, 14670, 20459, 140570, 170676, 16923, 14293, 20931, 74035, 20935, 20937, 78787, 235323, 84095, 27387, 218772, …	4331	7617	22680	1.59224	2.14392e-196	2.14392e-196	6.5355e-196
UP_KEYWORDS	Nucleus	1447	32.0345	4.06005e-121	20439, 71890, 338351, 27993, 80744, 14270, 15354, 69663, 57247, 16601, 27784, 16907, 16905, 55947, 17283, 13990, 13713, 14884, 13716, 20639, 52808, 22110, 641340, 56397, 56399, 69131, 100042856, 66409, 66408, 52615, 52036, 13982, 20926, 20924, 20641, 22129, 19357, 19356, 66209, 52609, 17299, 231841, 68533, 232976, 13709, 338371, 20459, 330189, 170676, 231464, 55927, 232989, 74035, 67991, 231855, …	4331	4534	22680	1.67125	1.9001e-118	9.50052e-119	5.79225e-118
UP_KEYWORDS	Acetylation	1093	24.1975	6.36441e-115	209683, 19349, 338355, 55944, 52626, 69663, 16907, 67161, 16905, 67160, 19344, 17281, 75991, 19346, 13990, 110842, 14884, 13716, 68544, 20639, 20042, 55951, 66409, 20918, 20916, 20926, 20924, 78755, 66206, 67179, 66209, 226527, 14874, 56390, 27984, 12864, 66201, 17463, 14079, 215615, 74035, 67996, 20937, 20655, 84095, 12609, 67785, 12606, 68796, 56376, 330177, 14083, 52633, 20462, 338364, 20466, …	4331	3125	22680	1.83158	2.97854e-112	9.92847e-113	9.07975e-112
GOTERM_CC_DIRECT	GO:0005634~nucleus	1800	39.8495	4.06331e-104	20439, 71890, 80744, 14270, 57247, 69663, 15354, 27784, 16907, 16905, 17283, 13713, 13716, 52808, 22110, 69131, 52036, 20918, 57259, 20926, 20924, 230654, 22129, 66209, 17299, 68533, 16001, 13709, 22123, 14670, 20459, 330189, 170676, 52023, 20931, 74035, 78783, 20935, 20937, 235323, 12609, 218772, 12607, 12606, 17268, 320271, 101185, 52846, 101187, 20462, 28035, 20466, 75178, 57230, 100715, 32026…	3996	6019	19662	1.47147	4.33555e-101	4.33555e-101	6.47296e-101
GOTERM_MF_DIRECT	GO:0044822~poly(A) RNA binding	501	11.0914	3.29848e-78	56095, 50708, 67163, 20383, 98415, 55944, 69663, 77987, 225348, 14376, 19205, 28126, 20042, 100609, 100608, 15006, 15951, 56399, 15950, 21429, 66409, 20918, 20239, 207932, 20926, 20924, 20641, 28114, 20823, 74164, 20826, 230753, 212528, 67040, 170676, 381626, 21411, 231329, 66314, 232989, 20935, 67996, 330474, 12607, 70616, 244059, 71766, 78581, 109620, 20462, 78244, 224481, 68693, 320267, 228410…	3642	1113	17446	2.15625	7.05544e-75	7.05544e-75	5.71563e-75
GOTERM_CC_DIRECT	GO:0005654~nucleoplasm	702	15.5413	1.93149e-66	50995, 20439, 70601, 80744, 14270, 52626, 16601, 75692, 16905, 17283, 225651, 74159, 69930, 13990, 13713, 15213, 14884, 20639, 56397, 75292, 77087, 15951, 56399, 21428, 20587, 67031, 52615, 66408, 75686, 52036, 107652, 20239, 170768, 52335, 20174, 20924, 328949, 19357, 19356, 52609, 66209, 17299, 67037, 66308, 13709, 233011, 22123, 230753, 78656, 17463, 19229, 20459, 56389, 110379, 67040, 14155, …	3996	1935	19662	1.78508	2.0609e-63	1.03045e-63	3.07692e-63
GOTERM_CC_DIRECT	GO:0005730~nucleolus	379	8.39052	3.42969e-61	230233, 27993, 56095, 69024, 239099, 59090, 69663, 75416, 52626, 72611, 66164, 55947, 225348, 76303, 20639, 28126, 72554, 52808, 100609, 22110, 100608, 12488, 56397, 101685, 15951, 66603, 15950, 56399, 21429, 20587, 69131, 20586, 68966, 17997, 66409, 66408, 52615, 75686, 105372, 207932, 22680, 72425, 52335, 22129, 18637, 27275, 19356, 28114, 17299, 68533, 67014, 66801, 72567, 74164, 20826, 50724,…	3996	842	19662	2.21477	3.65948e-58	1.21983e-58	5.4636e-58
UP_KEYWORDS	Cytoplasm	1241	27.474	4.02493e-61	20439, 71890, 209683, 338355, 14270, 55944, 15354, 27784, 67161, 13998, 19341, 20912, 75991, 231832, 20042, 52808, 22113, 641340, 56399, 52822, 100042856, 52036, 13982, 107652, 20239, 66406, 20641, 231841, 68533, 14874, 20648, 14672, 66201, 227800, 338371, 14079, 20459, 170676, 231464, 101772, 231855, 218100, 20655, 12877, 27387, 67580, 332579, 320271, 56376, 230837, 330177, 52846, 20256, 14083, …	4331	4404	22680	1.47564	1.88367e-58	4.70917e-59	5.74215e-58
GOTERM_CC_DIRECT	GO:0005737~cytoplasm	1766	39.0967	2.98778e-54	20439, 75593, 71890, 209683, 80744, 14270, 20909, 15354, 27784, 16905, 20912, 17283, 75991, 16404, 13713, 13716, 52808, 22113, 78369, 52822, 52036, 20918, 107652, 57259, 230654, 22129, 17299, 68533, 16001, 14672, 22123, 66201, 20459, 170676, 235323, 67785, 27387, 330192, 320271, 330177, 52846, 225659, 20466, 75178, 100715, 68519, 320267, 80708, 27399, 109359, 434341, 19106, 52009, 208518, 71514, …	3996	6631	19662	1.31043	3.18796e-51	7.96989e-52	4.75961e-51
UP_KEYWORDS	Alternative splicing	1266	28.0275	3.68841e-46	80744, 338355, 67163, 16400, 57247, 16907, 67161, 16905, 13998, 17283, 20912, 75991, 225651, 19346, 16404, 16403, 13990, 71693, 224794, 66400, 78369, 69131, 27981, 20448, 52822, 66408, 52036, 107652, 20239, 20924, 78755, 22129, 52231, 66209, 78751, 231841, 226527, 328424, 78757, 14670, 227800, 338371, 330189, 75571, 231464, 20928, 20454, 232989, 74035, 101772, 235132, 78787, 20937, 235323, 218772…	4331	4779	22680	1.38724	1.72618e-43	3.45235e-44	5.26205e-43
UP_KEYWORDS	Transcription	598	13.2389	4.50953e-45	20807, 71890, 55942, 70601, 57247, 15354, 20182, 27784, 16601, 17283, 20186, 77987, 13713, 15213, 14884, 13716, 24075, 52808, 101685, 641340, 56397, 15951, 21427, 56399, 21428, 21429, 20587, 20586, 20375, 78266, 52615, 13982, 69034, 20926, 52335, 20174, 20924, 27274, 52609, 67037, 232976, 232878, 547253, 13709, 74164, 230753, 50724, 78656, 67040, 21414, 231464, 21413, 55927, 21411, 231329, 232989…	4331	1859	22680	1.68452	2.11046e-42	3.51743e-43	6.43349e-42
UP_KEYWORDS	Transcription regulation	572	12.6633	2.50853e-41	20807, 71890, 55942, 70601, 57247, 15354, 20182, 27784, 16601, 17283, 20186, 77987, 13713, 15213, 14884, 13716, 24075, 52808, 101685, 641340, 56397, 15951, 21427, 56399, 21428, 21429, 20587, 20586, 20375, 78266, 52615, 13982, 69034, 20926, 52335, 20174, 20924, 27274, 52609, 67037, 232976, 232878, 547253, 13709, 74164, 230753, 50724, 78656, 67040, 21414, 231464, 21413, 55927, 21411, 232989, 235132…	4331	1799	22680	1.66502	1.17399e-38	1.67713e-39	3.57878e-38
UP_KEYWORDS	RNA-binding	246	5.44609	8.6323e-36	74455, 67418, 67417, 338351, 20383, 55944, 69663, 66164, 72416, 14786, 19205, 20639, 100609, 56335, 20375, 75686, 233208, 68011, 27275, 276770, 52609, 75710, 28114, 20823, 68533, 17299, 20821, 20826, 67039, 230257, 338371, 109095, 72047, 213236, 212528, 67040, 53607, 108797, 232989, 74035, 20935, 67996, 12877, 15547, 56758, 240255, 71766, 68988, 225160, 22668, 338467, 233833, 20462, 224481, 51786…	4331	601	22680	2.14346	4.03992e-33	5.0499e-34	1.23152e-32
GOTERM_BP_DIRECT	GO:0006351~transcription, DNA-templated	604	13.3717	8.81462e-35	20807, 71890, 55942, 70601, 57247, 15354, 20182, 27784, 16601, 17283, 20186, 77987, 13713, 15213, 14884, 13716, 24075, 52808, 101685, 641340, 56397, 21427, 56399, 21428, 21429, 20587, 20586, 20375, 78266, 52615, 13982, 69034, 20926, 52335, 20174, 20924, 27274, 52609, 67037, 232976, 232878, 547253, 13709, 74164, 230753, 50724, 78656, 67040, 21414, 231464, 21413, 55927, 21411, 231329, 245695, 23298…	3740	1885	18082	1.54917	5.89522e-31	5.89522e-31	1.72883e-31
UP_KEYWORDS	Ubl conjugation	479	10.6044	1.65772e-34	50995, 55942, 16907, 67160, 16905, 20186, 13857, 13990, 71592, 330938, 14370, 67030, 78266, 52615, 13982, 217737, 20924, 229285, 28114, 68533, 231841, 16001, 20821, 52331, 22123, 230753, 67039, 27494, 78656, 17463, 67040, 66515, 21411, 13835, 232989, 67991, 235132, 235469, 14158, 15239, 12609, 84095, 67785, 12606, 14368, 14369, 57376, 14366, 225160, 338467, 70408, 14083, 218503, 20466, 98403, 559…	4331	1505	22680	1.66669	7.75811e-32	8.62012e-33	2.36497e-31
UP_KEYWORDS	Coiled coil	835	18.4857	2.65347e-32	338351, 209683, 338355, 20909, 67163, 14270, 15354, 16907, 67161, 16905, 75991, 17281, 71693, 641340, 52822, 69675, 66409, 20926, 22129, 67179, 19357, 78752, 52231, 78751, 27984, 66201, 17463, 227800, 56389, 330189, 170676, 20928, 52023, 20935, 78787, 20937, 235323, 12609, 12606, 332579, 100503572, 232236, 226551, 330177, 230837, 218503, 68795, 231452, 246707, 338364, 20466, 52013, 55935, 67155, …	4331	3076	22680	1.42153	1.24182e-29	1.24182e-30	3.78556e-29
GOTERM_MF_DIRECT	GO:0003723~RNA binding	301	6.66371	5.57771e-31	74455, 67418, 67417, 234069, 56347, 338351, 27993, 80744, 20383, 55944, 15354, 69663, 66163, 66164, 72416, 230577, 14786, 19205, 20639, 100609, 72946, 56335, 20375, 66409, 52615, 15959, 75686, 52335, 20641, 233208, 68011, 27275, 75710, 276770, 52609, 28114, 20823, 68533, 17299, 20821, 20826, 67039, 230257, 338371, 109095, 72047, 213236, 212528, 67040, 66711, 53607, 108797, 232989, 74035, 20935, 6…	3642	780	17446	1.84854	1.19307e-27	5.96536e-28	9.66511e-28
UP_KEYWORDS	Isopeptide bond	328	7.26146	3.01334e-30	11735, 50995, 227541, 76007, 50708, 18643, 239099, 68026, 16907, 67160, 16905, 108086, 13857, 13990, 71592, 228911, 252870, 22142, 11865, 12488, 22781, 214669, 56338, 52615, 78266, 217737, 66905, 20924, 229285, 28114, 68533, 16001, 72567, 22143, 22123, 230753, 67039, 78656, 27494, 320528, 17463, 68837, 66515, 67040, 22153, 12237, 21411, 74570, 232989, 67991, 235132, 21812, 68001, 235469, 22154, 1…	4331	953	22680	1.80234	1.41024e-27	1.28204e-28	4.29896e-27
UP_KEYWORDS	mRNA processing	140	3.0994	4.55818e-26	70044, 338351, 70601, 80744, 98985, 20383, 12192, 16549, 69878, 20639, 19205, 53890, 101214, 66603, 69131, 68092, 67836, 14105, 66877, 20926, 433702, 192160, 68011, 233208, 20641, 20826, 230753, 67039, 230257, 109095, 53975, 231464, 53607, 68479, 51810, 24018, 67996, 60365, 15481, 12877, 73473, 56417, 66094, 70616, 56758, 225160, 68988, 22668, 70052, 21681, 20462, 101943, 28035, 104721, 107817, 5…	4331	307	22680	2.38806	2.13323e-23	1.77769e-24	6.5029e-23
GOTERM_MF_DIRECT	GO:0000166~nucleotide binding	587	12.9954	9.88167e-26	50995, 338351, 26905, 19349, 20383, 69663, 170759, 19341, 19344, 20187, 19346, 13990, 77987, 19205, 20639, 20811, 110157, 75292, 20818, 69131, 67031, 20586, 75686, 20916, 20174, 69923, 13848, 19356, 14773, 20823, 16001, 547253, 104175, 14673, 13841, 233011, 14672, 230753, 67039, 14670, 19229, 20459, 67040, 381626, 20928, 15925, 19329, 26921, 13835, 226419, 74035, 67996, 12877, 14158, 84095, 22532…	3642	1936	17446	1.45241	2.11369e-22	7.04563e-23	1.7123e-22
GOTERM_MF_DIRECT	GO:0005515~protein binding	1091	24.1532	5.99381e-25	20439, 55942, 19349, 20909, 14270, 16400, 67164, 320011, 15159, 16905, 19341, 17283, 20912, 19346, 16404, 16403, 19347, 110842, 20639, 56399, 52822, 66409, 52615, 71887, 13982, 66406, 20926, 230654, 22129, 19357, 56390, 27984, 16001, 20648, 78757, 22123, 66201, 227801, 16922, 16923, 140570, 231464, 19329, 20932, 67996, 20937, 12877, 20655, 12609, 232232, 17268, 12606, 332579, 244059, 320271, 1691…	3642	4092	17446	1.27716	1.28208e-21	3.20519e-22	1.03861e-21
UP_KEYWORDS	Nucleotide-binding	502	11.1136	3.70996e-24	50995, 26905, 19349, 69663, 170759, 19341, 19344, 20187, 19346, 13990, 77987, 20811, 110157, 75292, 20818, 69131, 20586, 100042856, 75686, 20916, 20174, 69923, 13848, 19356, 14773, 16001, 104175, 14673, 13841, 233011, 14672, 230753, 14670, 19229, 20459, 67040, 20928, 15925, 19329, 26921, 13835, 226419, 74035, 14158, 84095, 67045, 225326, 244059, 74178, 219189, 140780, 330177, 14083, 384281, 19339…	4331	1754	22680	1.49875	1.73626e-21	1.33559e-22	5.2928e-21
GOTERM_CC_DIRECT	GO:0005829~cytosol	532	11.7777	6.44307e-24	108100, 50995, 20439, 67020, 19349, 14270, 71790, 19341, 17283, 20912, 19346, 14787, 19347, 14786, 330938, 67028, 110157, 100042856, 107652, 217737, 56494, 20641, 52551, 14874, 23789, 14672, 66201, 227800, 56389, 110379, 15925, 12703, 226418, 20655, 15239, 225326, 332579, 56376, 74182, 14083, 14084, 19339, 100715, 68519, 20662, 19305, 67664, 16647, 319801, 434341, 16646, 66537, 17246, 74019, 9423…	3996	1784	19662	1.4673	6.87476e-21	1.37495e-21	1.0264e-20
GOTERM_BP_DIRECT	GO:0006397~mRNA processing	146	3.23223	2.38677e-23	70044, 338351, 70601, 80744, 98985, 20383, 16549, 69878, 20639, 19205, 53890, 101214, 66603, 69131, 56335, 68092, 67836, 14105, 66877, 20926, 433702, 192160, 20924, 233208, 20641, 230753, 67039, 230257, 23983, 109095, 53975, 231464, 53607, 68479, 51810, 18795, 24018, 67996, 60365, 24014, 15481, 12877, 73473, 56417, 70616, 56758, 225160, 68988, 22668, 70052, 21681, 20462, 101943, 104721, 28035, 10…	3740	322	18082	2.19216	1.59627e-19	7.98134e-20	4.68121e-20
UP_KEYWORDS	Protein transport	209	4.62696	1.61979e-22	54399, 55946, 69024, 19349, 353047, 20912, 19341, 19344, 19346, 18226, 67028, 56334, 56399, 234865, 56494, 233405, 68299, 276770, 66201, 14356, 227801, 11852, 110379, 217344, 71770, 53600, 19329, 30056, 30059, 30058, 231855, 66913, 15239, 224092, 330192, 28146, 11843, 101187, 11840, 231452, 11845, 56214, 19339, 19335, 14758, 74043, 19330, 72938, 107767, 97484, 19305, 16647, 15114, 16646, 65969, 6…	4331	577	22680	1.89682	7.5806e-20	5.41472e-21	2.31086e-19
UP_KEYWORDS	mRNA splicing	112	2.47952	5.11599e-22	338351, 70601, 80744, 20383, 16549, 69878, 20639, 53890, 19205, 101214, 66603, 69131, 68092, 67836, 14105, 66877, 20926, 433702, 192160, 68011, 233208, 20641, 20826, 230753, 67039, 230257, 53975, 109095, 53607, 51810, 68479, 67996, 60365, 15481, 73473, 66094, 70616, 56758, 225160, 68988, 22668, 70052, 21681, 20462, 28035, 101943, 107817, 56215, 66921, 70767, 53861, 72935, 98758, 17149, 67465, 107…	4331	240	22680	2.44378	2.39429e-19	1.59619e-20	7.29871e-19
GOTERM_BP_DIRECT	GO:0006355~regulation of transcription, DNA-templated	648	14.3458	1.29646e-21	20807, 71890, 55942, 70601, 57247, 52626, 15354, 20182, 27784, 16601, 13999, 619310, 17283, 20186, 69930, 78251, 77987, 13713, 71592, 15213, 14884, 13716, 24075, 52808, 101685, 641340, 56397, 21427, 56399, 21428, 21429, 20587, 20586, 20375, 78266, 52615, 13982, 69034, 20926, 52335, 20174, 20924, 27274, 52609, 67037, 232976, 547253, 13709, 74164, 230753, 50724, 224598, 78656, 67040, 27081, 21414, …	3740	2279	18082	1.37469	8.6707e-18	2.89023e-18	2.54277e-18
UP_KEYWORDS	Zinc	569	12.5969	1.91764e-21	50995, 20439, 94091, 57247, 16601, 20182, 13998, 619310, 20186, 17281, 94094, 69930, 170753, 17387, 78251, 17388, 67026, 224794, 110157, 75292, 225341, 56399, 67030, 52822, 66408, 78266, 52615, 11491, 13982, 66500, 22129, 52231, 27275, 78751, 27274, 232976, 20821, 232878, 231842, 74164, 50724, 224598, 14356, 212528, 170676, 215615, 21411, 231329, 15925, 78783, 193670, 218100, 235132, 226418, 2093…	4331	2099	22680	1.41956	8.97456e-19	5.6091e-20	2.73579e-18
UP_KEYWORDS	Zinc-finger	446	9.87381	4.29468e-21	20439, 94091, 57247, 16601, 20182, 13998, 619310, 20186, 17281, 94094, 69930, 170753, 78251, 67026, 110157, 75292, 56399, 67030, 52822, 66408, 52615, 78266, 13982, 22129, 52231, 27275, 27274, 78751, 232976, 20821, 232878, 74164, 50724, 224598, 212528, 170676, 21411, 231329, 193670, 78783, 218100, 235132, 226418, 235469, 15239, 218772, 67785, 330474, 338467, 230837, 140887, 68795, 244721, 28035, 3…	4331	1565	22680	1.49237	2.00991e-18	1.1823e-19	6.12698e-18
UP_KEYWORDS	Ubl conjugation pathway	218	4.82621	1.43693e-20	50995, 20439, 94091, 27784, 432649, 108086, 213499, 269529, 269523, 252870, 67030, 22682, 66155, 230654, 22129, 20821, 330323, 235439, 74164, 69544, 70620, 14154, 66515, 14155, 19720, 76608, 22652, 12238, 12234, 56228, 12703, 193670, 226418, 72344, 207521, 235323, 98766, 70611, 71198, 76800, 68795, 240354, 98403, 78246, 57751, 109359, 140499, 93765, 246293, 67664, 207742, 53621, 217069, 74112, 17…	4331	631	22680	1.80918	6.72482e-18	3.73601e-19	2.04999e-17
UP_KEYWORDS	Methylation	300	6.64158	2.20117e-20	83701, 227545, 50708, 19349, 69024, 14270, 11461, 20182, 16907, 66163, 16905, 19341, 20186, 75991, 19346, 330319, 24075, 269523, 110157, 15525, 56399, 27981, 78266, 234865, 13982, 20239, 27277, 229003, 20924, 78755, 20641, 209039, 13849, 232976, 72567, 66308, 22143, 230753, 320528, 68837, 68975, 227801, 72047, 213236, 11852, 67040, 11854, 14156, 170676, 381626, 21411, 53607, 231329, 68979, 232989…	4331	960	22680	1.63646	1.03015e-17	5.42184e-19	3.14029e-17
UP_KEYWORDS	ATP-binding	396	8.76688	2.47323e-20	50995, 69663, 170759, 20187, 77987, 13990, 20811, 110157, 75292, 69131, 20586, 20916, 20174, 69923, 13848, 14773, 19356, 16001, 104175, 233011, 13841, 230753, 19229, 20459, 67040, 20928, 15925, 26921, 226419, 13835, 74035, 14158, 84095, 225326, 67045, 74178, 244059, 219189, 140780, 330177, 14083, 384281, 67155, 100715, 226409, 20768, 320119, 27399, 140499, 434341, 15115, 19106, 13000, 140859, 319…	4331	1363	22680	1.52144	1.15747e-17	5.78736e-19	3.52842e-17
UP_KEYWORDS	Activator	214	4.73766	8.68175e-20	83701, 20807, 70601, 18092, 12013, 20186, 12014, 217218, 13713, 19205, 18742, 11865, 15951, 11863, 21428, 21429, 20587, 20586, 20375, 13982, 108098, 229003, 20174, 20924, 67037, 13709, 230753, 68975, 21414, 21413, 194655, 12355, 21411, 68979, 232989, 218100, 12877, 12609, 19724, 22791, 12607, 12606, 17268, 15223, 104394, 18854, 20462, 67155, 73181, 18519, 211586, 269424, 11911, 268996, 235497, 74…	4331	624	22680	1.79591	4.06306e-17	1.93479e-18	1.23858e-16
UP_KEYWORDS	Repressor	190	4.20633	1.34218e-19	228869, 11737, 75593, 387609, 71722, 56198, 268448, 77128, 12913, 12013, 20186, 17283, 12014, 751865, 13713, 14786, 228911, 15213, 19205, 19698, 16969, 15951, 22781, 21428, 20893, 76073, 20586, 68966, 52615, 69034, 59016, 52335, 20924, 14011, 229007, 116870, 52609, 217166, 22601, 72567, 16475, 74164, 50724, 58805, 230257, 232906, 19720, 21807, 55927, 194655, 21885, 232989, 224903, 21815, 67996, 5…	4331	534	22680	1.86323	6.28141e-17	2.85519e-18	1.91482e-16
KEGG_PATHWAY	mmu04141:Protein processing in endoplasmic reticulum	88	1.9482	2.81183e-19	140499, 13666, 11911, 217365, 109815, 19106, 13665, 103963, 18415, 105245, 12915, 320011, 15467, 12334, 12330, 12304, 94232, 18786, 107513, 13002, 12018, 72265, 192193, 14376, 54609, 69162, 269523, 70361, 53421, 22213, 81910, 14828, 14827, 67838, 68292, 56812, 13200, 56445, 16430, 56709, 13198, 20335, 20338, 22030, 74126, 56550, 66212, 22027, 66861, 110379, 50527, 100037258, 66256, 69608, 56228, …	1608	168	7691	2.50536	8.09807e-17	8.09807e-17	3.73406e-16
GOTERM_BP_DIRECT	GO:0008380~RNA splicing	109	2.41311	1.39522e-17	338351, 70601, 80744, 20383, 16549, 69878, 20639, 53890, 19205, 101214, 66603, 69131, 68092, 67836, 14105, 66877, 20926, 433702, 192160, 233208, 20641, 230753, 67039, 230257, 53975, 109095, 53607, 51810, 68479, 67996, 60365, 15481, 73473, 70616, 56758, 225160, 68988, 22668, 70052, 21681, 20462, 28035, 101943, 107817, 56215, 66921, 70767, 53861, 72935, 98758, 17149, 67465, 107829, 70312, 75956, 11…	3740	241	18082	2.18668	9.33124e-14	2.33281e-14	2.73648e-14
GOTERM_BP_DIRECT	GO:0006364~rRNA processing	69	1.52756	1.26536e-16	27993, 56095, 56200, 69663, 75416, 70930, 217038, 69499, 100019, 108673, 67973, 225348, 109075, 72554, 72198, 230082, 100609, 18572, 76130, 72462, 18150, 67205, 21771, 117109, 67936, 224823, 105372, 72662, 52513, 74778, 69072, 68533, 66583, 101867, 66711, 228889, 110109, 66254, 70683, 276919, 217109, 68979, 60321, 14113, 74035, 68147, 20937, 24014, 102462, 54127, 52705, 192170, 98956, 78581, 1479…	3740	126	18082	2.64761	7.42517e-13	1.48548e-13	2.22045e-13
GOTERM_BP_DIRECT	GO:0015031~protein transport	208	4.60483	2.07747e-16	54399, 55946, 69024, 19349, 17886, 353047, 20912, 19341, 19344, 19346, 18226, 67028, 56399, 234865, 56494, 233405, 68299, 276770, 66201, 14356, 227801, 11852, 110379, 217344, 71770, 19329, 30056, 30059, 30058, 231855, 66913, 15239, 224092, 330192, 28146, 11843, 101187, 11840, 231452, 11845, 56214, 19339, 19335, 14758, 74043, 19330, 72938, 107767, 97484, 19305, 15114, 16646, 65969, 68581, 66432, 2…	3740	592	18082	1.6987	1.48503e-12	2.47469e-13	4.32987e-13
UP_KEYWORDS	Endoplasmic reticulum	295	6.53088	3.95104e-16	11737, 217365, 72029, 320011, 170759, 68680, 12330, 170756, 76303, 14376, 269523, 56334, 110172, 68151, 20818, 69537, 234673, 232146, 68292, 217734, 217737, 76510, 57874, 13849, 21822, 276770, 74168, 328424, 52331, 72736, 110379, 56388, 217344, 56228, 68832, 72043, 224674, 193670, 20932, 66913, 26408, 72244, 224092, 28146, 78070, 226551, 57377, 217356, 68796, 217353, 18854, 74585, 52014, 27392, 1…	4331	997	22680	1.54946	2.07834e-13	8.99281e-15	6.32827e-13
UP_KEYWORDS	Transferase	446	9.87381	4.05898e-16	56095, 67164, 320011, 14583, 20187, 20810, 20811, 100609, 110157, 75292, 56399, 20448, 69131, 328417, 20443, 20442, 107652, 217734, 170768, 78754, 69923, 78752, 14773, 28114, 74168, 17299, 16001, 14874, 547253, 235439, 104175, 13841, 233011, 19229, 20459, 212528, 20454, 231329, 231327, 26921, 13835, 226419, 74035, 330817, 117592, 20937, 14158, 84095, 67045, 232984, 225326, 74178, 78070, 140780, 3…	4331	1654	22680	1.41206	2.07834e-13	8.65974e-15	6.32827e-13
KEGG_PATHWAY	mmu03040:Spliceosome	71	1.57184	4.14723e-16	110809, 20383, 68816, 19656, 66642, 56009, 69878, 20639, 101214, 27366, 67678, 15381, 22185, 68092, 27756, 13204, 66877, 14105, 433702, 20641, 68011, 75062, 20826, 67039, 53317, 108121, 23983, 72047, 53607, 51810, 107701, 68479, 60321, 225027, 20227, 67959, 67996, 76936, 60365, 57905, 76938, 57317, 68879, 15481, 67332, 66094, 15482, 67439, 66101, 20222, 192170, 225160, 68988, 70052, 67229, 21681,…	1608	133	7691	2.55331	1.27898e-13	6.39488e-14	5.88418e-13
UP_KEYWORDS	rRNA processing	51	1.12907	6.18611e-16	56095, 27993, 56200, 75416, 69663, 70930, 69499, 217038, 67973, 109075, 72198, 100609, 18572, 76130, 67205, 21771, 224823, 67936, 105372, 72662, 52513, 68533, 66583, 101867, 228889, 110109, 66254, 70683, 217109, 68979, 60321, 14113, 74035, 68147, 20937, 102462, 52705, 192170, 98956, 78581, 14791, 12181, 224481, 18813, 27966, 66362, 70285, 57750, 67390, 57444, 72544	4331	85	22680	3.142	3.11751e-13	1.24345e-14	9.54792e-13
UP_KEYWORDS	Metal-binding	823	18.2201	6.22854e-16	20439, 57247, 15159, 16601, 13998, 619310, 225651, 17281, 16404, 16403, 224794, 66400, 56399, 52822, 69675, 52615, 66408, 13982, 78754, 22129, 78752, 52231, 78751, 27984, 232976, 231842, 14673, 14672, 224598, 338371, 56388, 16922, 170676, 231464, 215615, 78783, 235132, 218100, 20937, 12877, 20655, 67785, 218772, 230837, 56376, 16911, 140887, 68795, 244721, 28035, 338364, 100715, 52838, 56373, 202…	4331	3395	22680	1.26945	3.11751e-13	1.19904e-14	9.54792e-13
UP_KEYWORDS	Chaperone	85	1.88178	2.62271e-15	76594, 72029, 217365, 68332, 75597, 18415, 76916, 66471, 21371, 66537, 22327, 70356, 83945, 12330, 56009, 66072, 13002, 52892, 230935, 18150, 27362, 67738, 17714, 70369, 27221, 67838, 56812, 217737, 20926, 56445, 56709, 71238, 52551, 18637, 246738, 22294, 22027, 100037258, 72429, 101869, 30056, 21454, 30059, 30058, 15502, 24015, 68472, 66917, 15481, 67681, 224727, 22791, 72726, 66101, 67384, 1090…	4331	191	22680	2.33045	1.247e-12	4.61853e-14	3.79696e-12
UP_SEQ_FEATURE	splice variant	1217	26.9427	5.2872e-15	80744, 338355, 67163, 16400, 57247, 16907, 16905, 13998, 20912, 75991, 225651, 19346, 16404, 16403, 13990, 71693, 224794, 66400, 78369, 27981, 20448, 69131, 52822, 66408, 52036, 107652, 20239, 20924, 78755, 52231, 66209, 78751, 226527, 328424, 78757, 14670, 227800, 338371, 56389, 330189, 75571, 170676, 231464, 20928, 20454, 232989, 74035, 101772, 235132, 78787, 20937, 235323, 218772, 67785, 27387…	3936	4691	18012	1.18722	3.81988e-11	3.81988e-11	1.05249e-11
GOTERM_BP_DIRECT	GO:0042254~ribosome biogenesis	53	1.17335	7.29756e-15	11837, 56095, 27993, 225215, 69663, 75416, 66164, 67459, 67973, 72554, 100608, 75751, 382038, 67832, 224823, 27176, 59014, 52513, 55989, 69072, 67014, 229504, 14670, 72831, 67134, 104662, 66711, 228889, 69237, 20935, 68147, 56412, 102462, 54127, 52705, 224092, 213895, 224440, 78581, 14791, 12181, 231452, 16418, 106298, 53414, 70285, 69902, 30877, 20084, 71952, 230737, 57750, 227674	3740	89	18082	2.87913	4.90061e-11	7.00084e-12	1.43663e-11
GOTERM_CC_DIRECT	GO:0005681~spliceosomal complex	69	1.52756	1.03917e-14	338351, 70312, 80744, 75956, 110809, 68816, 66642, 56009, 69878, 20639, 72198, 66603, 27366, 67678, 15381, 22185, 27756, 22183, 67836, 13204, 66877, 231889, 20641, 75062, 18458, 67039, 53317, 108121, 225131, 219158, 94315, 53607, 107701, 68479, 51810, 60321, 20227, 76936, 57905, 76938, 15481, 68879, 67332, 76167, 70616, 67439, 66101, 100336, 68988, 11800, 22668, 67197, 70052, 67229, 21681, 217207…	3996	136	19662	2.49639	1.11353e-11	1.85585e-12	1.662e-11
UP_KEYWORDS	Spliceosome	60	1.32832	2.228e-14	338351, 70312, 80744, 75956, 110809, 68816, 56009, 69878, 20639, 72198, 27366, 67678, 15381, 27756, 67836, 66877, 20641, 68011, 75062, 18458, 20826, 53317, 108121, 53607, 107701, 68479, 51810, 20227, 60365, 76936, 57905, 76938, 15481, 68879, 67332, 76167, 66094, 70616, 67439, 66101, 20222, 192170, 100336, 68988, 22668, 67197, 70052, 67229, 21681, 217207, 218543, 71713, 28035, 101943, 66921, 70767…	4331	117	22680	2.68547	1.04436e-11	3.73035e-13	3.18412e-11
GOTERM_MF_DIRECT	GO:0031625~ubiquitin protein ligase binding	116	2.56808	2.93693e-14	53376, 234069, 217365, 67921, 170823, 22088, 432649, 72416, 268749, 228775, 19697, 17318, 68350, 14370, 269523, 252870, 224111, 244373, 20818, 56338, 67030, 14828, 70369, 192160, 19017, 22143, 71745, 76577, 233900, 140629, 70620, 66515, 56228, 226418, 21812, 22154, 15481, 224727, 15482, 14368, 14366, 64143, 14084, 22059, 20878, 18854, 230979, 69228, 66799, 78309, 16451, 12461, 399566, 68612, 1404…	3642	284	17446	1.95657	6.29313e-11	1.25863e-11	5.09814e-11
KEGG_PATHWAY	mmu03008:Ribosome biogenesis in eukaryotes	50	1.10693	3.00004e-14	269470, 217995, 27993, 13000, 13001, 74097, 100019, 72515, 67459, 67973, 225348, 72554, 230082, 21771, 117109, 102216272, 105372, 69961, 208366, 74778, 55989, 227522, 104444, 20826, 56488, 73674, 67134, 66711, 53319, 71340, 97112, 69237, 217109, 14113, 68147, 102462, 224092, 67045, 213895, 98956, 14791, 16418, 57815, 30877, 110816, 237082, 213773, 67619, 230737, 19428	1608	83	7691	2.8813	8.63309e-12	2.8777e-12	3.98126e-11
KEGG_PATHWAY	mmu03013:RNA transport	79	1.74895	1.42203e-13	13667, 107829, 13669, 56347, 26905, 27374, 13664, 13665, 19387, 55944, 74097, 209354, 19386, 70047, 16341, 56009, 19704, 18226, 54563, 66603, 108112, 67031, 67204, 117109, 67676, 68092, 234865, 22218, 69482, 68969, 20918, 19826, 69961, 433702, 208366, 192160, 67242, 107939, 227522, 66679, 18458, 227699, 224045, 56488, 386612, 13684, 53975, 13688, 53356, 110379, 53319, 97112, 276919, 16211, 108067…	1608	170	7691	2.22267	4.09592e-11	1.02398e-11	1.8886e-10
GOTERM_CC_DIRECT	GO:0032040~small-subunit processome	29	0.642019	2.06894e-13	65961, 67134, 269470, 217995, 27993, 75416, 70683, 217109, 14113, 57315, 102462, 67973, 225348, 52705, 72554, 230082, 18572, 100608, 67205, 78581, 68966, 14791, 27966, 110816, 213773, 55989, 20115, 20826, 215193	3996	36	19662	3.96367	2.20811e-10	3.15444e-11	3.2967e-10
UP_KEYWORDS	Biological rhythms	61	1.35045	3.50156e-13	15903, 11911, 53376, 27373, 27374, 15182, 12953, 213311, 16601, 13211, 15901, 71514, 14583, 21969, 12568, 19698, 18053, 11865, 20893, 217732, 56335, 107515, 108155, 19016, 11622, 229599, 19017, 116870, 19013, 217166, 14056, 230753, 20591, 19885, 219158, 21847, 353187, 51810, 12234, 18143, 20937, 18030, 18626, 79362, 64707, 18627, 18628, 18432, 21685, 18854, 22059, 382056, 108079, 20466, 209224, 5…	4331	126	22680	2.53521	1.63877e-10	5.65092e-12	4.99556e-10
INTERPRO	IPR012677:Nucleotide-binding, alpha-beta plait	109	2.41311	4.45222e-13	83701, 67418, 70044, 338351, 20383, 170826, 20639, 19205, 53890, 101214, 67031, 68092, 77134, 69482, 14105, 19017, 75710, 20823, 547253, 67039, 230257, 94213, 109095, 213236, 53356, 30946, 381626, 233908, 53607, 319765, 224903, 67996, 60365, 241490, 12877, 66599, 66660, 15547, 224807, 224902, 71766, 70248, 56878, 233833, 21681, 20462, 52013, 56215, 209224, 234814, 98758, 76626, 15568, 56200, 1108…	4103	281	20594	1.94697	1.90145e-09	1.90145e-09	8.33178e-10
GOTERM_MF_DIRECT	GO:0005524~ATP binding	427	9.45318	5.31963e-13	50995, 69663, 170759, 20187, 13990, 77987, 20811, 110157, 75292, 100043597, 69131, 20586, 276950, 20916, 170768, 20174, 69923, 13848, 19356, 14773, 16001, 104175, 13841, 233011, 230753, 19229, 20459, 67040, 20928, 15925, 26921, 13835, 226419, 74035, 14158, 84095, 225326, 67045, 74178, 244059, 219189, 140780, 330177, 14083, 384281, 67155, 100715, 226409, 19230, 20768, 320119, 27399, 140499, 434341…	3642	1507	17446	1.35728	1.13775e-09	1.89625e-10	9.21696e-10
UP_KEYWORDS	WD repeat	99	2.19172	5.3524e-13	269470, 21372, 50797, 321006, 98193, 225348, 103784, 192652, 73683, 21771, 218973, 71735, 17997, 626359, 217431, 67936, 67836, 105372, 74255, 213081, 101612, 71833, 83669, 66679, 70465, 57773, 23789, 68083, 73674, 69544, 70235, 110379, 77040, 74106, 12237, 21885, 12234, 106618, 50907, 70052, 12181, 77305, 58523, 72338, 68519, 213773, 57750, 242418, 68980, 226182, 13626, 16897, 80877, 50754, 18786…	4331	256	22680	2.02512	2.50492e-10	8.34977e-12	7.636e-10
GOTERM_CC_DIRECT	GO:0016607~nuclear speck	87	1.92606	1.2381e-12	234366, 70044, 338351, 230234, 80744, 75956, 110809, 20383, 270118, 67769, 22083, 60532, 104836, 106021, 53890, 13716, 66935, 74427, 15951, 68098, 433586, 72826, 69131, 56335, 22185, 66549, 22218, 19826, 66877, 14105, 192160, 66118, 67241, 75553, 12418, 328365, 12416, 72567, 230753, 56488, 67039, 74322, 53317, 386612, 108121, 72047, 59126, 225432, 225131, 53319, 23988, 665155, 68479, 18795, 60321…	3996	205	19662	2.08818	1.32107e-09	1.65134e-10	1.97237e-09
GOTERM_CC_DIRECT	GO:0005783~endoplasmic reticulum	372	8.23555	2.01298e-12	11737, 217365, 72029, 74451, 67163, 320011, 170759, 71169, 12334, 67160, 68680, 12330, 66168, 170756, 225651, 12018, 76303, 14376, 56737, 269523, 15953, 56334, 15006, 110172, 69537, 68151, 20818, 217379, 69675, 234673, 232146, 18633, 68675, 217734, 68292, 217737, 76510, 57874, 13849, 276770, 74168, 328424, 52331, 211286, 72736, 72141, 56389, 56388, 110379, 217344, 56228, 68832, 72043, 224674, 193…	3996	1323	19662	1.38352	2.14781e-09	2.38646e-10	3.20668e-09
GOTERM_MF_DIRECT	GO:0098641~cadherin binding involved in cell-cell adhesion	110	2.43524	2.13861e-12	22323, 108100, 26905, 66882, 16952, 18643, 17886, 98845, 67160, 18222, 27406, 16341, 16403, 13660, 12488, 66870, 66409, 14828, 66480, 214230, 217737, 66905, 67533, 12340, 27984, 23789, 23983, 56389, 13169, 18797, 66912, 73910, 212139, 15481, 56418, 231659, 66395, 16668, 208177, 16456, 56376, 27008, 19988, 19230, 56041, 71955, 104318, 13726, 104445, 19246, 110611, 211446, 13629, 286940, 72590, 193…	3642	279	17446	1.88862	4.57451e-09	6.53502e-10	3.70582e-09
UP_KEYWORDS	Ligase	117	2.59021	3.46824e-12	50995, 107045, 20439, 67417, 50790, 67490, 22321, 67921, 94091, 270685, 67164, 432649, 108086, 102436, 268749, 67525, 230577, 106021, 17318, 68350, 81003, 68098, 67030, 26569, 234734, 272428, 20916, 14629, 66904, 22129, 224938, 20821, 74164, 211007, 70238, 66590, 109093, 140629, 320311, 19720, 319583, 22652, 51797, 193670, 93834, 207521, 93679, 71941, 216443, 68795, 16882, 269954, 384281, 98403, …	4331	330	22680	1.85664	1.62313e-09	5.2359e-11	4.94793e-09
GOTERM_CC_DIRECT	GO:0030529~intracellular ribonucleoprotein complex	118	2.61235	9.38062e-12	67212, 27993, 74600, 11461, 66163, 12192, 68499, 72416, 18226, 69878, 20639, 76850, 66480, 77134, 20239, 66973, 433702, 192160, 20174, 20641, 20823, 20821, 66384, 23983, 67707, 53607, 51810, 232989, 12877, 15481, 71766, 68988, 75420, 12181, 121022, 19988, 104721, 107817, 56040, 19981, 98758, 52535, 11837, 27373, 13629, 100121, 79044, 94062, 233863, 94065, 13211, 19656, 432508, 319195, 24030, 2185…	3996	320	19662	1.81441	1.00091e-08	1.00091e-09	1.49436e-08
UP_KEYWORDS	Ribosome biogenesis	36	0.796989	1.93989e-11	67134, 104662, 27993, 56095, 225215, 66711, 228889, 75416, 69663, 69237, 66164, 68147, 102462, 67459, 67973, 52705, 72554, 78581, 67832, 14791, 224823, 12181, 231452, 16418, 70285, 53414, 69902, 59014, 52513, 69072, 55989, 230737, 57750, 67014, 229504, 72831	4331	60	22680	3.142	9.0787e-09	2.83709e-10	2.76754e-08
GOTERM_CC_DIRECT	GO:0005913~cell-cell adherens junction	116	2.56808	1.98442e-11	22323, 108100, 26905, 94332, 66882, 16952, 18643, 17886, 98845, 67160, 18222, 27406, 16341, 16403, 13660, 12488, 66870, 66409, 14828, 66480, 214230, 54725, 217737, 66905, 67533, 12340, 27984, 23789, 23983, 56389, 13169, 18797, 66912, 73910, 212139, 15481, 56418, 231659, 66395, 16668, 208177, 16456, 56376, 27008, 19988, 19230, 56041, 71955, 104318, 13726, 104445, 19246, 110611, 211446, 13629, 2869…	3996	316	19662	1.80623	2.11738e-08	1.92489e-09	3.16124e-08
UP_KEYWORDS	Chromatin regulator	98	2.16958	5.00027e-11	75410, 14815, 66471, 228012, 321006, 17283, 52690, 227867, 217218, 13990, 320713, 52808, 13144, 56397, 21427, 214669, 100683, 20587, 71735, 20586, 52615, 20174, 52609, 77035, 78656, 70238, 233900, 214572, 71389, 20937, 232232, 224727, 13433, 22791, 244059, 13435, 64707, 22589, 73247, 76804, 81601, 57376, 107817, 66993, 226976, 73251, 71952, 192285, 16452, 65961, 93762, 99890, 13626, 107823, 27374…	4331	270	22680	1.90072	2.34012e-08	7.09129e-10	7.13361e-08
UP_KEYWORDS	Helicase	58	1.28404	8.53542e-11	93762, 56200, 69663, 13211, 226153, 17218, 19691, 68705, 17215, 237911, 216877, 19704, 50755, 13990, 77987, 72198, 327762, 234374, 17454, 170472, 106794, 20586, 320209, 56505, 13204, 66942, 229003, 27225, 20174, 52513, 67487, 72831, 94213, 27041, 53975, 72047, 67040, 228889, 67848, 17220, 71389, 13681, 244059, 22589, 192170, 13682, 240255, 217207, 104721, 12144, 67155, 226409, 101437, 72935, 2692…	4331	130	22680	2.33636	3.99457e-08	1.17487e-09	1.2177e-07
GOTERM_BP_DIRECT	GO:0048511~rhythmic process	60	1.32832	9.10339e-11	15903, 11911, 53376, 27373, 27374, 15182, 12953, 213311, 16601, 13211, 15901, 71514, 14583, 21969, 12568, 19698, 18053, 11865, 20893, 217732, 56335, 107515, 108155, 19016, 11622, 229599, 19017, 116870, 19013, 217166, 14056, 230753, 20591, 19885, 219158, 21847, 353187, 51810, 12234, 18143, 20937, 18030, 18626, 79362, 64707, 18628, 18432, 21685, 18854, 22059, 382056, 108079, 20466, 209224, 50789, 2…	3740	128	18082	2.26629	6.08834e-07	7.61043e-08	1.78547e-07
GOTERM_BP_DIRECT	GO:0034976~response to endoplasmic reticulum stress	42	0.929821	1.62202e-10	72736, 13666, 11911, 19246, 67490, 64136, 66861, 72599, 13629, 13665, 50527, 105245, 77128, 12913, 18708, 228775, 12304, 22393, 26408, 208647, 66663, 106200, 170770, 67878, 641340, 11687, 12125, 230908, 14828, 14827, 71472, 76299, 66155, 110213, 67890, 13198, 22433, 20338, 224045, 11938, 12282, 64209	3740	76	18082	2.67184	1.08481e-06	1.20534e-07	3.18131e-07
UP_KEYWORDS	Golgi apparatus	215	4.7598	1.86034e-10	50706, 54399, 117167, 55946, 225651, 19346, 19347, 76303, 14376, 14370, 56334, 68151, 20448, 15531, 13982, 20443, 20442, 66500, 27277, 78754, 76510, 56494, 58994, 68299, 78752, 21822, 231999, 170760, 56395, 56389, 66515, 20454, 72043, 20932, 117592, 84095, 235534, 232984, 19729, 23908, 14160, 11843, 74442, 11840, 74585, 11845, 68273, 54670, 107767, 97484, 67664, 26943, 53625, 71648, 16897, 100986…	4331	753	22680	1.4952	8.70638e-08	2.48754e-09	2.65404e-07
GOTERM_MF_DIRECT	GO:0016740~transferase activity	405	8.96613	1.88002e-10	56095, 320011, 67164, 14583, 20187, 20810, 20811, 100609, 110157, 75292, 69131, 20448, 20443, 20442, 107652, 217734, 78754, 69923, 78752, 14773, 28114, 74168, 17299, 14874, 16001, 547253, 104175, 13841, 233011, 19229, 20459, 212528, 231329, 20454, 26921, 13835, 226419, 74035, 330817, 117592, 20937, 14158, 84095, 232984, 225326, 74178, 78070, 140780, 330177, 101187, 14083, 52014, 224481, 27392, 10…	3642	1472	17446	1.31796	4.02137e-07	5.02671e-08	3.25772e-07
GOTERM_MF_DIRECT	GO:0003682~chromatin binding	156	3.45362	1.88734e-10	20807, 228869, 71722, 14815, 268448, 21372, 98415, 68026, 12913, 17218, 17283, 21969, 237911, 228911, 14884, 19697, 19698, 72949, 109241, 54624, 56399, 100683, 21429, 218973, 20586, 71735, 320209, 52615, 66408, 13982, 69034, 231151, 78658, 19016, 20924, 19017, 116871, 116870, 19357, 27274, 52609, 19356, 16476, 67488, 22601, 16475, 77035, 70238, 21780, 107951, 17537, 21413, 21885, 231329, 29877, 2…	3642	466	17446	1.60359	4.03702e-07	4.48557e-08	3.2704e-07
INTERPRO	IPR000504:RNA recognition motif domain	91	2.01461	2.28934e-10	76626, 67418, 15568, 70044, 338351, 110809, 20383, 53621, 19656, 71514, 432508, 74111, 70930, 19654, 56009, 170826, 53890, 19205, 20639, 101214, 73713, 15384, 15381, 22185, 68092, 67579, 22183, 77134, 226169, 19826, 14105, 223989, 19017, 74326, 75710, 20823, 18458, 213988, 236732, 23881, 67039, 230257, 108121, 224432, 27041, 109095, 213236, 53356, 225432, 108062, 381626, 233908, 53607, 319765, 56…	4103	241	20594	1.89524	9.77776e-07	4.88888e-07	4.28446e-07
INTERPRO	IPR017986:WD40-repeat-containing domain	109	2.41311	2.40811e-10	72754, 269470, 21372, 50797, 321006, 98193, 225348, 103784, 192652, 218035, 73683, 21771, 71732, 218973, 71735, 17997, 626359, 217431, 67936, 67836, 105372, 74255, 213081, 101612, 71833, 83669, 66679, 70465, 235439, 57773, 23789, 68083, 73674, 69544, 70235, 110379, 74106, 77040, 12237, 21885, 12234, 68628, 106618, 50907, 70052, 12181, 101943, 77305, 58523, 72338, 68519, 213773, 76482, 57750, 2424…	4103	307	20594	1.78208	1.0285e-06	3.42835e-07	4.50674e-07
UP_KEYWORDS	mRNA transport	43	0.951959	4.3389e-10	386612, 107829, 110379, 53319, 110809, 20383, 19386, 319765, 12192, 72416, 225027, 60365, 70579, 16549, 18226, 56009, 19069, 73473, 18141, 71844, 192170, 14265, 54563, 225160, 101187, 21681, 68092, 234865, 71805, 69482, 54387, 20926, 433702, 192160, 66118, 237082, 107939, 276770, 227699, 17149, 23881, 68051, 56488	4331	86	22680	2.61833	2.03061e-07	5.64057e-09	6.19007e-07
INTERPRO	IPR001680:WD40 repeat	96	2.1253	5.84543e-10	269470, 13626, 16897, 21372, 50797, 80877, 50754, 18786, 72515, 107071, 98193, 225348, 69162, 217325, 231672, 103784, 192652, 73683, 21771, 218973, 230796, 217431, 71735, 17997, 226757, 67936, 380752, 67836, 105372, 78798, 19646, 74255, 22388, 83946, 213081, 101612, 71833, 104082, 83669, 66679, 235623, 70465, 235439, 57773, 23789, 235627, 27368, 74320, 68083, 53317, 386612, 30838, 73674, 69544, 2…	4103	263	20594	1.83212	2.49658e-06	6.24146e-07	1.09396e-06
GOTERM_MF_DIRECT	GO:0004386~helicase activity	59	1.30618	6.32425e-10	93762, 56200, 16952, 69663, 13211, 226153, 17218, 19691, 68705, 17215, 237911, 216877, 19704, 50755, 13990, 77987, 72198, 327762, 234374, 17454, 170472, 106794, 20586, 320209, 56505, 13204, 66942, 229003, 27225, 20174, 52513, 67487, 72831, 94213, 27041, 53975, 72047, 67040, 228889, 67848, 17220, 71389, 13681, 244059, 22589, 13682, 240255, 217207, 104721, 12144, 69192, 67155, 226409, 101437, 72935…	3642	129	17446	2.19088	1.35276e-06	1.35276e-07	1.09587e-06
UP_KEYWORDS	Cell cycle	183	4.05136	6.33893e-10	12190, 20439, 219072, 53376, 105083, 71890, 58220, 209683, 243362, 22088, 56249, 76454, 17685, 228012, 55947, 17218, 66165, 227154, 17215, 13557, 18647, 69028, 14020, 21376, 53892, 52808, 67028, 72949, 23922, 12488, 170472, 50927, 26356, 56338, 20587, 67203, 17997, 14208, 69034, 68014, 73754, 66406, 320394, 22680, 78658, 58994, 77622, 83669, 19357, 19356, 28114, 67037, 20821, 16475, 66308, 72568,…	4331	626	22680	1.53085	2.96662e-07	8.01789e-09	9.0434e-07
INTERPRO	IPR019775:WD40 repeat, conserved site	67	1.48329	6.70432e-10	269470, 13626, 16897, 21372, 50754, 225348, 217325, 231672, 73683, 218973, 17997, 71735, 67936, 380752, 67836, 78798, 105372, 19646, 74255, 22388, 83946, 101612, 71833, 104082, 66679, 235623, 235439, 70465, 23789, 27368, 68083, 53317, 386612, 21745, 69544, 207425, 70235, 77040, 13972, 319481, 21885, 12234, 207615, 68628, 216156, 106618, 56716, 217011, 93871, 67337, 70052, 67228, 12181, 71713, 773…	4103	161	20594	2.08876	2.86341e-06	5.72683e-07	1.2547e-06
GOTERM_MF_DIRECT	GO:0016874~ligase activity	126	2.78946	8.28643e-10	50995, 107045, 20439, 67417, 50790, 67490, 22321, 75788, 67921, 94091, 270685, 67164, 432649, 108086, 102436, 268749, 67525, 230577, 217558, 106021, 17318, 68350, 81003, 269700, 68098, 67030, 26569, 234734, 272428, 20916, 14629, 66904, 22129, 224938, 20821, 235439, 74164, 211007, 70238, 66590, 109093, 233900, 140629, 320311, 19720, 319583, 22652, 51797, 193670, 93834, 207521, 93679, 71941, 216443…	3642	362	17446	1.66732	1.77247e-06	1.61133e-07	1.43588e-06
GOTERM_BP_DIRECT	GO:0030433~ER-associated ubiquitin-dependent protein catabolic process	34	0.752712	8.4776e-10	140499, 76577, 22027, 66212, 217365, 66861, 109815, 67163, 56228, 67812, 193670, 226418, 22393, 67089, 67819, 19181, 192193, 54609, 269523, 244373, 23996, 27362, 22213, 75212, 226144, 108687, 71472, 68292, 22644, 52231, 66967, 230904, 140630, 74126	3740	57	18082	2.88389	5.6698e-06	5.66982e-07	1.66273e-06
GOTERM_MF_DIRECT	GO:0046872~metal ion binding	831	18.3972	8.9695e-10	20439, 230848, 57247, 15159, 16601, 13998, 619310, 225651, 17281, 16404, 16403, 224794, 66400, 56399, 52822, 69675, 52615, 66408, 13982, 20916, 78754, 22129, 78752, 52231, 78751, 27984, 232976, 231842, 14673, 14672, 224598, 338371, 56388, 16922, 170676, 231464, 215615, 235132, 218100, 20937, 12877, 20655, 67785, 218772, 230837, 56376, 16911, 140887, 68795, 244721, 28035, 338364, 100715, 52838, 56…	3642	3355	17446	1.18649	1.91857e-06	1.59881e-07	1.55424e-06
GOTERM_BP_DIRECT	GO:0006974~cellular response to DNA damage stimulus	140	3.0994	1.29389e-09	12190, 230848, 218294, 71890, 209357, 56249, 76454, 17685, 68026, 228012, 17686, 229543, 55947, 66165, 17283, 237911, 227867, 77987, 13990, 14884, 106021, 327762, 269523, 252870, 17164, 382985, 22592, 66400, 56397, 170472, 320209, 67030, 66408, 69034, 12227, 20174, 77622, 19357, 19356, 66209, 231841, 22601, 14670, 70238, 107951, 211978, 114741, 12454, 14156, 11651, 319583, 244666, 231855, 11920, …	3740	420	18082	1.61159	8.65349e-06	7.86684e-07	2.53773e-06
UP_SEQ_FEATURE	compositionally biased region:Pro-rich	229	5.06974	1.33947e-09	83701, 50996, 75410, 227545, 338355, 66168, 18648, 620695, 170753, 52808, 12488, 21427, 69131, 20586, 14388, 78266, 18218, 20239, 233208, 209039, 19357, 27275, 78751, 75710, 104175, 19229, 227801, 170676, 21807, 381626, 53607, 232989, 333193, 15239, 212139, 330474, 240753, 70616, 330192, 106759, 26401, 71766, 22668, 14083, 18854, 66724, 209815, 246707, 55935, 56215, 77583, 67155, 73181, 72333, 51…	3936	731	18012	1.43359	9.60125e-06	4.80064e-06	2.64571e-06
UP_KEYWORDS	DNA damage	111	2.45738	1.51545e-09	12190, 218294, 71890, 209357, 76454, 56249, 68026, 17685, 228012, 229543, 55947, 17686, 66165, 15289, 237911, 227867, 77987, 13990, 14884, 106021, 327762, 269523, 252870, 382985, 22592, 17164, 56397, 170472, 320209, 67030, 66408, 20174, 77622, 19357, 66209, 19356, 231841, 70238, 107951, 211978, 114741, 14156, 319583, 244666, 231855, 11920, 235323, 22256, 22589, 330177, 77065, 16882, 56210, 101831…	4331	336	22680	1.72997	7.09232e-07	1.8664e-08	2.16202e-06
INTERPRO	IPR016024:Armadillo-type fold	119	2.63449	1.56392e-09	70351, 240880, 21762, 234729, 66882, 80744, 73699, 98221, 18015, 321006, 21379, 22084, 54609, 226849, 100608, 100683, 71732, 52036, 74252, 64930, 75687, 225849, 207932, 26562, 433702, 78658, 217026, 239985, 320487, 231841, 240614, 78757, 67489, 67842, 66515, 71770, 215615, 54161, 433956, 234138, 66912, 231855, 208846, 326622, 11920, 231659, 77044, 12607, 225326, 240752, 26401, 69553, 66998, 77065…	4103	354	20594	1.68726	6.67948e-06	1.11325e-06	2.92685e-06
GOTERM_BP_DIRECT	GO:0016569~covalent chromatin modification	98	2.16958	1.65914e-09	75410, 14815, 66471, 228012, 321006, 17283, 52690, 227867, 217218, 13990, 320713, 52808, 13144, 56397, 21427, 214669, 100683, 20587, 71735, 20586, 52615, 20174, 52609, 77035, 78656, 70238, 233900, 214572, 71389, 20937, 232232, 224727, 13433, 22791, 244059, 13435, 64707, 22589, 73247, 76804, 81601, 57376, 107817, 66993, 226976, 73251, 71952, 192285, 16452, 65961, 93762, 99890, 13626, 107823, 27374…	3740	266	18082	1.78123	1.10963e-05	9.24692e-07	3.2541e-06
INTERPRO	IPR015943:WD40/YVTN repeat-like-containing domain	115	2.54594	2.0106e-09	72754, 269470, 21372, 50797, 18845, 71169, 321006, 98193, 225348, 103784, 192652, 218035, 73683, 21771, 71732, 218973, 217431, 71735, 17997, 626359, 67936, 234865, 105372, 67836, 74255, 213081, 101612, 71833, 83669, 66679, 70465, 235439, 57773, 23789, 73674, 68083, 69544, 70235, 110379, 74106, 77040, 140570, 12237, 21885, 12234, 68628, 106618, 50907, 70052, 20357, 12181, 77305, 20351, 58523, 7233…	4103	340	20594	1.69769	8.58723e-06	1.22675e-06	3.7628e-06
GOTERM_MF_DIRECT	GO:0003677~DNA binding	486	10.7594	2.42146e-09	20807, 50708, 380912, 57247, 15354, 16601, 20182, 20186, 17283, 13990, 71592, 13713, 15213, 67026, 24075, 109241, 101685, 21427, 56399, 21428, 100043597, 21429, 20587, 20375, 66408, 78266, 13982, 320394, 20926, 170767, 52335, 27274, 232976, 20821, 74164, 13709, 50724, 227800, 338371, 21414, 14156, 170676, 21413, 55927, 21411, 231329, 245695, 218100, 235132, 20935, 66311, 212139, 235469, 12609, 21…	3642	1847	17446	1.26045	5.17949e-06	3.98423e-07	4.19593e-06
UP_SEQ_FEATURE	repeat:WD 5	85	1.88178	2.45633e-09	269470, 13626, 16897, 21372, 50797, 80877, 50754, 18786, 72515, 98193, 107071, 69162, 217325, 231672, 103784, 192652, 73683, 21771, 218973, 230796, 217431, 71735, 17997, 226757, 67936, 380752, 67836, 78798, 105372, 19646, 74255, 22388, 83946, 213081, 101612, 104082, 235623, 70465, 57773, 23789, 235627, 27368, 68083, 53317, 386612, 69544, 21745, 70235, 207425, 72205, 110379, 77040, 13972, 74106, 3…	3936	211	18012	1.8435	1.76068e-05	5.86897e-06	4.85174e-06
UP_SEQ_FEATURE	domain:RRM	55	1.21762	2.90109e-09	67418, 70044, 338351, 20383, 53621, 19656, 432508, 12050, 70930, 56009, 170826, 101214, 73713, 15381, 68092, 22183, 226169, 19826, 14105, 223989, 19017, 74778, 20823, 213988, 23881, 67039, 108121, 27041, 108062, 225432, 53356, 53319, 30946, 233908, 27979, 225027, 60365, 76938, 12696, 66599, 66660, 15547, 76167, 224902, 208043, 68035, 67197, 233833, 21681, 20462, 218543, 54196, 209224, 234814, 679…	3936	116	18012	2.16976	2.07948e-05	5.19873e-06	5.73023e-06
GOTERM_BP_DIRECT	GO:0045944~positive regulation of transcription from RNA polymerase II promoter	282	6.24308	3.09419e-09	20807, 55942, 70601, 18643, 98415, 16601, 20182, 12013, 20186, 17283, 16403, 13713, 14884, 15213, 19205, 14370, 72949, 18742, 110157, 11865, 56397, 11863, 22781, 20587, 20586, 20375, 13982, 225849, 108098, 11479, 229003, 20924, 11477, 20174, 30046, 27275, 23938, 13709, 24088, 230753, 78656, 18109, 68837, 12454, 67040, 21413, 21809, 12355, 21411, 13609, 15402, 19726, 12609, 218772, 12607, 17268, 1…	3740	995	18082	1.37025	2.06937e-05	1.59184e-06	6.0687e-06
GOTERM_CC_DIRECT	GO:0005794~Golgi apparatus	324	7.1729	3.22332e-09	50706, 54396, 54399, 80744, 117167, 19349, 55946, 12010, 12334, 66168, 225651, 19346, 77987, 237898, 19347, 76303, 64294, 14376, 14370, 110157, 27999, 56334, 15006, 68151, 56399, 100043597, 20448, 15531, 20443, 13982, 27883, 20442, 66500, 20239, 76510, 78754, 27277, 56494, 58994, 68299, 231999, 78752, 74168, 170760, 66308, 76709, 24088, 56395, 211286, 56389, 66515, 215615, 20454, 72043, 20932, 11…	3996	1190	19662	1.33968	3.43927e-06	2.86606e-07	5.13483e-06
GOTERM_CC_DIRECT	GO:0031965~nuclear membrane	84	1.85964	7.39825e-09	71720, 319565, 269470, 218294, 74198, 19387, 19386, 68121, 80879, 16905, 228775, 12421, 60532, 237911, 18226, 12567, 29819, 100608, 30960, 54563, 75751, 72826, 99712, 234865, 22218, 69482, 232196, 57874, 107939, 14773, 329828, 18536, 72399, 69071, 14245, 240614, 68050, 68051, 53317, 64656, 67181, 69714, 230917, 19720, 14528, 320938, 69237, 16211, 18795, 223870, 107094, 106042, 67231, 12444, 66146…	3996	226	19662	1.82883	7.89391e-06	6.07226e-07	1.17856e-05
UP_KEYWORDS	Protein biosynthesis	59	1.30618	7.60421e-09	13666, 107045, 13667, 67417, 13669, 56347, 15115, 26905, 22321, 19106, 13664, 231872, 13629, 13665, 72650, 223691, 55944, 14852, 209354, 80283, 98221, 22375, 67160, 68023, 102436, 244141, 230577, 16341, 105148, 97541, 67204, 234734, 76563, 68969, 70223, 20918, 276770, 224045, 66590, 13684, 109093, 53356, 68184, 108853, 69606, 27979, 21399, 66143, 71941, 23874, 13681, 107271, 216443, 13682, 104458…	4331	147	22680	2.10179	3.55876e-06	9.12505e-08	1.08485e-05
UP_KEYWORDS	tRNA processing	39	0.863405	7.76083e-09	68260, 212528, 68916, 71799, 70359, 98985, 74097, 52575, 70047, 381802, 69372, 68626, 76367, 433813, 328162, 66628, 227682, 98956, 67053, 15108, 117109, 67676, 68205, 78895, 104721, 233189, 69786, 208366, 68730, 78890, 227522, 66926, 66132, 17299, 28114, 68736, 66966, 66965, 57773	4331	80	22680	2.55287	3.63206e-06	9.08017e-08	1.1072e-05
GOTERM_CC_DIRECT	GO:0030687~preribosome, large subunit precursor	21	0.46491	7.78777e-09	11837, 76130, 72462, 56095, 67920, 12181, 16418, 67223, 235036, 66164, 56040, 207615, 70285, 59014, 69902, 100019, 108673, 69072, 107071, 57750, 52521	3996	28	19662	3.69032	8.30952e-06	5.93539e-07	1.24061e-05
UP_KEYWORDS	Apoptosis	146	3.23223	8.73464e-09	50996, 20439, 108086, 228775, 217558, 12018, 207785, 14373, 269529, 68350, 13144, 13143, 23922, 103784, 12124, 12125, 67738, 232146, 14102, 54725, 27279, 19357, 14773, 74168, 13841, 67039, 11852, 59126, 320311, 14155, 170676, 11651, 12236, 11652, 194655, 18208, 21812, 26408, 67379, 56412, 66090, 66660, 224727, 21981, 26400, 106759, 27280, 73246, 170770, 225160, 228355, 64143, 68796, 18712, 14084,…	4331	489	22680	1.5635	4.0878e-06	9.97027e-08	1.24612e-05
GOTERM_BP_DIRECT	GO:0016192~vesicle-mediated transport	81	1.79323	9.52706e-09	67767, 319740, 67727, 71648, 55946, 20909, 50797, 68581, 20743, 22365, 11772, 20912, 225651, 67456, 19346, 11776, 11777, 11774, 67458, 69162, 73122, 66682, 192197, 59042, 56334, 70361, 260302, 218035, 71732, 72825, 381356, 12068, 70834, 233405, 56494, 11764, 30957, 20333, 78891, 77038, 81909, 67489, 67180, 72772, 269589, 216705, 56389, 110379, 270192, 71770, 54161, 66352, 66913, 116733, 66251, 56…	3740	213	18082	1.83857	6.3715e-05	4.5512e-06	1.86856e-05
GOTERM_BP_DIRECT	GO:0051028~mRNA transport	43	0.951959	1.26431e-08	386612, 107829, 110379, 53319, 110809, 20383, 19386, 20492, 319765, 12192, 72416, 225027, 60365, 70579, 16549, 18226, 56009, 12877, 19069, 73473, 18141, 71844, 192170, 14265, 54563, 225160, 101187, 21681, 68092, 234865, 71805, 69482, 54387, 20926, 433702, 192160, 237082, 107939, 276770, 227699, 17149, 23881, 56488	3740	88	18082	2.36244	8.45537e-05	5.63714e-06	2.47972e-05
UP_KEYWORDS	DNA-binding	394	8.7226	1.62909e-08	20807, 50708, 15354, 57247, 16601, 20182, 20186, 17283, 13990, 71592, 13713, 15213, 67026, 101685, 21427, 56399, 21428, 21429, 20587, 20375, 66408, 78266, 13982, 320394, 52335, 170767, 27274, 232976, 20821, 74164, 13709, 50724, 338371, 21414, 170676, 21413, 21411, 218100, 235132, 20935, 66311, 235469, 212139, 12609, 218772, 12606, 17268, 244059, 15223, 104394, 225160, 57376, 101185, 98403, 224481…	4331	1604	22680	1.28631	7.62413e-06	1.81528e-07	2.32414e-05
SMART	SM00320:WD40	96	2.1253	2.00941e-08	269470, 13626, 16897, 21372, 50797, 80877, 50754, 18786, 72515, 107071, 98193, 225348, 69162, 217325, 231672, 103784, 192652, 73683, 21771, 218973, 230796, 217431, 71735, 17997, 226757, 67936, 380752, 67836, 105372, 78798, 19646, 74255, 22388, 83946, 213081, 101612, 71833, 104082, 83669, 66679, 235623, 70465, 235439, 57773, 23789, 235627, 27368, 74320, 68083, 53317, 386612, 30838, 73674, 69544, 2…	2239	262	10425	1.70605	1.37041e-05	1.37041e-05	3.01975e-05
UP_SEQ_FEATURE	repeat:WD 4	88	1.9482	2.28578e-08	269470, 13626, 16897, 21372, 50797, 80877, 50754, 18786, 72515, 107071, 98193, 69162, 217325, 231672, 103784, 192652, 73683, 21771, 218973, 230796, 217431, 71735, 17997, 226757, 67936, 380752, 67836, 105372, 78798, 19646, 74255, 22388, 83946, 213081, 101612, 71833, 104082, 66679, 235623, 70465, 57773, 23789, 235627, 27368, 68083, 53317, 386612, 30838, 69544, 21745, 70235, 207425, 72205, 110379, 7…	3936	230	18012	1.7509	0.000163831	3.27684e-05	4.51487e-05
GOTERM_BP_DIRECT	GO:0006457~protein folding	55	1.21762	2.65707e-08	67418, 72599, 18415, 14232, 338355, 105245, 19386, 22327, 68816, 70356, 83945, 12330, 12304, 104009, 67738, 17714, 14827, 234734, 56401, 52653, 67838, 217737, 56445, 18637, 268373, 22143, 72736, 22027, 50527, 21454, 15502, 15481, 22154, 106200, 72726, 66101, 109054, 14228, 14229, 12465, 53382, 12466, 14225, 12464, 76299, 15516, 12462, 52838, 12461, 12317, 23950, 15519, 18087, 67466, 67943	3740	128	18082	2.07744	0.000177689	1.11065e-05	5.21137e-05
GOTERM_MF_DIRECT	GO:0008270~zinc ion binding	298	6.5973	3.02683e-08	12116, 20439, 76007, 67417, 217365, 75410, 94091, 57247, 20182, 20186, 94094, 217218, 17387, 17388, 225341, 214669, 56399, 13982, 66500, 22682, 22129, 74168, 226527, 20821, 231842, 74164, 56364, 170676, 19720, 215615, 12355, 22652, 21411, 15925, 108797, 193670, 78783, 30058, 12350, 20937, 207521, 14768, 66917, 20655, 218772, 67785, 26401, 13405, 76804, 22668, 338467, 56376, 16911, 140887, 68795, …	3642	1075	17446	1.32789	6.47418e-05	4.62456e-06	5.24492e-05
SMART	SM00360:RRM	86	1.90392	3.31338e-08	76626, 67418, 15568, 70044, 110809, 20383, 19656, 71514, 432508, 74111, 70930, 19654, 56009, 170826, 53890, 19205, 20639, 101214, 73713, 15384, 15381, 22185, 68092, 67579, 77134, 226169, 19826, 14105, 223989, 19017, 74326, 75710, 20823, 18458, 236732, 23881, 67039, 230257, 108121, 224432, 27041, 109095, 213236, 53356, 225432, 108062, 381626, 233908, 53607, 319765, 56516, 107701, 27979, 230721, 22…	2239	229	10425	1.74858	2.2597e-05	1.12986e-05	4.97936e-05
GOTERM_BP_DIRECT	GO:0007049~cell cycle	184	4.0735	3.33803e-08	12190, 20439, 219072, 53376, 105083, 71890, 58220, 209683, 243362, 22088, 56249, 76454, 17685, 228012, 55947, 17218, 66165, 227154, 17215, 13557, 18647, 69028, 14020, 21376, 53892, 330938, 52808, 67028, 72949, 23922, 12488, 170472, 50927, 26356, 56338, 20587, 67203, 17997, 14208, 320209, 69034, 68014, 66406, 320394, 73754, 22680, 78658, 58994, 77622, 83669, 19357, 19356, 28114, 67037, 20821, 1647…	3740	614	18082	1.44885	0.000223222	1.31321e-05	6.54694e-05
GOTERM_BP_DIRECT	GO:0006281~DNA repair	108	2.39097	3.85581e-08	12190, 218294, 209357, 56249, 68026, 17685, 229543, 55947, 17686, 12013, 19691, 66165, 237911, 227867, 77987, 13990, 14884, 327762, 269523, 252870, 382985, 22592, 170472, 56397, 100683, 67484, 20587, 67030, 66408, 20174, 77622, 19357, 66209, 19356, 19687, 70238, 107951, 338371, 211978, 114741, 14156, 319583, 244666, 231855, 66143, 11920, 235323, 22256, 66599, 22589, 11546, 330177, 16882, 56210, 1…	3740	318	18082	1.64199	0.000257843	1.43264e-05	7.56248e-05
UP_SEQ_FEATURE	repeat:WD 3	91	2.01461	4.21094e-08	269470, 13626, 16897, 21372, 50797, 80877, 50754, 18786, 72515, 107071, 98193, 69162, 217325, 231672, 192197, 103784, 192652, 73683, 21771, 218973, 230796, 217431, 71735, 17997, 226757, 67936, 380752, 67836, 105372, 78798, 19646, 74255, 22388, 83946, 213081, 101612, 71833, 104082, 66679, 235623, 70465, 57773, 23789, 235627, 27368, 68083, 53317, 386612, 30838, 69544, 21745, 70235, 207425, 72205, 1…	3936	243	18012	1.71373	0.000301795	5.03055e-05	8.31745e-05
INTERPRO	IPR011545:DNA/RNA helicase, DEAD/DEAH box type, N-terminal	35	0.774851	4.38897e-08	94213, 53975, 72047, 56200, 67040, 228889, 69663, 67848, 13211, 19691, 216877, 77987, 72198, 13681, 234374, 192170, 13682, 240255, 170472, 108077, 106794, 13204, 12144, 104721, 66942, 69192, 27225, 52513, 72935, 67487, 71990, 227674, 64340, 234311, 72831	4103	69	20594	2.546	0.000187435	2.34313e-05	8.21387e-05
GOTERM_BP_DIRECT	GO:0008033~tRNA processing	41	0.907682	4.57594e-08	68260, 212528, 68916, 71799, 70359, 98985, 74097, 52575, 70047, 381802, 14113, 69372, 68626, 76367, 433813, 328162, 66628, 227682, 98956, 67053, 15108, 117109, 67676, 68205, 78895, 104721, 233189, 69786, 208366, 68730, 78890, 227522, 66926, 66132, 17299, 20823, 28114, 68736, 66966, 66965, 57773	3740	85	18082	2.33206	0.000305992	1.61072e-05	8.97489e-05
UP_KEYWORDS	Stress response	36	0.796989	5.2654e-08	13666, 69601, 22027, 18415, 100037258, 56295, 69573, 77128, 16210, 18708, 15505, 26408, 12696, 26386, 66917, 15481, 231659, 15482, 26400, 15525, 15499, 80888, 22218, 217737, 192160, 73086, 15516, 13198, 26416, 15512, 26415, 22433, 72938, 268390, 15519, 12282	4331	75	22680	2.5136	2.46417e-05	5.73071e-07	7.51185e-05
UP_KEYWORDS	ER-Golgi transport	40	0.885544	5.42391e-08	67180, 72772, 67727, 110379, 270192, 50797, 54161, 66352, 68581, 225651, 66913, 19346, 67456, 67458, 66251, 56418, 69162, 20224, 66682, 59042, 56334, 50907, 26951, 70361, 27054, 11843, 70349, 11840, 213827, 12068, 11845, 20333, 56041, 76983, 78891, 217449, 77038, 228998, 71116, 81909	4331	88	22680	2.3803	2.53836e-05	5.76907e-07	7.73799e-05
GOTERM_MF_DIRECT	GO:0042802~identical protein binding	187	4.13992	5.79739e-08	13666, 108100, 20704, 66989, 53376, 107971, 387609, 239555, 20702, 211401, 11461, 70356, 12010, 170756, 20303, 13857, 27401, 14786, 12018, 19697, 17318, 68350, 53895, 269523, 110157, 13144, 14718, 13143, 66978, 81003, 70361, 56332, 218035, 55950, 67203, 17025, 15959, 13982, 75686, 107652, 14102, 73754, 18639, 192160, 19016, 20174, 73137, 27275, 16476, 328424, 56390, 16001, 20821, 23789, 56395, 56…	3642	625	17446	1.43324	0.000123998	8.26704e-06	0.000100458
GOTERM_BP_DIRECT	GO:0000122~negative regulation of transcription from RNA polymerase II promoter	211	4.67124	6.35365e-08	71890, 50708, 239099, 12013, 20186, 17283, 12014, 228913, 15213, 14370, 77799, 21428, 56338, 20586, 20375, 52615, 13982, 69034, 12227, 52335, 20924, 229007, 52609, 216742, 27274, 23938, 74164, 21414, 19720, 21413, 55927, 194655, 21815, 20937, 212139, 218772, 12606, 15223, 13614, 56353, 20466, 15410, 73181, 56370, 11910, 15903, 234366, 13626, 99890, 243905, 12159, 15901, 71514, 17246, 83945, 74019…	3740	729	18082	1.39936	0.000424842	2.12464e-05	0.000124615
GOTERM_BP_DIRECT	GO:0030968~endoplasmic reticulum unfolded protein response	28	0.61988	6.70536e-08	13666, 11910, 19246, 109815, 19106, 100037258, 50527, 12915, 320011, 80280, 12913, 226418, 22393, 67819, 208647, 17341, 192193, 28146, 234734, 75212, 108687, 226641, 13198, 66967, 22433, 27368, 64209, 74126	3740	48	18082	2.82028	0.000448354	2.13547e-05	0.000131513
UP_SEQ_FEATURE	repeat:WD 6	68	1.50542	6.88065e-08	269470, 13626, 16897, 21372, 50797, 80877, 50754, 18786, 72515, 98193, 107071, 69162, 217325, 103784, 73683, 21771, 218973, 230796, 17997, 226757, 67936, 67836, 78798, 105372, 19646, 74255, 22388, 83946, 213081, 104082, 235623, 27368, 53317, 386612, 21745, 69544, 110379, 207425, 72205, 70235, 77040, 13972, 74106, 319481, 21885, 217109, 207615, 216156, 106618, 56716, 217011, 93871, 67337, 70052, 1…	3936	167	18012	1.86337	0.000493084	7.04554e-05	0.000135907
GOTERM_BP_DIRECT	GO:0006986~response to unfolded protein	29	0.642019	7.78279e-08	140499, 13666, 76577, 69601, 18415, 100037258, 12915, 77128, 12913, 15505, 67812, 226418, 80517, 326622, 67819, 208647, 192193, 74840, 67031, 68292, 76299, 226641, 110213, 13198, 66967, 22433, 15519, 64209, 74126	3740	51	18082	2.74918	0.000520377	2.36594e-05	0.000152645
GOTERM_BP_DIRECT	GO:0000398~mRNA splicing, via spliceosome	49	1.08479	8.62542e-08	80744, 69878, 53890, 20639, 101214, 27366, 67678, 15381, 56335, 68092, 22185, 27756, 22183, 13204, 67836, 14105, 66877, 231889, 68011, 75062, 20826, 53317, 108121, 109095, 53607, 68479, 20227, 76936, 68879, 76167, 66094, 20222, 71766, 68988, 22668, 67197, 70052, 217207, 20462, 101943, 71713, 67225, 69192, 70767, 66177, 101437, 72935, 67465, 64340	3740	112	18082	2.11521	0.000576702	2.50809e-05	0.000169172
GOTERM_BP_DIRECT	GO:0000462~maturation of SSU-rRNA from tricistronic rRNA transcript (SSU-rRNA, 5.8S rRNA, LSU-rRNA)	20	0.442772	9.32005e-08	65961, 269470, 104662, 217995, 68966, 14791, 224823, 70683, 217109, 53414, 69499, 110816, 57315, 213773, 20116, 52705, 215193, 213895, 100608, 52713	3740	28	18082	3.4534	0.000623131	2.59715e-05	0.000182796
KEGG_PATHWAY	mmu03015:mRNA surveillance pathway	44	0.974098	1.05564e-07	76626, 105083, 108062, 53319, 68991, 235542, 98985, 73699, 14852, 432508, 230721, 94230, 24018, 60365, 19704, 56009, 326622, 226517, 103677, 226849, 67337, 192170, 70248, 229512, 66899, 67031, 21681, 68092, 54196, 77305, 74737, 19826, 225849, 56215, 19052, 433702, 192160, 51786, 237082, 18458, 17149, 228410, 74320, 56488	1608	96	7691	2.19219	3.04019e-05	6.08046e-06	0.000140187
UP_SEQ_FEATURE	repeat:WD 1	91	2.01461	1.24722e-07	269470, 13626, 16897, 21372, 50797, 80877, 50754, 18786, 72515, 107071, 98193, 69162, 217325, 231672, 192197, 103784, 192652, 73683, 21771, 218973, 230796, 217431, 71735, 17997, 226757, 67936, 380752, 67836, 105372, 78798, 19646, 74255, 22388, 83946, 213081, 101612, 71833, 104082, 66679, 235623, 70465, 57773, 23789, 235627, 27368, 68083, 53317, 386612, 30838, 69544, 21745, 70235, 207425, 72205, 1…	3936	248	18012	1.67918	0.000893611	0.000111745	0.000246352
UP_SEQ_FEATURE	repeat:WD 2	91	2.01461	1.24722e-07	269470, 13626, 16897, 21372, 50797, 80877, 50754, 18786, 72515, 107071, 98193, 69162, 217325, 231672, 192197, 103784, 192652, 73683, 21771, 218973, 230796, 217431, 71735, 17997, 226757, 67936, 380752, 67836, 105372, 78798, 19646, 74255, 22388, 83946, 213081, 101612, 71833, 104082, 66679, 235623, 70465, 57773, 23789, 235627, 27368, 68083, 53317, 386612, 30838, 69544, 21745, 70235, 207425, 72205, 1…	3936	248	18012	1.67918	0.000893611	0.000111745	0.000246352
GOTERM_MF_DIRECT	GO:0004842~ubiquitin-protein transferase activity	109	2.41311	1.34544e-07	20439, 75788, 94091, 75785, 76454, 108086, 12013, 268749, 67525, 12014, 217558, 27401, 106021, 106025, 68350, 269700, 81003, 68098, 67030, 67731, 67345, 22129, 224938, 20821, 235439, 70238, 56550, 233900, 140629, 14154, 320311, 14155, 19720, 76608, 68477, 12234, 93679, 26401, 68795, 54151, 240354, 75234, 67711, 77113, 106052, 66799, 29864, 242721, 73469, 57751, 68612, 109161, 93765, 246293, 67664…	3642	326	17446	1.60164	0.000287748	1.79867e-05	0.000233139
GOTERM_CC_DIRECT	GO:0005739~mitochondrion	435	9.63029	1.38938e-07	27060, 75593, 338350, 71799, 75597, 67164, 15159, 170756, 170752, 110842, 13713, 14373, 110157, 66400, 56399, 55951, 209692, 15959, 13982, 27883, 231430, 20916, 69923, 170760, 226527, 14874, 12864, 94282, 104174, 78656, 14356, 14151, 75572, 212528, 16922, 14156, 20928, 15925, 193670, 107375, 20655, 84095, 78070, 170770, 219189, 67053, 52633, 384281, 224481, 218885, 52838, 212442, 52535, 66531, 19…	3996	1721	19662	1.24369	0.000148236	9.88311e-06	0.000221333
INTERPRO	IPR014001:Helicase, superfamily 1/2, ATP-binding domain	47	1.04051	1.68393e-07	94213, 53975, 72047, 93762, 56200, 67040, 228889, 69663, 67848, 13211, 19691, 237911, 71389, 216877, 13990, 77987, 72198, 13681, 244059, 234374, 192170, 13682, 22589, 240255, 170472, 108077, 100043597, 106794, 20586, 217207, 104721, 13204, 12144, 66942, 27225, 69192, 67155, 52513, 319955, 226409, 72935, 67487, 71990, 227674, 64340, 234311, 72831	4103	111	20594	2.12527	0.000718946	7.99084e-05	0.000315143
GOTERM_BP_DIRECT	GO:0007030~Golgi organization	38	0.841266	1.68714e-07	16582, 217365, 67727, 66515, 71648, 70231, 69834, 231580, 66352, 68581, 207352, 338337, 20932, 67231, 104303, 75909, 17341, 16834, 231672, 66629, 192197, 56334, 64009, 26951, 70361, 217379, 70369, 320571, 27277, 69190, 67511, 107338, 66890, 56041, 246738, 54670, 104318, 74498	3740	79	18082	2.32558	0.00112772	4.51333e-05	0.000330901
GOTERM_BP_DIRECT	GO:0006890~retrograde vesicle-mediated transport, Golgi to ER	20	0.442772	2.17693e-07	11843, 270192, 70349, 213827, 16562, 50797, 68581, 71169, 338337, 19346, 107338, 67456, 66890, 78891, 76983, 246738, 50771, 71116, 56395, 59042	3740	29	18082	3.33432	0.00145487	5.59957e-05	0.000426964
UP_KEYWORDS	Ribonucleoprotein	97	2.14744	2.28621e-07	67212, 27993, 74600, 12192, 66163, 68499, 69878, 20639, 20042, 76850, 66483, 66480, 77134, 66973, 20641, 68011, 20821, 66384, 20826, 23983, 67707, 53607, 51810, 232989, 12877, 66661, 66094, 71766, 68988, 121022, 19988, 56040, 19981, 98758, 52535, 11837, 94062, 79044, 94065, 19656, 319195, 24030, 218506, 67973, 28028, 66448, 118451, 15384, 67678, 15381, 22185, 27756, 22183, 27176, 270106, 74326, 5…	4331	308	22680	1.64921	0.000106989	2.37765e-06	0.00032616
INTERPRO	IPR001650:Helicase, C-terminal	46	1.01838	2.60375e-07	94213, 53975, 72047, 93762, 56200, 67040, 228889, 69663, 67848, 13211, 19691, 71389, 216877, 13990, 77987, 72198, 13681, 244059, 234374, 192170, 13682, 22589, 240255, 170472, 108077, 100043597, 106794, 20586, 217207, 104721, 13204, 12144, 66942, 27225, 69192, 67155, 52513, 319955, 226409, 72935, 67487, 71990, 227674, 64340, 234311, 72831	4103	109	20594	2.11822	0.00111144	0.0001112	0.000487286
INTERPRO	IPR013083:Zinc finger, RING/FYVE/PHD-type	134	2.96657	2.65365e-07	20439, 75410, 94091, 268448, 13998, 67525, 217558, 17281, 94094, 106021, 17318, 68350, 81003, 68098, 26356, 218035, 71732, 76073, 52822, 67030, 75212, 224014, 217578, 22129, 233532, 224938, 216238, 20821, 211007, 81909, 70238, 211978, 233900, 140629, 320311, 19720, 213753, 628705, 22652, 68477, 108797, 78783, 193670, 71801, 207521, 15239, 93679, 70432, 26401, 22589, 76804, 140887, 68795, 18854, 5…	4103	445	20594	1.51142	0.00113273	0.000103029	0.000496626
GOTERM_MF_DIRECT	GO:0043130~ubiquitin binding	37	0.819128	3.30381e-07	70238, 93765, 76577, 217365, 22225, 71648, 12237, 22088, 12953, 327900, 15925, 108086, 268749, 244666, 74112, 56436, 21929, 11797, 69181, 18786, 18226, 15239, 17966, 54124, 22791, 106025, 68728, 18627, 224111, 103784, 67123, 217379, 73711, 226122, 14084, 66679, 72399	3642	77	17446	2.3018	0.000706435	4.15688e-05	0.000572485
GOTERM_MF_DIRECT	GO:0003676~nucleic acid binding	330	7.30573	3.30849e-07	67418, 230848, 338351, 20383, 57247, 69663, 16601, 72611, 72020, 13999, 619310, 69930, 77987, 78251, 71592, 240023, 72556, 19205, 20639, 67026, 209416, 170472, 22781, 243372, 240041, 22689, 474156, 252876, 209558, 208292, 20926, 229007, 30046, 75710, 242691, 27274, 20823, 232976, 232878, 74164, 67039, 224598, 228807, 230257, 109095, 72047, 213236, 67040, 27081, 170676, 381626, 194655, 53607, 7457…	3642	1237	17446	1.27791	0.000707436	3.93151e-05	0.000573296
GOTERM_CC_DIRECT	GO:0005789~endoplasmic reticulum membrane	200	4.42772	3.37947e-07	54396, 170759, 68680, 12330, 170756, 76303, 269523, 56334, 15953, 20818, 68151, 18633, 232146, 217734, 56494, 13849, 21822, 276770, 52331, 72736, 110379, 56388, 217344, 13607, 56228, 20932, 66913, 72244, 28146, 78070, 57377, 217356, 68796, 217353, 52014, 27392, 110784, 20250, 140499, 207742, 68916, 67266, 79235, 68581, 225594, 68585, 94232, 72265, 30960, 142980, 278279, 13110, 66191, 66447, 13383…	3996	710	19662	1.38603	0.000360524	2.25366e-05	0.000538357
GOTERM_BP_DIRECT	GO:0006511~ubiquitin-dependent protein catabolic process	60	1.32832	3.65488e-07	93765, 20439, 53376, 217365, 22225, 231380, 22224, 19385, 50753, 74112, 56436, 27401, 74841, 237898, 106021, 19181, 231672, 269523, 252870, 77891, 56407, 67731, 22217, 231600, 71472, 74256, 93841, 22129, 69727, 19820, 140630, 22123, 70238, 71745, 233900, 66515, 26572, 73677, 12234, 19167, 72344, 59025, 235323, 170707, 224727, 30843, 68728, 76800, 67128, 68795, 72584, 106052, 29864, 78309, 22230, …	3740	154	18082	1.88367	0.0024414	9.05287e-05	0.000716837
GOTERM_BP_DIRECT	GO:0016567~protein ubiquitination	116	2.56808	3.84812e-07	20439, 75788, 75785, 321006, 12013, 268749, 12014, 98193, 192157, 68350, 269523, 81003, 68098, 415115, 67030, 67731, 75212, 97064, 108098, 71833, 230654, 67345, 224938, 20821, 211007, 70238, 56550, 68975, 140629, 66515, 14155, 74106, 23989, 11651, 22652, 75763, 12234, 12703, 193670, 93834, 59024, 207521, 98766, 70611, 54607, 231670, 75234, 67711, 77113, 106052, 80509, 242721, 73469, 57751, 78309,…	3740	362	18082	1.54926	0.00257032	9.19109e-05	0.000754737
GOTERM_CC_DIRECT	GO:0043234~protein complex	180	3.98495	4.00442e-07	12190, 12116, 67490, 12478, 58220, 16952, 71722, 14815, 56295, 98845, 17886, 11461, 70356, 18015, 18016, 17283, 12330, 18226, 22084, 19697, 330938, 319155, 218699, 269523, 12488, 21427, 50927, 244373, 100043597, 20587, 20586, 16478, 18632, 13982, 73689, 64930, 67938, 71833, 13052, 83669, 27275, 319160, 18536, 19687, 20648, 71729, 20826, 14672, 13684, 70238, 56550, 233900, 108897, 110379, 14156, 1…	3996	628	19662	1.41031	0.00042718	2.51333e-05	0.000637913
UP_KEYWORDS	DNA repair	89	1.97033	4.0447e-07	12190, 93765, 109275, 12572, 218294, 73172, 99890, 22224, 209357, 68501, 69596, 18970, 56249, 17685, 68026, 17686, 55947, 229543, 71514, 66165, 15289, 237911, 227867, 77987, 13990, 50755, 14884, 59047, 327762, 269523, 23894, 252870, 22592, 382985, 170472, 56397, 320209, 67030, 67278, 66408, 56505, 27221, 20174, 77622, 67241, 19357, 66209, 17350, 227622, 21665, 70238, 19361, 107951, 211978, 15270,…	4331	279	22680	1.67048	0.000189274	4.11504e-06	0.000577034
GOTERM_MF_DIRECT	GO:0008134~transcription factor binding	111	2.45738	5.51465e-07	50995, 72754, 20807, 14815, 94091, 21372, 98415, 21374, 170826, 19697, 240025, 252870, 11865, 224111, 100040462, 11863, 15951, 21428, 15950, 67738, 20586, 16478, 13982, 19015, 19016, 19017, 19013, 16476, 21781, 58805, 17536, 107951, 14154, 55927, 74244, 21885, 106042, 59024, 15481, 232232, 77044, 21981, 12606, 81601, 104394, 16911, 18712, 54601, 22059, 66993, 20466, 66464, 73181, 18519, 98758, 23…	3642	342	17446	1.55472	0.00117889	6.20815e-05	0.00095558
GOTERM_BP_DIRECT	GO:0006396~RNA processing	35	0.774851	6.22289e-07	110532, 13211, 70047, 60321, 14113, 232989, 24018, 217038, 216877, 68879, 67332, 56417, 15547, 53890, 216345, 66094, 70616, 67439, 18572, 227682, 234373, 240255, 218973, 106794, 66877, 27967, 20641, 20823, 67487, 67390, 66583, 71990, 228410, 67465, 72831	3740	73	18082	2.31804	0.00415322	0.000143503	0.0012205
GOTERM_MF_DIRECT	GO:0030515~snoRNA binding	17	0.376356	6.7624e-07	67134, 269470, 217995, 27993, 56200, 75686, 75416, 27966, 71207, 110816, 68147, 213773, 27275, 55989, 102462, 20826, 53893	3642	23	17446	3.5406	0.00144543	7.23213e-05	0.00117179
INTERPRO	IPR016135:Ubiquitin-conjugating enzyme/RWD-like	29	0.642019	7.27906e-07	140499, 56550, 93765, 70620, 67921, 319481, 22088, 56228, 432649, 16210, 381534, 192174, 216150, 54122, 77891, 66568, 67128, 22214, 67196, 22213, 66521, 70093, 53323, 66799, 66155, 57751, 67615, 68612, 109161	4103	57	20594	2.55366	0.00310406	0.00025904	0.00136225
INTERPRO	IPR027417:P-loop containing nucleoside triphosphate hydrolase	241	5.3354	7.53234e-07	74558, 54396, 26905, 19349, 98985, 17886, 69663, 17685, 18640, 17686, 19341, 19344, 19346, 77987, 13990, 269523, 15953, 170472, 103220, 20818, 100043597, 69288, 20586, 15531, 100042856, 276950, 170768, 18639, 229003, 20174, 21822, 19356, 14673, 14672, 14670, 21915, 72047, 11852, 11854, 67040, 20928, 72046, 19329, 232989, 18669, 51797, 71389, 226043, 224092, 100101806, 244059, 240255, 23908, 21918…	4103	909	20594	1.33074	0.00321189	0.000247436	0.00140965
UP_KEYWORDS	S-adenosyl-L-methionine	57	1.2619	9.26439e-07	74455, 56095, 107823, 99890, 75410, 68260, 27374, 67493, 68916, 74195, 15469, 217038, 52690, 328162, 100609, 56335, 30949, 210009, 18113, 66083, 71974, 78890, 17299, 28114, 14056, 14055, 18537, 79464, 231803, 212528, 101867, 214572, 110109, 66254, 232187, 52575, 52686, 382066, 21743, 14113, 20937, 15547, 13433, 64707, 208043, 13435, 224440, 73419, 14791, 12180, 67099, 224481, 100041585, 73251, 77…	4331	158	22680	1.88918	0.00043348	9.22493e-06	0.00132169
INTERPRO	IPR011990:Tetratricopeptide-like helical	71	1.57184	9.48114e-07	19305, 72656, 209683, 667370, 74196, 14232, 223691, 19386, 74838, 70356, 22083, 67009, 64213, 56299, 230603, 231630, 70551, 53890, 620631, 18572, 59042, 65973, 50927, 103220, 229512, 100683, 218035, 278279, 230796, 67738, 192653, 75758, 15959, 56401, 108155, 67839, 13631, 66877, 101113, 213081, 69863, 20867, 72421, 22129, 52551, 75516, 20338, 22123, 76123, 69893, 14154, 100037258, 101869, 226517,…	4103	204	20594	1.7469	0.00404121	0.000289201	0.00177436
UP_KEYWORDS	Endosome	127	2.8116	9.63239e-07	234729, 72296, 16952, 19349, 338355, 59289, 22088, 353047, 19344, 15289, 17281, 69028, 27403, 231832, 64291, 13660, 73122, 67028, 22784, 77799, 56332, 260302, 68151, 68365, 218035, 71732, 105171, 101113, 66905, 12514, 233405, 68299, 12480, 216238, 66201, 11555, 11852, 11854, 13169, 19720, 11652, 13609, 226971, 19329, 216190, 14733, 74718, 71801, 56692, 15239, 71943, 84095, 70423, 227746, 225326, …	4331	443	22680	1.50126	0.000450695	9.39154e-06	0.00137419
SMART	SM00487:DEXDc	47	1.04051	1.08955e-06	94213, 53975, 72047, 93762, 56200, 67040, 228889, 69663, 67848, 13211, 19691, 237911, 71389, 216877, 13990, 77987, 72198, 13681, 244059, 234374, 192170, 13682, 22589, 240255, 170472, 108077, 100043597, 106794, 20586, 217207, 104721, 13204, 12144, 66942, 27225, 69192, 67155, 52513, 319955, 226409, 72935, 67487, 71990, 227674, 64340, 234311, 72831	2239	110	10425	1.98942	0.000742796	0.00024766	0.00163736
UP_KEYWORDS	Unfolded protein response	21	0.46491	1.20892e-06	13666, 140499, 76577, 69601, 100037258, 12915, 77128, 12913, 226641, 67812, 226418, 110213, 80517, 13198, 67819, 208647, 66967, 192193, 22433, 74840, 64209	4331	36	22680	3.05472	0.000565615	1.15464e-05	0.00172469
GOTERM_MF_DIRECT	GO:0043021~ribonucleoprotein complex binding	23	0.509188	1.22184e-06	229512, 68988, 75420, 27374, 70998, 214572, 15381, 12181, 71956, 665155, 276919, 51810, 11810, 24067, 226517, 24014, 54633, 68879, 103677, 57750, 14056, 66101, 192170	3642	39	17446	2.825	0.0026101	0.000124445	0.00211719
INTERPRO	IPR000467:G-patch domain	16	0.354217	1.22255e-06	209416, 53951, 66549, 77286, 67769, 27967, 19654, 229007, 76938, 242691, 72400, 66614, 70616, 237943, 236732, 234373	4103	22	20594	3.65037	0.00520792	0.000348041	0.00228796
INTERPRO	IPR020472:G-protein beta WD-40 repeat	39	0.863405	1.54628e-06	68083, 53317, 21745, 69544, 269470, 70235, 77040, 13972, 12237, 21372, 50797, 12234, 207615, 68628, 50754, 216156, 56716, 217011, 73683, 70052, 226757, 67836, 105372, 77305, 19646, 74255, 22388, 83946, 27966, 26371, 101612, 110816, 213773, 66679, 57750, 71991, 27368, 103136, 226182	4103	91	20594	2.15111	0.00658239	0.000412674	0.00289379
GOTERM_BP_DIRECT	GO:0006413~translational initiation	28	0.61988	1.5719e-06	13684, 13667, 13669, 53356, 56347, 68184, 26905, 13664, 13665, 223691, 55944, 209354, 98221, 108067, 27979, 16341, 24015, 13681, 67008, 224742, 13682, 67204, 68969, 226982, 20918, 16418, 69860, 224045	3740	54	18082	2.50691	0.0104578	0.000350367	0.00308295
SMART	SM00490:HELICc	46	1.01838	1.6032e-06	94213, 53975, 72047, 93762, 56200, 67040, 228889, 69663, 67848, 13211, 19691, 71389, 216877, 13990, 77987, 72198, 13681, 244059, 234374, 192170, 13682, 22589, 240255, 170472, 108077, 100043597, 106794, 20586, 217207, 104721, 13204, 12144, 66942, 27225, 69192, 67155, 52513, 319955, 226409, 72935, 67487, 71990, 227674, 64340, 234311, 72831	2239	108	10425	1.98315	0.00109279	0.000273309	0.00240927
GOTERM_CC_DIRECT	GO:0043231~intracellular membrane-bounded organelle	206	4.56055	1.69382e-06	20439, 69024, 19349, 170759, 19341, 17281, 74159, 69028, 18226, 13713, 244416, 28126, 269523, 11865, 56334, 12125, 67031, 234673, 93732, 232146, 66905, 69923, 13849, 16001, 68837, 110379, 56388, 13607, 72148, 72345, 15239, 84095, 19724, 244059, 233833, 74585, 53414, 67155, 320119, 56351, 232223, 20250, 107767, 53412, 226182, 20534, 68441, 67664, 26941, 66537, 79235, 68581, 19708, 83945, 29816, 74…	3996	751	19662	1.34968	0.00180567	0.000100401	0.00269826
UP_KEYWORDS	Transport	442	9.78526	1.79382e-06	74150, 27060, 19349, 338355, 20909, 55946, 69024, 20383, 16803, 170759, 19341, 20912, 19344, 170756, 225651, 19346, 74159, 69028, 110842, 67028, 110172, 56399, 55951, 66500, 20926, 56494, 330064, 66201, 94282, 14356, 227801, 14079, 56389, 110379, 71770, 20928, 19329, 224674, 231855, 101772, 117591, 107375, 15239, 330192, 28146, 225160, 101187, 231452, 19339, 338365, 19335, 74043, 14758, 19330, 23…	4331	1901	22680	1.21757	0.000839158	1.67901e-05	0.00255912
GOTERM_BP_DIRECT	GO:0006338~chromatin remodeling	36	0.796989	1.84556e-06	93762, 114642, 83796, 14815, 83797, 56249, 17283, 21969, 320713, 23942, 64707, 56456, 70020, 22589, 53893, 56397, 21427, 57376, 16596, 20587, 20586, 12180, 56505, 19646, 66993, 217578, 22385, 231151, 20174, 67155, 239985, 116848, 233532, 71952, 18519, 67019	3740	79	18082	2.20318	0.0122673	0.000398086	0.00361967
GOTERM_MF_DIRECT	GO:0004004~ATP-dependent RNA helicase activity	31	0.686296	1.92473e-06	94213, 53975, 72047, 56200, 67040, 228889, 69663, 67848, 13211, 216877, 19704, 13681, 234374, 192170, 13682, 240255, 106794, 217207, 13204, 104721, 66942, 69192, 27225, 52513, 101437, 72935, 67487, 71990, 227674, 64340, 72831	3642	63	17446	2.35709	0.00410854	0.000187119	0.00333513
GOTERM_BP_DIRECT	GO:0006915~apoptotic process	165	3.65287	1.9393e-06	50996, 20439, 12192, 108086, 228775, 217558, 12018, 207785, 14373, 269529, 24075, 68350, 13144, 13143, 23922, 103784, 12124, 12125, 67738, 232146, 14102, 54725, 19015, 27279, 19357, 14773, 276770, 74168, 231841, 72567, 13841, 67039, 11852, 59126, 320311, 66515, 14155, 170676, 11651, 12236, 11652, 194655, 18208, 21812, 26408, 72244, 67379, 56412, 66090, 66660, 224727, 21981, 26400, 106759, 27280, …	3740	570	18082	1.39954	0.0128863	0.000405231	0.00380352
GOTERM_BP_DIRECT	GO:0006357~regulation of transcription from RNA polymerase II promoter	122	2.70091	2.09697e-06	230233, 387609, 50708, 50794, 56198, 18643, 380912, 12915, 21372, 98415, 20186, 272382, 237911, 227867, 170753, 228911, 13713, 19698, 72699, 641340, 15951, 21428, 20587, 16478, 20375, 69034, 18022, 20926, 19016, 231151, 20924, 20174, 19357, 70465, 21781, 73674, 58805, 68975, 13601, 21414, 30946, 55927, 21885, 53970, 245695, 14009, 224903, 21399, 59024, 27878, 66660, 12609, 19724, 17268, 12606, 22…	3740	397	18082	1.48574	0.0139267	0.000424896	0.00411275
UP_KEYWORDS	Lipid-binding	66	1.46115	2.33753e-06	71720, 26903, 69024, 14815, 56018, 18015, 56305, 11772, 26424, 74159, 14786, 76303, 102607, 64291, 269523, 207495, 53328, 13982, 108155, 79554, 20405, 101113, 54324, 19013, 231999, 14773, 19157, 19158, 19159, 22030, 69178, 18559, 211978, 227801, 216705, 14079, 228983, 19679, 246177, 378460, 74718, 71982, 72345, 12401, 14158, 23943, 66629, 170460, 72482, 218952, 83435, 11687, 21682, 226144, 226778…	4331	197	22680	1.75442	0.00109337	2.14501e-05	0.00333478
GOTERM_BP_DIRECT	GO:0032922~circadian regulation of gene expression	30	0.664158	2.44199e-06	11911, 53376, 27373, 27374, 15182, 19885, 12953, 51810, 14583, 21969, 18143, 18626, 79362, 19698, 18053, 18627, 18628, 18432, 11865, 20893, 18854, 107515, 108155, 229599, 11622, 19017, 116870, 19013, 217166, 104318	3740	61	18082	2.37775	0.0161994	0.000480238	0.00478941
GOTERM_CC_DIRECT	GO:0015030~Cajal body	25	0.553465	2.67521e-06	72047, 75956, 276919, 70769, 14113, 109229, 20227, 68147, 57432, 66599, 224092, 13716, 53890, 20595, 74427, 231915, 68988, 218333, 70052, 102216272, 68276, 244879, 70767, 55989, 57444	3996	47	19662	2.61724	0.00285039	0.000150223	0.0042616
GOTERM_CC_DIRECT	GO:0005813~centrosome	129	2.85588	3.17533e-06	12190, 18541, 53376, 219072, 209683, 101706, 76454, 56249, 67161, 75991, 17215, 52808, 20501, 23922, 17164, 22781, 192652, 76073, 67203, 17997, 320209, 73689, 74256, 66406, 18536, 66308, 75296, 211978, 70235, 18286, 66515, 225523, 13430, 16563, 52023, 218100, 228730, 59024, 12877, 76260, 56758, 18102, 12465, 74237, 12464, 20878, 52633, 214444, 225659, 53869, 76789, 67655, 72938, 71955, 109359, 10…	3996	435	19662	1.45916	0.00338235	0.00016939	0.00505827
GOTERM_MF_DIRECT	GO:0003713~transcription coactivator activity	65	1.43901	3.48073e-06	70601, 108143, 14815, 270118, 74112, 52690, 217218, 320713, 72195, 24075, 211652, 641340, 11863, 433586, 14534, 100683, 20587, 20586, 16478, 97064, 108098, 68776, 19015, 70625, 170767, 231151, 19017, 116870, 20688, 56809, 16476, 67488, 54132, 67037, 22601, 14245, 13549, 230753, 21781, 68975, 66213, 67040, 23989, 21848, 21849, 269003, 233908, 15161, 11797, 59022, 228790, 59024, 27878, 68879, 12606…	3642	180	17446	1.7298	0.00741766	0.000323656	0.00603127
GOTERM_CC_DIRECT	GO:0008023~transcription elongation factor complex	16	0.354217	3.7202e-06	74427, 107951, 230233, 218333, 64144, 74195, 77766, 27224, 58523, 20926, 319955, 27275, 57432, 93736, 13716, 70122	3996	23	19662	3.4229	0.00396159	0.000189004	0.00592621
UP_KEYWORDS	Mitochondrion	261	5.77817	3.795e-06	67417, 75593, 74451, 71799, 243362, 75597, 76916, 67164, 15159, 66163, 102436, 72416, 230577, 170756, 72552, 71365, 170752, 110842, 12018, 14373, 110157, 23922, 66400, 12124, 55951, 12125, 209692, 272428, 15959, 231430, 20916, 69923, 66904, 18637, 170760, 12864, 79464, 94282, 104174, 320528, 14356, 109093, 14151, 68185, 237781, 11757, 14156, 53600, 12039, 30056, 193670, 30059, 51798, 30058, 72244…	4331	1058	22680	1.29184	0.00177449	3.41544e-05	0.00541398
GOTERM_CC_DIRECT	GO:0016020~membrane	1544	34.182	4.22405e-06	75597, 14270, 20909, 16400, 69663, 16907, 277414, 20912, 17281, 225651, 16404, 16403, 20042, 22113, 78369, 20448, 52822, 20443, 20442, 78754, 230654, 78752, 16001, 14673, 230657, 14672, 22123, 66201, 20459, 330189, 75571, 140570, 20928, 20454, 14293, 74035, 20932, 84095, 27387, 80719, 330192, 74039, 320271, 226551, 52014, 27392, 74043, 320267, 80708, 13726, 19106, 14232, 68581, 68585, 217695, 109…	3996	6998	19662	1.08561	0.00449693	0.000204846	0.00672882
GOTERM_CC_DIRECT	GO:0071013~catalytic step 2 spliceosome	40	0.885544	4.25798e-06	53317, 70312, 80744, 75956, 110809, 68479, 68816, 51810, 19656, 20227, 76936, 60365, 57905, 69878, 68879, 67332, 20639, 72198, 66094, 67439, 20222, 192170, 67678, 15381, 217207, 27756, 67836, 101943, 71713, 66877, 68011, 20641, 74326, 75062, 72935, 18458, 98758, 17149, 67465, 64340	3996	96	19662	2.05018	0.00453297	0.000197514	0.00678287
SMART	SM00443:G_patch	15	0.332079	4.38275e-06	209416, 53951, 66549, 77286, 67769, 27967, 229007, 76938, 242691, 72400, 66614, 70616, 237943, 236732, 234373	2239	20	10425	3.49207	0.00298458	0.00059763	0.0065862
GOTERM_MF_DIRECT	GO:0043022~ribosome binding	28	0.61988	4.62309e-06	66212, 105083, 56347, 68184, 66711, 13629, 13665, 228994, 72650, 108853, 74838, 56292, 16210, 12877, 29819, 231659, 224727, 224742, 14265, 53421, 14828, 67579, 16418, 276770, 270035, 16785, 78757, 68614	3642	56	17446	2.39511	0.00984009	0.000411949	0.00801063
GOTERM_MF_DIRECT	GO:0016779~nucleotidyltransferase activity	37	0.819128	5.93271e-06	70044, 74414, 75847, 70428, 18970, 231329, 18972, 331026, 70047, 319945, 108067, 69372, 66454, 24018, 69080, 246728, 50776, 26447, 231630, 230594, 75540, 66628, 53893, 66979, 68925, 269952, 56210, 233189, 107652, 210106, 74080, 20019, 110911, 20017, 66965, 230734, 69745	3642	85	17446	2.08516	0.0126099	0.000507476	0.0102798
GOTERM_BP_DIRECT	GO:0006614~SRP-dependent cotranslational protein targeting to membrane	11	0.243524	6.16921e-06	24067, 67398, 67437, 53421, 27058, 66661, 100101806, 665155, 66384, 140740, 217337	3740	12	18082	4.43186	0.0404202	0.00117816	0.0120991
INTERPRO	IPR000571:Zinc finger, CCCH-type	28	0.61988	6.36828e-06	108121, 225432, 212528, 53621, 22652, 12192, 243813, 70579, 69082, 57432, 330474, 56758, 106205, 106794, 72587, 22183, 52670, 75210, 103284, 68276, 76014, 69942, 229007, 78890, 78751, 75553, 99929, 237256	4103	59	20594	2.38202	0.0268325	0.00159866	0.0119175
GOTERM_CC_DIRECT	GO:0005793~endoplasmic reticulum-Golgi intermediate compartment	31	0.686296	7.60661e-06	67727, 270192, 320011, 68581, 15289, 20932, 225651, 67456, 67458, 68396, 224139, 14317, 56334, 77254, 70361, 70349, 19255, 14828, 76299, 67511, 107338, 66890, 20333, 78891, 269682, 26889, 217449, 66676, 66111, 71955, 28106	3996	68	19662	2.24313	0.00808344	0.000338121	0.0121169
UP_SEQ_FEATURE	zinc finger region:C2H2-type	23	0.509188	8.32069e-06	74287, 223922, 101994, 213753, 52615, 66408, 238693, 269023, 214812, 19708, 74123, 108655, 226418, 71974, 104836, 52231, 27275, 170753, 66573, 216238, 70127, 21353, 237943	3936	41	18012	2.56715	0.0578992	0.00660509	0.0164338
GOTERM_MF_DIRECT	GO:0061630~ubiquitin protein ligase activity	69	1.52756	8.37817e-06	140499, 93765, 20439, 67118, 67664, 67921, 75788, 94091, 432649, 108086, 381534, 17246, 217558, 70208, 27401, 70294, 104836, 106021, 77891, 22214, 22213, 67030, 67245, 75212, 53323, 231600, 19647, 108098, 67345, 224938, 19820, 208650, 72399, 140630, 74126, 71745, 214854, 68975, 140629, 74287, 83814, 70620, 66213, 320311, 240518, 23989, 21848, 69790, 22346, 387524, 12234, 56228, 59024, 216150, 671…	3642	199	17446	1.66093	0.0177614	0.000689031	0.0145168
UP_KEYWORDS	Kinase	182	4.02922	9.37266e-06	13666, 227541, 98985, 50798, 18640, 228012, 321006, 20187, 140810, 27401, 18647, 56632, 20811, 110157, 13144, 13143, 12660, 17164, 75292, 56399, 69131, 16337, 102216272, 214230, 234730, 18639, 170768, 11479, 228094, 11477, 69923, 14773, 23938, 16001, 13549, 56542, 104175, 233011, 13841, 107951, 19229, 21915, 20459, 332110, 59126, 72141, 11651, 12236, 11652, 58800, 26921, 226419, 18595, 13835, 740…	4331	707	22680	1.34805	0.00437682	8.27593e-05	0.0133706
GOTERM_CC_DIRECT	GO:0000139~Golgi membrane	119	2.63449	9.74614e-06	54399, 117167, 101706, 50797, 12913, 19346, 27403, 19347, 76303, 54214, 81003, 70361, 68151, 68365, 20448, 15531, 75212, 66500, 67839, 27277, 78754, 56494, 231050, 58994, 102193, 224938, 77038, 170760, 77626, 56389, 13169, 13430, 228368, 70231, 74102, 54161, 20454, 15893, 319448, 18669, 20932, 117592, 76877, 66251, 242406, 56418, 26879, 235534, 26877, 232984, 19729, 50907, 23908, 74375, 11840, 68…	3996	403	19662	1.45293	0.0103453	0.000415881	0.0155247
KEGG_PATHWAY	mmu03060:Protein export	18	0.398495	9.91901e-06	66212, 66541, 20818, 67398, 53421, 27058, 14828, 665155, 56529, 140740, 24067, 76687, 20335, 66624, 66661, 100101806, 66384, 217337	1608	29	7691	2.96873	0.00285261	0.000476002	0.0131715
GOTERM_CC_DIRECT	GO:0000790~nuclear chromatin	75	1.66039	1.02622e-05	20807, 20602, 232440, 15182, 15184, 98415, 11461, 319192, 67065, 381534, 19708, 17283, 52690, 21374, 229584, 19697, 20672, 20852, 75751, 50927, 56399, 14534, 20587, 15381, 20586, 320209, 16478, 20375, 66408, 13982, 19646, 27221, 231889, 17126, 19015, 13544, 17258, 19356, 52609, 16476, 217166, 67488, 14056, 319164, 16825, 19361, 15270, 19360, 77605, 219158, 83796, 21413, 18795, 67991, 228790, 1719…	3996	228	19662	1.61856	0.0108901	0.00042106	0.0163468
UP_KEYWORDS	Translation regulation	39	0.863405	1.03542e-05	13684, 74480, 13666, 13688, 13665, 100037258, 72508, 11651, 231464, 11652, 319765, 16210, 60365, 12877, 231659, 17346, 76850, 207952, 192170, 14265, 108112, 69635, 52846, 80912, 68966, 17973, 233833, 80913, 68092, 27050, 18813, 433702, 192160, 66118, 17974, 213988, 241846, 17149, 232791	4331	101	22680	2.02208	0.00483408	8.97331e-05	0.0147708
UP_KEYWORDS	Hydrolase	382	8.45694	1.18266e-05	217364, 11872, 12337, 69663, 170759, 18640, 12334, 68023, 225651, 18648, 77987, 13990, 17387, 17388, 72361, 14376, 224794, 269523, 252870, 170472, 69537, 20586, 15531, 71887, 66408, 11491, 75686, 234673, 18218, 209558, 170768, 18639, 229003, 20174, 58994, 72560, 209039, 13849, 21822, 75812, 13706, 330323, 231842, 338371, 72047, 75572, 68972, 67040, 14156, 231464, 215615, 15925, 68832, 72043, 1866…	4331	1646	22680	1.21531	0.00551957	0.000100629	0.016871
UP_SEQ_FEATURE	compositionally biased region:Poly-Glu	124	2.74518	1.18809e-05	21763, 13666, 56347, 338351, 209683, 80744, 71799, 107975, 170823, 72020, 22083, 12014, 75991, 170826, 76793, 72699, 224111, 214669, 73680, 100169, 20586, 14924, 101497, 69860, 217026, 229007, 67532, 19356, 68533, 170760, 53883, 67842, 72047, 114741, 12236, 21411, 24010, 382066, 53972, 75763, 72345, 235469, 109154, 232236, 22589, 68988, 230837, 330177, 27008, 233833, 209815, 55935, 78246, 67155, …	3936	397	18012	1.42935	0.0816373	0.00848013	0.0234646
GOTERM_CC_DIRECT	GO:0005694~chromosome	104	2.30241	1.25558e-05	50708, 53951, 15354, 56249, 57247, 19691, 21969, 15289, 13990, 70454, 226849, 13144, 109241, 170472, 21771, 67203, 71735, 68966, 72155, 234865, 52615, 68014, 320394, 22680, 19357, 67037, 114741, 228889, 23837, 12236, 12237, 108911, 244666, 66311, 20937, 103677, 380709, 110962, 64707, 22589, 101185, 77065, 67711, 30932, 75178, 226409, 73251, 269254, 319184, 52717, 67117, 232440, 13626, 107823, 685…	3996	344	19662	1.48757	0.0133078	0.000496066	0.0199999
INTERPRO	IPR018359:Bromodomain, conserved site	16	0.354217	1.26942e-05	330409, 14534, 20586, 114642, 21848, 217578, 22385, 83946, 268936, 78783, 67155, 116848, 14312, 18519, 93871, 407823	4103	25	20594	3.21232	0.0527739	0.00300755	0.0237544
UP_SEQ_FEATURE	repeat:WD 7	50	1.10693	1.3484e-05	269470, 13626, 16897, 21372, 50797, 50754, 18786, 98193, 69162, 217325, 73683, 218973, 21771, 17997, 230796, 67936, 78798, 105372, 67836, 22388, 83946, 104082, 235623, 27368, 386612, 53317, 21745, 69544, 207425, 72205, 70235, 77040, 74106, 319481, 207615, 106618, 56716, 217011, 93871, 70052, 12181, 71713, 58523, 27966, 26371, 110816, 68519, 213773, 57750, 242418	3936	127	18012	1.80166	0.09213	0.00874824	0.0266303
GOTERM_BP_DIRECT	GO:0006260~DNA replication	47	1.04051	1.42005e-05	114741, 14156, 67236, 319583, 18970, 68026, 18972, 226153, 19691, 17218, 17220, 21969, 70930, 70024, 17215, 50776, 19704, 26447, 20833, 26428, 21376, 18032, 66044, 22791, 327762, 382985, 170472, 50927, 56878, 78833, 71735, 16882, 12144, 19646, 21927, 27221, 19647, 18028, 233875, 20466, 109145, 18969, 18029, 69263, 19687, 14198, 69745	3740	123	18082	1.84743	0.0906032	0.00263468	0.0278481
UP_KEYWORDS	DNA replication	37	0.819128	1.45506e-05	114741, 14156, 67236, 319583, 18970, 18972, 226153, 17218, 17220, 70024, 17215, 50776, 26447, 20833, 26428, 18032, 66044, 327762, 382985, 170472, 50927, 56878, 78833, 71735, 320209, 16882, 12144, 27221, 19646, 18028, 19647, 109145, 18969, 18029, 69263, 19687, 69745	4331	95	22680	2.03954	0.00678661	0.000121595	0.0207566
GOTERM_CC_DIRECT	GO:0005768~endosome	152	3.36507	1.50946e-05	234729, 72296, 16952, 54399, 117167, 26903, 19349, 338355, 20909, 59289, 22088, 353047, 19341, 19344, 17281, 69028, 27403, 231832, 64291, 73122, 13660, 67028, 22784, 77799, 56332, 68365, 260302, 68151, 218035, 71732, 16337, 105171, 101113, 66905, 12514, 233405, 68299, 12480, 216238, 76709, 66201, 216439, 11555, 11852, 11854, 13169, 19720, 13430, 11652, 13609, 226971, 19329, 216190, 21812, 74718, …	3996	544	19662	1.37482	0.015977	0.000575049	0.0240433
UP_KEYWORDS	TPR repeat	50	1.10693	1.54426e-05	19305, 72656, 209683, 74196, 14232, 19386, 68121, 74838, 70356, 22083, 104831, 67009, 56299, 230603, 70551, 231630, 620631, 65973, 103220, 50927, 278279, 67738, 230796, 192653, 56401, 15959, 108155, 67839, 213081, 20867, 69863, 22129, 72421, 52551, 75516, 76123, 14154, 14155, 100037258, 101869, 226517, 74764, 76260, 14228, 14229, 74549, 66827, 67515, 217449, 19090	4331	144	22680	1.81829	0.00720112	0.000126784	0.0220288
INTERPRO	IPR011989:Armadillo-like helical	71	1.57184	1.56848e-05	240880, 70351, 217995, 16647, 16646, 234729, 73699, 229877, 18015, 321006, 80877, 11772, 66642, 11776, 11774, 22084, 494468, 75751, 233752, 100683, 102115, 74521, 74252, 75687, 217026, 78658, 239985, 11764, 320487, 78891, 231841, 240614, 235627, 59053, 227693, 67489, 67842, 101861, 66515, 71770, 234549, 320938, 54161, 101869, 70683, 433956, 16211, 234138, 107094, 208846, 71983, 66768, 231659, 695…	4103	219	20594	1.62725	0.0647959	0.00351961	0.0293498
GOTERM_MF_DIRECT	GO:0003700~transcription factor activity, sequence-specific DNA binding	236	5.22471	1.60874e-05	20807, 239099, 20182, 72611, 18092, 12013, 20186, 12014, 78251, 13713, 15213, 24075, 18742, 11865, 11863, 22781, 21428, 243372, 20375, 22689, 13982, 20926, 229007, 27274, 232878, 74164, 13709, 228807, 224598, 18109, 68837, 21414, 27081, 21807, 21413, 55927, 194655, 12355, 21411, 74570, 15402, 218100, 56220, 544922, 19726, 12609, 19724, 218772, 12606, 15223, 18510, 104394, 107771, 244721, 72033, 7…	3642	883	17446	1.28029	0.0338258	0.00127367	0.0278726
GOTERM_BP_DIRECT	GO:0042149~cellular response to glucose starvation	18	0.398495	1.63642e-05	13666, 27053, 18432, 11911, 101867, 22059, 14828, 67579, 56295, 108079, 22271, 103988, 16210, 17341, 22433, 225326, 74302, 27368	3740	30	18082	2.90086	0.103668	0.00295359	0.0320905
UP_KEYWORDS	Aminoacyl-tRNA synthetase	20	0.442772	1.71823e-05	66590, 107045, 109093, 67417, 97541, 104458, 15115, 22321, 234734, 70223, 22375, 102436, 244141, 230577, 212679, 71941, 23874, 107271, 105148, 216443	4331	38	22680	2.75614	0.00800913	0.000138635	0.0245102
GOTERM_BP_DIRECT	GO:0043123~positive regulation of I-kappaB kinase/NF-kappaB signaling	54	1.19548	1.75016e-05	93765, 228607, 217069, 268749, 67525, 19042, 65113, 75547, 18226, 243983, 19697, 106025, 68350, 53859, 12370, 30960, 22033, 142980, 67245, 24047, 209588, 57321, 56489, 54131, 235574, 16475, 22030, 103213, 13601, 59126, 21787, 20515, 13607, 20620, 76025, 11797, 212139, 93679, 117149, 106759, 332579, 12675, 76547, 14225, 29820, 68943, 73836, 12633, 240354, 18751, 17874, 66964, 56722, 56620	3740	149	18082	1.75219	0.110461	0.00307557	0.0343206
UP_KEYWORDS	Methyltransferase	58	1.28404	1.76365e-05	74455, 12116, 56095, 107823, 99890, 75410, 27374, 67493, 14911, 67768, 15469, 217038, 52690, 328162, 100609, 67011, 56335, 30949, 18113, 66083, 107522, 71974, 78890, 17299, 28114, 14056, 14055, 18537, 231803, 71449, 212528, 101867, 214572, 110109, 66254, 232187, 52575, 52686, 382066, 21743, 14113, 20937, 15547, 13433, 64707, 208043, 13435, 224440, 73419, 14791, 12180, 67099, 224481, 73251, 77683,…	4331	176	22680	1.72572	0.00822	0.000139888	0.0251581
GOTERM_BP_DIRECT	GO:0006606~protein import into nucleus	29	0.642019	1.7983e-05	16647, 16646, 19385, 12953, 234549, 320938, 16211, 106042, 18226, 71983, 22084, 19069, 15481, 18141, 71844, 26356, 56338, 16650, 234865, 71805, 83946, 74504, 107939, 66679, 19428, 227699, 19055, 68051, 108705	3740	63	18082	2.22552	0.11332	0.00307913	0.0352646
UP_SEQ_FEATURE	domain:Leucine-zipper	44	0.974098	1.80846e-05	11910, 58805, 18109, 11911, 223922, 17132, 21807, 21413, 12915, 17133, 239099, 21411, 12913, 17135, 217588, 12013, 108655, 12014, 13557, 110794, 12609, 18030, 208647, 19698, 12606, 17428, 11800, 104394, 21428, 21685, 12675, 16478, 18022, 70110, 74123, 13198, 56489, 16476, 209446, 208104, 22433, 17187, 19090, 13170	3936	108	18012	1.86439	0.121581	0.0107445	0.0357147
GOTERM_BP_DIRECT	GO:0006446~regulation of translational initiation	19	0.420633	1.88043e-05	13669, 13688, 53356, 56347, 68092, 223691, 55944, 209354, 98221, 20918, 226982, 16210, 433702, 27979, 16341, 17346, 13681, 207952, 13682	3740	33	18082	2.78365	0.118177	0.00313917	0.0368748
GOTERM_MF_DIRECT	GO:0005525~GTP binding	115	2.54594	2.07043e-05	74558, 236573, 54396, 26905, 19349, 70359, 209354, 331026, 19341, 19344, 19346, 13660, 71924, 22142, 81003, 15953, 20818, 68365, 69288, 100042856, 16337, 75686, 74254, 210146, 21822, 69721, 14673, 22146, 14672, 22143, 14670, 216439, 67844, 11852, 232906, 11854, 22153, 13430, 72046, 69237, 19329, 68080, 24018, 76877, 215449, 56412, 22154, 224092, 100101806, 18102, 14228, 11843, 64143, 16653, 11840…	3642	383	17446	1.43832	0.0433206	0.00158043	0.0358705
GOTERM_MF_DIRECT	GO:0019899~enzyme binding	115	2.54594	2.34876e-05	13666, 66887, 70044, 109815, 75416, 17685, 17686, 228775, 21374, 244416, 19697, 24075, 22110, 328417, 67738, 16478, 14828, 13982, 12226, 19016, 192160, 57874, 20924, 13849, 16476, 319164, 104174, 13684, 19229, 11555, 13601, 11651, 53600, 18795, 232989, 22256, 20655, 15481, 109154, 70423, 15235, 26400, 319171, 18102, 64009, 76804, 23992, 54601, 110446, 14225, 22059, 56351, 11938, 19090, 53412, 193…	3642	384	17446	1.43457	0.0489994	0.00173093	0.0406917
UP_KEYWORDS	Autophagy	44	0.974098	2.38015e-05	319801, 15114, 67727, 22224, 77040, 71648, 19349, 235040, 74244, 353047, 15289, 193670, 94232, 12421, 74159, 66270, 75909, 20202, 54609, 22241, 20201, 225326, 57436, 68728, 269523, 51897, 245860, 641340, 74374, 73683, 218035, 71732, 209815, 68943, 232146, 108079, 78246, 67443, 110213, 74140, 22433, 268933, 52331, 223453	4331	123	22680	1.87328	0.0110774	0.000185636	0.0339509
INTERPRO	IPR019734:Tetratricopeptide repeat	46	1.01838	2.52881e-05	19305, 76123, 209683, 667370, 74196, 14232, 100037258, 101869, 19386, 68121, 70356, 74838, 22083, 67009, 56299, 230603, 70551, 74764, 66661, 68879, 76260, 620631, 216345, 67439, 14228, 65973, 50927, 14229, 278279, 106205, 230796, 67738, 192653, 74549, 15959, 108155, 67839, 20867, 69863, 66827, 22129, 72421, 52551, 217449, 67515, 75516	4103	126	20594	1.83243	0.102379	0.00538579	0.0473157
GOTERM_CC_DIRECT	GO:0016605~PML body	38	0.841266	3.01152e-05	19361, 107951, 76007, 231798, 22025, 68501, 19720, 16341, 15259, 66599, 106021, 93679, 68728, 13144, 22589, 252870, 11865, 338467, 20610, 18854, 22059, 22218, 20481, 231600, 18022, 12144, 170644, 98403, 73754, 229599, 19017, 67241, 20687, 56489, 74203, 17187, 57444, 21665	3996	96	19662	1.94767	0.0316226	0.00110744	0.0479636
INTERPRO	IPR014729:Rossmann-like alpha/beta/alpha sandwich fold	22	0.487049	3.06549e-05	27053, 107045, 109093, 67417, 97541, 104458, 229363, 22321, 12953, 233189, 22375, 319945, 102436, 66454, 212679, 74080, 110842, 71941, 70396, 107271, 105148, 216443	4103	44	20594	2.50963	0.12272	0.00621533	0.0573546
GOTERM_CC_DIRECT	GO:0048471~perinuclear region of cytoplasm	185	4.09564	3.08724e-05	13666, 53376, 11737, 107975, 67826, 20909, 11677, 16400, 68026, 18016, 16905, 72416, 19341, 17215, 22084, 76303, 231832, 64294, 56737, 13660, 72948, 24075, 72949, 269523, 19200, 12488, 68365, 100043597, 66870, 70369, 13982, 64930, 66500, 14102, 20239, 209558, 74256, 13058, 192160, 21827, 19016, 228094, 233405, 68299, 68737, 13445, 23789, 75296, 52331, 211286, 17536, 13684, 19229, 53356, 66515, 13…	3996	692	19662	1.31543	0.0324047	0.00109744	0.0491693
GOTERM_BP_DIRECT	GO:0098609~cell-cell adhesion	64	1.41687	3.12997e-05	22323, 104445, 110611, 211446, 26905, 66882, 72590, 286940, 108147, 246154, 20743, 67160, 103724, 27406, 105782, 16341, 16796, 30960, 98878, 98258, 65970, 333654, 70737, 21872, 66870, 66480, 27176, 214230, 20405, 217737, 67533, 66905, 319876, 99889, 12340, 78891, 54132, 27984, 28018, 69178, 216705, 94184, 13169, 101869, 15161, 18797, 76932, 66912, 67959, 212139, 56418, 56376, 104458, 15077, 98238…	3740	189	18082	1.63717	0.188877	0.00509274	0.0613709
INTERPRO	IPR011993:Pleckstrin homology-like domain	116	2.56808	3.60373e-05	19414, 22323, 72754, 101809, 71720, 107971, 56349, 98845, 75415, 353047, 26556, 26557, 213498, 18016, 70549, 13998, 18222, 109135, 14786, 14884, 76303, 64291, 22113, 75292, 14388, 101497, 224014, 232288, 24001, 54324, 209039, 236915, 231999, 98496, 20648, 19157, 19158, 67016, 71729, 19159, 216439, 71302, 19229, 227800, 13430, 16923, 11651, 11652, 53972, 18797, 16561, 226971, 18795, 216190, 71801,…	4103	409	20594	1.42355	0.142658	0.00697185	0.0674216
UP_SEQ_FEATURE	compositionally biased region:Glu-rich	86	1.90392	4.23802e-05	83701, 65961, 13669, 15114, 70312, 75410, 230787, 71722, 67920, 338355, 239099, 225358, 77128, 18016, 68585, 80886, 98053, 329251, 74111, 105782, 170826, 54214, 52808, 211652, 224742, 234373, 54624, 50927, 192652, 70737, 20586, 224829, 320209, 66580, 232314, 67278, 68303, 217578, 20924, 233208, 80985, 19357, 242691, 547253, 23881, 211007, 67039, 70238, 16328, 104662, 27041, 66515, 23837, 268739, …	3936	262	18012	1.50212	0.261983	0.0230974	0.0836762
UP_SEQ_FEATURE	compositionally biased region:Arg-rich	40	0.885544	4.405e-05	83701, 50996, 69601, 211978, 94213, 70312, 225432, 80744, 75956, 26903, 19700, 101471, 69663, 432508, 74035, 74019, 71983, 102462, 17191, 76793, 106021, 76167, 52808, 228536, 224902, 70611, 66899, 15193, 27981, 217207, 28035, 226169, 19826, 27967, 66921, 233208, 170760, 74203, 230753, 67039	3936	98	18012	1.86784	0.270763	0.0223016	0.0869716
GOTERM_BP_DIRECT	GO:0045892~negative regulation of transcription, DNA-templated	160	3.54217	4.43278e-05	387609, 56198, 94091, 12915, 268448, 21372, 22088, 17283, 228775, 228913, 170826, 13713, 15213, 19697, 19698, 100302730, 11865, 16969, 22781, 20893, 21428, 100039177, 20586, 20375, 14629, 19016, 116871, 18029, 229007, 233532, 16476, 217166, 19687, 72567, 58805, 574428, 231798, 53975, 232906, 194655, 12355, 21885, 12234, 18795, 67991, 106042, 20937, 15481, 235469, 19726, 12609, 13433, 12606, 64707…	3740	579	18082	1.33603	0.256563	0.00703398	0.0869052
UP_KEYWORDS	GTP-binding	94	2.08103	4.54434e-05	68441, 236573, 26905, 227624, 13629, 70359, 19700, 13494, 19349, 14852, 13495, 69834, 331026, 100702, 626578, 19341, 19344, 19346, 104303, 15461, 75540, 71924, 81003, 22142, 20818, 68365, 69288, 69635, 100042856, 74254, 100210, 69581, 100039796, 103733, 21822, 20130, 69721, 70317, 14673, 22146, 14672, 22143, 14670, 216439, 67844, 56451, 11852, 270192, 11854, 22153, 13430, 14528, 665155, 69237, 10…	4331	332	22680	1.48267	0.0210434	0.000348595	0.0648121
GOTERM_MF_DIRECT	GO:0051082~unfolded protein binding	32	0.708435	4.55833e-05	22027, 234549, 320011, 70356, 21454, 83945, 12330, 15502, 15481, 72171, 15482, 12465, 12466, 12464, 17714, 14828, 52653, 67838, 14105, 56812, 30931, 56445, 15516, 18637, 15512, 56351, 12462, 12461, 12317, 23950, 15519, 74126	3642	75	17446	2.04383	0.092902	0.00324488	0.0789577
GOTERM_BP_DIRECT	GO:0006417~regulation of translation	45	0.996236	4.77382e-05	13684, 74480, 13666, 15568, 13688, 13665, 100037258, 72508, 11651, 231464, 11652, 319765, 15467, 12192, 16210, 60365, 12877, 20202, 231659, 17346, 76850, 207952, 14265, 108112, 69635, 52846, 80912, 68966, 233833, 17973, 80913, 68092, 64930, 64602, 27050, 56040, 18813, 433702, 192160, 66118, 17974, 213988, 241846, 17149, 232791	3740	121	18082	1.79805	0.273328	0.00739763	0.0935883
UP_KEYWORDS	Translocation	31	0.686296	5.27742e-05	14356, 66212, 72170, 110379, 19386, 53600, 30056, 30059, 30058, 18226, 19069, 72265, 18141, 28146, 71844, 54563, 67105, 53421, 66449, 101187, 81910, 234865, 71805, 69482, 223696, 54387, 107939, 276770, 20335, 227699, 68051	4331	78	22680	2.08124	0.0243964	0.000398291	0.0752637
UP_SEQ_FEATURE	compositionally biased region:Ser-rich	119	2.63449	5.63555e-05	21763, 209683, 227545, 50794, 80744, 107975, 320661, 211401, 59090, 22083, 56436, 140810, 170826, 170753, 14020, 208618, 54624, 69131, 68968, 75687, 20239, 24001, 27277, 233208, 75296, 230753, 71302, 232798, 21807, 21411, 215819, 214812, 223870, 244668, 80517, 333193, 66251, 12877, 216198, 432572, 240255, 18510, 208177, 212326, 74374, 228355, 230837, 80912, 27008, 56353, 80913, 382056, 77116, 107…	3936	390	18012	1.39633	0.332334	0.0265718	0.111255
GOTERM_MF_DIRECT	GO:0000978~RNA polymerase II core promoter proximal region sequence-specific DNA binding	107	2.36883	5.69219e-05	20807, 50794, 14815, 380912, 11461, 12913, 20186, 21374, 228913, 13713, 19697, 19698, 18742, 100040462, 16969, 15951, 15950, 20587, 20586, 16478, 20375, 13982, 18028, 18029, 14011, 229007, 19013, 217166, 16476, 13709, 17536, 58805, 21780, 68837, 21413, 21411, 53970, 14009, 15402, 67991, 21815, 212139, 19726, 12609, 19724, 12607, 12606, 17268, 15223, 18510, 57376, 104394, 15499, 21685, 69228, 7318…	3642	359	17446	1.42773	0.114639	0.00392002	0.098589
UP_KEYWORDS	Cytoskeleton	256	5.66748	5.80827e-05	108100, 11735, 18541, 219072, 71890, 209683, 18643, 17886, 11461, 67161, 13998, 75991, 18226, 72948, 23922, 19200, 22142, 12488, 17997, 66406, 22680, 12340, 28114, 18536, 20648, 66308, 23789, 75296, 76709, 22146, 22143, 67019, 76123, 227800, 211978, 108897, 71774, 66515, 66711, 225523, 22153, 12355, 14158, 212139, 22154, 13405, 272589, 12465, 14083, 12464, 109620, 225659, 72333, 68519, 19230, 109…	4331	1073	22680	1.24938	0.0268174	0.000431391	0.0828315
KEGG_PATHWAY	mmu04144:Endocytosis	82	1.81536	5.90469e-05	319740, 58220, 15019, 75788, 15042, 19349, 22088, 211914, 22376, 22365, 11772, 17246, 19341, 19344, 107305, 18805, 15461, 223593, 13660, 74192, 22042, 67028, 245666, 18571, 15006, 98878, 16573, 15051, 73711, 20405, 12343, 17126, 12340, 216869, 229285, 13196, 14773, 208650, 77038, 216238, 16001, 19157, 19158, 76709, 19159, 69178, 66201, 216439, 69710, 83814, 15039, 13430, 71770, 216963, 18595, 218…	1608	261	7691	1.50269	0.0168622	0.00242648	0.0783847
GOTERM_BP_DIRECT	GO:0042273~ribosomal large subunit biogenesis	15	0.332079	6.00048e-05	59014, 75593, 20935, 69072, 107071, 67936, 12181, 231452, 234549, 217011, 28126, 16418, 52521, 67008, 66164	3740	24	18082	3.02172	0.330567	0.00907953	0.117623
GOTERM_BP_DIRECT	GO:0000460~maturation of 5.8S rRNA	11	0.243524	6.1893e-05	207615, 76130, 74035, 70285, 67920, 68533, 57750, 109075, 72198, 16418, 67223	3740	14	18082	3.79874	0.338968	0.00915678	0.121322
GOTERM_BP_DIRECT	GO:0034198~cellular response to amino acid starvation	16	0.354217	7.09075e-05	13666, 11910, 11911, 68441, 17168, 320311, 277854, 19106, 13665, 319481, 16210, 231659, 22241, 268933, 12575, 223453	3740	27	18082	2.86504	0.377646	0.0102567	0.138981
GOTERM_MF_DIRECT	GO:0019901~protein kinase binding	125	2.76732	7.16132e-05	67727, 228607, 26367, 11461, 17685, 18640, 329251, 228775, 18648, 14786, 12298, 19697, 72699, 23922, 69131, 70369, 16337, 77134, 74256, 209039, 66801, 75296, 78757, 216439, 58805, 107951, 59126, 11757, 11854, 12454, 13430, 11651, 108911, 66259, 13835, 63873, 12703, 26408, 228730, 14158, 216810, 71943, 12505, 231659, 26400, 106759, 26401, 18102, 51897, 23992, 14083, 14084, 22059, 20878, 12774, 214…	3642	434	17446	1.37967	0.14203	0.00477563	0.124019
GOTERM_CC_DIRECT	GO:0005925~focal adhesion	112	2.47952	7.37145e-05	22323, 319565, 16952, 18643, 17886, 16400, 11461, 12337, 12010, 12334, 70549, 109246, 18222, 333883, 16403, 17387, 14786, 330938, 225341, 14828, 11491, 14827, 269800, 64540, 67533, 57874, 209039, 14773, 16475, 76709, 23789, 14673, 71302, 19229, 108897, 11852, 74106, 13430, 319583, 216963, 15894, 63873, 223870, 73242, 56692, 27878, 16363, 15481, 12505, 66395, 218952, 208177, 18717, 16653, 230837, …	3996	391	19662	1.40943	0.0756424	0.00253408	0.117365
UP_SEQ_FEATURE	domain:G-patch	16	0.354217	7.67086e-05	209416, 53951, 66549, 77286, 67769, 27967, 229007, 76938, 242691, 72400, 66614, 70616, 237943, 72699, 236732, 234373	3936	26	18012	2.81614	0.422974	0.0337829	0.151406
GOTERM_CC_DIRECT	GO:0005815~microtubule organizing center	53	1.17335	7.68831e-05	18541, 11911, 211660, 13669, 75316, 14815, 12915, 99100, 73847, 14020, 66573, 19698, 218699, 13144, 66935, 18571, 12370, 71924, 76130, 67203, 16573, 71735, 75216, 232314, 17120, 52653, 70834, 19647, 103733, 78891, 16475, 328580, 75296, 19361, 227800, 71838, 329679, 59126, 21454, 212139, 432572, 21652, 16668, 68045, 74237, 14083, 20878, 214444, 56420, 83997, 20115, 320165, 51885	3996	155	19662	1.68247	0.0787625	0.00256038	0.122407
INTERPRO	IPR001841:Zinc finger, RING-type	85	1.88178	7.77095e-05	20439, 67664, 67118, 74198, 107823, 207742, 94091, 53621, 217069, 71956, 17246, 67525, 94094, 70294, 104836, 106021, 17318, 68350, 19302, 81003, 22033, 68098, 218035, 100978, 71732, 76073, 75212, 231600, 19647, 22385, 22644, 22129, 69587, 19820, 224938, 208650, 72399, 20821, 74164, 22030, 211007, 81909, 74126, 70238, 214854, 71838, 233900, 140629, 320311, 19720, 213753, 101471, 21848, 22652, 2184…	4103	286	20594	1.49174	0.282448	0.0143272	0.145332
UP_KEYWORDS	Nucleotidyltransferase	30	0.664158	8.26126e-05	70044, 74414, 70428, 75847, 18970, 231329, 331026, 18972, 70047, 319945, 66454, 24018, 246728, 50776, 26447, 231630, 230594, 75540, 66628, 66979, 68925, 269952, 56210, 107652, 210106, 74080, 20019, 110911, 20017, 69745	4331	76	22680	2.0671	0.0379264	0.000603947	0.117794
GOTERM_BP_DIRECT	GO:0006914~autophagy	50	1.10693	8.63401e-05	319801, 67727, 15114, 22224, 230784, 71648, 19349, 68505, 353047, 15289, 94232, 12421, 74159, 66270, 75909, 20202, 54609, 20201, 57436, 269523, 245860, 641340, 73683, 218035, 71732, 232146, 67443, 110213, 52331, 77040, 235040, 74244, 18145, 193670, 72244, 19164, 22241, 225326, 68728, 51897, 74374, 209815, 68943, 108079, 78246, 74140, 22433, 11883, 268933, 223453	3740	142	18082	1.70238	0.438682	0.0122114	0.169205
GOTERM_BP_DIRECT	GO:0006888~ER to Golgi vesicle-mediated transport	32	0.708435	9.21977e-05	56389, 67727, 110379, 50797, 69608, 207352, 338337, 225651, 67231, 67456, 192292, 67458, 56418, 208647, 269523, 59042, 30960, 50907, 26951, 70361, 77254, 27054, 70349, 12068, 218811, 66191, 56494, 66890, 20333, 56041, 71116, 12282	3740	78	18082	1.98349	0.460249	0.0127646	0.180674
GOTERM_MF_DIRECT	GO:0005085~guanyl-nucleotide exchange factor activity	54	1.19548	9.36627e-05	72754, 13667, 56349, 209354, 72121, 13998, 50753, 103724, 76954, 213649, 75547, 19347, 69632, 72825, 101497, 72662, 102098, 224014, 24001, 71972, 54324, 236915, 216742, 192786, 19157, 19158, 224045, 19159, 71746, 223435, 227801, 192232, 268739, 53972, 108067, 210293, 56692, 242406, 241308, 27387, 72536, 209773, 219140, 228355, 19730, 268480, 269952, 67299, 319899, 20662, 20663, 216805, 98710, 232…	3642	156	17446	1.65815	0.181559	0.00605294	0.162176
GOTERM_MF_DIRECT	GO:0003924~GTPase activity	68	1.50542	9.44967e-05	68441, 236573, 54396, 26905, 13629, 19349, 70359, 14852, 69834, 100702, 225594, 626578, 19341, 19344, 19346, 104303, 15461, 71924, 22142, 81003, 15953, 68365, 74254, 69581, 100039796, 103733, 21822, 20130, 14673, 14672, 22146, 22143, 14670, 216439, 67844, 104662, 22153, 13430, 665155, 69237, 19329, 215449, 56412, 22154, 224092, 11891, 100101806, 109905, 67951, 72726, 213895, 67398, 64143, 16653, …	3642	209	17446	1.55854	0.183018	0.0059276	0.163619
GOTERM_BP_DIRECT	GO:0050821~protein stabilization	46	1.01838	0.000100141	14252, 53376, 67020, 192232, 108143, 18643, 23988, 17131, 15161, 69237, 74838, 50754, 21454, 18708, 407786, 338337, 22393, 29816, 21376, 224727, 68350, 18628, 252870, 72114, 338467, 12465, 18712, 12466, 12464, 22059, 56401, 64930, 22218, 68943, 71472, 210009, 22680, 13544, 226407, 11787, 66962, 12462, 12461, 52838, 12317, 74126	3740	128	18082	1.73749	0.488177	0.0135759	0.196226
GOTERM_BP_DIRECT	GO:0032259~methylation	57	1.2619	0.000100353	74455, 56095, 107823, 99890, 75410, 27374, 67493, 14911, 15469, 217038, 52690, 328162, 100609, 67011, 56335, 18113, 66083, 66902, 107522, 71974, 78890, 17299, 28114, 14056, 14055, 18537, 231803, 71449, 79565, 212528, 101867, 214572, 110109, 66254, 232187, 52575, 52686, 382066, 21743, 14113, 20937, 15547, 13433, 64707, 208043, 13435, 224440, 73419, 14791, 12180, 67099, 224481, 73251, 77683, 67390,…	3740	169	18082	1.63066	0.488903	0.0133342	0.196641
KEGG_PATHWAY	mmu04120:Ubiquitin mediated proteolysis	50	1.10693	0.000103663	50995, 140499, 93765, 231380, 75788, 67921, 381534, 50754, 17246, 27401, 17318, 231672, 77891, 68098, 52206, 69288, 22214, 67030, 22213, 53323, 67345, 208650, 73998, 235439, 140630, 74126, 56550, 71745, 140629, 83814, 66515, 22346, 56228, 12234, 12703, 11797, 216150, 26401, 67128, 17237, 18854, 72584, 70093, 106052, 66799, 230904, 71991, 67615, 68612, 109161	1608	142	7691	1.68414	0.0294153	0.00372512	0.137575
GOTERM_CC_DIRECT	GO:0033116~endoplasmic reticulum-Golgi intermediate compartment membrane	20	0.442772	0.00010457	56334, 70361, 27054, 56389, 67727, 74585, 242669, 68581, 20932, 225651, 67456, 67511, 20333, 67458, 68396, 75909, 26889, 234839, 195040, 66111	3996	40	19662	2.46021	0.105582	0.00337558	0.166454
UP_SEQ_FEATURE	compositionally biased region:Poly-Ser	122	2.70091	0.000105156	22323, 101809, 228866, 338351, 107975, 72615, 268448, 12915, 320661, 18015, 12192, 213499, 56436, 227867, 622665, 101685, 11863, 15951, 15950, 100169, 68153, 76925, 78266, 64930, 18218, 12228, 229285, 13848, 216742, 217166, 72567, 58805, 72047, 75571, 12236, 30946, 21413, 244672, 170772, 12703, 244668, 235132, 78787, 241308, 26401, 22589, 104394, 71750, 233833, 218503, 74585, 105844, 66724, 23112…	3936	407	18012	1.37174	0.529425	0.0433724	0.2075
INTERPRO	IPR011991:Winged helix-turn-helix DNA-binding domain	70	1.5497	0.000105393	56307, 69257, 56347, 50708, 98221, 211896, 19691, 68705, 98053, 272382, 16341, 13557, 108679, 77987, 13713, 18507, 13716, 320713, 14239, 170472, 71137, 68153, 277854, 20375, 54139, 13544, 74123, 14011, 19357, 54131, 20823, 13709, 22123, 21781, 66590, 71745, 68837, 66515, 15377, 26572, 53970, 14009, 108655, 13876, 13875, 16363, 26386, 28084, 230594, 19726, 23872, 56417, 19724, 77044, 67045, 15223,…	4103	227	20594	1.54779	0.362472	0.0185817	0.197057
GOTERM_MF_DIRECT	GO:0008168~methyltransferase activity	57	1.2619	0.000108345	74455, 12116, 56095, 107823, 99890, 75410, 27374, 67493, 109006, 14911, 15469, 217038, 52690, 328162, 100609, 67011, 56335, 18113, 66083, 107522, 71974, 78890, 17299, 28114, 14056, 14055, 18537, 231803, 71449, 212528, 101867, 214572, 110109, 66254, 232187, 52575, 52686, 382066, 21743, 14113, 20937, 15547, 13433, 64707, 208043, 13435, 224440, 73419, 14791, 12180, 67099, 224481, 73251, 77683, 67390…	3642	168	17446	1.62525	0.206865	0.00659989	0.187575
GOTERM_MF_DIRECT	GO:0003729~mRNA binding	50	1.10693	0.000109493	74480, 15568, 23983, 107829, 27041, 13669, 108062, 68184, 53319, 100121, 110809, 319765, 20492, 12192, 11810, 432508, 19656, 230721, 94230, 23879, 60365, 16549, 17191, 12877, 76167, 19205, 192170, 66978, 14265, 15381, 67031, 56335, 68092, 19988, 20462, 75686, 74737, 112403, 27050, 17855, 20924, 13361, 74203, 18458, 12317, 15519, 228410, 23881, 68052, 67039	3642	142	17446	1.6867	0.208811	0.00648496	0.189561
INTERPRO	IPR001487:Bromodomain	20	0.442772	0.000119819	330409, 14534, 20586, 114642, 21848, 21849, 83946, 217578, 22385, 268936, 78783, 67155, 116848, 70472, 14312, 240613, 18519, 93871, 78656, 407823	4103	41	20594	2.44842	0.40057	0.0202629	0.224
INTERPRO	IPR004827:Basic-leucine zipper domain	24	0.531326	0.000120432	11910, 11911, 223922, 21685, 16478, 17132, 12915, 17133, 18022, 77128, 17135, 12913, 12013, 226641, 12014, 13198, 110794, 16476, 208647, 12609, 18030, 22433, 12606, 13170	4103	54	20594	2.23078	0.402138	0.01959	0.225146
GOTERM_BP_DIRECT	GO:0009790~embryo development	32	0.708435	0.000121974	93762, 67163, 21809, 79235, 16561, 17283, 11799, 83945, 21812, 108655, 13857, 66143, 19165, 19164, 16147, 54124, 224727, 24075, 68365, 15531, 68795, 64930, 21927, 11479, 11477, 109785, 77683, 54635, 20017, 78757, 21665, 57080	3740	79	18082	1.95838	0.557719	0.015869	0.238958
GOTERM_BP_DIRECT	GO:0006886~intracellular protein transport	73	1.61612	0.000122826	99696, 109815, 67727, 55946, 20909, 19349, 50797, 68581, 54610, 228012, 11772, 103724, 105835, 19346, 11776, 11777, 11774, 14020, 12568, 13660, 73122, 18053, 76795, 56334, 75751, 260302, 68151, 218035, 71732, 99889, 24045, 11764, 67016, 69178, 67489, 227800, 66212, 269589, 11852, 56389, 71770, 53600, 54161, 69608, 16211, 217201, 338337, 216810, 71943, 15239, 20224, 27054, 67398, 20615, 223754, 70…	3740	232	18082	1.52128	0.560233	0.0156741	0.240626
UP_KEYWORDS	Bromodomain	17	0.376356	0.000126953	330409, 14534, 20586, 114642, 21848, 21849, 83946, 217578, 22385, 67155, 116848, 70472, 14312, 18519, 93871, 78656, 407823	4331	33	22680	2.69768	0.0576869	0.0009137	0.180964
KEGG_PATHWAY	mmu05203:Viral carcinogenesis	73	1.61612	0.000129282	20807, 11911, 15019, 74197, 234729, 19106, 209357, 15182, 15042, 15184, 12915, 19385, 18970, 12913, 17246, 18708, 83945, 105782, 27401, 21374, 19651, 15461, 12018, 14884, 12567, 19697, 319155, 20850, 12575, 23894, 19303, 20851, 12370, 252870, 17164, 22033, 15006, 14534, 68153, 229906, 15051, 17120, 13383, 665596, 66973, 54131, 16476, 319160, 22030, 15039, 60595, 12447, 12444, 18033, 208647, 23223…	1608	231	7691	1.5115	0.0365509	0.00412874	0.171548
GOTERM_MF_DIRECT	GO:0003690~double-stranded DNA binding	48	1.06265	0.000143657	19361, 106143, 234069, 19360, 14815, 17132, 21413, 66410, 98415, 17685, 17283, 20186, 15289, 224903, 26424, 50755, 18033, 66660, 59047, 13433, 224902, 20850, 20851, 22592, 100040462, 15951, 56399, 21685, 15950, 74238, 320209, 16478, 230908, 66408, 226695, 18028, 230674, 17126, 20846, 18029, 14465, 110784, 20687, 16476, 19687, 19090, 21665, 234311	3642	136	17446	1.69067	0.264573	0.00827112	0.248638
UP_KEYWORDS	Wnt signaling pathway	55	1.21762	0.000145636	73389, 26941, 207742, 67020, 27373, 13000, 235497, 13001, 71268, 22083, 20187, 84035, 12054, 18647, 330938, 14370, 54624, 72114, 56332, 68151, 107515, 74256, 22417, 13544, 13198, 22419, 14773, 67488, 74493, 22413, 22414, 30838, 22402, 21414, 219158, 16974, 21885, 12234, 72345, 214897, 218952, 14368, 14369, 14366, 228357, 226778, 108079, 77583, 229473, 93960, 12005, 12006, 67943, 104318, 14362	4331	176	22680	1.63646	0.0658916	0.00103224	0.207571
GOTERM_CC_DIRECT	GO:0005801~cis-Golgi network	20	0.442772	0.000157954	18541, 217379, 100986, 12068, 242669, 68581, 55978, 27277, 207352, 18708, 338337, 66913, 225651, 107338, 66270, 76983, 78891, 68737, 224139, 77929	3996	41	19662	2.40021	0.155111	0.0049451	0.251329
INTERPRO	IPR013126:Heat shock protein 70 family	10	0.221386	0.000159689	15505, 15512, 18415, 110920, 15481, 14828, 15482, 50497, 12282, 15525	4103	13	20594	3.86096	0.494438	0.024946	0.298432
INTERPRO	IPR018181:Heat shock protein 70, conserved site	10	0.221386	0.000159689	15505, 15512, 18415, 110920, 15481, 14828, 15482, 50497, 12282, 15525	4103	13	20594	3.86096	0.494438	0.024946	0.298432
SMART	SM00028:TPR	44	0.974098	0.000161764	19305, 76123, 209683, 667370, 74196, 14232, 100037258, 101869, 19386, 70356, 74838, 22083, 67009, 56299, 230603, 70551, 74764, 66661, 68879, 76260, 620631, 216345, 67439, 14228, 65973, 50927, 14229, 278279, 106205, 230796, 67738, 192653, 74549, 15959, 108155, 67839, 20867, 66827, 22129, 72421, 52551, 217449, 67515, 75516	2239	119	10425	1.72158	0.104463	0.0182207	0.242824
GOTERM_CC_DIRECT	GO:0012505~endomembrane system	41	0.907682	0.000169264	227800, 26941, 109254, 67727, 67826, 12915, 11539, 19679, 80280, 54610, 66074, 103724, 217201, 192986, 16188, 105835, 192292, 14020, 19729, 76795, 18717, 70510, 223754, 27054, 12124, 72825, 18174, 53328, 11840, 52822, 68968, 209815, 27050, 67443, 245638, 16451, 74694, 67016, 235627, 16452, 11607	3996	114	19662	1.76962	0.165247	0.00514728	0.269302
KEGG_PATHWAY	mmu05164:Influenza A	57	1.2619	0.000172482	13666, 16647, 16646, 228607, 19106, 13665, 217069, 11461, 15467, 18708, 20304, 246728, 12371, 19697, 110157, 142980, 14102, 50528, 26397, 16173, 26416, 66679, 26415, 54131, 56489, 16476, 15002, 15001, 56488, 53319, 11651, 100037258, 11652, 15894, 232989, 18036, 18033, 24014, 15481, 18550, 56417, 15482, 26400, 106759, 18854, 54196, 18751, 17874, 270151, 20846, 20847, 237082, 15512, 18750, 16451, 1…	1608	171	7691	1.59432	0.0484652	0.00495558	0.22881
INTERPRO	IPR013026:Tetratricopeptide repeat-containing domain	42	0.929821	0.000174597	19305, 76123, 209683, 667370, 74196, 14232, 100037258, 101869, 19386, 70356, 74838, 22083, 56299, 231630, 74764, 70551, 66661, 68879, 76260, 216345, 67439, 18572, 14228, 65973, 50927, 14229, 278279, 230796, 67738, 192653, 15959, 108155, 67839, 66877, 20867, 66827, 22129, 72421, 52551, 217449, 67515, 75516	4103	120	20594	1.75674	0.525631	0.026283	0.326251
UP_SEQ_FEATURE	short sequence motif:"HIGH" region	12	0.265663	0.000175002	102436, 109093, 107045, 67417, 104458, 22321, 212679, 71941, 22375, 107271, 105148, 216443	3936	17	18012	3.23027	0.714788	0.0673223	0.345097
GOTERM_BP_DIRECT	GO:0043966~histone H3 acetylation	22	0.487049	0.000179252	12190, 66979, 269424, 14534, 108143, 20586, 74195, 20375, 269003, 109115, 76901, 77766, 217588, 66464, 268936, 407786, 78783, 27878, 18626, 18519, 72195, 24075	3740	47	18082	2.26308	0.698488	0.0223677	0.350985
GOTERM_BP_DIRECT	GO:0001933~negative regulation of protein phosphorylation	33	0.730573	0.000183503	69601, 50918, 227292, 66861, 70312, 16974, 80280, 16210, 14114, 17283, 74019, 19062, 19165, 19164, 15525, 67603, 72114, 230908, 14225, 16337, 52468, 97064, 108155, 546049, 19052, 19017, 216869, 108837, 18750, 98496, 22436, 171580, 19090	3740	84	18082	1.89937	0.70694	0.0224729	0.359294
GOTERM_MF_DIRECT	GO:0019904~protein domain specific binding	87	1.92606	0.000204562	15903, 19247, 26941, 15114, 94091, 16400, 13001, 17886, 21372, 70356, 20531, 26557, 18016, 18708, 19346, 69028, 104303, 18260, 76303, 330938, 319155, 269523, 30960, 22142, 20893, 71732, 67203, 21872, 15381, 21873, 14828, 16337, 20481, 108155, 21927, 384783, 19052, 67443, 216869, 14011, 233208, 19013, 319160, 68737, 19687, 21665, 243725, 21781, 16328, 53975, 13169, 15377, 101471, 22343, 108911, 16…	3642	289	17446	1.44204	0.354418	0.0114498	0.353875
GOTERM_MF_DIRECT	GO:0032403~protein complex binding	104	2.30241	0.000212632	12116, 217365, 14815, 70356, 21969, 16403, 56734, 320713, 19697, 106025, 269523, 15525, 12488, 20586, 16337, 13982, 14102, 19013, 76709, 14672, 19229, 71745, 233900, 11555, 232906, 13430, 216963, 15894, 12039, 18595, 21812, 11920, 215449, 22154, 84095, 218772, 68375, 12606, 16669, 81601, 16653, 14083, 12367, 214444, 20466, 13039, 56420, 319955, 74043, 19230, 18519, 71955, 67466, 216805, 72542, 69…	3642	358	17446	1.39157	0.365468	0.0115955	0.367811
KEGG_PATHWAY	mmu03022:Basal transcription factors	21	0.46491	0.000215799	209361, 12572, 68153, 74197, 229906, 108143, 209357, 319944, 68776, 98053, 66464, 68705, 407786, 21374, 14884, 17420, 24075, 235459, 23894, 57080, 226182	1608	44	7691	2.28278	0.0602645	0.00563468	0.286197
UP_KEYWORDS	Protein phosphatase	43	0.951959	0.000224151	19267, 67181, 19246, 227292, 218294, 19247, 68991, 19268, 243382, 19262, 56291, 329506, 19043, 545622, 104831, 19042, 382051, 170749, 53892, 240672, 79560, 231637, 320717, 67603, 14208, 19255, 52468, 71887, 18218, 19272, 17772, 19052, 56420, 67444, 67078, 218232, 209039, 67655, 319520, 74302, 19056, 98432, 19055	4331	130	22680	1.73213	0.0995984	0.00156466	0.319309
GOTERM_MF_DIRECT	GO:0061631~ubiquitin conjugating enzyme activity	17	0.376356	0.000238602	140499, 77891, 56550, 93765, 70620, 67128, 22214, 22213, 67196, 70093, 53323, 56228, 66799, 67615, 216150, 68612, 109161	3642	32	17446	2.54481	0.399763	0.0126797	0.412648
GOTERM_BP_DIRECT	GO:0042147~retrograde transport, endosome to Golgi	26	0.575603	0.000243204	56389, 270192, 54399, 19720, 19349, 68505, 103724, 19346, 70294, 104303, 14020, 19347, 242406, 56418, 209773, 70834, 71517, 30930, 56494, 67804, 107338, 68299, 76688, 78670, 69178, 211286	3740	61	18082	2.06072	0.803431	0.029144	0.475922
UP_SEQ_FEATURE	domain:Helicase ATP-binding	38	0.841266	0.000244477	94213, 53975, 72047, 93762, 56200, 67040, 228889, 69663, 67848, 13211, 19691, 237911, 216877, 13990, 72198, 13681, 234374, 192170, 13682, 22589, 240255, 106794, 20586, 320209, 217207, 13204, 12144, 104721, 66942, 27225, 52513, 67155, 226409, 101437, 72935, 67487, 71990, 72831	3936	98	18012	1.77445	0.826682	0.088117	0.481787
GOTERM_BP_DIRECT	GO:0000209~protein polyubiquitination	38	0.841266	0.000244532	140499, 56550, 67118, 67664, 140629, 320311, 72296, 75788, 12234, 268749, 381534, 11797, 217558, 27401, 106021, 216150, 12400, 77891, 70510, 67196, 22213, 17237, 67245, 76901, 231600, 53323, 70097, 75234, 66799, 106052, 71999, 74493, 71991, 12005, 20821, 140630, 68612, 74126	3740	103	18082	1.7837	0.80517	0.0287852	0.478515
GOTERM_MF_DIRECT	GO:0051117~ATPase binding	34	0.752712	0.000248239	64136, 27060, 217365, 66861, 109815, 140494, 108143, 14113, 18708, 545622, 19341, 19346, 22393, 67819, 71982, 170770, 21871, 64143, 67099, 13982, 56505, 238871, 240832, 19339, 20174, 74043, 27275, 55989, 22230, 20648, 76709, 20826, 56188, 74126	3642	88	17446	1.85077	0.412012	0.0128689	0.429279
KEGG_PATHWAY	mmu05168:Herpes simplex infection	66	1.46115	0.000249436	13666, 19247, 228607, 15019, 19106, 13665, 15042, 110809, 13000, 20383, 13001, 15467, 407786, 20304, 27401, 246728, 21374, 56009, 19697, 24075, 12370, 252870, 11865, 15006, 22033, 142980, 15051, 14102, 54131, 56489, 16476, 24088, 15002, 22030, 15001, 53319, 15039, 15161, 225027, 18036, 67996, 24014, 57317, 18033, 18626, 16168, 216150, 106759, 18627, 18628, 209361, 12675, 21681, 22059, 18854, 1236…	1608	208	7691	1.51767	0.0693264	0.00596933	0.33074
UP_SEQ_FEATURE	compositionally biased region:Lys-rich	44	0.974098	0.000252062	320528, 67134, 67418, 619605, 114642, 75956, 66356, 67862, 244672, 98415, 67848, 72454, 18795, 319944, 21969, 67501, 106021, 52705, 320538, 20979, 70020, 215693, 209361, 67480, 98956, 233833, 66580, 56353, 170644, 226982, 19826, 381379, 22385, 83946, 17089, 67891, 233208, 66206, 66083, 116848, 55989, 16709, 70508, 237943	3936	119	18012	1.69205	0.835856	0.086389	0.496698
INTERPRO	IPR000608:Ubiquitin-conjugating enzyme, E2	20	0.442772	0.000260001	140499, 77891, 56550, 93765, 70620, 67128, 22214, 67921, 22213, 67196, 70093, 53323, 432649, 56228, 66799, 381534, 67615, 216150, 68612, 109161	4103	43	20594	2.33454	0.670641	0.0375728	0.485468
GOTERM_CC_DIRECT	GO:0030176~integral component of endoplasmic reticulum membrane	35	0.774851	0.000263205	319740, 109815, 12686, 14232, 50527, 12915, 12913, 68585, 30963, 68680, 224674, 58246, 22393, 67819, 66270, 14042, 192193, 66048, 23943, 50907, 67878, 110172, 74442, 241452, 14828, 81910, 73836, 68944, 13481, 226641, 57874, 16709, 67630, 22433, 239037	3996	94	19662	1.83207	0.244879	0.00777178	0.418471
GOTERM_BP_DIRECT	GO:0071407~cellular response to organic cyclic compound	30	0.664158	0.000268496	56470, 11651, 72508, 11652, 15161, 12234, 20304, 12703, 16403, 18033, 215449, 17191, 74191, 109905, 12606, 20501, 20850, 12370, 11647, 15499, 16011, 17125, 19016, 20846, 15516, 16173, 66679, 99929, 12005, 12006	3740	75	18082	1.9339	0.834029	0.0310165	0.525292
KEGG_PATHWAY	mmu05166:HTLV-I infection	83	1.8375	0.000270783	11910, 20807, 11911, 15019, 234729, 15042, 19385, 18970, 18972, 70549, 18708, 12330, 13557, 21374, 15461, 12567, 19697, 19698, 53859, 14370, 20850, 12575, 20851, 66979, 15006, 52206, 100683, 14534, 15051, 20375, 13383, 17126, 13544, 22417, 16177, 22419, 70461, 16476, 20130, 22413, 15002, 19056, 22414, 19055, 15001, 15039, 12236, 11651, 12237, 11652, 21809, 15894, 18595, 21812, 11515, 12444, 11920…	1608	276	7691	1.43835	0.0750318	0.00598173	0.358997
SMART	SM00356:ZnF_C3H1	22	0.487049	0.00030597	108121, 212528, 106205, 106794, 72587, 22183, 22652, 52670, 75210, 12192, 103284, 243813, 76014, 69942, 70579, 229007, 69082, 78751, 57432, 75553, 330474, 56758	2239	47	10425	2.17945	0.188364	0.0293747	0.458827
GOTERM_MF_DIRECT	GO:0008022~protein C-terminus binding	66	1.46115	0.000311624	12190, 11911, 19305, 12572, 11737, 71648, 21372, 17685, 67161, 15901, 18708, 19042, 210274, 15461, 218699, 13144, 252870, 12488, 21872, 21873, 73689, 18633, 13383, 20239, 72621, 19052, 103737, 20867, 66118, 26416, 67488, 18458, 22601, 66201, 243725, 19361, 16328, 224432, 11757, 13601, 72205, 13169, 225523, 21413, 319583, 14114, 116733, 59024, 56455, 26400, 20979, 23876, 17475, 57278, 56461, 22059…	3642	209	17446	1.5127	0.486583	0.0157477	0.538613
UP_KEYWORDS	Tumor suppressor	42	0.929821	0.000323952	12190, 69601, 67490, 11852, 12236, 219158, 17132, 21848, 20620, 22346, 433938, 18016, 20186, 12421, 107392, 19651, 66311, 11920, 22084, 21376, 109905, 27280, 18569, 56338, 26356, 71733, 20587, 101497, 18854, 22059, 13636, 64930, 70097, 54725, 217684, 50768, 72400, 12005, 12006, 72568, 13445, 216805	4331	128	22680	1.71828	0.140697	0.00222743	0.461173
GOTERM_BP_DIRECT	GO:0070059~intrinsic apoptotic signaling pathway in response to endoplasmic reticulum stress	18	0.398495	0.000326774	13666, 11911, 69601, 66861, 22059, 18854, 50527, 12367, 53323, 228775, 110213, 13198, 26408, 12018, 12371, 224727, 22433, 170770	3740	36	18082	2.41738	0.887614	0.0369853	0.638963
GOTERM_BP_DIRECT	GO:0030970~retrograde protein transport, ER to cytosol	11	0.243524	0.000328155	76577, 66212, 22027, 217365, 109815, 67819, 22230, 20338, 269523, 64209, 74126	3740	16	18082	3.3239	0.888648	0.0365209	0.641656
SMART	SM00297:BROMO	20	0.442772	0.000331208	330409, 14534, 20586, 114642, 21848, 21849, 83946, 217578, 22385, 268936, 78783, 67155, 116848, 70472, 14312, 240613, 18519, 93871, 78656, 407823	2239	41	10425	2.27127	0.202219	0.0278451	0.496585
GOTERM_MF_DIRECT	GO:0004812~aminoacyl-tRNA ligase activity	19	0.420633	0.000353188	66590, 107045, 109093, 67417, 104458, 15115, 22321, 234734, 70223, 22375, 102436, 244141, 230577, 212679, 71941, 23874, 107271, 105148, 216443	3642	39	17446	2.3337	0.530273	0.0174187	0.610246
UP_SEQ_FEATURE	compositionally biased region:Poly-Asp	34	0.752712	0.000366816	17536, 73389, 69297, 15114, 108143, 235542, 117160, 338355, 239099, 98415, 13496, 74838, 16211, 407786, 235132, 70579, 19347, 72345, 68879, 17268, 66629, 232236, 22589, 101685, 100169, 74182, 110521, 67936, 12144, 223696, 69116, 67655, 57776, 13709	3936	86	18012	1.8092	0.927909	0.117706	0.722049
UP_KEYWORDS	Nonsense-mediated mRNA decay	14	0.30994	0.000372761	229512, 68092, 14852, 19826, 433702, 192160, 60365, 74133, 19704, 226517, 103677, 18458, 17149, 192170	4331	26	22680	2.81974	0.16011	0.00252557	0.530485
GOTERM_MF_DIRECT	GO:0051879~Hsp90 protein binding	17	0.376356	0.000373912	13666, 11865, 50927, 67738, 14815, 54195, 101869, 71472, 16211, 27050, 11622, 18143, 13866, 18226, 66917, 56351, 22241	3642	33	17446	2.46769	0.550647	0.0180163	0.645943
UP_KEYWORDS	Guanine-nucleotide releasing factor	43	0.951959	0.000386782	71746, 72754, 223435, 227801, 192232, 56349, 268739, 53972, 13998, 72121, 50753, 103724, 210293, 76954, 75547, 213649, 19347, 241308, 242406, 72536, 209773, 69632, 228355, 219140, 19730, 72825, 101497, 268480, 269952, 102098, 224014, 24001, 67299, 319899, 54324, 236915, 20662, 20663, 19157, 19158, 19159, 232227, 98710	4331	133	22680	1.69306	0.165606	0.00258307	0.550388
UP_KEYWORDS	Chromosome	107	2.36883	0.00038854	50708, 53951, 15354, 56249, 57247, 15289, 13990, 70454, 319155, 226849, 13144, 109241, 21771, 67203, 71735, 68966, 72155, 234865, 52615, 68014, 320394, 22680, 19357, 319160, 67037, 319164, 114741, 228889, 23837, 12236, 12237, 108911, 244666, 66311, 20937, 103677, 380709, 110962, 64707, 319171, 22589, 101185, 77065, 67711, 30932, 75178, 226409, 73251, 319187, 269254, 319184, 52717, 67117, 232440, …	4331	409	22680	1.36998	0.166292	0.0025583	0.552882
UP_SEQ_FEATURE	repeat:WD 8	22	0.487049	0.000399297	21745, 269470, 21771, 207425, 72205, 17997, 319481, 16897, 21372, 78798, 50797, 22388, 83946, 58523, 110816, 106618, 68519, 104082, 213773, 217011, 217325, 93871	3936	47	18012	2.14206	0.942887	0.122014	0.785745
SMART	SM00338:BRLZ	23	0.509188	0.000407424	11910, 11911, 223922, 21685, 16478, 17132, 12915, 17133, 18022, 17135, 12913, 12013, 226641, 12014, 13198, 110794, 16476, 208647, 12609, 18030, 22433, 12606, 13170	2239	51	10425	2.09981	0.242643	0.0304081	0.610532
GOTERM_CC_DIRECT	GO:0000123~histone acetyltransferase complex	14	0.30994	0.000430191	69612, 269424, 230233, 100683, 14534, 74195, 70088, 76901, 108155, 15161, 77766, 58523, 226976, 18519	3996	25	19662	2.75544	0.368156	0.0123318	0.683109
GOTERM_CC_DIRECT	GO:0030914~STAGA complex	10	0.221386	0.000430427	66464, 231151, 14534, 100683, 108143, 27878, 269003, 109115, 72195, 24075	3996	14	19662	3.51459	0.368315	0.0120158	0.683483
GOTERM_CC_DIRECT	GO:0005736~DNA-directed RNA polymerase I complex	10	0.221386	0.000430427	70333, 64424, 66136, 20016, 245841, 66491, 28071, 20019, 20017, 69833	3996	14	19662	3.51459	0.368315	0.0120158	0.683483
UP_KEYWORDS	Initiation factor	25	0.553465	0.000444545	13684, 13666, 13667, 13669, 53356, 56347, 26905, 68184, 19106, 13664, 13665, 223691, 55944, 209354, 98221, 27979, 16341, 13681, 13682, 67204, 68969, 226982, 20918, 16418, 224045	4331	64	22680	2.04557	0.187869	0.00288601	0.632342
GOTERM_BP_DIRECT	GO:0001889~liver development	35	0.774851	0.000462896	18416, 17960, 74244, 18015, 225631, 69719, 12421, 326622, 279766, 19697, 24075, 12606, 11692, 20851, 27053, 16596, 16653, 68927, 110446, 20586, 11846, 11845, 54725, 11364, 18119, 140740, 22417, 11622, 14465, 16476, 20687, 78925, 22433, 54135, 13170	3740	95	18082	1.78123	0.954796	0.0503003	0.903987
INTERPRO	IPR011709:Domain of unknown function DUF1605	11	0.243524	0.000473609	240255, 69192, 216877, 106794, 101437, 217207, 67487, 13204, 13211, 64340, 72831	4103	17	20594	3.24775	0.867777	0.0652181	0.882642
KEGG_PATHWAY	mmu04668:TNF signaling pathway	39	0.863405	0.000475854	11911, 11651, 12915, 11652, 12913, 15894, 18708, 21929, 20304, 11797, 26408, 17387, 18033, 208647, 19697, 12977, 53859, 16168, 26400, 12370, 67384, 15953, 22033, 12675, 13614, 12367, 66724, 12633, 14825, 14102, 26397, 73086, 26416, 74006, 26415, 16476, 18710, 72542, 22030	1608	109	7691	1.71133	0.128098	0.00974356	0.630083
GOTERM_BP_DIRECT	GO:0045893~positive regulation of transcription, DNA-templated	153	3.3872	0.000480095	12190, 20807, 234069, 71890, 55942, 21372, 66277, 213498, 17283, 52690, 13557, 21374, 18226, 217218, 170826, 13713, 106021, 19697, 18742, 11865, 11863, 26356, 20586, 20375, 16337, 13982, 18022, 18028, 13544, 19015, 19016, 170767, 11477, 19017, 233532, 19013, 75812, 16476, 217166, 67488, 19687, 16001, 13549, 13709, 230753, 77035, 21781, 58805, 18109, 21780, 67040, 23989, 21413, 21809, 68479, 12234…	3740	576	18082	1.28423	0.95971	0.0512879	0.937425
UP_KEYWORDS	GTPase activation	50	1.10693	0.000485458	19414, 243362, 14270, 19387, 75415, 225358, 19385, 244548, 211914, 54610, 18015, 103724, 213649, 22084, 214137, 76795, 69632, 17168, 277854, 50768, 13196, 232089, 77038, 67016, 71729, 216439, 71302, 227800, 69710, 69601, 232906, 11856, 216963, 244668, 67231, 217835, 235633, 73910, 66251, 212285, 223754, 216991, 26431, 209815, 226407, 245638, 228998, 19734, 74206, 19765	4331	163	22680	1.60634	0.203278	0.00310817	0.690351
GOTERM_BP_DIRECT	GO:0032469~endoplasmic reticulum calcium ion homeostasis	10	0.221386	0.00049412	66168, 110213, 22393, 19165, 18854, 19164, 68944, 108058, 11938, 64209	3740	14	18082	3.4534	0.963319	0.051918	0.964683
GOTERM_CC_DIRECT	GO:0070062~extracellular exosome	609	13.4824	0.000504594	108100, 58220, 26905, 26903, 19349, 20909, 16400, 320011, 16803, 71790, 67161, 75692, 67160, 14583, 19341, 20912, 19344, 14585, 19346, 69028, 110842, 14376, 19205, 224794, 109241, 27999, 15006, 69537, 328417, 69675, 20443, 20442, 75687, 66500, 217737, 20916, 20174, 67179, 23789, 14672, 22123, 230753, 66201, 17463, 14356, 70620, 110379, 140570, 215615, 19329, 101772, 14768, 212139, 20655, 15239, 2…	3996	2674	19662	1.12062	0.416399	0.0137138	0.800812
UP_KEYWORDS	Magnesium	131	2.90015	0.000506163	100678, 50790, 70044, 66681, 98985, 170759, 70047, 76650, 382051, 53892, 319638, 320717, 53893, 22592, 75292, 14208, 272428, 67834, 75686, 11479, 11477, 57028, 58994, 77622, 23938, 93685, 237928, 56542, 14673, 14672, 77626, 68837, 338371, 268566, 59126, 72141, 107569, 14156, 231464, 319583, 231329, 226419, 73373, 71207, 66454, 21812, 26408, 26879, 26400, 67045, 26401, 18102, 11647, 103466, 18712,…	4331	521	22680	1.3167	0.210965	0.00319683	0.719696
GOTERM_CC_DIRECT	GO:0005765~lysosomal membrane	70	1.5497	0.000508393	14547, 68441, 71913, 27060, 140494, 214597, 55946, 69596, 65969, 353047, 246154, 18805, 11776, 11774, 13002, 56632, 64294, 16792, 219024, 22784, 81003, 21871, 54525, 142980, 68365, 218035, 71732, 277854, 268512, 72519, 73689, 13809, 232146, 268706, 12514, 233405, 14628, 12480, 14672, 211286, 211978, 207425, 320311, 74919, 13645, 387524, 18145, 60455, 53599, 20498, 19164, 15481, 84095, 66395, 1196…	3996	234	19662	1.47192	0.418761	0.0134732	0.806817
GOTERM_MF_DIRECT	GO:0042393~histone binding	43	0.951959	0.000510312	70238, 11737, 114741, 15270, 93762, 99890, 70998, 114642, 268448, 21372, 66471, 68911, 74112, 70472, 54124, 320713, 53890, 22791, 319155, 244059, 192197, 22589, 101685, 50927, 214669, 20586, 230796, 15077, 22385, 13039, 381280, 18751, 20926, 58523, 78658, 67155, 116848, 233532, 319160, 19231, 75395, 192285, 16452	3642	124	17446	1.66113	0.6644	0.0239711	0.880599
GOTERM_BP_DIRECT	GO:0043044~ATP-dependent chromatin remodeling	14	0.30994	0.000514552	57376, 330409, 93762, 20587, 15182, 15381, 20586, 13990, 17191, 83796, 11461, 19646, 23942, 56456	3740	25	18082	2.70747	0.968006	0.0531724	1.00438
UP_SEQ_FEATURE	repeat:TPR 1	48	1.06265	0.000524129	19305, 76123, 72656, 209683, 14154, 74196, 14232, 100037258, 101869, 19386, 74838, 70356, 22083, 104831, 67009, 56299, 230603, 226517, 231630, 70551, 74764, 76260, 620631, 19302, 14228, 65973, 103220, 50927, 14229, 278279, 230796, 67738, 192653, 74549, 56401, 15959, 108155, 67839, 213081, 20867, 69863, 66827, 72421, 52551, 217449, 67515, 75516, 19090	3936	137	18012	1.60335	0.976668	0.150739	1.03019
UP_SEQ_FEATURE	repeat:TPR 2	48	1.06265	0.000524129	19305, 76123, 72656, 209683, 14154, 74196, 14232, 100037258, 101869, 19386, 74838, 70356, 22083, 104831, 67009, 56299, 230603, 226517, 231630, 70551, 74764, 76260, 620631, 19302, 14228, 65973, 103220, 50927, 14229, 278279, 230796, 67738, 192653, 74549, 56401, 15959, 108155, 67839, 213081, 20867, 69863, 66827, 72421, 52551, 217449, 67515, 75516, 19090	3936	137	18012	1.60335	0.976668	0.150739	1.03019
GOTERM_BP_DIRECT	GO:0018279~protein N-linked glycosylation via asparagine	16	0.354217	0.000526425	54613, 20448, 22213, 103963, 20443, 20442, 320011, 20454, 68292, 56228, 67075, 13200, 217664, 16430, 269523, 74126	3740	31	18082	2.49536	0.97045	0.0535394	1.02745
GOTERM_BP_DIRECT	GO:0000184~nuclear-transcribed mRNA catabolic process, nonsense-mediated decay	16	0.354217	0.000526425	229512, 68092, 14852, 19826, 433702, 192160, 16341, 60365, 326622, 74133, 19704, 226517, 103677, 18458, 17149, 192170	3740	31	18082	2.49536	0.97045	0.0535394	1.02745
UP_KEYWORDS	Cell division	98	2.16958	0.000536467	52717, 16580, 56205, 219072, 12572, 105083, 67117, 71890, 58220, 209683, 68501, 22088, 56249, 55947, 17218, 74112, 18647, 69028, 229584, 14020, 217718, 12567, 12568, 217325, 67028, 72949, 18571, 23922, 77891, 12488, 12617, 170472, 27366, 52206, 67203, 17997, 17120, 242785, 56505, 231600, 210106, 68014, 66406, 320394, 68112, 22680, 78658, 19357, 28114, 67037, 66308, 13589, 320213, 211978, 12452, 5…	4331	372	22680	1.37955	0.222082	0.00334285	0.76263
KEGG_PATHWAY	mmu04390:Hippo signaling pathway	50	1.10693	0.000543613	27373, 58220, 21414, 16897, 73699, 12159, 21809, 11461, 12234, 15901, 18016, 11799, 21812, 105782, 12444, 93737, 217325, 21676, 14370, 211652, 73246, 170770, 14368, 14369, 14366, 242316, 319710, 16414, 97064, 13383, 17125, 12166, 17126, 19052, 13544, 22417, 12161, 22419, 12385, 22601, 12005, 16475, 12006, 22413, 22628, 22414, 22629, 104318, 14362, 27494	1608	151	7691	1.58376	0.144957	0.0103859	0.719504
GOTERM_CC_DIRECT	GO:0000151~ubiquitin ligase complex	33	0.730573	0.00055713	140499, 70238, 56550, 93765, 68975, 233900, 66213, 23989, 69790, 102323, 108086, 50753, 233805, 70208, 69181, 15502, 59024, 15481, 106021, 30843, 68098, 68795, 231670, 108098, 75234, 106052, 29864, 19763, 72399, 140630, 75339, 22030, 74126	3996	90	19662	1.80415	0.44823	0.0143983	0.883842
GOTERM_CC_DIRECT	GO:0090544~BAF-type complex	11	0.243524	0.000560278	19708, 57376, 67155, 239985, 20587, 20586, 83796, 83797, 77044, 66993, 56456	3996	17	19662	3.1838	0.450081	0.0141368	0.888816
KEGG_PATHWAY	mmu05169:Epstein-Barr virus infection	46	1.01838	0.00056434	17463, 21762, 20602, 12478, 15019, 15182, 19106, 15039, 15042, 11651, 11652, 15894, 17246, 18708, 21929, 12495, 18036, 27401, 67089, 18033, 12505, 19181, 19697, 19698, 53859, 26400, 12575, 252870, 15006, 22033, 12675, 23996, 15051, 22059, 66997, 26397, 19664, 14128, 26416, 26415, 54131, 16476, 16451, 18710, 22030, 22123	1608	136	7691	1.61777	0.150048	0.0101095	0.746841
GOTERM_MF_DIRECT	GO:0019903~protein phosphatase binding	33	0.730573	0.000576133	13666, 22027, 67727, 26367, 72590, 103988, 18708, 26408, 11774, 243819, 54646, 26400, 20850, 269523, 20851, 20852, 19200, 52206, 14534, 22059, 16337, 52036, 384783, 76487, 71474, 19052, 19016, 13866, 26416, 16451, 15519, 22030, 53412	3642	88	17446	1.79633	0.708497	0.026442	0.993646
GOTERM_MF_DIRECT	GO:0000979~RNA polymerase II core promoter sequence-specific DNA binding	27	0.597742	0.000593157	107951, 434341, 15182, 56198, 17764, 21374, 329559, 18030, 15378, 20850, 20851, 20852, 18510, 15499, 22059, 20375, 52615, 17125, 15410, 68750, 20174, 20846, 14465, 19664, 20687, 14056, 22601	3642	67	17446	1.93039	0.718927	0.0266416	1.02287
GOTERM_MF_DIRECT	GO:0004672~protein kinase activity	143	3.16582	0.000593175	13666, 240880, 227541, 230233, 209357, 228012, 227154, 228775, 20187, 20304, 140810, 21379, 18647, 108960, 14884, 20811, 218699, 110157, 13144, 13143, 17164, 75292, 69131, 16337, 214230, 11479, 11477, 13848, 320720, 14773, 23938, 16001, 13549, 56542, 104175, 13841, 107951, 19229, 140629, 20459, 332110, 59126, 11651, 12236, 11652, 58800, 26921, 226419, 18595, 13835, 21812, 26408, 24014, 11920, 141…	3642	531	17446	1.29002	0.718937	0.0260947	1.0229
UP_SEQ_FEATURE	domain:Helicase C-terminal	36	0.796989	0.000603748	94213, 53975, 72047, 93762, 56200, 67040, 228889, 69663, 67848, 13211, 19691, 216877, 13990, 72198, 13681, 234374, 192170, 13682, 22589, 240255, 106794, 20586, 217207, 13204, 12144, 104721, 66942, 27225, 52513, 67155, 226409, 101437, 72935, 67487, 71990, 72831	3936	95	18012	1.73415	0.986819	0.165042	1.1858
UP_KEYWORDS	Serine/threonine-protein kinase	105	2.32455	0.00062065	13666, 227541, 228012, 321006, 140810, 18647, 110157, 13144, 13143, 17164, 75292, 69131, 214230, 11479, 11477, 14773, 23938, 56542, 13549, 104175, 107951, 59126, 332110, 11651, 12236, 11652, 58800, 26921, 226419, 21812, 26408, 11920, 214897, 27219, 26400, 67045, 74178, 26401, 140780, 12675, 330177, 54402, 18712, 20878, 226778, 102626, 53608, 51789, 320119, 230809, 104318, 19090, 69847, 12572, 273…	4331	405	22680	1.35765	0.252151	0.00381579	0.881811
UP_SEQ_FEATURE	zinc finger region:RING-type	61	1.35045	0.000622702	20439, 67118, 67664, 74198, 94091, 217069, 71956, 17246, 67525, 94094, 70294, 104836, 106021, 17318, 68350, 19302, 81003, 22033, 68098, 71732, 76073, 67030, 231600, 22644, 69587, 19820, 208650, 72399, 20821, 22030, 70238, 214854, 233900, 140629, 320311, 19720, 213753, 21848, 21849, 22652, 108797, 193670, 11797, 79263, 93679, 26401, 240396, 237400, 140887, 17237, 18854, 68755, 338364, 29864, 22964…	3936	186	18012	1.5008	0.988494	0.163557	1.22281
INTERPRO	IPR011009:Protein kinase-like domain	143	3.16582	0.000635964	13666, 240880, 227541, 228012, 227154, 228775, 20187, 140810, 18647, 108960, 20811, 218699, 110157, 13144, 13143, 12660, 17164, 75292, 100683, 192652, 69131, 16337, 214230, 11479, 11477, 13848, 14773, 23938, 16001, 13549, 56542, 104175, 13841, 107951, 19229, 20459, 332110, 59126, 11651, 12236, 11652, 58800, 26921, 226419, 18595, 13835, 21812, 26408, 24014, 11920, 14158, 214897, 27219, 225326, 264…	4103	556	20594	1.29092	0.933932	0.0839161	1.18352
GOTERM_MF_DIRECT	GO:0016787~hydrolase activity	371	8.21342	0.000642887	217364, 11872, 12337, 69663, 170759, 12334, 225651, 18648, 77987, 13990, 17387, 17388, 72361, 14376, 72748, 224794, 269523, 252870, 170472, 69537, 20586, 15531, 71887, 66408, 11491, 75686, 234673, 18218, 209558, 18639, 229003, 20174, 58994, 72560, 209039, 13849, 75812, 13706, 330323, 231842, 338371, 72047, 75572, 68972, 67040, 14156, 231464, 215615, 15925, 68832, 72043, 18669, 226418, 71389, 1148…	3642	1533	17446	1.15928	0.747306	0.0276826	1.10817
INTERPRO	IPR014014:RNA helicase, DEAD-box type, Q motif	18	0.398495	0.000657557	72047, 94213, 53975, 56200, 67040, 228889, 104721, 67848, 66942, 27225, 52513, 72935, 71990, 227674, 13681, 234374, 192170, 13682	4103	39	20594	2.31658	0.939756	0.0840488	1.22347
GOTERM_BP_DIRECT	GO:0006366~transcription from RNA polymerase II promoter	46	1.01838	0.000677577	20807, 12572, 56200, 70601, 66491, 50794, 209357, 23989, 30946, 101471, 231329, 14009, 69833, 19656, 68705, 407786, 21374, 228913, 233890, 14884, 18030, 13716, 20850, 23894, 20851, 209361, 68925, 16911, 245841, 100978, 16478, 14463, 13982, 109115, 54446, 108098, 11622, 216869, 233208, 14465, 17420, 16476, 22433, 235459, 230753, 16825	3740	138	18082	1.61159	0.989253	0.0673647	1.3206
GOTERM_BP_DIRECT	GO:0000278~mitotic cell cycle	18	0.398495	0.000715536	16328, 21781, 12617, 104394, 20878, 20620, 231600, 320394, 23955, 17283, 66311, 223255, 14158, 12554, 109359, 13435, 211586, 27215	3740	38	18082	2.29015	0.991664	0.0699655	1.39409
UP_KEYWORDS	DNA-directed RNA polymerase	16	0.354217	0.000733598	68925, 74414, 66491, 245841, 70408, 70428, 231329, 67065, 69833, 66136, 64424, 20016, 12909, 28071, 20019, 20017	4331	34	22680	2.46431	0.290681	0.00445046	1.04151
GOTERM_BP_DIRECT	GO:0032784~regulation of DNA-templated transcription, elongation	9	0.199247	0.00073382	20926, 225160, 319955, 20924, 21399, 219158, 73473, 245695, 16825	3740	12	18082	3.62607	0.992625	0.0706571	1.42947
GOTERM_BP_DIRECT	GO:0051726~regulation of cell cycle	39	0.863405	0.000738906	15903, 110532, 12452, 13000, 68026, 12234, 18795, 74112, 71514, 12447, 11797, 27401, 22393, 19651, 12444, 11920, 22084, 12018, 12567, 15481, 12575, 18627, 11865, 17428, 104394, 100169, 228355, 80912, 230908, 16478, 353170, 12181, 22059, 64930, 353310, 19052, 14773, 16476, 67121	3740	112	18082	1.68353	0.992871	0.0701207	1.43931
INTERPRO	IPR001412:Aminoacyl-tRNA synthetase, class I, conserved site	10	0.221386	0.000756931	102436, 109093, 107045, 67417, 97541, 104458, 22321, 22375, 105148, 216443	4103	15	20594	3.34617	0.960603	0.0933532	1.40713
GOTERM_BP_DIRECT	GO:0070936~protein K48-linked ubiquitination	21	0.46491	0.000770373	56550, 67118, 83814, 67128, 320311, 22214, 22213, 67196, 67245, 53323, 108086, 21929, 22129, 70294, 170737, 106021, 67615, 216150, 68612, 109161, 74126	3740	48	18082	2.11521	0.994225	0.0719774	1.50016
GOTERM_MF_DIRECT	GO:0003743~translation initiation factor activity	27	0.597742	0.000771964	13684, 13666, 13667, 13669, 53356, 56347, 68184, 26905, 19106, 13664, 13665, 223691, 55944, 209354, 98221, 108067, 27979, 16341, 13681, 13682, 67204, 68969, 226982, 20918, 16418, 69860, 224045	3642	68	17446	1.902	0.808309	0.0324976	1.32927
GOTERM_MF_DIRECT	GO:0001054~RNA polymerase I activity	9	0.199247	0.000783568	64424, 66136, 20016, 245841, 66491, 28071, 20019, 20017, 69833	3642	12	17446	3.59267	0.813012	0.0323421	1.34912
UP_SEQ_FEATURE	short sequence motif:Nuclear localization signal	101	2.236	0.000832582	228866, 56349, 239099, 16907, 16905, 237911, 56431, 13990, 53890, 19697, 19698, 18742, 22592, 50927, 15951, 56399, 66408, 66877, 433702, 170767, 68533, 19687, 16475, 109095, 21414, 228889, 12236, 21885, 21411, 29877, 223870, 66454, 20935, 67379, 13433, 27219, 70616, 224902, 71766, 225160, 11546, 22668, 16650, 56210, 22666, 68276, 30932, 100715, 73181, 211586, 107829, 16647, 16646, 13211, 80886, 1…	3936	343	18012	1.34752	0.997447	0.205174	1.63174
GOTERM_BP_DIRECT	GO:0010501~RNA secondary structure unwinding	20	0.442772	0.00085278	72047, 94213, 53975, 56200, 67040, 228889, 104721, 69663, 67848, 66942, 27225, 52513, 72935, 71990, 76850, 227674, 13681, 234374, 192170, 13682	3740	45	18082	2.14878	0.996673	0.0782782	1.65937
KEGG_PATHWAY	mmu05212:Pancreatic cancer	26	0.575603	0.000864956	12190, 19361, 11651, 11652, 21809, 13645, 18708, 21812, 13557, 18033, 12567, 12371, 19697, 109880, 110157, 12675, 19730, 16653, 64143, 22059, 17126, 20846, 13866, 16451, 18710, 19765	1608	65	7691	1.91318	0.220588	0.0145528	1.14257
INTERPRO	IPR006073:GTP binding domain	11	0.243524	0.000875693	30877, 56412, 70359, 13494, 230737, 224092, 66067, 13495, 72046, 69237, 14670	4103	18	20594	3.06732	0.976287	0.104211	1.62619
INTERPRO	IPR007502:Helicase-associated domain	11	0.243524	0.000875693	240255, 69192, 216877, 106794, 101437, 217207, 67487, 13204, 13211, 64340, 72831	4103	18	20594	3.06732	0.976287	0.104211	1.62619
INTERPRO	IPR023393:START-like domain	13	0.287802	0.000934444	18559, 243362, 56018, 19679, 217737, 67876, 56305, 170459, 20845, 50768, 210582, 268390, 170460	4103	24	20594	2.71876	0.981553	0.107815	1.7344
GOTERM_CC_DIRECT	GO:0030686~90S preribosome	8	0.177109	0.000952566	217995, 57315, 224823, 20115, 70683, 16785, 213895, 67222	3996	10	19662	3.93634	0.638276	0.0233708	1.50672
GOTERM_MF_DIRECT	GO:0004721~phosphoprotein phosphatase activity	46	1.01838	0.000982521	19267, 67181, 19246, 227292, 218294, 19247, 68991, 19268, 243382, 19262, 56291, 329506, 19043, 545622, 104831, 19042, 170749, 53892, 240672, 244416, 79560, 231637, 320717, 67603, 14208, 19255, 52468, 71887, 18218, 19272, 17772, 19052, 56420, 67444, 57028, 67078, 218232, 209039, 67655, 319520, 74302, 19056, 72542, 98432, 19055, 53412	3642	139	17446	1.58525	0.877867	0.0396289	1.68893
GOTERM_BP_DIRECT	GO:0034389~lipid particle organization	10	0.221386	0.00100861	226407, 76577, 68680, 67231, 229285, 66853, 67738, 19330, 66968, 268373	3740	15	18082	3.22317	0.998828	0.0906785	1.95976
KEGG_PATHWAY	mmu04012:ErbB signaling pathway	32	0.708435	0.0010135	72508, 11651, 11652, 20416, 13645, 83961, 18708, 12325, 15461, 109880, 26400, 20850, 12575, 110157, 20851, 16653, 14388, 17973, 14083, 12223, 108058, 214230, 18751, 13867, 13866, 20662, 18750, 20663, 208650, 16476, 17974, 18710	1608	87	7691	1.75925	0.253259	0.0160934	1.33757
UP_SEQ_FEATURE	nucleotide phosphate-binding region:ATP	251	5.55679	0.00104585	50995, 227541, 67417, 74451, 98985, 17886, 320661, 69663, 17685, 18640, 228012, 17686, 20187, 227154, 18647, 13990, 20811, 269523, 110157, 75292, 69131, 20586, 68968, 272428, 214230, 11479, 18639, 20174, 11477, 13848, 19356, 14773, 23938, 16001, 104175, 233011, 13841, 230753, 19229, 21915, 20459, 72047, 67040, 12236, 26921, 226419, 13835, 21812, 26408, 226043, 14158, 214897, 26400, 26401, 74178, …	3936	963	18012	1.19276	0.999447	0.24255	2.04563
GOTERM_BP_DIRECT	GO:0030334~regulation of cell migration	29	0.642019	0.001066	19229, 16775, 11852, 11651, 108911, 18845, 18208, 16905, 68585, 104831, 70573, 210293, 20970, 235611, 320713, 12568, 26401, 22113, 219140, 16911, 20586, 14388, 17973, 12772, 22330, 16475, 54672, 27494, 16825	3740	77	18082	1.82088	0.999202	0.0943224	2.07015
INTERPRO	IPR001965:Zinc finger, PHD-type	32	0.708435	0.00108024	20591, 71838, 269424, 107823, 75410, 70998, 101471, 268448, 628705, 21848, 21849, 21411, 68911, 19708, 78783, 217558, 21652, 70127, 407823, 209361, 76804, 26356, 76901, 217578, 22385, 230674, 78246, 268936, 116848, 233532, 192285, 74322	4103	91	20594	1.76501	0.99011	0.120347	2.00242
GOTERM_BP_DIRECT	GO:0006418~tRNA aminoacylation for protein translation	17	0.376356	0.00111243	109093, 107045, 67417, 97541, 104458, 15115, 22321, 70223, 22375, 102436, 244141, 230577, 212679, 71941, 107271, 105148, 216443	3740	36	18082	2.28308	0.999415	0.0969468	2.15939
GOTERM_CC_DIRECT	GO:0035327~transcriptionally active chromatin	13	0.287802	0.00112464	75273, 218333, 234069, 50708, 13982, 20926, 22083, 66362, 93736, 57432, 13716, 109075, 192197	3996	24	19662	2.66523	0.699007	0.026919	1.77662
GOTERM_CC_DIRECT	GO:0005643~nuclear pore	25	0.553465	0.00112566	67878, 54563, 234069, 16647, 16646, 110379, 101187, 53319, 16650, 19387, 234865, 17120, 71805, 19386, 16211, 54387, 107939, 18226, 66679, 276770, 19069, 227699, 18141, 71844, 56488	3996	64	19662	1.92204	0.699334	0.0263522	1.77821
KEGG_PATHWAY	mmu00230:Purine metabolism	56	1.23976	0.00113194	66681, 74414, 218461, 108147, 18972, 67065, 69833, 18578, 109674, 224794, 667034, 53893, 382985, 66979, 75686, 102216272, 54369, 16434, 209558, 68106, 18588, 18585, 103850, 231903, 66491, 229363, 107569, 70428, 328099, 14450, 66358, 231329, 231327, 76025, 12495, 11515, 11512, 18102, 230103, 245841, 70408, 54195, 238871, 18969, 29863, 66136, 64424, 20016, 28071, 22436, 20019, 14198, 20017, 23918, …	1608	179	7691	1.49635	0.278328	0.0170211	1.4928
GOTERM_BP_DIRECT	GO:0007507~heart development	76	1.68253	0.00114284	15903, 73692, 20807, 19247, 15184, 12159, 16400, 140859, 18015, 15901, 12192, 18092, 17246, 12421, 13857, 75547, 74318, 22084, 268902, 216274, 21676, 110157, 20672, 12370, 73713, 68927, 108154, 15531, 14388, 20586, 18119, 17126, 12166, 19015, 19016, 11477, 74123, 13052, 11764, 107522, 19013, 23938, 19056, 14672, 192231, 71770, 20416, 320878, 69719, 16523, 108655, 21812, 11920, 17190, 59024, 17191…	3740	261	18082	1.40782	0.999523	0.098186	2.21779
INTERPRO	IPR001849:Pleckstrin homology domain	74	1.63826	0.00115332	19414, 71720, 56349, 75415, 353047, 20743, 211914, 213498, 13998, 109135, 18805, 213649, 75547, 14786, 76303, 64291, 226751, 22113, 245666, 75292, 69632, 14388, 101497, 384783, 319934, 102098, 224014, 24001, 54324, 13196, 236915, 231999, 20648, 19157, 19158, 67016, 19159, 71302, 216439, 69710, 223435, 69601, 13430, 16923, 11651, 268739, 11652, 53972, 226971, 16561, 622434, 216190, 210293, 71801, …	4103	262	20594	1.41765	0.992764	0.124716	2.1365
INTERPRO	IPR009080:Aminoacyl-tRNA synthetase, class 1a, anticodon-binding	9	0.199247	0.00120609	102436, 109093, 107045, 104458, 22321, 212679, 71941, 105148, 216443	4103	13	20594	3.47487	0.994226	0.126843	2.23322
GOTERM_BP_DIRECT	GO:0043401~steroid hormone mediated signaling pathway	22	0.487049	0.00125451	14536, 54608, 22026, 22025, 19885, 14815, 12159, 13982, 12355, 20182, 353187, 19015, 19016, 20186, 23957, 26424, 110784, 19013, 13864, 217166, 15378, 218772	3740	53	18082	2.00688	0.999774	0.105901	2.43198
GOTERM_MF_DIRECT	GO:0003725~double-stranded RNA binding	27	0.597742	0.00127403	15568, 110532, 56200, 19106, 114643, 214597, 170744, 20744, 15289, 246728, 231655, 29819, 76850, 22042, 13681, 56758, 23992, 142980, 66408, 13204, 104721, 15516, 66801, 230734, 22143, 72831, 234311	3642	70	17446	1.84766	0.934578	0.0501496	2.18484
UP_KEYWORDS	Manganese	55	1.21762	0.00129179	70044, 53625, 98985, 321003, 170759, 19043, 19042, 225651, 53892, 52858, 66646, 320717, 14208, 108902, 99712, 67834, 75686, 72662, 210106, 16434, 12166, 11479, 19052, 78754, 67444, 11477, 231050, 58193, 104444, 17305, 218271, 243382, 14450, 71207, 21812, 69181, 11515, 117592, 103677, 230594, 14042, 26877, 18624, 11512, 225326, 14043, 140484, 54402, 11846, 68273, 56420, 100715, 14198, 98432, 57444	4331	191	22680	1.50794	0.453897	0.00772574	1.82722
GOTERM_BP_DIRECT	GO:0006810~transport	428	9.47532	0.00129952	74150, 19349, 338355, 20909, 55946, 69024, 20383, 16803, 170759, 20912, 19341, 19344, 225651, 17281, 170756, 19346, 74159, 69028, 110842, 67028, 110172, 56399, 55951, 66500, 20926, 56494, 330064, 170760, 66201, 94282, 14356, 227801, 14079, 56389, 110379, 71770, 20928, 19329, 224674, 231855, 101772, 107375, 15239, 330192, 28146, 225160, 101187, 231452, 338365, 19339, 19335, 74043, 14758, 19330, 23…	3740	1822	18082	1.13572	0.999833	0.108127	2.51818
GOTERM_MF_DIRECT	GO:0016301~kinase activity	174	3.85211	0.00130088	13666, 227541, 98985, 50798, 18640, 228012, 321006, 20187, 27401, 18647, 56632, 20811, 110157, 13144, 13143, 12660, 17164, 75292, 56399, 100683, 69131, 16337, 214230, 234730, 18639, 11479, 228094, 11477, 69923, 14773, 23938, 16001, 13549, 56542, 104175, 233011, 13841, 107951, 19229, 21915, 20459, 332110, 59126, 72141, 11651, 12236, 11652, 58800, 26921, 226419, 18595, 13835, 74035, 21812, 26408, 7…	3642	674	17446	1.23665	0.938234	0.0502561	2.2304
GOTERM_CC_DIRECT	GO:0010494~cytoplasmic stress granule	17	0.376356	0.00130694	13684, 14265, 27041, 80912, 13665, 80913, 104721, 20239, 230721, 16549, 12696, 54633, 270086, 14786, 18458, 29819, 56758	3996	37	19662	2.26073	0.75227	0.0298797	2.0618
GOTERM_BP_DIRECT	GO:0006468~protein phosphorylation	150	3.32079	0.00132817	13666, 240880, 227541, 228012, 227154, 228775, 20187, 18647, 108960, 20811, 218699, 110157, 13144, 13143, 17164, 75292, 69131, 16337, 20442, 214230, 11479, 11477, 13848, 14773, 23938, 16001, 13549, 56542, 104175, 13841, 107951, 19229, 20459, 332110, 59126, 11651, 12236, 11652, 58800, 26921, 226419, 18595, 13835, 21812, 26408, 24014, 11920, 14158, 214897, 27219, 225326, 26400, 74178, 26401, 23992,…	3740	576	18082	1.25905	0.999862	0.109024	2.57302
GOTERM_CC_DIRECT	GO:0005786~signal recognition particle, endoplasmic reticulum targeting	7	0.15497	0.00134154	24067, 27058, 66661, 100101806, 665155, 66384, 217337	3996	8	19662	4.30537	0.761261	0.0300165	2.11584
INTERPRO	IPR001723:Steroid hormone receptor	20	0.442772	0.00134805	14536, 22026, 22025, 19885, 14815, 13982, 12355, 20182, 353187, 19015, 19016, 20186, 23957, 26424, 110784, 19013, 13864, 217166, 15378, 218772	4103	48	20594	2.09136	0.996853	0.137335	2.49296
GOTERM_CC_DIRECT	GO:0016514~SWI/SNF complex	9	0.199247	0.00138408	57376, 67155, 239985, 20587, 20586, 83796, 83797, 66993, 56456	3996	13	19662	3.40644	0.771868	0.0303191	2.18224
GOTERM_CC_DIRECT	GO:0005856~cytoskeleton	267	5.911	0.00146932	108100, 11735, 18541, 219072, 71890, 209683, 18643, 17886, 11461, 67161, 13998, 72416, 75991, 18226, 72948, 23922, 19200, 22142, 12488, 17997, 66406, 22680, 12340, 28114, 18536, 20648, 66308, 23789, 75296, 76709, 22146, 22143, 67019, 76123, 227800, 19229, 211978, 108897, 71774, 66515, 66711, 225523, 22153, 12355, 14158, 212139, 22154, 26401, 13405, 272589, 12465, 14083, 12464, 109620, 225659, 723…	3996	1113	19662	1.18037	0.79173	0.0315116	2.31517
GOTERM_BP_DIRECT	GO:0042754~negative regulation of circadian rhythm	7	0.15497	0.0014792	71514, 217732, 20937, 12953, 64707, 20466, 18627	3740	8	18082	4.23041	0.99995	0.119201	2.8616
UP_SEQ_FEATURE	short sequence motif:"KMSKS" region	10	0.221386	0.00153265	102436, 107045, 67417, 22321, 212679, 71941, 22375, 107271, 105148, 216443	3936	15	18012	3.05081	0.999983	0.324741	2.98418
INTERPRO	IPR011011:Zinc finger, FYVE/PHD-type	43	0.951959	0.00154544	20591, 71838, 269424, 319740, 211978, 107823, 75410, 101471, 268448, 628705, 21848, 21849, 68911, 19708, 217695, 78783, 17281, 217558, 71801, 66622, 170749, 15239, 21652, 70127, 70432, 22589, 407823, 209361, 76804, 26356, 52822, 76901, 22385, 217578, 230674, 78246, 268936, 116848, 233532, 216238, 74302, 192285, 74322	4103	136	20594	1.58697	0.998647	0.152227	2.85302
UP_SEQ_FEATURE	compositionally biased region:Poly-Pro	100	2.21386	0.00154705	101809, 22323, 21763, 18541, 239099, 72750, 229488, 217219, 330319, 622665, 192157, 14370, 17164, 21427, 78560, 55950, 272428, 66877, 192160, 13848, 116870, 209039, 13549, 74164, 270035, 22123, 211007, 21781, 268566, 21411, 68215, 67501, 12606, 104394, 56353, 231128, 72333, 53761, 20662, 20663, 21389, 67465, 13170, 14362, 20602, 93762, 15114, 100121, 268996, 13496, 17131, 269023, 227298, 22376, 1…	3936	345	18012	1.32644	0.999985	0.317971	3.01181
GOTERM_MF_DIRECT	GO:0008312~7S RNA binding	7	0.15497	0.00155728	24067, 27058, 66661, 100101806, 665155, 66384, 217337	3642	8	17446	4.19145	0.964336	0.0588109	2.66443
GOTERM_BP_DIRECT	GO:0006367~transcription initiation from RNA polymerase II promoter	17	0.376356	0.00158753	68153, 74197, 23989, 21413, 69790, 97064, 319944, 68776, 98053, 70625, 66464, 68705, 59024, 24075, 235459, 230753, 226182	3740	37	18082	2.22138	0.999976	0.125851	3.06809
UP_SEQ_FEATURE	repeat:TPR 3	43	0.951959	0.00160002	19305, 76123, 72656, 209683, 74196, 14232, 100037258, 101869, 19386, 70356, 74838, 22083, 67009, 56299, 230603, 70551, 74764, 76260, 620631, 19302, 14228, 65973, 103220, 50927, 14229, 278279, 67738, 192653, 74549, 56401, 15959, 108155, 67839, 213081, 20867, 69863, 66827, 72421, 52551, 217449, 67515, 75516, 19090	3936	125	18012	1.57422	0.99999	0.317917	3.11339
SMART	SM00847:SM00847	11	0.243524	0.00160959	240255, 69192, 216877, 106794, 101437, 217207, 67487, 13204, 13211, 64340, 72831	2239	18	10425	2.84539	0.666672	0.104043	2.39178
GOTERM_MF_DIRECT	GO:0046982~protein heterodimerization activity	136	3.01085	0.00168953	50995, 387609, 56198, 14815, 16400, 11539, 26556, 20182, 26557, 12334, 68404, 16404, 71365, 108960, 12018, 22084, 15213, 56737, 19697, 17318, 27409, 110157, 11865, 66979, 15006, 11863, 22781, 20893, 21428, 12124, 56335, 320394, 13058, 13544, 14629, 19015, 20924, 52551, 19013, 16476, 24088, 67470, 58805, 21413, 55927, 21809, 21812, 101772, 11444, 66311, 12609, 66094, 17268, 12606, 14366, 21685, 12…	3642	514	17446	1.26745	0.973136	0.0625469	2.8876
UP_KEYWORDS	Centromere	41	0.907682	0.00175689	52717, 67117, 101994, 83815, 70998, 67139, 23837, 19387, 12236, 53951, 12237, 70088, 108911, 57247, 11799, 66311, 20937, 70454, 64707, 226849, 13144, 12617, 14265, 26951, 68966, 67203, 71735, 72155, 234865, 17120, 52653, 68014, 381280, 320394, 30932, 19052, 22680, 19357, 20843, 72400, 67037	4331	134	22680	1.60226	0.560865	0.010363	2.47746
GOTERM_MF_DIRECT	GO:0051087~chaperone binding	28	0.61988	0.00177627	64136, 66861, 27643, 100037258, 70356, 30056, 11799, 30059, 15502, 12018, 20655, 22042, 67384, 109054, 20524, 22059, 17714, 70369, 64930, 56812, 217737, 20867, 56445, 11977, 52838, 268390, 23950, 74126	3642	75	17446	1.78835	0.977692	0.0645394	3.03371
INTERPRO	IPR000536:Nuclear hormone receptor, ligand-binding, core	20	0.442772	0.00179572	14536, 22026, 22025, 19885, 14815, 13982, 12355, 20182, 353187, 19015, 19016, 20186, 23957, 26424, 110784, 19013, 13864, 217166, 15378, 218772	4103	49	20594	2.04868	0.999536	0.170747	3.30774
UP_SEQ_FEATURE	domain:Bromo	11	0.243524	0.00186189	67155, 14534, 116848, 20586, 70472, 21848, 21849, 18519, 22385, 217578, 78656	3936	18	18012	2.79658	0.999998	0.350088	3.61411
GOTERM_BP_DIRECT	GO:0006003~fructose 2,6-bisphosphate metabolic process	6	0.132832	0.00187385	170768, 18639, 319801, 18640, 103988, 270198	3740	6	18082	4.83476	0.999996	0.145126	3.61183
GOTERM_BP_DIRECT	GO:0006479~protein methylation	14	0.30994	0.00198331	12116, 99890, 73419, 27374, 214572, 67099, 14852, 30949, 12227, 15469, 12226, 71974, 67332, 18537	3740	28	18082	2.41738	0.999998	0.15119	3.81894
UP_KEYWORDS	Glycosyltransferase	62	1.37259	0.00200889	101351, 54613, 53625, 11872, 208624, 103963, 320011, 22271, 76654, 97884, 18700, 56737, 381903, 667034, 14538, 328417, 20448, 108902, 20443, 20442, 108155, 223774, 13481, 13480, 217734, 13200, 78754, 73068, 16430, 231050, 58193, 66902, 74493, 99929, 547253, 55981, 17305, 22247, 218271, 67287, 20454, 231327, 13478, 117592, 26879, 14042, 26877, 232984, 14043, 235587, 140484, 22236, 11546, 207958, 1…	4331	225	22680	1.44299	0.609805	0.0116949	2.8281
GOTERM_BP_DIRECT	GO:0016310~phosphorylation	157	3.47576	0.00203763	13666, 227541, 98985, 50798, 228012, 321006, 20187, 18647, 56632, 20811, 110157, 13144, 13143, 12660, 17164, 75292, 69131, 16337, 214230, 234730, 18639, 11479, 11477, 69923, 14773, 23938, 16001, 13549, 56542, 104175, 233011, 13841, 107951, 19229, 21915, 20459, 332110, 59126, 72141, 11651, 12236, 11652, 58800, 26921, 226419, 18595, 13835, 74035, 21812, 26408, 76500, 11920, 14158, 214897, 84095, 27…	3740	612	18082	1.24029	0.999999	0.153259	3.92156
KEGG_PATHWAY	mmu04710:Circadian rhythm	15	0.332079	0.00204626	11865, 20893, 27373, 19885, 12953, 108079, 12234, 50789, 18143, 217166, 18626, 79362, 104318, 18627, 18628	1608	31	7691	2.31434	0.445633	0.0290656	2.68352
GOTERM_BP_DIRECT	GO:0006383~transcription from RNA polymerase III promoter	11	0.243524	0.00205028	20016, 74414, 12909, 245841, 21374, 66491, 70408, 70428, 67371, 67065, 69833	3740	19	18082	2.79907	0.999999	0.152427	3.94544
GOTERM_BP_DIRECT	GO:0000470~maturation of LSU-rRNA	11	0.243524	0.00205028	207615, 76130, 70285, 110109, 67920, 66409, 57750, 27176, 16418, 20826, 67223	3740	19	18082	2.79907	0.999999	0.152427	3.94544
GOTERM_BP_DIRECT	GO:0048025~negative regulation of mRNA splicing, via spliceosome	13	0.287802	0.00206846	230257, 19656, 68035, 225027, 67996, 57317, 22185, 20462, 19205, 19826, 14105, 236732, 56215	3740	25	18082	2.51407	0.999999	0.151987	3.97975
GOTERM_BP_DIRECT	GO:1902895~positive regulation of pri-miRNA transcription from RNA polymerase II promoter	12	0.265663	0.00210015	20807, 30877, 18033, 20586, 16476, 20375, 12159, 19697, 21676, 18053, 17125, 12166	3740	22	18082	2.63714	0.999999	0.152461	4.03955
GOTERM_MF_DIRECT	GO:0008026~ATP-dependent helicase activity	14	0.30994	0.00216527	170472, 320209, 217207, 12144, 13204, 104721, 13211, 19691, 69192, 237911, 71389, 216877, 67487, 72831	3642	28	17446	2.39511	0.990309	0.0768287	3.68641
GOTERM_MF_DIRECT	GO:0047485~protein N-terminus binding	39	0.863405	0.00218653	19305, 69601, 20602, 56389, 209357, 100121, 60595, 13000, 15901, 17283, 11797, 16341, 20937, 11920, 28084, 56737, 19697, 23894, 22592, 57376, 77799, 56376, 20586, 13179, 22059, 66408, 74549, 11845, 64930, 18022, 68776, 244879, 319955, 105504, 19664, 76983, 276770, 17420, 11430	3642	117	17446	1.59674	0.99074	0.0762905	3.72195
INTERPRO	IPR018253:DnaJ domain, conserved site	13	0.287802	0.00224439	76594, 27362, 78244, 67838, 56812, 56445, 83945, 56709, 15502, 13002, 22791, 23950, 230935	4103	26	20594	2.50963	0.999932	0.204265	4.11787
GOTERM_CC_DIRECT	GO:0001725~stress fiber	25	0.553465	0.00232258	218952, 319713, 226251, 19247, 65970, 14083, 20411, 60595, 286940, 17886, 11461, 22330, 67938, 77113, 71960, 72333, 18826, 208846, 50768, 74206, 23789, 19303, 59069, 19200, 98932	3996	67	19662	1.83598	0.916346	0.0484104	3.63646
GOTERM_BP_DIRECT	GO:0032869~cellular response to insulin stimulus	31	0.686296	0.0023354	20411, 72508, 11651, 11652, 103988, 231327, 12192, 11810, 18708, 228775, 22084, 19062, 12877, 14158, 12567, 14718, 230796, 16337, 13631, 384783, 14629, 19016, 20846, 20845, 16001, 14245, 78925, 22433, 18519, 22628, 19090	3740	88	18082	1.70315	1	0.166257	4.48226
GOTERM_MF_DIRECT	GO:0001078~transcriptional repressor activity, RNA polymerase II core promoter proximal region sequence-specific binding	42	0.929821	0.00236615	11910, 58805, 22025, 12013, 67991, 108655, 21815, 228913, 228911, 15213, 212139, 18030, 23872, 79362, 19697, 20852, 100040462, 15499, 16969, 15951, 15950, 20893, 100978, 56461, 20375, 69228, 226695, 217864, 20481, 232934, 12227, 66118, 74123, 73181, 20482, 229007, 19013, 54131, 20687, 217166, 74164, 73422	3642	129	17446	1.55961	0.9937	0.0809852	4.02182
GOTERM_BP_DIRECT	GO:0051091~positive regulation of sequence-specific DNA binding transcription factor activity	36	0.796989	0.00238375	20807, 228607, 15182, 19720, 15184, 11651, 217069, 16974, 13009, 67525, 170826, 93679, 74039, 22033, 14366, 13614, 20587, 20586, 15982, 68943, 13982, 226169, 225849, 74735, 18119, 19016, 66464, 19017, 54324, 20821, 22413, 235459, 22030, 19055, 16452, 14362	3740	107	18082	1.62665	1	0.16762	4.57302
INTERPRO	IPR001164:Arf GTPase activating protein	12	0.265663	0.00240225	216439, 69710, 230837, 216991, 13196, 66251, 77038, 228998, 26431, 216963, 212285, 211914	4103	23	20594	2.61874	0.999965	0.2125	4.40139
GOTERM_BP_DIRECT	GO:0042752~regulation of circadian rhythm	21	0.46491	0.00247221	20591, 27373, 18854, 21847, 219158, 12953, 108079, 353187, 12234, 71514, 19016, 50789, 19017, 18143, 19013, 217166, 18626, 14056, 104318, 18627, 19090	3740	52	18082	1.9525	1	0.171485	4.73884
INTERPRO	IPR002464:DNA/RNA helicase, ATP-dependent, DEAH-box type, conserved site	11	0.243524	0.00250055	170472, 69192, 71389, 216877, 217207, 67487, 12144, 13204, 13211, 64340, 72831	4103	20	20594	2.76059	0.999977	0.21575	4.57752
GOTERM_MF_DIRECT	GO:0044212~transcription regulatory region DNA binding	68	1.50542	0.00251709	11910, 11911, 108143, 15184, 12915, 21372, 213054, 17131, 20182, 66277, 319944, 71514, 83383, 17283, 407786, 26424, 21374, 228913, 20679, 329559, 19697, 328977, 20672, 22781, 224829, 16478, 19016, 11622, 13198, 54131, 67488, 217166, 16476, 12418, 209446, 22601, 69710, 107951, 21414, 15377, 66410, 194655, 21411, 18033, 195733, 19726, 15378, 208647, 12609, 23942, 12606, 71458, 18510, 16596, 74238, …	3642	233	17446	1.39801	0.995442	0.084582	4.27315
INTERPRO	IPR023214:HAD-like domain	28	0.61988	0.00255504	100678, 67181, 103850, 227292, 107569, 19679, 170759, 329506, 73373, 54128, 50771, 79560, 59047, 72748, 319638, 103466, 52468, 320571, 57028, 67078, 11977, 68106, 67655, 54670, 14245, 235574, 237928, 11938	4103	80	20594	1.75674	0.999982	0.215581	4.67502
KEGG_PATHWAY	mmu05202:Transcriptional misregulation in cancer	51	1.12907	0.00256689	107823, 15182, 17132, 268996, 20182, 17283, 17246, 12524, 18647, 18507, 110794, 19697, 18053, 72949, 12575, 20375, 17125, 50528, 19016, 14011, 13198, 16001, 209446, 16825, 18109, 107951, 233908, 94315, 14009, 13876, 12444, 11920, 18033, 17268, 12606, 18627, 70122, 18510, 140780, 64144, 14083, 15077, 18854, 22059, 109115, 56312, 20466, 104156, 14129, 12045, 17187	1608	165	7691	1.47837	0.522989	0.0346344	3.35557
KEGG_PATHWAY	mmu04722:Neurotrophin signaling pathway	40	0.885544	0.00260233	11911, 19247, 16923, 11651, 11652, 20416, 18708, 18036, 12325, 26408, 108960, 215449, 18033, 19165, 12326, 15461, 19164, 19697, 109905, 109880, 18053, 26400, 26401, 110157, 17164, 20399, 16653, 14388, 22059, 65020, 108058, 77480, 73086, 26416, 20662, 26415, 20663, 23938, 16476, 18710	1608	122	7691	1.56818	0.527844	0.033536	3.40116
GOTERM_CC_DIRECT	GO:0033276~transcription factor TFTC complex	9	0.199247	0.00265561	66464, 407786, 14534, 100683, 108143, 109115, 24075, 226182, 319944	3996	14	19662	3.16313	0.941417	0.0541142	4.14762
KEGG_PATHWAY	mmu05215:Prostate cancer	31	0.686296	0.00267255	11911, 22027, 21414, 11651, 11652, 13645, 12913, 18595, 18708, 17246, 12447, 13557, 18033, 15461, 12371, 208647, 19697, 109880, 110157, 12575, 12675, 16653, 22059, 15516, 13866, 20662, 20663, 54635, 16001, 18710, 15519	1608	88	7691	1.68491	0.537323	0.0329546	3.49144
GOTERM_MF_DIRECT	GO:0003899~DNA-directed RNA polymerase activity	16	0.354217	0.00270045	68925, 74414, 66491, 245841, 70408, 70428, 231329, 67065, 69833, 66136, 64424, 20016, 12909, 28071, 20019, 20017	3642	35	17446	2.18982	0.996924	0.089072	4.5776
INTERPRO	IPR001628:Zinc finger, nuclear hormone receptor-type	19	0.420633	0.00275565	14536, 22026, 22025, 19885, 14815, 13982, 12355, 20182, 353187, 19015, 19016, 20186, 26424, 110784, 19013, 13864, 217166, 15378, 218772	4103	47	20594	2.02906	0.999992	0.22602	5.03318
KEGG_PATHWAY	mmu04068:FoxO signaling pathway	43	0.951959	0.00275802	216439, 12452, 27373, 11651, 11652, 21809, 20620, 26556, 13609, 13645, 26557, 15469, 17246, 18708, 21812, 27401, 19651, 12444, 11920, 15461, 27219, 109880, 57436, 12575, 110157, 252870, 12675, 16653, 54601, 12125, 13611, 67731, 16337, 108079, 384783, 17126, 73251, 26416, 20662, 26415, 20663, 16001, 18710	1608	134	7691	1.53483	0.548602	0.0325987	3.60121
GOTERM_BP_DIRECT	GO:0007623~circadian rhythm	36	0.796989	0.00283744	15903, 11911, 27373, 19885, 21847, 12953, 16601, 13211, 20387, 12234, 15901, 18143, 12567, 18030, 18626, 79362, 18053, 18627, 18628, 11865, 20893, 56335, 16478, 107515, 22059, 14102, 50789, 19017, 74326, 19013, 217166, 16476, 269254, 104318, 230753, 13170	3740	108	18082	1.61159	1	0.192268	5.42059
KEGG_PATHWAY	mmu05161:Hepatitis B	46	1.01838	0.00286346	19229, 11911, 228607, 11651, 12915, 11652, 21809, 12913, 11799, 18708, 12447, 21812, 13557, 18033, 15461, 12371, 12567, 208647, 19697, 117149, 20850, 106759, 26401, 12575, 110157, 20851, 12370, 20852, 142980, 12675, 16653, 22059, 12367, 14102, 18751, 17874, 20846, 73181, 20847, 18750, 54131, 56489, 16476, 16451, 18710, 24088	1608	146	7691	1.50696	0.562141	0.0324947	3.73648
UP_SEQ_FEATURE	short sequence motif:DEAD box	17	0.376356	0.00289339	72047, 53975, 67040, 228889, 104721, 69663, 67848, 66942, 27225, 52513, 13990, 72935, 71990, 13681, 234374, 192170, 13682	3936	37	18012	2.10259	1	0.477463	5.56261
GOTERM_MF_DIRECT	GO:0002039~p53 binding	26	0.575603	0.00292048	21745, 22224, 108143, 13629, 21848, 17246, 76367, 12568, 21981, 215693, 252870, 209361, 68098, 20587, 53325, 20586, 22059, 12144, 69076, 73251, 56351, 77683, 12005, 19192, 381406, 108705	3642	70	17446	1.77923	0.998081	0.0945311	4.94176
GOTERM_CC_DIRECT	GO:0035267~NuA4 histone acetyltransferase complex	11	0.243524	0.0029207	56397, 20174, 81601, 227867, 100683, 70088, 11461, 56505, 56456, 73247, 78656	3996	20	19662	2.70623	0.955885	0.0582527	4.55268
INTERPRO	IPR000629:RNA helicase, ATP-dependent, DEAD-box, conserved site	14	0.30994	0.00297476	72047, 53975, 67040, 228889, 69663, 67848, 66942, 27225, 71990, 227674, 13681, 234374, 13682, 192170	4103	30	20594	2.34232	0.999997	0.237175	5.42292
GOTERM_BP_DIRECT	GO:0070935~3'-UTR-mediated mRNA stabilization	9	0.199247	0.00298565	17164, 17874, 15568, 15381, 230908, 19205, 77134, 117149, 236732	3740	14	18082	3.10806	1	0.199244	5.69592
GOTERM_BP_DIRECT	GO:0030225~macrophage differentiation	9	0.199247	0.00298565	272382, 110794, 20375, 12159, 12977, 12606, 15467, 18795, 12370	3740	14	18082	3.10806	1	0.199244	5.69592
GOTERM_CC_DIRECT	GO:0016604~nuclear body	20	0.442772	0.00299352	268417, 252870, 11865, 20602, 140629, 22668, 14083, 22059, 20610, 15184, 20481, 22218, 77128, 12913, 17246, 67242, 66961, 19763, 12418, 66830	3996	50	19662	1.96817	0.959192	0.0585707	4.66366
GOTERM_CC_DIRECT	GO:0030173~integral component of Golgi membrane	20	0.442772	0.00299352	77254, 110172, 54613, 74442, 54399, 20443, 20442, 73836, 66191, 20454, 66460, 71707, 67231, 65113, 67510, 58246, 104009, 67630, 18554, 17305	3996	50	19662	1.96817	0.959192	0.0585707	4.66366
GOTERM_MF_DIRECT	GO:0004402~histone acetyltransferase activity	18	0.398495	0.00301089	81601, 14534, 108143, 74195, 12593, 23989, 269003, 109115, 77766, 66464, 231151, 407786, 227867, 27878, 18519, 72195, 24075, 226182	3642	42	17446	2.05295	0.998419	0.0958693	5.091
GOTERM_BP_DIRECT	GO:0006412~translation	107	2.36883	0.00302679	13666, 13667, 107045, 67212, 67417, 105083, 13669, 56347, 26905, 74600, 22321, 13664, 225215, 13665, 223691, 55944, 209354, 98221, 66163, 67160, 102436, 68023, 230577, 16341, 20042, 67204, 81910, 66409, 66483, 234734, 66480, 68969, 20918, 66973, 276770, 13684, 66590, 109093, 53356, 68184, 67707, 11651, 104910, 107375, 66143, 71941, 13681, 216443, 13682, 121022, 384281, 19988, 226982, 67712, 19981…	3740	401	18082	1.29007	1	0.199717	5.77222
GOTERM_BP_DIRECT	GO:0000381~regulation of alternative mRNA splicing, via spliceosome	17	0.376356	0.00305331	14265, 109095, 20462, 218543, 19826, 19656, 60532, 67996, 60365, 19205, 17149, 56758, 67465, 236732, 230753, 67039, 192170	3740	39	18082	2.10746	1	0.199326	5.82136
KEGG_PATHWAY	mmu00240:Pyrimidine metabolism	34	0.752712	0.00306287	22247, 21915, 103850, 74414, 66491, 107569, 70428, 231329, 22271, 18972, 67065, 69719, 69833, 76654, 76025, 51797, 12495, 667034, 18102, 382985, 66979, 245841, 70408, 21877, 54369, 18969, 66136, 64424, 68106, 20016, 28071, 20019, 20017, 69745	1608	100	7691	1.62621	0.58665	0.0334084	3.99182
UP_SEQ_FEATURE	repeat:WD 9	16	0.354217	0.00306875	21745, 269470, 21771, 207425, 72205, 16897, 78798, 50797, 22388, 58523, 110816, 106618, 68519, 213773, 104082, 217325	3936	34	18012	2.15352	1	0.487059	5.89013
GOTERM_BP_DIRECT	GO:0031398~positive regulation of protein ubiquitination	23	0.509188	0.00311482	68098, 11555, 332110, 231872, 14225, 14828, 67245, 231600, 17131, 80280, 78246, 244666, 106052, 50754, 216869, 106042, 65113, 22393, 67819, 72345, 12005, 106759, 108705	3740	60	18082	1.85332	1	0.200964	5.93527
GOTERM_BP_DIRECT	GO:0000387~spliceosomal snRNP assembly	13	0.287802	0.00312547	66603, 53975, 27374, 214572, 276919, 20227, 20641, 68011, 67242, 69878, 67332, 53890, 20595	3740	26	18082	2.41738	1	0.199663	5.95496
GOTERM_BP_DIRECT	GO:1903146~regulation of mitophagy	13	0.287802	0.00312547	228993, 73674, 14534, 22185, 13000, 74244, 56505, 60321, 67443, 50754, 72344, 74006, 56456	3740	26	18082	2.41738	1	0.199663	5.95496
KEGG_PATHWAY	mmu05221:Acute myeloid leukemia	22	0.487049	0.00313425	16653, 12675, 18712, 21414, 20375, 11651, 72508, 18854, 11652, 19015, 18708, 18033, 20662, 20663, 15461, 19697, 18710, 109880, 12606, 20850, 20851, 110157	1608	56	7691	1.87902	0.595086	0.0329301	4.08306
KEGG_PATHWAY	mmu05223:Non-small cell lung cancer	22	0.487049	0.00313425	16653, 22059, 11651, 11652, 78798, 20182, 13645, 18751, 18708, 13557, 13866, 20662, 18750, 20663, 15461, 12371, 12567, 18710, 218772, 14198, 109880, 110157	1608	56	7691	1.87902	0.595086	0.0329301	4.08306
GOTERM_MF_DIRECT	GO:0005096~GTPase activator activity	68	1.50542	0.00315644	19414, 72754, 104445, 56470, 243362, 16897, 19387, 14270, 75415, 225358, 19385, 244548, 54610, 211914, 18015, 103724, 105835, 213649, 22084, 14020, 214137, 217325, 76795, 69632, 17168, 277854, 24001, 50768, 13196, 232089, 77038, 16476, 67016, 71729, 216439, 71302, 69710, 227800, 69601, 232906, 11856, 216963, 18795, 217201, 244668, 67231, 217835, 235633, 66251, 73910, 212285, 50907, 223754, 230837…	3642	235	17446	1.38611	0.998843	0.0988066	5.33081
GOTERM_BP_DIRECT	GO:0017148~negative regulation of translation	26	0.575603	0.00319206	13666, 13684, 74480, 75593, 13688, 19106, 15467, 232560, 23879, 14786, 12877, 13144, 192170, 14265, 108112, 69635, 16011, 64930, 12227, 64602, 27050, 17855, 18750, 74203, 12317, 232791	3740	71	18082	1.77048	1	0.201548	6.0781
INTERPRO	IPR000626:Ubiquitin	24	0.531326	0.00325516	272589, 218963, 27643, 67492, 18020, 226122, 20610, 68817, 22218, 59090, 327900, 94232, 80517, 66177, 231655, 59025, 170707, 79560, 28018, 54609, 224727, 67465, 64209, 69459	4103	66	20594	1.82518	0.999999	0.251821	5.91947
GOTERM_CC_DIRECT	GO:0001650~fibrillar center	7	0.15497	0.00333074	21969, 21429, 21771, 72515, 223691, 22218, 105372	3996	9	19662	3.82699	0.971556	0.0637968	5.17605
UP_SEQ_FEATURE	domain:Arf-GAP	12	0.265663	0.00333534	216439, 69710, 230837, 216991, 13196, 66251, 77038, 228998, 26431, 216963, 212285, 211914	3936	22	18012	2.49612	1	0.505567	6.38596
GOTERM_CC_DIRECT	GO:0005814~centriole	36	0.796989	0.00348282	16328, 18541, 15114, 18286, 70235, 225523, 216860, 20620, 99100, 208518, 67161, 55978, 11799, 140810, 26425, 26426, 66573, 106021, 76260, 216274, 14317, 77048, 75216, 17997, 54130, 71710, 20878, 225659, 277939, 216846, 103733, 76967, 18536, 56427, 217335, 14894	3996	111	19662	1.59581	0.97583	0.0654449	5.40629
UP_KEYWORDS	Isomerase	37	0.819128	0.00357503	212898, 67418, 66681, 72599, 14232, 23986, 68180, 74246, 23988, 50798, 68816, 21969, 51798, 217837, 12304, 18648, 100043456, 54128, 433813, 66646, 66101, 227682, 68371, 14228, 14229, 67738, 14225, 14827, 78895, 74147, 109785, 21976, 56351, 14874, 268373, 18087, 13190	4331	122	22680	1.58817	0.8129	0.0204801	4.9811
GOTERM_MF_DIRECT	GO:0003730~mRNA 3'-UTR binding	21	0.46491	0.00359046	14265, 233900, 15568, 23983, 75420, 70044, 237400, 80912, 15381, 66870, 80913, 230908, 67579, 319765, 19826, 12192, 74326, 16549, 12696, 12877, 18458	3642	53	17446	1.89801	0.999544	0.110035	6.04251
GOTERM_MF_DIRECT	GO:0031072~heat shock protein binding	21	0.46491	0.00359046	214084, 14228, 21780, 71458, 15499, 14229, 67738, 15182, 14084, 14815, 11539, 56445, 57028, 83945, 15502, 66890, 18033, 12018, 15481, 15482, 23950	3642	53	17446	1.89801	0.999544	0.110035	6.04251
GOTERM_MF_DIRECT	GO:0008565~protein transporter activity	26	0.575603	0.00362908	16647, 16646, 71770, 320938, 16211, 11772, 19341, 30056, 30059, 338337, 11776, 11777, 71983, 109905, 75751, 16650, 71517, 231430, 30930, 232910, 11764, 56041, 74204, 240614, 68051, 67489	3642	71	17446	1.75417	0.999581	0.109587	6.10559
INTERPRO	IPR001876:Zinc finger, RanBP2-type	12	0.265663	0.00364425	268749, 17246, 226409, 217365, 56353, 53861, 50817, 233908, 66724, 19386, 106025, 236732	4103	24	20594	2.50963	1	0.272561	6.60441
SMART	SM00249:PHD	32	0.708435	0.00364467	20591, 71838, 269424, 107823, 75410, 70998, 101471, 268448, 628705, 21848, 21849, 21411, 68911, 19708, 78783, 217558, 21652, 70127, 407823, 209361, 76804, 26356, 76901, 217578, 22385, 230674, 78246, 268936, 116848, 233532, 192285, 74322	2239	91	10425	1.63731	0.917107	0.202587	5.33939
GOTERM_BP_DIRECT	GO:0050684~regulation of mRNA processing	7	0.15497	0.00365919	20926, 224903, 12537, 68927, 66660, 73473, 224902	3740	9	18082	3.76037	1	0.225386	6.93761
GOTERM_BP_DIRECT	GO:0042026~protein refolding	7	0.15497	0.00365919	56445, 15512, 15481, 15482, 15519, 12010, 56812	3740	9	18082	3.76037	1	0.225386	6.93761
UP_KEYWORDS	Signal recognition particle	6	0.132832	0.00376458	24067, 27058, 66661, 665155, 66384, 217337	4331	7	22680	4.48857	0.828838	0.0212962	5.23865
BIOCARTA	m_eifPathway:Eukaryotic protein translation	8	0.177109	0.00379083	13669, 26905, 13664, 13665, 13629, 67204, 13631, 16418	382	9	1289	2.99942	0.624648	0.624648	4.83752
GOTERM_BP_DIRECT	GO:0051301~cell division	100	2.21386	0.00388274	219072, 71890, 105083, 58220, 209683, 22088, 56249, 55947, 17218, 69028, 18647, 14020, 72949, 67028, 23922, 170472, 12488, 67203, 17997, 68014, 320394, 66406, 22680, 78658, 229285, 19357, 28114, 67037, 66308, 211978, 59126, 12452, 12454, 12236, 16563, 12237, 319583, 108911, 66311, 225326, 64143, 16882, 20878, 11845, 28035, 67655, 71955, 68612, 109359, 16580, 52717, 12572, 56205, 67117, 68501, 741…	3740	374	18082	1.29272	1	0.235268	7.3463
GOTERM_CC_DIRECT	GO:0005802~trans-Golgi network	49	1.08479	0.00391277	50706, 71648, 20909, 68505, 80877, 19346, 11776, 11777, 104303, 11774, 19347, 245860, 260302, 68151, 68365, 20239, 76899, 68299, 107522, 11764, 231999, 235574, 77626, 67489, 67844, 69710, 13430, 71770, 21810, 19062, 50771, 18550, 66629, 77929, 17973, 11840, 242669, 66460, 53869, 11977, 107338, 11781, 76688, 17974, 66616, 78670, 80708, 317750, 107767	3996	164	19662	1.47013	0.984749	0.0719768	6.05436
GOTERM_CC_DIRECT	GO:0005689~U12-type spliceosomal complex	13	0.287802	0.00393906	50996, 68011, 20641, 67197, 69878, 67332, 76167, 66094, 101943, 67225, 13204, 68479, 107701	3996	27	19662	2.36909	0.985172	0.0712187	6.09384
INTERPRO	IPR008984:SMAD/FHA domain	20	0.442772	0.00395152	100336, 20534, 68837, 106795, 17425, 27056, 268448, 16562, 66408, 66549, 17131, 231600, 16561, 17125, 17126, 54139, 83997, 76793, 54131, 59047	4103	52	20594	1.93048	1	0.286953	7.14198
GOTERM_MF_DIRECT	GO:0001948~glycoprotein binding	28	0.61988	0.00412784	20704, 68365, 20702, 16414, 14828, 12774, 16400, 69585, 108687, 15925, 12010, 12166, 56445, 12330, 15516, 13866, 66890, 13002, 20344, 230126, 214897, 192193, 230904, 12317, 15519, 22042, 104318, 170770	3642	79	17446	1.6978	0.999856	0.122004	6.91672
GOTERM_BP_DIRECT	GO:0032436~positive regulation of proteasomal ubiquitin-dependent protein catabolic process	24	0.531326	0.00426381	67664, 68098, 70620, 22225, 27373, 20878, 11651, 22218, 74244, 231600, 20620, 17131, 100494, 75234, 14629, 17246, 228775, 71999, 106042, 19165, 19164, 12005, 269523, 104318	3740	65	18082	1.78514	1	0.252937	8.03901
GOTERM_CC_DIRECT	GO:0034709~methylosome	8	0.177109	0.00427556	20641, 68011, 27374, 13877, 69878, 67332, 70465, 15469	3996	12	19662	3.28028	0.989661	0.0757976	6.59795
GOTERM_CC_DIRECT	GO:0017119~Golgi transport complex	8	0.177109	0.00427556	97484, 338337, 269682, 246738, 76983, 16834, 67542, 56395	3996	12	19662	3.28028	0.989661	0.0757976	6.59795
GOTERM_CC_DIRECT	GO:0046540~U4/U6 x U5 tri-snRNP complex	12	0.265663	0.00428442	27366, 68988, 20227, 70767, 67678, 70052, 67229, 68879, 27756, 53890, 20826, 66101	3996	24	19662	2.46021	0.989758	0.074711	6.6112
SMART	SM00430:HOLI	20	0.442772	0.00434158	14536, 22026, 22025, 19885, 14815, 13982, 12355, 20182, 353187, 19015, 19016, 20186, 23957, 26424, 110784, 19013, 13864, 217166, 15378, 218772	2239	49	10425	1.90045	0.948563	0.219081	6.32956
INTERPRO	IPR000719:Protein kinase, catalytic domain	128	2.83374	0.0044163	13666, 240880, 227541, 228012, 227154, 140810, 20187, 228775, 18647, 108960, 20811, 218699, 110157, 13144, 13143, 17164, 75292, 69131, 16337, 214230, 11479, 11477, 13848, 14773, 23938, 16001, 13549, 56542, 104175, 13841, 19229, 107951, 20459, 332110, 59126, 11651, 12236, 11652, 26921, 226419, 18595, 13835, 21812, 26408, 24014, 14158, 214897, 27219, 26400, 74178, 26401, 140780, 12675, 330177, 1871…	4103	515	20594	1.2475	1	0.309723	7.94954
SMART	SM00105:ArfGap	12	0.265663	0.004444	216439, 69710, 230837, 216991, 13196, 66251, 77038, 228998, 26431, 216963, 212285, 211914	2239	23	10425	2.42927	0.952048	0.208368	6.47425
SMART	SM00547:ZnF_RBZ	11	0.243524	0.00444962	268749, 226409, 217365, 56353, 53861, 50817, 233908, 66724, 19386, 106025, 236732	2239	20	10425	2.56085	0.952233	0.195266	6.48219
KEGG_PATHWAY	mmu05220:Chronic myeloid leukemia	26	0.575603	0.00444994	19247, 15182, 11651, 11652, 21809, 20416, 18708, 17246, 21812, 13557, 18033, 15461, 12567, 19697, 109880, 20850, 12575, 20851, 110157, 12675, 16653, 22059, 20662, 208650, 20663, 18710	1608	72	7691	1.72718	0.723195	0.0448367	5.75065
SMART	SM00855:SM00855	7	0.15497	0.00446414	170768, 18639, 319801, 18648, 72542, 18640, 270198	2239	9	10425	3.62141	0.952705	0.184068	6.50268
KEGG_PATHWAY	mmu03020:RNA polymerase	14	0.30994	0.0045621	64424, 66136, 74414, 20016, 66491, 245841, 70408, 70428, 28071, 20019, 20017, 231329, 67065, 69833	1608	30	7691	2.23205	0.732033	0.0443944	5.89156
GOTERM_CC_DIRECT	GO:0035145~exon-exon junction complex	11	0.243524	0.00456984	192160, 60365, 326622, 19704, 67031, 110809, 103677, 17149, 52013, 230753, 192170	3996	21	19662	2.57736	0.992457	0.0782242	7.03672
GOTERM_BP_DIRECT	GO:0071353~cellular response to interleukin-4	13	0.287802	0.00457943	11837, 15516, 21414, 18854, 17025, 12567, 14828, 11846, 18030, 22433, 17533, 23918, 22143	3740	27	18082	2.32785	1	0.266609	8.60904
GOTERM_CC_DIRECT	GO:0016363~nuclear matrix	32	0.708435	0.00459859	21745, 11737, 20602, 20411, 101706, 12915, 68479, 69719, 16905, 71514, 17283, 76936, 24014, 17190, 16668, 12606, 13435, 225160, 56399, 338467, 18854, 22059, 12632, 353310, 56505, 12144, 17184, 71833, 27275, 71991, 16452, 74322	3996	97	19662	1.62323	0.992686	0.0774588	7.07949
KEGG_PATHWAY	mmu05200:Pathways in cancer	105	2.32455	0.00460005	12190, 16400, 20182, 17685, 213498, 17686, 27401, 13557, 16403, 67168, 19697, 14370, 110157, 13144, 13143, 11863, 20375, 14102, 19015, 13544, 19016, 16476, 16001, 14673, 14672, 71745, 21414, 21787, 11651, 11652, 21809, 18797, 18795, 18595, 21812, 218772, 12606, 14368, 18510, 14369, 14366, 12675, 19730, 16653, 64143, 14083, 18854, 22059, 12367, 20662, 12986, 20663, 16451, 18710, 14362, 15182, 1215…	1608	395	7691	1.27142	0.734959	0.0432971	5.93919
GOTERM_CC_DIRECT	GO:0033290~eukaryotic 48S preinitiation complex	9	0.199247	0.00468263	27979, 13669, 16341, 56347, 53356, 13665, 223691, 55944, 98221	3996	15	19662	2.95225	0.993316	0.0775996	7.20439
GOTERM_CC_DIRECT	GO:0000775~chromosome, centromeric region	43	0.951959	0.00473632	52717, 67117, 101994, 83815, 70998, 67139, 23837, 12236, 19387, 53951, 12237, 70088, 108911, 57247, 11799, 66311, 20937, 70454, 64707, 13435, 226849, 13144, 12617, 14265, 26951, 218973, 68966, 67203, 71735, 72155, 234865, 17120, 52653, 68014, 381280, 320394, 30932, 19052, 22680, 19357, 20843, 72400, 67037	3996	141	19662	1.50055	0.99369	0.0772596	7.2841
GOTERM_BP_DIRECT	GO:0008286~insulin receptor signaling pathway	20	0.442772	0.00474218	108100, 19246, 207495, 13688, 54601, 20411, 19255, 11651, 20383, 11652, 16337, 20416, 19262, 66898, 384783, 83946, 18795, 18708, 18710, 192157	3740	51	18082	1.89598	1	0.272333	8.90166
GOTERM_BP_DIRECT	GO:0071712~ER-associated misfolded protein catabolic process	8	0.177109	0.00474339	64136, 193670, 67819, 22230, 320011, 217734, 269523, 30931	3740	12	18082	3.22317	1	0.270098	8.90383
INTERPRO	IPR023313:Ubiquitin-conjugating enzyme, active site	13	0.287802	0.00476253	77891, 93765, 56550, 67128, 22214, 67921, 22213, 67196, 53323, 432649, 67615, 216150, 68612	4103	28	20594	2.33037	1	0.324366	8.5468
GOTERM_MF_DIRECT	GO:0016791~phosphatase activity	38	0.841266	0.00481127	100678, 19267, 67181, 19246, 227292, 19247, 218294, 19268, 107569, 19262, 56291, 329506, 545622, 104831, 73373, 24018, 12350, 170749, 240672, 235534, 231637, 67603, 11647, 19255, 56318, 52468, 77116, 18218, 19272, 17772, 56420, 57028, 67078, 218232, 237928, 319520, 72542, 74302	3642	118	17446	1.54261	0.999967	0.13887	8.01745
GOTERM_CC_DIRECT	GO:0045111~intermediate filament cytoskeleton	20	0.442772	0.00496341	64656, 208177, 319565, 619605, 78797, 69482, 69860, 210009, 100019, 57230, 67155, 73181, 76500, 69930, 226517, 224938, 20843, 320165, 192197, 234311	3996	52	19662	1.89247	0.995054	0.0796079	7.62053
GOTERM_CC_DIRECT	GO:0005667~transcription factor complex	73	1.61612	0.00514645	11911, 15182, 56198, 21372, 17131, 74838, 272382, 70208, 13557, 19651, 77987, 20679, 18507, 12567, 19697, 21676, 11865, 641340, 11863, 14536, 100683, 224829, 16478, 20375, 20481, 97064, 17125, 17126, 11622, 17258, 18771, 18986, 20482, 16476, 54132, 209446, 22601, 67014, 14245, 16475, 75452, 16825, 21781, 58805, 21780, 68975, 66213, 21414, 30946, 55927, 21413, 21885, 18143, 19726, 15378, 77044, 23…	3996	267	19662	1.34528	0.995935	0.0812113	7.89087
GOTERM_BP_DIRECT	GO:0043153~entrainment of circadian clock by photoperiod	11	0.243524	0.00521587	50789, 53376, 20893, 116870, 13864, 18854, 22059, 382056, 18626, 12953, 213311	3740	21	18082	2.53249	1	0.290285	9.74829
GOTERM_BP_DIRECT	GO:0006998~nuclear envelope organization	11	0.243524	0.00521587	67181, 319565, 101187, 77053, 68968, 71805, 194974, 224640, 30931, 223697, 16905	3740	21	18082	2.53249	1	0.290285	9.74829
GOTERM_BP_DIRECT	GO:1904874~positive regulation of telomerase RNA localization to Cajal body	9	0.199247	0.00524512	21454, 20174, 12465, 12466, 12464, 12462, 12461, 72171, 56505	3740	15	18082	2.90086	1	0.289277	9.80032
GOTERM_BP_DIRECT	GO:0007004~telomere maintenance via telomerase	9	0.199247	0.00524512	21745, 229512, 19360, 101185, 328417, 11920, 226517, 72400, 103677	3740	15	18082	2.90086	1	0.289277	9.80032
GOTERM_MF_DIRECT	GO:0000049~tRNA binding	20	0.442772	0.00526874	66590, 74455, 67417, 212528, 104458, 71799, 276950, 234734, 19988, 14911, 233189, 70047, 28114, 68736, 17299, 66965, 230734, 107271, 105148, 216443	3642	51	17446	1.87852	0.999988	0.149068	8.74738
INTERPRO	IPR013088:Zinc finger, NHR/GATA-type	21	0.46491	0.00535946	14536, 22026, 22025, 19885, 14815, 13982, 12355, 14463, 20182, 353187, 19015, 19016, 20186, 26424, 14465, 110784, 19013, 13864, 217166, 15378, 218772	4103	57	20594	1.8492	1	0.351474	9.56793
GOTERM_BP_DIRECT	GO:0016055~Wnt signaling pathway	61	1.35045	0.00540251	73389, 26941, 207742, 67020, 27373, 13000, 235497, 13001, 71268, 68911, 22083, 19042, 20187, 84035, 12054, 18647, 330938, 14370, 54624, 72114, 56332, 68151, 107515, 74256, 22417, 13544, 13198, 22419, 14773, 67488, 74493, 53883, 22413, 22414, 16825, 30838, 22402, 21414, 219158, 16974, 21885, 12234, 12447, 72345, 12505, 214897, 218952, 14368, 14369, 14366, 228357, 226778, 108079, 77583, 229473, 939…	3740	213	18082	1.3846	1	0.294159	10.0798
GOTERM_MF_DIRECT	GO:0016853~isomerase activity	37	0.819128	0.0055252	212898, 67418, 66681, 72599, 14232, 23986, 68180, 74246, 105245, 23988, 68816, 21969, 51798, 217837, 12304, 18648, 100043456, 54128, 433813, 66646, 227682, 68371, 14228, 14229, 67738, 14225, 14827, 78895, 11364, 74147, 109785, 21976, 56351, 14874, 268373, 18087, 13190	3642	115	17446	1.5412	0.999993	0.153731	9.15419
GOTERM_MF_DIRECT	GO:0000993~RNA polymerase II core binding	11	0.243524	0.0055905	22083, 58523, 54624, 170472, 230233, 225131, 74195, 219158, 74737, 77766, 68045	3642	21	17446	2.50917	0.999994	0.15342	9.2575
GOTERM_CC_DIRECT	GO:0071011~precatalytic spliceosome	13	0.287802	0.00563515	53317, 68988, 67678, 27756, 66549, 68479, 66877, 66921, 20641, 68011, 67332, 76167, 20826	3996	28	19662	2.28448	0.997594	0.0873103	8.60903
GOTERM_MF_DIRECT	GO:0034511~U3 snoRNA binding	6	0.132832	0.00567138	27966, 104662, 57444, 20826, 213895, 215193	3642	7	17446	4.10591	0.999995	0.153506	9.38531
GOTERM_MF_DIRECT	GO:0003678~DNA helicase activity	10	0.221386	0.00570984	19691, 17218, 170472, 17220, 20174, 17215, 50755, 56505, 327762, 226153	3642	18	17446	2.66124	0.999995	0.152546	9.44603
GOTERM_BP_DIRECT	GO:0042771~intrinsic apoptotic signaling pathway in response to DNA damage by p53 class mediator	14	0.30994	0.0058703	12190, 15951, 22059, 18854, 17685, 56312, 69181, 235323, 106021, 66626, 224727, 27280, 12575, 170770	3740	31	18082	2.18344	1	0.312719	10.9057
GOTERM_CC_DIRECT	GO:0005840~ribosome	54	1.19548	0.00588611	11837, 67212, 74600, 225215, 13665, 94062, 79044, 94065, 66163, 68499, 319195, 24030, 12330, 218506, 28028, 224742, 66448, 118451, 81910, 270106, 66480, 27176, 66973, 66282, 71974, 59054, 68052, 64656, 64655, 68184, 67707, 66493, 57312, 54127, 67681, 19951, 56284, 17973, 121022, 64660, 19988, 66229, 27050, 56040, 67891, 19981, 20084, 20116, 20115, 267019, 114641, 50497, 16785, 52535	3996	188	19662	1.41331	0.998162	0.0897313	8.97577
GOTERM_MF_DIRECT	GO:0008289~lipid binding	75	1.66039	0.00589153	21763, 71720, 243362, 26903, 69024, 14815, 56018, 16803, 18015, 56305, 11772, 26424, 74159, 14786, 76303, 102607, 64291, 269523, 207495, 53328, 73711, 13982, 108155, 79554, 20405, 101113, 19015, 54324, 19013, 231999, 50768, 14773, 66113, 19157, 19158, 19159, 22030, 69178, 18559, 211978, 227801, 216705, 14079, 11814, 228983, 19679, 246177, 378460, 74718, 71982, 72345, 12401, 14158, 23943, 170460, …	3642	270	17446	1.33062	0.999997	0.155088	9.73233
GOTERM_CC_DIRECT	GO:0000792~heterochromatin	15	0.332079	0.00604587	15499, 72462, 20586, 15182, 22218, 21454, 13990, 20937, 17190, 52609, 17191, 12416, 13433, 13435, 22589	3996	35	19662	2.10875	0.998452	0.0907678	9.20852
GOTERM_CC_DIRECT	GO:0005776~autophagosome	23	0.509188	0.00609999	641340, 234069, 64143, 15114, 71732, 77040, 71648, 209815, 67443, 109305, 217695, 19335, 17281, 94232, 15481, 17966, 54609, 20821, 22241, 57436, 68728, 106759, 245860	3996	64	19662	1.76828	0.998539	0.0902793	9.28724
SMART	SM00399:ZnF_C4	19	0.420633	0.00631666	14536, 22026, 22025, 19885, 14815, 13982, 12355, 20182, 353187, 19015, 19016, 20186, 26424, 110784, 19013, 13864, 217166, 15378, 218772	2239	47	10425	1.88225	0.986722	0.236698	9.08344
INTERPRO	IPR019787:Zinc finger, PHD-finger	26	0.575603	0.00636263	20591, 269424, 107823, 75410, 101471, 268448, 21848, 21849, 68911, 19708, 78783, 70127, 21652, 407823, 209361, 26356, 76901, 217578, 22385, 78246, 268936, 116848, 233532, 74164, 192285, 74322	4103	77	20594	1.69481	1	0.396401	11.2597
GOTERM_BP_DIRECT	GO:0043161~proteasome-mediated ubiquitin-dependent protein catabolic process	45	0.996236	0.00644823	17463, 69259, 21762, 20439, 58799, 67118, 83814, 75788, 76608, 21372, 68477, 80283, 12234, 108086, 381534, 11797, 18786, 70294, 106021, 99382, 216150, 106025, 269523, 11865, 12488, 81601, 217379, 22214, 14084, 18854, 66997, 21927, 66799, 50789, 216869, 13198, 116870, 19820, 170737, 73469, 66967, 71991, 399566, 67615, 208198	3740	149	18082	1.46016	1	0.33513	11.9161
INTERPRO	IPR004012:RUN	10	0.221386	0.00644937	217201, 105835, 17281, 51799, 72296, 19347, 52822, 353047, 70432, 100213	4103	19	20594	2.64171	1	0.39495	11.4046
GOTERM_BP_DIRECT	GO:0090263~positive regulation of canonical Wnt signaling pathway	24	0.531326	0.00650447	11865, 67181, 72114, 14160, 68151, 27373, 107515, 219158, 23988, 13607, 16974, 232560, 72043, 22417, 18033, 72345, 74493, 330938, 22601, 217011, 22413, 22414, 104318, 13144	3740	67	18082	1.73185	1	0.334947	12.0138
GOTERM_BP_DIRECT	GO:0042384~cilium assembly	40	0.885544	0.00651035	73692, 18541, 226251, 239591, 225631, 67161, 19329, 55978, 320299, 140810, 74019, 71982, 319845, 66573, 19726, 76260, 216274, 620631, 13660, 100503572, 77048, 213575, 15223, 76568, 104394, 319713, 71137, 73834, 277939, 213081, 19335, 72421, 76967, 105504, 18536, 56542, 53883, 217335, 231214, 11972	3740	129	18082	1.49915	1	0.332675	12.024
GOTERM_BP_DIRECT	GO:0006378~mRNA polyadenylation	13	0.287802	0.00652653	432508, 54624, 94230, 66899, 70044, 51786, 108062, 68991, 98985, 235497, 54196, 52670, 74737	3740	28	18082	2.24471	1	0.330863	12.0521
UP_KEYWORDS	Nuclear pore complex	16	0.354217	0.00655932	54563, 110379, 101187, 234865, 71805, 19386, 69482, 54387, 107939, 18226, 276770, 19069, 227699, 18141, 71844, 68051	4331	41	22680	2.04358	0.954035	0.0364269	8.96138
KEGG_PATHWAY	mmu05160:Hepatitis C	42	0.929821	0.00657256	56173, 13666, 228607, 19106, 13665, 11651, 73699, 11652, 15467, 13645, 18708, 16341, 246728, 24014, 18260, 18033, 15461, 19697, 109880, 106759, 12575, 110157, 142980, 12675, 16653, 12737, 22059, 12739, 19052, 20846, 20847, 19013, 26416, 20662, 26415, 20663, 54131, 56489, 16451, 18710, 19192, 22030	1608	136	7691	1.47709	0.850304	0.059424	8.38457
GOTERM_BP_DIRECT	GO:0001701~in utero embryonic development	81	1.79323	0.00657328	18541, 20807, 234366, 20602, 110809, 65969, 17886, 17133, 211401, 20182, 17685, 68911, 20531, 15469, 56305, 20679, 329559, 16147, 78912, 13716, 20672, 56334, 77087, 14534, 12125, 230796, 20586, 67204, 19647, 18119, 213081, 12166, 22682, 17126, 11479, 11477, 17069, 30957, 20687, 328365, 13445, 14673, 27494, 74126, 18107, 57267, 12454, 319583, 21849, 21809, 26572, 654470, 69608, 21846, 18595, 10865…	3740	299	18082	1.30975	1	0.330333	12.1333
INTERPRO	IPR007109:Brix domain	5	0.110693	0.0066094	70285, 27993, 67832, 67239, 235036	4103	5	20594	5.01925	1	0.396952	11.6712
SMART	SM00568:GRAM	9	0.199247	0.00665838	245638, 52857, 77116, 235283, 319934, 107022, 54610, 17772, 76795	2239	15	10425	2.79366	0.989498	0.235101	9.55216
GOTERM_MF_DIRECT	GO:0005089~Rho guanyl-nucleotide exchange factor activity	26	0.575603	0.00667139	72754, 223435, 56349, 268739, 98845, 53972, 213498, 13998, 622434, 210293, 213649, 75547, 235633, 263406, 69632, 219140, 101497, 102098, 224014, 24001, 67425, 71972, 54324, 20662, 236915, 20663	3642	74	17446	1.68305	0.999999	0.171712	10.9516
INTERPRO	IPR003604:Zinc finger, U1-type	13	0.287802	0.00667247	244891, 17184, 80892, 73713, 70044, 240476, 110521, 22763, 239102, 78244, 52521, 20222, 215693	4103	29	20594	2.25001	1	0.394465	11.7761
GOTERM_CC_DIRECT	GO:0005881~cytoplasmic microtubule	21	0.46491	0.00674257	22142, 20818, 56470, 68796, 109815, 268996, 107022, 74256, 53414, 63873, 11799, 103733, 74334, 12005, 17318, 12006, 22146, 28146, 192197, 22143, 13589	3996	57	19662	1.81279	0.999267	0.097985	10.217
KEGG_PATHWAY	mmu04070:Phosphatidylinositol signaling system	32	0.708435	0.00683304	16329, 69718, 18797, 18795, 18708, 217837, 76500, 170749, 19062, 84095, 52858, 225326, 240752, 18704, 219024, 18717, 67073, 72519, 77116, 269180, 16439, 212111, 17772, 18751, 18750, 18710, 170835, 110911, 27399, 75678, 74302, 233011	1608	97	7691	1.57788	0.861193	0.059843	8.70306
GOTERM_BP_DIRECT	GO:0071333~cellular response to glucose stimulus	25	0.553465	0.00684693	58805, 20807, 13122, 22249, 11814, 21872, 14463, 329002, 14630, 108155, 384783, 20466, 226153, 15894, 19052, 14629, 17283, 19017, 20845, 14456, 16001, 22433, 56373, 109905, 19055	3740	71	18082	1.70238	1	0.338974	12.6067
GOTERM_CC_DIRECT	GO:0005669~transcription factor TFIID complex	11	0.243524	0.00687028	209361, 66464, 407786, 59022, 21374, 108143, 22059, 24075, 226182, 319944, 68776	3996	22	19662	2.46021	0.999361	0.0984178	10.4007
GOTERM_CC_DIRECT	GO:0008250~oligosaccharyltransferase complex	7	0.15497	0.00689799	16430, 103963, 66357, 13135, 68292, 67075, 13200	3996	10	19662	3.44429	0.99938	0.0974928	10.4406
GOTERM_BP_DIRECT	GO:0030838~positive regulation of actin filament polymerization	19	0.420633	0.00698127	22323, 108100, 19229, 104445, 207495, 11687, 17973, 18643, 11845, 66898, 13383, 15894, 56716, 17974, 14158, 76709, 26401, 78757, 67384	3740	49	18082	1.8747	1	0.341864	12.8383
GOTERM_BP_DIRECT	GO:0009267~cellular response to starvation	22	0.487049	0.00709541	68441, 64143, 233833, 15377, 21847, 69034, 74244, 13506, 17840, 13039, 22417, 217695, 71999, 14456, 216742, 53892, 78925, 225326, 17187, 22414, 18704, 240752	3740	60	18082	1.77275	1	0.343902	13.0346
GOTERM_BP_DIRECT	GO:0006950~response to stress	15	0.332079	0.007103	17164, 22027, 68943, 108079, 15467, 217737, 26921, 11622, 15516, 26415, 53901, 268390, 26400, 19056, 15519	3740	35	18082	2.07204	1	0.341767	13.0476
BIOCARTA	m_arapPathway:ADP-Ribosylation Factor	10	0.221386	0.0071556	69710, 66913, 107338, 13196, 11840, 66251, 228998, 19157, 19158, 19159	382	14	1289	2.41025	0.8432	0.60402	8.94937
GOTERM_BP_DIRECT	GO:0042981~regulation of apoptotic process	57	1.2619	0.00716044	11737, 13590, 19106, 66471, 12050, 83945, 27401, 244237, 108960, 12018, 12371, 269529, 12370, 22033, 12125, 67738, 66870, 66409, 13982, 30949, 14102, 18119, 12161, 23886, 22030, 236732, 67039, 64136, 66515, 16326, 60595, 21848, 11797, 67379, 66813, 16323, 224727, 27219, 332579, 73246, 18102, 67384, 18510, 225160, 228355, 242316, 192678, 105844, 22059, 230979, 12633, 240354, 12905, 56215, 12368, 2…	3740	199	18082	1.38483	1	0.341588	13.1462
SMART	SM00233:PH	72	1.59398	0.00724473	19414, 71720, 56349, 75415, 353047, 20743, 211914, 213498, 13998, 109135, 18805, 213649, 75547, 14786, 76303, 64291, 226751, 22113, 245666, 75292, 69632, 14388, 101497, 384783, 319934, 102098, 224014, 24001, 54324, 236915, 231999, 13196, 20648, 19157, 19158, 67016, 19159, 71302, 216439, 69710, 223435, 69601, 13430, 11651, 268739, 11652, 53972, 226971, 16561, 622434, 216190, 210293, 71801, 102058,…	2239	253	10425	1.32506	0.992979	0.240803	10.3512
GOTERM_MF_DIRECT	GO:0003707~steroid hormone receptor activity	21	0.46491	0.007333	14536, 54608, 22026, 22025, 19885, 14815, 13982, 12355, 20182, 353187, 19015, 19016, 20186, 23957, 26424, 110784, 19013, 13864, 217166, 15378, 218772	3642	56	17446	1.79633	1	0.184909	11.9737
GOTERM_CC_DIRECT	GO:0000242~pericentriolar material	10	0.221386	0.00739029	18541, 21454, 103733, 17997, 319845, 18536, 100986, 74493, 214444, 99100	3996	19	19662	2.58969	0.999635	0.10275	11.1452
UP_SEQ_FEATURE	compositionally biased region:Gln-rich	42	0.929821	0.00744282	232798, 21807, 78334, 381626, 268996, 57330, 21885, 382066, 15161, 70661, 214812, 69232, 232989, 227723, 108655, 227867, 20679, 15239, 17341, 66625, 21981, 213573, 252870, 53325, 80912, 224829, 233833, 77065, 216971, 80913, 67224, 59016, 27967, 11622, 80892, 67155, 74123, 52551, 269682, 20668, 170760, 192285	3936	131	18012	1.46718	1	0.783462	13.719
GOTERM_BP_DIRECT	GO:0006470~protein dephosphorylation	42	0.929821	0.00745136	19267, 67181, 19246, 227292, 218294, 19247, 19268, 243382, 19262, 56291, 12234, 329506, 19043, 545622, 104831, 19042, 24018, 382051, 66072, 170749, 53892, 79560, 231637, 320717, 67603, 14208, 19255, 52468, 71887, 18218, 19272, 17772, 19052, 67444, 57028, 218232, 67655, 319520, 74302, 19056, 98432, 19055	3740	138	18082	1.47145	1	0.350283	13.644
UP_SEQ_FEATURE	domain:RUN	9	0.199247	0.00746245	217201, 105835, 17281, 51799, 72296, 52822, 353047, 70432, 100213	3936	15	18012	2.74573	1	0.774949	13.7527
GOTERM_BP_DIRECT	GO:1904262~negative regulation of TORC1 signaling	7	0.15497	0.00755103	140742, 320311, 230784, 277854, 11920, 22084, 80909	3740	10	18082	3.38433	1	0.351616	13.8139
GOTERM_BP_DIRECT	GO:0006983~ER overload response	7	0.15497	0.00755103	13666, 109815, 13198, 67163, 14828, 22059, 68944	3740	10	18082	3.38433	1	0.351616	13.8139
GOTERM_BP_DIRECT	GO:0002098~tRNA wobble uridine modification	7	0.15497	0.00755103	69372, 230233, 74195, 70359, 68205, 66965, 233189	3740	10	18082	3.38433	1	0.351616	13.8139
GOTERM_BP_DIRECT	GO:0075525~viral translational termination-reinitiation	5	0.110693	0.00762065	27979, 13669, 53356, 223691, 55944	3740	5	18082	4.83476	1	0.351814	13.9325
GOTERM_BP_DIRECT	GO:0071569~protein ufmylation	5	0.110693	0.00762065	66155, 67490, 67890, 66663, 80280	3740	5	18082	4.83476	1	0.351814	13.9325
GOTERM_BP_DIRECT	GO:0060339~negative regulation of type I interferon-mediated signaling pathway	5	0.110693	0.00762065	70312, 434341, 19255, 56417, 68350	3740	5	18082	4.83476	1	0.351814	13.9325
GOTERM_CC_DIRECT	GO:0030137~COPI-coated vesicle	8	0.177109	0.00764896	56334, 54130, 70349, 107975, 11840, 213827, 68581, 59042	3996	13	19662	3.02795	0.999723	0.104805	11.5134
GOTERM_CC_DIRECT	GO:0071564~npBAF complex	8	0.177109	0.00764896	57376, 67155, 20587, 20586, 268996, 83797, 66993, 56456	3996	13	19662	3.02795	0.999723	0.104805	11.5134
UP_SEQ_FEATURE	DNA-binding region:Nuclear receptor	19	0.420633	0.00768803	14536, 22026, 22025, 19885, 14815, 13982, 12355, 20182, 353187, 19015, 19016, 20186, 26424, 110784, 19013, 13864, 217166, 15378, 218772	3936	47	18012	1.84996	1	0.775786	14.139
UP_SEQ_FEATURE	zinc finger region:NR C4-type	19	0.420633	0.00768803	14536, 22026, 22025, 19885, 14815, 13982, 12355, 20182, 353187, 19015, 19016, 20186, 26424, 110784, 19013, 13864, 217166, 15378, 218772	3936	47	18012	1.84996	1	0.775786	14.139
UP_KEYWORDS	Multifunctional enzyme	23	0.509188	0.00770482	22247, 268566, 15531, 108147, 14450, 50798, 18640, 69719, 209558, 18639, 69372, 21929, 24018, 226409, 72560, 74147, 107522, 56454, 14874, 59047, 327762, 14317, 270198	4331	69	22680	1.74556	0.973212	0.0421778	10.4476
GOTERM_CC_DIRECT	GO:0034719~SMN-Sm protein complex	9	0.199247	0.00771203	66603, 20641, 68011, 53975, 67242, 69878, 67332, 276919, 20595	3996	16	19662	2.76774	0.999742	0.104293	11.6029
GOTERM_CC_DIRECT	GO:0005852~eukaryotic translation initiation factor 3 complex	9	0.199247	0.00771203	27979, 13669, 16341, 56347, 53356, 24015, 223691, 55944, 98221	3996	16	19662	2.76774	0.999742	0.104293	11.6029
GOTERM_MF_DIRECT	GO:0030544~Hsp70 protein binding	15	0.332079	0.00772761	20867, 83945, 66861, 15502, 18226, 67738, 14225, 14815, 29819, 67099, 224727, 22791, 22042, 70356, 27050	3642	35	17446	2.05295	1	0.191632	12.5781
UP_SEQ_FEATURE	short sequence motif:Prevents secretion from ER	23	0.509188	0.00779652	101351, 64136, 140484, 22027, 66861, 72599, 14828, 105245, 14827, 56401, 320011, 68675, 76299, 12321, 72050, 12304, 67511, 52377, 66967, 12317, 56177, 12282, 67943	3936	61	18012	1.72546	1	0.771549	14.3243
GOTERM_BP_DIRECT	GO:0006368~transcription elongation from RNA polymerase II promoter	11	0.243524	0.0078123	58523, 54624, 56436, 20924, 234069, 114741, 74195, 235497, 13716, 77766, 27224	3740	22	18082	2.41738	1	0.356471	14.2579
GOTERM_CC_DIRECT	GO:0005790~smooth endoplasmic reticulum	13	0.287802	0.00786202	12330, 22027, 12304, 30957, 140492, 100037258, 14828, 19164, 14827, 12317, 12282, 104001, 74126	3996	29	19662	2.20571	0.99978	0.104895	11.8155
GOTERM_MF_DIRECT	GO:0004331~fructose-2,6-bisphosphate 2-phosphatase activity	5	0.110693	0.00789303	170768, 18639, 319801, 18640, 270198	3642	5	17446	4.79023	1	0.193103	12.8303
GOTERM_MF_DIRECT	GO:0008173~RNA methyltransferase activity	7	0.15497	0.00791885	74455, 217038, 56335, 15547, 67390, 100609, 231803	3642	10	17446	3.35316	1	0.191499	12.8696
UP_SEQ_FEATURE	short sequence motif:Nuclear export signal	16	0.354217	0.0079564	227541, 15951, 53319, 97112, 22059, 15184, 382056, 353502, 240354, 17246, 223870, 192160, 18626, 74203, 18627, 18628	3936	37	18012	1.97891	1	0.769659	14.5965
GOTERM_BP_DIRECT	GO:0030032~lamellipodium assembly	14	0.30994	0.00804477	319713, 219140, 226251, 20399, 17973, 11854, 22330, 13609, 224014, 17974, 16475, 12554, 66629, 19303	3740	32	18082	2.11521	1	0.362484	14.651
GOTERM_BP_DIRECT	GO:0061077~chaperone-mediated protein folding	14	0.30994	0.00804477	14228, 14229, 67738, 14225, 14232, 101869, 30931, 12330, 12304, 56299, 66917, 15481, 12317, 23950	3740	32	18082	2.11521	1	0.362484	14.651
SMART	SM00184:RING	67	1.48329	0.00831804	67664, 67118, 74198, 207742, 94091, 217069, 71956, 67525, 94094, 70294, 106021, 17318, 19302, 81003, 22033, 68098, 71732, 76073, 75212, 231600, 19647, 22644, 22129, 69587, 224938, 19820, 208650, 72399, 20821, 22030, 211007, 74126, 70238, 214854, 233900, 320311, 19720, 101471, 21848, 21849, 22652, 387524, 108797, 193670, 11797, 79263, 207521, 93679, 71673, 70510, 240396, 140887, 17237, 18854, 6875…	2239	234	10425	1.33316	0.996643	0.25905	11.7968
GOTERM_BP_DIRECT	GO:0051443~positive regulation of ubiquitin-protein transferase activity	10	0.221386	0.00832574	93765, 50754, 228775, 233805, 106021, 23988, 12005, 102323, 105171, 66412	3740	19	18082	2.54461	1	0.370049	15.1239
GOTERM_MF_DIRECT	GO:0030332~cyclin binding	11	0.243524	0.00835669	50754, 53376, 18647, 69131, 12567, 103844, 76454, 80280, 231580, 12575, 69562	3642	22	17446	2.39511	1	0.198769	13.5336
GOTERM_BP_DIRECT	GO:0097194~execution phase of apoptosis	8	0.177109	0.00845511	228355, 330409, 223255, 11651, 12367, 12633, 170770, 12370	3740	13	18082	2.97524	1	0.372164	15.3408
GOTERM_BP_DIRECT	GO:0030490~maturation of SSU-rRNA	9	0.199247	0.00860674	21771, 67973, 67619, 54127, 75416, 72554, 20826, 68979, 67222	3740	16	18082	2.71955	1	0.375003	15.5944
GOTERM_BP_DIRECT	GO:0031396~regulation of protein ubiquitination	9	0.199247	0.00860674	20439, 15516, 21812, 217379, 230904, 68943, 74244, 15519, 64209	3740	16	18082	2.71955	1	0.375003	15.5944
GOTERM_BP_DIRECT	GO:0006361~transcription initiation from RNA polymerase I promoter	9	0.199247	0.00860674	64424, 66136, 20016, 21374, 75316, 20019, 20017, 18519, 106298	3740	16	18082	2.71955	1	0.375003	15.5944
GOTERM_MF_DIRECT	GO:0003697~single-stranded DNA binding	28	0.61988	0.00867408	12190, 19361, 23983, 16952, 72475, 12953, 98415, 17685, 226153, 17686, 72416, 97961, 17220, 70024, 56009, 50755, 19205, 18102, 22592, 246229, 21681, 320209, 69482, 12144, 75178, 66962, 17350, 320267	3642	83	17446	1.61598	1	0.203281	14.0119
UP_KEYWORDS	Peroxisome	32	0.708435	0.00867586	19305, 50790, 66887, 231903, 228607, 16922, 23986, 56794, 210808, 51798, 74159, 12908, 15112, 68350, 19302, 54525, 71767, 20524, 59038, 18632, 93732, 18633, 230676, 28200, 223989, 103737, 74043, 74147, 74006, 22436, 19193, 11430	4331	107	22680	1.56611	0.983059	0.046844	11.6897
UP_KEYWORDS	Lipid droplet	13	0.287802	0.00873789	76577, 11687, 66853, 243362, 19349, 234564, 18194, 69573, 68832, 66905, 18391, 66968, 67469	4331	31	22680	2.19602	0.983548	0.0466368	11.7685
SMART	SM00879:SM00879	5	0.110693	0.00877978	70285, 27993, 67832, 67239, 235036	2239	5	10425	4.6561	0.997556	0.259709	12.4119
GOTERM_MF_DIRECT	GO:0051787~misfolded protein binding	8	0.177109	0.0089121	64136, 66861, 27362, 100037258, 14828, 192193, 224727, 30931	3642	13	17446	2.94783	1	0.206026	14.3689
GOTERM_BP_DIRECT	GO:0006513~protein monoubiquitination	13	0.287802	0.00907147	83814, 67030, 67196, 17237, 217069, 22088, 103737, 66799, 70294, 106021, 20821, 67615, 216150	3740	29	18082	2.16731	1	0.388296	16.367
SMART	SM00213:UBQ	20	0.442772	0.00909383	218963, 27643, 67492, 18020, 226122, 20610, 22218, 59090, 327900, 94232, 80517, 231655, 59025, 79560, 28018, 54609, 224727, 67465, 64209, 69459	2239	52	10425	1.79081	0.998031	0.256721	12.828
GOTERM_MF_DIRECT	GO:0070034~telomerase RNA binding	9	0.199247	0.00911721	21745, 229512, 68147, 15381, 226517, 72400, 103677, 67332, 51810	3642	16	17446	2.6945	1	0.208027	14.6755
INTERPRO	IPR000306:Zinc finger, FYVE-type	13	0.287802	0.00913761	217695, 319740, 211978, 17281, 71801, 170749, 52822, 15239, 216238, 74302, 70432, 224014, 13998	4103	30	20594	2.17501	1	0.491336	15.7848
INTERPRO	IPR001623:DnaJ domain	19	0.420633	0.00936931	76594, 66861, 27362, 100037258, 72429, 231580, 67838, 78244, 56812, 140740, 56445, 83945, 15502, 56709, 246738, 13002, 22791, 23950, 230935	4103	52	20594	1.83396	1	0.494112	16.1526
UP_SEQ_FEATURE	domain:Brix	5	0.110693	0.00938924	70285, 27993, 67832, 67239, 235036	3936	5	18012	4.57622	1	0.815573	17.0002
BIOCARTA	m_rnaPathway:Double Stranded RNA Induced Gene Expression	8	0.177109	0.00944241	12675, 18033, 19106, 13665, 67204, 22059, 19697, 53859	382	10	1289	2.69948	0.913509	0.557761	11.6496
GOTERM_BP_DIRECT	GO:0032543~mitochondrial translation	15	0.332079	0.00945009	102436, 109093, 24030, 118451, 15115, 74600, 66493, 56412, 121022, 79044, 64660, 66410, 384281, 76563, 66973	3740	36	18082	2.01448	1	0.398316	16.9916
UP_SEQ_FEATURE	short sequence motif:Q motif	17	0.376356	0.00950435	72047, 94213, 53975, 56200, 67040, 228889, 69663, 67848, 66942, 27225, 52513, 72935, 71990, 13681, 234374, 13682, 192170	3936	41	18012	1.89746	1	0.811675	17.1905
GOTERM_BP_DIRECT	GO:0000165~MAPK cascade	24	0.531326	0.00963227	19229, 18173, 330177, 14083, 15531, 13636, 54196, 20416, 102626, 18015, 12192, 17125, 17283, 26397, 20304, 17258, 26408, 16173, 23938, 72399, 279766, 269254, 109880, 110157	3740	69	18082	1.68166	1	0.401754	17.2905
GOTERM_BP_DIRECT	GO:0040008~regulation of growth	24	0.531326	0.00963227	56397, 100040462, 240514, 81601, 69601, 54607, 16010, 16011, 22088, 56505, 20416, 232560, 83946, 209224, 18751, 12703, 21812, 14456, 16147, 192157, 56456, 242409, 73247, 78656	3740	69	18082	1.68166	1	0.401754	17.2905
GOTERM_CC_DIRECT	GO:0000932~cytoplasmic mRNA processing body	25	0.553465	0.00964453	13684, 74480, 12192, 108797, 21969, 19704, 69305, 12877, 19181, 76850, 17454, 67678, 80912, 72587, 233833, 27756, 213541, 74203, 20821, 213988, 16475, 399566, 237256, 232791, 208198	3996	74	19662	1.6623	0.999968	0.125667	14.3059
INTERPRO	IPR001932:Protein phosphatase 2C (PP2C)-like	10	0.221386	0.00968022	19043, 67444, 19042, 382051, 14208, 243382, 53892, 71887, 98432, 320717	4103	20	20594	2.50963	1	0.49964	16.6437
GOTERM_MF_DIRECT	GO:0019888~protein phosphatase regulator activity	13	0.287802	0.00977699	100336, 70351, 218194, 100169, 74521, 72590, 232314, 73699, 244416, 226849, 18938, 53412, 60321	3642	29	17446	2.14734	1	0.219051	15.6546
GOTERM_CC_DIRECT	GO:0010008~endosome membrane	37	0.819128	0.00989323	11852, 234729, 19349, 22088, 353047, 20416, 387524, 22365, 216190, 65113, 11776, 53599, 71943, 28084, 13660, 227746, 17533, 330192, 21871, 142980, 260302, 218035, 18173, 27008, 68059, 79554, 30930, 223697, 66905, 12514, 26372, 19335, 67804, 68299, 13866, 12480, 66201	3996	122	19662	1.49226	0.999975	0.127165	14.648
GOTERM_BP_DIRECT	GO:0043488~regulation of mRNA stability	12	0.265663	0.0101675	74480, 230721, 14265, 234069, 16549, 24014, 26416, 80912, 80913, 75553, 213541, 12192	3740	26	18082	2.23143	1	0.416189	18.1628
INTERPRO	IPR001345:Phosphoglycerate/bisphosphoglycerate mutase, active site	6	0.132832	0.0102062	170768, 18639, 319801, 18648, 18640, 270198	4103	8	20594	3.76444	1	0.512406	17.4684
INTERPRO	IPR004274:NLI interacting factor	6	0.132832	0.0102062	67181, 227292, 52468, 67655, 79560, 329506	4103	8	20594	3.76444	1	0.512406	17.4684
KEGG_PATHWAY	mmu05214:Glioma	23	0.509188	0.010259	16653, 22059, 11651, 11652, 20416, 108058, 13645, 18595, 18751, 18708, 17246, 12325, 13557, 20662, 18750, 20663, 15461, 12567, 16001, 18710, 109880, 110157, 12575	1608	65	7691	1.69243	0.94869	0.0860649	12.7979
GOTERM_BP_DIRECT	GO:0007264~small GTPase mediated signal transduction	65	1.43901	0.0102707	227624, 19700, 19349, 229877, 69834, 19341, 83945, 19344, 19346, 104303, 15461, 81003, 68365, 20818, 69288, 102098, 69581, 236915, 192786, 20130, 69721, 14673, 70317, 23881, 71746, 216439, 67844, 11852, 232906, 270192, 11854, 19329, 224624, 52065, 210293, 76877, 215449, 73910, 241308, 27387, 11891, 109905, 11843, 16653, 19730, 64143, 19769, 11840, 268480, 11845, 67299, 19339, 53869, 18048, 19335,…	3740	236	18082	1.33161	1	0.416913	18.33
GOTERM_BP_DIRECT	GO:0035023~regulation of Rho protein signal transduction	26	0.575603	0.0102961	72754, 223435, 56349, 268739, 98845, 53972, 213498, 13998, 622434, 213649, 75547, 235633, 263406, 69632, 219140, 101497, 102098, 224014, 24001, 67425, 71972, 54324, 20662, 236915, 50768, 20663	3740	77	18082	1.63252	1	0.415248	18.371
SMART	SM00271:DnaJ	19	0.420633	0.0103115	76594, 66861, 27362, 100037258, 72429, 231580, 67838, 78244, 56812, 140740, 56445, 83945, 15502, 56709, 246738, 13002, 22791, 23950, 230935	2239	49	10425	1.80543	0.999149	0.274805	14.424
INTERPRO	IPR000219:Dbl homology (DH) domain	23	0.509188	0.0105381	72754, 223435, 69632, 219140, 56349, 101497, 268739, 53972, 102098, 224014, 213498, 622434, 24001, 13998, 71972, 54324, 75547, 213649, 20662, 236915, 235633, 20663, 263406	4103	68	20594	1.69769	1	0.517991	17.9848
GOTERM_BP_DIRECT	GO:0007005~mitochondrion organization	27	0.597742	0.0105568	67844, 320528, 27377, 19305, 237781, 11757, 230784, 74244, 83945, 170826, 12606, 106025, 68927, 70383, 16882, 68943, 108079, 215798, 19339, 19017, 11977, 13052, 74006, 26416, 26415, 66821, 216821	3740	81	18082	1.61159	1	0.420734	18.7918
INTERPRO	IPR008917:Eukaryotic transcription factor, Skn-1-like, DNA-binding	9	0.199247	0.0106341	12013, 12014, 16478, 16476, 17132, 17133, 18022, 12913, 17135	4103	17	20594	2.65725	1	0.51557	18.1335
INTERPRO	IPR004182:GRAM	9	0.199247	0.0106341	245638, 52857, 77116, 235283, 319934, 107022, 54610, 17772, 76795	4103	17	20594	2.65725	1	0.51557	18.1335
GOTERM_BP_DIRECT	GO:0001932~regulation of protein phosphorylation	22	0.487049	0.0107127	19361, 329679, 230784, 228357, 14083, 140570, 18854, 170744, 225849, 83946, 19052, 12703, 20847, 216869, 216742, 14158, 14056, 12005, 98432, 216805, 78757, 227210	3740	62	18082	1.71556	1	0.422977	19.0424
GOTERM_BP_DIRECT	GO:0043065~positive regulation of apoptotic process	88	1.9482	0.0108668	15903, 227541, 56349, 16952, 19106, 12159, 18015, 66642, 83383, 17283, 105782, 16403, 29816, 12018, 12567, 12371, 18053, 52521, 13144, 12370, 252870, 142980, 67205, 56338, 108900, 12125, 67738, 14102, 19826, 19052, 19016, 27279, 13198, 16173, 276770, 16476, 72567, 224045, 13841, 69601, 22249, 53975, 11555, 11852, 69714, 19268, 21807, 11651, 78334, 219158, 194655, 21809, 74244, 16974, 58800, 15402…	3740	335	18082	1.27003	1	0.425123	19.2894
GOTERM_CC_DIRECT	GO:0043596~nuclear replication fork	6	0.132832	0.01114	226409, 93762, 13990, 52915, 212377, 22385	3996	8	19662	3.69032	0.999994	0.140414	16.3441
GOTERM_CC_DIRECT	GO:0034098~VCP-NPL4-UFD1 AAA ATPase complex	6	0.132832	0.01114	224111, 76577, 217365, 14084, 22230, 269523	3996	8	19662	3.69032	0.999994	0.140414	16.3441
GOTERM_MF_DIRECT	GO:0000980~RNA polymerase II distal enhancer sequence-specific DNA binding	25	0.553465	0.0111888	57376, 110521, 20587, 15381, 20586, 15182, 83796, 20375, 11461, 19646, 20182, 71514, 12013, 20186, 20174, 26424, 12014, 59024, 18033, 13864, 17191, 16476, 19697, 23942, 56456	3642	73	17446	1.64049	1	0.244108	17.7143
GOTERM_BP_DIRECT	GO:0060271~cilium morphogenesis	49	1.08479	0.0113124	73692, 18541, 226251, 239591, 70235, 13430, 654470, 67161, 225631, 19329, 55978, 320299, 104831, 74019, 140810, 71982, 319845, 66573, 19726, 56455, 216274, 76260, 620631, 13660, 100503572, 77048, 213575, 76568, 15223, 319713, 104394, 71137, 73834, 97064, 277939, 213081, 19335, 231050, 72421, 218232, 76967, 13196, 18536, 72938, 56542, 53883, 217335, 231214, 14894	3740	170	18082	1.39355	1	0.435656	19.9994
INTERPRO	IPR002553:Clathrin/coatomer adaptor, adaptin-like, N-terminal	8	0.177109	0.0113229	11772, 11776, 11764, 11774, 70349, 71770, 54161, 67489	4103	14	20594	2.86815	1	0.532305	19.1937
UP_KEYWORDS	Growth regulation	19	0.420633	0.0113466	56397, 100040462, 240514, 81601, 69601, 54607, 22088, 56505, 20416, 232560, 209224, 12703, 21812, 14456, 192157, 56456, 242409, 78656, 73247	4331	55	22680	1.80903	0.995207	0.0595398	15.024
INTERPRO	IPR000222:Protein phosphatase 2C, manganese/magnesium aspartate binding site	7	0.15497	0.011398	19043, 67444, 19042, 382051, 14208, 243382, 53892	4103	11	20594	3.19407	1	0.52916	19.3085
INTERPRO	IPR003107:RNA-processing protein, HAT helix	7	0.15497	0.011398	68879, 216345, 53890, 67439, 228410, 66877, 18572	4103	11	20594	3.19407	1	0.52916	19.3085
INTERPRO	IPR013078:Histidine phosphatase superfamily, clade-1	7	0.15497	0.011398	170768, 18639, 319801, 18648, 72542, 18640, 270198	4103	11	20594	3.19407	1	0.52916	19.3085
GOTERM_MF_DIRECT	GO:0036459~thiol-dependent ubiquitinyl hydrolase activity	26	0.575603	0.0115603	252870, 72201, 53376, 22225, 71198, 22224, 76800, 22217, 28035, 71472, 74256, 93841, 74112, 21929, 226418, 74841, 72344, 237898, 78787, 69727, 235323, 59025, 170707, 330323, 74270, 66124	3642	77	17446	1.61748	1	0.248647	18.2484
UP_SEQ_FEATURE	zinc finger region:C3H1-type	11	0.243524	0.0116231	76014, 225432, 212528, 229007, 106794, 53621, 99929, 237256, 75210, 72699, 68276	3936	22	18012	2.28811	1	0.864026	20.62
GOTERM_CC_DIRECT	GO:0032587~ruffle membrane	26	0.575603	0.0116727	108897, 13430, 11652, 98845, 24057, 63873, 18826, 29816, 27403, 19062, 117149, 211652, 18102, 107351, 18717, 219140, 11843, 11491, 27050, 67425, 57028, 24064, 19230, 50768, 15519, 18585	3996	79	19662	1.61938	0.999996	0.144954	17.0592
GOTERM_MF_DIRECT	GO:0001104~RNA polymerase II transcription cofactor activity	14	0.30994	0.0116775	22294, 70625, 19017, 80509, 66213, 59024, 170826, 23989, 69790, 226169, 381379, 108098, 21665, 230753	3642	33	17446	2.03222	1	0.248372	18.4163
UP_KEYWORDS	SH2 domain	31	0.686296	0.0119108	19247, 20459, 16923, 20416, 20491, 18708, 12703, 217835, 14786, 230126, 14158, 27387, 20811, 192157, 20850, 20851, 20852, 77799, 54607, 20399, 21682, 17973, 20846, 20847, 209039, 17974, 16451, 16822, 18710, 106766, 16452	4331	105	22680	1.54606	0.996331	0.0617363	15.7132
GOTERM_BP_DIRECT	GO:1904871~positive regulation of protein localization to Cajal body	6	0.132832	0.0120312	21454, 12465, 12466, 12464, 12462, 12461	3740	8	18082	3.62607	1	0.453446	21.1325
GOTERM_BP_DIRECT	GO:0090305~nucleic acid phosphodiester bond hydrolysis	6	0.132832	0.0120312	19360, 14156, 231724, 327762, 104444, 112403	3740	8	18082	3.62607	1	0.453446	21.1325
GOTERM_BP_DIRECT	GO:0032933~SREBP signaling pathway	6	0.132832	0.0120312	13666, 72754, 244373, 231070, 235623, 226144	3740	8	18082	3.62607	1	0.453446	21.1325
SMART	SM00451:ZnF_U1	13	0.287802	0.0122222	244891, 17184, 80892, 73713, 70044, 240476, 110521, 22763, 239102, 78244, 52521, 20222, 215693	2239	29	10425	2.08722	0.999772	0.305559	16.8736
GOTERM_BP_DIRECT	GO:0043547~positive regulation of GTPase activity	43	0.951959	0.0122784	71746, 69710, 227800, 227801, 232906, 56349, 11856, 14270, 23988, 244548, 229877, 13609, 18015, 108797, 15894, 108067, 20304, 67231, 20303, 213649, 16403, 22084, 15461, 242406, 235611, 109905, 192197, 16456, 230837, 24047, 13544, 22417, 226407, 54324, 13866, 14056, 66616, 19734, 19765, 192786, 19736, 72542, 232227	3740	146	18082	1.42394	1	0.457759	21.5186
GOTERM_BP_DIRECT	GO:0007569~cell aging	13	0.287802	0.0123252	12190, 18569, 17428, 338467, 22059, 18854, 15894, 83945, 228913, 18226, 15461, 20655, 328365	3740	30	18082	2.09506	1	0.456581	21.5915
GOTERM_BP_DIRECT	GO:0071549~cellular response to dexamethasone stimulus	15	0.332079	0.0123655	13684, 14151, 72508, 14815, 11846, 12159, 67731, 51810, 83383, 20845, 12371, 78925, 16452, 11607, 19951	3740	37	18082	1.96004	1	0.455243	21.6543
GOTERM_MF_DIRECT	GO:0035091~phosphatidylinositol binding	29	0.642019	0.0123871	69024, 268448, 24057, 18805, 74718, 142682, 69028, 29816, 102058, 71982, 14786, 56734, 102607, 218699, 18704, 240752, 244882, 218503, 16439, 319934, 101113, 17772, 69226, 67804, 74479, 320119, 66616, 69178, 382083	3642	89	17446	1.56086	1	0.25886	19.4252
KEGG_PATHWAY	mmu00970:Aminoacyl-tRNA biosynthesis	23	0.509188	0.0124281	66590, 107045, 109093, 67417, 97541, 104458, 15115, 22321, 234734, 384281, 70223, 76563, 22375, 69606, 102436, 244141, 230577, 212679, 71941, 23874, 107271, 105148, 216443	1608	66	7691	1.66679	0.972723	0.100515	15.3019
GOTERM_CC_DIRECT	GO:0000930~gamma-tubulin complex	7	0.15497	0.0125843	22294, 103733, 18578, 106021, 216274, 73689, 51885	3996	11	19662	3.13118	0.999999	0.153651	18.2696
UP_SEQ_FEATURE	topological domain:Lumenal	114	2.5238	0.0126219	13666, 54613, 54399, 103963, 12915, 12913, 12330, 56334, 70361, 244373, 20448, 15531, 81910, 20443, 20442, 27277, 78754, 231050, 58994, 78752, 74168, 81909, 17305, 218271, 217344, 105853, 66256, 20454, 545056, 56228, 66913, 117592, 109154, 26879, 26877, 232984, 50907, 23908, 57377, 217356, 66853, 217353, 76485, 68273, 27392, 67511, 231070, 67468, 71116, 11938, 107767, 239037, 140499, 67767, 14049…	3936	427	18012	1.22175	1	0.879659	22.1895
GOTERM_CC_DIRECT	GO:0045120~pronucleus	8	0.177109	0.0126423	15499, 19360, 13626, 21374, 15381, 20878, 14056, 12144	3996	14	19662	2.81167	0.999999	0.152575	18.346
GOTERM_CC_DIRECT	GO:0005847~mRNA cleavage and polyadenylation specificity factor complex	8	0.177109	0.0126423	94230, 66899, 70044, 51786, 108062, 68991, 52670, 74320	3996	14	19662	2.81167	0.999999	0.152575	18.346
GOTERM_CC_DIRECT	GO:0071565~nBAF complex	8	0.177109	0.0126423	57376, 67155, 239985, 20587, 20586, 70127, 83797, 66993	3996	14	19662	2.81167	0.999999	0.152575	18.346
INTERPRO	IPR001810:F-box domain, cyclin-like	27	0.597742	0.0126455	70611, 30838, 234684, 67731, 213311, 76454, 231670, 12234, 27224, 50753, 68628, 106052, 50754, 50789, 213499, 57439, 71999, 27401, 50755, 30840, 230904, 269529, 101358, 30843, 231672, 57443, 72194	4103	85	20594	1.59435	1	0.561123	21.193
GOTERM_BP_DIRECT	GO:0030218~erythrocyte differentiation	18	0.398495	0.0128627	14151, 16596, 208638, 19255, 20375, 12159, 12367, 217864, 56215, 18795, 226419, 18771, 21399, 20679, 20687, 14057, 56417, 16452	3740	48	18082	1.81303	1	0.466033	22.4243
GOTERM_CC_DIRECT	GO:0005622~intracellular	361	7.99203	0.0129195	12111, 26905, 56349, 19349, 94091, 55946, 20909, 12337, 228012, 13999, 12334, 619310, 211896, 19341, 19344, 94094, 19346, 77987, 78251, 170752, 12018, 71592, 214137, 72556, 56334, 75292, 66603, 20818, 69288, 240041, 22689, 276950, 208292, 20174, 209039, 21822, 27274, 20821, 20648, 67016, 15002, 14673, 224598, 320528, 227800, 14079, 56389, 11852, 66515, 11854, 19720, 16923, 19329, 74570, 21812, 10…	3996	1599	19662	1.11086	0.999999	0.153942	18.7104
GOTERM_BP_DIRECT	GO:0006302~double-strand break repair	22	0.487049	0.0130075	12190, 70238, 235587, 109275, 81601, 71890, 193838, 19360, 93762, 22059, 16882, 319583, 104721, 17685, 22385, 12013, 223989, 116870, 19357, 269254, 269523, 19090	3740	63	18082	1.68833	1	0.467389	22.6471
GOTERM_BP_DIRECT	GO:0002244~hematopoietic progenitor cell differentiation	31	0.686296	0.0130313	72475, 13629, 654801, 12159, 67563, 66432, 18595, 57317, 19165, 19164, 14313, 12609, 56417, 16323, 108800, 240025, 209692, 232314, 20466, 15410, 67299, 66659, 59014, 100715, 58994, 68519, 104082, 245945, 268294, 74206, 66614	3740	98	18082	1.52936	1	0.465602	22.6837
GOTERM_CC_DIRECT	GO:0000776~kinetochore	36	0.796989	0.0130761	52717, 67117, 101994, 110379, 70998, 67139, 23837, 12236, 19387, 53951, 12237, 70088, 57247, 11799, 72515, 66311, 19165, 19164, 56455, 12617, 26951, 192652, 67203, 71735, 72155, 234865, 17120, 52653, 68014, 20466, 320394, 22680, 72400, 217449, 67037, 18519	3996	120	19662	1.47613	0.999999	0.153964	18.9157
GOTERM_MF_DIRECT	GO:0003756~protein disulfide isomerase activity	10	0.221386	0.013174	72736, 72599, 12304, 104009, 50527, 14827, 105245, 67475, 76299, 106200	3642	20	17446	2.39511	1	0.270345	20.5306
GOTERM_MF_DIRECT	GO:0000981~RNA polymerase II transcription factor activity, sequence-specific DNA binding	50	1.10693	0.0131832	11911, 76007, 69257, 100515, 17132, 272382, 13713, 78912, 114674, 14239, 20672, 268417, 20893, 16478, 18028, 12166, 17258, 18029, 20688, 52712, 16476, 21781, 68837, 23983, 80902, 56364, 15377, 269870, 194655, 72672, 14009, 69232, 219105, 13876, 13875, 18033, 23872, 79362, 67785, 17425, 54601, 65020, 22059, 14463, 73181, 14465, 104156, 22433, 57080, 211586	3642	174	17446	1.3765	1	0.267974	20.5434
BIOCARTA	m_hSWI-SNFpathway:Chromatin Remodeling by hSWI/SNF ATP-dependent Complexes	10	0.221386	0.0132873	98053, 57376, 21374, 74197, 20587, 20586, 14815, 11461, 83797, 18015	382	15	1289	2.24956	0.968289	0.57801	16.0234
GOTERM_BP_DIRECT	GO:0006607~NLS-bearing protein import into nucleus	9	0.199247	0.0133488	75751, 16647, 16646, 16650, 240614, 69482, 19386, 22346, 16211	3740	17	18082	2.55958	1	0.471351	23.17
GOTERM_BP_DIRECT	GO:1902236~negative regulation of endoplasmic reticulum stress-induced intrinsic apoptotic signaling pathway	9	0.199247	0.0133488	19246, 66168, 110213, 109815, 22393, 22433, 64209, 74126, 12913	3740	17	18082	2.55958	1	0.471351	23.17
UP_SEQ_FEATURE	active site:Glycyl thioester intermediate	28	0.61988	0.0133817	50995, 140499, 56550, 93765, 83814, 231380, 75788, 67921, 76608, 74244, 545056, 56228, 432649, 66663, 216150, 77891, 67128, 22214, 67196, 22213, 70093, 53323, 66799, 66155, 67345, 67615, 68612, 109161	3936	82	18012	1.56261	1	0.88861	23.3637
GOTERM_BP_DIRECT	GO:0000042~protein targeting to Golgi	7	0.15497	0.0137269	74375, 19346, 107975, 71648, 54214, 66460, 76899	3740	11	18082	3.07667	1	0.478474	23.7455
GOTERM_BP_DIRECT	GO:0034067~protein localization to Golgi apparatus	7	0.15497	0.0137269	55978, 19346, 107338, 104303, 76688, 104318, 245860	3740	11	18082	3.07667	1	0.478474	23.7455
GOTERM_BP_DIRECT	GO:1990440~positive regulation of transcription from RNA polymerase II promoter in response to endoplasmic reticulum stress	7	0.15497	0.0137269	13666, 226641, 11910, 11911, 13198, 22059, 12915	3740	11	18082	3.07667	1	0.478474	23.7455
GOTERM_BP_DIRECT	GO:0035458~cellular response to interferon-beta	16	0.354217	0.0137448	15953, 15951, 54396, 142980, 15950, 22213, 226695, 15959, 53323, 100702, 100039796, 225594, 20846, 21822, 72935, 216150	3740	41	18082	1.88674	1	0.476539	23.7726
GOTERM_BP_DIRECT	GO:0071372~cellular response to follicle-stimulating hormone stimulus	8	0.177109	0.0139246	14629, 19017, 20845, 13640, 14463, 16323, 14630, 18984	3740	14	18082	2.76272	1	0.478614	24.0447
GOTERM_BP_DIRECT	GO:2000060~positive regulation of protein ubiquitination involved in ubiquitin-dependent protein catabolic process	8	0.177109	0.0139246	19229, 50754, 71999, 75788, 14083, 20610, 12005, 13645	3740	14	18082	2.76272	1	0.478614	24.0447
GOTERM_BP_DIRECT	GO:1901653~cellular response to peptide	8	0.177109	0.0139246	16596, 18033, 11677, 21847, 11651, 194655, 66277, 15901	3740	14	18082	2.76272	1	0.478614	24.0447
GOTERM_BP_DIRECT	GO:2001234~negative regulation of apoptotic signaling pathway	12	0.265663	0.0140094	22417, 17428, 17537, 15505, 228355, 110213, 12537, 66449, 19165, 19164, 14463, 171543	3740	27	18082	2.14878	1	0.47834	24.1727
GOTERM_MF_DIRECT	GO:0008353~RNA polymerase II carboxy-terminal domain kinase activity	9	0.199247	0.014113	107951, 12572, 69131, 12454, 209357, 14884, 17420, 23894, 69562	3642	17	17446	2.536	1	0.28141	21.8307
INTERPRO	IPR003593:AAA+ ATPase domain	41	0.907682	0.0141322	27377, 19361, 66887, 20928, 665155, 18669, 17220, 27406, 27407, 100019, 26425, 17215, 27421, 116733, 67089, 24015, 77987, 27403, 26428, 67459, 70472, 237877, 19181, 100101806, 27409, 269523, 224742, 219189, 67398, 23996, 30934, 56505, 74254, 57815, 24067, 229003, 20174, 19356, 66821, 69263, 19687	4103	144	20594	1.42909	1	0.596388	23.3843
SMART	SM00577:CPDc	6	0.132832	0.014159	67181, 227292, 52468, 67655, 79560, 329506	2239	8	10425	3.49207	0.99994	0.333175	19.2896
INTERPRO	IPR008271:Serine/threonine-protein kinase, active site	84	1.85964	0.0142836	13666, 227541, 12572, 27373, 19106, 13000, 72508, 15467, 140859, 231580, 228012, 15259, 18647, 12567, 217718, 226751, 12568, 17346, 53859, 110157, 13144, 13143, 17164, 75292, 69131, 69635, 108058, 12166, 11479, 26397, 11477, 23938, 546071, 13549, 56542, 104175, 223435, 107951, 18557, 59126, 11651, 78334, 11652, 20620, 70661, 26921, 226419, 83984, 69181, 21812, 22390, 12325, 26408, 12326, 214897, …	4103	333	20594	1.26612	1	0.594894	23.6043
INTERPRO	IPR006594:LisH dimerisation motif	12	0.265663	0.014364	244879, 72475, 226757, 74334, 21372, 68477, 75296, 76425, 70769, 74255, 226182, 321006	4103	28	20594	2.15111	1	0.591622	23.7208
GOTERM_MF_DIRECT	GO:0001223~transcription coactivator binding	7	0.15497	0.0143682	21780, 107951, 19013, 19885, 13982, 72949, 75079	3642	11	17446	3.04833	1	0.283134	22.1806
GOTERM_MF_DIRECT	GO:0070411~I-SMAD binding	7	0.15497	0.0143682	21812, 75788, 12005, 12006, 17131, 17125, 17126	3642	11	17446	3.04833	1	0.283134	22.1806
GOTERM_MF_DIRECT	GO:0004526~ribonuclease P activity	7	0.15497	0.0143682	208366, 67053, 117109, 227522, 67676, 66132, 74097	3642	11	17446	3.04833	1	0.283134	22.1806
KEGG_PATHWAY	mmu04550:Signaling pathways regulating pluripotency of stem cells	41	0.907682	0.014403	15903, 16326, 11651, 11652, 12159, 15901, 18708, 13990, 15461, 16323, 17268, 14370, 110157, 14368, 14369, 14366, 16653, 76073, 18119, 17125, 12166, 17126, 22417, 11479, 13544, 11477, 20482, 69587, 22419, 26416, 26415, 16001, 16451, 18710, 12005, 12006, 22413, 22414, 71041, 16452, 14362	1608	138	7691	1.42102	0.984674	0.112528	17.5238
GOTERM_BP_DIRECT	GO:0060348~bone development	20	0.442772	0.0144899	77087, 107823, 70235, 12643, 12159, 56401, 54725, 17125, 72043, 69190, 228790, 75547, 17387, 229644, 72345, 54635, 218772, 78925, 70508, 230103	3740	56	18082	1.7267	1	0.487581	24.8942
INTERPRO	IPR012340:Nucleic acid-binding, OB-fold	28	0.61988	0.0146073	12190, 619605, 13664, 13665, 319583, 17218, 244141, 17220, 24030, 24018, 17215, 54127, 107271, 18572, 101185, 245841, 217207, 16882, 70223, 72662, 56505, 69860, 20926, 66362, 75178, 229003, 276770, 66583	4103	90	20594	1.56155	1	0.592546	24.0724
GOTERM_MF_DIRECT	GO:0001671~ATPase activator activity	8	0.177109	0.014649	19341, 66861, 19346, 23950, 268390, 240832, 217737, 19339	3642	14	17446	2.73727	1	0.285239	22.5638
GOTERM_CC_DIRECT	GO:0005623~cell	62	1.37259	0.0147643	20535, 319565, 72599, 319508, 107975, 16897, 55946, 105245, 66074, 11777, 52892, 327762, 72195, 14061, 108800, 56334, 16570, 98258, 66244, 230796, 14827, 194974, 13382, 385643, 26416, 22646, 217337, 67549, 72736, 66861, 270192, 54161, 103988, 16561, 58800, 75665, 21812, 666244, 74718, 72244, 66624, 224092, 106200, 209773, 209361, 64009, 338467, 53382, 77053, 231452, 329002, 76299, 223696, 223697,…	3996	231	19662	1.32063	1	0.170321	21.0971
KEGG_PATHWAY	mmu04919:Thyroid hormone signaling pathway	35	0.774851	0.0148513	68975, 72472, 15182, 23989, 11651, 11652, 12159, 11461, 69790, 20182, 18797, 18640, 18795, 18708, 17246, 59024, 22084, 15461, 12371, 20502, 110157, 14534, 16653, 22059, 14463, 13982, 20466, 18751, 22417, 18131, 20846, 18750, 18710, 53901, 18519	1608	114	7691	1.46845	0.986557	0.112815	18.0206
KEGG_PATHWAY	mmu05213:Endometrial cancer	19	0.420633	0.015077	16653, 21414, 22059, 11651, 11652, 13645, 18708, 13866, 20662, 20663, 15461, 12371, 17350, 12385, 18710, 12005, 12006, 109880, 110157	1608	52	7691	1.74762	0.987415	0.111526	18.2696
GOTERM_BP_DIRECT	GO:0045732~positive regulation of protein catabolic process	21	0.46491	0.0151332	69601, 260302, 56389, 83814, 332110, 19349, 72584, 74244, 20620, 77128, 21929, 228775, 105835, 65113, 20333, 208650, 99929, 12005, 93960, 279766, 269523	3740	60	18082	1.69217	1	0.500313	25.85
UP_KEYWORDS	Innate immunity	61	1.35045	0.0151622	73174, 26943, 72029, 74414, 434341, 70312, 228607, 12258, 16952, 19106, 217069, 71956, 15354, 16803, 67065, 12523, 20186, 15289, 246728, 12909, 20202, 17948, 20201, 19200, 12268, 142980, 56399, 107515, 15959, 74256, 100039796, 21822, 54131, 12480, 56644, 24088, 69601, 70428, 170744, 17195, 26408, 231655, 56417, 12977, 117149, 332579, 106759, 27056, 70408, 21897, 18854, 56045, 17874, 270151, 17087…	4331	241	22680	1.32546	0.999215	0.0771973	19.5848
UP_SEQ_FEATURE	domain:Thioredoxin 2	6	0.132832	0.015295	72599, 66861, 12304, 14827, 105245, 106200	3936	8	18012	3.43216	1	0.91415	26.2465
UP_SEQ_FEATURE	domain:Thioredoxin 1	6	0.132832	0.015295	72599, 66861, 12304, 14827, 105245, 106200	3936	8	18012	3.43216	1	0.91415	26.2465
UP_SEQ_FEATURE	domain:PH	60	1.32832	0.0156789	19414, 71720, 56349, 75415, 211914, 56436, 18805, 213649, 14786, 76303, 64291, 226751, 22113, 245666, 75292, 69632, 14388, 101497, 384783, 102098, 236915, 231999, 13196, 19157, 19158, 67016, 19159, 216439, 71302, 69601, 16923, 13430, 268739, 11651, 11652, 53972, 226971, 16561, 216190, 210293, 71801, 102058, 241308, 263406, 240753, 27280, 217198, 218952, 208177, 83435, 219140, 20399, 230837, 21682…	3936	208	18012	1.32006	1	0.914782	26.8124
GOTERM_MF_DIRECT	GO:0004674~protein serine/threonine kinase activity	109	2.41311	0.0157411	13666, 227541, 69024, 228012, 321006, 140810, 18647, 108960, 110157, 13144, 13143, 17164, 75292, 69131, 214230, 11479, 11477, 14773, 23938, 56542, 13549, 104175, 107951, 59126, 332110, 11651, 12236, 11652, 58800, 26921, 226419, 21812, 26408, 11920, 214897, 27219, 26400, 67045, 74178, 26401, 140780, 12675, 330177, 54402, 18712, 20878, 226778, 102626, 53608, 51789, 320119, 230809, 104318, 19090, 69…	3642	428	17446	1.21994	1	0.300397	24.0377
SMART	SM00332:PP2Cc	10	0.221386	0.0157946	19043, 67444, 19042, 382051, 14208, 243382, 53892, 71887, 98432, 320717	2239	20	10425	2.32805	0.999981	0.352293	21.2787
GOTERM_BP_DIRECT	GO:0071375~cellular response to peptide hormone stimulus	11	0.243524	0.0158443	17246, 17283, 13614, 16173, 18033, 19387, 19697, 22433, 18984, 17187, 12192	3740	24	18082	2.21593	1	0.514087	26.893
GOTERM_BP_DIRECT	GO:0016236~macroautophagy	11	0.243524	0.0158443	217695, 27060, 77040, 71648, 17966, 22241, 74244, 225326, 18704, 240752, 68728	3740	24	18082	2.21593	1	0.514087	26.893
GOTERM_BP_DIRECT	GO:0031297~replication fork processing	11	0.243524	0.0158443	19361, 107951, 225160, 193838, 226409, 50755, 320209, 98415, 12144, 212377, 22589	3740	24	18082	2.21593	1	0.514087	26.893
GOTERM_CC_DIRECT	GO:0005697~telomerase holoenzyme complex	10	0.221386	0.0159053	21745, 229512, 98956, 15381, 226517, 67459, 56351, 103677, 67332, 51810	3996	21	19662	2.34306	1	0.180386	22.5403
UP_KEYWORDS	Transit peptide	118	2.61235	0.0160265	67212, 67417, 18416, 74451, 74600, 75597, 70359, 270685, 67164, 70047, 68499, 72416, 102436, 21379, 217038, 230577, 170756, 27402, 110842, 52892, 53895, 66400, 192652, 209692, 17714, 67834, 272428, 231430, 20916, 66973, 66904, 69923, 320720, 71238, 270035, 79464, 104174, 21780, 109093, 14151, 11757, 67707, 16922, 23986, 11655, 12039, 217057, 68626, 51798, 18597, 71941, 192136, 67460, 56357, 70383…	4331	510	22680	1.21162	0.99948	0.0805806	20.5858
KEGG_PATHWAY	mmu05152:Tuberculosis	50	1.10693	0.0160812	27060, 140494, 19349, 14131, 16803, 19344, 108960, 13040, 12371, 56632, 19697, 110157, 12370, 21871, 69632, 108058, 170767, 16173, 26416, 26415, 216238, 56644, 24088, 15002, 19056, 19055, 15001, 11651, 11652, 21809, 53970, 12325, 18033, 17533, 117149, 225326, 332579, 21897, 16414, 16985, 12367, 240354, 17874, 20846, 16411, 14129, 18045, 16451, 16452, 11972	1608	176	7691	1.3588	0.990619	0.115621	19.3693
SMART	SM00064:FYVE	13	0.287802	0.0164734	217695, 319740, 211978, 17281, 71801, 170749, 52822, 15239, 216238, 74302, 70432, 224014, 13998	2239	30	10425	2.01764	0.999988	0.353194	22.0907
SMART	SM00386:HAT	7	0.15497	0.016489	68879, 216345, 53890, 67439, 228410, 66877, 18572	2239	11	10425	2.96297	0.999988	0.342935	22.1093
UP_SEQ_FEATURE	binding site:S-adenosyl-L-methionine; via carbonyl oxygen	11	0.243524	0.0166074	99890, 101867, 71974, 67493, 73251, 17299, 66254, 67390, 15469, 21743, 231803	3936	23	18012	2.18863	1	0.922236	28.1639
GOTERM_MF_DIRECT	GO:0019003~GDP binding	21	0.46491	0.0166835	81003, 68365, 56451, 64143, 16653, 11852, 239555, 11840, 19349, 665155, 209354, 19329, 24067, 19341, 19344, 224624, 215449, 19330, 11891, 100101806, 20130	3642	60	17446	1.67658	1	0.312618	25.2882
KEGG_PATHWAY	mmu04210:Apoptosis	21	0.46491	0.0166836	12675, 22059, 11651, 11652, 12367, 12633, 14102, 12368, 12334, 18708, 12983, 16188, 11797, 18033, 11920, 12371, 18710, 19697, 53859, 22030, 12370	1608	60	7691	1.67404	0.992136	0.116833	20.0224
INTERPRO	IPR017441:Protein kinase, ATP binding site	97	2.14744	0.0167027	227541, 228012, 140810, 18647, 20811, 13144, 110157, 13143, 17164, 75292, 69131, 16337, 214230, 11479, 11477, 14773, 23938, 16001, 56542, 13549, 13841, 19229, 107951, 20459, 59126, 332110, 11651, 11652, 26921, 13835, 18595, 226419, 21812, 26408, 14158, 214897, 27219, 26401, 12675, 330177, 18712, 21682, 14083, 20878, 226778, 102626, 53608, 51789, 16451, 230809, 104318, 16452, 12572, 27373, 19106, …	4103	394	20594	1.2357	1	0.636958	27.0378
GOTERM_MF_DIRECT	GO:0017137~Rab GTPase binding	39	0.863405	0.0167065	227800, 269589, 227801, 192232, 71648, 20909, 55946, 16897, 54610, 55978, 75665, 103724, 216190, 217201, 67231, 105835, 217835, 74766, 235633, 19347, 14020, 242406, 14158, 22241, 13660, 217325, 18053, 76795, 223754, 27008, 209815, 100213, 27277, 226407, 245638, 74006, 171580, 74694, 67016	3642	131	17446	1.4261	1	0.310312	25.3184
INTERPRO	IPR003954:RNA recognition motif domain, eukaryote	11	0.243524	0.0167976	19656, 230721, 74111, 108121, 67197, 67959, 76938, 12696, 18458, 53621, 22183	4103	25	20594	2.20847	1	0.633914	27.1694
GOTERM_BP_DIRECT	GO:0048661~positive regulation of smooth muscle cell proliferation	26	0.575603	0.0170206	22402, 11651, 11677, 72508, 12159, 20416, 13609, 20304, 108655, 27401, 20851, 13614, 14083, 108058, 17874, 18131, 19017, 20846, 19664, 16173, 18750, 16476, 17420, 16001, 12554, 16194	3740	80	18082	1.5713	1	0.537246	28.5878
GOTERM_BP_DIRECT	GO:1903955~positive regulation of protein targeting to mitochondrion	26	0.575603	0.0170206	73674, 228993, 140499, 69297, 192232, 13000, 60321, 268749, 50754, 57315, 244238, 72344, 76793, 15482, 51897, 56456, 72114, 319713, 14534, 71732, 22185, 68943, 56505, 69581, 16411, 66177	3740	80	18082	1.5713	1	0.537246	28.5878
UP_KEYWORDS	Thiol protease	37	0.819128	0.0171862	320213, 72201, 53376, 22225, 22224, 235040, 12337, 12334, 80886, 74112, 223870, 21929, 226418, 74841, 72344, 59025, 13040, 235323, 12371, 170707, 50817, 12370, 252870, 231915, 71198, 76800, 70240, 12367, 22217, 71472, 12368, 74256, 13039, 93841, 69727, 330323, 74270	4331	134	22680	1.44595	0.9997	0.0852958	21.9107
KEGG_PATHWAY	mmu05210:Colorectal cancer	22	0.487049	0.0173189	19730, 16653, 21414, 22059, 11651, 11652, 12367, 21809, 17685, 17686, 17126, 18708, 11799, 21812, 16476, 12371, 17350, 12005, 18710, 12006, 109880, 110157	1608	64	7691	1.64414	0.993471	0.118199	20.706
GOTERM_MF_DIRECT	GO:0017112~Rab guanyl-nucleotide exchange factor activity	13	0.287802	0.0176073	50907, 226407, 227801, 228355, 76954, 217835, 235633, 19347, 242406, 102442, 319934, 209773, 72121	3642	31	17446	2.0088	1	0.321404	26.4952
INTERPRO	IPR004154:Anticodon-binding	8	0.177109	0.0176304	228869, 70285, 230577, 27993, 15115, 50776, 67832, 235036	4103	15	20594	2.67694	1	0.646792	28.3153
UP_SEQ_FEATURE	metal ion-binding site:Magnesium; via carbonyl oxygen	10	0.221386	0.0177206	103466, 68837, 227292, 22390, 103850, 68106, 107569, 243382, 52468, 319638	3936	20	18012	2.28811	1	0.930748	29.7532
GOTERM_BP_DIRECT	GO:0032435~negative regulation of proteasomal ubiquitin-dependent protein catabolic process	10	0.221386	0.017788	223870, 15516, 74374, 225131, 108143, 219158, 70369, 14198, 224727, 17772	3740	21	18082	2.30227	1	0.550782	29.6734
GOTERM_BP_DIRECT	GO:0010165~response to X-ray	10	0.221386	0.017788	12190, 19361, 319955, 16952, 22059, 71991, 319583, 12144, 17685, 12575	3740	21	18082	2.30227	1	0.550782	29.6734
GOTERM_CC_DIRECT	GO:0030688~preribosome, small subunit precursor	5	0.110693	0.0179415	72462, 104662, 56095, 353258, 67619	3996	6	19662	4.10035	1	0.199116	25.0545
GOTERM_CC_DIRECT	GO:0097526~spliceosomal tri-snRNP complex	5	0.110693	0.0179415	68988, 20641, 68011, 67332, 66094	3996	6	19662	4.10035	1	0.199116	25.0545
GOTERM_CC_DIRECT	GO:0005851~eukaryotic translation initiation factor 2B complex	5	0.110693	0.0179415	13667, 13665, 209354, 224045, 108067	3996	6	19662	4.10035	1	0.199116	25.0545
GOTERM_CC_DIRECT	GO:0031410~cytoplasmic vesicle	154	3.40934	0.0180948	236573, 67727, 72296, 16952, 26903, 19349, 69024, 55946, 14270, 66471, 50797, 20387, 18222, 17281, 19346, 17387, 231832, 54609, 13660, 27999, 13143, 22784, 641340, 77799, 54525, 56332, 68365, 207495, 68151, 218035, 71732, 12659, 66500, 101113, 233405, 216238, 20821, 93685, 24088, 27494, 67844, 227801, 110379, 13169, 13430, 54161, 319448, 16561, 15893, 207352, 63873, 12703, 320398, 11920, 235633, …	3996	646	19662	1.17298	1	0.198611	25.2406
GOTERM_CC_DIRECT	GO:0005777~peroxisome	38	0.841266	0.0183716	19305, 50790, 231903, 66887, 228607, 16922, 23986, 15925, 56794, 210808, 67452, 51798, 12908, 74159, 20655, 15112, 117149, 68350, 19302, 71767, 54525, 20524, 59038, 93732, 18632, 18633, 230676, 28200, 223989, 103737, 17855, 74043, 107338, 74147, 74006, 22436, 19193, 11430	3996	131	19662	1.4273	1	0.199326	25.5756
GOTERM_BP_DIRECT	GO:1901998~toxin transport	14	0.30994	0.0184712	12465, 71732, 12466, 12464, 14828, 50797, 69834, 21454, 15502, 76983, 12462, 74343, 12461, 170770	3740	35	18082	1.9339	1	0.562101	30.6267
GOTERM_BP_DIRECT	GO:0034504~protein localization to nucleus	14	0.30994	0.0184712	53317, 54624, 67181, 319565, 53325, 20610, 12159, 30931, 16905, 17246, 27403, 106021, 12317, 23950	3740	35	18082	1.9339	1	0.562101	30.6267
GOTERM_MF_DIRECT	GO:0000976~transcription regulatory region sequence-specific DNA binding	19	0.420633	0.0184725	11865, 11910, 15223, 12953, 18022, 20466, 17135, 226641, 71514, 229599, 18986, 13198, 18033, 20937, 217166, 18626, 228536, 64707, 18627	3642	53	17446	1.71725	1	0.331588	27.6088
GOTERM_MF_DIRECT	GO:0004722~protein serine/threonine phosphatase activity	19	0.420633	0.0184725	67181, 218294, 14208, 243382, 71887, 19052, 56420, 19043, 67444, 19042, 382051, 170749, 53892, 79560, 19056, 74302, 98432, 19055, 320717	3642	53	17446	1.71725	1	0.331588	27.6088
GOTERM_MF_DIRECT	GO:0003824~catalytic activity	120	2.65663	0.0185996	227541, 50790, 74451, 270685, 50798, 22271, 67161, 76654, 18648, 12909, 20810, 53892, 14376, 224794, 327762, 320717, 14718, 22592, 15531, 14208, 17025, 26569, 71887, 66408, 272428, 209558, 20916, 18639, 68730, 72560, 246277, 13849, 66902, 14874, 79464, 104174, 268566, 16922, 23986, 14156, 244672, 11655, 15925, 72043, 51798, 24018, 14768, 13433, 192136, 11647, 57377, 110446, 56045, 67856, 27392, 2…	3642	479	17446	1.20006	1	0.330747	27.7712
GOTERM_CC_DIRECT	GO:0005844~polysome	16	0.354217	0.0186694	76626, 70248, 14265, 13629, 13494, 233908, 22327, 70646, 20239, 27050, 16210, 319195, 23879, 326622, 231659, 12317	3996	43	19662	1.83085	1	0.200227	25.9344
GOTERM_CC_DIRECT	GO:1904115~axon cytoplasm	13	0.287802	0.0187685	20615, 11776, 15114, 192652, 11777, 11774, 55946, 19387, 20655, 19385, 73689, 16561, 117197	3996	32	19662	1.99892	1	0.199211	26.0536
GOTERM_MF_DIRECT	GO:0003727~single-stranded RNA binding	16	0.354217	0.0188493	76626, 338371, 16952, 53319, 320209, 170744, 66410, 20744, 107817, 15289, 52609, 12418, 98758, 76850, 212442, 234311	3642	42	17446	1.82485	1	0.331691	28.0889
GOTERM_BP_DIRECT	GO:0030308~negative regulation of cell growth	37	0.819128	0.0189697	240514, 69601, 55942, 230784, 20720, 219158, 232560, 18016, 68585, 233805, 76500, 12696, 15378, 16323, 22791, 52808, 68350, 12575, 170770, 100040462, 140742, 17425, 20586, 229681, 18854, 22059, 68755, 56812, 54369, 19015, 11479, 19016, 11787, 67155, 58172, 237256, 216805	3740	125	18082	1.43109	1	0.569446	31.3144
INTERPRO	IPR006575:RWD domain	7	0.15497	0.0189973	66568, 106794, 57751, 319481, 66521, 192174, 16210	4103	12	20594	2.9279	1	0.669452	30.1592
GOTERM_BP_DIRECT	GO:0070192~chromosome organization involved in meiotic cell cycle	5	0.110693	0.0191142	19361, 19360, 12447, 11920, 22589	3740	6	18082	4.02897	1	0.569849	31.5126
GOTERM_BP_DIRECT	GO:0061157~mRNA destabilization	5	0.110693	0.0191142	74326, 237400, 80912, 56335, 231464	3740	6	18082	4.02897	1	0.569849	31.5126
INTERPRO	IPR001619:Sec1-like protein	6	0.132832	0.0192229	20912, 233405, 212986, 76983, 619371, 22365	4103	9	20594	3.34617	1	0.6689	30.4591
INTERPRO	IPR027482:Sec1-like, domain 2	6	0.132832	0.0192229	20912, 233405, 212986, 76983, 619371, 22365	4103	9	20594	3.34617	1	0.6689	30.4591
INTERPRO	IPR022967:RNA-binding domain, S1	6	0.132832	0.0192229	20926, 619605, 13665, 217207, 66583, 18572	4103	9	20594	3.34617	1	0.6689	30.4591
INTERPRO	IPR000994:Peptidase M24, structural domain	6	0.132832	0.0192229	18813, 56307, 114741, 75624, 321003, 18624	4103	9	20594	3.34617	1	0.6689	30.4591
GOTERM_MF_DIRECT	GO:0008013~beta-catenin binding	27	0.597742	0.0192285	56470, 26941, 80288, 21414, 23988, 21372, 17131, 18016, 12234, 18222, 59024, 72345, 19164, 19303, 240025, 107351, 12488, 54601, 13982, 19272, 216850, 13544, 13052, 67488, 12385, 12005, 12006	3642	84	17446	1.53972	1	0.334462	28.5689
KEGG_PATHWAY	mmu05134:Legionellosis	20	0.442772	0.0193526	15499, 11840, 16414, 12367, 14825, 67160, 17874, 20333, 16173, 18033, 15512, 12371, 15481, 17948, 19697, 15482, 24088, 20224, 269523, 12370	1608	57	7691	1.67823	0.996405	0.128268	22.8577
KEGG_PATHWAY	mmu05205:Proteoglycans in cancer	56	1.23976	0.0194194	11735, 19247, 72508, 286940, 11461, 83383, 17246, 18708, 329251, 15529, 15461, 14370, 12575, 110157, 19303, 69632, 14388, 13982, 108058, 16439, 14102, 22417, 26416, 22419, 26415, 208650, 16001, 20130, 24088, 22413, 22414, 11651, 11652, 14733, 12325, 12505, 109880, 14368, 18569, 14369, 14366, 16653, 14083, 13179, 22059, 12367, 16419, 13039, 18751, 13867, 13866, 20662, 20663, 18750, 18710, 14362	1608	203	7691	1.31944	0.996475	0.125822	22.9274
INTERPRO	IPR011047:Quinonprotein alcohol dehydrogenase-like superfamily	16	0.354217	0.0195152	13666, 72754, 73674, 50907, 21745, 72205, 78798, 106618, 110816, 68519, 213773, 104082, 30957, 56716, 225348, 217011	4103	44	20594	1.82518	1	0.669631	30.846
GOTERM_CC_DIRECT	GO:0016282~eukaryotic 43S preinitiation complex	8	0.177109	0.019607	27979, 13669, 16341, 56347, 53356, 223691, 55944, 98221	3996	15	19662	2.62422	1	0.205194	27.0538
GOTERM_CC_DIRECT	GO:0031011~Ino80 complex	8	0.177109	0.019607	109275, 20174, 69714, 56249, 56505, 233875, 70020, 56456	3996	15	19662	2.62422	1	0.205194	27.0538
UP_SEQ_FEATURE	domain:Ubiquitin-like	22	0.487049	0.0196444	272589, 27643, 18020, 226122, 20610, 68817, 22218, 59090, 327900, 94232, 80517, 66177, 59025, 170707, 79560, 28018, 54609, 224727, 98766, 67465, 64209, 69459	3936	62	18012	1.62382	1	0.945103	32.4213
GOTERM_BP_DIRECT	GO:0051092~positive regulation of NF-kappaB transcription factor activity	33	0.730573	0.0197322	93765, 11757, 19106, 217069, 13607, 71268, 15894, 268749, 12523, 67525, 108960, 14158, 93679, 19697, 117149, 106759, 332579, 72388, 22033, 142980, 16653, 16414, 12633, 240354, 74735, 18751, 76510, 17874, 73086, 57321, 57751, 24088, 22030	3740	109	18082	1.46373	1	0.579163	32.354
GOTERM_BP_DIRECT	GO:0048026~positive regulation of mRNA splicing, via spliceosome	9	0.199247	0.0197452	19656, 101214, 70248, 72000, 15481, 20462, 107701, 230753, 192170	3740	18	18082	2.41738	1	0.577049	32.3716
GOTERM_MF_DIRECT	GO:0043559~insulin binding	5	0.110693	0.0197618	18708, 71764, 16001, 16337, 15925	3642	6	17446	3.99185	1	0.339331	29.2391
GOTERM_MF_DIRECT	GO:0036435~K48-linked polyubiquitin binding	5	0.110693	0.0197618	67664, 217365, 56489, 22230, 269523	3642	6	17446	3.99185	1	0.339331	29.2391
GOTERM_MF_DIRECT	GO:0000062~fatty-acyl-CoA binding	14	0.30994	0.0198821	72482, 223920, 56357, 338350, 23986, 93732, 11364, 11363, 231086, 74159, 110842, 170760, 15378, 11430	3642	35	17446	1.91609	1	0.338365	29.3894
INTERPRO	IPR000980:SH2 domain	33	0.730573	0.0198892	19247, 20459, 16923, 20416, 20491, 18708, 12703, 217835, 14786, 230126, 14158, 27387, 20811, 192157, 20850, 20851, 20852, 77799, 54607, 20399, 21682, 17973, 20926, 20846, 20847, 209039, 208650, 17974, 16451, 16822, 18710, 106766, 16452	4103	113	20594	1.4658	1	0.671862	31.3379
GOTERM_BP_DIRECT	GO:0006310~DNA recombination	27	0.597742	0.0200172	19361, 12190, 109275, 15270, 19360, 69714, 68501, 319583, 56249, 12013, 19691, 15289, 66599, 70020, 56456, 170472, 193838, 67278, 16882, 12144, 56505, 67711, 20174, 77622, 67241, 66962, 269254	3740	85	18082	1.53575	1	0.579739	32.7386
GOTERM_MF_DIRECT	GO:0030674~protein binding, bridging	21	0.46491	0.0200735	11735, 234366, 67118, 19360, 53975, 71732, 16952, 109620, 71648, 21873, 97112, 232314, 108079, 12905, 27277, 13544, 17283, 50754, 58520, 27275, 211652	3642	61	17446	1.64909	1	0.338394	29.6279
GOTERM_BP_DIRECT	GO:0033077~T cell differentiation in thymus	15	0.332079	0.0202345	14369, 19885, 22059, 11491, 319583, 107817, 12010, 12192, 14012, 22417, 83945, 14370, 20850, 20851, 19090	3740	39	18082	1.85952	1	0.581385	33.0306
GOTERM_CC_DIRECT	GO:0005874~microtubule	83	1.8375	0.0203086	16580, 18541, 219072, 16582, 13669, 67117, 211660, 239591, 72296, 21371, 18970, 80280, 72416, 72515, 29819, 17318, 72948, 57436, 71924, 22142, 16570, 192652, 320244, 67203, 16573, 78798, 13383, 74256, 22680, 67443, 17758, 103733, 116870, 328580, 22146, 13589, 22143, 71774, 72205, 18286, 22153, 13430, 16563, 16562, 108911, 66257, 16561, 27428, 11799, 15505, 21454, 73242, 320554, 74764, 67501, 1548…	3996	327	19662	1.24891	1	0.209747	27.881
GOTERM_BP_DIRECT	GO:0030512~negative regulation of transforming growth factor beta receptor signaling pathway	19	0.420633	0.0205395	80288, 75788, 13430, 170676, 22059, 14828, 11491, 23988, 52662, 20481, 21809, 17131, 98403, 246154, 225631, 17826, 19042, 20482, 68371	3740	54	18082	1.70112	1	0.584583	33.4383
GOTERM_MF_DIRECT	GO:0001056~RNA polymerase III activity	9	0.199247	0.0208355	20016, 74414, 12909, 245841, 66491, 70408, 70428, 67065, 69833	3642	18	17446	2.39511	1	0.346156	30.5701
GOTERM_MF_DIRECT	GO:0008327~methyl-CpG binding	9	0.199247	0.0208355	114565, 27374, 17190, 71735, 13877, 17191, 13433, 70465, 15469	3642	18	17446	2.39511	1	0.346156	30.5701
INTERPRO	IPR001394:Peptidase C19, ubiquitin carboxyl-terminal hydrolase 2	19	0.420633	0.0208836	252870, 53376, 22225, 22224, 76800, 28035, 22217, 71472, 74256, 74112, 74841, 72344, 237898, 78787, 69727, 235323, 59025, 170707, 74270	4103	56	20594	1.70296	1	0.685138	32.6301
GOTERM_CC_DIRECT	GO:0005675~holo TFIIH complex	7	0.15497	0.0208931	22592, 68705, 12572, 209357, 14884, 17420, 23894	3996	12	19662	2.87025	1	0.213114	28.5633
GOTERM_CC_DIRECT	GO:0034663~endoplasmic reticulum chaperone complex	7	0.15497	0.0208931	64136, 22027, 66861, 12304, 14828, 12282, 67838	3996	12	19662	2.87025	1	0.213114	28.5633
GOTERM_CC_DIRECT	GO:0030126~COPI vesicle coat	7	0.15497	0.0208931	70349, 213827, 78891, 50797, 66111, 54161, 59042	3996	12	19662	2.87025	1	0.213114	28.5633
GOTERM_CC_DIRECT	GO:0012507~ER to Golgi transport vesicle membrane	7	0.15497	0.0208931	207352, 56494, 67727, 110379, 56041, 235623, 69162	3996	12	19662	2.87025	1	0.213114	28.5633
GOTERM_CC_DIRECT	GO:0005832~chaperonin-containing T-complex	6	0.132832	0.0209015	21454, 12465, 12466, 12464, 12462, 12461	3996	9	19662	3.28028	1	0.211202	28.5731
UP_SEQ_FEATURE	repeat:WD 11	12	0.265663	0.0209161	58523, 21745, 269470, 106618, 110816, 68519, 213773, 72205, 21771, 16897, 217325, 22388	3936	27	18012	2.03388	1	0.951701	34.132
UP_SEQ_FEATURE	repeat:WD 10	12	0.265663	0.0209161	58523, 21745, 269470, 106618, 110816, 68519, 213773, 72205, 21771, 16897, 217325, 22388	3936	27	18012	2.03388	1	0.951701	34.132
GOTERM_CC_DIRECT	GO:0030139~endocytic vesicle	19	0.420633	0.0209869	16580, 14252, 12488, 69601, 71732, 16573, 26903, 65969, 11845, 19329, 19344, 216869, 18805, 18260, 13660, 192786, 117149, 240752, 27494	3996	55	19662	1.69978	1	0.210017	28.6723
INTERPRO	IPR019786:Zinc finger, PHD-type, conserved site	21	0.46491	0.021085	209361, 20591, 269424, 107823, 26356, 100978, 268448, 21848, 21849, 76901, 68911, 217578, 22385, 268936, 78783, 217558, 233532, 21652, 74164, 192285, 74322	4103	64	20594	1.64694	1	0.684032	32.8889
INTERPRO	IPR005225:Small GTP-binding protein domain	45	0.996236	0.0213594	67844, 11852, 270192, 11854, 13629, 19349, 70359, 13494, 19700, 14852, 13495, 69834, 69237, 19329, 19341, 19344, 224624, 19346, 104303, 76877, 215449, 15461, 11891, 109905, 20224, 81003, 68365, 11843, 69288, 16653, 64143, 19769, 11840, 11845, 226982, 69581, 19339, 53869, 19335, 19331, 76688, 19330, 19428, 20130, 69721	4103	165	20594	1.36889	1	0.684211	33.2402
GOTERM_CC_DIRECT	GO:0001726~ruffle	29	0.642019	0.0213725	108100, 50918, 20459, 26941, 13169, 17886, 98845, 18016, 70549, 58800, 76932, 18826, 19062, 12488, 20399, 230837, 11845, 17772, 232288, 77113, 67425, 27279, 72333, 66616, 170835, 19158, 69178, 19159, 27494	3996	95	19662	1.50202	1	0.211519	29.1186
GOTERM_BP_DIRECT	GO:0045931~positive regulation of mitotic cell cycle	13	0.287802	0.0214162	12190, 13684, 27053, 17246, 11799, 15289, 53376, 19247, 18750, 230126, 72508, 20850, 20851	3740	32	18082	1.96412	1	0.597723	34.5971
GOTERM_BP_DIRECT	GO:0006405~RNA export from nucleus	8	0.177109	0.0215191	18226, 107939, 53319, 66679, 234865, 19385, 227699, 56488	3740	15	18082	2.57854	1	0.597201	34.7318
GOTERM_BP_DIRECT	GO:0045725~positive regulation of glycogen biosynthetic process	8	0.177109	0.0215191	69181, 20411, 11651, 11652, 16337, 384783, 76487, 103988	3740	15	18082	2.57854	1	0.597201	34.7318
GOTERM_MF_DIRECT	GO:0004843~thiol-dependent ubiquitin-specific protease activity	26	0.575603	0.0221685	252870, 53376, 22225, 71198, 22224, 76800, 22217, 71472, 74256, 93841, 80886, 74112, 21929, 226418, 74841, 72344, 52231, 237898, 69727, 235323, 59025, 170707, 320713, 74270, 66124, 21353	3642	81	17446	1.5376	1	0.36119	32.1899
INTERPRO	IPR000253:Forkhead-associated (FHA) domain	14	0.30994	0.0222346	20534, 100336, 68837, 106795, 17425, 268448, 66408, 16562, 66549, 231600, 16561, 83997, 76793, 59047	4103	37	20594	1.89918	1	0.694445	34.3487
GOTERM_BP_DIRECT	GO:0042116~macrophage activation	6	0.132832	0.0224961	108655, 18173, 11988, 70461, 21897, 107817	3740	9	18082	3.22317	1	0.611386	35.9983
GOTERM_BP_DIRECT	GO:0032464~positive regulation of protein homooligomerization	6	0.132832	0.0224961	12124, 237781, 12125, 171543, 14102, 170770	3740	9	18082	3.22317	1	0.611386	35.9983
GOTERM_BP_DIRECT	GO:0032688~negative regulation of interferon-beta production	6	0.132832	0.0224961	19043, 270151, 74019, 70312, 19698, 245860	3740	9	18082	3.22317	1	0.611386	35.9983
GOTERM_BP_DIRECT	GO:0006977~DNA damage response, signal transduction by p53 class mediator resulting in cell cycle arrest	6	0.132832	0.0224961	17246, 57913, 18854, 22059, 12575, 12905	3740	9	18082	3.22317	1	0.611386	35.9983
GOTERM_BP_DIRECT	GO:0045292~mRNA cis splicing, via spliceosome	6	0.132832	0.0224961	433702, 20227, 69942, 69305, 68092, 60321	3740	9	18082	3.22317	1	0.611386	35.9983
GOTERM_BP_DIRECT	GO:0046626~regulation of insulin receptor signaling pathway	7	0.15497	0.0227104	18708, 19246, 22084, 12567, 98415, 108155, 66898	3740	12	18082	2.82028	1	0.612634	36.2728
GOTERM_BP_DIRECT	GO:0035970~peptidyl-threonine dephosphorylation	7	0.15497	0.0227104	19043, 19042, 382051, 14208, 53892, 240672, 319520	3740	12	18082	2.82028	1	0.612634	36.2728
GOTERM_BP_DIRECT	GO:1902894~negative regulation of pri-miRNA transcription from RNA polymerase II promoter	7	0.15497	0.0227104	19015, 20807, 73181, 14465, 15182, 19013, 18028	3740	12	18082	2.82028	1	0.612634	36.2728
GOTERM_BP_DIRECT	GO:0048009~insulin-like growth factor receptor signaling pathway	7	0.15497	0.0227104	13666, 18708, 22084, 11651, 16001, 57330, 18795	3740	12	18082	2.82028	1	0.612634	36.2728
GOTERM_BP_DIRECT	GO:0045717~negative regulation of fatty acid biosynthetic process	7	0.15497	0.0227104	228775, 244373, 11814, 231070, 230796, 226144, 11363	3740	12	18082	2.82028	1	0.612634	36.2728
GOTERM_BP_DIRECT	GO:0060391~positive regulation of SMAD protein import into nucleus	7	0.15497	0.0227104	21812, 12161, 12159, 21809, 71805, 18119, 12166	3740	12	18082	2.82028	1	0.612634	36.2728
GOTERM_BP_DIRECT	GO:0008360~regulation of cell shape	40	0.885544	0.0229324	108100, 19229, 69710, 104445, 26941, 232906, 27373, 16952, 140570, 23837, 17886, 27428, 15894, 140810, 71960, 70573, 16404, 73910, 330319, 214897, 235611, 93871, 14061, 13144, 19303, 218952, 14083, 114301, 13383, 102098, 22388, 69581, 67938, 20351, 83946, 224014, 50768, 15451, 14673, 104318	3740	139	18082	1.3913	1	0.613988	36.5562
GOTERM_MF_DIRECT	GO:0005086~ARF guanyl-nucleotide exchange factor activity	11	0.243524	0.0229853	50907, 50753, 66212, 107338, 17973, 17974, 19157, 19158, 19159, 245666, 232227	3642	25	17446	2.1077	1	0.369064	33.1648
GOTERM_MF_DIRECT	GO:0033613~activating transcription factor binding	11	0.243524	0.0229853	19016, 17258, 16596, 216877, 22393, 108143, 16476, 14463, 19697, 15525, 17126	3642	25	17446	2.1077	1	0.369064	33.1648
GOTERM_MF_DIRECT	GO:0004579~dolichyl-diphosphooligosaccharide-protein glycotransferase activity	6	0.132832	0.0233824	16430, 103963, 13135, 68292, 67075, 13200	3642	9	17446	3.19348	1	0.371427	33.634
GOTERM_BP_DIRECT	GO:0007568~aging	48	1.06265	0.0241135	11556, 12258, 17960, 13665, 13629, 72508, 11651, 21809, 18970, 20416, 20496, 12524, 12330, 12301, 17190, 12018, 17191, 18507, 12371, 20655, 19697, 16168, 13435, 13405, 214084, 54601, 13179, 16478, 16011, 16414, 11846, 21858, 13382, 14630, 238871, 20466, 11549, 14629, 106052, 19017, 276770, 16476, 56722, 235623, 12385, 224045, 11607, 243725	3740	173	18082	1.34144	1	0.630428	38.0435
SMART	SM00593:RUN	9	0.199247	0.0244816	217201, 105835, 51799, 72296, 19347, 52822, 353047, 70432, 100213	2239	18	10425	2.32805	1	0.453228	31.0983
GOTERM_BP_DIRECT	GO:0008283~cell proliferation	59	1.30618	0.0244879	83701, 27377, 12190, 105083, 70601, 80280, 12192, 105782, 16891, 21832, 216134, 77987, 12018, 15461, 56632, 231672, 231915, 50927, 14534, 13809, 384783, 19015, 75458, 231841, 22601, 67014, 68083, 225523, 66711, 319583, 29877, 17220, 216190, 21810, 70024, 215449, 270086, 235323, 16363, 14158, 54124, 18550, 12977, 66629, 100336, 70248, 18712, 12181, 106298, 16889, 53414, 30877, 69113, 56351, 72935,…	3740	220	18082	1.29659	1	0.63393	38.5081
GOTERM_BP_DIRECT	GO:0010719~negative regulation of epithelial to mesenchymal transition	10	0.221386	0.0246943	19052, 67525, 69601, 71890, 66072, 15451, 13636, 52662, 246154, 68371	3740	22	18082	2.19762	1	0.634834	38.7627
UP_SEQ_FEATURE	domain:F-box	23	0.509188	0.0247438	70611, 30838, 67731, 213311, 76454, 231670, 27224, 106052, 50753, 213499, 50789, 50754, 71999, 27401, 50755, 30840, 230904, 101358, 269529, 30843, 231672, 57443, 72194	3936	67	18012	1.57094	1	0.970444	39.0361
UP_KEYWORDS	Cytoplasmic vesicle	112	2.47952	0.0247824	67727, 72296, 16952, 26903, 69024, 55946, 14270, 19349, 50797, 17281, 231832, 54609, 13660, 27999, 13143, 22784, 56334, 641340, 77799, 54525, 207495, 68151, 68365, 218035, 71732, 12659, 101113, 233405, 20821, 93685, 24088, 67844, 227801, 110379, 13169, 13430, 54161, 16561, 15893, 207352, 12703, 320398, 11920, 56418, 84095, 225326, 106759, 68728, 14368, 54608, 21897, 209815, 30931, 69226, 53869, 1…	4331	489	22680	1.1994	0.999992	0.119843	30.0935
GOTERM_BP_DIRECT	GO:0000183~chromatin silencing at rDNA	19	0.420633	0.0247853	21429, 93762, 101867, 15182, 75316, 15077, 19646, 20466, 66136, 64424, 20016, 21374, 116848, 20937, 319160, 20019, 13433, 20017, 319155	3740	55	18082	1.67019	1	0.633994	38.8747
GOTERM_BP_DIRECT	GO:0032008~positive regulation of TOR signaling	12	0.265663	0.0248277	68441, 110379, 14456, 56692, 56716, 319481, 22433, 268933, 216805, 78757, 66629, 268706	3740	29	18082	2.00059	1	0.632435	38.9268
GOTERM_BP_DIRECT	GO:0001824~blastocyst development	12	0.265663	0.0248277	107829, 50927, 217558, 21812, 12537, 20587, 23996, 14791, 13135, 67439, 108098, 12334	3740	29	18082	2.00059	1	0.632435	38.9268
UP_KEYWORDS	Redox-active center	16	0.354217	0.024936	72736, 66861, 72599, 72170, 11757, 53382, 50527, 105245, 14827, 13382, 76654, 12304, 69568, 232223, 67475, 106200	4331	47	22680	1.78269	0.999993	0.119333	30.2504
UP_SEQ_FEATURE	zinc finger region:RING-type; degenerate	10	0.221386	0.0251191	103737, 268749, 71838, 68795, 101471, 53621, 54151, 19647, 211007, 81909	3936	21	18012	2.17915	1	0.970007	39.4978
GOTERM_CC_DIRECT	GO:0000777~condensed chromosome kinetochore	26	0.575603	0.0253841	52717, 67117, 101994, 70998, 19387, 12236, 23837, 12237, 53951, 70088, 57247, 11799, 66311, 12617, 26951, 71735, 67203, 72155, 17120, 234865, 52653, 68014, 381280, 320394, 22680, 72400	3996	84	19662	1.52299	1	0.244174	33.6082
GOTERM_CC_DIRECT	GO:0005666~DNA-directed RNA polymerase III complex	9	0.199247	0.0254071	20016, 74414, 12909, 245841, 66491, 70408, 70428, 67065, 69833	3996	19	19662	2.33073	1	0.242227	33.6332
INTERPRO	IPR007087:Zinc finger, C2H2	168	3.71928	0.0255533	230848, 387609, 100043133, 50794, 380912, 234725, 26466, 57247, 72020, 16601, 72611, 66277, 619310, 233893, 69930, 228913, 78251, 170753, 68744, 228911, 66573, 329559, 72556, 104349, 104348, 81003, 16969, 434178, 22781, 73680, 243372, 240041, 74352, 22689, 474156, 78266, 66408, 269800, 208292, 22680, 320080, 71834, 27275, 30046, 52231, 27274, 93681, 232976, 216238, 232878, 242747, 636741, 228807,…	4103	731	20594	1.15354	1	0.740307	38.3959
GOTERM_CC_DIRECT	GO:0031519~PcG protein complex	11	0.243524	0.0256736	71458, 69587, 76073, 52609, 56353, 13000, 19763, 12418, 13001, 12416, 71041	3996	26	19662	2.08172	1	0.242336	33.9216
INTERPRO	IPR007052:CS-like domain	8	0.177109	0.0260509	57874, 12301, 66917, 56351, 72171, 52653, 67429, 71472	4103	16	20594	2.50963	1	0.742901	38.982
INTERPRO	IPR005113:uDENN domain	8	0.177109	0.0260509	227801, 228355, 76954, 19347, 102442, 319934, 209773, 72121	4103	16	20594	2.50963	1	0.742901	38.982
INTERPRO	IPR005112:dDENN domain	8	0.177109	0.0260509	227801, 228355, 76954, 19347, 102442, 319934, 209773, 72121	4103	16	20594	2.50963	1	0.742901	38.982
INTERPRO	IPR000717:Proteasome component (PCI) domain	8	0.177109	0.0260509	234069, 13669, 16341, 56347, 66997, 98221, 26572, 22123	4103	16	20594	2.50963	1	0.742901	38.982
INTERPRO	IPR001194:DENN domain	8	0.177109	0.0260509	227801, 228355, 76954, 19347, 102442, 319934, 209773, 72121	4103	16	20594	2.50963	1	0.742901	38.982
INTERPRO	IPR012317:Poly(ADP-ribose) polymerase, catalytic domain	8	0.177109	0.0260509	235587, 11546, 328417, 101187, 99929, 74493, 547253, 67287	4103	16	20594	2.50963	1	0.742901	38.982
UP_KEYWORDS	Lipid transport	25	0.553465	0.0261097	71720, 18559, 110611, 11814, 171504, 228983, 26569, 320571, 68505, 56018, 79554, 16803, 18391, 69076, 103161, 170459, 20845, 231999, 76303, 66113, 54670, 64291, 170460, 23943, 244882	4331	85	22680	1.5402	0.999996	0.123414	31.4387
SMART	SM00800:uDENN	8	0.177109	0.0261675	227801, 228355, 76954, 19347, 102442, 319934, 209773, 72121	2239	15	10425	2.48325	1	0.463979	32.8662
SMART	SM00316:SM00316	6	0.132832	0.0262776	20926, 619605, 13665, 217207, 66583, 18572	2239	9	10425	3.10406	1	0.454126	32.9802
GOTERM_BP_DIRECT	GO:0006919~activation of cysteine-type endopeptidase activity involved in apoptotic process	22	0.487049	0.0263085	13666, 18854, 12905, 19016, 223870, 20846, 57913, 50768, 29816, 12018, 20202, 12371, 22436, 20201, 18053, 68350, 269523, 18567, 16452, 223453, 170770, 12370	3740	67	18082	1.58753	1	0.651833	40.7203
GOTERM_BP_DIRECT	GO:0032868~response to insulin	23	0.509188	0.0265686	15107, 18416, 230784, 72508, 14590, 11652, 12953, 64930, 108155, 16418, 69719, 18639, 18708, 20912, 63873, 67996, 19013, 57317, 19062, 235623, 19697, 17187, 24088	3740	71	18082	1.56619	1	0.653328	41.0301
GOTERM_BP_DIRECT	GO:2001237~negative regulation of extrinsic apoptotic signaling pathway	16	0.354217	0.0268174	20439, 240518, 72508, 12159, 14630, 12633, 83946, 16905, 14629, 11477, 21812, 12421, 16403, 22601, 19697, 19192	3740	44	18082	1.75809	1	0.654644	41.325
GOTERM_BP_DIRECT	GO:0006635~fatty acid beta-oxidation	16	0.354217	0.0268174	19305, 15107, 67460, 230784, 110446, 23986, 20524, 93732, 11364, 231086, 19015, 51798, 74147, 19302, 11430, 78070	3740	44	18082	1.75809	1	0.654644	41.325
INTERPRO	IPR015151:Beta-adaptin appendage, C-terminal subdomain	4	0.0885544	0.0268749	11764, 11774, 71770, 67489	4103	4	20594	5.01925	1	0.749716	39.9409
INTERPRO	IPR006383:HAD-superfamily hydrolase, subfamily IB, PSPase-like	4	0.0885544	0.0268749	100678, 73373, 107569, 237928	4103	4	20594	5.01925	1	0.749716	39.9409
INTERPRO	IPR013822:Signal recognition particle, SRP54 subunit, helical bundle	4	0.0885544	0.0268749	24067, 67398, 100101806, 665155	4103	4	20594	5.01925	1	0.749716	39.9409
INTERPRO	IPR000897:Signal recognition particle, SRP54 subunit, GTPase domain	4	0.0885544	0.0268749	24067, 67398, 100101806, 665155	4103	4	20594	5.01925	1	0.749716	39.9409
INTERPRO	IPR003094:Fructose-2,6-bisphosphatase	4	0.0885544	0.0268749	170768, 18639, 18640, 270198	4103	4	20594	5.01925	1	0.749716	39.9409
INTERPRO	IPR013079:6-phosphofructo-2-kinase	4	0.0885544	0.0268749	170768, 18639, 18640, 270198	4103	4	20594	5.01925	1	0.749716	39.9409
SMART	SM00361:RRM_1	11	0.243524	0.0276199	19656, 230721, 74111, 108121, 67197, 67959, 76938, 12696, 18458, 53621, 22183	2239	25	10425	2.04868	1	0.46	34.3552
GOTERM_BP_DIRECT	GO:0000245~spliceosomal complex assembly	9	0.199247	0.0280503	27366, 66603, 20641, 67242, 67332, 53890, 28035, 20222, 66877	3740	19	18082	2.29015	1	0.669216	42.7659
GOTERM_BP_DIRECT	GO:0032968~positive regulation of transcription elongation from RNA polymerase II promoter	9	0.199247	0.0280503	22083, 20926, 54624, 68705, 98053, 114741, 52609, 235497, 13716	3740	19	18082	2.29015	1	0.669216	42.7659
GOTERM_BP_DIRECT	GO:0071897~DNA biosynthetic process	9	0.199247	0.0280503	66449, 26447, 16882, 319583, 21877, 18970, 56210, 72568, 210106	3740	19	18082	2.29015	1	0.669216	42.7659
GOTERM_BP_DIRECT	GO:0042274~ribosomal small subunit biogenesis	9	0.199247	0.0280503	98956, 20935, 67205, 353258, 224823, 20115, 67619, 54127, 75416	3740	19	18082	2.29015	1	0.669216	42.7659
GOTERM_BP_DIRECT	GO:0042176~regulation of protein catabolic process	9	0.199247	0.0280503	19052, 11865, 21762, 17246, 66222, 217379, 14084, 18550, 22123	3740	19	18082	2.29015	1	0.669216	42.7659
GOTERM_BP_DIRECT	GO:0031334~positive regulation of protein complex assembly	9	0.199247	0.0280503	329679, 218333, 14084, 216742, 22218, 16475, 72948, 225849, 269523	3740	19	18082	2.29015	1	0.669216	42.7659
INTERPRO	IPR001452:Src homology-3 domain	55	1.21762	0.0282492	108100, 27375, 72296, 14270, 98845, 75415, 211914, 18708, 105835, 213649, 210274, 12298, 20811, 16796, 329416, 319262, 19200, 12488, 77799, 207495, 140721, 333654, 21872, 21873, 13383, 20405, 100213, 71972, 54324, 236915, 13196, 71302, 223435, 20459, 20410, 13169, 20411, 24057, 53972, 20491, 622434, 378460, 21981, 219140, 27059, 21682, 17973, 66898, 70097, 67425, 242594, 51789, 17974, 80708, 66616	4103	212	20594	1.30217	1	0.763042	41.5086
UP_SEQ_FEATURE	domain:NTF2	6	0.132832	0.0282783	27041, 237082, 53319, 68051, 23881, 56488	3936	9	18012	3.05081	1	0.979341	43.255
UP_SEQ_FEATURE	binding site:Alpha-ketoglutarate	6	0.132832	0.0282783	76804, 69113, 16922, 227696, 227699, 230674	3936	9	18012	3.05081	1	0.979341	43.255
UP_SEQ_FEATURE	domain:FCP1 homology	6	0.132832	0.0282783	67181, 227292, 52468, 67655, 79560, 329506	3936	9	18012	3.05081	1	0.979341	43.255
UP_SEQ_FEATURE	active site:Tele-phosphohistidine intermediate	6	0.132832	0.0282783	18639, 319801, 56451, 18648, 18640, 270198	3936	9	18012	3.05081	1	0.979341	43.255
GOTERM_MF_DIRECT	GO:0043565~sequence-specific DNA binding	153	3.3872	0.0283035	20807, 56198, 14815, 12915, 20182, 77128, 12913, 18092, 12013, 20186, 17283, 272382, 12014, 228913, 13713, 15213, 207785, 19697, 19205, 18742, 11865, 11863, 54422, 22781, 16478, 20375, 52615, 13982, 18022, 269800, 73754, 19015, 19016, 19017, 116871, 14011, 229007, 116870, 19013, 93681, 16476, 217166, 67488, 19687, 232878, 13709, 17536, 58805, 17537, 68837, 21414, 12355, 74570, 14009, 15402, 22490…	3642	633	17446	1.15783	1	0.427827	39.1963
GOTERM_BP_DIRECT	GO:0006486~protein glycosylation	34	0.752712	0.0283583	64136, 54613, 53625, 208624, 103963, 75847, 320011, 20454, 18145, 97884, 338337, 246728, 117592, 19164, 26879, 14042, 26877, 232984, 28146, 14043, 14538, 20448, 108902, 20443, 20442, 68273, 217734, 68292, 13200, 78754, 73068, 16430, 13135, 56395	3740	116	18082	1.41708	1	0.671149	43.1206
GOTERM_CC_DIRECT	GO:0005719~nuclear euchromatin	12	0.265663	0.0284589	19656, 20186, 19017, 20174, 330409, 21374, 21414, 20586, 50708, 16476, 21848, 21849	3996	30	19662	1.96817	1	0.262885	36.8675
GOTERM_BP_DIRECT	GO:0022604~regulation of cell morphogenesis	11	0.243524	0.0287698	227634, 69232, 76007, 80288, 56364, 27059, 13640, 67785, 76850, 83946, 229707	3740	26	18082	2.04548	1	0.674385	43.5912
UP_SEQ_FEATURE	domain:DRBM 2	7	0.15497	0.0294177	23992, 110532, 19106, 29819, 56417, 20744, 13211	3936	12	18012	2.66946	1	0.981004	44.5549
UP_SEQ_FEATURE	domain:DRBM 1	7	0.15497	0.0294177	23992, 110532, 19106, 29819, 56417, 20744, 13211	3936	12	18012	2.66946	1	0.981004	44.5549
GOTERM_MF_DIRECT	GO:0001047~core promoter binding	24	0.531326	0.0295073	18432, 11865, 100040462, 15951, 15950, 229906, 21414, 15182, 20375, 15184, 226695, 51810, 17764, 19656, 71514, 18143, 224903, 13557, 116870, 67488, 14056, 22433, 19698, 18627	3642	75	17446	1.53287	1	0.438516	40.4885
INTERPRO	IPR000418:Ets domain	11	0.243524	0.0295508	69257, 272382, 14011, 13876, 13875, 104156, 13713, 20375, 23872, 13709, 14009	4103	27	20594	2.04488	1	0.774559	42.9575
KEGG_PATHWAY	mmu05162:Measles	39	0.863405	0.029597	13666, 228607, 19106, 13665, 13000, 11651, 11652, 13001, 15467, 17221, 18708, 21929, 12447, 18036, 246728, 12444, 18033, 12567, 15481, 19697, 56417, 15482, 20850, 20851, 170770, 68098, 12675, 22059, 14102, 17874, 20846, 20847, 15512, 54131, 56489, 16451, 18710, 24088, 16452	1608	136	7691	1.37158	0.999825	0.18227	32.8993
GOTERM_BP_DIRECT	GO:0055007~cardiac muscle cell differentiation	14	0.30994	0.0296393	14534, 12159, 14463, 64930, 216850, 11364, 55978, 108655, 14465, 75547, 12301, 20679, 12317, 73422	3740	37	18082	1.82937	1	0.683317	44.5734
GOTERM_BP_DIRECT	GO:0046627~negative regulation of insulin receptor signaling pathway	14	0.30994	0.0296393	228869, 19267, 19268, 19255, 72508, 64930, 18751, 12703, 19062, 98496, 22084, 18750, 19697, 107351	3740	37	18082	1.82937	1	0.683317	44.5734
GOTERM_BP_DIRECT	GO:0031648~protein destabilization	14	0.30994	0.0296393	231600, 103425, 15901, 12234, 106052, 50789, 50754, 17246, 67819, 20821, 22433, 68350, 19302, 19090	3740	37	18082	1.82937	1	0.683317	44.5734
GOTERM_BP_DIRECT	GO:2000973~regulation of pro-B cell differentiation	4	0.0885544	0.0298658	20662, 20663, 216742, 216805	3740	4	18082	4.83476	1	0.684057	44.8266
GOTERM_BP_DIRECT	GO:0090156~cellular sphingolipid homeostasis	4	0.0885544	0.0298658	66844, 66612, 74244, 227102	3740	4	18082	4.83476	1	0.684057	44.8266
GOTERM_BP_DIRECT	GO:0034227~tRNA thio-modification	4	0.0885544	0.0298658	69372, 68205, 66965, 233189	3740	4	18082	4.83476	1	0.684057	44.8266
GOTERM_BP_DIRECT	GO:0046654~tetrahydrofolate biosynthetic process	4	0.0885544	0.0298658	13361, 14528, 14450, 108147	3740	4	18082	4.83476	1	0.684057	44.8266
GOTERM_BP_DIRECT	GO:0070859~positive regulation of bile acid biosynthetic process	4	0.0885544	0.0298658	13122, 170459, 20845, 217166	3740	4	18082	4.83476	1	0.684057	44.8266
GOTERM_BP_DIRECT	GO:0032447~protein urmylation	4	0.0885544	0.0298658	69372, 68205, 66965, 233189	3740	4	18082	4.83476	1	0.684057	44.8266
GOTERM_BP_DIRECT	GO:0045876~positive regulation of sister chromatid cohesion	4	0.0885544	0.0298658	71514, 19357, 14156, 320209	3740	4	18082	4.83476	1	0.684057	44.8266
GOTERM_BP_DIRECT	GO:0006382~adenosine to inosine editing	4	0.0885544	0.0298658	110532, 56335, 56417, 75686	3740	4	18082	4.83476	1	0.684057	44.8266
GOTERM_MF_DIRECT	GO:0003714~transcription corepressor activity	44	0.974098	0.0302637	20602, 387609, 27374, 56198, 12593, 15184, 21413, 239099, 21372, 21849, 22088, 21885, 228775, 15259, 76022, 228790, 13875, 13713, 79362, 100302730, 12396, 18432, 320271, 71458, 20893, 20586, 56353, 12180, 217864, 20481, 97064, 20466, 57259, 244879, 22417, 23957, 272359, 20482, 13198, 116870, 22601, 71990, 16475, 68196	3642	157	17446	1.34248	1	0.443957	41.2871
BIOCARTA	m_tpoPathway:TPO Signaling Pathway	14	0.30994	0.0305339	13000, 20416, 18751, 18708, 20846, 21832, 20662, 15461, 18750, 16476, 20850, 110157, 20851, 16452	382	27	1289	1.74966	0.999665	0.798125	33.2918
GOTERM_BP_DIRECT	GO:0045860~positive regulation of protein kinase activity	21	0.46491	0.0305999	216439, 19229, 14083, 24047, 56040, 26397, 216869, 14456, 19164, 66616, 12005, 67468, 16822, 12977, 12006, 109905, 12568, 12575, 19303, 23922, 243725	3740	64	18082	1.58641	1	0.69096	45.6397
GOTERM_CC_DIRECT	GO:0016592~mediator complex	13	0.287802	0.0306285	70625, 68975, 80509, 70208, 66213, 59024, 170826, 23989, 69790, 67224, 381379, 230753, 108098	3996	34	19662	1.88134	1	0.277767	39.0764
GOTERM_MF_DIRECT	GO:0003873~6-phosphofructo-2-kinase activity	4	0.0885544	0.0306532	170768, 18639, 18640, 270198	3642	4	17446	4.79023	1	0.445295	41.6944
GOTERM_MF_DIRECT	GO:0044020~histone methyltransferase activity (H4-R3 specific)	4	0.0885544	0.0306532	99890, 27374, 214572, 15469	3642	4	17446	4.79023	1	0.445295	41.6944
GOTERM_MF_DIRECT	GO:0005381~iron ion transmembrane transporter activity	4	0.0885544	0.0306532	53945, 18174, 22042, 67712	3642	4	17446	4.79023	1	0.445295	41.6944
GOTERM_MF_DIRECT	GO:0005047~signal recognition particle binding	4	0.0885544	0.0306532	67398, 27058, 66661, 217337	3642	4	17446	4.79023	1	0.445295	41.6944
UP_KEYWORDS	ADP-ribosylation	14	0.30994	0.0306574	13666, 192160, 11546, 114741, 16404, 101187, 215449, 12237, 74493, 12005, 12006, 231600, 66352, 16211	4331	40	22680	1.83283	1	0.142206	35.8674
UP_KEYWORDS	SH3 domain	52	1.15121	0.0306888	108100, 27375, 72296, 14270, 98845, 75415, 211914, 18708, 105835, 213649, 210274, 12298, 20811, 16796, 329416, 319262, 19200, 12488, 77799, 140721, 333654, 21872, 21873, 13383, 20405, 100213, 71972, 54324, 236915, 13196, 71302, 223435, 20459, 20410, 13169, 20411, 24057, 53972, 20491, 378460, 21981, 219140, 27059, 21682, 17973, 66898, 70097, 67425, 51789, 17974, 80708, 66616	4331	208	22680	1.30917	1	0.14097	35.897
UP_KEYWORDS	Kinetochore	27	0.597742	0.0309642	52717, 67117, 101994, 70998, 67139, 19387, 12236, 23837, 53951, 12237, 70088, 57247, 11799, 66311, 12617, 26951, 71735, 67203, 72155, 17120, 234865, 52653, 68014, 320394, 22680, 72400, 67037	4331	95	22680	1.48832	1	0.140802	36.1564
GOTERM_MF_DIRECT	GO:0016757~transferase activity, transferring glycosyl groups	56	1.23976	0.0310024	101351, 54613, 53625, 11872, 208624, 103963, 320011, 22271, 76654, 97884, 18700, 56737, 381903, 14538, 20448, 108902, 20443, 20442, 108155, 223774, 217734, 13200, 78754, 73068, 16430, 231050, 58193, 66902, 74493, 99929, 547253, 55981, 17305, 22247, 218271, 67287, 20454, 13478, 117592, 26879, 14042, 26877, 232984, 14043, 140484, 22236, 11546, 207958, 101187, 76485, 68273, 80294, 67556, 217664, 227…	3642	208	17446	1.28968	1	0.446177	42.0573
INTERPRO	IPR017975:Tubulin, conserved site	9	0.199247	0.0313573	71924, 22142, 103733, 22153, 22154, 56427, 67951, 22146, 22143	4103	20	20594	2.25866	1	0.790712	44.9124
GOTERM_BP_DIRECT	GO:0031397~negative regulation of protein ubiquitination	15	0.332079	0.031376	14629, 21929, 67490, 216869, 15502, 71974, 240518, 72400, 70369, 108155, 12568, 17131, 69237, 18627, 27050	3740	41	18082	1.76881	1	0.698137	46.487
GOTERM_BP_DIRECT	GO:0005978~glycogen biosynthetic process	8	0.177109	0.031562	217166, 56351, 11651, 11652, 103988, 18627, 11364, 53412	3740	16	18082	2.41738	1	0.698284	46.6882
GOTERM_BP_DIRECT	GO:0000380~alternative mRNA splicing, via spliceosome	8	0.177109	0.031562	71514, 76936, 67996, 76938, 54633, 110809, 56758, 69562	3740	16	18082	2.41738	1	0.698284	46.6882
GOTERM_BP_DIRECT	GO:0045793~positive regulation of cell size	8	0.177109	0.031562	11622, 12421, 15516, 11977, 13614, 12567, 108155, 15519	3740	16	18082	2.41738	1	0.698284	46.6882
GOTERM_BP_DIRECT	GO:0007020~microtubule nucleation	8	0.177109	0.031562	75991, 103733, 74237, 67203, 100986, 328580, 104318, 51885	3740	16	18082	2.41738	1	0.698284	46.6882
GOTERM_BP_DIRECT	GO:0030150~protein import into mitochondrial matrix	8	0.177109	0.031562	67105, 641376, 66449, 17714, 52838, 53333, 53600, 223696	3740	16	18082	2.41738	1	0.698284	46.6882
INTERPRO	IPR018222:Nuclear transport factor 2, Eukaryote	6	0.132832	0.0322226	27041, 237082, 53319, 68051, 23881, 56488	4103	10	20594	3.01155	1	0.796002	45.8261
INTERPRO	IPR002075:Nuclear transport factor 2	6	0.132832	0.0322226	27041, 237082, 53319, 68051, 23881, 56488	4103	10	20594	3.01155	1	0.796002	45.8261
INTERPRO	IPR002194:Chaperonin TCP-1, conserved site	6	0.132832	0.0322226	21454, 12465, 12466, 12464, 12462, 12461	4103	10	20594	3.01155	1	0.796002	45.8261
INTERPRO	IPR027410:TCP-1-like chaperonin intermediate domain	6	0.132832	0.0322226	21454, 12465, 12466, 12464, 12462, 12461	4103	10	20594	3.01155	1	0.796002	45.8261
GOTERM_CC_DIRECT	GO:0002199~zona pellucida receptor complex	7	0.15497	0.0322452	21454, 12465, 12466, 12464, 12462, 12461, 15482	3996	13	19662	2.64946	1	0.287902	40.675
UP_KEYWORDS	Cilium biogenesis/degradation	37	0.819128	0.032584	73692, 15114, 70235, 22153, 433956, 654470, 99100, 55978, 104831, 320299, 140810, 26425, 74019, 26426, 71982, 319845, 76260, 216274, 620631, 13660, 77048, 213575, 15223, 104394, 20878, 73834, 277939, 213081, 218232, 76967, 72421, 13196, 18536, 56542, 217335, 231214, 11972	4331	140	22680	1.38398	1	0.146318	37.662
GOTERM_CC_DIRECT	GO:0015629~actin cytoskeleton	53	1.17335	0.0328372	108100, 228869, 104445, 226251, 17886, 211401, 80879, 329251, 75547, 56431, 26428, 75646, 13716, 74192, 207495, 65970, 69635, 11491, 17120, 18022, 22388, 224014, 225372, 57028, 12385, 23789, 76709, 243725, 18107, 108897, 232906, 83815, 11856, 60595, 225631, 18826, 14158, 66395, 224807, 209773, 56376, 12632, 171543, 22330, 66898, 77113, 18131, 72333, 19230, 20843, 67655, 225115, 226182	3996	201	19662	1.29742	1	0.290044	41.2505
INTERPRO	IPR001217:STAT transcription factor, core	5	0.110693	0.0328534	20846, 20847, 20850, 20851, 20852	4103	7	20594	3.58518	1	0.798724	46.4831
INTERPRO	IPR015988:STAT transcription factor, coiled coil	5	0.110693	0.0328534	20846, 20847, 20850, 20851, 20852	4103	7	20594	3.58518	1	0.798724	46.4831
INTERPRO	IPR013801:STAT transcription factor, DNA-binding	5	0.110693	0.0328534	20846, 20847, 20850, 20851, 20852	4103	7	20594	3.58518	1	0.798724	46.4831
INTERPRO	IPR013800:STAT transcription factor, all-alpha	5	0.110693	0.0328534	20846, 20847, 20850, 20851, 20852	4103	7	20594	3.58518	1	0.798724	46.4831
INTERPRO	IPR013799:STAT transcription factor, protein interaction	5	0.110693	0.0328534	20846, 20847, 20850, 20851, 20852	4103	7	20594	3.58518	1	0.798724	46.4831
INTERPRO	IPR012345:STAT transcription factor, DNA-binding, subdomain	5	0.110693	0.0328534	20846, 20847, 20850, 20851, 20852	4103	7	20594	3.58518	1	0.798724	46.4831
GOTERM_BP_DIRECT	GO:0016311~dephosphorylation	32	0.708435	0.032926	19267, 19246, 19247, 218294, 19268, 19262, 56291, 545622, 104831, 19042, 24018, 170749, 19062, 240672, 59047, 231637, 67603, 11647, 19255, 56318, 77116, 18218, 19272, 17772, 56420, 67078, 218232, 11433, 72542, 74302, 319520, 19055	3740	109	18082	1.41938	1	0.711765	48.1417
GOTERM_CC_DIRECT	GO:0005759~mitochondrial matrix	50	1.10693	0.0330679	67417, 68332, 75593, 18416, 71799, 100121, 102436, 244141, 83945, 230577, 27402, 66072, 53895, 66400, 15107, 66449, 17714, 272428, 13382, 66904, 71238, 14149, 104444, 19361, 109093, 21915, 56451, 219158, 243382, 66254, 235040, 20416, 11655, 18597, 71941, 117147, 56357, 110446, 74238, 22059, 68550, 211948, 11364, 11363, 224481, 27050, 217214, 212679, 212442, 75530	3996	188	19662	1.30862	1	0.289449	41.4733
GOTERM_MF_DIRECT	GO:0030695~GTPase regulator activity	8	0.177109	0.0330787	76123, 83945, 105835, 19730, 14787, 64930, 71729, 67839	3642	16	17446	2.39511	1	0.465097	44.1715
GOTERM_MF_DIRECT	GO:0070063~RNA polymerase binding	8	0.177109	0.0330787	240255, 218973, 101471, 54196, 106298, 24075, 72949, 18627	3642	16	17446	2.39511	1	0.465097	44.1715
SMART	SM00962:SM00962	4	0.0885544	0.0331742	24067, 67398, 100101806, 665155	2239	4	10425	4.6561	1	0.51277	39.77
SMART	SM01020:SM01020	4	0.0885544	0.0331742	11764, 11774, 71770, 67489	2239	4	10425	4.6561	1	0.51277	39.77
SMART	SM00963:SM00963	4	0.0885544	0.0331742	24067, 67398, 100101806, 665155	2239	4	10425	4.6561	1	0.51277	39.77
BIOCARTA	m_hivnefPathway:HIV-I Nef: negative effector of Fas and TNF	25	0.553465	0.0332125	12675, 14083, 12367, 12633, 14102, 16907, 12368, 12905, 16905, 17246, 12537, 11797, 26408, 18033, 19165, 12371, 19164, 19697, 26400, 53859, 26401, 22030, 19090, 12370, 67384	382	58	1289	1.45446	0.999836	0.76599	35.6584
GOTERM_BP_DIRECT	GO:1900182~positive regulation of protein localization to nucleus	10	0.221386	0.0333055	13666, 12488, 76936, 230784, 11651, 93679, 108155, 18053, 80280, 14061	3740	23	18082	2.10207	1	0.713956	48.5394
GOTERM_BP_DIRECT	GO:0048041~focal adhesion assembly	10	0.221386	0.0333055	218952, 19229, 20411, 50768, 11854, 11856, 16475, 108911, 19272, 19303	3740	23	18082	2.10207	1	0.713956	48.5394
GOTERM_BP_DIRECT	GO:0006891~intra-Golgi vesicle-mediated transport	10	0.221386	0.0333055	97484, 56494, 338337, 19346, 270192, 70349, 50797, 16834, 67542, 59042	3740	23	18082	2.10207	1	0.713956	48.5394
GOTERM_BP_DIRECT	GO:0008089~anterograde axonal transport	10	0.221386	0.0333055	20615, 15114, 11776, 11777, 11774, 55946, 20655, 73689, 16561, 117197	3740	23	18082	2.10207	1	0.713956	48.5394
BIOCARTA	m_chemicalPathway:Apoptotic Signaling in Response to DNA Damage	12	0.265663	0.0336606	18751, 20846, 14083, 11920, 13665, 18750, 12371, 11651, 22059, 12367, 12368, 19303	382	22	1289	1.84055	0.999854	0.716912	36.0467
BIOCARTA	m_egfPathway:EGF Signaling Pathway	15	0.332079	0.0338053	20807, 13000, 20416, 13645, 18751, 18708, 20846, 20662, 15461, 18750, 16476, 16451, 20850, 26401, 110157	382	30	1289	1.68717	0.99986	0.670136	36.1716
KEGG_PATHWAY	mmu05219:Bladder cancer	15	0.332079	0.0338238	16653, 69635, 22059, 13645, 17246, 73086, 13557, 13866, 15461, 12567, 109880, 13144, 110157, 12575, 13143	1608	41	7691	1.74986	0.99995	0.201662	36.6785
KEGG_PATHWAY	mmu05211:Renal cell carcinoma	22	0.487049	0.0338692	71745, 11863, 19247, 16653, 14388, 11651, 11652, 21809, 22346, 214230, 18708, 20662, 215449, 20663, 15461, 16476, 18710, 109905, 216805, 109880, 110157, 14194	1608	68	7691	1.54743	0.999951	0.197897	36.718
UP_SEQ_FEATURE	binding site:ATP	147	3.25437	0.0341071	13666, 107045, 227541, 67417, 22321, 228012, 102436, 227154, 20187, 140810, 18647, 20811, 13660, 110157, 13144, 13143, 12660, 17164, 75292, 69131, 68968, 272428, 16337, 214230, 11479, 11477, 14773, 23938, 16001, 13549, 56542, 104175, 233011, 13841, 107951, 19229, 20459, 332110, 59126, 11651, 12236, 11652, 319583, 58800, 26921, 226419, 18595, 13835, 21812, 26408, 14158, 214897, 71941, 66663, 27219…	3936	583	18012	1.15387	1	0.98914	49.6132
UP_KEYWORDS	FAD	32	0.708435	0.0342329	338350, 117167, 50527, 12953, 320878, 319945, 17769, 104009, 110842, 67475, 11692, 14204, 56357, 93732, 78797, 67096, 13382, 18984, 11364, 210009, 11363, 13058, 240334, 14149, 22436, 171580, 19193, 232223, 11430, 66841, 218865, 217707	4331	118	22680	1.42011	1	0.151821	39.1609
KEGG_PATHWAY	mmu04145:Phagosome	47	1.04051	0.0342984	66212, 27060, 15019, 140494, 22153, 15039, 15042, 19349, 14131, 11461, 20387, 19344, 12330, 17195, 13040, 22154, 15239, 71693, 67951, 225326, 17533, 22042, 11964, 22142, 15006, 21871, 53421, 76252, 15051, 16414, 73834, 16419, 13039, 21827, 20333, 14129, 20335, 216238, 12317, 56644, 71116, 15002, 24088, 22146, 11972, 22143, 15001	1608	171	7691	1.31461	0.999957	0.196282	37.0903
GOTERM_CC_DIRECT	GO:0042645~mitochondrial nucleoid	16	0.354217	0.0344063	21780, 15108, 74238, 68550, 98238, 52575, 226153, 224481, 231086, 72416, 68626, 50776, 66132, 327762, 380601, 72831	3996	46	19662	1.71145	1	0.297025	42.7506
GOTERM_BP_DIRECT	GO:0031047~gene silencing by RNA	18	0.398495	0.0346303	83701, 14265, 23992, 52846, 233833, 68092, 231464, 433702, 230594, 76793, 56463, 18458, 213988, 56417, 16475, 76850, 17454, 232791	3740	53	18082	1.64199	1	0.726136	49.9051
GOTERM_BP_DIRECT	GO:0007257~activation of JUN kinase activity	13	0.287802	0.0346961	69601, 19246, 319955, 30957, 14388, 12005, 24047, 70834, 26400, 68350, 117149, 26401, 224014	3740	34	18082	1.84858	1	0.724878	49.972
UP_SEQ_FEATURE	zinc finger region:GATA-type; atypical	4	0.0885544	0.0348566	116871, 116870, 23942, 22589	3936	4	18012	4.57622	1	0.98934	50.3799
UP_SEQ_FEATURE	repeat:HAT 8	4	0.0885544	0.0348566	68879, 67439, 228410, 66877	3936	4	18012	4.57622	1	0.98934	50.3799
UP_SEQ_FEATURE	zinc finger region:MYM-type 1	4	0.0885544	0.0348566	76007, 219105, 56364, 67785	3936	4	18012	4.57622	1	0.98934	50.3799
UP_SEQ_FEATURE	zinc finger region:MYM-type 4	4	0.0885544	0.0348566	76007, 219105, 56364, 67785	3936	4	18012	4.57622	1	0.98934	50.3799
UP_SEQ_FEATURE	zinc finger region:MYM-type 5	4	0.0885544	0.0348566	76007, 219105, 56364, 67785	3936	4	18012	4.57622	1	0.98934	50.3799
UP_SEQ_FEATURE	domain:Thioredoxin 3	4	0.0885544	0.0348566	72599, 66861, 12304, 105245	3936	4	18012	4.57622	1	0.98934	50.3799
UP_SEQ_FEATURE	repeat:HAT 9	4	0.0885544	0.0348566	68879, 67439, 228410, 66877	3936	4	18012	4.57622	1	0.98934	50.3799
GOTERM_CC_DIRECT	GO:0000812~Swr1 complex	6	0.132832	0.034905	20174, 81601, 100683, 66471, 56505, 78656	3996	10	19662	2.95225	1	0.298329	43.2198
GOTERM_CC_DIRECT	GO:0061700~GATOR2 complex	6	0.132832	0.034905	140742, 110379, 230784, 319481, 268933, 80909	3996	10	19662	2.95225	1	0.298329	43.2198
GOTERM_BP_DIRECT	GO:0060397~JAK-STAT cascade involved in growth hormone signaling pathway	7	0.15497	0.0349292	20846, 19246, 12703, 11491, 20850, 16452, 20851	3740	13	18082	2.60333	1	0.725362	50.2084
GOTERM_BP_DIRECT	GO:0043923~positive regulation by host of viral transcription	7	0.15497	0.0349292	83383, 20587, 20586, 15451, 16476, 98415, 68776	3740	13	18082	2.60333	1	0.725362	50.2084
GOTERM_BP_DIRECT	GO:0009303~rRNA transcription	7	0.15497	0.0349292	70333, 21969, 18150, 22059, 20019, 20017, 216443	3740	13	18082	2.60333	1	0.725362	50.2084
GOTERM_BP_DIRECT	GO:0042535~positive regulation of tumor necrosis factor biosynthetic process	7	0.15497	0.0349292	17164, 21897, 14131, 12772, 16803, 24088, 13058	3740	13	18082	2.60333	1	0.725362	50.2084
GOTERM_BP_DIRECT	GO:0040037~negative regulation of fibroblast growth factor receptor signaling pathway	7	0.15497	0.0349292	22417, 24064, 24063, 14733, 18053, 116701, 72043	3740	13	18082	2.60333	1	0.725362	50.2084
GOTERM_BP_DIRECT	GO:0016180~snRNA processing	7	0.15497	0.0349292	72656, 101861, 70044, 77065, 109077, 70422, 229543	3740	13	18082	2.60333	1	0.725362	50.2084
BIOCARTA	m_prc2Pathway:The PRC2 Complex Sets Long-term Gene Silencing Through Modification of Histone Tails	8	0.177109	0.0349977	13626, 15182, 353170, 19763, 12418, 14056, 14055, 19646	382	12	1289	2.24956	0.999898	0.639853	37.1923
GOTERM_CC_DIRECT	GO:0031428~box C/D snoRNP complex	5	0.110693	0.0351757	14113, 27966, 67134, 55989, 20826	3996	7	19662	3.51459	1	0.297972	43.473
GOTERM_MF_DIRECT	GO:0008757~S-adenosylmethionine-dependent methyltransferase activity	10	0.221386	0.0351806	74455, 79565, 73419, 101867, 214572, 20937, 110109, 18537, 100609, 231803	3642	23	17446	2.08271	1	0.483357	46.2375
INTERPRO	IPR004088:K Homology domain, type 1	16	0.354217	0.0352899	14265, 110611, 23983, 22668, 240396, 237400, 319765, 108797, 66362, 23879, 20218, 74200, 16549, 320267, 52705, 219094	4103	47	20594	1.70868	1	0.818221	48.9507
GOTERM_MF_DIRECT	GO:0001046~core promoter sequence-specific DNA binding	16	0.354217	0.0353003	11865, 11911, 27374, 22059, 21847, 15184, 13982, 353187, 19016, 21969, 229599, 116870, 217166, 19697, 244059, 230753	3642	45	17446	1.70319	1	0.48161	46.3529
INTERPRO	IPR001683:Phox homologous domain	17	0.376356	0.0353762	69024, 101113, 69226, 67804, 18805, 142682, 74718, 74479, 71982, 320119, 66616, 102607, 69178, 218699, 240752, 18704, 382083	4103	51	20594	1.67308	1	0.815559	49.0361
UP_KEYWORDS	DNA recombination	21	0.46491	0.0353902	12190, 19361, 109275, 193838, 15270, 69714, 68501, 67278, 16882, 319583, 56249, 56505, 67711, 20174, 15289, 77622, 67241, 66962, 269254, 70020, 56456	4331	70	22680	1.571	1	0.155177	40.1928
GOTERM_CC_DIRECT	GO:0005811~lipid particle	21	0.46491	0.0354114	76577, 50790, 11687, 66853, 243362, 19349, 234564, 18194, 69573, 68832, 66905, 226407, 18391, 229285, 105501, 215449, 66968, 67469, 13660, 269523, 15525	3996	66	19662	1.56559	1	0.297373	43.6926
UP_KEYWORDS	Dioxygenase	24	0.531326	0.035578	12583, 20591, 65973, 76804, 66400, 11687, 16922, 72041, 56401, 194388, 107817, 216850, 230674, 26383, 69113, 26433, 270086, 170752, 68736, 227696, 71952, 211488, 67014, 77035	4331	83	22680	1.51422	1	0.154528	40.3586
UP_KEYWORDS	Amino-acid biosynthesis	10	0.221386	0.0357206	100678, 27053, 236539, 69051, 18416, 56454, 70396, 66194, 210009, 14718	4331	25	22680	2.09467	1	0.15371	40.4843
GOTERM_BP_DIRECT	GO:0030335~positive regulation of cell migration	54	1.19548	0.0359609	319565, 230233, 74195, 20909, 12159, 18708, 18222, 15289, 20304, 18805, 16403, 104836, 17387, 14786, 15461, 13144, 14538, 12822, 52822, 14828, 11491, 16337, 353310, 70834, 384783, 11477, 22419, 16001, 12554, 75296, 19229, 50918, 11854, 60595, 11652, 13609, 225631, 13835, 18595, 21812, 12877, 14158, 18550, 12977, 76509, 13614, 14083, 20357, 20351, 223697, 18750, 54635, 22433, 16452	3740	203	18082	1.28609	1	0.733928	51.2421
GOTERM_BP_DIRECT	GO:0043433~negative regulation of sequence-specific DNA binding transcription factor activity	22	0.487049	0.0359719	209361, 14368, 15903, 71890, 20893, 18712, 15182, 13982, 22218, 17131, 15901, 17283, 23957, 13198, 22393, 14456, 108960, 19820, 16001, 15378, 14056, 14239	3740	69	18082	1.54152	1	0.732137	51.253
GOTERM_MF_DIRECT	GO:0008432~JUN kinase binding	7	0.15497	0.0364253	71890, 21815, 30957, 14083, 16573, 70834, 26401	3642	13	17446	2.57935	1	0.489626	47.4268
KEGG_PATHWAY	mmu04330:Notch signaling pathway	17	0.376356	0.0366384	433586, 20602, 74198, 14534, 15182, 270118, 11491, 13544, 18222, 18131, 19664, 19165, 207521, 19164, 18519, 66935, 17305	1608	49	7691	1.65939	0.999979	0.204452	39.0849
GOTERM_BP_DIRECT	GO:0070534~protein K63-linked ubiquitination	14	0.30994	0.0367669	77891, 70238, 93765, 67118, 70620, 67128, 320311, 240518, 67921, 19720, 67196, 432649, 70294, 22030	3740	38	18082	1.78123	1	0.738087	52.0355
GOTERM_BP_DIRECT	GO:0051276~chromosome organization	14	0.30994	0.0367669	12190, 71514, 105083, 19360, 101185, 109263, 66311, 22059, 319583, 75686, 12144, 70099, 16434, 320394	3740	38	18082	1.78123	1	0.738087	52.0355
UP_KEYWORDS	Exocytosis	20	0.442772	0.0368398	228993, 269589, 18717, 54525, 22249, 20615, 211446, 15114, 242662, 16897, 22343, 19339, 105504, 102058, 20981, 102607, 11891, 109658, 217325, 18704	4331	66	22680	1.58687	1	0.156799	41.4623
INTERPRO	IPR015655:Protein phosphatase 2C	8	0.177109	0.0368427	19043, 67444, 19042, 382051, 14208, 243382, 53892, 71887	4103	17	20594	2.362	1	0.824951	50.4668
INTERPRO	IPR023779:Chromo domain, conserved site	8	0.177109	0.0368427	20937, 52609, 12593, 12418, 12416, 75339, 64707, 244059	4103	17	20594	2.362	1	0.824951	50.4668
GOTERM_BP_DIRECT	GO:0045910~negative regulation of DNA recombination	5	0.110693	0.0373516	226409, 16882, 12144, 17685, 17686	3740	7	18082	3.4534	1	0.741851	52.6033
GOTERM_BP_DIRECT	GO:0043405~regulation of MAP kinase activity	5	0.110693	0.0373516	228775, 69131, 15239, 22088, 72699	3740	7	18082	3.4534	1	0.741851	52.6033
GOTERM_BP_DIRECT	GO:0000729~DNA double-strand break processing	5	0.110693	0.0373516	93765, 70620, 13990, 12144, 327762	3740	7	18082	3.4534	1	0.741851	52.6033
GOTERM_BP_DIRECT	GO:0075522~IRES-dependent viral translational initiation	5	0.110693	0.0373516	27979, 13669, 20823, 55944, 19205	3740	7	18082	3.4534	1	0.741851	52.6033
GOTERM_BP_DIRECT	GO:0038066~p38MAPK cascade	5	0.110693	0.0373516	17164, 22026, 26408, 26416, 12192	3740	7	18082	3.4534	1	0.741851	52.6033
GOTERM_BP_DIRECT	GO:0044829~positive regulation by host of viral genome replication	5	0.110693	0.0373516	240255, 67231, 15481, 98415, 30960	3740	7	18082	3.4534	1	0.741851	52.6033
GOTERM_BP_DIRECT	GO:0000154~rRNA modification	5	0.110693	0.0373516	67134, 98956, 55989, 66254, 224481	3740	7	18082	3.4534	1	0.741851	52.6033
GOTERM_BP_DIRECT	GO:0019530~taurine metabolic process	5	0.110693	0.0373516	12583, 236539, 246277, 20850, 20851	3740	7	18082	3.4534	1	0.741851	52.6033
GOTERM_BP_DIRECT	GO:0098789~pre-mRNA cleavage required for polyadenylation	5	0.110693	0.0373516	433702, 70044, 108062, 68092, 52670	3740	7	18082	3.4534	1	0.741851	52.6033
GOTERM_BP_DIRECT	GO:0010941~regulation of cell death	6	0.132832	0.0374413	26408, 26356, 16478, 56412, 22241, 18053	3740	10	18082	2.90086	1	0.740849	52.6898
GOTERM_BP_DIRECT	GO:0035414~negative regulation of catenin import into nucleus	6	0.132832	0.0374413	69601, 26941, 97064, 12006, 13726, 14362	3740	10	18082	2.90086	1	0.740849	52.6898
GOTERM_BP_DIRECT	GO:0090557~establishment of endothelial intestinal barrier	6	0.132832	0.0374413	17874, 16456, 21872, 21873, 12737, 15894	3740	10	18082	2.90086	1	0.740849	52.6898
GOTERM_BP_DIRECT	GO:0016558~protein import into peroxisome matrix	6	0.132832	0.0374413	103737, 19305, 66887, 74043, 18633, 19302	3740	10	18082	2.90086	1	0.740849	52.6898
GOTERM_BP_DIRECT	GO:0034063~stress granule assembly	6	0.132832	0.0374413	12696, 14786, 270086, 80913, 54633, 20239	3740	10	18082	2.90086	1	0.740849	52.6898
GOTERM_BP_DIRECT	GO:0090136~epithelial cell-cell adhesion	6	0.132832	0.0374413	20807, 16582, 16147, 12385, 22330, 16419	3740	10	18082	2.90086	1	0.740849	52.6898
GOTERM_BP_DIRECT	GO:0045943~positive regulation of transcription from RNA polymerase I promoter	6	0.132832	0.0374413	13666, 11911, 217995, 21429, 216877, 13866	3740	10	18082	2.90086	1	0.740849	52.6898
GOTERM_BP_DIRECT	GO:0061088~regulation of sequestering of zinc ion	6	0.132832	0.0374413	22784, 226781, 11776, 210148, 69048, 66500	3740	10	18082	2.90086	1	0.740849	52.6898
GOTERM_BP_DIRECT	GO:0007029~endoplasmic reticulum organization	11	0.243524	0.0374525	13666, 19305, 67767, 70361, 53421, 66890, 75909, 67163, 30934, 231580, 240832	3740	27	18082	1.96972	1	0.739108	52.7006
KEGG_PATHWAY	mmu04620:Toll-like receptor signaling pathway	30	0.664158	0.0377594	11651, 170744, 11652, 16803, 18708, 20304, 12524, 20303, 18033, 19697, 117149, 26400, 106759, 12370, 142980, 12675, 27056, 21897, 17874, 26397, 20846, 17087, 26416, 26415, 56489, 16476, 54131, 56066, 18710, 24088	1608	101	7691	1.42068	0.999985	0.206216	40.0194
INTERPRO	IPR005135:Endonuclease/exonuclease/phosphatase	11	0.243524	0.0379879	77622, 58994, 69537, 67484, 19062, 20598, 231464, 68737, 211948, 170835, 212111	4103	28	20594	1.97185	1	0.831123	51.5574
UP_SEQ_FEATURE	domain:PCI	9	0.199247	0.0380588	234069, 13669, 16341, 56347, 108679, 66997, 98221, 26572, 22123	3936	19	18012	2.16768	1	0.992399	53.5325
SMART	SM00799:DENN	8	0.177109	0.0380893	227801, 228355, 76954, 19347, 102442, 319934, 209773, 72121	2239	16	10425	2.32805	1	0.551821	44.211
SMART	SM00801:dDENN	8	0.177109	0.0380893	227801, 228355, 76954, 19347, 102442, 319934, 209773, 72121	2239	16	10425	2.32805	1	0.551821	44.211
GOTERM_CC_DIRECT	GO:0031901~early endosome membrane	26	0.575603	0.0381788	16952, 16897, 52662, 108911, 216190, 19344, 74718, 71801, 27403, 15239, 231832, 84095, 102607, 13660, 210108, 98878, 68151, 68365, 18854, 77116, 20405, 101113, 233405, 67804, 216238, 69178	3996	87	19662	1.47047	1	0.314488	46.2117
GOTERM_MF_DIRECT	GO:0003712~transcription cofactor activity	19	0.420633	0.0382504	73674, 17536, 15951, 100683, 23989, 268448, 55927, 69790, 109115, 104721, 319748, 59024, 67488, 18519, 192285, 230753, 211586, 50724, 12400	3642	57	17446	1.59674	1	0.50393	49.1259
GOTERM_BP_DIRECT	GO:0008285~negative regulation of cell proliferation	95	2.10317	0.0382553	20807, 13590, 26941, 19106, 50794, 231872, 20606, 12159, 11539, 170823, 22088, 15467, 18015, 75079, 18016, 83383, 17283, 83945, 237911, 18226, 108679, 15461, 21376, 22084, 12018, 12575, 110157, 65973, 26356, 20587, 19255, 15959, 64930, 20481, 69034, 18022, 12227, 18028, 57259, 17125, 56812, 12226, 17126, 54139, 19016, 209039, 83669, 50768, 16476, 70465, 12554, 319164, 24088, 236732, 19229, 69601,…	3740	384	18082	1.1961	1	0.744832	53.4684
GOTERM_BP_DIRECT	GO:0090398~cellular senescence	9	0.199247	0.0384839	20807, 15270, 67241, 99890, 68501, 15461, 18854, 12317, 12575	3740	20	18082	2.17564	1	0.745129	53.6848
GOTERM_BP_DIRECT	GO:0071539~protein localization to centrosome	9	0.199247	0.0384839	71982, 17997, 18536, 20878, 74477, 104318, 52023, 277939, 77048	3740	20	18082	2.17564	1	0.745129	53.6848
GOTERM_BP_DIRECT	GO:0006541~glutamine metabolic process	9	0.199247	0.0384839	14583, 27053, 51797, 236539, 229363, 52633, 14590, 70396, 69719	3740	20	18082	2.17564	1	0.745129	53.6848
GOTERM_BP_DIRECT	GO:0000413~protein peptidyl-prolyl isomerization	9	0.199247	0.0384839	14228, 67418, 14229, 67738, 14225, 268373, 19386, 18087, 68816	3740	20	18082	2.17564	1	0.745129	53.6848
GOTERM_MF_DIRECT	GO:0043140~ATP-dependent 3'-5' DNA helicase activity	5	0.110693	0.0385491	19691, 170472, 77987, 12144, 56505	3642	7	17446	3.42159	1	0.503778	49.3989
UP_KEYWORDS	Immunity	92	2.03675	0.039034	73174, 67767, 26943, 67664, 72029, 74414, 434341, 70312, 228607, 15019, 12258, 230787, 16952, 19106, 217069, 71956, 15354, 16803, 12010, 67065, 109305, 12523, 20186, 15289, 12524, 246728, 12909, 20202, 17948, 20201, 72699, 19200, 12268, 15006, 77799, 142980, 56399, 107515, 64435, 15959, 74256, 54725, 100039796, 21822, 54131, 12480, 209446, 56644, 15002, 24088, 15001, 12516, 19229, 69601, 13169, 7…	4331	401	22680	1.20143	1	0.164039	43.3363
KEGG_PATHWAY	mmu04350:TGF-beta signaling pathway	26	0.575603	0.0391455	21781, 15903, 104394, 13590, 242316, 75788, 16326, 13179, 72508, 73699, 12159, 21809, 17131, 18119, 15901, 17125, 12166, 17126, 19052, 11479, 11477, 21812, 21815, 12161, 14313, 16323	1608	85	7691	1.46302	0.99999	0.209195	41.1568
KEGG_PATHWAY	mmu04917:Prolactin signaling pathway	23	0.509188	0.0394967	16653, 11651, 11652, 13982, 20416, 103988, 18708, 20846, 12703, 18033, 20662, 12444, 26416, 20663, 15461, 26415, 18710, 19697, 192157, 20850, 20851, 16452, 110157	1608	73	7691	1.50696	0.999991	0.207146	41.4417
GOTERM_CC_DIRECT	GO:0005788~endoplasmic reticulum lumen	30	0.664158	0.0395556	101351, 22027, 64136, 72599, 66861, 100037258, 105245, 320011, 67902, 12321, 72050, 12304, 18551, 18550, 18554, 27362, 14828, 30934, 14827, 30935, 67838, 76299, 30931, 22417, 107338, 52377, 22419, 66967, 12317, 12282	3996	104	19662	1.41935	1	0.321558	47.4252
SMART	SM00220:S_TKc	97	2.14744	0.040038	240880, 13666, 227541, 228012, 140810, 228775, 18647, 218699, 13144, 110157, 13143, 17164, 75292, 69131, 11479, 11477, 14773, 23938, 56542, 13549, 104175, 107951, 59126, 11651, 11652, 26921, 226419, 21812, 26408, 214897, 27219, 26400, 74178, 26401, 140780, 12675, 330177, 18712, 20878, 226778, 102626, 53608, 320119, 230809, 104318, 69847, 12572, 27373, 19106, 13000, 72508, 140859, 15467, 231580, 1…	2239	380	10425	1.18853	1	0.559407	45.8855
UP_KEYWORDS	Lysosome	60	1.32832	0.0403994	11735, 68441, 71913, 15114, 214597, 69596, 65969, 19349, 353047, 80877, 21929, 17281, 13040, 56632, 64294, 16792, 219024, 22784, 81003, 14204, 54525, 218035, 71732, 268512, 73689, 72519, 232146, 105171, 268706, 12514, 233405, 14628, 12480, 69071, 11433, 211286, 320311, 74919, 16563, 387524, 18145, 74718, 53599, 17966, 11891, 14420, 74374, 20615, 224132, 56318, 14590, 13039, 16889, 74140, 170737, …	4331	249	22680	1.26185	1	0.167901	44.4742
GOTERM_BP_DIRECT	GO:0071479~cellular response to ionizing radiation	12	0.265663	0.0406812	19361, 106052, 11852, 26416, 56349, 77065, 22059, 21353, 12144, 231724, 12575, 170770	3740	31	18082	1.87152	1	0.762882	55.7172
GOTERM_BP_DIRECT	GO:0006913~nucleocytoplasmic transport	12	0.265663	0.0406812	18432, 71999, 11737, 21428, 12326, 208104, 66471, 19428, 12005, 12568, 71844, 269800	3740	31	18082	1.87152	1	0.762882	55.7172
GOTERM_BP_DIRECT	GO:0031663~lipopolysaccharide-mediated signaling pathway	12	0.265663	0.0406812	17874, 20304, 20846, 83433, 17087, 16173, 26416, 108960, 54131, 11651, 16803, 106759	3740	31	18082	1.87152	1	0.762882	55.7172
GOTERM_BP_DIRECT	GO:0046677~response to antibiotic	12	0.265663	0.0406812	11556, 22276, 11647, 12371, 57432, 20655, 22059, 16451, 15519, 16452, 15901, 12370	3740	31	18082	1.87152	1	0.762882	55.7172
UP_SEQ_FEATURE	DNA-binding region:ETS	11	0.243524	0.0407991	69257, 272382, 14011, 13876, 13875, 104156, 13713, 20375, 23872, 13709, 14009	3936	26	18012	1.93609	1	0.994189	56.0785
GOTERM_BP_DIRECT	GO:0008630~intrinsic apoptotic signaling pathway in response to DNA damage	18	0.398495	0.0411044	12190, 329679, 12125, 18854, 18970, 17685, 12050, 18708, 319955, 73181, 11920, 12045, 12018, 56489, 12371, 106021, 17350, 19090	3740	54	18082	1.61159	1	0.764723	56.0987
INTERPRO	IPR017455:Zinc finger, FYVE-related	13	0.287802	0.0411155	217695, 319740, 211978, 17281, 71801, 170749, 52822, 15239, 216238, 74302, 70432, 224014, 13998	4103	36	20594	1.81251	1	0.851567	54.4216
GOTERM_BP_DIRECT	GO:0000082~G1/S transition of mitotic cell cycle	20	0.442772	0.0417135	13684, 106795, 72508, 19385, 20620, 108058, 69581, 231327, 11479, 11477, 12447, 12325, 27401, 12444, 17420, 12567, 16323, 24075, 19055, 12575	3740	62	18082	1.5596	1	0.76808	56.6425
GOTERM_BP_DIRECT	GO:0032088~negative regulation of NF-kappaB transcription factor activity	21	0.46491	0.0417664	15223, 252870, 67490, 69601, 66568, 70312, 434341, 67245, 80280, 74256, 21929, 20186, 83945, 216869, 66083, 107392, 108960, 230594, 23938, 20821, 223453	3740	66	18082	1.53833	1	0.766784	56.6894
INTERPRO	IPR023123:Tubulin, C-terminal	9	0.199247	0.0420426	71924, 22142, 103733, 22153, 22154, 56427, 67951, 22146, 22143	4103	21	20594	2.15111	1	0.855001	55.2393
INTERPRO	IPR000217:Tubulin	9	0.199247	0.0420426	71924, 22142, 103733, 22153, 22154, 56427, 67951, 22146, 22143	4103	21	20594	2.15111	1	0.855001	55.2393
INTERPRO	IPR008280:Tubulin/FtsZ, C-terminal	9	0.199247	0.0420426	71924, 22142, 103733, 22153, 22154, 56427, 67951, 22146, 22143	4103	21	20594	2.15111	1	0.855001	55.2393
INTERPRO	IPR003008:Tubulin/FtsZ, GTPase domain	9	0.199247	0.0420426	71924, 22142, 103733, 22153, 22154, 56427, 67951, 22146, 22143	4103	21	20594	2.15111	1	0.855001	55.2393
BIOCARTA	m_etsPathway:METS affect on Macrophage Differentiation	11	0.243524	0.042317	104394, 20602, 53975, 19651, 15182, 15461, 16476, 15184, 23872, 12977, 20466	382	20	1289	1.85589	0.999986	0.672266	43.1351
SMART	SM00964:SM00964	5	0.110693	0.0424132	20846, 20847, 20850, 20851, 20852	2239	7	10425	3.32578	1	0.570223	47.8631
GOTERM_MF_DIRECT	GO:0032947~protein complex scaffold	16	0.354217	0.0425851	268566, 26941, 233833, 14924, 100986, 83797, 13383, 26556, 70097, 216869, 12421, 56692, 75547, 227622, 12005, 211652	3642	46	17446	1.66617	1	0.536665	52.9562
SMART	SM00382:AAA	41	0.907682	0.042619	27377, 19361, 66887, 20928, 665155, 18669, 17220, 27406, 27407, 100019, 26425, 17215, 27421, 116733, 67089, 24015, 77987, 27403, 26428, 67459, 70472, 237877, 19181, 100101806, 27409, 269523, 224742, 219189, 67398, 23996, 30934, 56505, 74254, 57815, 24067, 229003, 20174, 19356, 66821, 69263, 19687	2239	144	10425	1.32569	1	0.56181	48.0312
KEGG_PATHWAY	mmu04010:MAPK signaling pathway	65	1.43901	0.0428145	20807, 11911, 286940, 18015, 19043, 19042, 15461, 240672, 12298, 19697, 19698, 17346, 53859, 110157, 17164, 16478, 18218, 14102, 26397, 16177, 216869, 13198, 30957, 26416, 26415, 23938, 16476, 20130, 319520, 14673, 19056, 19055, 22030, 11651, 11652, 21809, 13645, 26921, 18595, 21812, 26408, 56692, 215449, 18033, 15481, 109905, 15482, 26400, 109880, 26401, 67603, 12675, 330177, 16653, 22059, 12367…	1608	251	7691	1.23862	0.999997	0.218941	44.0717
KEGG_PATHWAY	mmu04915:Estrogen signaling pathway	29	0.642019	0.043152	11911, 22027, 11651, 12915, 11652, 20416, 18797, 12913, 18795, 18708, 11515, 15461, 15481, 208647, 15482, 11512, 110157, 14228, 14229, 16653, 13982, 16439, 15516, 20662, 20663, 15512, 16476, 18710, 15519	1608	98	7691	1.41537	0.999997	0.216752	44.333
GOTERM_BP_DIRECT	GO:0016573~histone acetylation	13	0.287802	0.0431613	73674, 81601, 100683, 14534, 70088, 56505, 109115, 231151, 20174, 227867, 18519, 226182, 73247	3740	35	18082	1.79577	1	0.776391	57.9093
UP_SEQ_FEATURE	repeat:TPR 4	27	0.597742	0.0432642	76123, 19305, 72656, 209683, 74196, 100037258, 74838, 22083, 67009, 74764, 70551, 76260, 620631, 19302, 65973, 50927, 103220, 278279, 74549, 15959, 56401, 108155, 67839, 213081, 20867, 72421, 217449	3936	86	18012	1.43672	1	0.995361	58.2551
GOTERM_CC_DIRECT	GO:0031902~late endosome membrane	26	0.575603	0.0433604	11852, 353258, 19349, 69596, 11752, 22088, 18145, 107305, 18805, 116733, 74718, 69028, 330192, 67028, 245860, 22784, 219024, 218035, 18174, 71732, 27008, 73711, 72519, 56494, 233405, 67468	3996	88	19662	1.45376	1	0.344468	50.6467
SMART	SM00591:RWD	6	0.132832	0.0434147	66568, 57751, 319481, 66521, 192174, 16210	2239	10	10425	2.79366	1	0.558744	48.6766
UP_SEQ_FEATURE	domain:Protein kinase	127	2.8116	0.0435556	13666, 240880, 227541, 228012, 227154, 140810, 20187, 228775, 18647, 108960, 20811, 218699, 110157, 13144, 13143, 17164, 75292, 69131, 68968, 16337, 214230, 11479, 11477, 13848, 14773, 23938, 16001, 13549, 56542, 104175, 13841, 19229, 107951, 20459, 332110, 59126, 11651, 12236, 11652, 26921, 226419, 18595, 13835, 21812, 26408, 24014, 14158, 214897, 27219, 26400, 67045, 74178, 26401, 140780, 12675…	3936	502	18012	1.15773	1	0.995108	58.5055
GOTERM_BP_DIRECT	GO:0048193~Golgi vesicle transport	8	0.177109	0.0443113	27277, 72772, 104303, 56041, 213827, 19159, 66629, 66682	3740	17	18082	2.27518	1	0.783662	58.8905
GOTERM_BP_DIRECT	GO:0002224~toll-like receptor signaling pathway	8	0.177109	0.0443113	17164, 12524, 142980, 108960, 21897, 170744, 102626, 24088	3740	17	18082	2.27518	1	0.783662	58.8905
GOTERM_BP_DIRECT	GO:0035994~response to muscle stretch	8	0.177109	0.0443113	12675, 13614, 18033, 26416, 16476, 19697, 110157, 13405	3740	17	18082	2.27518	1	0.783662	58.8905
GOTERM_BP_DIRECT	GO:0035024~negative regulation of Rho protein signal transduction	8	0.177109	0.0443113	320271, 232906, 50768, 16400, 21927, 216805, 11549, 107351	3740	17	18082	2.27518	1	0.783662	58.8905
GOTERM_BP_DIRECT	GO:0035264~multicellular organism growth	34	0.752712	0.0444744	12190, 18541, 19247, 14232, 20743, 70661, 12192, 15402, 20496, 106522, 11920, 76260, 16147, 78912, 218772, 24075, 217325, 74178, 22589, 56334, 22592, 77087, 14534, 333654, 230796, 22059, 214253, 97064, 238871, 19647, 319955, 209039, 20662, 74493	3740	120	18082	1.36985	1	0.783238	59.0279
KEGG_PATHWAY	mmu04540:Gap junction	26	0.575603	0.0446108	22153, 18797, 13645, 18795, 18595, 11515, 15461, 22154, 11512, 67951, 110157, 22142, 16653, 21872, 54195, 16439, 18751, 20662, 20663, 18750, 23938, 54635, 22146, 14672, 104318, 22143	1608	86	7691	1.44601	0.999998	0.21963	45.4495
UP_SEQ_FEATURE	metal ion-binding site:Manganese 1; via carbonyl oxygen	7	0.15497	0.0447369	19043, 67444, 19042, 14208, 53892, 98432, 320717	3936	13	18012	2.46412	1	0.995384	59.5061
KEGG_PATHWAY	mmu03018:RNA degradation	25	0.553465	0.0449849	108077, 67678, 72587, 231464, 27756, 53621, 75686, 72662, 12227, 210106, 12228, 57259, 12226, 230721, 66362, 319885, 69305, 68533, 18458, 109075, 66094, 66583, 72198, 72544, 232791	1608	82	7691	1.45822	0.999998	0.217674	45.7325
UP_SEQ_FEATURE	region of interest:Interaction with TP53	5	0.110693	0.0450267	100683, 66515, 231872, 12005, 74126	3936	7	18012	3.26873	1	0.995139	59.7481
GOTERM_BP_DIRECT	GO:2001235~positive regulation of apoptotic signaling pathway	14	0.30994	0.0450332	50996, 69601, 18854, 171543, 12905, 27050, 57913, 21812, 73181, 66143, 79263, 103844, 18053, 16452	3740	39	18082	1.73555	1	0.785805	59.4952
GOTERM_BP_DIRECT	GO:0043124~negative regulation of I-kappaB kinase/NF-kappaB signaling	14	0.30994	0.0450332	69601, 22224, 71648, 13982, 21885, 19043, 21929, 270151, 20186, 19042, 20846, 18626, 21353, 12370	3740	39	18082	1.73555	1	0.785805	59.4952
GOTERM_CC_DIRECT	GO:0002102~podosome	12	0.265663	0.0453835	18826, 54324, 72333, 13169, 13196, 11461, 22330, 225115, 22388, 20405, 69581, 59069	3996	32	19662	1.84516	1	0.355037	52.2834
BIOCARTA	m_pdgfPathway:PDGF Signaling Pathway	15	0.332079	0.0455105	20807, 13000, 20416, 18751, 18595, 18708, 20846, 20662, 15461, 18750, 16476, 16451, 20850, 26401, 110157	382	31	1289	1.63275	0.999994	0.664616	45.5615
GOTERM_CC_DIRECT	GO:0042470~melanosome	29	0.642019	0.0455322	67844, 269589, 22027, 192232, 103963, 68581, 19329, 12321, 19344, 12330, 12304, 17387, 13002, 15481, 11891, 14376, 22042, 18571, 67878, 12464, 14828, 14827, 14590, 15516, 20333, 56463, 13190, 317750, 15519	3996	101	19662	1.41279	1	0.353494	52.4017
GOTERM_MF_DIRECT	GO:0004518~nuclease activity	33	0.730573	0.0455487	338371, 105083, 227656, 73172, 27041, 68972, 14156, 19819, 231464, 381802, 68626, 24014, 103677, 327762, 22592, 193838, 69537, 211948, 72662, 104721, 241062, 112403, 66362, 75178, 226409, 77622, 56463, 208194, 237256, 104444, 212442, 57444, 229504	3642	115	17446	1.37459	1	0.558402	55.4167
KEGG_PATHWAY	mmu00562:Inositol phosphate metabolism	22	0.487049	0.0456049	16329, 18717, 67073, 69718, 77116, 269180, 212111, 18797, 17772, 18795, 217837, 19062, 170749, 84095, 170835, 52858, 75678, 225326, 74302, 18704, 233011, 240752	1608	70	7691	1.50322	0.999999	0.216842	46.1985
UP_KEYWORDS	Protein phosphatase inhibitor	10	0.221386	0.0456503	100336, 218194, 56205, 100169, 76497, 232947, 19777, 19049, 18938, 69871	4331	26	22680	2.0141	1	0.186407	48.6549
UP_KEYWORDS	Sugar transport	13	0.287802	0.0457174	110172, 224674, 117591, 58246, 22232, 228368, 11651, 11652, 233836, 74102, 70484, 56485, 19729	4331	38	22680	1.79149	1	0.185088	48.7065
KEGG_PATHWAY	mmu03410:Base excision repair	13	0.287802	0.0461277	235587, 66979, 15289, 77622, 11546, 328417, 22256, 14156, 16882, 18970, 18972, 21665, 69745	1608	35	7691	1.77653	0.999999	0.21563	46.5886
GOTERM_MF_DIRECT	GO:0008139~nuclear localization sequence binding	10	0.221386	0.04616	75751, 16647, 16646, 107939, 16650, 72399, 240614, 320938, 71844, 16211	3642	24	17446	1.99593	1	0.560383	55.9089
GOTERM_MF_DIRECT	GO:0008143~poly(A) binding	8	0.177109	0.0463547	230721, 20218, 75553, 18458, 104721, 54196, 19799, 192170	3642	17	17446	2.25422	1	0.559015	56.0647
UP_KEYWORDS	Flavoprotein	34	0.752712	0.0463665	338350, 117167, 50527, 12953, 320878, 319945, 17769, 104009, 110842, 15112, 67475, 11692, 14204, 56357, 93732, 78797, 67096, 13382, 18984, 11364, 210009, 11363, 13058, 240334, 68730, 14149, 22436, 171580, 19193, 232223, 11430, 218865, 66841, 217707	4331	130	22680	1.36959	1	0.185946	49.2019
UP_SEQ_FEATURE	repeat:HAT 3	6	0.132832	0.0465466	74196, 68879, 67439, 228410, 66877, 18572	3936	10	18012	2.74573	1	0.995587	60.9947
UP_SEQ_FEATURE	repeat:HAT 1	6	0.132832	0.0465466	74196, 68879, 67439, 228410, 66877, 18572	3936	10	18012	2.74573	1	0.995587	60.9947
UP_SEQ_FEATURE	repeat:HAT 2	6	0.132832	0.0465466	74196, 68879, 67439, 228410, 66877, 18572	3936	10	18012	2.74573	1	0.995587	60.9947
GOTERM_CC_DIRECT	GO:0031616~spindle pole centrosome	7	0.15497	0.0469473	16580, 16328, 70573, 26426, 67203, 20878, 109359	3996	14	19662	2.46021	1	0.35991	53.5136
GOTERM_CC_DIRECT	GO:0000124~SAGA complex	7	0.15497	0.0469473	73674, 66464, 407786, 217218, 108143, 27878, 109115	3996	14	19662	2.46021	1	0.35991	53.5136
GOTERM_CC_DIRECT	GO:0000974~Prp19 complex	7	0.15497	0.0469473	66642, 53317, 57905, 22185, 15481, 67439, 66877	3996	14	19662	2.46021	1	0.35991	53.5136
SMART	SM00864:SM00864	9	0.199247	0.0469908	71924, 22142, 103733, 22153, 22154, 56427, 67951, 22146, 22143	2239	20	10425	2.09524	1	0.578451	51.4856
GOTERM_CC_DIRECT	GO:0000118~histone deacetylase complex	13	0.287802	0.0470838	72754, 20602, 228913, 224829, 15182, 17191, 15184, 232232, 21372, 23942, 192285, 66935, 50724	3996	36	19662	1.77682	1	0.358289	53.6195
SMART	SM00413:ETS	11	0.243524	0.0471221	69257, 272382, 14011, 13876, 13875, 104156, 13713, 20375, 23872, 13709, 14009	2239	27	10425	1.89693	1	0.570047	51.5859
GOTERM_BP_DIRECT	GO:0009411~response to UV	16	0.354217	0.0473853	22592, 22059, 18854, 219158, 12367, 56210, 68026, 244666, 17283, 319955, 226409, 12696, 12371, 71991, 26400, 12575	3740	47	18082	1.64588	1	0.801161	61.4077
GOTERM_BP_DIRECT	GO:0007265~Ras protein signal transduction	16	0.354217	0.0473853	64143, 16653, 19769, 22059, 21849, 20620, 18208, 18015, 20662, 235323, 15461, 16476, 72399, 22241, 13433, 12575	3740	47	18082	1.64588	1	0.801161	61.4077
GOTERM_BP_DIRECT	GO:0007179~transforming growth factor beta receptor signaling pathway	23	0.509188	0.0476269	108075, 14538, 218952, 69710, 14083, 75788, 22059, 18854, 21809, 17131, 19272, 16419, 18119, 17125, 17126, 11477, 216869, 21812, 20482, 170749, 16476, 26401, 19303	3740	75	18082	1.48266	1	0.801241	61.5992
GOTERM_BP_DIRECT	GO:0007052~mitotic spindle organization	11	0.243524	0.0477865	18541, 76123, 17758, 68519, 103733, 70235, 66711, 16563, 20878, 19765, 20620	3740	28	18082	1.89937	1	0.800756	61.7253
GOTERM_BP_DIRECT	GO:0006024~glycosaminoglycan biosynthetic process	11	0.243524	0.0477865	218271, 15529, 22235, 58193, 14733, 20970, 117592, 23888, 14042, 235534, 14043	3740	28	18082	1.89937	1	0.800756	61.7253
GOTERM_BP_DIRECT	GO:0006402~mRNA catabolic process	11	0.243524	0.0477865	237400, 387609, 16549, 27756, 75686, 72662, 66094, 237256, 76850, 12192, 112403	3740	28	18082	1.89937	1	0.800756	61.7253
GOTERM_BP_DIRECT	GO:0050852~T cell receptor signaling pathway	17	0.376356	0.0480304	22323, 93765, 210757, 230787, 74585, 240354, 238871, 268749, 15461, 19165, 230126, 19164, 18578, 12298, 16822, 109880, 72699	3740	51	18082	1.61159	1	0.800853	61.9171
GOTERM_MF_DIRECT	GO:0005547~phosphatidylinositol-3,4,5-trisphosphate binding	14	0.30994	0.0480968	218952, 69710, 216991, 11651, 11752, 108155, 246177, 217695, 107338, 29816, 13196, 212285, 19159, 27280	3642	39	17446	1.71957	1	0.569791	57.4349
UP_KEYWORDS	Glutamine amidotransferase	5	0.110693	0.0482935	14583, 27053, 51797, 229363, 70396	4331	8	22680	3.27292	1	0.191461	50.6469
GOTERM_BP_DIRECT	GO:0034613~cellular protein localization	18	0.398495	0.0484051	67878, 68441, 26941, 27373, 319710, 71648, 107975, 503610, 20466, 71703, 56692, 102058, 12385, 16475, 12006, 213573, 27494, 13405	3740	55	18082	1.58228	1	0.801841	62.21
GOTERM_BP_DIRECT	GO:0034599~cellular response to oxidative stress	20	0.442772	0.0485265	23992, 109815, 72170, 11757, 53382, 230784, 240442, 12159, 68943, 19017, 12014, 69051, 76650, 69568, 104156, 234371, 269254, 22433, 18053, 11938	3740	63	18082	1.53484	1	0.801104	62.3044
GOTERM_BP_DIRECT	GO:0009612~response to mechanical stimulus	20	0.442772	0.0485265	100678, 27053, 17536, 50706, 19229, 56338, 77053, 16478, 13179, 72508, 14463, 12227, 19016, 20846, 26372, 17387, 17191, 16476, 20598, 19697	3740	63	18082	1.53484	1	0.801104	62.3044
INTERPRO	IPR018200:Peptidase C19, ubiquitin carboxyl-terminal hydrolase 2, conserved site	17	0.376356	0.0493418	252870, 53376, 22225, 22224, 76800, 22217, 71472, 74256, 74112, 74841, 237898, 69727, 72344, 235323, 59025, 170707, 74270	4103	53	20594	1.60995	1	0.894728	61.2091
INTERPRO	IPR017923:Transcription factor IIS, N-terminal	6	0.132832	0.0495764	70625, 21399, 15193, 73473, 245695, 27224	4103	11	20594	2.73778	1	0.893421	61.3878
INTERPRO	IPR017998:Chaperone tailless complex polypeptide 1 (TCP-1)	6	0.132832	0.0495764	21454, 12465, 12466, 12464, 12462, 12461	4103	11	20594	2.73778	1	0.893421	61.3878
GOTERM_MF_DIRECT	GO:0030374~ligand-dependent nuclear receptor transcription coactivator activity	15	0.332079	0.049699	74106, 60595, 268996, 22088, 226169, 231889, 18751, 229003, 19016, 19017, 217218, 170826, 67488, 52915, 70465	3642	43	17446	1.67101	1	0.579111	58.6594
UP_KEYWORDS	RNA-mediated gene silencing	16	0.354217	0.049946	83701, 14265, 23992, 52846, 233833, 68092, 231464, 433702, 230594, 76793, 213988, 56417, 16475, 76850, 17454, 232791	4331	51	22680	1.64288	1	0.195865	51.8554
INTERPRO	IPR000403:Phosphatidylinositol 3-/4-kinase, catalytic domain	8	0.177109	0.0502018	100683, 11920, 84095, 67073, 225326, 18704, 240752, 19090	4103	18	20594	2.23078	1	0.894041	61.8606
GOTERM_MF_DIRECT	GO:0008094~DNA-dependent ATPase activity	11	0.243524	0.0505253	19361, 12572, 319955, 71389, 20586, 209357, 320209, 14884, 17420, 19646, 23894	3642	28	17446	1.88187	1	0.582397	59.2779
SMART	SM00325:RhoGEF	21	0.46491	0.0506297	72754, 223435, 69632, 219140, 56349, 101497, 53972, 102098, 224014, 213498, 622434, 24001, 13998, 71972, 54324, 75547, 213649, 20662, 236915, 20663, 263406	2239	65	10425	1.50428	1	0.587639	54.1961
GOTERM_BP_DIRECT	GO:0032924~activin receptor signaling pathway	7	0.15497	0.0506826	11479, 11477, 21812, 242316, 16323, 69585, 17126	3740	14	18082	2.41738	1	0.813713	63.945
GOTERM_BP_DIRECT	GO:0006400~tRNA modification	7	0.15497	0.0506826	233802, 70359, 17299, 234734, 66966, 57773, 66628	3740	14	18082	2.41738	1	0.813713	63.945
GOTERM_BP_DIRECT	GO:0051642~centrosome localization	7	0.15497	0.0506826	55978, 319565, 26425, 67203, 20878, 18845, 223697	3740	14	18082	2.41738	1	0.813713	63.945
GOTERM_BP_DIRECT	GO:0034968~histone lysine methylation	7	0.15497	0.0506826	17283, 66083, 75410, 73251, 20937, 77683, 64707	3740	14	18082	2.41738	1	0.813713	63.945
GOTERM_BP_DIRECT	GO:0001825~blastocyst formation	7	0.15497	0.0506826	76804, 53414, 74778, 20482, 21872, 107071, 66229	3740	14	18082	2.41738	1	0.813713	63.945
GOTERM_BP_DIRECT	GO:0090141~positive regulation of mitochondrial fission	7	0.15497	0.0506826	114874, 237781, 239555, 74006, 13179, 68943, 68350	3740	14	18082	2.41738	1	0.813713	63.945
GOTERM_BP_DIRECT	GO:0006337~nucleosome disassembly	7	0.15497	0.0506826	57376, 20587, 20586, 83796, 83797, 77044, 66993	3740	14	18082	2.41738	1	0.813713	63.945
GOTERM_BP_DIRECT	GO:0051893~regulation of focal adhesion assembly	7	0.15497	0.0506826	14758, 14083, 11854, 13640, 64930, 13144, 16825	3740	14	18082	2.41738	1	0.813713	63.945
SMART	SM00312:PX	15	0.332079	0.050722	18805, 67804, 74718, 74479, 71982, 320119, 69024, 66616, 102607, 18704, 240752, 218699, 101113, 382083, 69226	2239	42	10425	1.66289	1	0.579313	54.263
GOTERM_BP_DIRECT	GO:0007249~I-kappaB kinase/NF-kappaB signaling	12	0.265663	0.0507724	57874, 18033, 108960, 76793, 170744, 21353, 19698, 53859, 117149, 240354, 332579, 27215	3740	32	18082	1.81303	1	0.812772	64.0118
GOTERM_CC_DIRECT	GO:0005635~nuclear envelope	42	0.929821	0.0507935	67181, 319565, 207742, 110379, 19387, 19386, 16907, 16211, 16905, 68585, 18145, 67812, 117591, 18226, 18053, 71844, 224742, 67878, 64009, 54563, 101187, 77053, 67030, 14084, 30934, 98238, 17120, 54151, 71805, 66447, 240832, 30931, 223697, 13058, 18391, 116870, 66679, 57321, 74493, 71955, 211586, 13726	3996	158	19662	1.30796	1	0.378362	56.4138
GOTERM_MF_DIRECT	GO:0035064~methylated histone binding	16	0.354217	0.0508747	14265, 214669, 26356, 101867, 71735, 12593, 52615, 230674, 78658, 52609, 74022, 12418, 21652, 12416, 75339, 22589	3642	47	17446	1.63071	1	0.582117	59.5368
GOTERM_BP_DIRECT	GO:0006970~response to osmotic stress	9	0.199247	0.0512198	241296, 19229, 63873, 234729, 26415, 26400, 72033, 54446, 11810	3740	21	18082	2.07204	1	0.814091	64.343
UP_SEQ_FEATURE	repeat:TPR 5	21	0.46491	0.0513982	65973, 19305, 76123, 103220, 209683, 278279, 74196, 100037258, 108155, 67839, 74838, 213081, 22083, 20867, 67009, 72421, 70551, 74764, 76260, 620631, 19302	3936	64	18012	1.50157	1	0.997287	64.7336
GOTERM_MF_DIRECT	GO:0042826~histone deacetylase binding	32	0.708435	0.0516719	20807, 574428, 20602, 53975, 16647, 22025, 70998, 15184, 71514, 67991, 83383, 107392, 78912, 79362, 19697, 13433, 12606, 23942, 66935, 18627, 71458, 229512, 56399, 14534, 230796, 19646, 17258, 15516, 14245, 22433, 18519, 15519	3642	112	17446	1.36864	1	0.585102	60.1217
GOTERM_CC_DIRECT	GO:0045177~apical part of cell	32	0.708435	0.0521291	76123, 26941, 58220, 140494, 65969, 101706, 13607, 26556, 26557, 18016, 27428, 18222, 27409, 213575, 14368, 233752, 18174, 21872, 17997, 56318, 319430, 13809, 68070, 102098, 67938, 13039, 53414, 11477, 103733, 18750, 18536, 74206	3996	115	19662	1.36916	1	0.383749	57.3805
GOTERM_CC_DIRECT	GO:0030175~filopodium	23	0.509188	0.0524589	108100, 22323, 78560, 219140, 26941, 68966, 56318, 52822, 70093, 246177, 224014, 17772, 18016, 24001, 63873, 19230, 13052, 72333, 18826, 16403, 12568, 13405, 243725	3996	77	19662	1.46974	1	0.383165	57.6162
UP_SEQ_FEATURE	domain:LisH	11	0.243524	0.052495	244879, 72475, 226757, 74334, 21372, 68477, 75296, 76425, 74255, 226182, 321006	3936	27	18012	1.86439	1	0.997385	65.5303
KEGG_PATHWAY	mmu04115:p53 signaling pathway	21	0.46491	0.0526818	382985, 140742, 68098, 12452, 230784, 22059, 12367, 14102, 17246, 57913, 12447, 12444, 11920, 12521, 22084, 12371, 53892, 12567, 12575, 170770, 12370	1608	67	7691	1.49914	1	0.239249	51.2618
GOTERM_BP_DIRECT	GO:0006487~protein N-linked glycosylation	13	0.287802	0.0529568	218271, 57377, 20442, 223774, 13480, 13200, 217664, 73068, 13478, 109785, 54128, 381903, 74498	3740	36	18082	1.74589	1	0.82322	65.6018
UP_SEQ_FEATURE	repeat:HEAT 1	17	0.376356	0.053084	240880, 70351, 75751, 101861, 234729, 74521, 73699, 234549, 54161, 70683, 16211, 78658, 217026, 320487, 78891, 240614, 19090	3936	49	18012	1.58767	1	0.997325	65.951
UP_SEQ_FEATURE	repeat:HEAT 2	17	0.376356	0.053084	240880, 70351, 75751, 101861, 234729, 74521, 73699, 234549, 54161, 70683, 16211, 78658, 217026, 320487, 78891, 240614, 19090	3936	49	18012	1.58767	1	0.997325	65.951
GOTERM_CC_DIRECT	GO:0036513~Derlin-1 retrotranslocation complex	6	0.132832	0.0535055	193670, 109815, 67819, 20338, 269523, 74126	3996	11	19662	2.68387	1	0.386732	58.3558
GOTERM_MF_DIRECT	GO:0004683~calmodulin-dependent protein kinase activity	9	0.199247	0.0537437	17164, 19229, 227541, 12325, 69635, 12326, 108058, 17346, 102626	3642	21	17446	2.05295	1	0.597049	61.6047
GOTERM_MF_DIRECT	GO:0070491~repressing transcription factor binding	12	0.265663	0.0538318	13684, 11865, 81601, 53975, 20482, 21374, 18045, 15184, 15378, 20481, 353310, 19697	3642	32	17446	1.79633	1	0.59486	61.6666
GOTERM_MF_DIRECT	GO:0008080~N-acetyltransferase activity	12	0.265663	0.0538318	57376, 98956, 14534, 74195, 68396, 69215, 108155, 18519, 70646, 74838, 56292, 67877	3642	32	17446	1.79633	1	0.59486	61.6666
GOTERM_BP_DIRECT	GO:0006887~exocytosis	30	0.664158	0.0539967	228993, 269589, 22249, 15114, 211446, 16897, 22343, 246177, 21928, 20912, 20304, 102058, 75909, 56418, 102607, 11891, 109658, 12568, 217325, 18704, 54525, 18717, 20615, 242662, 72621, 19339, 53869, 105504, 20981, 107767	3740	105	18082	1.38136	1	0.827862	66.3351
SMART	SM00240:FHA	10	0.221386	0.0540697	100336, 20534, 68837, 106795, 17425, 83997, 76793, 66549, 231600, 16561	2239	24	10425	1.94004	1	0.594493	56.6279
GOTERM_BP_DIRECT	GO:0043507~positive regulation of JUN kinase activity	14	0.30994	0.0545075	13544, 19229, 69601, 14366, 330177, 13614, 54324, 26408, 30957, 12005, 14370, 22030, 70097, 27050	3740	40	18082	1.69217	1	0.82936	66.6898
GOTERM_MF_DIRECT	GO:0004713~protein tyrosine kinase activity	34	0.752712	0.0551597	19229, 20459, 19106, 11651, 13645, 21846, 11302, 18595, 13835, 226419, 545622, 20187, 69181, 22390, 106522, 14158, 20811, 26400, 21682, 14083, 16337, 22385, 26397, 19230, 13867, 13866, 51789, 23938, 16001, 16451, 13549, 15519, 13841, 16452	3642	121	17446	1.34601	1	0.601256	62.5882
INTERPRO	IPR019542:Enhancer of polycomb-like, N-terminal	5	0.110693	0.0555007	269424, 268936, 78783, 227867, 76901	4103	8	20594	3.13703	1	0.914854	65.6519
INTERPRO	IPR002885:Pentatricopeptide repeat	5	0.110693	0.0555007	72416, 218506, 68927, 71799, 102442	4103	8	20594	3.13703	1	0.914854	65.6519
GOTERM_BP_DIRECT	GO:0000045~autophagosome assembly	15	0.332079	0.0555543	73683, 77040, 235040, 74244, 67443, 19335, 12421, 19164, 22241, 225326, 57436, 66048, 68728, 51897, 245860	3740	44	18082	1.64821	1	0.833819	67.4057
GOTERM_BP_DIRECT	GO:0032092~positive regulation of protein binding	21	0.46491	0.0556303	13666, 64143, 14225, 107975, 74585, 12159, 20620, 232560, 12010, 67443, 17283, 228775, 15516, 13848, 67819, 29816, 12568, 106759, 15525, 64209, 17305	3740	68	18082	1.49309	1	0.832841	67.4572
GOTERM_BP_DIRECT	GO:0000724~double-strand break repair via homologous recombination	21	0.46491	0.0556303	12190, 19361, 93765, 170472, 211978, 15270, 19360, 68501, 69596, 98415, 12144, 212377, 67711, 19691, 71514, 75178, 231855, 67241, 66962, 11920, 50755	3740	68	18082	1.49309	1	0.832841	67.4572
UP_KEYWORDS	Cell projection	147	3.25437	0.0557027	22323, 11735, 73692, 240880, 108100, 71720, 16952, 66279, 14270, 338355, 75785, 16400, 56018, 26557, 18016, 140810, 14786, 319845, 66573, 13660, 19200, 12488, 78560, 100169, 68966, 52822, 224014, 74256, 12794, 213081, 24001, 26562, 52335, 57028, 54324, 72421, 232089, 217166, 18536, 56542, 19158, 76709, 71729, 19229, 108897, 20459, 268566, 232906, 70235, 18286, 13169, 13430, 233067, 53972, 654470,…	4331	678	22680	1.13538	1	0.214668	55.8541
GOTERM_MF_DIRECT	GO:0042803~protein homodimerization activity	186	4.11778	0.0558757	100678, 20807, 18162, 387609, 94332, 16952, 26367, 56198, 14270, 14815, 17886, 270685, 22088, 17685, 20182, 26557, 12913, 20304, 170756, 68404, 69028, 108960, 12018, 22084, 20810, 15213, 19697, 17318, 20501, 13144, 53893, 12660, 252870, 22592, 68098, 22781, 21428, 20893, 17714, 18632, 75686, 69482, 97064, 54725, 27277, 20174, 57028, 11477, 230654, 52551, 16476, 68736, 14874, 216238, 75296, 104174…	3642	798	17446	1.11652	1	0.603355	63.0764
SMART	SM00398:HMG	18	0.398495	0.055961	21780, 57376, 73389, 107823, 21429, 218973, 21414, 269389, 71722, 70823, 15354, 252838, 15289, 20833, 20679, 20668, 70508, 20672	2239	54	10425	1.55203	1	0.59883	57.913
GOTERM_CC_DIRECT	GO:0008180~COP9 signalosome	12	0.265663	0.0559902	15516, 210757, 108679, 83669, 14828, 17886, 56455, 15482, 26572, 321006, 67299, 27494	3996	33	19662	1.78924	1	0.398358	60.0636
GOTERM_BP_DIRECT	GO:0010977~negative regulation of neuron projection development	20	0.442772	0.0560955	14228, 20615, 15182, 70369, 11491, 231580, 12010, 26921, 68585, 63873, 17246, 19664, 21389, 64294, 170835, 11512, 18053, 16169, 107351, 12396	3740	64	18082	1.51086	1	0.834008	67.7701
GOTERM_BP_DIRECT	GO:0071363~cellular response to growth factor stimulus	20	0.442772	0.0560955	21915, 98878, 11651, 72508, 18643, 12159, 16337, 21809, 20416, 225849, 216166, 17246, 21815, 14456, 13866, 23938, 19777, 78925, 20851, 13726	3740	64	18082	1.51086	1	0.834008	67.7701
GOTERM_BP_DIRECT	GO:0050766~positive regulation of phagocytosis	16	0.354217	0.0561978	227541, 18173, 14083, 13430, 14131, 20387, 108797, 17195, 66890, 14456, 27403, 14129, 15481, 11891, 12317, 109905	3740	48	18082	1.61159	1	0.833183	67.8386
GOTERM_BP_DIRECT	GO:0033137~negative regulation of peptidyl-serine phosphorylation	10	0.221386	0.0562513	58805, 17973, 12018, 19062, 17974, 170835, 108155, 17131, 238871, 13405	3740	25	18082	1.9339	1	0.832094	67.8743
GOTERM_BP_DIRECT	GO:0046854~phosphatidylinositol phosphorylation	10	0.221386	0.0562513	16329, 18708, 232086, 76500, 84095, 27399, 104709, 225326, 18704, 240752	3740	25	18082	1.9339	1	0.832094	67.8743
GOTERM_BP_DIRECT	GO:0000132~establishment of mitotic spindle orientation	10	0.221386	0.0562513	76123, 26951, 24064, 233752, 24063, 192652, 72515, 67203, 101706, 214444	3740	25	18082	1.9339	1	0.832094	67.8743
GOTERM_BP_DIRECT	GO:0032728~positive regulation of interferon-beta production	10	0.221386	0.0562513	15289, 142980, 74414, 228607, 70408, 70428, 54131, 71956, 24088, 67065	3740	25	18082	1.9339	1	0.832094	67.8743
GOTERM_BP_DIRECT	GO:0008652~cellular amino acid biosynthetic process	10	0.221386	0.0562513	100678, 27053, 236539, 69051, 18416, 56454, 70396, 66194, 210009, 14718	3740	25	18082	1.9339	1	0.832094	67.8743
GOTERM_BP_DIRECT	GO:0001731~formation of translation preinitiation complex	10	0.221386	0.0562513	27979, 13669, 16341, 56347, 53356, 26905, 68184, 223691, 55944, 98221	3740	25	18082	1.9339	1	0.832094	67.8743
GOTERM_MF_DIRECT	GO:0051721~protein phosphatase 2A binding	13	0.287802	0.056301	19246, 56205, 69601, 229512, 22059, 11651, 72508, 72590, 20416, 19052, 20846, 226517, 67121	3642	36	17446	1.7298	1	0.603471	63.3636
GOTERM_BP_DIRECT	GO:0001843~neural tube closure	28	0.61988	0.0563103	22323, 330409, 232906, 140570, 18643, 12159, 270685, 170823, 16974, 27428, 106042, 105782, 21815, 59024, 22084, 56334, 14368, 12614, 100169, 14534, 16911, 64930, 20481, 19335, 50768, 20115, 231214, 79464	3740	97	18082	1.3956	1	0.831039	67.9137
INTERPRO	IPR009071:High mobility group (HMG) box domain	18	0.398495	0.0563911	21780, 57376, 73389, 107823, 21429, 218973, 21414, 269389, 71722, 70823, 15354, 252838, 15289, 20833, 20679, 20668, 70508, 20672	4103	58	20594	1.5577	1	0.916176	66.2528
GOTERM_BP_DIRECT	GO:0045647~negative regulation of erythrocyte differentiation	6	0.132832	0.0572032	15402, 50794, 20850, 12192, 20851, 16825	3740	11	18082	2.63714	1	0.834515	68.5039
GOTERM_BP_DIRECT	GO:0016070~RNA metabolic process	6	0.132832	0.0572032	230257, 433702, 192160, 117109, 107071, 71990	3740	11	18082	2.63714	1	0.834515	68.5039
GOTERM_BP_DIRECT	GO:0006646~phosphatidylethanolamine biosynthetic process	6	0.132832	0.0572032	11687, 320951, 75320, 99712, 214253, 12660	3740	11	18082	2.63714	1	0.834515	68.5039
GOTERM_BP_DIRECT	GO:0032434~regulation of proteasomal ubiquitin-dependent protein catabolic process	6	0.132832	0.0572032	67490, 94232, 170823, 66498, 53323, 14673	3740	11	18082	2.63714	1	0.834515	68.5039
GOTERM_BP_DIRECT	GO:0000722~telomere maintenance via recombination	6	0.132832	0.0572032	12190, 19361, 21745, 19360, 67241, 68501	3740	11	18082	2.63714	1	0.834515	68.5039
GOTERM_BP_DIRECT	GO:0043254~regulation of protein complex assembly	6	0.132832	0.0572032	69601, 19247, 68943, 103425, 15161, 381280	3740	11	18082	2.63714	1	0.834515	68.5039
INTERPRO	IPR018501:DDT domain superfamily	4	0.0885544	0.0572731	116848, 22385, 217578, 407823	4103	5	20594	4.0154	1	0.917424	66.8383
INTERPRO	IPR017932:Glutamine amidotransferase type 2 domain	4	0.0885544	0.0572731	14583, 27053, 70396, 231327	4103	5	20594	4.0154	1	0.917424	66.8383
INTERPRO	IPR026739:AP complex subunit beta	4	0.0885544	0.0572731	11764, 11774, 71770, 67489	4103	5	20594	4.0154	1	0.917424	66.8383
INTERPRO	IPR011948:Dullard phosphatase domain, eukaryotic	4	0.0885544	0.0572731	67181, 227292, 52468, 329506	4103	5	20594	4.0154	1	0.917424	66.8383
INTERPRO	IPR000845:Nucleoside phosphorylase domain	4	0.0885544	0.0572731	76654, 66902, 667034, 22271	4103	5	20594	4.0154	1	0.917424	66.8383
INTERPRO	IPR004328:BRO1 domain	4	0.0885544	0.0572731	104831, 14787, 71678, 18571	4103	5	20594	4.0154	1	0.917424	66.8383
INTERPRO	IPR013606:IRSp53/MIM homology domain (IMD)	4	0.0885544	0.0572731	108100, 207495, 211401, 66898	4103	5	20594	4.0154	1	0.917424	66.8383
UP_KEYWORDS	Mitosis	61	1.35045	0.057481	52717, 16580, 219072, 56205, 71890, 67117, 209683, 68501, 56249, 55947, 74112, 217718, 23922, 170472, 12488, 12617, 27366, 52206, 67203, 17997, 242785, 17120, 231600, 56505, 210106, 68014, 320394, 66406, 22680, 78658, 19357, 28114, 67037, 66308, 13589, 12452, 59126, 12454, 67139, 12236, 16563, 12237, 108911, 11799, 22390, 66311, 26951, 14793, 20878, 71710, 74549, 70099, 27050, 23955, 20842, 20843…	4331	259	22680	1.23335	1	0.219147	57.0255
GOTERM_CC_DIRECT	GO:0005778~peroxisomal membrane	17	0.376356	0.0576757	19305, 54525, 50790, 228607, 11840, 20524, 18632, 59038, 18633, 28200, 103737, 67452, 66827, 74159, 19302, 11430, 23918	3996	53	19662	1.57825	1	0.405216	61.1845
UP_SEQ_FEATURE	zinc finger region:RanBP2-type	8	0.177109	0.0577707	17246, 226409, 217365, 56353, 233908, 66724, 106025, 236732	3936	17	18012	2.15352	1	0.998282	69.1297
UP_SEQ_FEATURE	zinc finger region:C3H1-type 2	12	0.265663	0.0579182	108121, 70579, 69082, 78751, 75553, 57432, 22652, 22183, 330474, 56758, 12192, 103284	3936	31	18012	1.77144	1	0.998144	69.225
UP_SEQ_FEATURE	zinc finger region:C3H1-type 1	12	0.265663	0.0579182	108121, 70579, 69082, 78751, 75553, 57432, 22652, 22183, 330474, 56758, 12192, 103284	3936	31	18012	1.77144	1	0.998144	69.225
KEGG_PATHWAY	mmu05222:Small cell lung cancer	25	0.553465	0.0579906	16775, 22033, 12675, 14083, 22059, 11651, 11652, 16400, 20182, 18708, 12447, 11797, 27401, 13557, 16403, 18033, 12371, 12567, 54124, 14198, 218772, 19697, 18710, 17187, 22030	1608	84	7691	1.4235	1	0.256688	54.7667
GOTERM_CC_DIRECT	GO:0005769~early endosome	57	1.2619	0.0580798	16580, 20439, 19246, 22224, 72296, 26903, 338355, 12915, 59289, 22088, 18016, 104831, 18222, 15289, 19344, 16891, 223593, 73122, 13660, 210108, 142980, 68151, 68365, 218035, 71732, 105171, 68112, 76510, 216238, 67844, 11555, 11852, 11757, 18442, 11854, 13169, 11652, 16974, 19329, 66412, 116733, 74718, 217835, 67819, 15239, 18550, 54645, 109905, 18174, 17237, 11845, 71517, 30930, 29864, 320119, 78…	3996	226	19662	1.24099	1	0.404917	61.4488
INTERPRO	IPR013761:Sterile alpha motif/pointed domain	31	0.686296	0.0585739	74480, 69710, 67118, 243362, 666704, 72615, 207352, 13835, 19024, 13876, 26408, 142682, 210274, 23872, 212285, 140721, 56045, 70097, 77480, 53608, 116873, 67533, 233977, 14011, 13848, 50768, 74493, 16822, 67630, 13841, 243725	4103	114	20594	1.36488	1	0.920134	67.6842
GOTERM_MF_DIRECT	GO:0051213~dioxygenase activity	24	0.531326	0.0586289	12583, 20591, 65973, 76804, 66400, 11687, 16922, 72041, 56401, 194388, 107817, 216850, 230674, 26383, 69113, 26433, 270086, 170752, 68736, 227696, 71952, 211488, 67014, 77035	3642	80	17446	1.43707	1	0.616067	64.8985
INTERPRO	IPR001214:SET domain	16	0.354217	0.0586849	224440, 107823, 75410, 12180, 114604, 232187, 382066, 52690, 66083, 73251, 20937, 14056, 77683, 14055, 64707, 208043	4103	50	20594	1.60616	1	0.918549	67.7555
GOTERM_MF_DIRECT	GO:0046966~thyroid hormone receptor binding	10	0.221386	0.0591957	23957, 229906, 18226, 59024, 23989, 69790, 233908, 20182, 230753, 68776	3642	25	17446	1.91609	1	0.617	65.2629
GOTERM_CC_DIRECT	GO:0005677~chromatin silencing complex	5	0.110693	0.0592114	93762, 101867, 116848, 20937, 228536	3996	8	19662	3.07526	1	0.40857	62.18
GOTERM_CC_DIRECT	GO:0034993~LINC complex	5	0.110693	0.0592114	64009, 319565, 77053, 194974, 223697	3996	8	19662	3.07526	1	0.40857	62.18
GOTERM_CC_DIRECT	GO:0097504~Gemini of coiled bodies	5	0.110693	0.0592114	244879, 66603, 53975, 67242, 20595	3996	8	19662	3.07526	1	0.40857	62.18
GOTERM_CC_DIRECT	GO:0016460~myosin II complex	5	0.110693	0.0592114	71960, 71774, 17886, 67938, 98932	3996	8	19662	3.07526	1	0.40857	62.18
GOTERM_CC_DIRECT	GO:0071541~eukaryotic translation initiation factor 3 complex, eIF3m	5	0.110693	0.0592114	27979, 13669, 56347, 55944, 98221	3996	8	19662	3.07526	1	0.40857	62.18
GOTERM_CC_DIRECT	GO:0031595~nuclear proteasome complex	5	0.110693	0.0592114	94232, 67089, 23996, 66997, 19181	3996	8	19662	3.07526	1	0.40857	62.18
GOTERM_MF_DIRECT	GO:0043560~insulin receptor substrate binding	6	0.132832	0.0592441	18708, 19247, 83669, 16001, 16337, 16452	3642	11	17446	2.61285	1	0.614618	65.2939
GOTERM_MF_DIRECT	GO:0002161~aminoacyl-tRNA editing activity	6	0.132832	0.0592441	102436, 107045, 22321, 234734, 66044, 105148	3642	11	17446	2.61285	1	0.614618	65.2939
SMART	SM00234:START	7	0.15497	0.0595294	18559, 170459, 20845, 50768, 243362, 56018, 170460	2239	14	10425	2.32805	1	0.613766	60.2414
KEGG_PATHWAY	mmu04380:Osteoclast differentiation	35	0.774851	0.0596159	11651, 14131, 11652, 18708, 12703, 21812, 18033, 12326, 19697, 12977, 19698, 53859, 26400, 83433, 12675, 21682, 16478, 20375, 74256, 13058, 16177, 19016, 20846, 20847, 26416, 14129, 26415, 16476, 16451, 16822, 18710, 11433, 19056, 22030, 19055	1608	126	7691	1.3286	1	0.259213	55.7922
GOTERM_BP_DIRECT	GO:0097421~liver regeneration	11	0.243524	0.0598701	545622, 27374, 110809, 20878, 14056, 14055, 56373, 109905, 11692, 72043, 19951	3740	29	18082	1.83387	1	0.846922	70.206
INTERPRO	IPR002913:START domain	7	0.15497	0.0599367	18559, 170459, 20845, 50768, 243362, 56018, 170460	4103	15	20594	2.34232	1	0.920999	68.5486
INTERPRO	IPR023394:SEC7-like, alpha orthogonal bundle	7	0.15497	0.0599367	50753, 107338, 19157, 19158, 19159, 245666, 232227	4103	15	20594	2.34232	1	0.920999	68.5486
GOTERM_BP_DIRECT	GO:0060996~dendritic spine development	8	0.177109	0.0599443	14265, 50790, 239985, 11843, 231380, 17974, 14270, 216963	3740	18	18082	2.14878	1	0.845985	70.2522
GOTERM_BP_DIRECT	GO:0032508~DNA duplex unwinding	8	0.177109	0.0599443	19691, 109145, 19360, 101185, 16952, 77987, 320209, 104721	3740	18	18082	2.14878	1	0.845985	70.2522
GOTERM_BP_DIRECT	GO:0048745~smooth muscle tissue development	8	0.177109	0.0599443	11622, 108655, 16147, 99929, 12159, 13383, 18015, 22682	3740	18	18082	2.14878	1	0.845985	70.2522
GOTERM_BP_DIRECT	GO:0051000~positive regulation of nitric-oxide synthase activity	8	0.177109	0.0599443	19229, 18162, 13361, 16653, 14128, 11651, 14528, 13982	3740	18	18082	2.14878	1	0.845985	70.2522
BIOCARTA	m_eif4Pathway:Regulation of eIF4e and p70 S6 Kinase	11	0.243524	0.0601443	18751, 13684, 18708, 26416, 18750, 72508, 11651, 18458, 13681, 17346, 13682	382	21	1289	1.76751	1	0.736479	55.5056
INTERPRO	IPR003309:Transcription regulator SCAN	14	0.30994	0.0602163	268417, 80902, 432731, 269870, 65020, 74570, 67235, 22758, 74120, 449521, 93681, 544922, 52712, 232878	4103	42	20594	1.67308	1	0.920039	68.7232
GOTERM_CC_DIRECT	GO:0005638~lamin filament	4	0.0885544	0.0603706	67608, 16418, 16907, 16905	3996	5	19662	3.93634	1	0.412298	62.9156
GOTERM_CC_DIRECT	GO:1990316~ATG1/ULK1 kinase complex	4	0.0885544	0.0603706	12421, 230784, 22241, 51897	3996	5	19662	3.93634	1	0.412298	62.9156
GOTERM_CC_DIRECT	GO:0034388~Pwp2p-containing subcomplex of 90S preribosome	4	0.0885544	0.0603706	269470, 110816, 213773, 217109	3996	5	19662	3.93634	1	0.412298	62.9156
GOTERM_CC_DIRECT	GO:0005726~perichromatin fibrils	4	0.0885544	0.0603706	20586, 27275, 230908, 21848	3996	5	19662	3.93634	1	0.412298	62.9156
GOTERM_CC_DIRECT	GO:0031313~extrinsic component of endosome membrane	4	0.0885544	0.0603706	74718, 71982, 16952, 69178	3996	5	19662	3.93634	1	0.412298	62.9156
INTERPRO	IPR004087:K Homology domain	13	0.287802	0.0605094	14265, 110611, 23983, 22668, 240396, 237400, 319765, 108797, 23879, 20218, 16549, 320267, 52705	4103	38	20594	1.71711	1	0.919133	68.9053
GOTERM_BP_DIRECT	GO:0034097~response to cytokine	24	0.531326	0.0607631	17164, 20704, 20807, 18414, 16478, 20702, 22059, 18854, 21858, 102626, 12368, 20714, 13200, 20304, 20846, 20482, 18033, 16476, 19697, 11433, 19698, 19056, 16194, 20852	3740	81	18082	1.43252	1	0.848707	70.7563
UP_KEYWORDS	Tight junction	23	0.509188	0.0609684	56173, 22323, 27375, 16456, 58220, 70737, 17475, 21872, 14924, 21873, 12737, 22343, 170644, 72324, 12739, 21812, 13052, 18260, 93737, 72058, 69847, 27494, 30960	4331	83	22680	1.45112	1	0.229358	59.2391
UP_KEYWORDS	DNA synthesis	6	0.132832	0.0610501	26447, 21877, 18970, 56210, 72568, 210106	4331	12	22680	2.61833	1	0.227871	59.2897
KEGG_PATHWAY	mmu04370:VEGF signaling pathway	19	0.420633	0.0610984	17164, 16653, 14083, 11651, 11652, 102626, 18751, 18708, 26416, 18750, 26415, 15461, 56632, 12371, 18710, 19056, 19055, 19303, 110157	1608	60	7691	1.5146	1	0.261116	56.7088
GOTERM_CC_DIRECT	GO:0032580~Golgi cisterna membrane	21	0.46491	0.0623147	67549, 56334, 218271, 67180, 69710, 20443, 20442, 67883, 211914, 76899, 19070, 76025, 73068, 338337, 78752, 269682, 76983, 235574, 66111, 66629, 56395	3996	70	19662	1.47613	1	0.420074	64.1192
GOTERM_MF_DIRECT	GO:0008266~poly(U) RNA binding	8	0.177109	0.0625942	230721, 76626, 14265, 20218, 15381, 12696, 20115, 18458	3642	18	17446	2.12899	1	0.632821	67.3743
GOTERM_BP_DIRECT	GO:0021955~central nervous system neuron axonogenesis	5	0.110693	0.0626721	232906, 11444, 14083, 18750, 74244	3740	8	18082	3.02172	1	0.856452	71.9002
GOTERM_BP_DIRECT	GO:0031666~positive regulation of lipopolysaccharide-mediated signaling pathway	5	0.110693	0.0626721	17087, 12161, 18750, 17084, 70097	3740	8	18082	3.02172	1	0.856452	71.9002
GOTERM_BP_DIRECT	GO:1902237~positive regulation of endoplasmic reticulum stress-induced intrinsic apoptotic signaling pathway	5	0.110693	0.0626721	13666, 26943, 17973, 19255, 17974	3740	8	18082	3.02172	1	0.856452	71.9002
GOTERM_BP_DIRECT	GO:0072711~cellular response to hydroxyurea	5	0.110693	0.0626721	19361, 14265, 320209, 12144, 22589	3740	8	18082	3.02172	1	0.856452	71.9002
GOTERM_BP_DIRECT	GO:0090286~cytoskeletal anchoring at nuclear membrane	5	0.110693	0.0626721	64009, 319565, 77053, 194974, 223697	3740	8	18082	3.02172	1	0.856452	71.9002
GOTERM_BP_DIRECT	GO:0048387~negative regulation of retinoic acid receptor signaling pathway	5	0.110693	0.0626721	21815, 228790, 14056, 232174, 12317	3740	8	18082	3.02172	1	0.856452	71.9002
GOTERM_BP_DIRECT	GO:0034392~negative regulation of smooth muscle cell apoptotic process	5	0.110693	0.0626721	216869, 13614, 19664, 16974, 11607	3740	8	18082	3.02172	1	0.856452	71.9002
GOTERM_BP_DIRECT	GO:1900364~negative regulation of mRNA polyadenylation	5	0.110693	0.0626721	22083, 107951, 233900, 20924, 75553	3740	8	18082	3.02172	1	0.856452	71.9002
GOTERM_BP_DIRECT	GO:0051103~DNA ligation involved in DNA repair	5	0.110693	0.0626721	235587, 11546, 16882, 227622, 319583	3740	8	18082	3.02172	1	0.856452	71.9002
GOTERM_BP_DIRECT	GO:0043486~histone exchange	5	0.110693	0.0626721	101685, 21427, 50927, 66471, 19231	3740	8	18082	3.02172	1	0.856452	71.9002
GOTERM_BP_DIRECT	GO:0018026~peptidyl-lysine monomethylation	5	0.110693	0.0626721	52690, 224440, 66083, 73251, 77683	3740	8	18082	3.02172	1	0.856452	71.9002
GOTERM_BP_DIRECT	GO:0043434~response to peptide hormone	22	0.487049	0.0627603	13667, 20704, 233900, 11814, 16952, 16478, 20702, 21848, 209354, 16974, 12227, 108067, 20714, 12226, 18795, 20846, 18805, 109880, 224045, 11938, 20850, 20851	3740	73	18082	1.45705	1	0.855608	71.952
SMART	SM00456:WW	16	0.354217	0.062777	228866, 83814, 225131, 75788, 14924, 23988, 75415, 97064, 55935, 225372, 109135, 11787, 54633, 22601, 211652, 13405	2239	47	10425	1.58505	1	0.625662	62.2554
GOTERM_BP_DIRECT	GO:1900747~negative regulation of vascular endothelial growth factor signaling pathway	4	0.0885544	0.0632335	78560, 69601, 13179, 22436	3740	5	18082	3.86781	1	0.856531	72.2285
GOTERM_BP_DIRECT	GO:0018216~peptidyl-arginine methylation	4	0.0885544	0.0632335	71974, 27374, 214572, 15469	3740	5	18082	3.86781	1	0.856531	72.2285
GOTERM_BP_DIRECT	GO:0061000~negative regulation of dendritic spine development	4	0.0885544	0.0632335	15182, 13196, 20620, 18053	3740	5	18082	3.86781	1	0.856531	72.2285
GOTERM_BP_DIRECT	GO:0040023~establishment of nucleus localization	4	0.0885544	0.0632335	64009, 26941, 14083, 18208	3740	5	18082	3.86781	1	0.856531	72.2285
GOTERM_BP_DIRECT	GO:1990441~negative regulation of transcription from RNA polymerase II promoter in response to endoplasmic reticulum stress	4	0.0885544	0.0632335	110213, 17973, 17974, 16476	3740	5	18082	3.86781	1	0.856531	72.2285
GOTERM_BP_DIRECT	GO:0070816~phosphorylation of RNA polymerase II C-terminal domain	4	0.0885544	0.0632335	69131, 209357, 14884, 69562	3740	5	18082	3.86781	1	0.856531	72.2285
GOTERM_BP_DIRECT	GO:0032483~regulation of Rab protein signal transduction	4	0.0885544	0.0632335	226407, 227801, 105835, 228355	3740	5	18082	3.86781	1	0.856531	72.2285
GOTERM_BP_DIRECT	GO:0033085~negative regulation of T cell differentiation in thymus	4	0.0885544	0.0632335	15223, 57432, 16147, 12159	3740	5	18082	3.86781	1	0.856531	72.2285
GOTERM_BP_DIRECT	GO:1990592~protein K69-linked ufmylation	4	0.0885544	0.0632335	66155, 67490, 67890, 66663	3740	5	18082	3.86781	1	0.856531	72.2285
GOTERM_BP_DIRECT	GO:2000301~negative regulation of synaptic vesicle exocytosis	4	0.0885544	0.0632335	14265, 215449, 109905, 109880	3740	5	18082	3.86781	1	0.856531	72.2285
GOTERM_BP_DIRECT	GO:0033088~negative regulation of immature T cell proliferation in thymus	4	0.0885544	0.0632335	229473, 13866, 16147, 12159	3740	5	18082	3.86781	1	0.856531	72.2285
GOTERM_BP_DIRECT	GO:0010891~negative regulation of sequestering of triglyceride	4	0.0885544	0.0632335	19016, 66853, 19013, 67469	3740	5	18082	3.86781	1	0.856531	72.2285
GOTERM_BP_DIRECT	GO:1990416~cellular response to brain-derived neurotrophic factor stimulus	4	0.0885544	0.0632335	18033, 13629, 13631, 192170	3740	5	18082	3.86781	1	0.856531	72.2285
GOTERM_BP_DIRECT	GO:0000910~cytokinesis	13	0.287802	0.0641492	12190, 211978, 64143, 11852, 17886, 53869, 11799, 229285, 56431, 71955, 225326, 19200, 23922	3740	37	18082	1.6987	1	0.859421	72.7561
GOTERM_BP_DIRECT	GO:0006352~DNA-templated transcription, initiation	13	0.287802	0.0641492	93762, 229906, 108143, 21413, 106298, 66464, 407786, 21374, 233532, 319160, 24075, 319155, 226182	3740	37	18082	1.6987	1	0.859421	72.7561
UP_SEQ_FEATURE	domain:START	7	0.15497	0.0641965	18559, 170459, 20845, 50768, 243362, 56018, 170460	3936	14	18012	2.28811	1	0.998985	73.0326
GOTERM_BP_DIRECT	GO:0043066~negative regulation of apoptotic process	133	2.94443	0.0644064	13666, 18541, 227541, 20439, 234069, 11677, 56295, 11539, 18092, 68493, 20186, 333883, 18226, 56632, 16147, 19697, 76850, 110157, 15525, 53945, 22592, 225341, 20586, 14828, 12223, 11491, 15959, 12227, 14102, 14629, 19015, 14773, 276770, 16476, 16001, 216439, 19229, 11757, 21807, 11651, 11652, 74244, 26921, 21812, 22256, 20655, 12505, 224727, 56417, 218772, 16668, 74178, 11843, 18712, 14083, 22059…	3740	566	18082	1.13608	1	0.859345	72.9026
GOTERM_CC_DIRECT	GO:0000421~autophagosome membrane	10	0.221386	0.0644325	67443, 234069, 74140, 67727, 73683, 77040, 75909, 19349, 57436, 245860	3996	26	19662	1.89247	1	0.42854	65.3887
GOTERM_BP_DIRECT	GO:0045454~cell redox homeostasis	20	0.442772	0.0644521	72736, 66861, 98258, 72599, 109815, 11757, 53382, 50527, 105245, 14827, 13382, 76299, 14629, 12304, 13198, 104009, 52892, 232223, 67475, 106200	3740	65	18082	1.48762	1	0.858332	72.9285
GOTERM_BP_DIRECT	GO:0022008~neurogenesis	20	0.442772	0.0644521	57376, 15114, 192652, 20586, 225523, 16897, 234865, 224640, 214444, 55978, 236539, 14011, 29805, 228913, 19164, 320165, 218772, 399566, 217325, 211286	3740	65	18082	1.48762	1	0.858332	72.9285
GOTERM_MF_DIRECT	GO:0001164~RNA polymerase I CORE element sequence-specific DNA binding	5	0.110693	0.06457	21429, 20587, 116848, 20586, 106298	3642	8	17446	2.99389	1	0.641979	68.5456
GOTERM_MF_DIRECT	GO:0008469~histone-arginine N-methyltransferase activity	5	0.110693	0.06457	99890, 71974, 27374, 214572, 15469	3642	8	17446	2.99389	1	0.641979	68.5456
GOTERM_MF_DIRECT	GO:0008599~protein phosphatase type 1 regulator activity	5	0.110693	0.06457	100336, 218194, 100169, 18938, 60321	3642	8	17446	2.99389	1	0.641979	68.5456
GOTERM_MF_DIRECT	GO:0070181~small ribosomal subunit rRNA binding	5	0.110693	0.06457	78581, 12696, 121022, 68052, 27050	3642	8	17446	2.99389	1	0.641979	68.5456
GOTERM_MF_DIRECT	GO:0030957~Tat protein binding	5	0.110693	0.06457	15502, 20587, 20586, 11461, 57436	3642	8	17446	2.99389	1	0.641979	68.5456
GOTERM_MF_DIRECT	GO:0030942~endoplasmic reticulum signal peptide binding	4	0.0885544	0.0647934	24067, 100101806, 665155, 217337	3642	5	17446	3.83218	1	0.640657	68.6755
GOTERM_MF_DIRECT	GO:0046625~sphingolipid binding	4	0.0885544	0.0647934	228094, 13609, 26401, 22030	3642	5	17446	3.83218	1	0.640657	68.6755
GOTERM_MF_DIRECT	GO:0035662~Toll-like receptor 4 binding	4	0.0885544	0.0647934	69601, 20202, 20201, 117149	3642	5	17446	3.83218	1	0.640657	68.6755
GOTERM_MF_DIRECT	GO:0051525~NFAT protein binding	4	0.0885544	0.0647934	26416, 19013, 20375, 14463	3642	5	17446	3.83218	1	0.640657	68.6755
GOTERM_MF_DIRECT	GO:0003958~NADPH-hemoprotein reductase activity	4	0.0885544	0.0647934	13110, 78797, 18984, 210009	3642	5	17446	3.83218	1	0.640657	68.6755
GOTERM_MF_DIRECT	GO:0001077~transcriptional activator activity, RNA polymerase II core promoter proximal region sequence-specific binding	68	1.50542	0.0649034	20807, 11911, 50794, 56198, 15184, 14815, 98415, 12913, 83383, 20186, 26424, 18507, 13713, 110794, 19697, 19698, 21676, 18742, 20850, 20672, 20851, 20852, 11865, 54422, 14536, 71137, 16478, 20375, 13982, 18028, 17125, 17126, 17258, 18029, 14011, 13198, 19013, 30046, 56809, 16476, 209446, 13709, 17536, 68837, 17537, 72475, 21413, 21411, 225631, 14009, 17764, 15402, 195733, 15378, 208647, 12609, 12…	3642	270	17446	1.20643	1	0.638684	68.7393
SMART	SM00252:SH2	30	0.664158	0.0649335	19247, 20459, 16923, 20416, 20491, 18708, 12703, 14786, 230126, 14158, 27387, 20811, 192157, 20850, 20851, 20852, 77799, 54607, 20399, 21682, 17973, 20926, 20847, 209039, 17974, 16451, 18710, 16822, 106766, 16452	2239	103	10425	1.35614	1	0.63042	63.5397
GOTERM_CC_DIRECT	GO:0000178~exosome (RNase complex)	7	0.15497	0.0651742	66362, 68533, 109075, 66583, 72662, 72198, 72544	3996	15	19662	2.2962	1	0.429819	65.8232
GOTERM_CC_DIRECT	GO:0005721~pericentric heterochromatin	7	0.15497	0.0651742	76804, 12617, 71735, 13433, 22385, 22589, 230674	3996	15	19662	2.2962	1	0.429819	65.8232
GOTERM_BP_DIRECT	GO:0010508~positive regulation of autophagy	14	0.30994	0.0652472	320311, 13179, 20620, 74244, 338364, 108079, 22084, 93679, 22433, 20821, 22241, 216805, 106759, 68728	3740	41	18082	1.65089	1	0.860623	73.3762
GOTERM_BP_DIRECT	GO:0007017~microtubule-based process	14	0.30994	0.0652472	71924, 22142, 16582, 22153, 16573, 22327, 103733, 217718, 22154, 56455, 56427, 67951, 22146, 22143	3740	41	18082	1.65089	1	0.860623	73.3762
UP_KEYWORDS	Telomere	13	0.287802	0.0653693	21745, 19360, 101185, 71735, 68501, 67711, 67241, 57321, 103677, 72400, 74493, 269254, 22589	4331	40	22680	1.70192	1	0.240518	61.8814
GOTERM_BP_DIRECT	GO:0045727~positive regulation of translation	18	0.398495	0.0656515	74480, 19229, 14265, 15568, 67031, 13629, 72508, 68943, 16418, 13866, 12696, 12567, 12877, 19205, 224045, 28146, 224742, 192170	3740	57	18082	1.52677	1	0.861181	73.6012
BIOCARTA	m_mtorPathway:mTOR Signaling Pathway	12	0.265663	0.0656802	19052, 13684, 18708, 13669, 22084, 14225, 72508, 11651, 64930, 13681, 17346, 13682	382	24	1289	1.68717	1	0.740313	58.8083
BIOCARTA	m_rasPathway:Ras Signaling Pathway	12	0.265663	0.0656802	18708, 18805, 19730, 12675, 54601, 18033, 15461, 12371, 11651, 19697, 19765, 110157	382	24	1289	1.68717	1	0.740313	58.8083
GOTERM_BP_DIRECT	GO:0045429~positive regulation of nitric oxide biosynthetic process	15	0.332079	0.0658521	19229, 13430, 16414, 11651, 11652, 16337, 13982, 69219, 15894, 15516, 58994, 24088, 15519, 106759, 16452	3740	45	18082	1.61159	1	0.860857	73.7121
GOTERM_MF_DIRECT	GO:0018024~histone-lysine N-methyltransferase activity	12	0.265663	0.066056	17283, 52690, 107823, 75410, 73251, 20937, 77683, 14056, 12180, 14055, 64707, 208043	3642	33	17446	1.7419	1	0.642784	69.4003
UP_SEQ_FEATURE	domain:FHA	11	0.243524	0.0662102	100336, 68837, 106795, 17425, 83997, 76793, 268448, 16562, 66549, 231600, 16561	3936	28	18012	1.7978	1	0.999102	74.1559
UP_SEQ_FEATURE	zinc finger region:PHD-type 1	11	0.243524	0.0662102	20591, 76804, 19708, 269424, 217558, 107823, 75410, 268448, 70127, 21652, 230674	3936	28	18012	1.7978	1	0.999102	74.1559
GOTERM_BP_DIRECT	GO:0051497~negative regulation of stress fiber assembly	9	0.199247	0.0663773	69710, 208177, 233977, 50768, 19062, 18643, 11856, 13609, 243725	3740	22	18082	1.97786	1	0.861925	74.0004
GOTERM_BP_DIRECT	GO:0009948~anterior/posterior axis specification	9	0.199247	0.0663773	13590, 68151, 15213, 20878, 12159, 20481, 241062, 18119, 16825	3740	22	18082	1.97786	1	0.861925	74.0004
GOTERM_BP_DIRECT	GO:0045862~positive regulation of proteolysis	9	0.199247	0.0663773	103724, 65973, 15182, 12018, 15481, 108155, 71955, 12234, 12370	3740	22	18082	1.97786	1	0.861925	74.0004
GOTERM_BP_DIRECT	GO:0060828~regulation of canonical Wnt signaling pathway	9	0.199247	0.0663773	55978, 18647, 228357, 72345, 22601, 353310, 97064, 12234, 13726	3740	22	18082	1.97786	1	0.861925	74.0004
BIOCARTA	m_iresPathway:Internal Ribosome entry pathway	5	0.110693	0.0665604	13684, 13669, 19205, 13681, 13682	382	6	1289	2.81195	1	0.718984	59.312
GOTERM_CC_DIRECT	GO:0030117~membrane coat	11	0.243524	0.0667656	11772, 11776, 11777, 11764, 11774, 70349, 71770, 50797, 54161, 67489, 232910	3996	30	19662	1.80415	1	0.435344	66.7383
UP_SEQ_FEATURE	domain:KH 2	9	0.199247	0.0679244	14265, 23879, 23983, 110611, 240396, 237400, 16549, 319765, 108797	3936	21	18012	1.96124	1	0.999176	75.0771
UP_SEQ_FEATURE	domain:KH 1	9	0.199247	0.0679244	14265, 23879, 23983, 110611, 240396, 237400, 16549, 319765, 108797	3936	21	18012	1.96124	1	0.999176	75.0771
INTERPRO	IPR001202:WW domain	16	0.354217	0.0683969	228866, 83814, 225131, 75788, 14924, 23988, 75415, 97064, 55935, 225372, 109135, 11787, 54633, 22601, 211652, 13405	4103	51	20594	1.57467	1	0.940868	73.444
GOTERM_BP_DIRECT	GO:0042593~glucose homeostasis	36	0.796989	0.0692387	58805, 228869, 20602, 19247, 230784, 214597, 11651, 98415, 12953, 17841, 103988, 17840, 20186, 63873, 330817, 170756, 22393, 19062, 17341, 15378, 67475, 12606, 18053, 20501, 109241, 214084, 100039177, 19255, 16011, 16337, 108079, 76487, 19016, 71111, 74343, 22433	3740	133	18082	1.30866	1	0.872492	75.5196
COG_ONTOLOGY	Transcription	17	0.376356	0.0694559	68837, 66244, 229906, 53621, 72662, 56505, 20926, 80892, 20174, 20924, 74123, 108655, 66136, 14465, 21374, 20017, 235459	529	45	2126	1.51825	0.957886	0.957886	49.007
SMART	SM01041:SM01041	4	0.0885544	0.0697659	104831, 14787, 71678, 18571	2239	5	10425	3.72488	1	0.64985	66.271
SMART	SM00571:DDT	4	0.0885544	0.0697659	116848, 22385, 217578, 407823	2239	5	10425	3.72488	1	0.64985	66.271
GOTERM_BP_DIRECT	GO:0016579~protein deubiquitination	23	0.509188	0.0698744	252870, 53376, 22225, 22224, 76800, 22217, 28035, 71472, 74256, 93841, 74112, 21929, 226418, 74841, 72344, 237898, 78787, 69727, 235323, 59025, 170707, 74270, 66124	3740	78	18082	1.42563	1	0.873852	75.8454
INTERPRO	IPR023780:Chromo domain	9	0.199247	0.0699634	71389, 20937, 52609, 12593, 12418, 12416, 75339, 64707, 244059	4103	23	20594	1.96406	1	0.943207	74.2674
INTERPRO	IPR010920:Like-Sm (LSM) domain	9	0.199247	0.0699634	20641, 68011, 67678, 69878, 67332, 27756, 66094, 241846, 20239	4103	23	20594	1.96406	1	0.943207	74.2674
INTERPRO	IPR001440:Tetratricopeptide TPR-1	9	0.199247	0.0699634	14228, 20867, 14229, 56299, 278279, 52551, 70551, 100037258, 108155	4103	23	20594	1.96406	1	0.943207	74.2674
UP_KEYWORDS	Sterol metabolism	18	0.398495	0.0700788	223920, 13122, 110611, 244373, 171504, 66234, 65969, 226144, 18194, 108079, 18145, 17855, 58520, 103161, 14149, 231070, 235293, 235623	4331	62	22680	1.52032	1	0.254073	64.5318
GOTERM_BP_DIRECT	GO:0090162~establishment of epithelial cell polarity	7	0.15497	0.070125	15213, 11845, 74206, 19157, 217335, 19159, 232288	3740	15	18082	2.25622	1	0.873708	75.9727
GOTERM_BP_DIRECT	GO:1902187~negative regulation of viral release from host cell	7	0.15497	0.070125	19720, 18854, 94091, 217069, 93679, 20821, 21849	3740	15	18082	2.25622	1	0.873708	75.9727
GOTERM_BP_DIRECT	GO:0043968~histone H2A acetylation	7	0.15497	0.070125	56397, 20174, 100683, 70088, 56505, 56456, 78656	3740	15	18082	2.25622	1	0.873708	75.9727
GOTERM_BP_DIRECT	GO:0048490~anterograde synaptic vesicle transport	7	0.15497	0.070125	20615, 11776, 11777, 11774, 55946, 73689, 117197	3740	15	18082	2.25622	1	0.873708	75.9727
GOTERM_BP_DIRECT	GO:0050708~regulation of protein secretion	7	0.15497	0.070125	99889, 16897, 279766, 56401, 225326, 217325, 13645	3740	15	18082	2.25622	1	0.873708	75.9727
GOTERM_MF_DIRECT	GO:0005546~phosphatidylinositol-4,5-bisphosphate binding	19	0.420633	0.0701883	54525, 11687, 216991, 218503, 18643, 11752, 226778, 246177, 101113, 18795, 19230, 13196, 29816, 20981, 72345, 60510, 117149, 20979, 27280	3642	61	17446	1.49204	1	0.663294	71.6635
GOTERM_BP_DIRECT	GO:0034341~response to interferon-gamma	10	0.221386	0.0708003	20304, 12524, 54396, 18173, 53421, 21822, 14528, 20821, 319278, 100039796	3740	26	18082	1.85952	1	0.875192	76.3126
GOTERM_BP_DIRECT	GO:0060716~labyrinthine layer blood vessel development	10	0.221386	0.0708003	56334, 50785, 19664, 15213, 11651, 18194, 18022, 22413, 231672, 217325	3740	26	18082	1.85952	1	0.875192	76.3126
GOTERM_BP_DIRECT	GO:0045861~negative regulation of proteolysis	10	0.221386	0.0708003	18708, 19335, 20720, 11651, 22059, 21858, 224727, 12568, 14061, 15925	3740	26	18082	1.85952	1	0.875192	76.3126
KEGG_PATHWAY	mmu04621:NOD-like receptor signaling pathway	18	0.398495	0.070805	12675, 66724, 14825, 21929, 20304, 18036, 11797, 15516, 16173, 18033, 26416, 26415, 17948, 19697, 15519, 332579, 19200, 12370	1608	57	7691	1.51041	1	0.292995	62.2892
KEGG_PATHWAY	mmu00510:N-Glycan biosynthesis	16	0.354217	0.0709088	57377, 207958, 103963, 208624, 223774, 13481, 13480, 68292, 13200, 217664, 13478, 16430, 14376, 56737, 13135, 381903	1608	49	7691	1.56178	1	0.289399	62.3451
INTERPRO	IPR008916:Retrovirus capsid, C-terminal	14	0.30994	0.0711635	268417, 80902, 432731, 269870, 65020, 74570, 67235, 22758, 74120, 449521, 93681, 544922, 52712, 232878	4103	43	20594	1.63418	1	0.944569	74.8818
INTERPRO	IPR003619:MAD homology 1, Dwarfin-type	6	0.132832	0.0714187	18029, 18032, 17131, 18028, 17125, 17126	4103	12	20594	2.50963	1	0.943696	75.0106
INTERPRO	IPR016177:DNA-binding, integrase-type	6	0.132832	0.0714187	116848, 17190, 17191, 110962, 109241, 407823	4103	12	20594	2.50963	1	0.943696	75.0106
INTERPRO	IPR001739:Methyl-CpG DNA binding	6	0.132832	0.0714187	116848, 17190, 17191, 110962, 109241, 407823	4103	12	20594	2.50963	1	0.943696	75.0106
UP_SEQ_FEATURE	compositionally biased region:Poly-Thr	16	0.354217	0.0715984	98956, 68968, 14463, 72672, 382066, 54446, 73847, 20531, 223693, 140810, 12421, 217835, 14465, 18226, 20688, 69743	3936	47	18012	1.55786	1	0.999386	76.9474
INTERPRO	IPR003960:ATPase, AAA-type, conserved site	10	0.221386	0.0719464	27377, 116733, 67089, 23996, 67459, 66821, 70472, 19181, 57815, 269523	4103	27	20594	1.85898	1	0.943468	75.275
GOTERM_BP_DIRECT	GO:0031647~regulation of protein stability	21	0.46491	0.072441	76568, 252870, 65973, 16653, 14534, 69297, 71732, 20878, 219158, 21848, 66408, 22218, 76563, 13481, 71472, 18016, 235323, 72400, 15481, 22433, 68350	3740	70	18082	1.45043	1	0.880216	77.1196
GOTERM_CC_DIRECT	GO:0016581~NuRD complex	8	0.177109	0.0725605	67991, 216190, 234366, 116871, 116870, 15182, 19646, 23942	3996	19	19662	2.07176	1	0.461122	69.8803
GOTERM_CC_DIRECT	GO:0030131~clathrin adaptor complex	8	0.177109	0.0725605	11772, 260302, 11781, 11764, 11774, 71770, 55946, 67489	3996	19	19662	2.07176	1	0.461122	69.8803
GOTERM_MF_DIRECT	GO:0005521~lamin binding	7	0.15497	0.0728656	56420, 64009, 77053, 230917, 67608, 18795, 223697	3642	15	17446	2.23544	1	0.674964	73.0446
UP_SEQ_FEATURE	zinc finger region:RanBP2-type 2	4	0.0885544	0.0730576	268749, 53861, 50817, 19386	3936	5	18012	3.66098	1	0.999418	77.6527
UP_SEQ_FEATURE	zinc finger region:RanBP2-type 1	4	0.0885544	0.0730576	268749, 53861, 50817, 19386	3936	5	18012	3.66098	1	0.999418	77.6527
UP_SEQ_FEATURE	domain:IMD	4	0.0885544	0.0730576	108100, 207495, 211401, 66898	3936	5	18012	3.66098	1	0.999418	77.6527
UP_SEQ_FEATURE	domain:SWIB	4	0.0885544	0.0730576	17246, 83796, 83797, 66993	3936	5	18012	3.66098	1	0.999418	77.6527
UP_SEQ_FEATURE	repeat:HAT 7	4	0.0885544	0.0730576	68879, 67439, 228410, 66877	3936	5	18012	3.66098	1	0.999418	77.6527
UP_SEQ_FEATURE	region of interest:Alpha-ketoglutarate binding	4	0.0885544	0.0730576	69113, 16922, 227696, 227699	3936	5	18012	3.66098	1	0.999418	77.6527
UP_SEQ_FEATURE	region of interest:G-domain	4	0.0885544	0.0730576	24067, 268566, 100101806, 665155	3936	5	18012	3.66098	1	0.999418	77.6527
KEGG_PATHWAY	mmu04310:Wnt signaling pathway	38	0.841266	0.0732624	27373, 21414, 13000, 13001, 21372, 16974, 18797, 12234, 18795, 106042, 12325, 208846, 12444, 12301, 19164, 14370, 14368, 14369, 14366, 22059, 108058, 56505, 18751, 19015, 13544, 22417, 73181, 22419, 18750, 16476, 93960, 12005, 12006, 19056, 22413, 19055, 22414, 14362	1608	141	7691	1.28902	1	0.293771	63.5924
GOTERM_MF_DIRECT	GO:0008234~cysteine-type peptidase activity	38	0.841266	0.0732835	320213, 72201, 53376, 22225, 22224, 235040, 12337, 12334, 80886, 74112, 223870, 21929, 226418, 74841, 72344, 59025, 13040, 235323, 12371, 170707, 50817, 12370, 252870, 231915, 71198, 76800, 70240, 12367, 12633, 22217, 71472, 12368, 74256, 13039, 93841, 69727, 330323, 74270	3642	141	17446	1.29098	1	0.674606	73.2544
INTERPRO	IPR003877:SPla/RYanodine receptor SPRY	22	0.487049	0.0737325	19720, 94091, 217069, 223918, 71956, 104721, 79043, 338364, 51810, 74735, 66701, 232989, 67525, 237754, 94094, 68693, 79263, 74334, 20821, 17318, 235439, 211007	4103	77	20594	1.43407	1	0.946107	76.1506
KEGG_PATHWAY	mmu04110:Cell cycle	34	0.752712	0.0739389	21781, 12572, 71890, 218294, 15182, 12236, 12237, 21809, 17218, 17220, 17246, 12447, 17215, 22390, 13557, 27401, 19651, 12444, 11920, 26428, 12567, 12575, 104394, 52206, 22059, 17120, 17126, 19357, 20842, 20843, 22628, 22629, 211586, 19090	1608	124	7691	1.31146	1	0.292252	63.9437
COG_ONTOLOGY	Chromatin structure and dynamics	9	0.199247	0.0740093	231151, 21429, 107823, 26356, 71722, 83796, 83797, 20466, 66993	529	19	2126	1.90369	0.966062	0.815776	51.2943
UP_SEQ_FEATURE	domain:MIT	5	0.110693	0.0747584	229285, 116733, 69028, 320119, 69024	3936	8	18012	2.86014	1	0.999461	78.4488
UP_SEQ_FEATURE	repeat:HAT 4	5	0.110693	0.0747584	68879, 67439, 228410, 66877, 18572	3936	8	18012	2.86014	1	0.999461	78.4488
UP_KEYWORDS	Citrullination	25	0.553465	0.0755996	18432, 65961, 72462, 56095, 50708, 15077, 110109, 21681, 66538, 21849, 51810, 319192, 67223, 59014, 67891, 108673, 20935, 67949, 319160, 72554, 72567, 319164, 319155, 319171, 22589	4331	94	22680	1.39273	1	0.269802	67.4205
GOTERM_BP_DIRECT	GO:0010332~response to gamma radiation	12	0.265663	0.0756776	12190, 17283, 319955, 233805, 319801, 12018, 18854, 22059, 319583, 18970, 19090, 11810	3740	34	18082	1.70639	1	0.89045	78.6357
COG_ONTOLOGY	Cell division and chromosome partitioning	33	0.730573	0.0760734	69601, 18286, 71648, 338355, 26557, 18708, 104831, 26425, 109135, 52184, 432572, 216274, 224139, 226751, 70432, 22033, 75216, 109620, 52822, 71710, 105844, 246707, 67533, 116873, 233977, 67241, 20482, 246278, 20842, 20843, 18710, 16709, 67016	529	102	2126	1.30023	0.969236	0.68666	52.3006
UP_SEQ_FEATURE	domain:B30.2/SPRY	19	0.420633	0.0765454	19720, 94091, 217069, 71956, 104721, 79043, 338364, 51810, 74735, 66701, 232989, 67525, 94094, 68693, 79263, 74334, 20821, 17318, 211007	3936	59	18012	1.4737	1	0.999505	79.2562
GOTERM_BP_DIRECT	GO:0006406~mRNA export from nucleus	13	0.287802	0.0767872	386612, 225160, 107829, 229512, 53319, 234865, 14105, 433702, 66118, 226517, 276770, 103677, 19069	3740	38	18082	1.654	1	0.893087	79.1331
GOTERM_BP_DIRECT	GO:0000723~telomere maintenance	13	0.287802	0.0767872	235587, 19360, 101185, 12144, 106052, 12447, 19704, 11920, 57321, 103677, 74493, 327762, 19090	3740	38	18082	1.654	1	0.893087	79.1331
GOTERM_CC_DIRECT	GO:0000346~transcription export complex	6	0.132832	0.0768001	386612, 225160, 66118, 107829, 70579, 53319	3996	12	19662	2.46021	1	0.478406	72.0004
GOTERM_CC_DIRECT	GO:0030123~AP-3 adaptor complex	6	0.132832	0.0768001	233405, 11776, 218035, 11777, 71732, 11774	3996	12	19662	2.46021	1	0.478406	72.0004
GOTERM_CC_DIRECT	GO:0032797~SMN complex	6	0.132832	0.0768001	14265, 66603, 53975, 67242, 276919, 20595	3996	12	19662	2.46021	1	0.478406	72.0004
GOTERM_CC_DIRECT	GO:0030134~ER to Golgi transport vesicle	9	0.199247	0.0771566	67180, 207352, 77254, 70361, 67727, 66890, 69162, 66191, 77929	3996	23	19662	1.92538	1	0.477462	72.1722
UP_SEQ_FEATURE	compositionally biased region:Ala-rich	33	0.730573	0.077183	75956, 17132, 21849, 15161, 70646, 387524, 70549, 12050, 13557, 67959, 18226, 224727, 108176, 70615, 18150, 71198, 17425, 80912, 80913, 68795, 52615, 217864, 54196, 59016, 210146, 245945, 668171, 22763, 20687, 232976, 328365, 59053, 27494	3936	115	18012	1.31318	1	0.999487	79.5373
GOTERM_BP_DIRECT	GO:0030155~regulation of cell adhesion	14	0.30994	0.077295	19229, 20807, 16775, 14083, 14084, 18854, 13609, 15894, 16173, 19157, 19158, 20850, 20851, 16452	3740	42	18082	1.61159	1	0.893728	79.3571
UP_KEYWORDS	Microtubule	61	1.35045	0.0780721	16580, 18541, 219072, 16582, 211660, 67117, 239591, 72296, 21371, 29819, 17318, 72948, 57436, 22142, 71924, 16570, 320244, 67203, 16573, 78798, 74256, 22680, 67443, 17758, 103733, 328580, 22146, 22143, 13589, 71774, 72205, 18286, 22153, 13430, 16563, 16562, 108911, 66257, 16561, 27428, 11799, 74764, 22154, 56455, 67951, 213575, 14228, 227634, 77963, 170833, 192678, 74237, 20878, 269954, 24064, 68…	4331	264	22680	1.20999	1	0.27559	68.6418
GOTERM_BP_DIRECT	GO:0033539~fatty acid beta-oxidation using acyl-CoA dehydrogenase	8	0.177109	0.0785492	56357, 338350, 110842, 93732, 11364, 11430, 66841, 11363	3740	19	18082	2.03569	1	0.896708	79.9005
GOTERM_BP_DIRECT	GO:0045333~cellular respiration	8	0.177109	0.0785492	21379, 73181, 320720, 70383, 75597, 210582, 380601, 67876	3740	19	18082	2.03569	1	0.896708	79.9005
GOTERM_BP_DIRECT	GO:1901224~positive regulation of NIK/NF-kappaB signaling	8	0.177109	0.0785492	15289, 58994, 19106, 60595, 12317, 24088, 70097, 27050	3740	19	18082	2.03569	1	0.896708	79.9005
GOTERM_BP_DIRECT	GO:0008156~negative regulation of DNA replication	8	0.177109	0.0785492	332110, 19356, 68968, 22059, 21809, 52808, 69237, 18016	3740	19	18082	2.03569	1	0.896708	79.9005
GOTERM_BP_DIRECT	GO:0000079~regulation of cyclin-dependent protein serine/threonine kinase activity	8	0.177109	0.0785492	66165, 17420, 69171, 12144, 80280, 69237, 12575, 227210	3740	19	18082	2.03569	1	0.896708	79.9005
GOTERM_BP_DIRECT	GO:0000226~microtubule cytoskeleton organization	27	0.597742	0.0798254	18541, 22294, 72205, 225523, 66515, 268996, 11799, 22390, 14158, 74334, 432572, 226751, 208177, 70737, 74237, 14083, 20878, 226778, 214444, 67299, 68519, 78309, 320165, 328580, 22143, 245877, 51885	3740	96	18082	1.35978	1	0.899653	80.4395
GOTERM_MF_DIRECT	GO:0004693~cyclin-dependent protein serine/threonine kinase activity	12	0.265663	0.0799389	107951, 18557, 12572, 12537, 18647, 69131, 12454, 12567, 78334, 12568, 56542, 69562	3642	34	17446	1.69067	1	0.704954	76.3945
KEGG_PATHWAY	mmu00051:Fructose and mannose metabolism	12	0.265663	0.0802358	170768, 18639, 319801, 69080, 54128, 11677, 67861, 75540, 331026, 18640, 234730, 270198	1608	34	7691	1.6881	1	0.309666	67.067
INTERPRO	IPR000904:SEC7-like	7	0.15497	0.0802681	50753, 107338, 19157, 19158, 19159, 245666, 232227	4103	16	20594	2.19592	1	0.957682	79.1106
GOTERM_BP_DIRECT	GO:0031175~neuron projection development	37	0.819128	0.0803089	19229, 20807, 319740, 74244, 20416, 94040, 29877, 15469, 75665, 20187, 14585, 12505, 12568, 22241, 74840, 13660, 30960, 227634, 20615, 27008, 72584, 73689, 12227, 19272, 30931, 67299, 117197, 26562, 53869, 236539, 17758, 72333, 30957, 54633, 16001, 235439, 243725	3740	139	18082	1.28695	1	0.900154	80.6401
GOTERM_BP_DIRECT	GO:0035690~cellular response to drug	22	0.487049	0.0803467	214084, 22247, 170472, 142980, 13614, 22059, 19385, 12144, 108079, 231327, 69719, 20303, 15516, 14456, 215449, 18578, 109905, 22042, 19056, 109880, 224045, 19055	3740	75	18082	1.4182	1	0.89932	80.6557
UP_KEYWORDS	Tyrosine-protein kinase	29	0.642019	0.0806036	19229, 20459, 19106, 21846, 18595, 13835, 226419, 545622, 20187, 69181, 22390, 106522, 14158, 20811, 26400, 21682, 14083, 16337, 22385, 26397, 13867, 13866, 51789, 23938, 16001, 16451, 13549, 13841, 16452	4331	113	22680	1.34392	1	0.281437	69.8481
GOTERM_CC_DIRECT	GO:0012506~vesicle membrane	11	0.243524	0.0813042	330064, 207495, 17973, 56318, 17974, 13809, 11938, 22030, 11607, 22376, 319448	3996	31	19662	1.74596	1	0.493542	74.0991
SMART	SM00088:PINT	7	0.15497	0.0817707	13669, 16341, 56347, 66997, 98221, 26572, 22123	2239	15	10425	2.17285	1	0.702424	72.2522
GOTERM_BP_DIRECT	GO:1900025~negative regulation of substrate adhesion-dependent cell spreading	6	0.132832	0.081841	50706, 14114, 60595, 13640, 108911, 107351	3740	12	18082	2.41738	1	0.902785	81.263
GOTERM_BP_DIRECT	GO:0032897~negative regulation of viral transcription	6	0.132832	0.081841	67525, 19720, 94091, 93679, 20821, 74735	3740	12	18082	2.41738	1	0.902785	81.263
GOTERM_BP_DIRECT	GO:0000463~maturation of LSU-rRNA from tricistronic rRNA transcript (SSU-rRNA, 5.8S rRNA, LSU-rRNA)	6	0.132832	0.081841	56095, 12181, 57750, 66229, 67239, 69237	3740	12	18082	2.41738	1	0.902785	81.263
GOTERM_BP_DIRECT	GO:0002260~lymphocyte homeostasis	6	0.132832	0.081841	53945, 11622, 20482, 12125, 20662, 20663	3740	12	18082	2.41738	1	0.902785	81.263
GOTERM_BP_DIRECT	GO:0006379~mRNA cleavage	6	0.132832	0.081841	94230, 51786, 98985, 74737, 228410, 74320	3740	12	18082	2.41738	1	0.902785	81.263
GOTERM_BP_DIRECT	GO:0043922~negative regulation by host of viral transcription	6	0.132832	0.081841	83383, 20304, 20303, 230908, 19062, 16476	3740	12	18082	2.41738	1	0.902785	81.263
GOTERM_BP_DIRECT	GO:0033674~positive regulation of kinase activity	6	0.132832	0.081841	19360, 16911, 12505, 231659, 16475, 52521	3740	12	18082	2.41738	1	0.902785	81.263
GOTERM_BP_DIRECT	GO:0006360~transcription from RNA polymerase I promoter	6	0.132832	0.081841	245841, 66491, 14884, 28071, 12606, 69833	3740	12	18082	2.41738	1	0.902785	81.263
GOTERM_BP_DIRECT	GO:0036503~ERAD pathway	6	0.132832	0.081841	193670, 67819, 217069, 20338, 269523, 74126	3740	12	18082	2.41738	1	0.902785	81.263
GOTERM_MF_DIRECT	GO:1990841~promoter-specific chromatin binding	8	0.177109	0.0818742	19017, 15499, 104394, 54601, 19651, 14056, 21849, 13433	3642	19	17446	2.01694	1	0.711471	77.2403
GOTERM_MF_DIRECT	GO:0031434~mitogen-activated protein kinase kinase binding	8	0.177109	0.0818742	228775, 69601, 30957, 23988, 109880, 13383, 26401, 110157	3642	19	17446	2.01694	1	0.711471	77.2403
UP_SEQ_FEATURE	region of interest:S-adenosyl-L-methionine binding	11	0.243524	0.0820107	14113, 74455, 18113, 75410, 73251, 110109, 17299, 28114, 100609, 21743, 231803	3936	29	18012	1.73581	1	0.999653	81.5512
UP_SEQ_FEATURE	zinc finger region:RING-type; atypical	11	0.243524	0.0820107	70510, 207742, 218035, 224938, 170737, 207521, 71673, 75212, 74164, 387524, 74126	3936	29	18012	1.73581	1	0.999653	81.5512
GOTERM_BP_DIRECT	GO:0019827~stem cell population maintenance	21	0.46491	0.0820112	13684, 54624, 14369, 68975, 105083, 66213, 20586, 56335, 23989, 235497, 69790, 18119, 108098, 12166, 22083, 66083, 59024, 20843, 230594, 74203, 93679	3740	71	18082	1.43	1	0.902353	81.3309
GOTERM_MF_DIRECT	GO:0003755~peptidyl-prolyl cis-trans isomerase activity	14	0.30994	0.0820871	14228, 67418, 14229, 56299, 67738, 14232, 14225, 338355, 23988, 19386, 268373, 18087, 68816, 66101	3642	42	17446	1.59674	1	0.710012	77.3316
INTERPRO	IPR003029:Ribosomal protein S1, RNA-binding domain	5	0.110693	0.084523	20926, 619605, 13665, 217207, 18572	4103	9	20594	2.78847	1	0.96343	80.8469
INTERPRO	IPR003150:DNA-binding RFX-type winged-helix domain	5	0.110693	0.084523	71137, 19726, 19724, 77044, 53970	4103	9	20594	2.78847	1	0.96343	80.8469
INTERPRO	IPR006636:Heat shock chaperonin-binding	5	0.110693	0.084523	20867, 94232, 98766, 54609, 70356	4103	9	20594	2.78847	1	0.96343	80.8469
INTERPRO	IPR011017:TRASH domain	5	0.110693	0.084523	76007, 219105, 56364, 225215, 67785	4103	9	20594	2.78847	1	0.96343	80.8469
INTERPRO	IPR025799:Protein arginine N-methyltransferase	5	0.110693	0.084523	99890, 71974, 27374, 214572, 15469	4103	9	20594	2.78847	1	0.96343	80.8469
GOTERM_MF_DIRECT	GO:1990381~ubiquitin-specific protease binding	6	0.132832	0.0846136	109815, 67819, 224727, 53890, 269523, 74126	3642	12	17446	2.39511	1	0.718936	78.3888
GOTERM_MF_DIRECT	GO:0008135~translation factor activity, RNA binding	6	0.132832	0.0846136	26905, 209357, 12877, 67579, 13631, 108067	3642	12	17446	2.39511	1	0.718936	78.3888
GOTERM_MF_DIRECT	GO:0017069~snRNA binding	6	0.132832	0.0846136	107951, 192231, 68092, 76167, 20639, 53607	3642	12	17446	2.39511	1	0.718936	78.3888
INTERPRO	IPR018316:Tubulin/FtsZ, 2-layer sandwich domain	8	0.177109	0.0850421	71924, 22142, 103733, 22153, 22154, 67951, 22146, 22143	4103	20	20594	2.0077	1	0.963147	81.0492
INTERPRO	IPR013766:Thioredoxin domain	13	0.287802	0.0851512	72736, 66861, 98258, 72599, 11757, 53382, 105245, 14827, 76299, 12304, 104009, 52892, 106200	4103	40	20594	1.63126	1	0.96225	81.0914
BIOCARTA	m_keratinocytePathway:Keratinocyte Differentiation	21	0.46491	0.0851517	12675, 14102, 13645, 19052, 18751, 26397, 26408, 18033, 26416, 18750, 15461, 26415, 16476, 19697, 23872, 26400, 53859, 12606, 26401, 22030, 110157	382	51	1289	1.38944	1	0.783626	68.7104
GOTERM_BP_DIRECT	GO:0042632~cholesterol homeostasis	19	0.420633	0.0851795	67470, 223920, 13122, 16956, 11814, 52014, 18145, 26424, 16891, 16173, 15451, 71111, 69071, 66113, 109674, 22433, 13660, 27409, 19302	3740	63	18082	1.4581	1	0.910238	82.5549
GOTERM_BP_DIRECT	GO:0032760~positive regulation of tumor necrosis factor production	18	0.398495	0.0866361	142980, 228607, 15182, 12774, 24047, 16803, 18708, 17874, 15289, 17087, 20303, 73181, 16173, 24088, 117149, 332579, 106759, 16452	3740	59	18082	1.47501	1	0.913173	83.0917
GOTERM_CC_DIRECT	GO:0019005~SCF ubiquitin ligase complex	18	0.398495	0.086655	30838, 67731, 213311, 80283, 76454, 12234, 106052, 50789, 50754, 27401, 50755, 230904, 20821, 54124, 399566, 99382, 231672, 208198	3996	60	19662	1.47613	1	0.514099	76.4005
UP_SEQ_FEATURE	domain:Rab-GAP TBC	12	0.265663	0.0868431	103724, 227800, 105835, 223754, 67231, 245638, 14020, 209815, 74694, 67016, 54610, 76795	3936	33	18012	1.66408	1	0.999763	83.3776
UP_SEQ_FEATURE	compositionally biased region:Asp-rich	12	0.265663	0.0868431	18432, 13669, 66396, 76022, 353258, 170676, 69743, 235497, 56372, 52808, 217578, 60321	3936	33	18012	1.66408	1	0.999763	83.3776
GOTERM_CC_DIRECT	GO:0035098~ESC/E(Z) complex	7	0.15497	0.0869635	13626, 15182, 52615, 14056, 14055, 21652, 19646	3996	16	19662	2.15268	1	0.512797	76.5272
INTERPRO	IPR017884:SANT domain	9	0.199247	0.0873295	231151, 116871, 20602, 93762, 116870, 224829, 217864, 22791, 23942	4103	24	20594	1.88222	1	0.964413	81.9164
GOTERM_BP_DIRECT	GO:0016925~protein sumoylation	10	0.221386	0.0874742	50995, 18020, 20610, 106021, 20878, 12418, 22218, 21849, 19386, 98403	3740	27	18082	1.79065	1	0.914452	83.3934
GOTERM_BP_DIRECT	GO:1901216~positive regulation of neuron death	10	0.221386	0.0874742	26408, 13198, 11920, 13665, 231872, 69228, 21981, 12568, 18053, 231637	3740	27	18082	1.79065	1	0.914452	83.3934
GOTERM_BP_DIRECT	GO:0009117~nucleotide metabolic process	10	0.221386	0.0874742	103850, 68106, 107569, 56318, 109674, 14198, 75686, 16434, 18102, 54369	3740	27	18082	1.79065	1	0.914452	83.3934
GOTERM_MF_DIRECT	GO:0070273~phosphatidylinositol-4-phosphate binding	9	0.199247	0.0878351	76932, 99889, 109135, 69601, 17195, 231999, 76303, 66629, 69226	3642	23	17446	1.87444	1	0.730446	79.6695
INTERPRO	IPR008942:ENTH/VHS	10	0.221386	0.088032	27967, 224432, 216705, 260302, 225283, 29816, 216810, 15239, 71943, 74737	4103	28	20594	1.79259	1	0.964399	82.1752
UP_KEYWORDS	Mitochondrion nucleoid	7	0.15497	0.0880332	21780, 74238, 68550, 52575, 226153, 380601, 72831	4331	17	22680	2.15627	1	0.301899	73.1439
UP_KEYWORDS	tRNA-binding	7	0.15497	0.0880332	212528, 17299, 28114, 234734, 233189, 107271, 216443	4331	17	22680	2.15627	1	0.301899	73.1439
GOTERM_CC_DIRECT	GO:0031252~cell leading edge	17	0.376356	0.0887969	12488, 208177, 16911, 11840, 17886, 16419, 11977, 105782, 107338, 103733, 226751, 23789, 76709, 19303, 231637, 192197, 16825	3996	56	19662	1.4937	1	0.517878	77.2669
GOTERM_BP_DIRECT	GO:0000186~activation of MAPKK activity	11	0.243524	0.0895297	53608, 21812, 26408, 56692, 19106, 19164, 11539, 12159, 13645, 110157, 16452	3740	31	18082	1.71556	1	0.918665	84.1119
GOTERM_BP_DIRECT	GO:1990090~cellular response to nerve growth factor stimulus	11	0.243524	0.0895297	14534, 108062, 27373, 27008, 11651, 109905, 13660, 104318, 77480, 15901, 27050	3740	31	18082	1.71556	1	0.918665	84.1119
GOTERM_BP_DIRECT	GO:0034260~negative regulation of GTPase activity	11	0.243524	0.0895297	56334, 69601, 216869, 24064, 16456, 24063, 15461, 76260, 108911, 192197, 27494	3740	31	18082	1.71556	1	0.918665	84.1119
GOTERM_CC_DIRECT	GO:0044233~ER-mitochondrion membrane contact site	5	0.110693	0.0898593	67844, 217695, 12330, 50790, 67727	3996	9	19662	2.73357	1	0.519687	77.6855
GOTERM_CC_DIRECT	GO:0005742~mitochondrial outer membrane translocase complex	5	0.110693	0.0898593	66119, 641376, 53333, 68943, 223696	3996	9	19662	2.73357	1	0.519687	77.6855
GOTERM_BP_DIRECT	GO:0050796~regulation of insulin secretion	15	0.332079	0.0900521	11865, 54525, 56205, 103988, 15893, 18795, 19015, 20304, 170756, 60510, 19726, 15378, 19056, 20501, 18627	3740	47	18082	1.54301	1	0.919094	84.2898
GOTERM_BP_DIRECT	GO:0001707~mesoderm formation	12	0.265663	0.090581	20807, 11477, 68151, 21389, 12159, 16323, 80294, 14043, 18016, 18119, 17126, 12166	3740	35	18082	1.65763	1	0.919534	84.4679
GOTERM_BP_DIRECT	GO:0090307~mitotic spindle assembly	12	0.265663	0.090581	16580, 22680, 53869, 11799, 76789, 74237, 16563, 328580, 109359, 52023, 16211, 51885	3740	35	18082	1.65763	1	0.919534	84.4679
GOTERM_BP_DIRECT	GO:0008333~endosome to lysosome transport	13	0.287802	0.0909002	20615, 77963, 11852, 218035, 170833, 71732, 19349, 17237, 22088, 17772, 74718, 15239, 73122	3740	39	18082	1.61159	1	0.91948	84.5745
UP_SEQ_FEATURE	nucleotide phosphate-binding region:GTP	81	1.79323	0.0914018	74558, 68441, 26905, 227624, 13629, 70359, 19700, 13494, 19349, 14852, 13495, 69834, 19341, 74211, 19344, 19346, 104303, 15461, 626534, 71924, 22142, 81003, 20818, 68365, 69288, 100042856, 100210, 69581, 103733, 20130, 69721, 14673, 14672, 22146, 22143, 14670, 216439, 67844, 11852, 270192, 11854, 22153, 13430, 665155, 69237, 19329, 107526, 68080, 224624, 76877, 215449, 625054, 22154, 224092, 1189…	3936	319	18012	1.16199	1	0.999833	84.9422
KEGG_PATHWAY	mmu04912:GnRH signaling pathway	25	0.553465	0.0915207	19229, 11911, 18797, 18795, 18805, 12325, 11515, 17387, 15461, 11512, 26400, 26401, 110157, 16653, 108058, 16439, 18751, 26397, 20662, 26416, 20663, 26415, 18750, 16476, 14672	1608	88	7691	1.3588	1	0.342188	72.0468
GOTERM_MF_DIRECT	GO:0030742~GTP-dependent protein binding	10	0.221386	0.0917168	67844, 76932, 22249, 19344, 11774, 74006, 14528, 216238, 192786, 19339	3642	27	17446	1.77416	1	0.744035	81.1177
KEGG_PATHWAY	mmu05145:Toxoplasmosis	29	0.642019	0.0919924	16775, 11651, 11652, 21809, 12703, 11797, 18036, 16403, 18033, 12371, 15481, 19697, 15482, 12370, 12675, 12774, 12367, 17874, 26397, 20846, 17087, 26416, 15512, 26415, 16451, 15002, 24088, 16452, 15001	1608	105	7691	1.32101	1	0.339539	72.2389
GOTERM_BP_DIRECT	GO:0051607~defense response to virus	43	0.951959	0.0926023	26943, 434341, 74414, 228607, 667370, 19106, 114643, 70428, 94091, 217069, 20928, 170744, 74244, 67065, 16523, 11810, 27406, 12524, 94094, 246728, 12909, 24014, 231655, 109075, 56417, 72536, 106759, 332579, 142980, 27056, 70408, 18854, 276950, 56045, 15959, 319278, 20847, 16411, 246278, 54131, 72935, 57444, 234311	3740	167	18082	1.24488	1	0.922593	85.1312
GOTERM_CC_DIRECT	GO:0005686~U2 snRNP	8	0.177109	0.0927959	20641, 52132, 68011, 67332, 20639, 67465, 68479, 20222	3996	20	19662	1.96817	1	0.529044	78.8052
GOTERM_CC_DIRECT	GO:0000407~pre-autophagosomal structure	8	0.177109	0.0927959	217695, 12421, 75909, 17966, 22241, 74244, 51897, 245860	3996	20	19662	1.96817	1	0.529044	78.8052
GOTERM_BP_DIRECT	GO:0080182~histone H3-K4 trimethylation	7	0.15497	0.0932628	22083, 75410, 50708, 329559, 108155, 77305, 194388	3740	16	18082	2.11521	1	0.923291	85.342
GOTERM_BP_DIRECT	GO:0043981~histone H4-K5 acetylation	7	0.15497	0.0932628	69612, 269424, 226976, 70088, 108155, 76901, 15161	3740	16	18082	2.11521	1	0.923291	85.342
GOTERM_BP_DIRECT	GO:0043982~histone H4-K8 acetylation	7	0.15497	0.0932628	69612, 269424, 226976, 70088, 108155, 76901, 15161	3740	16	18082	2.11521	1	0.923291	85.342
GOTERM_BP_DIRECT	GO:0010666~positive regulation of cardiac muscle cell apoptotic process	7	0.15497	0.0932628	319801, 26408, 14465, 276770, 22059, 67731, 108058	3740	16	18082	2.11521	1	0.923291	85.342
GOTERM_BP_DIRECT	GO:0032012~regulation of ARF protein signal transduction	7	0.15497	0.0932628	50753, 107338, 19157, 19158, 19159, 245666, 232227	3740	16	18082	2.11521	1	0.923291	85.342
SMART	SM00391:MBD	6	0.132832	0.0935522	116848, 17190, 17191, 110962, 109241, 407823	2239	12	10425	2.32805	1	0.745152	77.1468
SMART	SM00523:DWA	6	0.132832	0.0935522	18029, 18032, 17131, 18028, 17125, 17126	2239	12	10425	2.32805	1	0.745152	77.1468
KEGG_PATHWAY	mmu04660:T cell receptor signaling pathway	28	0.61988	0.0943165	11651, 11652, 18708, 18036, 18033, 15461, 12567, 19697, 53859, 26400, 110157, 12675, 16653, 21682, 17973, 240354, 214230, 13383, 20662, 26416, 20663, 26415, 16476, 17974, 16822, 18710, 19056, 19055	1608	101	7691	1.32597	1	0.342671	73.1678
GOTERM_CC_DIRECT	GO:0000794~condensed nuclear chromosome	14	0.30994	0.0945353	19361, 15270, 19360, 27360, 16882, 12915, 223697, 72416, 59014, 103733, 19357, 67949, 17350, 230082	3996	44	19662	1.56559	1	0.533411	79.4434
GOTERM_BP_DIRECT	GO:0031497~chromatin assembly	5	0.110693	0.0948129	15289, 68968, 22059, 19646, 27221	3740	9	18082	2.68598	1	0.925905	85.8257
GOTERM_BP_DIRECT	GO:0051382~kinetochore assembly	5	0.110693	0.0948129	12617, 66311, 67139, 229584, 320394	3740	9	18082	2.68598	1	0.925905	85.8257
GOTERM_BP_DIRECT	GO:1902902~negative regulation of autophagosome assembly	5	0.110693	0.0948129	76983, 225020, 68943, 17772, 78246	3740	9	18082	2.68598	1	0.925905	85.8257
GOTERM_BP_DIRECT	GO:0051123~RNA polymerase II transcriptional preinitiation complex assembly	5	0.110693	0.0948129	66464, 407786, 108143, 235459, 68776	3740	9	18082	2.68598	1	0.925905	85.8257
GOTERM_BP_DIRECT	GO:2000146~negative regulation of cell motility	5	0.110693	0.0948129	14114, 26941, 12385, 23988, 22376	3740	9	18082	2.68598	1	0.925905	85.8257
GOTERM_BP_DIRECT	GO:0035562~negative regulation of chromatin binding	5	0.110693	0.0948129	73181, 50755, 19055, 21665, 231803	3740	9	18082	2.68598	1	0.925905	85.8257
GOTERM_BP_DIRECT	GO:0031340~positive regulation of vesicle fusion	5	0.110693	0.0948129	20981, 16952, 16573, 11652, 20979	3740	9	18082	2.68598	1	0.925905	85.8257
GOTERM_BP_DIRECT	GO:0060323~head morphogenesis	5	0.110693	0.0948129	77087, 72475, 214597, 16147, 109880	3740	9	18082	2.68598	1	0.925905	85.8257
GOTERM_BP_DIRECT	GO:1904851~positive regulation of establishment of protein localization to telomere	5	0.110693	0.0948129	21454, 12465, 12466, 12464, 12461	3740	9	18082	2.68598	1	0.925905	85.8257
GOTERM_BP_DIRECT	GO:0070102~interleukin-6-mediated signaling pathway	5	0.110693	0.0948129	22083, 14388, 230594, 14158, 16194	3740	9	18082	2.68598	1	0.925905	85.8257
GOTERM_BP_DIRECT	GO:0000244~spliceosomal tri-snRNP complex assembly	5	0.110693	0.0948129	68988, 70767, 68879, 27756, 53890	3740	9	18082	2.68598	1	0.925905	85.8257
GOTERM_MF_DIRECT	GO:0030971~receptor tyrosine kinase binding	16	0.354217	0.0949646	19246, 13669, 19247, 228357, 17973, 19255, 19268, 22059, 14815, 20416, 18708, 83945, 14456, 208650, 22628, 15235	3642	51	17446	1.50282	1	0.754426	82.2541
GOTERM_MF_DIRECT	GO:0015631~tubulin binding	15	0.332079	0.0957081	52589, 72205, 70998, 101706, 214444, 22327, 29877, 27050, 67443, 11799, 74019, 17758, 68519, 72948, 72726	3642	47	17446	1.5288	1	0.754993	82.5051
GOTERM_MF_DIRECT	GO:0030145~manganese ion binding	15	0.332079	0.0957081	218271, 18712, 18174, 14156, 11846, 75686, 321003, 23955, 19043, 19042, 225651, 69181, 235574, 52858, 18624	3642	47	17446	1.5288	1	0.754993	82.5051
BIOCARTA	m_il3Pathway:IL 3 signaling pathway	9	0.199247	0.0957756	12983, 16188, 20662, 15461, 20416, 20850, 110157, 16452, 20851	382	17	1289	1.78642	1	0.802779	73.1359
UP_SEQ_FEATURE	binding site:S-adenosyl-L-methionine	15	0.332079	0.095819	74455, 99890, 67493, 75410, 101867, 110109, 66254, 15469, 21743, 14113, 18113, 71974, 28114, 328162, 100609	3936	45	18012	1.52541	1	0.99988	86.3241
KEGG_PATHWAY	mmu03030:DNA replication	12	0.265663	0.0958686	17218, 66979, 17220, 18969, 17215, 14156, 19819, 69263, 19687, 327762, 18972, 69745	1608	35	7691	1.63987	1	0.34338	73.7721
SMART	SM00322:KH	13	0.287802	0.0964701	14265, 110611, 23983, 22668, 240396, 237400, 319765, 108797, 23879, 20218, 16549, 320267, 52705	2239	38	10425	1.59288	1	0.749357	78.2277
KEGG_PATHWAY	mmu04064:NF-kappa B signaling pathway	27	0.597742	0.0966872	13000, 13001, 217069, 16803, 15894, 21929, 20303, 11797, 18033, 11920, 19697, 19698, 117149, 53859, 106759, 22033, 12675, 66724, 24047, 12633, 240354, 16177, 17874, 57913, 17087, 12045, 22030	1608	97	7691	1.33134	1	0.341879	74.0857
GOTERM_MF_DIRECT	GO:0019789~SUMO transferase activity	7	0.15497	0.0967378	17246, 68501, 20610, 106021, 12418, 19386, 68350	3642	16	17446	2.09572	1	0.756627	82.8471
GOTERM_MF_DIRECT	GO:0070577~lysine-acetylated histone binding	7	0.15497	0.0967378	114642, 116848, 20586, 21848, 14312, 83946, 22385	3642	16	17446	2.09572	1	0.756627	82.8471
GOTERM_MF_DIRECT	GO:0052890~oxidoreductase activity, acting on the CH-CH group of donors, with a flavin as acceptor	7	0.15497	0.0967378	56357, 338350, 110842, 93732, 11364, 11430, 11363	3642	16	17446	2.09572	1	0.756627	82.8471
GOTERM_CC_DIRECT	GO:0036464~cytoplasmic ribonucleoprotein granule	10	0.221386	0.0973713	11837, 22142, 14265, 22154, 18458, 19988, 11461, 51810, 13211, 20595	3996	28	19662	1.75729	1	0.541946	80.4454
GOTERM_MF_DIRECT	GO:0001848~complement binding	5	0.110693	0.09752	12268, 17221, 333883, 12258, 12509	3642	9	17446	2.66124	1	0.757317	83.1026
GOTERM_MF_DIRECT	GO:0008276~protein methyltransferase activity	5	0.110693	0.09752	20937, 30949, 64707, 67768, 15469	3642	9	17446	2.66124	1	0.757317	83.1026
GOTERM_MF_DIRECT	GO:0032183~SUMO binding	5	0.110693	0.09752	231915, 18854, 12418, 21665, 27050	3642	9	17446	2.66124	1	0.757317	83.1026
INTERPRO	IPR008927:6-phosphogluconate dehydrogenase, C-terminal-like	6	0.132832	0.0976602	15107, 22235, 69051, 74147, 74022, 66194	4103	13	20594	2.31658	1	0.974985	85.3863
INTERPRO	IPR001309:Peptidase C14, ICE, catalytic subunit p20	6	0.132832	0.0976602	12371, 12367, 12633, 240354, 12368, 12370	4103	13	20594	2.31658	1	0.974985	85.3863
INTERPRO	IPR000357:HEAT	6	0.132832	0.0976602	70351, 75751, 74521, 231841, 73699, 240614	4103	13	20594	2.31658	1	0.974985	85.3863
INTERPRO	IPR004826:Basic leucine zipper domain, Maf-type	6	0.132832	0.0976602	12013, 12014, 17132, 17133, 18022, 17135	4103	13	20594	2.31658	1	0.974985	85.3863
INTERPRO	IPR002300:Aminoacyl-tRNA synthetase, class Ia	4	0.0885544	0.0978503	102436, 107045, 22321, 105148	4103	6	20594	3.34617	1	0.974397	85.4438
INTERPRO	IPR010507:Zinc finger, MYM-type	4	0.0885544	0.0978503	76007, 219105, 56364, 67785	4103	6	20594	3.34617	1	0.974397	85.4438
INTERPRO	IPR002058:PAP/25A-associated	4	0.0885544	0.0978503	100715, 70044, 230594, 210106	4103	6	20594	3.34617	1	0.974397	85.4438
INTERPRO	IPR023267:RNA (C5-cytosine) methyltransferase	4	0.0885544	0.0978503	74455, 110109, 28114, 100609	4103	6	20594	3.34617	1	0.974397	85.4438
INTERPRO	IPR021893:Protein of unknown function DUF3504	4	0.0885544	0.0978503	69232, 76007, 56364, 67785	4103	6	20594	3.34617	1	0.974397	85.4438
INTERPRO	IPR003121:SWIB/MDM2 domain	4	0.0885544	0.0978503	17246, 83796, 83797, 66993	4103	6	20594	3.34617	1	0.974397	85.4438
INTERPRO	IPR013155:Valyl/Leucyl/Isoleucyl-tRNA synthetase, class I, anticodon-binding	4	0.0885544	0.0978503	102436, 107045, 22321, 105148	4103	6	20594	3.34617	1	0.974397	85.4438
INTERPRO	IPR001158:DIX domain	4	0.0885544	0.0978503	13544, 330938, 12005, 12006	4103	6	20594	3.34617	1	0.974397	85.4438
INTERPRO	IPR001296:Glycosyl transferase, family 1	4	0.0885544	0.0978503	207958, 18700, 56737, 227835	4103	6	20594	3.34617	1	0.974397	85.4438
INTERPRO	IPR013579:FAST kinase-like protein, subdomain 2	4	0.0885544	0.0978503	21379, 140629, 320720, 380601	4103	6	20594	3.34617	1	0.974397	85.4438
INTERPRO	IPR009008:Valyl/Leucyl/Isoleucyl-tRNA synthetase, class Ia, editing domain	4	0.0885544	0.0978503	102436, 107045, 22321, 105148	4103	6	20594	3.34617	1	0.974397	85.4438
INTERPRO	IPR009028:Coatomer/calthrin adaptor appendage, C-terminal subdomain	4	0.0885544	0.0978503	11772, 11764, 71770, 54161	4103	6	20594	3.34617	1	0.974397	85.4438
INTERPRO	IPR000061:SWAP/Surp	4	0.0885544	0.0978503	27967, 70616, 67465, 234373	4103	6	20594	3.34617	1	0.974397	85.4438
INTERPRO	IPR002716:PIN domain	4	0.0885544	0.0978503	229512, 103677, 67619, 72662	4103	6	20594	3.34617	1	0.974397	85.4438
INTERPRO	IPR012295:Beta2-adaptin/TBP, C-terminal domain	4	0.0885544	0.0978503	21374, 11764, 71770, 67489	4103	6	20594	3.34617	1	0.974397	85.4438
GOTERM_BP_DIRECT	GO:0006897~endocytosis	46	1.01838	0.0978622	227801, 216705, 27373, 13169, 13430, 71770, 338355, 51811, 16974, 19329, 11772, 67602, 18145, 71982, 29816, 330319, 15461, 50771, 214897, 13660, 17533, 22042, 329416, 18704, 108800, 18102, 19200, 18717, 228357, 27008, 218503, 20405, 232910, 216869, 67804, 74479, 51789, 74006, 66616, 216238, 80708, 74270, 19765, 69178, 104318, 107767	3740	181	18082	1.22872	1	0.931443	86.7335
SMART	SM00431:SCAN	14	0.30994	0.0981084	268417, 80902, 432731, 269870, 65020, 74570, 67235, 22758, 74120, 449521, 93681, 544922, 52712, 232878	2239	42	10425	1.55203	1	0.748638	78.8136
UP_KEYWORDS	4Fe-4S	11	0.243524	0.0984476	26425, 237911, 73172, 26426, 68916, 320209, 67563, 64602, 327762, 79464, 66841	4331	34	22680	1.69422	1	0.330246	77.2028
UP_SEQ_FEATURE	domain:RWD	6	0.132832	0.0995819	66568, 57751, 319481, 66521, 192174, 16210	3936	12	18012	2.28811	1	0.999907	87.4055
UP_SEQ_FEATURE	domain:J	18	0.398495	0.0996991	76594, 66861, 27362, 100037258, 72429, 231580, 67838, 56812, 140740, 56445, 83945, 15502, 56709, 246738, 13002, 22791, 23950, 230935	3936	57	18012	1.44512	1	0.999897	87.4378
UP_SEQ_FEATURE	repeat:TPR 6	18	0.398495	0.0996991	19305, 76123, 103220, 278279, 209683, 74196, 100037258, 108155, 67839, 74838, 213081, 22083, 20867, 72421, 70551, 74764, 76260, 620631	3936	57	18012	1.44512	1	0.999897	87.4378
INTERPRO	IPR009060:UBA-like	17	0.376356	0.0999224	224111, 76577, 67123, 22225, 106794, 53319, 53323, 102323, 94232, 51789, 235323, 17966, 279766, 54609, 98766, 75452, 69459	4103	58	20594	1.47116	1	0.975667	86.057
INTERPRO	IPR000008:C2 calcium-dependent membrane targeting	39	0.863405	0.0999369	19414, 269589, 22249, 69601, 83814, 319508, 225523, 75788, 26903, 12337, 231580, 18797, 18795, 77987, 60510, 212139, 271944, 225326, 211652, 20979, 240752, 18704, 23943, 54525, 66871, 71764, 242662, 234577, 269180, 77945, 277939, 140740, 214804, 18751, 209039, 20981, 18750, 231214, 60425	4103	156	20594	1.25481	1	0.974929	86.0612

## Sheet: Sheet2
Category	Term	Count	%	PValue	Genes	List Total	Pop Hits	Pop Total	Fold Enrichment	Bonferroni	Benjamini	FDR
GOTERM_CC_DIRECT	GO:0005730~nucleolus	366	8.12972	9.11291e-25	230233, 27993, 56095, 69024, 239099, 59090, 69663, 75416, 52626, 72611, 66164, 55947, 225348, 76303, 20639, 28126, 72554, 52808, 100609, 22110, 100608, 12488, 56397, 101685, 15951, 15950, 56399, 21429, 20587, 69131, 20586, 68966, 17997, 66409, 66408, 52615, 75686, 105372, 207932, 22680, 52335, 22129, 18637, 27275, 19356, 28114, 17299, 68533, 67014, 66801, 72567, 74164, 20826, 50724, 72736, 68975,…	3700	728	11383	1.5467	9.49565e-22	9.49565e-22	1.44736e-21
GOTERM_CC_DIRECT	GO:0005634~nucleus	1676	37.2279	5.05755e-24	20439, 71890, 80744, 14270, 57247, 69663, 15354, 27784, 16907, 16905, 17283, 13713, 13716, 52808, 22110, 69131, 20918, 57259, 230654, 22129, 17299, 68533, 16001, 13709, 14670, 20459, 330189, 170676, 52023, 20931, 74035, 78783, 20935, 20937, 235323, 12609, 218772, 12607, 12606, 17268, 320271, 101185, 101187, 20462, 28035, 20466, 57230, 100715, 320267, 27399, 109359, 13726, 434341, 19106, 100127111…	3700	4406	11383	1.17027	5.26996e-21	2.63498e-21	8.03267e-21
UP_KEYWORDS	Nucleus	1346	29.8978	2.78472e-22	20439, 71890, 27993, 80744, 14270, 15354, 69663, 57247, 27784, 16601, 16907, 16905, 55947, 17283, 13990, 13713, 14884, 13716, 20639, 52808, 22110, 641340, 56397, 56399, 69131, 100042856, 66409, 66408, 52615, 13982, 20641, 22129, 19357, 19356, 52609, 17299, 68533, 232976, 13709, 20459, 330189, 170676, 231464, 55927, 232989, 74035, 67991, 218100, 235132, 20935, 20937, 235323, 20655, 12609, 218772, …	3990	3420	12171	1.20053	1.28097e-19	1.28097e-19	3.96308e-19
GOTERM_MF_DIRECT	GO:0044822~poly(A) RNA binding	468	10.3954	1.19647e-21	56095, 50708, 67163, 98415, 55944, 69663, 77987, 225348, 14376, 19205, 28126, 20042, 100609, 100608, 15006, 15951, 56399, 15950, 21429, 66409, 20918, 20239, 207932, 20641, 28114, 20823, 74164, 20826, 230753, 212528, 67040, 170676, 381626, 21411, 231329, 66314, 232989, 20935, 330474, 12607, 244059, 71766, 78581, 109620, 20462, 78244, 224481, 68693, 320267, 228410, 16647, 217995, 19106, 66538, 2170…	3414	1006	10400	1.41716	2.50661e-18	2.50661e-18	2.06827e-18
UP_KEYWORDS	Phosphoprotein	2164	48.0675	3.65335e-14	20439, 209683, 80744, 75597, 14270, 20909, 69663, 277414, 16907, 16905, 17283, 17281, 75991, 16403, 13713, 13716, 52808, 22113, 69131, 52822, 69675, 71887, 20918, 20916, 57259, 230654, 78755, 22129, 66206, 78751, 17299, 68533, 16001, 13709, 78757, 14670, 20459, 140570, 170676, 16923, 14293, 20931, 74035, 20935, 20937, 78787, 235323, 84095, 27387, 218772, 67785, 12607, 12606, 74039, 320271, 330177…	3990	6007	12171	1.09889	1.68021e-11	8.40106e-12	5.19806e-11
[truncated: 542 more rows]

## Sheet: Sheet3
Category	Term	Count	%	PValue	Genes	List Total	Pop Hits	Pop Total	Fold Enrichment	Bonferroni	Benjamini	FDR
[truncated: 1,255 more rows]

## Sheet: Sheet4
Category	Term		Count	%	PValue	Genes	List Total	Pop Hits	Pop Total	Fold Enrichment	Bonferroni	Benjamini	FDR
[truncated: 496 more rows]

## Sheet: Sheet5
Category	Term	Count	%	PValue	Genes	List Total	Pop Hits	Pop Total	Fold Enrichment	Bonferroni	Benjamini	FDR
[truncated: 138 more rows]

## Sheet: Sheet6
Category	Term	Count	%	PValue	Genes	List Total	Pop Hits	Pop Total	Fold Enrichment	Bonferroni	Benjamini	FDR
[truncated: 122 more rows]

[truncated: 11 more sheets: Sheet7, Sheet8, Sheet9, Sheet10, Sheet11, Sheet12, Sheet13, Sheet14, Sheet15, Sheet16, Sheet17]
