# Supplementary material for: 12-h clock regulation of genetic information flow by XBP1s
Source: PLoS Biol. 2020 Jan 14;18(1):e3000580. doi: 10.1371/journal.pbio.3000580 (PMC6959563; doi:10.1371/journal.pbio.3000580)
Supplement: S5 Table — Twelve-hour period, decay rate, biological phase, and amplitude for each gene were provided as well as the mean value. Relative amplitude was calculated by normalizing the absolute amplitude to the mean. If a 12-h rhythm is not found, it is indicated by “N/A.” Tab 1: Genes involved in transcription. Tab 2: Genes involved in RNA metabolism. Tab 3: Genes involved in ribosome biogenesis. Tab 4: Genes involved in protein metabolism. Tab 5: Genes involved in maintaining Golgi integrity and function. (XLSX) [file pbio.3000580.s012.xlsx]

## Sheet: General transcription factors
	XBP1Flox						XBP1LKO
	Mathematical phase	Period	Biological phase	Decay rate	Mean expression	Relative amplitude	Mathematical phase	Period	Biological phase	Decay rate	Mean expression	Relative amplitude
Taf5	154.719	13.49	7.69237	0.859344	0.876033	0.64971	#N/A	#N/A	#N/A	#N/A	#N/A	#N/A
Polr1e	-19.1319	12.3083	0.654114	0.965388	1.01178	0.291311	79.2848	12.7289	9.92554	1.07347	1.14097	0.02201
Med30	49.9935	11.5577	9.95269	0.894768	4.09916	0.27373	#N/A	#N/A	#N/A	#N/A	#N/A	#N/A
Ikbkap	-53.2231	11.9937	1.77317	0.857974	1.44684	0.270389	92.3645	12.4301	9.24095	0.929545	1.72515	0.223074
Taf9b	100.903	11.0669	7.96503	0.944577	0.245785	0.209704	#N/A	#N/A	#N/A	#N/A	#N/A	#N/A
Taf2	-19.6207	11.7683	0.641395	0.946298	2.64391	0.203858	#N/A	#N/A	#N/A	#N/A	#N/A	#N/A
Gtf2a2	25.321	11.117	10.3351	0.913964	14.8496	0.197677	98.6435	12.8976	9.36351	0.913309	14.5541	0.197376
Polr1b	-20.456	11.8823	0.675179	0.980692	3.67577	0.178595	107.015	12.9191	9.07869	1.10307	3.84121	0.0395918
Gtf2h3	-20.2464	11.8383	0.665784	0.976921	3.5149	0.175118	-46.0099	10.9579	1.40047	1.04521	4.02912	0.038207
Gtf2f1	-36.3923	11.869	1.19983	1.00013	8.79521	0.173054	-148.464	10.9095	4.49908	0.984633	9.43989	0.170423
Polr2f	57.4534	13.2574	11.1416	0.91657	25.5063	0.165012	-9.29099	13.1545	0.339496	1.05858	26.4993	0.00119033
Gtf2h2	-42.9841	12.5001	1.49252	0.980796	2.4552	0.162098	#N/A	#N/A	#N/A	#N/A	#N/A	#N/A
Ercc6	-6.27541	11.7033	0.204008	0.90022	1.46112	0.157959	#N/A	#N/A	#N/A	#N/A	#N/A	#N/A
Polr2b	-104.312	11.2599	3.2626	0.968323	10.8936	0.153724	-20.2971	11.4436	0.645199	1.01782	11.8695	0.0489558
Gtf2b	14.8352	11.6916	11.2098	0.980087	10.6523	0.151609	#N/A	#N/A	#N/A	#N/A	#N/A	#N/A
Polr3d	-23.8037	11.3466	0.750253	0.996582	2.97743	0.13416	44.3641	11.5042	10.0865	1.07285	3.69034	0.0166205
Gtf2e2	-1.81469	11.8098	0.0595309	0.977805	3.39785	0.129598	#N/A	#N/A	#N/A	#N/A	#N/A	#N/A
Polr1a	-33.2944	11.4012	1.05443	1.01518	3.58425	0.121282	38.524	11.8335	10.5672	1.05063	4.49903	0.0646245
Elp3	-30.4383	11.8767	1.00418	0.961839	6.31301	0.119498	#N/A	#N/A	#N/A	#N/A	#N/A	#N/A
Taf3	-34.9917	11.1811	1.08679	0.906041	1.15752	0.119006	#N/A	#N/A	#N/A	#N/A	#N/A	#N/A
Med24	-37.7822	12.7904	1.34236	1.0039	4.46224	0.11739	-146.324	11.265	4.57871	0.999532	4.85425	0.0474437
Supt6	-32.7695	11.4762	1.04464	0.969881	7.92352	0.11318	#N/A	#N/A	#N/A	#N/A	#N/A	#N/A
Ell	151.495	12.0155	6.95916	0.96256	10.4781	0.113145	#N/A	#N/A	#N/A	#N/A	#N/A	#N/A
Gtf2f2	-58.7262	11.3773	1.85596	0.993978	3.60402	0.110823	-36.517	11.0752	1.12343	1.07916	3.90904	0.00276452
Aff4	-38.7186	13.4325	1.44469	1.01791	6.53529	0.105592	#N/A	#N/A	#N/A	#N/A	#N/A	#N/A
Med19	-8.15191	12.6192	0.285752	0.99141	5.92394	0.100011	-152.618	10.8324	4.59225	1.08066	6.43759	0.0287803
Polr2h	3.62683	11.308	11.194	0.996327	5.20834	0.0977683	0.161018	13.048	13.0422	1.06358	5.56809	0.0309538
Med27	-14.1751	11.602	0.456832	1.00887	4.60631	0.0942705	#N/A	#N/A	#N/A	#N/A	#N/A	#N/A
Polr3f	-52.3755	10.7615	1.56567	0.99657	2.00077	0.0922984	31.714	12.0277	10.9682	1.03298	2.21952	0.035238
Polr3c	-29.3327	11.6731	0.951119	0.903784	7.47407	0.0841289	#N/A	#N/A	#N/A	#N/A	#N/A	#N/A
Taf12	-65.2282	11.2035	2.02995	0.994972	8.85821	0.0824754	#N/A	#N/A	#N/A	#N/A	#N/A	#N/A
Med7	-33.3522	11.0862	1.02708	0.963203	3.3393	0.0801312	-56.9359	10.576	1.67265	0.993402	3.4875	0.0253337
Ice1	-50.5965	11.3072	1.58918	0.999367	2.41564	0.0795707	10.8477	10.5774	10.2586	0.961438	2.71043	0.071899
Mllt1	-20.7686	11.9107	0.687136	0.992812	6.11533	0.0763911	-1.21957	11.5976	0.0392892	1.03106	6.51318	0.0173805
Mllt3	150.181	10.6239	6.19195	1.00732	0.386759	0.0762668	#N/A	#N/A	#N/A	#N/A	#N/A	#N/A
Taf9	-60.6896	11.111	1.87311	0.981675	16.2524	0.0706709	#N/A	#N/A	#N/A	#N/A	#N/A	#N/A
Gtf2h1	-57.3029	11.0975	1.76644	0.974801	7.86469	0.0692832	-27.8568	11.2533	0.870781	1.03981	8.95748	0.0150795
Med29	-14.3759	11.8385	0.472749	1.00174	5.0034	0.0670826	#N/A	#N/A	#N/A	#N/A	#N/A	#N/A
Med8	-6.24135	12.4065	0.215092	0.993977	13.9147	0.0666312	-84.4767	11.5375	2.70736	1.00001	13.2266	0.0613529
Taf10	67.1434	13.001	10.5762	0.957103	56.8883	0.0626452	#N/A	#N/A	#N/A	#N/A	#N/A	#N/A
Polr2l	20.248	11.7563	11.0951	0.986545	16.511	0.0569941	89.2505	12.0229	9.04219	1.01965	19.1378	0.0469649
Cdk9	39.8566	11.6544	10.3641	1.04307	6.73132	0.0520519	#N/A	#N/A	#N/A	#N/A	#N/A	#N/A
Elp2	-50.114	12.3694	1.72189	1.02242	7.87034	0.0501239	#N/A	#N/A	#N/A	#N/A	#N/A	#N/A
Tbp	-49.8937	10.7906	1.49551	1.04757	3.83151	0.0431498	#N/A	#N/A	#N/A	#N/A	#N/A	#N/A
Med23	-130.06	11.7444	4.24302	1.01038	1.98072	0.0417574	#N/A	#N/A	#N/A	#N/A	#N/A	#N/A
Med12	152.401	10.8649	6.26539	1.01001	3.01789	0.0362581	-135.438	11.6339	4.37685	1.04305	3.24233	0.0285746
Med26	20.3084	12.3737	11.6757	1.09429	1.86609	0.0361258	-54.2589	11.2717	1.69886	1.01939	1.88701	0.0276542
Cdk7	3.70115	10.7908	10.6799	1.06444	1.48623	0.0343492	#N/A	#N/A	#N/A	#N/A	#N/A	#N/A
Mnat1	-141.955	12.044	4.74916	1.02233	1.83263	0.0303846	128.595	10.8994	7.00605	1.03852	2.11616	0.011099
Gtf2e1	-44.4764	12.0026	1.48287	1.09837	3.41115	0.0199904	#N/A	#N/A	#N/A	#N/A	#N/A	#N/A
Elp4	153.022	12.0648	6.93655	1.01379	1.73157	0.0154412	#N/A	#N/A	#N/A	#N/A	#N/A	#N/A
Taf11	93.1521	11.7313	8.69578	1.19664	6.21144	0.0144294	#N/A	#N/A	#N/A	#N/A	#N/A	#N/A
Nufip1	76.3358	12.1652	9.58566	1.05429	1.51048	0.0115835	#N/A	#N/A	#N/A	#N/A	#N/A	#N/A
Tceb3	-103.753	10.9324	3.15075	1.0977	6.7977	0.0109904	-91.727	10.8968	2.77648	1.09271	7.23195	0.00118563

## Sheet: mRNA processing 
	XBP1Flox						XBP1LKO
	Mathematical phase	Period	Biological phase	Decay rate	Mean expression	Relative amplitude	Mathematical phase	Period	Biological phase	Decay rate	Mean expression	Relative amplitude
Ppp2r3a	137.648	11.4713	7.0852	0.906351	2.52865	0.420946	#N/A	#N/A	#N/A	#N/A	#N/A	#N/A
Btg2	-55.2766	12.6716	1.94567	0.936007	2.55856	0.419851	#N/A	#N/A	#N/A	#N/A	#N/A	#N/A
Pelo	-20.8993	11.537	0.669764	1.00825	9.27016	0.276922	-5.85486	12.1832	0.198142	1.05071	8.7521	0.049106
Rasl2-9	115.802	11.3278	7.68398	1.00369	0.37586	0.266965	88.0209	11.1441	8.41936	0.982345	0.330841	0.0914002
Cstf3	-92.58	10.8125	2.78061	0.954273	3.79558	0.259269	2.83355	11.9879	11.8935	0.885175	3.79343	0.217409
Skiv2l2	-44.0023	11.6983	1.42986	0.863716	4.83337	0.257185	#N/A	#N/A	#N/A	#N/A	#N/A	#N/A
Sf3b3	-59.7306	11.3746	1.88726	0.831153	6.0111	0.227759	5.4471	11.8142	11.6355	1.00774	7.07967	0.0602373
Rpp38	-18.7673	11.6427	0.606953	0.996267	1.81387	0.211363	#N/A	#N/A	#N/A	#N/A	#N/A	#N/A
Srsf3	-52.7571	12.3211	1.80562	0.970855	10.3101	0.207928	-81.354	10.8125	2.44345	1.07284	11.4316	0.0493159
Btg1	-176.234	11.8472	5.79967	0.985026	7.2114	0.198468	-121.372	12.0677	4.06856	1.00764	6.20434	0.136895
Sf3a1	-47.0889	11.3814	1.48871	0.977272	5.59541	0.196724	-67.077	11.0139	2.05216	1.15162	6.14782	0.0423931
Tra2b	-52.2906	10.9368	1.58858	0.995349	10.8945	0.193829	-54.0525	11.1365	1.6721	1.11051	12.3503	0.0582829
Ppil1	-109.715	11.0842	3.37806	0.941011	7.57216	0.181271	-78.2174	11.6641	2.53426	0.991349	7.03777	0.115806
Srsf7	-20.7894	11.5242	0.665504	0.993126	6.11931	0.176512	38.9486	12.0775	10.7708	1.02175	6.77783	0.113621
Gtf2h3	-20.2464	11.8383	0.665784	0.976921	3.5149	0.175118	-46.0099	10.9579	1.40047	1.04521	4.02912	0.038207
Exosc1	-45.337	11.5891	1.45949	0.980859	4.44154	0.174606	-87.4862	11.1359	2.70622	1.03258	4.88162	0.0492099
Gtf2f1	-36.3923	11.869	1.19983	1.00013	8.79521	0.173054	-148.464	10.9095	4.49908	0.984633	9.43989	0.170423
Smg5	-36.3586	10.9259	1.10347	0.866492	7.15286	0.170102	#N/A	#N/A	#N/A	#N/A	#N/A	#N/A
Snrpd1	-66.6999	11.4092	2.11387	0.983167	8.78709	0.165383	-102.262	11.6275	3.30293	0.974149	9.8586	0.0668928
Nup35	-55.3878	10.929	1.68149	0.990295	1.2164	0.158437	-28.363	11.057	0.871137	1.07535	1.31497	0.0734567
Exosc3	-40.6347	11.2507	1.26992	0.971131	8.0769	0.154726	49.0911	11.7706	10.1655	1.06073	8.43672	0.000495182
Sumo1	-25.2421	11.3065	0.792777	0.946509	14.6292	0.150951	#N/A	#N/A	#N/A	#N/A	#N/A	#N/A
Srsf1	-42.7025	12.0882	1.43388	0.952534	11.8676	0.150612	-13.2965	12.2878	0.453847	1.0087	13.3295	0.0680623
Cstf2	-65.3827	12.2777	2.22986	0.967314	3.01475	0.149491	#N/A	#N/A	#N/A	#N/A	#N/A	#N/A
Pop7	-50.9083	11.653	1.64787	1.00052	5.48047	0.14779	#N/A	#N/A	#N/A	#N/A	#N/A	#N/A
Magoh	-37.8147	11.6559	1.22435	0.94447	15.6884	0.14652	-123.915	11.236	3.86754	0.977272	17.2299	0.0680283
Srsf4	73.7161	12.1625	9.67204	0.954347	17.2134	0.143985	#N/A	#N/A	#N/A	#N/A	#N/A	#N/A
Nhp2l1	-43.4427	11.8019	1.42419	0.96893	18.0021	0.143486	-81.4255	10.9959	2.48708	1.02231	19.18	0.0345335
Cpsf6	-54.0089	12.4281	1.86453	0.924359	3.28721	0.143046	-102.935	11.7455	3.35838	0.980549	3.72899	0.100554
Ncbp1	-47.4216	11.9695	1.5767	0.99246	6.57992	0.142876	-29.6855	11.6478	0.960472	1.04074	7.29729	0.056705
Srsf6	16.7948	12.447	11.8663	0.959885	19.077	0.142406	#N/A	#N/A	#N/A	#N/A	#N/A	#N/A
Prpf31	-36.4785	12.5034	1.26696	0.988587	3.34462	0.14134	#N/A	#N/A	#N/A	#N/A	#N/A	#N/A
Ppp2r1b	137.754	10.5322	6.50207	0.91448	4.55489	0.140604	#N/A	#N/A	#N/A	#N/A	#N/A	#N/A
Khsrp	-34.1318	11.7848	1.11733	0.971759	12.3796	0.139812	-47.6787	11.5588	1.53086	1.10164	12.4173	0.0260497
Tra2a	-49.9314	11.4957	1.59443	1.01238	5.40954	0.135377	-88.9961	10.8373	2.67911	1.06813	6.14243	0.0480101
Ppp2r5b	5.91863	12.9395	12.7268	0.956309	3.5707	0.134292	40.0956	11.236	9.98454	1.05815	4.22973	0.0156069
Thoc5	-36.6819	11.8991	1.21245	0.974135	7.0071	0.133244	#N/A	#N/A	#N/A	#N/A	#N/A	#N/A
Dhx15	-58.8268	11.7671	1.92284	0.93025	12.2901	0.132164	#N/A	#N/A	#N/A	#N/A	#N/A	#N/A
Usp39	-25.03	12.2575	0.852236	1.00672	7.41362	0.130838	-39.6631	11.8447	1.30499	1.12455	7.89649	0.0118766
Papd7	-49.1465	11.3234	1.54586	1.03033	4.75756	0.129754	-43.7315	11.1196	1.35076	1.00603	4.57139	0.0532791
Alyref	-52.7944	11.941	1.75116	0.996814	6.62076	0.12899	#N/A	#N/A	#N/A	#N/A	#N/A	#N/A
Puf60	-7.96706	12.1616	0.269145	0.913052	23.5542	0.125097	#N/A	#N/A	#N/A	#N/A	#N/A	#N/A
Skiv2l	-78.5635	12.7023	2.77205	0.919839	14.7084	0.124294	123.908	12.7488	8.36084	1.13068	15.1585	0.0218448
Hnrnpm	-92.1656	11.431	2.9265	0.940677	20.4286	0.123236	#N/A	#N/A	#N/A	#N/A	#N/A	#N/A
Nxf1	-30.7892	11.9385	1.02105	0.976105	14.6764	0.123171	-85.4468	11.1395	2.644	1.03621	15.7232	0.0504477
Mapk14	-84.2022	11.2603	2.63372	0.977811	21.2299	0.122412	-53.4138	11.2471	1.66876	1.00674	22.3696	0.0973721
Nup188	-38.7443	10.6228	1.14326	0.92444	1.61976	0.122277	54.1606	12.1924	10.3581	1.01087	1.8608	0.109647
Sf3b4	-40.8589	11.3767	1.29121	0.988269	14.4381	0.118161	-107.861	10.5252	3.15348	1.06261	15.1121	0.0482271
Sart1	-43.1914	11.6675	1.39982	0.907913	4.43171	0.117166	#N/A	#N/A	#N/A	#N/A	#N/A	#N/A
Dhx38	-72.5416	11.763	2.3703	0.950614	4.68322	0.117081	#N/A	#N/A	#N/A	#N/A	#N/A	#N/A
Exosc6	1.88528	11.8648	11.8026	1.05176	4.17581	0.114736	-6.87322	11.3438	0.216579	1.05382	4.65131	0.0255113
Cpsf2	-28.2903	10.5556	0.829501	1.03109	3.4902	0.113712	#N/A	#N/A	#N/A	#N/A	#N/A	#N/A
Clp1	-23.4985	11.4378	0.746585	0.991743	5.11708	0.112874	-29.8804	11.1644	0.926661	1.06293	5.35344	0.0382125
Nup93	-15.7733	12.0024	0.52588	1.05272	1.52839	0.112357	#N/A	#N/A	#N/A	#N/A	#N/A	#N/A
Rngtt	-47.9739	12.5652	1.67444	0.973733	1.7414	0.111319	#N/A	#N/A	#N/A	#N/A	#N/A	#N/A
Nup88	-32.0739	11.5747	1.03124	0.957432	8.15685	0.109591	#N/A	#N/A	#N/A	#N/A	#N/A	#N/A
Ptbp1	-21.6848	11.2173	0.675678	0.852892	30.7788	0.107209	-153.369	11.3232	4.82398	0.998116	33.09	0.0570719
Pabpc1	-40.9005	11.2332	1.27623	0.881095	88.9156	0.107208	#N/A	#N/A	#N/A	#N/A	#N/A	#N/A
Prpf4	-23.518	11.4205	0.746077	0.977798	2.0445	0.104896	11.3399	10.8386	10.4972	0.945741	2.33734	0.0451794
Zcchc7	4.49079	12.1045	11.9535	1.00196	3.9241	0.104399	-128.489	10.7871	3.85007	1.03082	4.2074	0.0438483
Phf5a	-9.85114	12.2043	0.333962	1.01813	8.10086	0.102641	-19.2524	11.9177	0.637346	1.08714	8.39863	0.00298414
Gemin4	35.7507	12.3183	11.095	1.01964	2.40197	0.101573	#N/A	#N/A	#N/A	#N/A	#N/A	#N/A
Pcbp1	-51.7811	12.0764	1.73702	1.00161	103.83	0.0998182	#N/A	#N/A	#N/A	#N/A	#N/A	#N/A
Prmt5	-25.4875	11.2647	0.797523	0.98949	5.30122	0.0997894	#N/A	#N/A	#N/A	#N/A	#N/A	#N/A
Rbm8a	-51.4832	11.6247	1.66244	0.997593	9.09216	0.0980425	-127.196	10.7985	3.81533	0.983862	10.4375	0.0602092
Rae1	7.0394	11.686	11.4575	0.977583	9.31325	0.0979546	#N/A	#N/A	#N/A	#N/A	#N/A	#N/A
Cherp	-40.8462	11.5508	1.31057	0.993712	9.33306	0.0970395	-71.3061	12.0454	2.38586	1.02931	10.1136	0.0289857
Prpf3	-72.2148	10.6311	2.13256	0.992977	2.69775	0.0952392	#N/A	#N/A	#N/A	#N/A	#N/A	#N/A
Nupl1	-37.1265	10.9264	1.12683	1.00538	2.93561	0.0949847	71.6518	12.4168	9.94543	1.09009	3.45463	0.0306092
Rbm25	-91.0151	11.7077	2.95992	0.929272	12.3377	0.0931365	-81.1451	11.5014	2.59244	0.983894	13.2817	0.0907028
Nxt1	-3.31007	11.6051	0.106705	1.02896	5.22399	0.0925339	#N/A	#N/A	#N/A	#N/A	#N/A	#N/A
Sf3a3	-27.3997	11.9416	0.908877	1.01613	6.60894	0.0905437	#N/A	#N/A	#N/A	#N/A	#N/A	#N/A
Rangap1	-40.7888	12.2123	1.38368	1.02231	15.8768	0.0893412	24.0368	12.0048	11.2032	1.11187	18.6672	0.0215401
Elavl1	-31.9493	11.6486	1.03379	0.982129	4.73812	0.0885115	-52.913	11.0448	1.62337	1.02834	5.19976	0.0624349
Prpf6	-31.7903	11.0101	0.972261	0.975663	15.4137	0.088151	#N/A	#N/A	#N/A	#N/A	#N/A	#N/A
Acin1	-23.6673	11.546	0.759061	0.958049	13.9292	0.0879536	-68.3376	10.5387	2.00053	1.1168	15.2739	0.0333432
Upf1	-53.1484	11.5671	1.7077	1.01479	15.5395	0.0879106	-33.7452	11.5094	1.07885	1.05712	15.7914	0.043653
Eif4a3	-25.9627	11.9216	0.859767	0.992678	14.9017	0.0876295	-93.0293	10.7309	2.77302	1.02682	16.341	0.048505
Plrg1	-13.2277	11.8609	0.435814	0.994409	9.07898	0.0874299	#N/A	#N/A	#N/A	#N/A	#N/A	#N/A
Casc3	-47.2814	10.752	1.41214	0.962881	6.02169	0.087092	#N/A	#N/A	#N/A	#N/A	#N/A	#N/A
Tob2	114.01	11.459	7.83002	1.07488	11.0476	0.0868892	#N/A	#N/A	#N/A	#N/A	#N/A	#N/A
Srsf10	-51.565	11.3577	1.62683	0.976478	6.96707	0.0860149	-74.9507	10.8378	2.25639	1.06611	7.9063	0.0317639
Snrpa	-30.6764	12.2055	1.04006	1.08835	22.8038	0.0818451	-159.583	11.0665	4.90564	1.0235	22.5543	0.0565878
Apobec1	-117.238	12.4531	4.05551	1.04352	4.87977	0.0812395	#N/A	#N/A	#N/A	#N/A	#N/A	#N/A
Alyref2	-98.0421	11.3025	3.07811	1.01058	2.52776	0.0806588	173.602	10.6178	5.4976	0.980791	2.60884	0.0771167
Cnot3	1.81869	12.065	12.0041	0.985104	8.33445	0.0784838	#N/A	#N/A	#N/A	#N/A	#N/A	#N/A
Crnkl1	-20.2264	11.4632	0.644055	1.00527	3.04236	0.0780443	#N/A	#N/A	#N/A	#N/A	#N/A	#N/A
U2af2	-59.074	11.6597	1.91329	0.946333	22.7189	0.0743462	#N/A	#N/A	#N/A	#N/A	#N/A	#N/A
Pop5	41.5032	11.8279	10.4643	0.972935	21.5588	0.0736754	#N/A	#N/A	#N/A	#N/A	#N/A	#N/A
Pcf11	108.072	11.7363	8.21304	1.04904	2.83358	0.0716714	#N/A	#N/A	#N/A	#N/A	#N/A	#N/A
Exosc4	-34.0787	11.7258	1.11	0.996435	7.97762	0.0715448	-49.0017	10.9343	1.48833	1.07795	7.64914	0.00624854
Ssu72	-39.9081	11.3302	1.25601	0.955352	21.4743	0.0712824	#N/A	#N/A	#N/A	#N/A	#N/A	#N/A
Rbmxl1	-10.5228	11.8178	0.345432	1.03681	7.54032	0.0709817	#N/A	#N/A	#N/A	#N/A	#N/A	#N/A
Kpnb1	-113.106	10.7776	3.38614	1.08116	17.0687	0.0697747	-107.915	10.6671	3.19763	1.10586	19.6133	0.00800522
Upf2	-35.2713	10.7752	1.05571	0.94457	3.13468	0.0696393	#N/A	#N/A	#N/A	#N/A	#N/A	#N/A
Txnl4a	-28.1508	11.1039	0.868287	0.99494	29.4656	0.0690839	#N/A	#N/A	#N/A	#N/A	#N/A	#N/A
Lsm7	17.5383	11.9201	11.3394	1.02634	15.3945	0.0683244	#N/A	#N/A	#N/A	#N/A	#N/A	#N/A
Fmr1	-112.213	12.9172	4.02635	0.998102	2.69533	0.0678538	#N/A	#N/A	#N/A	#N/A	#N/A	#N/A
Smg6	118.475	11.7025	7.85126	0.998611	4.87233	0.0672693	#N/A	#N/A	#N/A	#N/A	#N/A	#N/A
Isy1	-86.2268	11.4179	2.73481	1.03025	5.26802	0.0671655	#N/A	#N/A	#N/A	#N/A	#N/A	#N/A
Rnps1	34.5858	12.6698	11.4526	0.978954	16.0101	0.0666105	#N/A	#N/A	#N/A	#N/A	#N/A	#N/A
Sf3a2	-11.1237	11.0414	0.341172	1.04062	13.8179	0.0655491	-106.945	10.5078	3.12154	1.03773	14.4793	0.0430207
Rpp14	41.5578	11.3079	10.0025	0.990331	3.58066	0.0634132	132.022	12.3709	7.83413	0.996604	4.04588	0.0589162
Thoc1	4.38221	11.0963	10.9612	1.08606	2.54717	0.0628514	#N/A	#N/A	#N/A	#N/A	#N/A	#N/A
Smn1	-40.1172	11.3721	1.26727	1.00964	4.20244	0.0625731	-152.446	10.6433	4.50702	1.0425	4.57703	0.0280855
Lsm3	-47.1798	10.9065	1.42935	0.969914	4.73683	0.0623849	#N/A	#N/A	#N/A	#N/A	#N/A	#N/A
Cnot4	-30.6387	12.199	1.03823	1.11834	3.39602	0.0622889	#N/A	#N/A	#N/A	#N/A	#N/A	#N/A
Fxr2	12.9998	11.8334	11.4061	1.03076	10.8061	0.0613476	-22.608	11.0349	0.692995	1.02741	12.3892	0.0206128
Smg7	-10.5724	12.9028	0.378926	1.1402	6.13794	0.0571992	#N/A	#N/A	#N/A	#N/A	#N/A	#N/A
Dhx8	-16.7834	11.6832	0.544679	0.982025	3.8389	0.0554243	#N/A	#N/A	#N/A	#N/A	#N/A	#N/A
Ddx20	87.0237	13.1364	9.96093	1.0751	2.22406	0.0545402	#N/A	#N/A	#N/A	#N/A	#N/A	#N/A
Mapkapk2	-152.257	11.8313	5.00387	1.00397	17.7918	0.0543787	#N/A	#N/A	#N/A	#N/A	#N/A	#N/A
Fip1l1	-33.8152	11.573	1.08707	1.02973	7.7418	0.0521719	#N/A	#N/A	#N/A	#N/A	#N/A	#N/A
Ppp2ca	-67.7545	10.8127	2.03503	0.985784	44.3434	0.0510455	-6.03614	11.5649	0.19391	1.0508	51.021	0.0093618
Ppp2r5a	138.254	12.0784	7.43982	1.0236	47.7512	0.0499453	-171.099	11.5009	5.46608	1.03834	39.8499	0.0255565
Nup62	-136.414	10.8799	4.1227	1.10462	5.44309	0.0441143	#N/A	#N/A	#N/A	#N/A	#N/A	#N/A
Snrpb2	-26.4574	10.83	0.795923	0.999867	5.79285	0.044054	-68.711	11.1032	2.1192	1.03659	6.31741	0.037635
Gspt1	-86.7012	11.8206	2.84683	1.02239	13.3893	0.0435116	#N/A	#N/A	#N/A	#N/A	#N/A	#N/A
Gemin6	-48.6524	12.0032	1.62218	1.06287	1.84713	0.043454	#N/A	#N/A	#N/A	#N/A	#N/A	#N/A
Upf3a	-8.38585	10.9676	0.255479	1.0063	6.08065	0.0422504	#N/A	#N/A	#N/A	#N/A	#N/A	#N/A
Ranbp2	22.8999	11.22	10.5063	1.04186	7.57333	0.0413974	#N/A	#N/A	#N/A	#N/A	#N/A	#N/A
Wbp11	-48.3148	11.1145	1.49166	0.989978	11.833	0.0410323	#N/A	#N/A	#N/A	#N/A	#N/A	#N/A
Rpp25l	78.9798	12.584	9.82324	1.02347	15.5981	0.0405823	#N/A	#N/A	#N/A	#N/A	#N/A	#N/A
Xab2	-48.6705	10.7626	1.45506	0.978576	5.82861	0.0397956	#N/A	#N/A	#N/A	#N/A	#N/A	#N/A
Nmd3	17.4324	11.5772	11.0166	1.05007	8.50705	0.0381196	#N/A	#N/A	#N/A	#N/A	#N/A	#N/A
Ctnnbl1	96.9067	12.687	9.27187	1.00843	3.85644	0.0357324	#N/A	#N/A	#N/A	#N/A	#N/A	#N/A
Prpf38b	-20.906	13.2494	0.769421	1.07215	10.01	0.0353434	#N/A	#N/A	#N/A	#N/A	#N/A	#N/A
Cdk7	3.70115	10.7908	10.6799	1.06444	1.48623	0.0343492	#N/A	#N/A	#N/A	#N/A	#N/A	#N/A
Cnot6l	-140.722	13.0394	5.09706	1.05732	3.1205	0.0339278	-140.187	11.8807	4.62646	1.0928	3.46433	0.0103506
Mphosph6	52.587	11.5354	9.85033	1.09533	2.05196	0.0317292	#N/A	#N/A	#N/A	#N/A	#N/A	#N/A
Wdr33	-6.77567	10.5881	0.199283	1.12557	7.31339	0.0313879	-60.5165	12.2009	2.05098	1.04211	8.11888	0.0304381
Elac2	-46.3741	11.7062	1.50796	1.01687	8.22712	0.0312003	#N/A	#N/A	#N/A	#N/A	#N/A	#N/A
Dazap1	53.4087	11.3459	9.66262	1.05732	18.1591	0.0309948	#N/A	#N/A	#N/A	#N/A	#N/A	#N/A
Rpp21	55.6663	10.6997	9.04524	1.09394	13.12	0.0297111	#N/A	#N/A	#N/A	#N/A	#N/A	#N/A
Ddx42	14.7372	12.1019	11.6065	1.0425	7.56568	0.0277161	#N/A	#N/A	#N/A	#N/A	#N/A	#N/A
Cdc40	109.68	11.8531	8.24189	1.06458	5.13729	0.02741	#N/A	#N/A	#N/A	#N/A	#N/A	#N/A
Cpsf1	150.28	10.8945	6.34667	1.00236	8.75499	0.0242228	#N/A	#N/A	#N/A	#N/A	#N/A	#N/A
Hnrnpu	-114.963	10.9792	3.50612	1.0642	37.5218	0.0237733	#N/A	#N/A	#N/A	#N/A	#N/A	#N/A
Dhx16	-103.873	12.0202	3.46827	1.04296	10.2967	0.0221005	#N/A	#N/A	#N/A	#N/A	#N/A	#N/A
Pom121	-0.41189	11.2282	0.0128466	1.09526	3.97219	0.0220073	#N/A	#N/A	#N/A	#N/A	#N/A	#N/A
Rpp40	68.4761	10.8458	8.78281	0.998564	1.47686	0.0210676	#N/A	#N/A	#N/A	#N/A	#N/A	#N/A
Nup210	110.964	12.6396	8.74365	1.09754	2.86726	0.0202492	#N/A	#N/A	#N/A	#N/A	#N/A	#N/A
Cnot11	-5.38501	11.6676	0.174529	1.09284	5.43	0.0127066	#N/A	#N/A	#N/A	#N/A	#N/A	#N/A
Cstf1	-26.4423	11.7502	0.863062	1.06666	8.95848	0.012174	#N/A	#N/A	#N/A	#N/A	#N/A	#N/A
Prpf18	153.775	11.7731	6.74418	1.07641	6.02348	0.0117401	#N/A	#N/A	#N/A	#N/A	#N/A	#N/A
Adar	-138.305	10.7892	4.14501	1.07785	4.18665	0.00700425	#N/A	#N/A	#N/A	#N/A	#N/A	#N/A
Trnt1	132.361	13.3407	8.43574	1.13748	3.97876	0.00397931	#N/A	#N/A	#N/A	#N/A	#N/A	#N/A
Snrpg	-69.082	10.6049	2.03503	1.05204	19.4413	0.00207059	#N/A	#N/A	#N/A	#N/A	#N/A	#N/A

## Sheet: ribosome biogenesis
	XBP1Flox						XBP1LKO
	Mathematical phase	Period	Biological phase	Decay rate	Mean expression	Relative amplitude	Mathematical phase	Period	Biological phase	Decay rate	Mean expression	Relative amplitude
Rps6ka5	122.341	11.6035	7.66022	0.999497	0.1775	0.322031	#N/A	#N/A	#N/A	#N/A	#N/A	#N/A
Rps18	36.0935	12.8698	11.5795	0.879785	254.827	0.180152	#N/A	#N/A	#N/A	#N/A	#N/A	#N/A
Rpl37a	78.4221	13.2063	10.3295	0.938781	57.8675	0.117395	#N/A	#N/A	#N/A	#N/A	#N/A	#N/A
Rpl31-ps12	91.3317	12.8864	9.61714	1.03964	2.34339	0.112663	-22.5053	12.0549	0.753611	1.02695	2.23373	0.0349744
Rpl13	34.0114	12.7831	11.5754	0.9862	276.922	0.111461	140.786	12.0403	7.33166	1.10821	273.781	0.0029767
Rpl7l1	-33.7043	11.8935	1.11351	0.997979	16.3875	0.108577	-57.2698	11.032	1.755	1.06571	16.4228	0.0263288
Rps28	51.9292	12.5536	10.7428	0.928462	247.157	0.106985	-17.48	12.6924	0.616284	0.981284	261.418	0.0739944
Rps15a	23.5302	12.7385	11.9058	0.945672	5.63918	0.0899128	#N/A	#N/A	#N/A	#N/A	#N/A	#N/A
Rpl17	57.4263	13.3524	11.2225	0.951507	97.3813	0.0889791	#N/A	#N/A	#N/A	#N/A	#N/A	#N/A
Rps19bp1	-17.744	12.1066	0.596722	1.00123	11.3676	0.0864201	#N/A	#N/A	#N/A	#N/A	#N/A	#N/A
Rps6kb1	-52.4951	10.8447	1.58137	0.944516	4.26457	0.0791105	#N/A	#N/A	#N/A	#N/A	#N/A	#N/A
Rps13	-18.5209	12.0913	0.62206	0.950571	122.536	0.0761182	82.4678	11.7862	9.08627	1.06726	130.141	0.0244567
Rplp0	21.3975	13.1951	12.4108	0.973189	267.204	0.0708657	#N/A	#N/A	#N/A	#N/A	#N/A	#N/A
Rps8	11.3916	12.802	12.3969	0.985922	193.934	0.070709	55.0211	11.2353	9.51816	1.10643	196.754	0.00108446
Rpl36al	46.4215	13.1013	11.4119	0.997622	232.506	0.0448674	#N/A	#N/A	#N/A	#N/A	#N/A	#N/A
Rplp1	52.7314	12.3326	10.5261	0.994206	433.725	0.0437358	#N/A	#N/A	#N/A	#N/A	#N/A	#N/A
Rps6kc1	-76.1636	11.3195	2.39481	1.05116	1.86807	0.0403491	#N/A	#N/A	#N/A	#N/A	#N/A	#N/A
Rpl6	39.3776	12.7376	11.3444	1.02839	146.126	0.0322046	#N/A	#N/A	#N/A	#N/A	#N/A	#N/A
Rps7	25.14	13.0804	12.1669	1.01825	104.841	0.0231567	#N/A	#N/A	#N/A	#N/A	#N/A	#N/A
Rpl15	-8.17128	12.929	0.293461	1.01825	44.6593	0.0199194	#N/A	#N/A	#N/A	#N/A	#N/A	#N/A
Rpl32	-37.3144	10.5459	1.0931	0.942026	268.572	0.01683	#N/A	#N/A	#N/A	#N/A	#N/A	#N/A
Rpl4	-52.142	12.3919	1.79483	1.01488	260.013	0.0156665	#N/A	#N/A	#N/A	#N/A	#N/A	#N/A
Rpl31	-22.9003	10.7873	0.686203	1.10289	86.3242	0.00401239	#N/A	#N/A	#N/A	#N/A	#N/A	#N/A

## Sheet: protein metabolism in the ER
	XBP1Flox						XBP1LKO
	Mathematical phase	Period	Biological phase	Decay rate	Mean expression	Relative amplitude	Mathematical phase	Period	Biological phase	Decay rate	Mean expression	Relative amplitude
Ube2t	117.256	10.7749	7.26538	0.940227	0.24917	0.784181	#N/A	#N/A	#N/A	#N/A	#N/A	#N/A
Hsph1	-98.9582	11.0423	3.03536	0.954031	13.4533	0.663556	#N/A	#N/A	#N/A	#N/A	#N/A	#N/A
Dnajb9	-47.1593	11.2726	1.47668	0.971882	21.6122	0.657747	-11.2406	11.9597	0.373427	0.89016	9.12356	0.655174
Syvn1	-31.1328	12.0745	1.0442	0.981568	40.3353	0.568875	-43.7992	11.5161	1.4011	0.991384	29.2741	0.27951
Mlec	-44.3311	12.1565	1.49698	0.864848	20.7085	0.55626	-12.8443	11.8804	0.423876	0.998959	12.4601	0.156325
Psma8	147.032	12.9319	7.65026	0.942149	0.234312	0.514534	#N/A	#N/A	#N/A	#N/A	#N/A	#N/A
Hspa8	-91.8713	11.1891	2.85545	0.977837	450.347	0.501915	-93.618	10.9021	2.83509	0.998622	524.017	0.332763
Sec23b	-55.3184	11.8277	1.81747	0.964507	16.2986	0.445757	4.46129	12.1542	12.0035	1.03285	9.81577	0.0655504
Alg12	-44.443	11.6329	1.43611	0.971486	3.83301	0.4399	-1.53961	12.1129	0.0518032	1.00641	3.02091	0.143159
Ube2u	132.952	13.2943	8.38456	0.928782	1.15082	0.41082	#N/A	#N/A	#N/A	#N/A	#N/A	#N/A
Dnajc28	130.291	11.2994	7.20995	0.85277	2.91507	0.408397	#N/A	#N/A	#N/A	#N/A	#N/A	#N/A
Hspa5	-39.3046	12.1356	1.32496	0.998354	262.552	0.39995	-41.2829	11.3927	1.30645	1.00015	289.639	0.311849
Hyou1	-46.3891	12.1038	1.55968	1.01005	45.0076	0.391952	-18.3277	11.7537	0.598387	1.01049	23.3616	0.276313
Hspa1l	167.051	11.5509	6.19094	0.91208	0.567266	0.378724	#N/A	#N/A	#N/A	#N/A	#N/A	#N/A
Eif1a	-31.7795	11.6913	1.03206	0.96684	10.4692	0.376993	#N/A	#N/A	#N/A	#N/A	#N/A	#N/A
Eif2ak3	-55.3669	10.5723	1.62598	0.935132	3.41345	0.373953	48.6326	11.5502	9.98991	1.19691	2.00192	0.0219129
Ube2c	121.79	12.3914	8.19931	1.02304	0.734675	0.371204	127.269	12.241	7.91347	1.04593	1.23284	0.0224434
Dnaja1	-73.3842	11.3182	2.30716	0.967258	28.9381	0.365222	-57.6522	10.7637	1.72375	1.01771	33.0455	0.158153
Mgat2	-62.4929	11.2904	1.95992	0.963642	15.4106	0.333977	41.3189	12.1124	10.7222	0.950519	10.1253	0.103803
Eif2b3	-53.2566	11.4639	1.69592	0.946609	4.24331	0.326352	#N/A	#N/A	#N/A	#N/A	#N/A	#N/A
Alg2	-25.1004	11.3702	0.792766	0.988987	5.17699	0.325189	47.5635	12.5458	10.8883	1.17893	3.95853	0.00653473
Eif4ebp3	-45.8908	12.1512	1.54896	0.992013	41.7297	0.319483	16.0314	11.4581	10.9478	1.09055	29.6174	0.0989746
Srprb	-56.3544	11.7021	1.83185	0.983139	7.54285	0.299288	-32.7889	11.6302	1.05928	1.04521	6.13246	0.0568059
Arsa	133.52	11.7089	7.36623	0.964473	9.74501	0.293505	120.09	11.4872	7.65527	0.930104	9.38171	0.257287
Txndc11	-26.843	11.1604	0.83216	0.992167	11.3792	0.288744	-2.86425	11.3309	0.0901515	1.02353	6.59708	0.0362003
Mogs	-46.3708	11.814	1.52173	0.975615	16.6261	0.281866	-25.6997	12.0373	0.859317	1.10923	13.7224	0.0264097
Grpel2	107.065	11.0932	7.79401	0.93794	5.30819	0.280188	138.74	10.8815	6.68788	0.984142	4.7709	0.0699873
Preb	-32.2748	12.1187	1.08647	0.957946	14.1482	0.276569	41.648	13.1853	11.6599	1.08904	10.8336	0.0250657
Ero1lb	-63.0049	11.9507	2.09153	1.01181	12.7356	0.260416	#N/A	#N/A	#N/A	#N/A	#N/A	#N/A
Hsp90aa1	-91.3144	11.9142	3.02206	1.01352	52.7072	0.258634	#N/A	#N/A	#N/A	#N/A	#N/A	#N/A
Ube2g2	-55.1424	11.6069	1.77787	0.991145	15.1298	0.252078	-86.9166	10.7512	2.59572	1.02333	15.2941	0.0747544
Srp54b	-75.9269	11.9865	2.52804	0.903176	8.80154	0.250511	#N/A	#N/A	#N/A	#N/A	#N/A	#N/A
Srp54a	-73.8341	12.0415	2.46965	0.900445	6.51868	0.244785	#N/A	#N/A	#N/A	#N/A	#N/A	#N/A
Ero1l	-53.5043	11.5524	1.71696	0.958503	4.02054	0.244066	-14.8855	11.843	0.48969	1.00709	3.88036	0.0693334
Srp68	-47.6753	11.648	1.54256	0.965901	16.2301	0.231311	-24.0523	11.4694	0.766293	1.01552	13.6331	0.0472043
Nop56	-18.587	11.7413	0.606209	1.00915	8.23903	0.231037	37.5628	11.6044	10.3936	1.08796	8.94669	0.0456173
Edem3	-40.9888	11.7659	1.33964	0.947694	5.39615	0.220752	3.80167	11.0696	10.9527	0.960632	5.04252	0.0831799
Ube2s	28.6338	12.3114	11.3322	0.972433	15.8051	0.217895	10.3844	12.425	12.0666	1.08667	16.1987	0.0159528
Stt3a	-56.5745	12.6227	1.98368	0.936545	27.38	0.217557	#N/A	#N/A	#N/A	#N/A	#N/A	#N/A
Pigm	-18.9765	12.0943	0.637522	0.830315	1.48478	0.216248	#N/A	#N/A	#N/A	#N/A	#N/A	#N/A
Wfs1	-57.9755	11.7225	1.88782	0.995636	4.08471	0.213488	#N/A	#N/A	#N/A	#N/A	#N/A	#N/A
Tubb6	-51.6765	12.3054	1.76638	0.944289	4.15345	0.213389	#N/A	#N/A	#N/A	#N/A	#N/A	#N/A
Dnajc3	-63.8042	12.4352	2.20394	0.990128	37.8767	0.212423	-76.5987	11.6914	2.48762	0.999173	25.5187	0.0542099
Ubxn4	-57.4973	11.8887	1.89881	0.989659	23.4545	0.211616	-71.5269	11.4063	2.26627	1.02071	18.3178	0.0577183
Xbp1	-30.9476	11.7313	1.00849	0.988972	69.4575	0.211314	-33.1988	12.0359	1.10993	1.13668	37.9511	0.10508
Sec61a1	-40.6448	12.3427	1.39352	0.974202	52.2927	0.207699	41.5374	11.9622	10.5819	1.00552	27.4205	0.0682537
Atf6b	-81.1878	11.8335	2.6687	1.02474	9.79885	0.202664	-6.46442	12.4331	0.223258	1.06733	7.66365	0.0298189
Spcs2	-52.8414	11.9312	1.75128	1.00056	15.9553	0.201387	-26.3904	11.7928	0.864488	0.991131	10.0692	0.0843597
Nploc4	-26.9059	12.259	0.916217	0.85426	14.5422	0.193723	#N/A	#N/A	#N/A	#N/A	#N/A	#N/A
Tomm40	-65.9041	11.2545	2.06033	0.963886	19.8022	0.193145	-9.92654	11.7672	0.324465	1.01075	20.8763	0.102158
Vimp	-36.6603	12.0852	1.23068	0.992581	34.8926	0.186232	-133.734	10.8546	4.03228	0.932765	22.5394	0.159458
Eif2ak2	-14.0387	11.4431	0.446238	1.02193	2.96651	0.178908	#N/A	#N/A	#N/A	#N/A	#N/A	#N/A
Tuba1a	-83.5319	11.4945	2.6671	0.970064	9.18999	0.177474	-115.364	11.3583	3.63983	1.05043	12.2372	0.101429
Rpn1	-48.2671	12.3762	1.65934	0.93135	34.4627	0.174049	#N/A	#N/A	#N/A	#N/A	#N/A	#N/A
Dnajc18	22.1572	10.7914	10.1272	0.976562	1.49874	0.173194	#N/A	#N/A	#N/A	#N/A	#N/A	#N/A
Gmppa	-48.982	12.1159	1.64851	0.996244	14.5811	0.1729	#N/A	#N/A	#N/A	#N/A	#N/A	#N/A
Sec24c	-37.8465	12.4068	1.30431	0.956479	22.2274	0.172488	54.9817	11.7385	9.94576	1.18422	20.9507	0.0280203
Eif2b4	-24.2349	11.9266	0.80289	1.0014	12.7305	0.171016	-32.2746	11.2601	1.00949	1.05429	13.6891	0.0374286
Eif4e	-75.8433	11.9846	2.52487	0.947176	9.79941	0.170455	-119.1	10.7309	3.55014	0.979108	10.6042	0.05911
Hspa4l	-108.911	11.8371	3.58107	1.00693	4.75091	0.169675	#N/A	#N/A	#N/A	#N/A	#N/A	#N/A
Rnf185	-43.6015	11.1511	1.35056	0.953411	7.6519	0.168142	-18.1579	12.7489	0.643035	0.89072	7.07085	0.0987604
Eif3b	42.1373	13.4448	11.8711	0.929903	33.1606	0.166896	86.0162	11.6435	8.86151	1.09213	34.0208	0.00342046
Tuba1c	-62.2534	11.9408	2.06488	1.00562	48.4452	0.161183	-109.392	11.4134	3.46816	1.00383	54.6606	0.146675
Ube4a	-15.6736	12.6818	0.552135	0.944866	10.6543	0.160224	#N/A	#N/A	#N/A	#N/A	#N/A	#N/A
Ssr2	-63.2583	11.9343	2.09707	0.963939	51.4846	0.158025	-87.4458	11.301	2.74508	1.02357	39.7116	0.0463321
Ube2h	151.461	11.6902	6.77184	0.974599	17.041	0.153916	150.223	11.1577	6.50176	1.01769	15.4535	0.034777
Sec31a	-64.4779	11.7717	2.10838	0.988439	33.9737	0.152031	-87.8072	11.2041	2.73278	1.03859	30.9998	0.0406946
Srpr	-42.9479	12.1199	1.4459	0.934208	57.1165	0.151603	#N/A	#N/A	#N/A	#N/A	#N/A	#N/A
Srp54c	-84.3124	11.6059	2.71812	0.966181	6.15425	0.15119	#N/A	#N/A	#N/A	#N/A	#N/A	#N/A
Atf4	15.7226	12.293	11.7561	0.993849	49.8766	0.143345	-81.4401	11.4071	2.58055	1.02495	48.4392	0.0400663
Fbxo2	-114.921	11.0874	3.53937	1.10498	0.110722	0.140463	#N/A	#N/A	#N/A	#N/A	#N/A	#N/A
Eif4enif1	-70.6193	12.1245	2.37839	0.939592	5.3262	0.140005	#N/A	#N/A	#N/A	#N/A	#N/A	#N/A
Rrbp1	-34.2037	12.0166	1.1417	0.987967	54.0719	0.139086	-0.203583	11.4835	0.00649403	0.975847	38.2372	0.133136
Eif2s3x	-60.9951	13.499	2.28714	0.888401	18.6225	0.136697	#N/A	#N/A	#N/A	#N/A	#N/A	#N/A
Ddost	-43.0134	12.1228	1.44846	0.932582	45.7372	0.135843	#N/A	#N/A	#N/A	#N/A	#N/A	#N/A
Sec11a	-50.9147	12.5269	1.77167	1.02116	24.3541	0.131806	-108.051	11.1078	3.33391	1.06378	22.0241	0.0944049
Dnajc11	-22.2942	11.9561	0.740424	0.979381	15.4235	0.131706	-9.07216	11.8928	0.299704	1.03467	16.5614	0.0534436
Srp19	-42.7229	11.441	1.35776	0.998024	14.0375	0.131706	-57.0113	11.3141	1.79176	1.01624	12.3284	0.0731363
Ube2j1	-42.6571	11.6608	1.38171	0.971494	9.14207	0.130849	-19.7357	11.9067	0.652739	0.981925	8.78424	0.0432818
Ssr1	-60.332	11.9318	1.99964	0.987904	8.662	0.129195	#N/A	#N/A	#N/A	#N/A	#N/A	#N/A
Sar1a	-61.0145	11.5428	1.95633	0.956226	19.1023	0.128525	7.2223	11.0556	10.8338	1.04402	18.6928	0.0221216
Eif4a1	-26.6452	11.913	0.881733	0.992575	84.3235	0.127846	-29.5248	11.1636	0.915561	1.06458	93.1587	0.0236012
Eif3d	-39.8779	11.8299	1.31042	0.977562	27.7026	0.124536	-23.4582	11.2401	0.732421	1.04436	28.3715	0.0292307
Eif4ebp2	-38.3049	12.5494	1.33528	1.02624	47.0188	0.121802	-43.89	12.6139	1.53785	1.04643	47.4145	0.00813064
Dnajc2	-5.68512	12.4993	0.197388	0.946889	5.24283	0.121151	#N/A	#N/A	#N/A	#N/A	#N/A	#N/A
Eif3g	-14.627	12.2756	0.498765	0.968747	40.2227	0.120581	#N/A	#N/A	#N/A	#N/A	#N/A	#N/A
Eif2s1	-60.7509	11.679	1.97086	0.977265	7.80924	0.118564	-20.1338	12.1194	0.677806	1.02251	9.21724	0.0264223
Tomm22	-78.1136	10.5537	2.28996	0.94174	28.368	0.118556	90.5683	11.9146	8.91716	1.05385	27.0842	0.0140732
Ube2n	-89.0253	11.2321	2.77762	0.918019	6.81045	0.116565	-88.5653	11.1823	2.751	0.977102	7.42795	0.0804628
Dnajb11	-2.90896	12.7521	0.103043	1.01501	42.0054	0.115449	-57.1256	11.1032	1.76188	0.999973	28.5774	0.113079
Lman1	-62.1983	11.6414	2.01133	1.00375	56.8509	0.115391	#N/A	#N/A	#N/A	#N/A	#N/A	#N/A
Eif6	-75.6362	11.2797	2.36988	0.963461	21.8611	0.109486	64.3209	11.9245	9.79396	1.08924	26.2123	0.0141063
Derl1	-55.7877	11.9614	1.85361	0.915723	28.7366	0.109408	#N/A	#N/A	#N/A	#N/A	#N/A	#N/A
Srp72	-52.0516	12.4145	1.79498	0.979191	24.0805	0.106692	#N/A	#N/A	#N/A	#N/A	#N/A	#N/A
Tram1	-48.7658	12.3057	1.66694	0.993523	37.5688	0.106621	#N/A	#N/A	#N/A	#N/A	#N/A	#N/A
Ube2f	-45.415	11.8069	1.48947	1.01228	17.1886	0.105453	-84.2652	10.9166	2.55525	1.01841	18.7091	0.0474237
Timm10	-25.4943	11.4907	0.813743	1.01809	17.1554	0.105173	#N/A	#N/A	#N/A	#N/A	#N/A	#N/A
Timm9	-67.0609	10.7853	2.00909	0.990257	14.544	0.102103	33.4149	12.9113	11.7128	1.04117	14.8768	0.0518969
Hsp90b1	-34.2815	12.159	1.15785	1.03064	203.154	0.101653	-82.0039	11.3319	2.58128	0.99163	247.012	0.0762845
Dohh	-12.1969	11.4915	0.389333	0.973875	14.0822	0.101197	-91.4288	10.8231	2.74874	1.03668	14.9134	0.026341
Hspa2	-168.217	10.5141	4.91289	1.05534	1.19144	0.101143	46.1896	11.2275	9.78696	1.06113	1.47204	0.0590777
Txndc5	-80.8277	11.8473	2.65998	1.01909	63.9362	0.100241	-18.6266	11.6667	0.603643	1.03285	37.3696	0.0357014
Eif2b5	-62.7071	12.1855	2.12254	0.92773	11.9594	0.0977025	#N/A	#N/A	#N/A	#N/A	#N/A	#N/A
Eif3l	-83.9078	11.4484	2.66836	0.886803	39.2377	0.0955956	#N/A	#N/A	#N/A	#N/A	#N/A	#N/A
Edem1	-91.0853	11.5045	2.9108	1.00781	25.3477	0.0944516	#N/A	#N/A	#N/A	#N/A	#N/A	#N/A
Erlin1	-48.0076	12.484	1.66479	1.01987	10.8037	0.0921425	-73.5216	11.491	2.34677	1.03018	10.7489	0.0824507
Sec61g	-40.4236	11.793	1.32421	0.984586	22.0422	0.091503	#N/A	#N/A	#N/A	#N/A	#N/A	#N/A
Alg3	-66.0575	11.4184	2.0952	0.999207	8.12115	0.0913815	#N/A	#N/A	#N/A	#N/A	#N/A	#N/A
Spcs3	-61.6397	12.0609	2.06509	0.99434	14.2095	0.0890327	#N/A	#N/A	#N/A	#N/A	#N/A	#N/A
Ubqln4	-97.9438	11.4578	3.11728	0.993271	12.0865	0.0881218	-130.026	10.8179	3.90726	0.981019	13.3128	0.0770695
Hsp90ab1	-103.384	11.8295	3.39716	1.02471	297.448	0.0880735	#N/A	#N/A	#N/A	#N/A	#N/A	#N/A
Eif4a3	-25.9627	11.9216	0.859767	0.992678	14.9017	0.0876295	-93.0293	10.7309	2.77302	1.02682	16.341	0.048505
Pgm3	-102.719	11.6374	3.32051	1.00403	3.28024	0.0866917	#N/A	#N/A	#N/A	#N/A	#N/A	#N/A
Eif3m	-81.953	11.4753	2.61233	0.951705	20.6605	0.0837535	#N/A	#N/A	#N/A	#N/A	#N/A	#N/A
Ube2w	-58.009	10.9854	1.77014	0.977942	3.79517	0.0837199	#N/A	#N/A	#N/A	#N/A	#N/A	#N/A
Edem2	-37.0512	11.7223	1.20646	1.05427	21.2989	0.0801089	#N/A	#N/A	#N/A	#N/A	#N/A	#N/A
Pam16	79.7433	13.4361	10.4599	0.973308	20.9528	0.0796388	#N/A	#N/A	#N/A	#N/A	#N/A	#N/A
Calr	-59.5264	11.5423	1.90854	1.11877	375.111	0.0794431	-108.166	11.6828	3.51024	1.00277	339.137	0.0529139
Stt3b	-73.6462	12.102	2.47573	1.02119	17.2514	0.0778037	-73.2085	11.7524	2.38993	1.02698	16.5652	0.0422003
Dad1	-24.0213	12.6345	0.843049	0.941911	92.6602	0.077662	-142.778	11.0858	4.39669	0.981745	78.2346	0.0498394
Ube2j2	39.9664	12.3743	11.0005	1.00598	2.77884	0.0769914	119.635	12.147	8.11035	1.03891	2.81434	0.00593814
Lonp2	94.2786	12.1876	8.99585	1.01332	100.35	0.0763883	93.7397	11.4161	8.44346	1.02314	119.867	0.027029
Rps13	-18.5209	12.0913	0.62206	0.950571	122.536	0.0761182	82.4678	11.7862	9.08627	1.06726	130.141	0.0244567
Pfdn4	-57.1395	11.2306	1.78253	1.00641	3.10532	0.0760811	#N/A	#N/A	#N/A	#N/A	#N/A	#N/A
Dnajc5	-58.9409	11.206	1.83471	0.985766	11.1361	0.0749751	44.6616	12.1349	10.6295	1.01115	11.8831	0.046828
Eif3a	-56.4436	11.3753	1.78352	0.991337	23.8285	0.0744583	#N/A	#N/A	#N/A	#N/A	#N/A	#N/A
Dnajc10	-40.8924	13.1763	1.4967	1.01685	4.13764	0.073488	#N/A	#N/A	#N/A	#N/A	#N/A	#N/A
Ccdc47	-67.9987	11.5514	2.18189	0.937434	16.9461	0.0733982	#N/A	#N/A	#N/A	#N/A	#N/A	#N/A
Eif2s2	-34.6077	12.5223	1.2038	1.09432	16.0532	0.0733832	-34.7784	11.9212	1.15167	0.976511	17.6773	0.0155743
Dnaja2	-52.6967	11.1709	1.6352	0.996092	24.3887	0.0726062	-45.3769	11.0357	1.39101	0.983966	28.2458	0.0686059
Eif5b	-41.9746	11.5835	1.35059	0.997333	7.09805	0.0721358	#N/A	#N/A	#N/A	#N/A	#N/A	#N/A
Ube2v2	-1.24134	10.7779	0.037164	0.934722	1.39319	0.0720986	#N/A	#N/A	#N/A	#N/A	#N/A	#N/A
Rps8	11.3916	12.802	12.3969	0.985922	193.934	0.070709	55.0211	11.2353	9.51816	1.10643	196.754	0.00108446
Eif3e	-131.309	10.5631	3.85284	0.953921	24.9788	0.0707018	#N/A	#N/A	#N/A	#N/A	#N/A	#N/A
Ubqln2	-39.737	12.5456	1.38479	0.989022	7.18933	0.0702828	#N/A	#N/A	#N/A	#N/A	#N/A	#N/A
Rnf103	-156.381	12.1116	5.26116	1.01806	22.4522	0.0692514	164.853	11.198	6.07012	1.03968	17.8649	0.0648449
Erlin2	169.222	12.4094	6.57622	1.05568	6.84112	0.0657734	#N/A	#N/A	#N/A	#N/A	#N/A	#N/A
Eif1	124.579	12.3407	8.07019	0.991708	129.271	0.0655285	135.581	12.1858	7.59646	0.99744	143.135	0.0370912
Dnaja3	-50.8711	11.431	1.61529	0.951671	33.2418	0.0651156	34.7412	11.8386	10.6961	1.04651	38.0266	0.0255091
Eif2b1	-26.5717	11.523	0.850517	0.988544	7.73889	0.064675	#N/A	#N/A	#N/A	#N/A	#N/A	#N/A
Uggt1	-174.623	11.1761	5.42115	1.04784	8.31996	0.0614328	#N/A	#N/A	#N/A	#N/A	#N/A	#N/A
Psmd12	24.4479	12.7523	11.8862	0.968018	30.0289	0.0611125	#N/A	#N/A	#N/A	#N/A	#N/A	#N/A
St3gal1	-28.1258	11.51	0.899245	1.10033	18.0854	0.0597004	#N/A	#N/A	#N/A	#N/A	#N/A	#N/A
Pfdn2	28.3171	12.2203	11.259	1.00381	30.1689	0.0579964	#N/A	#N/A	#N/A	#N/A	#N/A	#N/A
Map3k5	-52.1319	10.7242	1.55299	1.09949	5.23606	0.0574469	#N/A	#N/A	#N/A	#N/A	#N/A	#N/A
Eif1b	-26.5881	11.0457	0.815789	1.03906	15.6874	0.056897	-87.5076	11.0736	2.69172	1.04217	16.3883	0.0311876
Psmd7	7.37548	12.5615	12.3041	1.00367	32.4027	0.0541938	#N/A	#N/A	#N/A	#N/A	#N/A	#N/A
Bak1	-41.8315	11.7966	1.37075	1.01772	7.99428	0.0531879	#N/A	#N/A	#N/A	#N/A	#N/A	#N/A
Tbcc	-37.9299	11.6878	1.23143	1.08951	3.71656	0.0505574	#N/A	#N/A	#N/A	#N/A	#N/A	#N/A
Eif4a2	128.616	12.373	7.95255	0.970605	48.8608	0.0497912	8.66743	12.5236	12.2221	1.01128	51.6793	0.0263303
Ganab	-172.362	10.512	5.03299	0.960699	43.2848	0.0481622	#N/A	#N/A	#N/A	#N/A	#N/A	#N/A
Lman2	-101.715	11.5143	3.25329	1.01431	50.4574	0.0470388	#N/A	#N/A	#N/A	#N/A	#N/A	#N/A
Map2k7	87.97	11.9638	9.04031	1.00901	10.8917	0.0460073	#N/A	#N/A	#N/A	#N/A	#N/A	#N/A
Ssr3	-136.524	11.5195	4.36858	1.07108	69.0861	0.0455779	38.8895	11.9249	10.6367	1.00116	44.5963	0.00646038
Alg11	-59.2908	10.8848	1.79268	0.985061	5.14406	0.043897	-87.4435	10.6111	2.57741	1.03668	5.67761	0.0286788
Rplp1	52.7314	12.3326	10.5261	0.994206	433.725	0.0437358	#N/A	#N/A	#N/A	#N/A	#N/A	#N/A
Sec24d	-151.071	10.6246	4.45854	1.06546	19.5048	0.0416395	#N/A	#N/A	#N/A	#N/A	#N/A	#N/A
Capn2	139.672	10.9229	6.68505	1.02154	11.0349	0.0415419	141.656	10.8781	6.59771	1.00495	11.5312	0.0352577
Eif2ak1	97.2741	10.7502	7.84542	1.03913	16.3004	0.0408293	173.528	11.3566	5.88248	1.03874	14.7246	0.0330089
Faf2	-73.7842	11.3585	2.328	0.995405	10.2015	0.0397773	9.00896	11.7374	11.4437	0.941253	10.1592	0.0337514
Canx	-13.7277	13.4347	0.512297	1.04403	58.9441	0.0381015	#N/A	#N/A	#N/A	#N/A	#N/A	#N/A
Ankzf1	81.8359	10.5776	8.17312	1.02805	6.99201	0.0376856	#N/A	#N/A	#N/A	#N/A	#N/A	#N/A
Ufd1l	-30.9316	12.017	1.03252	1.02126	11.2313	0.036928	#N/A	#N/A	#N/A	#N/A	#N/A	#N/A
Sec61b	-30.945	11.5798	0.995384	1.04745	102.54	0.0357257	#N/A	#N/A	#N/A	#N/A	#N/A	#N/A
Dnajc25	-125.089	10.5596	3.66915	1.09663	9.27224	0.0350764	#N/A	#N/A	#N/A	#N/A	#N/A	#N/A
Sec63	-44.1837	12.2386	1.50207	1.05132	19.9338	0.033515	#N/A	#N/A	#N/A	#N/A	#N/A	#N/A
Dpm2	23.6237	12.4352	11.6192	1.0825	14.8598	0.0329824	#N/A	#N/A	#N/A	#N/A	#N/A	#N/A
Immp1l	-13.4129	10.9261	0.407086	1.07741	9.39543	0.0329239	#N/A	#N/A	#N/A	#N/A	#N/A	#N/A
Eif5a	1.73466	12.5093	12.4491	0.988596	215.634	0.0325053	#N/A	#N/A	#N/A	#N/A	#N/A	#N/A
Srp9	-36.0369	12.4532	1.24659	1.05562	37.8683	0.029876	#N/A	#N/A	#N/A	#N/A	#N/A	#N/A
Eif1ad	-58.4775	11.2084	1.82066	1.02802	6.44929	0.0289793	92.3032	11.2737	8.38313	1.0424	6.96528	0.0229431
Dnajb12	-174.454	11.1746	5.41515	0.989541	22.8213	0.0281151	-91.1877	11.1765	2.83101	1.13867	22.8678	0.0167356
Plaa	-7.24448	12.3155	0.247832	1.01432	4.71373	0.0279913	#N/A	#N/A	#N/A	#N/A	#N/A	#N/A
Usp19	-48.5966	11.4711	1.54848	1.06845	13.6735	0.0276154	#N/A	#N/A	#N/A	#N/A	#N/A	#N/A
Psmc2	0.880054	12.8383	12.8069	1.07522	33.2901	0.0232064	#N/A	#N/A	#N/A	#N/A	#N/A	#N/A
Ube2d2a	-82.6773	11.8307	2.71702	1.07118	20.0964	0.0229673	#N/A	#N/A	#N/A	#N/A	#N/A	#N/A
Eif3c	-34.8999	13.1431	1.27415	0.990483	36.2791	0.0209188	#N/A	#N/A	#N/A	#N/A	#N/A	#N/A
Ube2g1	129.173	12.2741	7.86998	1.08935	9.03522	0.0205749	-134.323	11.2113	4.18316	1.00965	10.0903	0.0190463
Atf6	-9.87523	11.4932	0.315271	1.0816	8.63928	0.0180955	#N/A	#N/A	#N/A	#N/A	#N/A	#N/A
Rpl32	-37.3144	10.5459	1.0931	0.942026	268.572	0.01683	#N/A	#N/A	#N/A	#N/A	#N/A	#N/A
Rnf121	-43.5566	10.7564	1.30143	1.08097	5.95315	0.015232	#N/A	#N/A	#N/A	#N/A	#N/A	#N/A
Furin	-109.819	13.1256	4.004	1.04107	60.2737	0.0132625	#N/A	#N/A	#N/A	#N/A	#N/A	#N/A
Vcp	-160.189	11.5606	5.14409	1.04382	74.1188	0.00676781	132.58	12.1011	7.64454	1.04811	70.7601	0.00593248
Pdia3	-172.971	12.9346	6.21477	1.18024	138.256	0.00636855	#N/A	#N/A	#N/A	#N/A	#N/A	#N/A
Psmc4	-179.564	10.6919	5.33301	1.10292	45.794	0.00233829	#N/A	#N/A	#N/A	#N/A	#N/A	#N/A

## Sheet: golgi genes
	XBP1Flox						XBP1LKO
	Mathematical phase	Period	Biological phase	Decay rate	Mean expression	Relative amplitude	Mathematical phase	Period	Biological phase	Decay rate	Mean expression	Relative amplitude
Galnt15	-162.204	12.7059	5.72487	0.832828	0.183537	1.51195	#N/A	#N/A	#N/A	#N/A	#N/A	#N/A
Clstn3	178.176	12.5695	6.34843	0.861902	2.78269	0.964595	#N/A	#N/A	#N/A	#N/A	#N/A	#N/A
St3gal6	113.526	10.6857	7.31597	0.816649	0.63736	0.814438	#N/A	#N/A	#N/A	#N/A	#N/A	#N/A
Nsg1	176.684	11.1041	5.65434	0.872186	0.175486	0.701407	#N/A	#N/A	#N/A	#N/A	#N/A	#N/A
Azin2	72.3099	11.111	8.87927	1.00835	0.261527	0.643024	144.072	11.2017	6.71879	1.0182	0.153215	0.486085
Arfgap3	-46.7881	11.3599	1.47641	0.947587	2.4381	0.606833	#N/A	#N/A	#N/A	#N/A	#N/A	#N/A
St6galnac4	-139.476	13.2509	5.13384	0.88117	0.258681	0.521035	#N/A	#N/A	#N/A	#N/A	#N/A	#N/A
Tmed3	-50.9853	11.8477	1.67795	0.962874	9.99008	0.494319	18.942	12.1268	11.4887	0.988995	5.04268	0.110383
Sec23b	-55.3184	11.8277	1.81747	0.964507	16.2986	0.445757	4.46129	12.1542	12.0035	1.03285	9.81577	0.0655504
Sulf2	-162.842	12.7524	5.7684	0.961458	2.95862	0.426259	-171.573	12.2335	5.83036	1.01736	4.74541	0.0837497
Smpd3	-82.9356	11.6225	2.67755	0.986972	0.877871	0.418472	22.7745	11.321	10.6048	1.09675	1.33683	0.266307
Dnajc28	130.291	11.2994	7.20995	0.85277	2.91507	0.408397	#N/A	#N/A	#N/A	#N/A	#N/A	#N/A
Steap4	-69.8118	11.3881	2.2084	0.997983	31.7977	0.355417	#N/A	#N/A	#N/A	#N/A	#N/A	#N/A
Mgat2	-62.4929	11.2904	1.95992	0.963642	15.4106	0.333977	41.3189	12.1124	10.7222	0.950519	10.1253	0.103803
Golga3	-40.2641	11.3427	1.26862	0.896263	3.824	0.326915	7.53112	11.4357	11.1964	1.022	4.08086	0.0891569
Atp7a	-64.7966	11.7101	2.1077	0.992118	0.637827	0.324666	#N/A	#N/A	#N/A	#N/A	#N/A	#N/A
Pik3c2a	-69.2542	11.7051	2.25175	0.829343	3.33121	0.319834	4.18158	11.2345	11.104	1.05039	3.47097	0.0454016
Slc30a5	-51.2814	11.4483	1.63079	0.935135	8.14223	0.281796	-0.894329	12.1892	0.030281	1.00845	6.42407	0.0801962
Golt1b	-49.7802	10.7616	1.4881	0.971325	1.03481	0.27836	-7.6381	11.65	0.247178	1.03242	1.13143	0.0458763
Pkdcc	-56.8329	11.265	1.7784	0.956095	8.15806	0.276428	-9.23685	11.1797	0.286847	1.0404	7.19738	0.121236
B3gnt8	146.624	11.7965	6.99191	0.975432	0.476974	0.267113	#N/A	#N/A	#N/A	#N/A	#N/A	#N/A
B3galnt1	108.551	11.5752	8.08493	0.933763	0.248438	0.245083	#N/A	#N/A	#N/A	#N/A	#N/A	#N/A
Arcn1	-62.5532	12.3192	2.14057	0.905584	36.4842	0.245038	#N/A	#N/A	#N/A	#N/A	#N/A	#N/A
Slc35b4	-39.8013	11.9955	1.32621	0.897171	5.94155	0.242096	#N/A	#N/A	#N/A	#N/A	#N/A	#N/A
Slc35d2	-179.907	11.4607	5.72738	0.953851	10.3003	0.241387	#N/A	#N/A	#N/A	#N/A	#N/A	#N/A
Cope	7.25766	12.9405	12.6796	0.880961	81.2708	0.240677	#N/A	#N/A	#N/A	#N/A	#N/A	#N/A
Tmed9	-35.5365	12.1917	1.20347	0.995081	35.4279	0.240276	#N/A	#N/A	#N/A	#N/A	#N/A	#N/A
Arfip1	-49.7495	12.0093	1.6596	0.865441	4.55993	0.23823	#N/A	#N/A	#N/A	#N/A	#N/A	#N/A
Yipf5	-61.7898	11.8891	2.04063	0.969932	12.271	0.233535	#N/A	#N/A	#N/A	#N/A	#N/A	#N/A
Fndc3a	-48.2676	11.4351	1.53318	0.949382	10.163	0.231872	#N/A	#N/A	#N/A	#N/A	#N/A	#N/A
Smpd4	-86.2831	11.5003	2.75633	0.819755	3.06189	0.231603	#N/A	#N/A	#N/A	#N/A	#N/A	#N/A
Postn	140.519	10.5641	6.44064	0.939232	1.32638	0.223982	#N/A	#N/A	#N/A	#N/A	#N/A	#N/A
Golga4	-88.8981	11.0491	2.72846	0.822633	8.3763	0.22254	#N/A	#N/A	#N/A	#N/A	#N/A	#N/A
Numa1	-117.691	13.0535	4.26743	0.916046	8.48913	0.221666	-133.222	10.7177	3.9662	1.0945	9.49325	0.0274727
Osbp	-65.7795	11.6069	2.12083	0.959552	12.6906	0.218258	#N/A	#N/A	#N/A	#N/A	#N/A	#N/A
Ext1	-74.2277	12.2405	2.52385	0.894576	8.77131	0.217788	#N/A	#N/A	#N/A	#N/A	#N/A	#N/A
Stx5a	-39.7053	11.6197	1.28157	0.976667	18.0074	0.216449	#N/A	#N/A	#N/A	#N/A	#N/A	#N/A
Tmem167	-34.497	12.0843	1.15798	0.952428	2.10039	0.216323	#N/A	#N/A	#N/A	#N/A	#N/A	#N/A
Slc30a7	-47.0507	12.0752	1.57819	0.926767	2.42454	0.215708	#N/A	#N/A	#N/A	#N/A	#N/A	#N/A
Uxs1	-54.0942	12.3761	1.85965	0.989027	4.27043	0.210951	167.666	10.8589	5.80148	0.976716	4.44075	0.108115
Cog8	-41.2373	11.7374	1.3445	0.973144	9.14562	0.210238	-19.0262	12.081	0.63849	1.02477	8.70517	0.0310108
Unc13b	-77.6119	11.3395	2.44467	0.989643	1.38175	0.206857	-27.0412	11.6965	0.87858	1.01849	1.26101	0.176418
Golga5	-47.5728	12.7785	1.68864	0.82602	7.35572	0.203412	#N/A	#N/A	#N/A	#N/A	#N/A	#N/A
Prrc1	-61.1087	12.0626	2.04758	0.983342	7.54342	0.199988	#N/A	#N/A	#N/A	#N/A	#N/A	#N/A
Lgr5	22.3958	12.7186	11.9274	0.986156	1.39693	0.194128	#N/A	#N/A	#N/A	#N/A	#N/A	#N/A
Slc35a2	-55.7591	12.8095	1.98402	0.88964	4.34458	0.192452	-43.137	10.7022	1.28239	0.999562	4.3676	0.012374
B3galt6	-68.12	11.213	2.12176	0.978253	0.777783	0.188216	#N/A	#N/A	#N/A	#N/A	#N/A	#N/A
Rnf125	-164.667	11.6967	5.35016	1.05559	42.0493	0.187823	-136.218	10.6605	4.03377	1.09894	44.0921	0.0229666
Stx18	-36.3185	12.3138	1.24228	0.968722	5.31227	0.186043	-44.3945	11.8967	1.46708	1.03438	5.04386	0.0430888
Gpsm1	-159.839	11.9702	5.31473	0.967779	0.341952	0.183406	#N/A	#N/A	#N/A	#N/A	#N/A	#N/A
Mfng	-152.794	13.2012	5.60293	1.0019	0.336383	0.183193	2.78634	10.6366	10.5543	1.03612	0.471351	0.0435065
Ece2	-80.5716	11.6981	2.61816	0.926622	4.55637	0.181791	25.3662	11.814	10.9816	1.03186	5.16141	0.0454393
Psen2	-176.985	10.6657	5.24351	0.913988	62.1966	0.177682	-95.9492	12.0163	3.20265	1.00872	56.0464	0.118819
Fam134b	172.062	11.8717	6.19762	1.0506	12.3884	0.177623	-165.23	12.2351	5.61557	1.12277	10.9399	0.0214385
Arf6	-48.9001	11.1527	1.51492	0.954446	13.3871	0.172798	15.8551	11.7608	11.2428	1.07727	16.5734	0.0134913
Gbf1	-43.5076	12.1507	1.46847	0.967397	12.8671	0.172631	33.1842	11.946	10.8449	1.09125	12.0774	0.0220756
Gabarapl1	171.185	12.2135	6.40581	0.988382	112.564	0.17167	145.942	11.6561	6.93077	1.0203	115.37	0.0657429
Kbtbd8	-44.6312	11.3449	1.40649	1.0535	0.261181	0.170777	-48.1767	11.1342	1.49002	1.04087	0.346654	0.137114
Gga3	-34.5535	11.8765	1.13993	0.943069	1.99588	0.168998	23.8886	12.0779	11.2764	1.0781	2.36097	0.0486163
Ext2	-82.3787	11.0703	2.53321	0.868613	8.8669	0.16825	#N/A	#N/A	#N/A	#N/A	#N/A	#N/A
Sgms2	164.998	11.9019	6.44694	1.02632	6.85272	0.163903	162.145	11.3286	6.22619	1.05062	6.9444	0.0574693
Rusc1	-70.3843	11.3588	2.22079	0.970949	2.94885	0.163791	129.883	13.1941	8.43383	0.987272	2.29555	0.055146
Acbd3	-65.0063	11.1704	2.01707	0.975417	4.64306	0.160001	-20.0844	11.4908	0.641071	0.921094	5.01981	0.130085
Golga1	-53.7413	11.2819	1.68417	0.971515	2.61147	0.1581	-28.3469	11.4422	0.900976	1.08314	2.77087	0.0711847
Sec22b	-76.5361	11.5856	2.4631	0.998707	17.8106	0.155987	-29.0984	11.9543	0.966252	1.0363	15.7531	0.0294522
Snapin	103.367	10.9185	7.7835	0.922989	7.79451	0.153293	153.415	11.6207	6.66852	0.990593	8.9151	0.0920414
Gcnt2	-68.6831	10.5154	2.0062	0.984639	4.55629	0.151654	#N/A	#N/A	#N/A	#N/A	#N/A	#N/A
Psen1	-35.341	12.0216	1.18016	0.930648	10.2917	0.150254	-3.23463	11.7529	0.105601	1.02786	10.9664	0.0749059
Trim23	-150.982	12.5083	5.24589	0.967273	1.0636	0.150075	90.6739	10.6822	7.99168	1.01197	1.2186	0.0552633
Slc35c1	-51.9389	11.3071	1.63133	0.972048	6.18409	0.150041	-130.196	10.7777	3.89781	1.07029	5.87236	0.0103363
Asap2	-95.5943	11.8875	3.1566	0.963589	1.93531	0.147687	#N/A	#N/A	#N/A	#N/A	#N/A	#N/A
Gosr2	-56.6897	11.949	1.88163	0.978727	15.0194	0.145678	21.924	11.9735	11.2443	1.00346	12.3193	0.0409095
Dym	119.469	11.6366	7.77491	0.89035	14.0002	0.145209	#N/A	#N/A	#N/A	#N/A	#N/A	#N/A
Scamp1	9.54938	10.618	10.3363	0.987474	8.99524	0.144427	#N/A	#N/A	#N/A	#N/A	#N/A	#N/A
Rab36	-78.7512	12.0512	2.63623	1.06273	0.273359	0.141555	#N/A	#N/A	#N/A	#N/A	#N/A	#N/A
Pcsk7	-87.7843	10.58	2.57988	0.838431	6.53601	0.141555	25.6871	11.1908	10.3923	1.05001	6.28589	0.0153765
Kdelr2	-64.9747	11.8158	2.13257	0.992592	43.0056	0.139568	-114.632	10.8044	3.44035	1.02245	36.5755	0.0271823
Serinc3	-93.8037	11.8043	3.0758	0.901159	38.2631	0.139289	#N/A	#N/A	#N/A	#N/A	#N/A	#N/A
Slc39a7	-34.262	12.1551	1.15683	0.991162	28.7433	0.137102	#N/A	#N/A	#N/A	#N/A	#N/A	#N/A
Dnm1l	-79.9193	11.7032	2.59808	0.959477	9.09053	0.137045	-44.6404	11.3999	1.4136	0.959073	10.0296	0.073056
Copg1	-83.9135	11.8544	2.76318	0.999732	17.6072	0.136905	68.8639	12.8986	10.4313	1.10952	14.3797	0.0155411
Csgalnact2	-121.195	11.7705	3.96256	0.92783	1.81298	0.136876	#N/A	#N/A	#N/A	#N/A	#N/A	#N/A
Gorasp2	-46.219	12.1561	1.56068	0.970121	41.056	0.134012	-27.7817	12.0198	0.92758	1.10277	31.5612	0.0100043
Copb1	-79.8599	11.3957	2.52795	0.939249	18.1465	0.132487	#N/A	#N/A	#N/A	#N/A	#N/A	#N/A
Vps45	-45.3582	13.3323	1.67981	0.977371	1.97995	0.131294	#N/A	#N/A	#N/A	#N/A	#N/A	#N/A
Arf4	-80.0117	11.6642	2.59241	1.00625	44.0796	0.128968	-50.7049	11.6811	1.64525	1.04374	39.5184	0.0346271
Sar1a	-61.0145	11.5428	1.95633	0.956226	19.1023	0.128525	7.2223	11.0556	10.8338	1.04402	18.6928	0.0221216
Sptbn2	125.112	11.3843	7.42784	1.02355	12.6775	0.127251	#N/A	#N/A	#N/A	#N/A	#N/A	#N/A
1810055G02Rik	96.7544	11.8011	8.62939	1.0481	22.2908	0.125548	#N/A	#N/A	#N/A	#N/A	#N/A	#N/A
Tmem79	44.5954	10.9599	9.60226	0.973116	0.766277	0.125256	#N/A	#N/A	#N/A	#N/A	#N/A	#N/A
Scfd1	-77.6009	11.9327	2.57218	0.994365	11.9006	0.124624	#N/A	#N/A	#N/A	#N/A	#N/A	#N/A
Gak	-67.7875	11.7237	2.20755	0.884961	12.6704	0.122856	#N/A	#N/A	#N/A	#N/A	#N/A	#N/A
Pxylp1	-27.781	12.4027	0.95711	0.999935	1.89425	0.12203	#N/A	#N/A	#N/A	#N/A	#N/A	#N/A
B3galnt2	-49.3258	11.2908	1.54702	1.02719	4.50912	0.121919	#N/A	#N/A	#N/A	#N/A	#N/A	#N/A
Mapk8ip3	-36.6025	11.3914	1.15821	0.966574	3.56683	0.120771	#N/A	#N/A	#N/A	#N/A	#N/A	#N/A
Rab6a	-53.1411	11.39	1.68132	0.962773	16.2145	0.119854	-3.21571	12.1034	0.108114	1.07226	17.4998	0.0145873
Cog3	-104.504	10.724	3.11306	0.969596	2.89365	0.119612	39.8617	11.9183	10.5986	0.956367	2.7791	0.113453
Ftcd	-146.804	12.0634	4.91931	0.862905	118.933	0.117038	-97.7494	12.0502	3.27193	1.02884	100.577	0.00638992
Creb3	-7.15033	11.9884	0.238115	0.96159	15.2821	0.115626	#N/A	#N/A	#N/A	#N/A	#N/A	#N/A
Lman1	-62.1983	11.6414	2.01133	1.00375	56.8509	0.115391	#N/A	#N/A	#N/A	#N/A	#N/A	#N/A
Ap1b1	-66.1534	12.2966	2.25961	0.970485	14.4191	0.113473	10.6783	11.6222	11.2774	1.03572	14.8896	0.0249619
Mydgf	-43.6517	12.0133	1.45666	0.965393	47.526	0.11345	10.4554	10.8749	10.5591	1.03883	33.2057	0.0420483
Yipf6	-56.7521	11.0636	1.74411	0.954034	4.5768	0.112894	#N/A	#N/A	#N/A	#N/A	#N/A	#N/A
Pld1	-37.9011	13.2159	1.39138	0.962338	1.40215	0.110803	#N/A	#N/A	#N/A	#N/A	#N/A	#N/A
Atp8b1	-171.718	11.0653	5.27807	1.03591	5.2301	0.110735	-111.468	11.1971	3.467	1.03217	5.05624	0.0353971
Calu	-61.1447	11.9126	2.02331	0.951854	22.3171	0.109378	#N/A	#N/A	#N/A	#N/A	#N/A	#N/A
Rhou	162.136	10.823	5.94856	1.02192	19.3127	0.109171	#N/A	#N/A	#N/A	#N/A	#N/A	#N/A
Ap4b1	-87.437	10.6739	2.59249	0.963312	4.45726	0.10901	0.451042	10.8041	10.7906	1.03893	4.80904	0.0225427
Snx9	-140.275	13.3748	5.21153	0.935846	14.313	0.108915	#N/A	#N/A	#N/A	#N/A	#N/A	#N/A
Arfgap1	-22.1773	12.1077	0.74588	0.984371	7.6533	0.107936	#N/A	#N/A	#N/A	#N/A	#N/A	#N/A
Bet1l	-30.5263	11.3421	0.961757	1.05607	8.49395	0.107006	74.7395	12.4358	9.854	1.0182	7.73238	0.0864684
Rab43	123.752	10.5164	6.90134	1.11417	40.701	0.10522	#N/A	#N/A	#N/A	#N/A	#N/A	#N/A
Hs2st1	-58.2322	11.5042	1.86087	0.899612	1.95522	0.104675	#N/A	#N/A	#N/A	#N/A	#N/A	#N/A
Gpr89	-109.516	10.938	3.32746	0.945089	9.00106	0.102436	#N/A	#N/A	#N/A	#N/A	#N/A	#N/A
Pacs1	144.956	12.0634	7.20599	1.0407	0.690747	0.10242	137.793	10.7822	6.6552	0.99684	0.879201	0.0609138
Arf1	-66.4834	12.1899	2.25119	0.953923	97.0591	0.100541	-132.271	10.6137	3.89968	0.972081	89.3472	0.036593
Prmt5	-25.4875	11.2647	0.797523	0.98949	5.30122	0.0997894	#N/A	#N/A	#N/A	#N/A	#N/A	#N/A
Cdipt	-53.4487	11.4752	1.7037	0.900726	16.2922	0.0987759	#N/A	#N/A	#N/A	#N/A	#N/A	#N/A
B4galt7	-66.674	11.4339	2.11762	0.99018	4.81482	0.0973037	#N/A	#N/A	#N/A	#N/A	#N/A	#N/A
Pomgnt1	-10.872	12.2006	0.368457	0.996046	5.82392	0.0970954	#N/A	#N/A	#N/A	#N/A	#N/A	#N/A
Zfyve1	-167.068	11.0487	5.12745	0.994091	14.7573	0.0945657	#N/A	#N/A	#N/A	#N/A	#N/A	#N/A
B3galt1	65.045	10.7494	8.8072	1.00227	4.57319	0.0936694	#N/A	#N/A	#N/A	#N/A	#N/A	#N/A
Blzf1	4.25026	11.7269	11.5885	1.00732	1.75498	0.0934548	#N/A	#N/A	#N/A	#N/A	#N/A	#N/A
Ap3d1	-49.5769	11.9979	1.65228	0.973027	10.4981	0.0929373	-31.411	10.9064	0.951615	1.17117	11.3089	0.0320352
Kif1c	-161.439	12.5943	5.64782	0.924074	33.4885	0.0926306	-72.225	10.8124	2.16924	1.04577	25.5048	0.00180334
Surf4	-70.38	11.8773	2.32201	0.992902	80.4479	0.092565	#N/A	#N/A	#N/A	#N/A	#N/A	#N/A
Tmed10	-41.2366	12.3273	1.41204	0.948226	27.4672	0.0900502	#N/A	#N/A	#N/A	#N/A	#N/A	#N/A
Uso1	-101.721	11.5085	3.25183	1.03747	21.7614	0.0899069	12.8712	12.313	11.8728	0.998165	14.8735	0.0734531
Pofut2	-9.05421	11.2516	0.282985	1.00546	7.21304	0.0888392	-15.6661	11.3846	0.495422	1.05267	7.74522	0.0265399
Dennd5a	167.677	11.7784	6.29237	0.945373	5.19026	0.0886031	#N/A	#N/A	#N/A	#N/A	#N/A	#N/A
Pde9a	-73.6282	11.9742	2.449	1.06146	10.591	0.0882373	-120.345	11.3523	3.795	1.05831	8.78598	0.0709006
Ergic2	-21.7151	11.527	0.695305	0.96718	7.29189	0.0882314	-66.8171	10.9101	2.02495	1.10192	6.99813	0.033778
Scyl1	-61.5533	10.8015	1.84686	0.882067	14.6581	0.0875365	-29.3155	11.0224	0.897575	1.00542	14.7058	0.0167224
Slc50a1	-109.756	12.2779	3.74327	0.972455	6.49065	0.0848588	#N/A	#N/A	#N/A	#N/A	#N/A	#N/A
Ap4m1	170.377	11.7965	6.21355	1.01723	3.06442	0.0844334	141.628	11.0812	6.72171	1.05346	3.12976	0.0297134
Tmed7	-68.0854	12.1343	2.29492	0.984196	17.8786	0.0844087	#N/A	#N/A	#N/A	#N/A	#N/A	#N/A
Cul7	-139.224	12.838	4.96487	1.00203	1.578	0.0835502	#N/A	#N/A	#N/A	#N/A	#N/A	#N/A
Copb2	-68.5987	12.1234	2.31014	0.936408	34.2915	0.0834244	#N/A	#N/A	#N/A	#N/A	#N/A	#N/A
Pja2	-111.879	11.3218	3.51854	0.996918	5.8252	0.0829062	#N/A	#N/A	#N/A	#N/A	#N/A	#N/A
Tmem115	-14.9749	11.4955	0.478178	0.97433	10.817	0.0804063	#N/A	#N/A	#N/A	#N/A	#N/A	#N/A
Pitpnb	27.4967	11.9038	10.9946	0.919989	21.9755	0.0801456	-148.743	10.9468	4.52296	1.02029	21.846	0.0345757
Cptp	-41.4086	11.5185	1.3249	1.01437	6.27887	0.079796	#N/A	#N/A	#N/A	#N/A	#N/A	#N/A
Tmed2	-53.4409	12.3514	1.83352	0.955117	77.599	0.0796311	-69.054	11.8068	2.26475	0.955626	60.6788	0.0553377
Nat8	88.7161	11.5493	8.70314	1.08022	27.5739	0.0790008	#N/A	#N/A	#N/A	#N/A	#N/A	#N/A
Ndfip1	150.274	12.0979	7.04789	0.984847	118.243	0.0766565	#N/A	#N/A	#N/A	#N/A	#N/A	#N/A
Zfpl1	-55.2825	11.4419	1.75704	0.989486	9.14389	0.0760865	#N/A	#N/A	#N/A	#N/A	#N/A	#N/A
Ica1	111.531	11.1432	7.69098	1.08164	0.475418	0.0757563	#N/A	#N/A	#N/A	#N/A	#N/A	#N/A
Cdk5rap2	147.484	11.8791	7.0125	1.04461	0.583903	0.0755466	#N/A	#N/A	#N/A	#N/A	#N/A	#N/A
Ap3m1	28.3222	11.5059	10.6007	1.01617	14.5429	0.0743346	62.3176	11.689	9.6656	1.06157	22.9255	0.0740884
Golph3	-42.8986	11.6157	1.38416	0.961904	22.497	0.0732857	-23.3645	11.6594	0.756714	1.01915	23.1538	0.0286346
Mob4	-20.9767	11.1439	0.64934	1.01577	5.38065	0.0724832	-37.5721	10.77	1.12403	1.02125	6.089	0.0480122
St3gal4	-3.70636	11.8643	0.122148	1.06655	21.9817	0.0723387	36.979	10.632	9.53993	1.08558	17.04	0.0100159
Bet1	170.13	10.8505	5.72275	1.00244	17.2432	0.072086	-147.777	11.6579	4.78547	0.993504	11.9009	0.0612032
Slc30a6	-39.1612	11.4169	1.24195	0.962429	4.1825	0.0698534	#N/A	#N/A	#N/A	#N/A	#N/A	#N/A
Slc35a5	159.272	12.4932	6.96594	1.07514	2.70125	0.0684506	#N/A	#N/A	#N/A	#N/A	#N/A	#N/A
St3gal1	-28.1258	11.51	0.899245	1.10033	18.0854	0.0597004	#N/A	#N/A	#N/A	#N/A	#N/A	#N/A
Atp2c1	18.5348	12.4699	11.8278	1.01587	5.04	0.0582326	#N/A	#N/A	#N/A	#N/A	#N/A	#N/A
Scyl3	59.5274	11.6701	9.74039	0.977726	5.52106	0.0560498	#N/A	#N/A	#N/A	#N/A	#N/A	#N/A
Qsox1	-28.8055	13.3537	1.0685	0.984301	129.307	0.055849	#N/A	#N/A	#N/A	#N/A	#N/A	#N/A
Kcnip3	-161.479	13.3013	5.96632	1.0493	0.113709	0.055278	#N/A	#N/A	#N/A	#N/A	#N/A	#N/A
Hras	32.6022	12.9676	11.7932	0.963654	10.6738	0.0536273	#N/A	#N/A	#N/A	#N/A	#N/A	#N/A
Rab6b	-122.75	11.5615	3.94217	1.17431	0.257315	0.053229	#N/A	#N/A	#N/A	#N/A	#N/A	#N/A
Plekha3	-112.033	10.5737	3.29054	0.934086	5.61135	0.0525404	#N/A	#N/A	#N/A	#N/A	#N/A	#N/A
Arfgap2	32.6958	12.9417	11.7663	1.03212	25.1017	0.0490969	#N/A	#N/A	#N/A	#N/A	#N/A	#N/A
Ganab	-172.362	10.512	5.03299	0.960699	43.2848	0.0481622	#N/A	#N/A	#N/A	#N/A	#N/A	#N/A
Zdhhc13	-79.7987	12.006	2.66128	1.04716	1.51015	0.0475954	#N/A	#N/A	#N/A	#N/A	#N/A	#N/A
Lman2	-101.715	11.5143	3.25329	1.01431	50.4574	0.0470388	#N/A	#N/A	#N/A	#N/A	#N/A	#N/A
Zdhhc7	-25.4793	10.6797	0.755867	1.02148	5.47919	0.0463121	90.3239	11.8	8.83935	1.01915	5.27292	0.0254935
Sppl3	129.567	10.5982	6.78385	1.00302	4.94412	0.0453792	#N/A	#N/A	#N/A	#N/A	#N/A	#N/A
Ift20	-38.1829	12.088	1.2821	1.0248	22.6396	0.0442942	#N/A	#N/A	#N/A	#N/A	#N/A	#N/A
Cog6	-81.1459	12.1967	2.7492	1.00989	5.58257	0.0442227	#N/A	#N/A	#N/A	#N/A	#N/A	#N/A
Trappc5	-70.3545	10.7415	2.0992	0.991776	9.3145	0.0441607	#N/A	#N/A	#N/A	#N/A	#N/A	#N/A
Mppe1	-88.0047	11.5943	2.83432	0.960882	2.62914	0.0439528	#N/A	#N/A	#N/A	#N/A	#N/A	#N/A
Atp9b	-55.1857	13.2496	2.03107	1.00906	4.46142	0.0429533	#N/A	#N/A	#N/A	#N/A	#N/A	#N/A
Pnpla8	-170.61	12.8602	6.09469	1.04007	16.7417	0.0423109	85.8078	10.6067	8.07856	1.01844	17.6142	0.0234604
Optn	163.335	13.1829	7.20168	1.03351	20.1788	0.0420233	#N/A	#N/A	#N/A	#N/A	#N/A	#N/A
Trappc9	-131.096	12.0076	4.37266	1.10919	3.75039	0.0404537	#N/A	#N/A	#N/A	#N/A	#N/A	#N/A
Sys1	-50.9504	11.937	1.68944	0.957812	17.5222	0.0404396	#N/A	#N/A	#N/A	#N/A	#N/A	#N/A
Arl1	-84.4834	11.2805	2.64726	1.03445	36.7492	0.0391707	#N/A	#N/A	#N/A	#N/A	#N/A	#N/A
Ykt6	-60.321	11.7243	1.9645	1.01043	17.3025	0.0384179	#N/A	#N/A	#N/A	#N/A	#N/A	#N/A
Tom1l1	88.0573	11.6155	8.77433	1.02801	5.4996	0.0384106	110.224	12.167	8.44175	1.06398	5.86303	0.00396194
Fzd8	19.2497	11.0536	10.4625	1.0482	4.73053	0.0369529	#N/A	#N/A	#N/A	#N/A	#N/A	#N/A
Pi4k2a	-133.403	11.8046	4.37436	1.06904	14.9316	0.0364494	#N/A	#N/A	#N/A	#N/A	#N/A	#N/A
Arfrp1	-20.9041	10.6586	0.618911	1.04415	2.79075	0.0363096	#N/A	#N/A	#N/A	#N/A	#N/A	#N/A
Slc24a5	-117.95	10.9475	3.58682	1.02731	0.262089	0.0352242	#N/A	#N/A	#N/A	#N/A	#N/A	#N/A
Abca7	-144.236	12.4866	5.00282	1.02223	1.09183	0.0343161	#N/A	#N/A	#N/A	#N/A	#N/A	#N/A
Ndst1	-144.371	11.6293	4.66369	1.03788	21.6416	0.0337091	#N/A	#N/A	#N/A	#N/A	#N/A	#N/A
Vps41	77.5746	11.6421	9.13341	1.03141	12.0341	0.0334856	#N/A	#N/A	#N/A	#N/A	#N/A	#N/A
Gcc1	-56.8132	12.862	2.02981	1.11688	3.68367	0.0313687	#N/A	#N/A	#N/A	#N/A	#N/A	#N/A
Cog1	-105.128	11.0929	3.23937	0.977399	6.36576	0.0307962	#N/A	#N/A	#N/A	#N/A	#N/A	#N/A
Vps53	-72.652	12.0609	2.43403	1.06134	8.2997	0.0286517	17.2941	10.8628	10.341	1.00787	9.35368	0.0239358
Dbnl	17.3513	13.0864	12.4557	1.01371	9.32586	0.027607	#N/A	#N/A	#N/A	#N/A	#N/A	#N/A
Rab14	-126.149	12.8438	4.50066	0.994651	36.996	0.0242953	#N/A	#N/A	#N/A	#N/A	#N/A	#N/A
Vapa	-103.001	10.5481	3.01796	1.01659	33.1666	0.0230802	57.2815	13.0504	10.9739	1.06399	34.1896	0.00944203
Ap3b1	116.93	11.6408	7.85981	1.05136	9.90617	0.0196461	#N/A	#N/A	#N/A	#N/A	#N/A	#N/A
Tlr1	-109.284	11.7659	3.57174	1.08841	0.264302	0.019034	#N/A	#N/A	#N/A	#N/A	#N/A	#N/A
Scap	107.758	11.6015	8.12886	1.0475	34.7591	0.0186382	#N/A	#N/A	#N/A	#N/A	#N/A	#N/A
Tmco1	-36.1841	10.9794	1.10355	1.19369	10.765	0.0184041	#N/A	#N/A	#N/A	#N/A	#N/A	#N/A
Ergic1	-80.0384	11.4584	2.54753	1.01291	28.8731	0.0167069	#N/A	#N/A	#N/A	#N/A	#N/A	#N/A
Lrba	-54.2096	12.7887	1.92574	1.09432	3.14895	0.0156438	#N/A	#N/A	#N/A	#N/A	#N/A	#N/A
Ubxn2a	-79.8914	13.0697	2.90043	1.15882	8.48488	0.0149909	#N/A	#N/A	#N/A	#N/A	#N/A	#N/A
B4gat1	-61.5372	10.8463	1.85403	1.0595	8.85215	0.0142121	#N/A	#N/A	#N/A	#N/A	#N/A	#N/A
Furin	-109.819	13.1256	4.004	1.04107	60.2737	0.0132625	#N/A	#N/A	#N/A	#N/A	#N/A	#N/A
Ap3s1	-177.655	12.3224	6.08095	1.03209	12.5754	0.0107871	#N/A	#N/A	#N/A	#N/A	#N/A	#N/A
Atg9a	-86.5436	13.2864	3.19404	1.09437	19.7184	0.00928562	#N/A	#N/A	#N/A	#N/A	#N/A	#N/A
Csnk1d	-104.467	13.0609	3.79008	1.08391	13.8242	0.00821693	#N/A	#N/A	#N/A	#N/A	#N/A	#N/A
Akap9	-142.555	11.7219	4.6417	1.12759	3.04723	0.00695777	#N/A	#N/A	#N/A	#N/A	#N/A	#N/A
Vps51	-1.74014	10.649	0.0514743	1.0062	6.29452	0.000744196	#N/A	#N/A	#N/A	#N/A	#N/A	#N/A
