# Supplementary material for: 12-h clock regulation of genetic information flow by XBP1s
Source: PLoS Biol. 2020 Jan 14;18(1):e3000580. doi: 10.1371/journal.pbio.3000580 (PMC6959563; doi:10.1371/journal.pbio.3000580)
Supplement: S6 Table — Tab 1: 12-h rhythm identified by RAIN in XBP1Flox mice. Tab 2: 12-h rhythm identified by RAIN in XBP1LKO mice. Tab 3: 24-h rhythm identified by RAIN in XBP1Flox mice. Tab 4: 24-h rhythm identified by RAIN in XBP1LKO mice. Tab 5: 12-h rhythm identified by RAIN in XBP1Flox mice, all superimposed 24-h removed. (XLSX) [file pbio.3000580.s013.xlsx]

## Sheet: Sheet info
Tab 1	12h rhythm identified by RAIN in XBP1 Flox mice
Tab 2	12h rhythm identified by RAIN in XBP1 LKO mice
Tab 3	24h rhythm identified by RAIN in XBP1 Flox mice
Tab 4	24h rhythm identified by RAIN in XBP1 LKO mice
Tab 5	12h rhythm identified by RAIN in XBP1 Flox mice, all superimposed 24h removed

## Sheet: Sheet 1
	pVal	phase	peak.shape	period	adjP
Tmem214	1.45339e-17	4	6	12	1.99027e-13
Preb	2.72395e-15	4	6	12	1.86509e-11
Yipf5	4.87787e-15	4	6	12	2.22658e-11
Srp68	1.15327e-13	2	8	12	2.96001e-10
Arf4	1.72923e-13	4	6	12	2.96001e-10
Tfg	1.72923e-13	4	6	12	2.96001e-10
Ubxn4	1.37158e-13	4	6	12	2.96001e-10
Sec23b	9.79411e-14	4	6	12	2.96001e-10
Ikbke	2.52642e-13	4	8	12	3.45969e-10
Kdelr2	2.2893e-13	4	6	12	3.45969e-10
Cog8	4.21777e-13	2	8	12	5.25075e-10
Gmppb	5.51245e-13	4	6	12	6.29063e-10
Ddx27	7.2297e-13	2	6	12	7.61566e-10
Trim27	1.17344e-12	2	6	12	1.14779e-09
Ik	1.60918e-12	2	6	12	1.46908e-09
Uso1	1.98726e-12	4	6	12	1.70085e-09
Abcf3	3.07991e-12	2	8	12	2.48095e-09
Snd1	5.84863e-12	6	6	12	4.44951e-09
Nudcd1	7.14781e-12	4	6	12	5.15169e-09
Sec31a	9.17692e-12	4	6	12	6.28344e-09
Lsg1	1.23776e-11	2	6	12	6.77996e-09
Pex2	1.23238e-11	2	8	12	6.77996e-09
Sec22b	1.23776e-11	4	6	12	6.77996e-09
Ufl1	1.23238e-11	2	8	12	6.77996e-09
Pcbp1	1.06259e-11	4	6	12	6.77996e-09
Trabd	1.44151e-11	4	6	12	7.59232e-09
Mogs	1.50374e-11	4	6	12	7.62676e-09
Nifk	1.58289e-11	2	6	12	7.74145e-09
Gosr2	1.94027e-11	2	8	12	8.85669e-09
Tmed3	1.91932e-11	4	6	12	8.85669e-09
Usp16	2.02034e-11	2	6	12	8.92468e-09
Hspa13	2.57376e-11	4	6	12	1.007e-08
Snip1	2.57376e-11	2	6	12	1.007e-08
Scfd2	2.57376e-11	6	6	12	1.007e-08
Bet1l	2.57376e-11	2	6	12	1.007e-08
Prrc1	3.03476e-11	2	8	12	1.12319e-08
Rbm8a	3.03476e-11	4	4	12	1.12319e-08
Eif2b4	3.2726e-11	2	6	12	1.17934e-08
Osbp	3.94577e-11	4	6	12	1.35083e-08
Srprb	3.94577e-11	4	6	12	1.35083e-08
Ythdf1	4.15344e-11	2	6	12	1.35422e-08
Cdk11b	4.15344e-11	4	6	12	1.35422e-08
Txndc5	4.2892e-11	4	6	12	1.36596e-08
Gmps	4.71619e-11	2	8	12	1.46781e-08
Gfpt1	4.99857e-11	4	6	12	1.52112e-08
Stt3a	6.15864e-11	4	8	12	1.8334e-08
Nme6	6.32076e-11	4	6	12	1.84163e-08
Rsl1d1	7.28322e-11	2	8	12	2.07784e-08
Hyou1	7.9783e-11	4	6	12	2.22969e-08
Sar1a	8.5784e-11	2	8	12	2.34945e-08
Surf4	1.00526e-10	4	6	12	2.69922e-08
Cebpz	1.11784e-10	4	4	12	2.94379e-08
Lrrc59	1.33094e-10	4	6	12	3.37516e-08
Nol8	1.33094e-10	2	6	12	3.37516e-08
Wdr74	1.38172e-10	2	8	12	3.44023e-08
Pelo	1.58755e-10	2	6	12	3.81403e-08
Cnpy3	1.58755e-10	4	6	12	3.81403e-08
Eif4a3	1.70535e-10	2	8	12	3.82836e-08
Hspa5	1.67111e-10	4	6	12	3.82836e-08
Lrrc47	1.70535e-10	2	4	12	3.82836e-08
Cad	1.67111e-10	4	6	12	3.82836e-08
Emd	2.09461e-10	4	6	12	4.62639e-08
Zdhhc18	2.48992e-10	4	6	12	5.41222e-08
Creld2	2.62097e-10	4	6	12	5.52178e-08
Irf2bp1	2.58629e-10	12	8	12	5.52178e-08
Ccdc25	3.17806e-10	2	8	12	6.59399e-08
Ftsj3	3.57189e-10	2	6	12	7.30052e-08
Mgat2	3.89963e-10	2	8	12	7.73935e-08
Wars	3.87897e-10	4	6	12	7.73935e-08
Gorasp2	4.08312e-10	4	6	12	7.76587e-08
Ddx55	4.08312e-10	2	6	12	7.76587e-08
Prmt1	4.08312e-10	4	6	12	7.76587e-08
Yrdc	4.14047e-10	2	6	12	7.76707e-08
Sec24d	4.8295e-10	4	6	12	8.58898e-08
Usp48	4.77824e-10	2	8	12	8.58898e-08
Mlec	4.8295e-10	4	6	12	8.58898e-08
Manf	4.8295e-10	4	6	12	8.58898e-08
Mettl2	5.08368e-10	2	6	12	8.702e-08
Wdr43	5.08368e-10	2	6	12	8.702e-08
Tmed7	5.01715e-10	4	8	12	8.702e-08
Rars	5.84656e-10	4	4	12	9.55897e-08
Arfgap3	5.84656e-10	2	8	12	9.55897e-08
Srsf3	6.00315e-10	4	6	12	9.55897e-08
Dnttip2	6.00315e-10	2	6	12	9.55897e-08
Ppan	6.00315e-10	2	6	12	9.55897e-08
St3gal4	6.00315e-10	2	6	12	9.55897e-08
Pwp2	7.44997e-10	2	6	12	1.13522e-07
Ero1lb	7.4609e-10	4	6	12	1.13522e-07
Nif3l1	7.44997e-10	4	6	12	1.13522e-07
Cks1b	7.44997e-10	2	6	12	1.13522e-07
Tmed9	7.84207e-10	4	6	12	1.16728e-07
Ecd	7.84207e-10	4	6	12	1.16728e-07
Arhgap29	8.28094e-10	6	8	12	1.21158e-07
Arcn1	8.31666e-10	4	8	12	1.21158e-07
Scfd1	8.71678e-10	4	8	12	1.23059e-07
Gtpbp4	8.62628e-10	2	6	12	1.23059e-07
Nop9	8.71678e-10	2	8	12	1.23059e-07
Nop14	9.15427e-10	2	8	12	1.27682e-07
Pgm3	9.23071e-10	4	6	12	1.27682e-07
Trmt61a	9.71653e-10	2	6	12	1.33058e-07
Tmem248	1.06216e-09	2	8	12	1.44012e-07
Wfs1	1.202e-09	4	6	12	1.61374e-07
Eif3g	1.29251e-09	4	4	12	1.71842e-07
Cct6a	1.41039e-09	4	6	12	1.85711e-07
Fndc3b	1.55885e-09	4	6	12	2.03304e-07
Rps6ka5	1.90626e-09	8	8	12	2.46267e-07
Bub3	2.14164e-09	4	6	12	2.7409e-07
Ptges3	2.25436e-09	4	6	12	2.78119e-07
Nol10	2.25436e-09	2	6	12	2.78119e-07
Rad17	2.25436e-09	2	6	12	2.78119e-07
Ruvbl1	2.25436e-09	4	6	12	2.78119e-07
Zc3h7a	2.31043e-09	2	8	12	2.79992e-07
Wdr77	2.31043e-09	2	8	12	2.79992e-07
Khsrp	2.77161e-09	2	6	12	3.30149e-07
Pdcl	2.79665e-09	2	8	12	3.30149e-07
Sec61a1	2.79665e-09	4	8	12	3.30149e-07
Nop56	3.23229e-09	2	6	12	3.71958e-07
Copg1	3.21177e-09	4	8	12	3.71958e-07
Mak16	3.23229e-09	2	6	12	3.71958e-07
Nhp2l1	3.27524e-09	2	8	12	3.73759e-07
Usp36	3.38081e-09	2	4	12	3.79482e-07
Rbm48	3.38081e-09	2	4	12	3.79482e-07
Eif4a1	3.57254e-09	2	6	12	3.97742e-07
Gas5	3.96202e-09	2	6	12	4.37548e-07
Pwp1	4.08174e-09	2	8	12	4.47163e-07
Eif2s1	4.37907e-09	4	6	12	4.68492e-07
Tmem167	4.37907e-09	4	6	12	4.68492e-07
Ccdc86	4.37907e-09	2	6	12	4.68492e-07
Ltv1	4.63896e-09	2	8	12	4.92449e-07
Senp3	5.10454e-09	2	6	12	5.09123e-07
Dnajb9	5.10454e-09	2	6	12	5.09123e-07
Sec24c	5.10454e-09	4	6	12	5.09123e-07
Stip1	5.10454e-09	4	6	12	5.09123e-07
Cacfd1	4.92173e-09	2	8	12	5.09123e-07
Slc17a9	4.84931e-09	4	6	12	5.09123e-07
Ube2j1	5.13744e-09	4	4	12	5.09123e-07
Gnl2	5.10454e-09	2	6	12	5.09123e-07
Tmed2	4.92173e-09	4	8	12	5.09123e-07
Chd2	5.16781e-09	8	4	12	5.09123e-07
Bcl3	5.9271e-09	4	4	12	5.79755e-07
Ddx24	6.23854e-09	2	6	12	5.93268e-07
Eif4e	6.23854e-09	4	6	12	5.93268e-07
Srp72	6.15641e-09	4	6	12	5.93268e-07
Spcs3	6.22346e-09	4	8	12	5.93268e-07
Tada2b	6.55047e-09	2	6	12	6.14398e-07
Myd88	6.55047e-09	4	6	12	6.14398e-07
Eif3d	7.12892e-09	4	4	12	6.64105e-07
Ppp2r3a	7.23274e-09	8	6	12	6.69224e-07
Ube2g2	7.36856e-09	2	8	12	6.77215e-07
Surf6	7.61342e-09	2	6	12	6.95054e-07
Ptpn2	8.37476e-09	4	6	12	7.59496e-07
Stx5a	8.56382e-09	2	8	12	7.71532e-07
Fam98a	8.80882e-09	2	6	12	7.88418e-07
Nop58	9.27793e-09	2	6	12	8.25013e-07
Nsun5	1.02749e-08	2	8	12	9.0777e-07
Rrs1	1.07886e-08	12	8	12	9.3506e-07
Jund	1.07257e-08	4	6	12	9.3506e-07
Morf4l2	1.07886e-08	4	8	12	9.3506e-07
Nip7	1.1044e-08	2	6	12	9.51171e-07
Slc39a7	1.12902e-08	4	6	12	9.66304e-07
Trmt10c	1.18548e-08	2	6	12	1.00832e-06
Farsa	1.22068e-08	4	4	12	1.03185e-06
Asph	1.29285e-08	4	8	12	1.07298e-06
Rint1	1.29285e-08	2	8	12	1.07298e-06
Uba5	1.29285e-08	4	8	12	1.07298e-06
Ssr3	1.35441e-08	4	8	12	1.11731e-06
Rexo4	1.37196e-08	2	6	12	1.12501e-06
Slc30a5	1.43043e-08	2	8	12	1.16597e-06
Rnf185	1.47371e-08	2	8	12	1.18712e-06
Slc30a7	1.47371e-08	2	8	12	1.18712e-06
Nemf	1.5474e-08	2	8	12	1.23198e-06
Nmd3	1.5474e-08	12	8	12	1.23198e-06
Spcs2	1.5816e-08	4	6	12	1.25193e-06
Gemin4	1.66484e-08	2	6	12	1.31025e-06
Pprc1	1.83132e-08	2	6	12	1.43304e-06
Atg16l1	1.8693e-08	12	8	12	1.45444e-06
Ttpal	1.91657e-08	2	6	12	1.47446e-06
Lpcat3	1.91657e-08	8	6	12	1.47446e-06
Ppil4	2.01744e-08	2	6	12	1.5434e-06
Ubfd1	2.10361e-08	2	8	12	1.59154e-06
Lamb2	2.10361e-08	8	4	12	1.59154e-06
Ppm1g	2.14564e-08	4	4	12	1.61442e-06
Sec23ip	2.44135e-08	2	6	12	1.81695e-06
Dpagt1	2.44135e-08	4	6	12	1.81695e-06
Zfp324	2.50884e-08	2	8	12	1.85708e-06
Igsf5	2.63428e-08	6	4	12	1.91882e-06
Akap8	2.63428e-08	2	4	12	1.91882e-06
Jagn1	2.63428e-08	2	8	12	1.91882e-06
Shc1	2.95032e-08	4	6	12	2.11527e-06
Dph5	2.95032e-08	2	6	12	2.11527e-06
Stx18	2.95032e-08	4	6	12	2.11527e-06
Uap1	2.98862e-08	2	8	12	2.12053e-06
Gdap2	2.98862e-08	2	8	12	2.12053e-06
Slc33a1	3.13805e-08	4	8	12	2.21508e-06
Srp54a	3.19209e-08	2	10	12	2.24166e-06
Syvn1	3.56057e-08	4	6	12	2.46255e-06
Acbd3	3.55603e-08	2	8	12	2.46255e-06
Naa15	3.56057e-08	2	6	12	2.46255e-06
Grb7	3.72663e-08	6	8	12	2.56445e-06
Brix1	4.07672e-08	2	6	12	2.77744e-06
Kti12	4.07672e-08	2	6	12	2.77744e-06
Gtf2f1	4.22629e-08	4	4	12	2.85098e-06
Gramd3	4.22629e-08	8	4	12	2.85098e-06
Pomgnt1	4.29128e-08	4	6	12	2.88063e-06
Ddx50	4.43761e-08	2	8	12	2.92157e-06
Jade2	4.43761e-08	2	4	12	2.92157e-06
Tram1	4.43761e-08	4	8	12	2.92157e-06
Csrp3	4.43761e-08	12	4	12	2.92157e-06
Rrp15	4.46791e-08	2	8	12	2.92744e-06
BC024978	4.50585e-08	4	6	12	2.93824e-06
Trmt61b	4.6913e-08	4	4	12	3.04468e-06
Srp54c	4.9265e-08	2	10	12	3.1673e-06
Pcid2	4.9265e-08	2	6	12	3.1673e-06
Ero1l	5.01716e-08	2	8	12	3.19558e-06
2610203C22Rik	5.01716e-08	8	4	12	3.19558e-06
Tmed10	5.16509e-08	4	6	12	3.24939e-06
4932416H05Rik	5.16509e-08	8	6	12	3.24939e-06
Tstd2	5.17282e-08	2	6	12	3.24939e-06
Polr3d	5.26802e-08	2	4	12	3.29408e-06
Mphosph10	5.42335e-08	2	6	12	3.37579e-06
Swsap1	5.6816e-08	4	6	12	3.52054e-06
Slc35e1	5.81585e-08	4	6	12	3.58749e-06
Gtf2b	5.94928e-08	12	8	12	3.65334e-06
Kpna2	6.20864e-08	2	6	12	3.79558e-06
Slc25a42	6.33751e-08	8	8	12	3.85715e-06
2510039O18Rik	6.8295e-08	12	6	12	4.1382e-06
Trim39	7.04665e-08	2	8	12	4.23232e-06
Magi3	7.04665e-08	4	8	12	4.23232e-06
Rab1	7.45327e-08	4	6	12	4.45699e-06
Heatr1	7.64067e-08	2	8	12	4.54919e-06
Zfhx2	7.82593e-08	4	6	12	4.61932e-06
Rpf1	7.82593e-08	2	6	12	4.61932e-06
Bysl	8.33712e-08	4	4	12	4.87899e-06
Suco	8.33712e-08	2	8	12	4.87899e-06
Pknox1	8.48902e-08	4	6	12	4.94675e-06
Tsr1	8.93581e-08	2	6	12	5.05649e-06
Ccdc55	8.93581e-08	2	6	12	5.05649e-06
Srp54b	8.85886e-08	2	10	12	5.05649e-06
AW209491	8.93581e-08	2	6	12	5.05649e-06
Luc7l	8.93581e-08	2	6	12	5.05649e-06
Eif1a	8.75397e-08	4	4	12	5.05649e-06
Akirin1	8.93581e-08	2	6	12	5.05649e-06
Rsl24d1	9.11404e-08	12	10	12	5.13612e-06
Hspa4	9.3826e-08	4	6	12	5.2443e-06
Eif2s2	9.3826e-08	4	6	12	5.2443e-06
Arf1	9.78703e-08	4	8	12	5.44811e-06
Khnyn	1.03456e-07	8	4	12	5.71263e-06
Rraga	1.03456e-07	2	8	12	5.71263e-06
Tmem39a	1.06995e-07	2	6	12	5.86074e-06
Pdlim1	1.06995e-07	4	6	12	5.86074e-06
Ddx21	1.12344e-07	2	6	12	6.08081e-06
Ssr2	1.12344e-07	4	6	12	6.08081e-06
Aste1	1.12344e-07	2	6	12	6.08081e-06
Flad1	1.16317e-07	4	4	12	6.27105e-06
Raf1	1.17694e-07	6	6	12	6.32041e-06
Nolc1	1.21552e-07	2	6	12	6.47676e-06
Med21	1.21552e-07	4	6	12	6.47676e-06
Zfp553	1.22133e-07	12	8	12	6.48251e-06
Cacybp	1.27949e-07	4	6	12	6.76499e-06
Itpkc	1.37165e-07	2	8	12	7.19672e-06
Magt1	1.37165e-07	4	8	12	7.19672e-06
Ccdc149	1.40744e-07	4	6	12	7.35629e-06
Fgd4	1.44024e-07	8	4	12	7.49909e-06
Dapk3	1.53539e-07	4	4	12	7.84539e-06
Mybbp1a	1.52813e-07	4	6	12	7.84539e-06
Rpp38	1.52813e-07	2	6	12	7.84539e-06
Brpf1	1.53539e-07	2	4	12	7.84539e-06
Mrps31	1.53539e-07	4	4	12	7.84539e-06
Sf3a3	1.61576e-07	4	4	12	8.22534e-06
Cptp	1.69654e-07	2	8	12	8.60462e-06
Srsf1	1.82281e-07	4	6	12	9.17703e-06
Gtf2e1	1.82281e-07	2	6	12	9.17703e-06
Usp14	1.90125e-07	2	8	12	9.49623e-06
Itpa	1.91395e-07	4	6	12	9.49623e-06
Mocs3	1.91395e-07	2	6	12	9.49623e-06
Zcchc7	1.91395e-07	2	6	12	9.49623e-06
Dnpep	1.99632e-07	4	8	12	9.83366e-06
Triap1	1.99632e-07	2	8	12	9.83366e-06
Mrps18b	2.11081e-07	2	8	12	1.03604e-05
Mlx	2.1606e-07	2	8	12	1.05453e-05
Tank	2.1716e-07	2	6	12	1.05453e-05
Rrp8	2.1716e-07	2	6	12	1.05453e-05
Nploc4	2.34655e-07	2	8	12	1.13147e-05
Utp23	2.34655e-07	2	4	12	1.13147e-05
Rab23	2.45829e-07	8	4	12	1.18119e-05
Wdr92	2.58393e-07	2	6	12	1.22226e-05
Sel1l	2.58393e-07	4	6	12	1.22226e-05
Sdhaf2	2.62411e-07	2	8	12	1.22226e-05
Rfx3	2.62411e-07	8	4	12	1.22226e-05
Ncbp1	2.58393e-07	4	6	12	1.22226e-05
Ebna1bp2	2.62411e-07	4	4	12	1.22226e-05
Bms1	2.62411e-07	2	8	12	1.22226e-05
Hspa8	2.62411e-07	2	8	12	1.22226e-05
Pdzd11	2.58393e-07	4	6	12	1.22226e-05
2019-09-02	2.81174e-07	2	8	12	1.30522e-05
Cant1	3.02584e-07	12	8	12	1.39584e-05
Trmt2a	3.02734e-07	2	6	12	1.39584e-05
Pde12	3.07799e-07	2	8	12	1.405e-05
Cdk2ap2	3.07078e-07	4	6	12	1.405e-05
Copb2	3.07799e-07	4	8	12	1.405e-05
Ints2	3.22432e-07	4	6	12	1.46548e-05
Mettl13	3.23189e-07	12	8	12	1.46548e-05
Slc25a38	3.3645e-07	4	6	12	1.52058e-05
Nbas	3.53273e-07	6	6	12	1.59135e-05
Fbf1	3.6066e-07	8	4	12	1.5998e-05
Engase	3.64493e-07	2	6	12	1.5998e-05
Ptcd2	3.64493e-07	4	6	12	1.5998e-05
Golga1	3.6066e-07	2	8	12	1.5998e-05
Sclt1	3.6066e-07	12	4	12	1.5998e-05
Scamp3	3.64493e-07	4	6	12	1.5998e-05
Smyd5	3.64493e-07	4	6	12	1.5998e-05
Chordc1	3.57446e-07	4	4	12	1.5998e-05
Gpatch8	3.78693e-07	8	4	12	1.64629e-05
Shroom3	3.78693e-07	4	8	12	1.64629e-05
Rnf40	3.78693e-07	2	4	12	1.64629e-05
Frmd4b	3.82717e-07	6	6	12	1.65852e-05
Plekha5	4.00942e-07	6	6	12	1.73202e-05
Pinx1	4.10514e-07	2	6	12	1.76225e-05
Ficd	4.10514e-07	2	6	12	1.76225e-05
Gnl3	4.3212e-07	2	6	12	1.82646e-05
Arfip1	4.3214e-07	2	10	12	1.82646e-05
Vimp	4.3212e-07	4	6	12	1.82646e-05
Dnm2	4.3212e-07	4	6	12	1.82646e-05
Sik3	4.3212e-07	8	6	12	1.82646e-05
Pofut2	4.42848e-07	2	4	12	1.83388e-05
Erbb3	4.43269e-07	8	4	12	1.83388e-05
6030458C11Rik	4.42848e-07	2	4	12	1.83388e-05
Eif5b	4.43269e-07	4	4	12	1.83388e-05
Dnajc11	4.43269e-07	2	8	12	1.83388e-05
1810026J23Rik	4.43269e-07	2	8	12	1.83388e-05
Tmem115	4.43269e-07	12	8	12	1.83388e-05
Ranbp1	4.53726e-07	4	6	12	1.86027e-05
Zfp217	4.53726e-07	4	6	12	1.86027e-05
Slc10a7	4.53726e-07	4	6	12	1.86027e-05
Hykk	4.64377e-07	8	8	12	1.89826e-05
Mtmr3	4.93642e-07	8	4	12	1.99408e-05
Depdc7	4.93642e-07	6	4	12	1.99408e-05
Gid8	4.93642e-07	2	8	12	1.99408e-05
Zgpat	4.93642e-07	2	8	12	1.99408e-05
Ddx42	4.96937e-07	2	6	12	2.00149e-05
Gna11	5.18324e-07	2	8	12	2.01074e-05
Sco1	5.18324e-07	2	8	12	2.01074e-05
Nfatc4	5.18324e-07	8	4	12	2.01074e-05
Alg12	5.1168e-07	4	6	12	2.01074e-05
Znhit2	5.1168e-07	2	6	12	2.01074e-05
Nxf1	5.1168e-07	4	6	12	2.01074e-05
Vps37c	5.18324e-07	2	8	12	2.01074e-05
Uggt1	5.18324e-07	4	8	12	2.01074e-05
Neb	5.02059e-07	10	6	12	2.01074e-05
Fastkd5	5.1168e-07	2	6	12	2.01074e-05
Alg2	5.1168e-07	2	6	12	2.01074e-05
Eif2b3	5.18324e-07	2	8	12	2.01074e-05
Rgl3	5.1168e-07	4	6	12	2.01074e-05
Mis12	5.37264e-07	2	6	12	2.06665e-05
Ppid	5.37264e-07	4	6	12	2.06665e-05
Nck1	5.37264e-07	2	6	12	2.06665e-05
Dapk2	5.62848e-07	4	6	12	2.159e-05
Caml	5.76636e-07	4	4	12	2.20571e-05
Erp44	5.85145e-07	4	8	12	2.23202e-05
Hnrnpm	6.05168e-07	4	6	12	2.29041e-05
Mfap1a	6.05468e-07	2	4	12	2.29041e-05
Jun	6.05468e-07	4	4	12	2.29041e-05
Utp18	6.35426e-07	2	6	12	2.38398e-05
Snrpd1	6.35426e-07	4	6	12	2.38398e-05
Tigar	6.35426e-07	2	6	12	2.38398e-05
Bag5	6.729e-07	2	4	12	2.49721e-05
Pum1	6.729e-07	8	4	12	2.49721e-05
D130017N08Rik	6.729e-07	8	4	12	2.49721e-05
Arfip2	6.729e-07	2	8	12	2.49721e-05
Zfc3h1	7.06545e-07	4	8	12	2.60092e-05
Atxn7l1	7.06545e-07	6	8	12	2.60092e-05
Fem1a	7.06545e-07	2	8	12	2.60092e-05
Txndc11	7.14892e-07	2	6	12	2.61758e-05
H2afx	7.14892e-07	2	6	12	2.61758e-05
Mob4	7.50637e-07	2	6	12	2.74112e-05
Cbx8	7.86381e-07	12	6	12	2.84135e-05
Ippk	7.86381e-07	2	6	12	2.84135e-05
Gtf2f2	7.84444e-07	2	8	12	2.84135e-05
Sec16b	7.84444e-07	6	4	12	2.84135e-05
Dnajb2	8.01345e-07	4	6	12	2.88779e-05
Mettl1	8.08104e-07	4	8	12	2.90451e-05
Skiv2l2	8.23666e-07	2	8	12	2.93731e-05
Etl4	8.23666e-07	8	4	12	2.93731e-05
Rab6a	8.23666e-07	2	8	12	2.93731e-05
Rae1	8.31999e-07	2	6	12	2.95932e-05
Tra2b	8.43521e-07	2	6	12	2.9848e-05
Ufm1	8.43521e-07	4	6	12	2.9848e-05
H2-Q5	8.62888e-07	4	8	12	3.04546e-05
Rn45s	8.87816e-07	6	8	12	3.11737e-05
Ssb	8.85697e-07	4	6	12	3.11737e-05
Zfp623	9.0211e-07	12	8	12	3.15946e-05
Lmo4	9.13562e-07	2	8	12	3.18329e-05
Rwdd4a	9.13562e-07	2	8	12	3.18329e-05
Rnf25	9.5924e-07	12	8	12	3.31713e-05
Ralgds	9.5924e-07	8	4	12	3.31713e-05
Apobec1	9.5924e-07	4	8	12	3.31713e-05
Twf1	9.64202e-07	2	8	12	3.32589e-05
Sh3yl1	9.94135e-07	8	6	12	3.37809e-05
Pde4d	9.94135e-07	8	6	12	3.37809e-05
Hdgfrp2	9.94135e-07	2	6	12	3.37809e-05
Tsc1	9.94135e-07	8	6	12	3.37809e-05
Lmna	9.94135e-07	4	6	12	3.37809e-05
Ears2	9.94135e-07	4	6	12	3.37809e-05
Nphp3	1.00492e-06	4	8	12	3.40627e-05
Rbm10	1.01241e-06	2	6	12	3.4232e-05
Nacc1	1.04384e-06	4	6	12	3.51213e-05
Usp28	1.04384e-06	10	6	12	3.51213e-05
Elp3	1.06288e-06	2	8	12	3.55868e-05
AW549877	1.06288e-06	8	4	12	3.55868e-05
Atf3	1.09423e-06	4	6	12	3.65473e-05
Ssr1	1.11602e-06	4	8	12	3.68259e-05
Exoc3	1.11602e-06	2	8	12	3.68259e-05
Map3k1	1.11602e-06	4	8	12	3.68259e-05
Crnkl1	1.11177e-06	2	6	12	3.68259e-05
Zfp27	1.11602e-06	2	8	12	3.68259e-05
Wdr3	1.17029e-06	2	6	12	3.84007e-05
Sgms2	1.17029e-06	8	6	12	3.84007e-05
Nfxl1	1.17215e-06	2	6	12	3.84007e-05
Msh3	1.2288e-06	10	6	12	3.9875e-05
Lzts2	1.2288e-06	4	6	12	3.9875e-05
Sec13	1.2288e-06	4	6	12	3.9875e-05
Als2cl	1.2288e-06	4	6	12	3.9875e-05
Erlin1	1.23537e-06	6	4	12	3.99933e-05
Lenep	1.28732e-06	2	6	12	4.14789e-05
Casp9	1.28732e-06	8	6	12	4.14789e-05
Tec	1.29124e-06	6	6	12	4.15077e-05
Sh3rf1	1.29714e-06	8	4	12	4.15996e-05
Alyref	1.37608e-06	4	6	12	4.33195e-05
Secisbp2	1.37608e-06	4	6	12	4.33195e-05
Srsf7	1.36548e-06	2	4	12	4.33195e-05
Ncdn	1.37608e-06	2	6	12	4.33195e-05
Pdik1l	1.37608e-06	2	6	12	4.33195e-05
Hps4	1.37608e-06	8	6	12	4.33195e-05
Exosc6	1.37608e-06	2	6	12	4.33195e-05
Lars2	1.37608e-06	6	6	12	4.33195e-05
Psen1	1.42037e-06	4	6	12	4.46112e-05
Rfxap	1.43445e-06	12	8	12	4.4848e-05
BC037034	1.43445e-06	4	4	12	4.4848e-05
Nars	1.44488e-06	4	6	12	4.49686e-05
Ptpra	1.44488e-06	8	6	12	4.49686e-05
Actr1a	1.50618e-06	2	8	12	4.66642e-05
Akap17b	1.50618e-06	2	8	12	4.66642e-05
Gpsm2	1.56674e-06	6	6	12	4.8431e-05
Cep128	1.5966e-06	8	8	12	4.91321e-05
Gon4l	1.5966e-06	2	8	12	4.91321e-05
Cdk4	1.60272e-06	4	4	12	4.92099e-05
Ehd1	1.61621e-06	4	6	12	4.92925e-05
Wdr12	1.61621e-06	4	6	12	4.92925e-05
Gm3704	1.61621e-06	10	6	12	4.92925e-05
Tysnd1	1.664e-06	2	8	12	5.04132e-05
Pgam5	1.664e-06	2	8	12	5.04132e-05
Supt5	1.664e-06	2	8	12	5.04132e-05
Plekhm1	1.69702e-06	8	6	12	5.10746e-05
Eif3m	1.69702e-06	4	6	12	5.10746e-05
Vprbp	1.69702e-06	2	6	12	5.10746e-05
Spryd4	1.7208e-06	4	6	12	5.16193e-05
Mesdc2	1.72265e-06	4	6	12	5.16193e-05
Arg1	1.7472e-06	2	4	12	5.17881e-05
Trappc9	1.7472e-06	8	4	12	5.17881e-05
Rusc1	1.7472e-06	2	8	12	5.17881e-05
Ppapdc1b	1.7472e-06	6	4	12	5.17881e-05
Bcl9l	1.7472e-06	12	8	12	5.17881e-05
Hspb8	1.80129e-06	2	6	12	5.32762e-05
Snx11	1.86478e-06	2	8	12	5.5035e-05
Psme3	1.8961e-06	4	6	12	5.54811e-05
Cdc14b	1.8961e-06	8	6	12	5.54811e-05
Atf6b	1.8961e-06	4	6	12	5.54811e-05
Pdcd11	1.8961e-06	2	6	12	5.54811e-05
Ddx49	1.9284e-06	2	8	12	5.63061e-05
Ap3d1	1.98692e-06	4	6	12	5.77614e-05
Tut1	1.9909e-06	2	6	12	5.77614e-05
Stau2	1.9909e-06	10	6	12	5.77614e-05
Rab11fip3	2.02482e-06	4	8	12	5.83746e-05
Vars	2.02482e-06	4	8	12	5.83746e-05
Mapk8ip1	2.02482e-06	8	4	12	5.83746e-05
Usp39	2.07202e-06	2	8	12	5.96098e-05
Tmem263	2.08571e-06	4	6	12	5.97685e-05
Zfp263	2.08627e-06	2	6	12	5.97685e-05
Pfkfb2	2.12124e-06	2	4	12	6.05173e-05
Faf1	2.12124e-06	8	4	12	6.05173e-05
Qrich1	2.17562e-06	2	8	12	6.19397e-05
Zfand2a	2.18051e-06	2	6	12	6.195e-05
Thumpd3	2.22196e-06	2	6	12	6.2608e-05
Sphk2	2.22196e-06	6	6	12	6.2608e-05
Phrf1	2.22196e-06	2	6	12	6.2608e-05
Aars	2.22196e-06	4	6	12	6.2608e-05
Trappc13	2.23267e-06	2	8	12	6.26521e-05
Hapln4	2.23267e-06	4	8	12	6.26521e-05
Abcf2	2.2896e-06	2	6	12	6.41181e-05
Pphln1	2.34431e-06	2	8	12	6.44638e-05
Nr6a1	2.33305e-06	6	6	12	6.44638e-05
Phospho2	2.34431e-06	12	8	12	6.44638e-05
4632404H12Rik	2.34431e-06	8	8	12	6.44638e-05
Tomm40	2.34431e-06	2	8	12	6.44638e-05
Ano1	2.34431e-06	8	4	12	6.44638e-05
Fto	2.34431e-06	8	4	12	6.44638e-05
E2f4	2.34431e-06	4	4	12	6.44638e-05
Ccr2	2.34431e-06	8	4	12	6.44638e-05
Fndc3a	2.53553e-06	2	8	12	6.95823e-05
Nudt4	2.58249e-06	8	4	12	7.04473e-05
Naa30	2.58249e-06	2	4	12	7.04473e-05
Ufd1l	2.58249e-06	2	8	12	7.04473e-05
Foxp4	2.60092e-06	4	6	12	7.05286e-05
2610528J11Rik	2.60092e-06	8	6	12	7.05286e-05
Nop2	2.60092e-06	2	6	12	7.05286e-05
Xbp1	2.6614e-06	12	10	12	7.1884e-05
Copb1	2.6614e-06	2	10	12	7.1884e-05
Cct4	2.71161e-06	4	8	12	7.23836e-05
Exosc1	2.71161e-06	2	8	12	7.23836e-05
Srm	2.71161e-06	4	4	12	7.23836e-05
Ppm1k	2.71161e-06	8	8	12	7.23836e-05
Irak2	2.71161e-06	4	8	12	7.23836e-05
Slc16a2	2.71161e-06	8	8	12	7.23836e-05
Tubd1	2.73096e-06	4	6	12	7.26171e-05
Tpd52	2.73096e-06	4	6	12	7.26171e-05
G3bp1	2.76773e-06	4	6	12	7.31686e-05
Pop7	2.76773e-06	4	6	12	7.31686e-05
Uspl1	2.76773e-06	2	6	12	7.31686e-05
Spag9	2.84073e-06	8	4	12	7.4523e-05
Sptlc2	2.84073e-06	4	8	12	7.4523e-05
H2-Q8	2.84073e-06	4	8	12	7.4523e-05
B4galt6	2.84073e-06	4	8	12	7.4523e-05
Cxadr	2.98427e-06	4	8	12	7.78411e-05
Lamtor3	2.98427e-06	2	4	12	7.78411e-05
Mrpl19	2.98427e-06	2	8	12	7.78411e-05
Smarcb1	3.04114e-06	4	6	12	7.87246e-05
Nvl	3.03188e-06	4	6	12	7.87246e-05
Shb	3.03188e-06	2	6	12	7.87246e-05
Zc3h18	3.04114e-06	2	6	12	7.87246e-05
Crebrf	3.08508e-06	10	2	12	7.97114e-05
D16Ertd472e	3.09236e-06	2	4	12	7.9749e-05
Hnrnpab	3.13348e-06	4	4	12	8.03556e-05
Clic5	3.13348e-06	8	4	12	8.03556e-05
Polr1e	3.13348e-06	4	4	12	8.03556e-05
Rab11fip5	3.19319e-06	8	6	12	8.15813e-05
Tbrg1	3.19319e-06	4	6	12	8.15813e-05
Epc2	3.21015e-06	8	4	12	8.18619e-05
Rnpep	3.26925e-06	4	4	12	8.3214e-05
Blzf1	3.28269e-06	2	4	12	8.34011e-05
Apba3	3.34525e-06	4	6	12	8.46763e-05
Ppp1r13l	3.34525e-06	2	6	12	8.46763e-05
4930404H11Rik	3.43271e-06	10	4	12	8.67299e-05
Slmo2	3.44531e-06	2	8	12	8.68877e-05
Nek6	3.55196e-06	4	6	12	8.90851e-05
Ostc	3.55196e-06	4	6	12	8.90851e-05
Nmnat1	3.55196e-06	2	6	12	8.90851e-05
Neurl3	3.61757e-06	4	8	12	9.0565e-05
Cdc42se2	3.72955e-06	4	6	12	9.3198e-05
Polr1b	3.79785e-06	2	8	12	9.47318e-05
Cxxc1	3.90715e-06	2	6	12	9.71044e-05
Mrps2	3.90715e-06	4	6	12	9.71044e-05
Tuba1a	3.93684e-06	4	6	12	9.76651e-05
Usp42	3.9621e-06	2	8	12	9.8114e-05
Dis3	4.00014e-06	2	10	12	9.88771e-05
Tuba1c	4.14404e-06	4	6	12	0.000101614
Vasn	4.14152e-06	2	8	12	0.000101614
Skiv2l	4.17254e-06	4	8	12	0.000101614
Ube2d2a	4.17254e-06	2	8	12	0.000101614
Ddx31	4.17254e-06	2	8	12	0.000101614
Gba2	4.14404e-06	12	6	12	0.000101614
Fam192a	4.17254e-06	2	8	12	0.000101614
Icam1	4.17763e-06	4	4	12	0.000101614
Fam63b	4.17254e-06	8	4	12	0.000101614
Ampd2	4.35125e-06	4	6	12	0.000105649
Samd8	4.37123e-06	8	4	12	0.000105759
Maf	4.37123e-06	8	4	12	0.000105759
Atp8b1	4.57919e-06	4	8	12	0.000110013
Ube2w	4.57919e-06	2	8	12	0.000110013
Steap4	4.57919e-06	4	4	12	0.000110013
Zfp330	4.55623e-06	4	2	12	0.000110013
Pes1	4.76861e-06	2	8	12	0.000114225
Cog3	4.82181e-06	2	6	12	0.000114225
Pja2	4.81788e-06	2	10	12	0.000114225
Traf2	4.81788e-06	2	6	12	0.000114225
Ints3	4.82959e-06	4	6	12	0.000114225
Hopx	4.80815e-06	12	8	12	0.000114225
A830010M20Rik	4.80815e-06	8	4	12	0.000114225
Bhlha15	4.80815e-06	4	4	12	0.000114225
Dda1	4.80815e-06	2	8	12	0.000114225
Hsp90b1	5.03711e-06	4	8	12	0.000118706
Ttc1	5.07106e-06	2	6	12	0.000118706
Rhbdf2	5.07106e-06	4	6	12	0.000118706
Mplkip	5.07106e-06	6	6	12	0.000118706
Prpf4	5.07106e-06	2	6	12	0.000118706
Ube2s	5.02799e-06	12	8	12	0.000118706
Cct3	5.27187e-06	4	8	12	0.000122986
Rars2	5.27187e-06	2	8	12	0.000122986
Dnaaf5	5.31254e-06	2	6	12	0.000123305
Ccdc126	5.31254e-06	4	6	12	0.000123305
2810013P06Rik	5.31254e-06	6	6	12	0.000123305
Ublcp1	5.53547e-06	2	8	12	0.000127399
Tmem104	5.52152e-06	2	8	12	0.000127399
Ddx18	5.52152e-06	2	6	12	0.000127399
Anapc5	5.53547e-06	8	8	12	0.000127399
Nktr	5.53547e-06	2	8	12	0.000127399
Tmem140	5.62247e-06	8	6	12	0.000128538
Polr1a	5.62247e-06	2	6	12	0.000128538
Wdr93	5.62247e-06	10	6	12	0.000128538
Phf6	5.62247e-06	4	6	12	0.000128538
Arhgap6	5.79906e-06	8	8	12	0.000132354
Scamp4	5.90359e-06	4	6	12	0.000133847
Ets2	5.90359e-06	2	6	12	0.000133847
Elmod2	5.90359e-06	2	6	12	0.000133847
Tspyl2	5.90359e-06	4	6	12	0.000133847
Tgfa	5.91646e-06	4	4	12	0.000133917
Hars	6.06375e-06	4	8	12	0.000136799
Hnrnpul2	6.06266e-06	2	8	12	0.000136799
8430408G22Rik	6.18471e-06	6	6	12	0.000139298
Ahr	6.36694e-06	2	4	12	0.000140401
Lpar6	6.36694e-06	4	8	12	0.000140401
Dnajc3	6.36694e-06	4	8	12	0.000140401
Ranbp3l	6.36694e-06	8	8	12	0.000140401
D19Bwg1357e	6.36694e-06	2	8	12	0.000140401
Casp8	6.29391e-06	2	6	12	0.000140401
Madd	6.36694e-06	8	4	12	0.000140401
Cds2	6.36694e-06	8	4	12	0.000140401
Slc35f6	6.36694e-06	2	8	12	0.000140401
Acsm1	6.36694e-06	12	4	12	0.000140401
Rbbp6	6.36694e-06	12	4	12	0.000140401
Heatr3	6.36694e-06	2	8	12	0.000140401
Tbc1d8b	6.32226e-06	2	10	12	0.000140401
Wdr75	6.5385e-06	2	6	12	0.000143721
Fnbp1l	6.5385e-06	4	6	12	0.000143721
Cldn14	6.67013e-06	4	4	12	0.000146145
Anp32e	6.67013e-06	4	8	12	0.000146145
Slc7a6os	6.72604e-06	2	2	12	0.0001469
Ibtk	6.72604e-06	2	10	12	0.0001469
Pawr	6.86543e-06	4	6	12	0.000148994
Wdr4	6.86543e-06	2	6	12	0.000148994
Ddx51	6.86543e-06	2	6	12	0.000148994
Rbm15b	6.86543e-06	2	6	12	0.000148994
Sf1	6.9682e-06	4	4	12	0.000150509
Zc3h15	6.9682e-06	4	4	12	0.000150509
Map7d1	6.9682e-06	4	4	12	0.000150509
Srp19	7.02062e-06	2	8	12	0.000151402
1810034E14Rik	7.19235e-06	8	6	12	0.000154619
Odf2	7.18136e-06	8	8	12	0.000154619
Capza1	7.31661e-06	2	8	12	0.000156553
Cc2d2a	7.31661e-06	8	8	12	0.000156553
Cyp26b1	7.31661e-06	4	8	12	0.000156553
Rarb	7.52878e-06	4	8	12	0.000160841
Lin9	7.5957e-06	10	6	12	0.000161766
Rab8a	7.5957e-06	4	6	12	0.000161766
Cops3	7.66502e-06	2	8	12	0.000162484
Chdh	7.66502e-06	8	4	12	0.000162484
Bcl7b	7.66502e-06	2	8	12	0.000162484
Gm6484	7.72268e-06	12	10	12	0.000163453
Mup20	7.87332e-06	4	2	12	0.000166385
Tfdp1	7.92155e-06	4	6	12	0.000167146
Abce1	7.97548e-06	4	6	12	0.000168025
Hnrnpf	8.00028e-06	2	8	12	0.00016803
Snrpa	8.00028e-06	4	8	12	0.00016803
Nrbf2	8.26698e-06	2	6	12	0.000173366
Pou2f1	8.30507e-06	8	4	12	0.000173899
D930016D06Rik	8.35527e-06	4	6	12	0.000174416
Arhgef5	8.35527e-06	4	6	12	0.000174416
Iars	8.8145e-06	4	6	12	0.000183444
Ngdn	8.8145e-06	4	6	12	0.000183444
Fst	9.20032e-06	4	8	12	0.000190017
Sf3b4	9.17692e-06	2	8	12	0.000190017
Dnaja1	9.17692e-06	2	8	12	0.000190017
Zfp9	9.25523e-06	2	6	12	0.000190017
Foxa3	9.17692e-06	12	8	12	0.000190017
Spty2d1	9.25523e-06	2	6	12	0.000190017
Cherp	9.25523e-06	2	6	12	0.000190017
Bud13	9.25523e-06	12	6	12	0.000190017
AU019823	9.25523e-06	2	6	12	0.000190017
Qrsl1	9.63577e-06	4	4	12	0.000195775
Mat2b	9.63577e-06	8	8	12	0.000195775
Zscan26	9.63577e-06	2	4	12	0.000195775
Tbccd1	9.63577e-06	2	8	12	0.000195775
Serbp1	9.58784e-06	4	4	12	0.000195775
Zfp84	9.58784e-06	12	8	12	0.000195775
Filip1	9.63577e-06	8	4	12	0.000195775
Gart	9.69596e-06	4	6	12	0.000196415
Cstf3	9.69596e-06	4	6	12	0.000196415
Hp	1.00946e-05	4	4	12	0.000203838
Yap1	1.01071e-05	4	4	12	0.000203838
C2cd2l	1.00946e-05	2	4	12	0.000203838
Prps1l3	1.05309e-05	2	8	12	0.000211763
Cyp4a32	1.05172e-05	8	8	12	0.000211763
Arl13b	1.05535e-05	8	4	12	0.000211905
Sdr39u1	1.0729e-05	8	6	12	0.000213552
Hgh1	1.0729e-05	2	6	12	0.000213552
Hhat	1.0729e-05	8	6	12	0.000213552
Brca2	1.0729e-05	10	6	12	0.000213552
Klhl25	1.0729e-05	2	6	12	0.000213552
Zfp612	1.0729e-05	2	6	12	0.000213552
1700030C10Rik	1.1043e-05	6	8	12	0.000217559
Eaf1	1.1043e-05	2	8	12	0.000217559
Slc22a17	1.1043e-05	8	4	12	0.000217559
Abcc4	1.1043e-05	8	4	12	0.000217559
Tnpo3	1.1043e-05	2	8	12	0.000217559
Ccdc97	1.1043e-05	2	8	12	0.000217559
Dcun1d2	1.10575e-05	2	8	12	0.000217559
Arl2bp	1.1043e-05	10	4	12	0.000217559
Ttc27	1.124e-05	4	6	12	0.000220832
Arl16	1.15689e-05	12	8	12	0.000226644
Rab3a	1.15689e-05	2	4	12	0.000226644
Traf5	1.16955e-05	4	6	12	0.000228797
Mms22l	1.18329e-05	10	6	12	0.000231156
Nus1	1.24246e-05	4	6	12	0.000241336
Rpl3	1.24246e-05	4	6	12	0.000241336
Gpatch11	1.24246e-05	4	6	12	0.000241336
Yars	1.24246e-05	4	6	12	0.000241336
Mfsd7c	1.26445e-05	8	8	12	0.000243194
Polr3f	1.26445e-05	2	4	12	0.000243194
Abca1	1.26419e-05	2	10	12	0.000243194
Ppcs	1.26445e-05	2	8	12	0.000243194
Phkg1	1.25396e-05	8	10	12	0.000243194
B3gnt8	1.26445e-05	8	4	12	0.000243194
Thap11	1.26445e-05	12	8	12	0.000243194
Sp4	1.27395e-05	8	4	12	0.000244334
Kank1	1.27395e-05	8	4	12	0.000244334
Hsph1	1.2865e-05	4	6	12	0.000246397
Rrp9	1.29103e-05	2	4	12	0.000246919
Tbc1d25	1.30162e-05	4	6	12	0.000248597
Ube2f	1.33215e-05	4	4	12	0.00025372
Hes6	1.33215e-05	2	8	12	0.00025372
Eef1e1	1.36887e-05	2	6	12	0.00025999
Tmem229a	1.36887e-05	4	6	12	0.00025999
Tnfaip1	1.37766e-05	4	8	12	0.000260216
Mef2c	1.37766e-05	8	4	12	0.000260216
Armc1	1.37766e-05	2	8	12	0.000260216
Mrpl50	1.37766e-05	2	8	12	0.000260216
Tspan13	1.38488e-05	8	4	12	0.000261219
Kif1bp	1.39876e-05	12	6	12	0.000263113
Api5	1.39876e-05	4	6	12	0.000263113
Tmprss2	1.41995e-05	4	6	12	0.000266733
B4galt7	1.44654e-05	2	8	12	0.000268414
Ocln	1.44654e-05	8	4	12	0.000268414
Plau	1.44509e-05	8	4	12	0.000268414
Pgp	1.44654e-05	2	8	12	0.000268414
Jak2	1.44654e-05	8	4	12	0.000268414
Hdlbp	1.44654e-05	4	8	12	0.000268414
Nr2c2	1.44654e-05	8	4	12	0.000268414
Rasl2-9	1.44654e-05	8	8	12	0.000268414
Zfp790	1.44509e-05	2	4	12	0.000268414
Ddx41	1.46626e-05	2	8	12	0.000271704
Abt1	1.4815e-05	2	4	12	0.000274158
Phlpp1	1.50576e-05	8	6	12	0.000277895
Med19	1.50576e-05	4	6	12	0.000277895
Snx21	1.51543e-05	8	8	12	0.000279303
Wdr5	1.53608e-05	2	8	12	0.00028273
Nup88	1.55629e-05	2	6	12	0.000286065
Orc4	1.57466e-05	2	8	12	0.000287896
Actl6a	1.5742e-05	4	6	12	0.000287896
Tes	1.57466e-05	4	8	12	0.000287896
Avl9	1.57466e-05	8	4	12	0.000287896
Flywch1	1.58192e-05	4	6	12	0.000288453
Eif3b	1.58192e-05	4	6	12	0.000288453
Edrf1	1.58431e-05	2	4	12	0.000288504
Ctps	1.59186e-05	2	6	12	0.000289495
Mycn	1.66101e-05	2	6	12	0.000298503
Gar1	1.66101e-05	2	6	12	0.000298503
Papss1	1.6534e-05	4	8	12	0.000298503
Dcaf10	1.66101e-05	2	6	12	0.000298503
Tmem125	1.66101e-05	4	6	12	0.000298503
Txlna	1.6534e-05	2	8	12	0.000298503
Dyrk1b	1.66101e-05	8	6	12	0.000298503
Dhx30	1.6534e-05	2	8	12	0.000298503
Deb1	1.66101e-05	2	6	12	0.000298503
Slc4a1ap	1.66767e-05	2	6	12	0.000299306
Gclm	1.68591e-05	8	8	12	0.000301396
Limch1	1.68591e-05	8	4	12	0.000301396
Thumpd1	1.68591e-05	2	8	12	0.000301396
Ace	1.73213e-05	8	4	12	0.000307869
Nol11	1.73213e-05	2	8	12	0.000307869
Lysmd3	1.74011e-05	2	6	12	0.000307869
Calcoco1	1.74011e-05	10	6	12	0.000307869
U2af1	1.74011e-05	4	6	12	0.000307869
Gm17762	1.74011e-05	8	6	12	0.000307869
Cic	1.73213e-05	4	8	12	0.000307869
Aldh1a2	1.73213e-05	8	8	12	0.000307869
Ikbkap	1.79826e-05	2	8	12	0.000316929
Numa1	1.79826e-05	8	4	12	0.000316929
1810019D21Rik	1.79826e-05	6	8	12	0.000316929
Dbnl	1.81008e-05	4	8	12	0.000318331
2019-09-11	1.81086e-05	4	8	12	0.000318331
Gtf2e2	1.82483e-05	2	4	12	0.000320375
Calu	1.88817e-05	4	8	12	0.000331071
Asb8	1.93655e-05	2	4	12	0.000338254
Leng9	1.936e-05	6	2	12	0.000338254
Zscan22	1.936e-05	12	10	12	0.000338254
Mtap	1.97809e-05	4	8	12	0.00034463
Gm29766	1.97809e-05	12	4	12	0.00034463
Sash1	2.00888e-05	8	6	12	0.000347783
Kif5b	2.00888e-05	2	6	12	0.000347783
B4gat1	2.00888e-05	8	6	12	0.000347783
Ube2t	2.00888e-05	8	6	12	0.000347783
Pycr2	2.00888e-05	4	6	12	0.000347783
Derl1	2.02416e-05	2	8	12	0.000349985
Hdac2	2.05647e-05	4	6	12	0.000352899
Cdc34	2.05647e-05	2	6	12	0.000352899
Krr1	2.05647e-05	2	6	12	0.000352899
Ccdc134	2.05182e-05	2	8	12	0.000352899
Klf9	2.05182e-05	8	8	12	0.000352899
Elavl1	2.05182e-05	2	8	12	0.000352899
Ube2n	2.10619e-05	4	6	12	0.000358733
Eppk1	2.10619e-05	2	6	12	0.000358733
Dnm1l	2.10619e-05	4	6	12	0.000358733
Clp1	2.10619e-05	2	6	12	0.000358733
Rufy3	2.10019e-05	8	6	12	0.000358733
Gtf2h3	2.09566e-05	4	4	12	0.000358733
Ap2b1	2.15441e-05	4	8	12	0.000361993
Mrps23	2.15441e-05	2	8	12	0.000361993
Zfp367	2.15441e-05	8	4	12	0.000361993
Haus4	2.15441e-05	12	4	12	0.000361993
Ctdp1	2.15441e-05	2	4	12	0.000361993
Nabp1	2.15441e-05	2	8	12	0.000361993
Baz2b	2.15441e-05	8	4	12	0.000361993
Kpna6	2.15441e-05	2	8	12	0.000361993
Fbxl14	2.15441e-05	2	8	12	0.000361993
Sugp2	2.15441e-05	4	8	12	0.000361993
Rbmxl1	2.15441e-05	2	8	12	0.000361993
Hnrnph1	2.21149e-05	4	6	12	0.000367973
Traf3	2.21149e-05	4	6	12	0.000367973
Ide	2.21149e-05	6	6	12	0.000367973
Tle1	2.21149e-05	12	6	12	0.000367973
Atp2a2	2.21149e-05	4	6	12	0.000367973
Smarcad1	2.21149e-05	2	6	12	0.000367973
Stt3b	2.21149e-05	4	6	12	0.000367973
Rlim	2.21149e-05	2	6	12	0.000367973
Sf3a2	2.257e-05	12	8	12	0.000372827
Jmjd6	2.257e-05	2	4	12	0.000372827
Slc12a6	2.257e-05	8	4	12	0.000372827
Golt1b	2.257e-05	2	8	12	0.000372827
Faap24	2.257e-05	12	4	12	0.000372827
Ube4a	2.257e-05	2	8	12	0.000372827
Zfp213	2.26512e-05	12	8	12	0.000373717
Usp38	2.3168e-05	2	6	12	0.000381785
Lama4	2.3391e-05	8	4	12	0.000384072
Smim14	2.3391e-05	4	8	12	0.000384072
Adpgk	2.33444e-05	2	6	12	0.000384072
Nt5dc3	2.35959e-05	2	4	12	0.000386048
Ddx17	2.35959e-05	4	8	12	0.000386048
Nans	2.35959e-05	4	4	12	0.000386048
Hmgb3	2.42629e-05	8	8	12	0.000396487
Ccdc47	2.45605e-05	2	8	12	0.000398497
Sec16a	2.45605e-05	2	8	12	0.000398497
Dab2ip	2.45605e-05	8	4	12	0.000398497
Cdc42se1	2.45605e-05	2	8	12	0.000398497
Mdn1	2.45605e-05	4	4	12	0.000398497
2310001H17Rik	2.45605e-05	10	4	12	0.000398497
Brwd1	2.5476e-05	2	8	12	0.000411935
Sde2	2.5479e-05	12	6	12	0.000411935
Cirh1a	2.5479e-05	2	6	12	0.000411935
Sf3a1	2.56275e-05	2	8	12	0.000413847
2610035D17Rik	2.57301e-05	8	4	12	0.000415015
Taf2	2.66922e-05	2	6	12	0.000428014
Rnls	2.66922e-05	8	6	12	0.000428014
Smc4	2.6643e-05	8	8	12	0.000428014
Foxp1	2.66922e-05	8	6	12	0.000428014
Ctr9	2.6643e-05	4	4	12	0.000428014
Rpph1	2.68996e-05	6	8	12	0.000430331
Zbtb8a	2.68996e-05	2	8	12	0.000430331
Clint1	2.79195e-05	2	10	12	0.00043983
Cuedc1	2.79752e-05	8	4	12	0.00043983
Mphosph8	2.77383e-05	2	6	12	0.00043983
Wrb	2.79752e-05	2	8	12	0.00043983
Mlst8	2.79752e-05	2	8	12	0.00043983
Cenpl	2.79752e-05	8	8	12	0.00043983
Meis2	2.79055e-05	6	6	12	0.00043983
Hnf4aos	2.79752e-05	8	8	12	0.00043983
Zranb2	2.79752e-05	4	8	12	0.00043983
1700024P16Rik	2.79752e-05	4	8	12	0.00043983
Mast2	2.79752e-05	4	8	12	0.00043983
Emilin1	2.79752e-05	4	8	12	0.00043983
Herc3	2.79752e-05	8	8	12	0.00043983
Sec11a	2.79287e-05	4	6	12	0.00043983
Irs2	2.79195e-05	10	2	12	0.00043983
Atad5	2.85772e-05	6	6	12	0.000448267
Serp1	2.85772e-05	4	6	12	0.000448267
Edem1	2.8971e-05	2	10	12	0.000453924
Llph	2.93252e-05	2	6	12	0.00045634
Dhx33	2.93252e-05	2	6	12	0.00045634
Sstr2	2.93252e-05	4	6	12	0.00045634
Ggps1	2.93252e-05	12	6	12	0.00045634
Rrp7a	2.93252e-05	2	6	12	0.00045634
Mb21d2	2.93252e-05	6	6	12	0.00045634
Ywhag	3.00061e-05	4	6	12	0.000466406
Mtrf1l	3.03212e-05	4	4	12	0.000470236
Sac3d1	3.03212e-05	2	8	12	0.000470236
Metap1	3.06395e-05	2	8	12	0.000473763
Dnajb4	3.07216e-05	2	6	12	0.000473763
Fbxo42	3.07216e-05	2	6	12	0.000473763
Sfxn5	3.07216e-05	6	6	12	0.000473763
Rbm42	3.06395e-05	4	4	12	0.000473763
D030028A08Rik	3.10222e-05	2	10	12	0.000477323
Pax5	3.10222e-05	10	2	12	0.000477323
Sdad1	3.1435e-05	2	6	12	0.00048259
4931428F04Rik	3.1435e-05	4	6	12	0.00048259
Fam207a	3.18373e-05	2	8	12	0.000486042
Utp6	3.18373e-05	2	8	12	0.000486042
Yae1d1	3.18373e-05	2	8	12	0.000486042
Tgm2	3.18373e-05	4	8	12	0.000486042
Me3	3.18373e-05	8	8	12	0.000486042
Supt16	3.21127e-05	2	6	12	0.0004897
Yipf6	3.23588e-05	4	6	12	0.000492905
Phf23	3.33533e-05	12	8	12	0.000503573
Slc35b1	3.33533e-05	4	8	12	0.000503573
Rreb1	3.33533e-05	2	8	12	0.000503573
Wdr46	3.33533e-05	4	4	12	0.000503573
Dock8	3.33533e-05	8	8	12	0.000503573
F11r	3.33533e-05	4	8	12	0.000503573
Actr5	3.33533e-05	2	8	12	0.000503573
B4galnt3	3.33533e-05	8	4	12	0.000503573
Gm6682	3.37183e-05	4	6	12	0.000507963
1700123O20Rik	3.37183e-05	2	6	12	0.000507963
Gas2	3.48694e-05	8	8	12	0.000524727
Polr3e	3.53239e-05	2	6	12	0.000530983
Tfrc	3.55947e-05	4	6	12	0.000534467
Edem3	3.62017e-05	2	8	12	0.000541207
Sdccag3	3.62017e-05	2	8	12	0.000541207
Tfdp2	3.62017e-05	8	8	12	0.000541207
Fam198a	3.62017e-05	4	8	12	0.000541207
Rpl7l1	3.63433e-05	2	8	12	0.00054214
Gemin6	3.63433e-05	4	4	12	0.00054214
Rps19bp1	3.69335e-05	4	4	12	0.000548554
Cep76	3.68867e-05	2	6	12	0.000548554
Lgr4	3.69296e-05	8	6	12	0.000548554
Insc	3.68867e-05	4	6	12	0.000548554
Cwc25	3.81604e-05	2	4	12	0.000565551
Chrna4	3.81604e-05	8	4	12	0.000565551
Fzd7	3.82345e-05	12	10	12	0.000566037
Zbed3	3.8731e-05	6	6	12	0.000570918
Lppos	3.8731e-05	10	6	12	0.000570918
Hspa1b	3.8731e-05	2	6	12	0.000570918
Fam129b	3.8731e-05	8	6	12	0.000570918
Srp9	3.91709e-05	2	8	12	0.000576782
Adgrg6	3.96494e-05	8	4	12	0.000582575
Rps6ka2	3.96494e-05	8	4	12	0.000582575
Zfp950	4.02717e-05	4	6	12	0.000590451
H13	4.02717e-05	2	8	12	0.000590451
Chchd4	4.05754e-05	2	6	12	0.000594266
Rpf2	4.11295e-05	2	8	12	0.00059788
2019-09-09	4.11295e-05	4	8	12	0.00059788
Trio	4.11295e-05	8	4	12	0.00059788
Clic1	4.11295e-05	8	4	12	0.00059788
Mapre1	4.11714e-05	2	8	12	0.00059788
Golga3	4.11295e-05	2	8	12	0.00059788
Oasl1	4.11295e-05	4	8	12	0.00059788
Grwd1	4.11295e-05	2	8	12	0.00059788
Slc6a6	4.15032e-05	8	4	12	0.00060206
Wdr81	4.23286e-05	8	6	12	0.000611444
Cbx2	4.23286e-05	8	6	12	0.000611444
Hsd3b4	4.23286e-05	8	6	12	0.000611444
Fam206a	4.23286e-05	4	6	12	0.000611444
Leng1	4.24109e-05	12	10	12	0.000611986
Pacsin2	4.3088e-05	8	4	12	0.000618499
Lbp	4.3088e-05	4	4	12	0.000618499
Creb3l2	4.3088e-05	2	8	12	0.000618499
Piezo1	4.3088e-05	8	4	12	0.000618499
Eif1b	4.3088e-05	2	8	12	0.000618499
Rnf126	4.44451e-05	2	6	12	0.000633331
Camk2g	4.44451e-05	8	6	12	0.000633331
Gm3435	4.44451e-05	6	6	12	0.000633331
Trim8	4.44451e-05	12	6	12	0.000633331
Khdrbs1	4.44451e-05	2	6	12	0.000633331
Gng11	4.44451e-05	6	6	12	0.000633331
9330159M07Rik	4.44451e-05	8	6	12	0.000633331
Nkiras1	4.56535e-05	2	8	12	0.000649199
Hsf1	4.56535e-05	4	4	12	0.000649199
Smim15	4.66887e-05	2	8	12	0.000658451
Fbln1	4.66887e-05	8	4	12	0.000658451
Esco1	4.66887e-05	2	4	12	0.000658451
Elp2	4.65615e-05	4	6	12	0.000658451
Psmd5	4.65615e-05	4	6	12	0.000658451
Rgp1	4.66887e-05	2	4	12	0.000658451
Slain2	4.66887e-05	2	8	12	0.000658451
Cxcl11	4.65615e-05	4	6	12	0.000658451
Tmem18	4.69325e-05	2	8	12	0.000661208
Irgq	4.73505e-05	2	8	12	0.000666411
Dhx29	4.85258e-05	4	6	12	0.000682251
Neurl4	4.8912e-05	2	8	12	0.00068347
Dicer1	4.8912e-05	2	8	12	0.00068347
Timm23	4.8912e-05	2	8	12	0.00068347
Exosc4	4.8912e-05	2	8	12	0.00068347
Ing1	4.8912e-05	2	4	12	0.00068347
2019-09-07	4.8912e-05	4	8	12	0.00068347
Smad7	4.9718e-05	10	8	12	0.000692724
Bloc1s4	4.9726e-05	12	10	12	0.000692724
Ppme1	4.9718e-05	2	8	12	0.000692724
Tmem41b	5.04333e-05	2	8	12	0.000701864
Lig3	5.09521e-05	4	6	12	0.000707645
Prpf31	5.09521e-05	4	6	12	0.000707645
Thoc5	5.11353e-05	4	4	12	0.000708752
Ccrl2	5.11353e-05	8	4	12	0.000708752
Ccser2	5.25711e-05	4	8	12	0.000727916
Mettl16	5.2955e-05	2	8	12	0.000730277
Lacc1	5.2955e-05	4	8	12	0.000730277
Cops8	5.2955e-05	2	8	12	0.000730277
Clcn3	5.2955e-05	2	8	12	0.000730277
Traf3ip1	5.33784e-05	2	6	12	0.000733163
Znf512b	5.33784e-05	8	6	12	0.000733163
Fxyd6	5.33784e-05	8	6	12	0.000733163
Tfe3	5.33784e-05	4	6	12	0.000733163
Klf11	5.50647e-05	10	2	12	0.000755567
Nol9	5.54766e-05	2	4	12	0.000758938
Eif2ak3	5.54766e-05	2	8	12	0.000758938
Gripap1	5.54766e-05	4	4	12	0.000758938
Gigyf1	5.55759e-05	8	6	12	0.000759538
Cml1	5.71545e-05	10	4	12	0.000780332
Zfp35	5.80383e-05	2	6	12	0.00079161
Zfp871	5.83547e-05	8	6	12	0.000793555
C4a	5.83547e-05	2	6	12	0.000793555
Gmppa	5.83547e-05	4	6	12	0.000793555
Tirap	5.93675e-05	4	8	12	0.000806527
Slc12a4	5.95009e-05	2	6	12	0.000807537
Copa	6.00122e-05	4	8	12	0.000812062
Nasp	6.00122e-05	12	8	12	0.000812062
Pafah1b2	6.00122e-05	2	8	12	0.000812062
Lrpap1	6.052e-05	8	8	12	0.000818125
Rin3	6.11335e-05	4	6	12	0.00082236
Bmyc	6.11335e-05	2	6	12	0.00082236
Slc50a1	6.11335e-05	6	6	12	0.00082236
Cela2a	6.11335e-05	10	6	12	0.00082236
Cdipt	6.11335e-05	4	6	12	0.00082236
2310033P09Rik	6.28699e-05	2	4	12	0.000840762
Map4k3	6.28699e-05	8	4	12	0.000840762
Zfp608	6.28699e-05	8	4	12	0.000840762
Mark2	6.28699e-05	4	4	12	0.000840762
Fip1l1	6.28699e-05	2	8	12	0.000840762
Tm7sf3	6.28699e-05	8	4	12	0.000840762
Erlin2	6.30416e-05	8	4	12	0.000841415
9430037G07Rik	6.30416e-05	4	8	12	0.000841415
Prmt7	6.35887e-05	4	6	12	0.00084789
Ap1b1	6.45309e-05	4	8	12	0.000859616
Myh9	6.47177e-05	4	8	12	0.000860431
Gata6	6.47177e-05	2	8	12	0.000860431
Map3k13	6.57276e-05	4	8	12	0.000872165
Nav1	6.57276e-05	8	4	12	0.000872165
Ccdc137	6.67681e-05	2	6	12	0.000879944
Fbxl6	6.67681e-05	2	6	12	0.000879944
Rrp12	6.68279e-05	4	4	12	0.000879944
Slc40a1	6.67681e-05	10	6	12	0.000879944
Pdhx	6.67681e-05	4	6	12	0.000879944
Ctu1	6.67681e-05	2	6	12	0.000879944
Unc45a	6.67681e-05	4	6	12	0.000879944
Cstf2	6.67681e-05	4	6	12	0.000879944
Capn5	6.70465e-05	8	2	12	0.000881974
Zfp598	6.76038e-05	4	4	12	0.000888451
Ppp2ca	6.79536e-05	2	8	12	0.000890484
Ttc8	6.79536e-05	8	8	12	0.000890484
Sbf2	6.79536e-05	8	8	12	0.000890484
Slc16a6	6.99476e-05	4	6	12	0.000913066
Fbxo32	7.00102e-05	8	6	12	0.000913066
Pycrl	6.99476e-05	4	6	12	0.000913066
1810009A15Rik	6.99476e-05	4	6	12	0.000913066
Arfgap2	6.99476e-05	4	6	12	0.000913066
Git2	7.03988e-05	2	6	12	0.000917261
Abcb1b	7.06206e-05	4	2	12	0.000919277
Rnmtl1	7.11895e-05	12	8	12	0.000922297
Bmp6	7.11895e-05	8	4	12	0.000922297
Rabif	7.11895e-05	2	8	12	0.000922297
Ehmt1	7.11895e-05	2	4	12	0.000922297
Acat1	7.11895e-05	8	8	12	0.000922297
Gck	7.32213e-05	2	8	12	0.000945045
Usp32	7.32213e-05	8	4	12	0.000945045
Ttyh2	7.32213e-05	6	4	12	0.000945045
Lin52	7.32213e-05	12	8	12	0.000945045
Ss18	7.34146e-05	2	8	12	0.000945757
Raph1	7.34146e-05	4	8	12	0.000945757
Pcmtd2	7.50643e-05	10	6	12	0.000965381
Fam53a	7.5079e-05	12	10	12	0.000965381
Supt6	7.63208e-05	2	6	12	0.000974942
Tbp	7.63208e-05	2	6	12	0.000974942
Sptbn2	7.63208e-05	10	6	12	0.000974942
Gpam	7.63208e-05	6	6	12	0.000974942
Gpn2	7.63208e-05	2	6	12	0.000974942
Sertad1	7.63208e-05	12	6	12	0.000974942
Zfp146	7.63208e-05	2	6	12	0.000974942
Atp2b1	7.68824e-05	4	8	12	0.000976649
Mtfp1	7.68824e-05	2	8	12	0.000976649
Dnajc5	7.68824e-05	2	8	12	0.000976649
Kctd7	7.68824e-05	2	8	12	0.000976649
Lrrc32	7.68596e-05	4	8	12	0.000976649
Arhgap17	7.68824e-05	2	8	12	0.000976649
Tubgcp6	7.86388e-05	12	10	12	0.000998035
Rnf43	7.92631e-05	12	6	12	0.00100503
Senp1	7.947e-05	2	4	12	0.00100672
Ift20	7.99552e-05	4	6	12	0.00101193
Dnajc28	8.05435e-05	8	8	12	0.00101282
Atp2b4	8.05435e-05	8	4	12	0.00101282
Btg2	8.05435e-05	4	8	12	0.00101282
Edem2	8.05435e-05	4	4	12	0.00101282
Atf7ip	8.05435e-05	8	4	12	0.00101282
Gprc5b	8.05435e-05	8	4	12	0.00101282
Ick	8.05435e-05	4	8	12	0.00101282
Pcmt1	8.11216e-05	2	8	12	0.00101866
Zfr	8.12313e-05	2	10	12	0.00101866
Ablim1	8.12313e-05	8	4	12	0.00101866
Cln5	8.27744e-05	4	8	12	0.00103707
Lrrcc1	8.30064e-05	8	6	12	0.00103902
Vps4a	8.31586e-05	2	4	12	0.00103998
Tsku	8.35895e-05	2	6	12	0.00104441
Smg6	8.42045e-05	8	8	12	0.00104979
Mavs	8.42499e-05	4	6	12	0.00104979
Zfp862-ps	8.42045e-05	2	8	12	0.00104979
Gdf6	8.49264e-05	2	8	12	0.00105726
Fbxl20	8.69131e-05	10	4	12	0.00106755
Numb	8.71567e-05	4	6	12	0.00106755
Sox4	8.69131e-05	4	8	12	0.00106755
Ankrd32	8.69131e-05	8	8	12	0.00106755
Fut11	8.71567e-05	2	6	12	0.00106755
Nol12	8.71567e-05	4	6	12	0.00106755
Trem2	8.62639e-05	4	2	12	0.00106755
D030056L22Rik	8.69131e-05	12	4	12	0.00106755
Orc2	8.71567e-05	2	6	12	0.00106755
Mfap1b	8.69131e-05	2	4	12	0.00106755
Itpripl1	8.69131e-05	8	4	12	0.00106755
Trp53rkb	8.69131e-05	2	8	12	0.00106755
Mtmr11	8.71567e-05	4	6	12	0.00106755
Trp53inp1	8.71567e-05	6	6	12	0.00106755
Alad	8.71567e-05	2	6	12	0.00106755
Dusp8	8.69131e-05	4	8	12	0.00106755
Csgalnact1	8.69131e-05	8	4	12	0.00106755
Taf1d	8.71567e-05	12	6	12	0.00106755
Terf2ip	8.76085e-05	2	4	12	0.00107213
Acad10	8.78656e-05	8	4	12	0.00107431
Ctdsp2	8.91727e-05	8	6	12	0.00108642
Them6	8.91727e-05	4	6	12	0.00108642
Nipal3	8.91727e-05	8	6	12	0.00108642
Gcc1	8.91727e-05	2	6	12	0.00108642
Mterf3	9.02423e-05	2	8	12	0.00109847
Osbp2	9.10518e-05	8	8	12	0.0011044
Cflar	9.10518e-05	2	8	12	0.0011044
Usp1	9.10518e-05	2	8	12	0.0011044
Ube2h	9.10518e-05	10	4	12	0.0011044
Usp19	9.1307e-05	2	6	12	0.00110651
Gspt1	9.3419e-05	2	10	12	0.0011311
B230217O12Rik	9.39688e-05	6	8	12	0.00113575
2310057M21Rik	9.39688e-05	2	8	12	0.00113575
Phf5a	9.47544e-05	2	8	12	0.00114323
Gpatch4	9.47544e-05	2	8	12	0.00114323
Foxa1	9.52624e-05	12	10	12	0.00114532
Ticam1	9.51906e-05	2	8	12	0.00114532
Ndst1	9.51906e-05	8	4	12	0.00114532
Med26	9.51906e-05	12	8	12	0.00114532
Hsp90aa1	9.81724e-05	4	8	12	0.0011731
Ercc6	9.81724e-05	2	8	12	0.0011731
Ddx20	9.81724e-05	2	4	12	0.0011731
Tra2a	9.81724e-05	2	8	12	0.0011731
Fam136a	9.81724e-05	2	8	12	0.0011731
Etv6	9.81724e-05	4	8	12	0.0011731
Zmat1	9.81724e-05	8	4	12	0.0011731
Mcc	9.89853e-05	8	6	12	0.00118178
Nmt1	9.94361e-05	4	6	12	0.00118201
Pkdcc	9.92665e-05	4	4	12	0.00118201
Dpcd	9.93293e-05	12	4	12	0.00118201
Dph2	9.94361e-05	2	6	12	0.00118201
2810454H06Rik	9.93293e-05	6	8	12	0.00118201
Fbxl3	0.000100363	10	2	12	0.001192
Gm11974	0.000102847	12	8	12	0.00121728
Pop1	0.000102847	2	8	12	0.00121728
Csrnp2	0.000102847	2	4	12	0.00121728
Sulf2	0.000102847	8	8	12	0.00121728
Ccnk	0.000104171	12	6	12	0.0012287
Ptprj	0.000104171	6	6	12	0.0012287
Pcm1	0.000104171	6	6	12	0.0012287
Dnajb1	0.000104171	2	6	12	0.0012287
Ppp1r14b	0.000105884	2	6	12	0.00124675
Top1	0.000105884	2	8	12	0.00124675
Slc38a9	0.000107499	8	8	12	0.00126387
Pdia4	0.000107522	4	8	12	0.00126387
Papd7	0.000107941	2	6	12	0.00126662
Trim45	0.000107941	6	6	12	0.00126662
Strbp	0.000109033	6	8	12	0.00127833
Cnot3	0.000109921	12	10	12	0.00128765
Rnf215	0.0001108	2	8	12	0.00129132
Cdk7	0.0001108	2	4	12	0.00129132
Rab18	0.000110712	2	10	12	0.00129132
Asxl1	0.0001108	8	4	12	0.00129132
Plrg1	0.0001108	4	4	12	0.00129132
Rnf103	0.0001108	6	8	12	0.00129132
Ints5	0.000110926	2	6	12	0.00129168
Isg20	0.000112197	2	8	12	0.00130538
Trim41	0.000113338	2	6	12	0.0013153
4430402I18Rik	0.000113338	8	6	12	0.0013153
Pik3c2g	0.000113338	6	6	12	0.0013153
Exosc3	0.000116077	2	8	12	0.0013414
Taf12	0.000116045	2	8	12	0.0013414
Lig4	0.000116077	2	8	12	0.0013414
Atxn1l	0.000116077	8	4	12	0.0013414
Ireb2	0.000116077	8	4	12	0.0013414
Birc5	0.000117958	8	6	12	0.00136199
Eif3a	0.000118565	4	4	12	0.0013652
Hist2h3c1	0.000118735	4	6	12	0.0013652
Mul1	0.000118735	2	6	12	0.0013652
Tsen2	0.000118735	4	6	12	0.0013652
Lig1	0.000118735	8	6	12	0.0013652
Aktip	0.00011948	8	2	12	0.00137262
Nfya	0.000121353	2	8	12	0.0013918
Zfp704	0.000121353	8	4	12	0.0013918
Golph3	0.000121847	2	8	12	0.00139513
Malat1	0.000121847	6	8	12	0.00139513
Wdr47	0.000122916	4	6	12	0.00140385
Srrt	0.000122916	4	6	12	0.00140385
Pnpla6	0.000122916	4	6	12	0.00140385
Ndufa4l2	0.000124211	8	4	12	0.00141509
Ybx2	0.000124132	8	6	12	0.00141509
Nup155	0.000124132	2	6	12	0.00141509
Inhba	0.000124952	4	4	12	0.00142117
Tmem183a	0.000124952	8	8	12	0.00142117
5830417I10Rik	0.000126375	2	8	12	0.00143497
Mob3b	0.000126375	8	4	12	0.00143497
Klhl42	0.000126629	2	4	12	0.00143667
Klhl24	0.000127649	8	8	12	0.00144585
Pisd	0.000127649	6	4	12	0.00144585
Cdk19	0.000129062	8	6	12	0.00145943
Kcnn2	0.000129062	10	6	12	0.00145943
1810043G02Rik	0.000130902	12	4	12	0.00147537
Lrp6	0.000130902	8	4	12	0.00147537
Stard8	0.000130902	8	4	12	0.00147537
Fam120c	0.000130902	2	8	12	0.00147537
Pak1ip1	0.000131413	2	8	12	0.00147869
Rabepk	0.000131413	2	8	12	0.00147869
Aqp1	0.000131905	8	4	12	0.00148301
C130074G19Rik	0.000132867	8	8	12	0.0014926
Bmf	0.000134093	10	4	12	0.00150514
Nudcd2	0.000135208	2	6	12	0.00150899
Angptl4	0.000135208	10	6	12	0.00150899
Hs6st1	0.000135208	12	6	12	0.00150899
Pla2r1	0.000135208	6	6	12	0.00150899
Sepw1	0.000135208	12	6	12	0.00150899
Mrps12	0.000135208	4	6	12	0.00150899
Spata2l	0.000135208	10	6	12	0.00150899
Cisd1	0.000136852	8	8	12	0.00152486
Cenpk	0.000136852	8	8	12	0.00152486
Rdm1	0.000140798	8	4	12	0.00155742
Txnl1	0.000140798	4	8	12	0.00155742
Eif1ad	0.000140798	2	8	12	0.00155742
Ganab	0.000140798	4	8	12	0.00155742
Lcn2	0.000140798	4	4	12	0.00155742
Slc35b4	0.000140798	2	8	12	0.00155742
Samd4b	0.000140798	4	4	12	0.00155742
Myh14	0.000140798	8	8	12	0.00155742
Usp10	0.000140798	2	8	12	0.00155742
Igfbp1	0.000141729	6	6	12	0.00156016
Wwc1	0.000141729	4	6	12	0.00156016
Smad9	0.000141353	10	6	12	0.00156016
Pogz	0.000141729	4	6	12	0.00156016
Pnisr	0.000141729	6	6	12	0.00156016
Mrto4	0.000141729	4	6	12	0.00156016
Slc35a4	0.000142802	2	4	12	0.00156693
Igfbp5	0.000142802	8	8	12	0.00156693
Trmt1	0.000142783	2	8	12	0.00156693
Robo4	0.000142802	8	4	12	0.00156693
Prkrip1	0.000143441	2	8	12	0.00157269
Lman1	0.000144554	2	10	12	0.00158362
Ranbp2	0.000147502	2	8	12	0.00160564
Smim11	0.000146829	2	6	12	0.00160564
Pigc	0.000147502	6	8	12	0.00160564
Eif2ak4	0.000147502	8	4	12	0.00160564
Hist2h3c1	0.000147499	4	6	12	0.00160564
Sesn2	0.000147502	8	4	12	0.00160564
Pxylp1	0.000146829	4	6	12	0.00160564
Fhl1	0.000147502	8	4	12	0.00160564
Dock9	0.000148752	8	4	12	0.00161796
Smarcd2	0.000149922	2	4	12	0.00162809
Bop1	0.000149922	4	8	12	0.00162809
Las1l	0.000150965	4	6	12	0.00163813
Armt1	0.000153821	2	6	12	0.00166122
Ubtf	0.000153821	12	6	12	0.00166122
2310015A10Rik	0.000153821	6	6	12	0.00166122
Tmem144	0.000153821	8	6	12	0.00166122
Rfx1	0.000153719	4	10	12	0.00166122
6430548M08Rik	0.000153821	4	6	12	0.00166122
Eml1	0.000154207	8	4	12	0.00166407
Esrrb	0.000154702	8	4	12	0.00166811
Safb2	0.000156115	2	4	12	0.00168069
Rrbp1	0.000156115	4	4	12	0.00168069
C730027H18Rik	0.000158526	6	8	12	0.00169466
Zfp39	0.000158526	8	4	12	0.00169466
Heatr5a	0.000158526	4	8	12	0.00169466
Ttc37	0.000158526	2	8	12	0.00169466
Zbtb11	0.000158526	12	8	12	0.00169466
Tubb6	0.000158526	6	4	12	0.00169466
Il1r1	0.000158526	2	4	12	0.00169466
Med22	0.000158526	2	8	12	0.00169466
Epb4.1l1	0.000158526	8	4	12	0.00169466
Ahsa1	0.000158825	4	6	12	0.00169521
Hook1	0.000158825	2	10	12	0.00169521
Tox4	0.000160912	2	8	12	0.00171614
Drg1	0.000166075	2	8	12	0.00176067
H2afv	0.000166075	8	8	12	0.00176067
Snx13	0.000166075	8	4	12	0.00176067
Serpinb6b	0.000166075	8	4	12	0.00176067
Adamts6	0.000166887	8	6	12	0.00176067
Srl	0.000166887	8	6	12	0.00176067
Lrch3	0.000166389	6	6	12	0.00176067
Rela	0.000166075	4	4	12	0.00176067
Lhx6	0.000166887	2	6	12	0.00176067
2810403A07Rik	0.000166887	2	6	12	0.00176067
Exo5	0.000166075	8	4	12	0.00176067
Ago4	0.000166887	8	6	12	0.00176067
Tacc2	0.000166075	8	4	12	0.00176067
Snx22	0.000166887	2	6	12	0.00176067
Tmem199	0.000169016	2	8	12	0.00178176
Nxt1	0.000170825	12	10	12	0.00179945
Etv5	0.0001723	4	4	12	0.00181359
Slc5a1	0.000173624	4	8	12	0.00182472
Mmgt1	0.000173599	2	10	12	0.00182472
Bclaf1	0.000174834	10	6	12	0.00183181
Eif6	0.000174834	4	6	12	0.00183181
Palld	0.000174834	4	6	12	0.00183181
Dock6	0.000174834	6	6	12	0.00183181
Tm9sf1	0.000177847	4	8	12	0.00185301
Dnaja3	0.000178345	2	8	12	0.00185301
Notch3	0.000178345	8	4	12	0.00185301
Hnf4a	0.000178345	2	4	12	0.00185301
Ptpn1	0.000178345	2	8	12	0.00185301
Arfrp1	0.000178345	2	4	12	0.00185301
Etnk1	0.000178345	4	8	12	0.00185301
Upf1	0.000178345	2	8	12	0.00185301
A230103J11Rik	0.000177847	2	6	12	0.00185301
Pdf	0.000178345	2	8	12	0.00185301
Srpr	0.000178345	2	8	12	0.00185301
Cfd	0.00017859	6	10	12	0.00185414
Ak6	0.000182781	2	6	12	0.00189621
Gtf2ird2	0.000184873	12	8	12	0.00191647
Nhsl1	0.000186838	4	8	12	0.00192953
Ercc8	0.000186838	2	8	12	0.00192953
Klhl6	0.000186838	8	4	12	0.00192953
Mllt1	0.000186838	2	8	12	0.00192953
Bbc3	0.000186316	6	6	12	0.00192953
Prpf40a	0.000187938	2	10	12	0.00193797
Gatad2a	0.000187938	12	10	12	0.00193797
Fxr2	0.000188871	12	8	12	0.00194101
Lman2	0.000189509	4	6	12	0.00194101
Homer1	0.000189509	4	6	12	0.00194101
Prrc2a	0.000189509	4	6	12	0.00194101
Pard6b	0.000189509	4	6	12	0.00194101
Ubr4	0.000189509	6	6	12	0.00194101
Alms1-ps2	0.000189509	8	6	12	0.00194101
Kmt2b	0.000189509	2	6	12	0.00194101
Zfp768	0.000188871	12	6	12	0.00194101
Eif2s3x	0.000193161	2	10	12	0.00197694
Smlr1	0.000195331	6	8	12	0.00199319
Cpne8	0.000195331	4	4	12	0.00199319
Spata2	0.000195331	12	8	12	0.00199319
Arap2	0.000195331	8	4	12	0.00199319
Slc52a2	0.000198533	4	6	12	0.00201835
Safb	0.000198533	2	6	12	0.00201835
B930041F14Rik	0.000198533	8	6	12	0.00201835
Zfp865	0.000198533	2	6	12	0.00201835
Dhx38	0.000198533	4	6	12	0.00201835
Lrat	0.000198994	6	6	12	0.00202003
Cyth3	0.000198994	8	6	12	0.00202003
Rngtt	0.000200484	4	8	12	0.00203365
Ehbp1	0.000203823	8	8	12	0.00206446
Zbtb43	0.000203823	8	4	12	0.00206446
Atf6	0.00020693	2	8	12	0.00209438
Rassf6	0.000207557	6	6	12	0.00209918
Znrd1	0.00020847	12	10	12	0.00210375
Uba2	0.00020847	4	6	12	0.00210375
Polb	0.00020847	2	6	12	0.00210375
Arid4a	0.00020879	2	8	12	0.00210543
Mical1	0.000210031	8	4	12	0.00211017
Ddx56	0.000210031	2	8	12	0.00211017
Hoxb3	0.000210031	8	4	12	0.00211017
2900097C17Rik	0.000210031	8	4	12	0.00211017
Ubl4a	0.000210031	2	8	12	0.00211017
Rnf135	0.000212316	6	4	12	0.00213156
Smn1	0.000213881	2	6	12	0.00214571
Fzd6	0.000214999	8	6	12	0.00214748
Cdip1	0.000214999	12	6	12	0.00214748
Cd248	0.000214999	8	6	12	0.00214748
Ccdc3	0.000214999	4	6	12	0.00214748
Pole	0.000214999	8	6	12	0.00214748
Zfp579	0.000214999	8	6	12	0.00214748
Zfp180	0.000216748	12	8	12	0.00216337
Dnajb11	0.000218281	4	8	12	0.00217709
Cltc	0.000219577	4	8	12	0.00218049
Cbll1	0.000219577	2	8	12	0.00218049
Spice1	0.000219577	8	8	12	0.00218049
Nfkb2	0.000219577	4	8	12	0.00218049
Arhgef11	0.000219577	8	4	12	0.00218049
Gm10416	0.000219577	2	8	12	0.00218049
Arl4d	0.000222108	10	2	12	0.00220402
Ccdc28a	0.000224882	10	4	12	0.00220787
Pold2	0.000225193	4	8	12	0.00220787
Zmiz2	0.000225237	4	6	12	0.00220787
Irgm2	0.000225237	6	6	12	0.00220787
Tbx2	0.000224882	8	8	12	0.00220787
Arf6	0.000225237	2	6	12	0.00220787
Mrps27	0.000225193	4	8	12	0.00220787
1110004E09Rik	0.000224882	2	8	12	0.00220787
Narfl	0.000225237	2	6	12	0.00220787
P3h1	0.000225237	4	6	12	0.00220787
Srrm1	0.000225193	2	8	12	0.00220787
Exosc10	0.000225237	4	6	12	0.00220787
Tmem33	0.000224882	4	8	12	0.00220787
Ipo7	0.000225193	4	8	12	0.00220787
Dnaja4	0.000224882	4	8	12	0.00220787
Scaper	0.000224443	8	8	12	0.00220787
Enox2	0.000225193	8	8	12	0.00220787
Rph3al	0.000229124	8	8	12	0.00224116
Lsp1	0.000229124	8	4	12	0.00224116
Adgrg1	0.000229124	8	4	12	0.00224116
Nol6	0.000230026	4	6	12	0.00224837
Maf1	0.000232089	8	6	12	0.00226693
Midn	0.000235475	12	6	12	0.00229449
Atxn7l3	0.000235917	12	4	12	0.00229449
Slc35a5	0.000235917	8	8	12	0.00229449
Entpd7	0.000235917	2	8	12	0.00229449
Hsd3b4	0.000235475	8	6	12	0.00229449
Mknk1	0.000235917	2	4	12	0.00229449
Gpatch2	0.000243694	2	6	12	0.00236007
5031425E22Rik	0.000243694	6	6	12	0.00236007
Opa3	0.000243694	4	6	12	0.00236007
Arglu1	0.000243694	4	6	12	0.00236007
Pin1	0.000243694	4	6	12	0.00236007
Ccdc120	0.000243675	4	10	12	0.00236007
Eogt	0.00024664	4	4	12	0.00238692
Zrsr1	0.000248562	12	6	12	0.00240043
Pim1	0.000248562	6	6	12	0.00240043
Zfp784	0.000248562	8	2	12	0.00240043
Zbtb24	0.000249476	12	10	12	0.00240756
Cnot6	0.00025275	4	8	12	0.00243059
1700112E06Rik	0.00025275	4	4	12	0.00243059
A930001C03Rik	0.00025275	6	8	12	0.00243059
Apcs	0.00025275	12	8	12	0.00243059
Fyco1	0.00025275	8	4	12	0.00243059
Fkbp1a	0.000253523	4	4	12	0.00243632
Nedd9	0.000255298	4	6	12	0.00243968
Ice1	0.000255298	2	6	12	0.00243968
Ms4a4d	0.000255298	4	6	12	0.00243968
Car1	0.000255298	10	6	12	0.00243968
Ubqln4	0.000255298	4	6	12	0.00243968
Dancr	0.000255298	2	6	12	0.00243968
Kifc3	0.000255298	4	6	12	0.00243968
Nob1	0.000255298	2	6	12	0.00243968
Pdcd4	0.000256215	6	6	12	0.00244673
Phip	0.000257363	8	4	12	0.00245598
Tnk2	0.000260398	4	6	12	0.00247976
Btg3	0.000260398	4	6	12	0.00247976
Hao2	0.000260398	8	6	12	0.00247976
Cep72	0.000264786	8	8	12	0.00249551
Dimt1	0.000262825	2	6	12	0.00249551
Tbl3	0.000264786	4	8	12	0.00249551
Ddx39b	0.000262825	4	6	12	0.00249551
Sult1c2	0.000264786	8	8	12	0.00249551
Lrg1	0.000264786	12	8	12	0.00249551
Adnp2	0.000264786	4	8	12	0.00249551
Rbm20	0.000264786	8	4	12	0.00249551
Pigm	0.000264271	4	4	12	0.00249551
Gyg	0.000264786	8	8	12	0.00249551
Pde5a	0.000264786	8	4	12	0.00249551
Mtf1	0.000262825	2	6	12	0.00249551
Tfpt	0.000264786	12	8	12	0.00249551
Zfp771	0.000264786	12	8	12	0.00249551
Tbc1d2b	0.000264786	2	4	12	0.00249551
Trabd2b	0.000265596	8	4	12	0.00249971
Bag3	0.000265596	4	4	12	0.00249971
Mturn	0.000266903	8	6	12	0.00251028
Fmr1	0.000268087	8	4	12	0.00251969
Exoc5	0.000273893	2	10	12	0.00257249
Lrit1	0.000275967	10	6	12	0.00258488
Uxs1	0.000275967	4	6	12	0.00258488
Id1	0.000275967	10	6	12	0.00258488
Irf3	0.000275967	2	6	12	0.00258488
Rnf31	0.000276821	2	8	12	0.00258581
C7	0.000276821	8	4	12	0.00258581
App	0.000276821	8	4	12	0.00258581
Rps6kc1	0.000276821	4	8	12	0.00258581
Mmd	0.000277669	12	4	12	0.00259195
Dnajc14	0.00027881	2	8	12	0.00260084
Fpr1	0.000283458	4	4	12	0.00263164
Cd274	0.000283458	8	4	12	0.00263164
Toe1	0.000283458	2	8	12	0.00263164
Gale	0.000283458	4	8	12	0.00263164
Fbxw8	0.000283458	6	4	12	0.00263164
9430038I01Rik	0.000283458	8	8	12	0.00263164
Smarca4	0.000283458	4	8	12	0.00263164
Atp9b	0.000285175	4	8	12	0.00264579
Dhfr	0.00028556	12	4	12	0.00264757
Raver1	0.000286342	4	2	12	0.00265303
Zfyve1	0.000289108	6	6	12	0.00266602
Grpel2	0.000289108	8	6	12	0.00266602
Sgk2	0.000289108	8	6	12	0.00266602
Uckl1os	0.000289108	12	6	12	0.00266602
Klhl21	0.000289108	10	6	12	0.00266602
Cyp3a11	0.000289108	6	6	12	0.00266602
Kbtbd11	0.000289108	6	6	12	0.00266602
Mylip	0.000296956	8	4	12	0.00271282
Rpl31-ps12	0.000296956	2	4	12	0.00271282
Brd2	0.000296956	12	8	12	0.00271282
Taf5	0.000296956	10	8	12	0.00271282
Nup35	0.000296956	2	8	12	0.00271282
Nelfcd	0.00029601	12	4	12	0.00271282
Tpd52l2	0.000296956	2	8	12	0.00271282
Ubap1	0.000296956	12	4	12	0.00271282
Rbpj	0.000296956	8	4	12	0.00271282
Akr1b3	0.000296956	8	4	12	0.00271282
Hpx	0.000296956	4	4	12	0.00271282
E230013L22Rik	0.000296956	4	8	12	0.00271282
Map4	0.000296956	8	4	12	0.00271282
Slc10a3	0.000296956	2	8	12	0.00271282
Tlk1	0.000300893	8	4	12	0.00274695
Lgr5	0.000303754	2	8	12	0.00276897
Trappc12	0.000303911	2	10	12	0.00276897
Eif2b1	0.000303911	12	10	12	0.00276897
Max	0.000310454	2	4	12	0.00281733
Wnk2	0.000310454	8	4	12	0.00281733
Supt7l	0.000310454	2	4	12	0.00281733
Malsu1	0.000310454	12	4	12	0.00281733
Tssc4	0.000309539	4	6	12	0.00281733
Nxt2	0.000310454	8	8	12	0.00281733
Etaa1os	0.00031223	8	6	12	0.00282596
Fam35a	0.00031223	2	6	12	0.00282596
Mettl17	0.00031223	2	6	12	0.00282596
Mlh1	0.00031223	4	6	12	0.00282596
Vwa1	0.000312756	8	8	12	0.00282885
Trit1	0.000317174	10	6	12	0.00286555
Prom1	0.000317651	8	4	12	0.00286555
Scnn1a	0.000317651	8	8	12	0.00286555
Leng8	0.000317651	8	4	12	0.00286555
Wdr6	0.000318218	8	8	12	0.00286878
L3mbtl2	0.000321361	12	10	12	0.00289331
Piga	0.000321361	2	8	12	0.00289331
Metap2	0.000323335	2	8	12	0.00290811
Il33	0.000323952	8	4	12	0.00290811
9930104L06Rik	0.000324279	2	6	12	0.00290811
Ccng2	0.000324279	8	6	12	0.00290811
Orai1	0.000324279	4	6	12	0.00290811
Relb	0.000323952	4	8	12	0.00290811
Mbtd1	0.000327098	10	6	12	0.00292
Gata4	0.000327098	4	6	12	0.00292
Ihh	0.000327098	12	6	12	0.00292
Ank2	0.000327098	8	6	12	0.00292
Unc119b	0.000327098	4	6	12	0.00292
Gcn1l1	0.000327098	4	6	12	0.00292
Kri1	0.000327098	2	6	12	0.00292
Cbr3	0.000329618	2	10	12	0.00294057
Ank3	0.000332777	8	8	12	0.00294573
Abca7	0.000332777	4	8	12	0.00294573
Esyt1	0.000332777	4	8	12	0.00294573
Krt23	0.000332777	8	8	12	0.00294573
Mapk1ip1l	0.000332777	2	8	12	0.00294573
Sorbs3	0.000332277	8	8	12	0.00294573
Ivd	0.000332777	8	8	12	0.00294573
Ppm1j	0.000332777	8	4	12	0.00294573
2900005J15Rik	0.000332777	6	8	12	0.00294573
Tmem184a	0.000332777	8	8	12	0.00294573
Katnb1	0.000332777	8	4	12	0.00294573
Keap1	0.000332777	2	8	12	0.00294573
Dynll1	0.000336664	4	4	12	0.00297822
Golga4	0.000338732	2	8	12	0.00299457
Kcnc3	0.000341966	4	6	12	0.00302122
Rnd3	0.0003446	12	10	12	0.00304252
Zc3h6	0.000345039	8	6	12	0.00304443
Tnip1	0.000347903	4	8	12	0.00306182
Rad21	0.000347903	8	8	12	0.00306182
AA415398	0.000347903	12	4	12	0.00306182
Pccb	0.000347903	8	8	12	0.00306182
Axin2	0.00035294	12	6	12	0.00309818
Utp15	0.00035294	2	6	12	0.00309818
Gbf1	0.00035294	4	6	12	0.00309818
Rabl6	0.00035294	2	6	12	0.00309818
Tbrg4	0.000355694	2	8	12	0.00311039
Zfp407	0.000355694	4	8	12	0.00311039
Stx3	0.000355694	2	8	12	0.00311039
Eprs	0.000355694	4	8	12	0.00311039
Gm10804	0.000355694	8	8	12	0.00311039
Irf8	0.000355694	4	8	12	0.00311039
Gnl3l	0.000359583	2	10	12	0.00314239
Mief1	0.000361336	2	4	12	0.00314883
Ufsp1	0.000361319	12	10	12	0.00314883
Nfkbib	0.000361469	4	6	12	0.00314883
Dcun1d3	0.000361469	2	6	12	0.00314883
Plet1	0.000361469	8	2	12	0.00314883
Slc41a2	0.00036303	4	8	12	0.00316041
Amd2	0.00036929	2	6	12	0.00320463
3110002H16Rik	0.000369747	2	6	12	0.00320463
Bbs7	0.00036929	8	8	12	0.00320463
Crtc2	0.000369747	8	6	12	0.00320463
Utp11l	0.000369747	4	6	12	0.00320463
Rcc2	0.000369747	4	6	12	0.00320463
Pus7	0.00036929	2	8	12	0.00320463
Ostm1	0.000372632	2	4	12	0.00321945
Hsp90ab1	0.000372632	4	8	12	0.00321945
Bcl2	0.000372632	8	4	12	0.00321945
Hip1r	0.000372632	2	8	12	0.00321945
Atm	0.000372632	8	8	12	0.00321945
Cyp26a1	0.000377742	2	10	12	0.00326154
Lyar	0.000378542	4	4	12	0.00326639
Pgs1	0.000379619	4	6	12	0.00327362
Ndor1	0.000381704	2	8	12	0.00328952
Dennd2a	0.000385209	4	8	12	0.00331765
Ddit3	0.000386625	2	8	12	0.00332566
Cenpq	0.000386553	8	6	12	0.00332566
Urb1	0.00038957	2	4	12	0.00334888
Ppargc1a	0.00039433	8	6	12	0.00338767
Zfp169	0.000395866	10	2	12	0.00339874
Pum2	0.000397988	8	4	12	0.00340203
Zhx2	0.000397988	4	8	12	0.00340203
Mfsd5	0.000397988	2	8	12	0.00340203
Pdia5	0.000397988	4	4	12	0.00340203
Ube2j2	0.000397988	12	8	12	0.00340203
Gimap1	0.000397988	8	4	12	0.00340203
Gm3336	0.000397988	8	4	12	0.00340203
Zfp410	0.0003986	2	6	12	0.00340301
Fez2	0.0003986	4	6	12	0.00340301
Nprl3	0.000402624	2	6	12	0.00342881
Zfp54	0.000402624	4	6	12	0.00342881
Suv39h1	0.000402624	10	6	12	0.00342881
Nono	0.000402624	2	10	12	0.00342881
Arsk	0.00040336	6	6	12	0.00343081
Sytl2	0.00040336	4	6	12	0.00343081
Cbx7	0.000405929	8	8	12	0.00345052
Dus1l	0.000406508	6	4	12	0.00345116
Cyp4a31	0.000406508	8	8	12	0.00345116
Lama2	0.00041694	8	4	12	0.0035125
Tnfsfm13	0.00041694	4	4	12	0.0035125
Crip1	0.00041694	8	4	12	0.0035125
Hnrnpc	0.000417581	4	6	12	0.0035125
Zfp395	0.00041694	8	4	12	0.0035125
Trim35	0.00041694	8	4	12	0.0035125
Trmt1l	0.00041694	4	4	12	0.0035125
Tcp11l1	0.00041694	8	4	12	0.0035125
Cyp4b1	0.00041694	8	4	12	0.0035125
5830473C10Rik	0.00041694	6	8	12	0.0035125
Bckdha	0.000417581	10	6	12	0.0035125
Ikzf5	0.00041694	2	4	12	0.0035125
Pcsk7	0.000417581	4	6	12	0.0035125
Oaz2	0.000417581	8	6	12	0.0035125
Glyctk	0.00041694	2	8	12	0.0035125
Nacc2	0.000425259	8	2	12	0.00357269
Vasp	0.000425259	4	8	12	0.00357269
Atp5sl	0.000427762	10	6	12	0.00359152
F420014N23Rik	0.000431854	8	2	12	0.00362366
Med29	0.000433496	12	10	12	0.00363521
Tcp11l2	0.000433934	10	4	12	0.00363665
Ahsa2	0.000436562	4	6	12	0.00364529
Ythdf2	0.000435892	2	8	12	0.00364529
Cd163	0.000436562	2	6	12	0.00364529
Prmt3	0.000436562	4	6	12	0.00364529
Zfp703	0.000436562	12	6	12	0.00364529
Irf2bp2	0.000436562	6	6	12	0.00364529
Asap1	0.000444972	8	4	12	0.00370422
Sh2d3c	0.000444972	8	4	12	0.00370422
Icmt	0.000444972	2	8	12	0.00370422
Rnf121	0.000444972	6	4	12	0.00370422
Herpud1	0.000444972	2	4	12	0.00370422
Zfp622	0.000448132	12	6	12	0.00372148
2510009E07Rik	0.000448132	4	6	12	0.00372148
1700025G04Rik	0.000448132	8	6	12	0.00372148
Cpxm1	0.000448132	6	6	12	0.00372148
Vmp1	0.000449765	4	6	12	0.00372826
Actg1	0.000449765	4	6	12	0.00372826
Kbtbd8	0.000449765	2	6	12	0.00372826
Dennd4a	0.000452778	8	6	12	0.00375097
C920006O11Rik	0.000453201	6	10	12	0.00375219
Pde7b	0.000454844	8	8	12	0.00375641
Pnpla3	0.00045563	4	8	12	0.00375641
Enpp4	0.000454844	4	8	12	0.00375641
Trim14	0.00045563	4	4	12	0.00375641
Tet3	0.000455145	10	6	12	0.00375641
Tmtc1	0.000454844	8	4	12	0.00375641
9430091E24Rik	0.000455543	8	6	12	0.00375641
Pip5k1c	0.000458021	8	4	12	0.00377385
Canx	0.000466161	4	8	12	0.0038317
Serpina10	0.000466161	4	4	12	0.0038317
Yod1	0.000466161	2	4	12	0.0038317
Chd1l	0.000466161	2	8	12	0.0038317
Acss1	0.000473796	8	4	12	0.00389212
1700003E16Rik	0.000474463	8	2	12	0.00389526
Trip11	0.00047576	2	10	12	0.00390124
Zmym3	0.00047576	8	6	12	0.00390124
Oaz1-ps	0.00048735	8	8	12	0.00398196
Ugt3a1	0.00048735	8	8	12	0.00398196
BC026585	0.00048735	8	8	12	0.00398196
Cdc42bpa	0.00048735	8	8	12	0.00398196
Ap5s1	0.00048735	6	8	12	0.00398196
Cep250	0.00048735	8	8	12	0.00398196
Tdg	0.0004926	2	6	12	0.00402006
Osbpl8	0.0004926	4	6	12	0.00402006
2310067B10Rik	0.000497124	8	8	12	0.00404493
Tmbim6	0.000497124	8	8	12	0.00404493
Rbm19	0.000497124	2	8	12	0.00404493
Mctp2	0.000496029	2	10	12	0.00404493
Dlc1	0.000497124	8	4	12	0.00404493
Sp1	0.000498416	6	6	12	0.00405303
Zfp322a	0.000499024	2	8	12	0.00405316
Rin2	0.000499024	8	4	12	0.00405316
Ppp4r2	0.000500787	4	4	12	0.00406508
Mfng	0.000507047	8	6	12	0.00410372
Hspa1a	0.000507047	2	6	12	0.00410372
Clcn4-2	0.000507047	6	6	12	0.00410372
Phlda2	0.000507047	4	6	12	0.00410372
Scoc	0.000507047	4	6	12	0.00410372
Akap2	0.000508539	4	8	12	0.00411337
Cxcl14	0.000514017	4	6	12	0.00415522
Hgs	0.000520796	2	8	12	0.00419517
Elf1	0.000520796	8	4	12	0.00419517
Rprd1a	0.000520796	4	4	12	0.00419517
Synpo	0.000520796	4	8	12	0.00419517
Mal	0.000520796	8	4	12	0.00419517
2810006K23Rik	0.000520796	2	8	12	0.00419517
Noc4l	0.000522835	4	4	12	0.00420911
Gca	0.000524961	4	8	12	0.00422374
Casc3	0.000531192	2	6	12	0.00424643
Cbx4	0.000531192	12	6	12	0.00424643
Men1	0.000531192	4	6	12	0.00424643
Nudt22	0.000531192	4	6	12	0.00424643
Lrrc57	0.000531192	12	6	12	0.00424643
Srsf6	0.000531192	2	6	12	0.00424643
Ddit4l	0.000529728	8	4	12	0.00424643
Inip	0.000531192	2	6	12	0.00424643
Caap1	0.000531192	2	6	12	0.00424643
Nprl2	0.000531192	4	6	12	0.00424643
Kdm5c	0.000531192	4	6	12	0.00424643
Rgr	0.00053427	10	4	12	0.00426109
Myrf	0.00053427	6	4	12	0.00426109
Dnajc25	0.00053427	2	8	12	0.00426109
Sfrp1	0.000533912	6	6	12	0.00426109
Med7	0.000535309	4	4	12	0.00426441
Zfp110	0.000535309	12	8	12	0.00426441
Sprtn	0.000539162	2	2	12	0.00429261
Urgcp	0.000544469	2	4	12	0.00431729
Srfbp1	0.000543726	2	4	12	0.00431729
Mapkapk2	0.000544469	8	4	12	0.00431729
Tpm3	0.000544469	4	8	12	0.00431729
Vwf	0.000544469	8	4	12	0.00431729
Gltscr1	0.000543923	4	6	12	0.00431729
Sorl1	0.000544469	8	4	12	0.00431729
Cldnd1	0.000545291	2	8	12	0.00432131
Tspan31	0.000550917	12	8	12	0.00436084
Pkm	0.000550917	8	4	12	0.00436084
Ccdc59	0.000553935	12	10	12	0.00436806
Ezh1	0.000553935	8	6	12	0.00436806
C6	0.000554968	4	4	12	0.00436806
Cep78	0.000555337	6	6	12	0.00436806
Afap1l2	0.000554968	8	4	12	0.00436806
Mfsd4	0.000554968	8	4	12	0.00436806
Mfsd8	0.000553935	4	6	12	0.00436806
Stmn1	0.000555337	10	6	12	0.00436806
BC048644	0.000553935	6	10	12	0.00436806
Hyls1	0.000555337	12	6	12	0.00436806
Hccs	0.000553868	2	6	12	0.00436806
Plaa	0.000559337	4	6	12	0.00439447
Slc8b1	0.000559337	10	4	12	0.00439447
Irak3	0.000560729	4	2	12	0.00440288
Tcf20	0.000568141	8	4	12	0.00445832
Mrpl47	0.000568441	2	6	12	0.00445832
Foxk2	0.000571119	2	6	12	0.00446144
Ints6	0.000571119	2	6	12	0.00446144
9130401M01Rik	0.000569415	6	4	12	0.00446144
Mkl1	0.000571119	4	6	12	0.00446144
Noc3l	0.000571119	2	6	12	0.00446144
Zfp800	0.000571119	2	6	12	0.00446144
Zfp764	0.000571119	8	6	12	0.00446144
Dhx57	0.000577457	4	8	12	0.00450838
Stk3	0.000581396	2	4	12	0.0045134
Zranb3	0.000581396	10	8	12	0.0045134
Osbpl6	0.000581396	8	4	12	0.0045134
Lzts3	0.000581396	8	4	12	0.0045134
Pcif1	0.000581396	8	4	12	0.0045134
Gm5801	0.000581396	12	8	12	0.0045134
Pilrb2	0.000581396	4	4	12	0.0045134
Tpk1	0.000581396	8	8	12	0.0045134
Chtf8	0.000579114	12	10	12	0.0045134
Vbp1	0.000581396	4	8	12	0.0045134
Slc35d2	0.000587225	6	6	12	0.00455091
Rprd1b	0.000587225	2	6	12	0.00455091
Tma16	0.000587225	2	6	12	0.00455091
Meis3	0.000589816	4	2	12	0.00456583
Adamts15	0.000589816	8	2	12	0.00456583
Rrp1b	0.000593313	2	10	12	0.0045903
Tbc1d14	0.000594279	4	6	12	0.00459517
Slc11a2	0.000598316	4	6	12	0.00459783
Zfp654	0.000598316	2	6	12	0.00459783
Lbh	0.000598316	4	6	12	0.00459783
Lrrc8a	0.000598316	2	6	12	0.00459783
Gm14288	0.000598316	2	6	12	0.00459783
Csf1	0.000595298	4	4	12	0.00459783
Lrrc41	0.000598316	4	6	12	0.00459783
Eftud1	0.000598316	2	6	12	0.00459783
Smpd1	0.000598316	4	6	12	0.00459783
Ciapin1	0.000598316	2	6	12	0.00459783
Slc35a2	0.000598316	4	6	12	0.00459783
Mbip	0.000599821	8	4	12	0.00460165
Agbl3	0.000599821	10	4	12	0.00460165
Mcm5	0.000599821	8	8	12	0.00460165
Bicc1	0.000607823	8	4	12	0.00464742
Nf1	0.000607823	8	4	12	0.00464742
Vcl	0.000607823	4	8	12	0.00464742
Ugt3a2	0.000607823	8	8	12	0.00464742
Dennd1a	0.000607823	8	8	12	0.00464742
Usp33	0.000607823	2	8	12	0.00464742
Zfp207	0.000615188	4	6	12	0.00470111
Cdk2	0.000619078	8	8	12	0.00472008
Gga3	0.000619078	4	4	12	0.00472008
Ext1	0.000619078	4	8	12	0.00472008
1600002H07Rik	0.000619078	2	4	12	0.00472008
Adrb3	0.000619394	10	4	12	0.00472008
Kpna3	0.000620212	2	10	12	0.00472369
Pomt2	0.000625512	4	6	12	0.00475611
Fam25c	0.000625512	12	6	12	0.00475611
Ces1b	0.000625512	10	6	12	0.00475611
Eif4h	0.00063425	6	4	12	0.0048172
Sun1	0.00063425	8	8	12	0.0048172
Fam84a	0.000641009	8	4	12	0.00486045
Ap4b1	0.000641009	2	4	12	0.00486045
Ccr5	0.000641009	2	8	12	0.00486045
Cdk13	0.000642723	2	6	12	0.00486268
Ndufaf4	0.000642723	2	6	12	0.00486268
Gm6297	0.000642723	8	6	12	0.00486268
Ftsj1	0.000642723	4	6	12	0.00486268
Zc3h10	0.000648558	12	8	12	0.00487987
Ncoa4	0.000648558	4	4	12	0.00487987
B230354K17Rik	0.000648404	2	10	12	0.00487987
Stard7	0.000648558	8	8	12	0.00487987
Fabp4	0.000648558	8	4	12	0.00487987
S100a8	0.000648558	4	8	12	0.00487987
Celsr2	0.000648404	8	10	12	0.00487987
Acad12	0.000648558	8	8	12	0.00487987
Zfp14	0.000648558	4	8	12	0.00487987
2810403D21Rik	0.000648558	10	4	12	0.00487987
Ttc30b	0.000651685	6	6	12	0.0049007
Eed	0.000657216	4	4	12	0.00493958
Cdc42bpg	0.000660677	8	8	12	0.00496287
Txnrd1	0.000673329	4	6	12	0.00503581
Edn1	0.000673329	6	6	12	0.00503581
Cables1	0.000673329	8	6	12	0.00503581
Set	0.000673329	4	6	12	0.00503581
Gpr12	0.000673329	10	6	12	0.00503581
Far1	0.000671114	2	10	12	0.00503581
Acsm5	0.000673329	10	6	12	0.00503581
Cdkn2d	0.000671533	8	8	12	0.00503581
Rnf8-cmtr1	0.000678038	4	8	12	0.00505722
Dpysl3	0.000678038	8	4	12	0.00505722
Cog6	0.000676595	2	10	12	0.00505722
Cyp4a10	0.000678038	8	8	12	0.00505722
Tlr3	0.000678038	4	8	12	0.00505722
Cep170	0.000682717	4	6	12	0.00508935
Tbc1d13	0.000687104	2	8	12	0.00511926
Heca	0.000690077	8	8	12	0.00513303
Nde1	0.000690077	2	8	12	0.00513303
Eif2b5	0.000690077	4	8	12	0.00513303
Fam101b	0.000702057	8	8	12	0.00521931
Arfgap1	0.000703935	4	6	12	0.00523043
Add3	0.000707518	8	8	12	0.0052542
Cyp3a59	0.00071375	10	2	12	0.00529761
D10Wsu102e	0.000722938	2	4	12	0.00532253
Notum	0.000722938	4	4	12	0.00532253
Lyrm4	0.000722697	12	6	12	0.00532253
Emb	0.000722938	8	4	12	0.00532253
Colec12	0.000722938	4	8	12	0.00532253
Thoc1	0.000722671	2	6	12	0.00532253
Asb6	0.000722938	2	8	12	0.00532253
E2f1	0.000722938	8	8	12	0.00532253
Eya3	0.000722697	2	8	12	0.00532253
Rdh13	0.000722938	2	4	12	0.00532253
Kcnq1	0.000722938	4	8	12	0.00532253
Ranbp10	0.000722938	6	8	12	0.00532253
Dixdc1	0.000722671	8	6	12	0.00532253
Plscr1	0.000722938	4	8	12	0.00532253
Zfp651	0.000722938	8	4	12	0.00532253
Mars2	0.000732581	2	8	12	0.00539063
Sertad3	0.00073454	12	6	12	0.00540215
Sema4d	0.000736998	8	4	12	0.00541731
Enpp3	0.000742178	10	4	12	0.00545246
Utp20	0.000751181	4	4	12	0.00551564
Ccdc117	0.000757111	12	10	12	0.00552659
Slmap	0.000755799	4	8	12	0.00552659
Frs3	0.000757084	8	6	12	0.00552659
Yme1l1	0.000755799	4	8	12	0.00552659
Spata5l1	0.000755799	2	8	12	0.00552659
Atp6v0d2	0.000755799	8	8	12	0.00552659
Focad	0.000757084	6	6	12	0.00552659
Plekhg5	0.000757084	8	6	12	0.00552659
Gpn1	0.000757084	4	6	12	0.00552659
Tmc7	0.000757084	2	6	12	0.00552659
Smco4	0.000757084	4	6	12	0.00552659
Slc10a2	0.000761004	4	8	12	0.00555205
Gga1	0.000768645	2	8	12	0.00558993
H2-Ob	0.000768645	8	4	12	0.00558993
Abi2	0.000768645	8	4	12	0.00558993
Irf6	0.000768645	6	8	12	0.00558993
Hspa4l	0.000768645	4	8	12	0.00558993
Agk	0.000768645	8	8	12	0.00558993
Mdm1	0.000773251	8	10	12	0.00562043
Brdt	0.00077752	8	8	12	0.00564847
Ankrd26	0.000788659	2	8	12	0.00572635
Prpf3	0.000791497	2	6	12	0.00573803
Pik3r3	0.000791525	4	6	12	0.00573803
Kif1b	0.000791497	10	6	12	0.00573803
Ipo9	0.000792372	4	8	12	0.00574113
Tpm4	0.000797242	4	8	12	0.00577337
Zmynd15	0.000805248	4	8	12	0.00578545
Btbd6	0.000805248	6	4	12	0.00578545
Bmpr1a	0.000805248	4	8	12	0.00578545
Paxbp1	0.000805248	4	4	12	0.00578545
Tnfrsf12a	0.000801404	2	8	12	0.00578545
Tsc2	0.000805248	8	4	12	0.00578545
Hspa1l	0.000805248	8	4	12	0.00578545
Pik3c3	0.000805248	8	8	12	0.00578545
Adrbk1	0.000800837	2	8	12	0.00578545
Phyhd1	0.000800869	10	6	12	0.00578545
Cecr2	0.000805248	8	4	12	0.00578545
Zfp384	0.000805248	4	4	12	0.00578545
Saa3	0.000805248	4	4	12	0.00578545
Rbl2	0.000805248	8	8	12	0.00578545
Amer1	0.000805248	8	8	12	0.00578545
Pard3b	0.000807105	2	2	12	0.00579575
Fam73b	0.000811858	2	6	12	0.00581767
Zfp335	0.000811858	4	6	12	0.00581767
Nfatc2ip	0.000811858	2	6	12	0.00581767
Nkrf	0.000811858	2	6	12	0.00581767
D10Jhu81e	0.00082152	8	8	12	0.00588076
Itgb6	0.00082152	8	4	12	0.00588076
Arhgdia	0.00082591	4	6	12	0.00590601
Sipa1l3	0.00082591	8	6	12	0.00590601
Enthd2	0.00083751	2	4	12	0.00598271
Galnt7	0.000837239	2	8	12	0.00598271
1810011H11Rik	0.000839005	4	6	12	0.00598403
Mfsd9	0.000839005	8	6	12	0.00598403
Dnajc2	0.000839005	2	6	12	0.00598403
Itpk1	0.000839566	4	8	12	0.00598492
Msrb3	0.00084185	4	4	12	0.00598561
Ccnt2	0.00084185	2	4	12	0.00598561
Npr1	0.00084185	8	4	12	0.00598561
Pink1	0.00084185	8	8	12	0.00598561
Cd2bp2	0.00084185	2	8	12	0.00598561
Gopc	0.000850517	4	6	12	0.00602846
Gas2l1	0.000850517	4	6	12	0.00602846
Srsf2	0.000850517	4	6	12	0.00602846
Med20	0.000850517	2	6	12	0.00602846
Nusap1	0.000850517	10	6	12	0.00602846
Fbxw9	0.000850517	6	6	12	0.00602846
3830408C21Rik	0.000855525	8	4	12	0.0060483
Gm4841	0.000855525	8	4	12	0.0060483
Fmo4	0.000855525	8	8	12	0.0060483
Fbxo28	0.000855525	2	4	12	0.0060483
Setd6	0.000855525	12	8	12	0.0060483
Prune	0.000868042	6	6	12	0.00613046
LOC100048884	0.000867868	2	6	12	0.00613046
Cd300lg	0.000878452	8	4	12	0.00617849
Ddx1	0.000878452	4	8	12	0.00617849
Msra	0.000878452	8	8	12	0.00617849
Trp53bp2	0.000878452	2	8	12	0.00617849
C1qtnf4	0.000878452	8	8	12	0.00617849
Selt	0.000878452	4	8	12	0.00617849
2010016I18Rik	0.000878452	8	4	12	0.00617849
Epha2	0.000877142	2	6	12	0.00617849
Trp53rka	0.000880478	12	10	12	0.00618956
Natd1	0.000882768	6	6	12	0.0061993
Foxn2	0.000882768	2	6	12	0.0061993
Polr2h	0.000886859	2	4	12	0.00622483
Cct2	0.000889177	4	6	12	0.00622833
Tiprl	0.000889177	2	6	12	0.00622833
Klhl7	0.000889177	6	6	12	0.00622833
C5ar1	0.000889177	4	6	12	0.00622833
Pcf11	0.000893455	8	10	12	0.0062551
Slc39a10	0.000896264	4	8	12	0.00627156
Tmx1	0.000897886	4	6	12	0.0062797
Timm10b	0.00090621	4	4	12	0.00633468
Cldn5	0.000911261	6	6	12	0.00636025
Nubp2	0.000911261	4	6	12	0.00636025
Zfp329	0.000911261	4	6	12	0.00636025
Syt12	0.000920314	4	10	12	0.00642017
Blmh	0.000937003	8	8	12	0.00652329
Actb	0.000937003	4	8	12	0.00652329
Rybp	0.000937003	2	4	12	0.00652329
Zdhhc7	0.000937003	2	4	12	0.00652329
Ccdc61	0.000937563	8	8	12	0.00652387
Angpt1	0.000944929	8	4	12	0.00656846
Mrpl49	0.000944929	2	8	12	0.00656846
Kpnb1	0.000951521	4	8	12	0.00659419
Mbp	0.000951521	8	4	12	0.00659419
Ptbp3	0.000951521	8	4	12	0.00659419
Ski	0.000951521	2	8	12	0.00659419
Hamp	0.000951521	12	4	12	0.00659419
Kdm8	0.000951521	2	4	12	0.00659419
Cactin	0.000954654	2	6	12	0.00659921
Cage1	0.000954654	10	6	12	0.00659921
Ubxn7	0.000954654	8	6	12	0.00659921
Tdrd7	0.000954654	4	6	12	0.00659921
Arhgef10l	0.000954654	8	6	12	0.00659921
Txnrd3	0.000963995	12	4	12	0.00666041
Aggf1	0.000971322	2	6	12	0.00670766
Serpinb8	0.000974096	8	4	12	0.00672342
Phf7	0.000977742	12	4	12	0.00673501
Cd200	0.000977742	8	4	12	0.00673501
Bmp2k	0.000977742	8	8	12	0.00673501
Ttc28	0.000977742	8	4	12	0.00673501
Pygo2	0.000980179	12	8	12	0.0067484
Mmachc	0.000981381	4	6	12	0.00674989
Aimp2	0.000981381	2	8	12	0.00674989
Vtn	0.000996831	12	8	12	0.00683898
Smc6	0.000996831	8	8	12	0.00683898
Rarg	0.000996831	4	8	12	0.00683898
Etv3	0.000996831	2	4	12	0.00683898
Apbb1	0.000996831	8	4	12	0.00683898
C330021F23Rik	0.000998048	8	6	12	0.0068439
Grk6	0.00100328	2	10	12	0.00687293
Mastl	0.00100328	10	2	12	0.00687293
[truncated: 11,695 more rows]

## Sheet: Sheet 2
	pVal	phase	peak.shape	period	adjP
Pdcd11	1.82e-13	12	6	12	2.49e-09
Nfya	3.03e-11	12	8	12	2.08e-07
Fut11	3.44e-10	2	6	12	6.73e-07
Zfp395	2.09e-10	6	6	12	6.73e-07
Micall1	3.18e-10	2	4	12	6.73e-07
Alg12	3.44e-10	2	6	12	6.73e-07
Usp16	2.59e-10	2	4	12	6.73e-07
Usp36	4.83e-10	12	6	12	8.27e-07
Hyal1	5.85e-10	2	4	12	8.9e-07
Nabp1	7.5e-10	12	8	12	9.34e-07
Cdc42se1	7.14e-10	12	8	12	9.34e-07
Srsf1	8.63e-10	2	6	12	9.84e-07
Baz1b	1.12e-09	2	4	12	1.17e-06
Tmem199	1.91e-09	2	4	12	1.86e-06
Dusp11	2.14e-09	2	6	12	1.96e-06
Ncoa4	2.91e-09	2	6	12	2.49e-06
Srsf7	4.17e-09	12	6	12	3.17e-06
Sphk2	4.17e-09	6	6	12	3.17e-06
Hspa1a	7.13e-09	2	4	12	5.14e-06
Samd8	7.61e-09	6	6	12	5.21e-06
Jak3	1.03e-08	12	8	12	6.68e-06
Hspa8	1.07e-08	2	6	12	6.68e-06
Pola2	1.37e-08	8	6	12	8.17e-06
Ccdc117	1.55e-08	2	4	12	8.83e-06
Hspa1b	1.76e-08	2	4	12	9.28e-06
2310057M21Rik	1.76e-08	12	8	12	9.28e-06
Rybp	1.85e-08	2	4	12	9.38e-06
Gm4956	2.02e-08	6	6	12	9.87e-06
Tfap4	2.51e-08	8	4	12	1.11e-05
Jun	2.44e-08	2	6	12	1.11e-05
Slc26a1	2.51e-08	6	8	12	1.11e-05
Cyp21a1	2.95e-08	2	6	12	1.22e-05
Pla2g7	2.95e-08	12	6	12	1.22e-05
Snip1	3.1e-08	2	4	12	1.25e-05
Txlna	3.26e-08	12	8	12	1.28e-05
Abhd17b	3.73e-08	2	4	12	1.42e-05
Atoh8	4.08e-08	6	6	12	1.51e-05
Dnaja1	4.29e-08	2	6	12	1.55e-05
1810019D21Rik	4.51e-08	6	6	12	1.58e-05
Zbed4	5.02e-08	12	8	12	1.68e-05
Arfip2	5.02e-08	2	4	12	1.68e-05
Smlr1	5.95e-08	8	4	12	1.9e-05
Paqr4	6.21e-08	12	6	12	1.9e-05
Larp1b	6.25e-08	6	8	12	1.9e-05
Nktr	6.25e-08	2	8	12	1.9e-05
Foxk2	7.05e-08	2	4	12	2.05e-05
Slc30a5	7.05e-08	12	8	12	2.05e-05
Gm8898	7.83e-08	2	6	12	2.23e-05
Gm20300	8.2e-08	6	6	12	2.29e-05
Wdr82	9.85e-08	2	4	12	2.7e-05
Gpr107	1.02e-07	12	6	12	2.73e-05
Rtkn	1.07e-07	2	6	12	2.82e-05
Sfi1	1.12e-07	2	6	12	2.9e-05
Zfp768	1.16e-07	2	4	12	2.95e-05
Caskin2	1.22e-07	12	8	12	2.99e-05
Creld2	1.22e-07	2	8	12	2.99e-05
Lmo4	1.37e-07	2	8	12	3.3e-05
Zdhhc18	1.41e-07	2	6	12	3.32e-05
Rrs1	1.44e-07	2	4	12	3.34e-05
Pcyox1l	1.9e-07	4	4	12	4.07e-05
Zgpat	1.82e-07	2	4	12	4.07e-05
Snrpa	1.9e-07	6	4	12	4.07e-05
Dnajb1	1.9e-07	2	4	12	4.07e-05
Slc12a4	1.82e-07	12	6	12	4.07e-05
Papd4	2e-07	6	8	12	4.21e-05
Xpo5	2.06e-07	12	6	12	4.28e-05
Fahd1	2.17e-07	6	6	12	4.44e-05
Gtpbp4	2.28e-07	12	6	12	4.46e-05
Tra2b	2.23e-07	12	8	12	4.46e-05
Mavs	2.28e-07	2	6	12	4.46e-05
Agap2	2.35e-07	12	8	12	4.53e-05
Myo18a	2.58e-07	12	6	12	4.86e-05
Jmjd6	2.62e-07	2	4	12	4.86e-05
Trim8	2.62e-07	2	4	12	4.86e-05
Hes6	2.76e-07	2	4	12	4.9e-05
Taf4a	2.76e-07	2	4	12	4.9e-05
1700096K18Rik	2.76e-07	8	4	12	4.9e-05
Dnajb4	2.84e-07	2	6	12	4.99e-05
Suox	2.89e-07	6	8	12	5e-05
Jade2	3.07e-07	12	6	12	5.19e-05
Bloc1s4	3.07e-07	12	6	12	5.19e-05
Baz1a	3.23e-07	2	4	12	5.33e-05
Tmem39a	3.22e-07	2	6	12	5.33e-05
Dnajb9	3.64e-07	2	6	12	5.87e-05
Hmgxb3	3.64e-07	12	6	12	5.87e-05
Zbtb40	3.7e-07	2	6	12	5.89e-05
Pex13	3.79e-07	4	8	12	5.96e-05
Pgs1	3.92e-07	12	6	12	6.1e-05
Rwdd3	4.01e-07	8	6	12	6.1e-05
Polr1a	4.01e-07	12	6	12	6.1e-05
Tbpl1	4.32e-07	2	6	12	6.36e-05
Ddx24	4.32e-07	12	6	12	6.36e-05
Msh3	4.32e-07	8	6	12	6.36e-05
Cant1	4.54e-07	12	6	12	6.41e-05
Zfp707	4.54e-07	6	6	12	6.41e-05
Vars	4.54e-07	12	6	12	6.41e-05
Eif3f	4.54e-07	12	6	12	6.41e-05
Dsc2	4.8e-07	6	6	12	6.7e-05
Erlin1	4.94e-07	4	4	12	6.83e-05
Ccdc137	5.12e-07	2	6	12	7.01e-05
Dgkz	5.18e-07	2	4	12	7.03e-05
Gm7367	5.37e-07	8	6	12	7.14e-05
Cmip	5.37e-07	6	6	12	7.14e-05
Naa16	5.68e-07	2	4	12	7.33e-05
Gata6	5.63e-07	2	6	12	7.33e-05
Tbc1d10b	5.68e-07	12	8	12	7.33e-05
Pfkfb2	6.05e-07	2	4	12	7.68e-05
Pfkfb3	6.05e-07	12	6	12	7.68e-05
Ppp6r1	6.35e-07	12	6	12	7.91e-05
Rbm10	6.34e-07	2	8	12	7.91e-05
Syvn1	6.73e-07	2	8	12	8.3e-05
Tie1	7.07e-07	10	8	12	8.56e-05
Amotl2	7.07e-07	2	4	12	8.56e-05
Gas1	7.53e-07	6	6	12	8.97e-05
Ficd	7.51e-07	2	6	12	8.97e-05
Mlxipl	7.86e-07	6	6	12	9.2e-05
Pik3c2a	7.84e-07	12	8	12	9.2e-05
Rnd3	8.24e-07	12	8	12	9.4e-05
Slc30a9	8.24e-07	12	8	12	9.4e-05
Tpm4	8.24e-07	4	4	12	9.4e-05
Golga3	8.44e-07	12	6	12	9.55e-05
B3gnt2	9.14e-07	2	4	12	0.00010171
Snai2	9.14e-07	6	8	12	0.00010171
Actr1a	9.59e-07	2	4	12	0.000105934
Pprc1	1e-06	2	4	12	0.000110091
Phrf1	1.06e-06	2	4	12	0.000114606
Hyou1	1.06e-06	2	8	12	0.000114606
Trabd	1.12e-06	2	8	12	0.00011756
Ccnl2	1.12e-06	2	4	12	0.00011756
A630072M18Rik	1.12e-06	2	4	12	0.00011756
Znf512b	1.17e-06	8	6	12	0.000121602
Fbxl14	1.17e-06	2	6	12	0.000121602
Cog3	1.23e-06	12	6	12	0.000125576
Gramd1a	1.23e-06	12	6	12	0.000125576
Gopc	1.3e-06	12	8	12	0.000130611
Mis12	1.3e-06	12	8	12	0.000130611
Aoc2	1.38e-06	12	6	12	0.000135568
D17H6S56E-5	1.37e-06	12	8	12	0.000135568
Chordc1	1.38e-06	2	6	12	0.000135568
Naa20	1.43e-06	12	8	12	0.000139315
Spata2	1.43e-06	2	4	12	0.000139315
Mroh6	1.54e-06	2	6	12	0.000148068
Mcm7	1.57e-06	8	6	12	0.000150035
Piga	1.62e-06	2	6	12	0.000153697
Slc38a10	1.7e-06	12	6	12	0.000154926
Mcc	1.66e-06	8	4	12	0.000154926
Actr1b	1.7e-06	12	6	12	0.000154926
Dgkd	1.7e-06	12	6	12	0.000154926
Uap1	1.7e-06	2	6	12	0.000154926
Oas2	1.66e-06	12	8	12	0.000154926
Ncald	1.78e-06	6	8	12	0.000156061
Lzts2	1.75e-06	4	4	12	0.000156061
Golga1	1.78e-06	2	6	12	0.000156061
Ssbp3	1.78e-06	6	6	12	0.000156061
Yrdc	1.75e-06	2	4	12	0.000156061
Cldn3	1.75e-06	6	4	12	0.000156061
P4ha1	1.8e-06	2	6	12	0.000157114
Traf4	1.83e-06	2	4	12	0.000157644
Foxp4	1.83e-06	2	8	12	0.000157644
Phf23	1.93e-06	2	4	12	0.000162152
Trmt61a	1.99e-06	12	6	12	0.000162152
Zc3h7a	2.02e-06	2	4	12	0.000162152
Traf5	2.02e-06	4	4	12	0.000162152
Ubac1	1.9e-06	12	6	12	0.000162152
Ttf1	1.99e-06	2	6	12	0.000162152
Rfx5	1.95e-06	6	8	12	0.000162152
Abcf2	2.02e-06	2	4	12	0.000162152
C2cd2l	1.99e-06	12	6	12	0.000162152
Rbm15b	1.99e-06	2	6	12	0.000162152
Manf	1.93e-06	2	8	12	0.000162152
Slc25a38	1.99e-06	2	6	12	0.000162152
Hsf1	2.09e-06	2	6	12	0.000164147
Cdk2ap2	2.09e-06	4	6	12	0.000164147
Pde4dip	2.09e-06	12	6	12	0.000164147
Gmps	2.12e-06	12	8	12	0.000165047
Hsph1	2.11e-06	2	6	12	0.000165047
Thap2	2.22e-06	2	6	12	0.000169986
Mplkip	2.22e-06	6	6	12	0.000169986
Mob3c	2.22e-06	2	4	12	0.000169986
Pde12	2.34e-06	12	8	12	0.000174473
Vasn	2.33e-06	2	6	12	0.000174473
Ttpal	2.33e-06	12	6	12	0.000174473
Lime1	2.33e-06	12	6	12	0.000174473
Map3k6	2.34e-06	2	4	12	0.000174473
Myo19	2.4e-06	2	4	12	0.000177954
Sdc1	2.44e-06	6	6	12	0.000179947
5830473C10Rik	2.58e-06	6	8	12	0.000188109
Spty2d1	2.58e-06	12	8	12	0.000188109
Igsf8	2.6e-06	12	6	12	0.000188449
Gcc1	2.71e-06	12	8	12	0.000194412
Ccnb2	2.71e-06	12	8	12	0.000194412
Sec23b	2.77e-06	2	6	12	0.000197403
Nim1k	3.04e-06	8	6	12	0.000211398
Ggact	2.98e-06	8	4	12	0.000211398
Ttc7	3.04e-06	12	6	12	0.000211398
Srm	3.04e-06	2	6	12	0.000211398
H2afx	3.04e-06	2	6	12	0.000211398
Jmjd4	3.19e-06	12	6	12	0.000219737
Gramd3	3.18e-06	4	10	12	0.000219737
Cnpy3	3.35e-06	4	6	12	0.000229049
Tuba1c	3.37e-06	6	2	12	0.000229483
Pkdcc	3.58e-06	12	8	12	0.000242448
Heatr6	3.62e-06	12	8	12	0.000244035
Trim27	3.73e-06	12	6	12	0.000249134
Ncdn	3.73e-06	12	6	12	0.000249134
Zcchc7	3.79e-06	2	8	12	0.000251932
Cited2	3.97e-06	6	8	12	0.000261283
Slc25a45	3.99e-06	12	8	12	0.000261283
Tmem214	3.96e-06	12	10	12	0.000261283
Smcr8	4.17e-06	12	8	12	0.000267003
Wnk4	4.17e-06	2	4	12	0.000267003
Gga3	4.17e-06	2	4	12	0.000267003
Dnajc11	4.15e-06	2	4	12	0.000267003
Fbxo8	4.14e-06	8	6	12	0.000267003
Adsl	4.35e-06	12	6	12	0.00027459
Tfg	4.35e-06	4	6	12	0.00027459
Nol9	4.35e-06	12	6	12	0.00027459
Neurl4	4.56e-06	12	6	12	0.000283038
Trmt1l	4.56e-06	2	6	12	0.000283038
Prkab2	4.59e-06	2	4	12	0.000283038
Aldoa	4.58e-06	2	4	12	0.000283038
Zfp809	4.58e-06	2	4	12	0.000283038
Akirin1	4.81e-06	2	4	12	0.000290072
Uso1	4.82e-06	2	6	12	0.000290072
Klhl42	4.83e-06	12	6	12	0.000290072
Ccne1	4.83e-06	12	6	12	0.000290072
Abhd13	4.83e-06	12	6	12	0.000290072
Dda1	4.81e-06	2	4	12	0.000290072
Gm14436	5.07e-06	2	6	12	0.00030062
Mfn1	5.07e-06	12	6	12	0.00030062
Zfp790	5.07e-06	2	6	12	0.00030062
Atxn7l3	5.27e-06	2	4	12	0.000311177
Mrps26	5.31e-06	12	6	12	0.000312232
Mief1	5.34e-06	12	6	12	0.000312583
Pelo	5.52e-06	2	4	12	0.000319477
Golph3	5.62e-06	2	6	12	0.000319477
Dnajb2	5.54e-06	4	4	12	0.000319477
Med22	5.55e-06	12	6	12	0.000319477
Hspa5	5.54e-06	2	8	12	0.000319477
Top1	5.62e-06	2	6	12	0.000319477
Gria3	5.62e-06	12	6	12	0.000319477
Ctps	5.8e-06	2	4	12	0.00032815
Senp3	5.9e-06	12	6	12	0.000331327
Pth1r	5.9e-06	8	6	12	0.000331327
Rhbdf2	6.06e-06	4	4	12	0.000338927
Lipc	6.18e-06	8	6	12	0.000344282
Ifrd1	6.37e-06	2	4	12	0.000348755
Bicd2	6.37e-06	12	8	12	0.000348755
Apol9b	6.37e-06	6	8	12	0.000348755
Ccnd1	6.37e-06	12	8	12	0.000348755
Nup188	6.51e-06	12	8	12	0.000355068
Pdik1l	6.54e-06	2	6	12	0.000355311
Mtf1	6.67e-06	12	8	12	0.000361031
Camk2g	6.84e-06	10	4	12	0.000369002
Gm14440	6.97e-06	2	4	12	0.000374206
Gm5113	7.03e-06	10	10	12	0.000376145
Ube2n	7.19e-06	4	6	12	0.000379521
Ptcd2	7.23e-06	2	6	12	0.000379521
Trmt10c	7.23e-06	12	6	12	0.000379521
Adamts10	7.32e-06	4	4	12	0.000379521
Ubtd1	7.32e-06	2	4	12	0.000379521
Zfyve27	7.32e-06	10	8	12	0.000379521
Il1r1	7.32e-06	2	4	12	0.000379521
Hspb8	7.32e-06	2	4	12	0.000379521
Ppap2c	7.67e-06	12	8	12	0.000394604
Hip1	7.66e-06	10	10	12	0.000394604
Trmt2a	7.98e-06	12	6	12	0.000404505
Cyp4f14	7.91e-06	8	4	12	0.000404505
Frat1	7.98e-06	6	6	12	0.000404505
Insig1	7.98e-06	4	6	12	0.000404505
N4bp3	8.4e-06	4	4	12	0.000421368
Lrrc47	8.36e-06	12	6	12	0.000421368
Mphosph10	8.4e-06	2	4	12	0.000421368
Rgl2	8.81e-06	12	6	12	0.00043893
Zfp664	8.8e-06	2	4	12	0.00043893
Galns	8.99e-06	12	6	12	0.000446112
Hspa4	9.2e-06	12	8	12	0.000449274
Srsf5	9.18e-06	8	4	12	0.000449274
Fam210a	9.22e-06	8	6	12	0.000449274
Gtf3c4	9.2e-06	12	4	12	0.000449274
Dcun1d5	9.13e-06	2	4	12	0.000449274
4921524J17Rik	9.26e-06	2	6	12	0.000449437
Ercc6	9.64e-06	2	4	12	0.00046462
Prdm15	9.64e-06	2	4	12	0.00046462
Dnmt3a	1.01e-05	10	8	12	0.000485037
Nars2	1.05e-05	10	4	12	0.000503574
BC017643	1.07e-05	12	6	12	0.000508386
Plec	1.07e-05	12	6	12	0.000508386
Tbc1d2b	1.07e-05	12	6	12	0.000508386
Myh9	1.1e-05	12	8	12	0.000519668
Rassf1	1.1e-05	12	8	12	0.000519668
Lemd2	1.12e-05	12	6	12	0.000525324
Sucnr1	1.12e-05	4	10	12	0.000525324
Srprb	1.16e-05	4	4	12	0.000538858
Raph1	1.18e-05	2	6	12	0.000549288
Srp19	1.23e-05	12	10	12	0.000569037
Pygo2	1.24e-05	2	6	12	0.000569037
Erp44	1.24e-05	4	6	12	0.000569037
Sec23ip	1.24e-05	12	6	12	0.000569037
Map3k5	1.26e-05	2	4	12	0.000573358
Thtpa	1.26e-05	8	4	12	0.000573358
Crebrf	1.26e-05	8	4	12	0.000573358
Hnrnph1	1.3e-05	2	6	12	0.000584407
Lsr	1.3e-05	4	6	12	0.000584407
Chtf8	1.3e-05	12	6	12	0.000584407
Gosr2	1.32e-05	12	8	12	0.000590878
Osgin2	1.32e-05	12	8	12	0.000590878
Slfn5	1.33e-05	10	10	12	0.000591462
Urb1	1.33e-05	2	4	12	0.000591462
Frmd8	1.37e-05	12	6	12	0.000602743
Tlk1	1.37e-05	6	6	12	0.000602743
Akap5	1.38e-05	4	8	12	0.000604669
Galnt6	1.4e-05	10	4	12	0.000609007
Sf3b3	1.4e-05	12	8	12	0.000609007
Steap4	1.41e-05	2	4	12	0.000613385
Aldh8a1	1.45e-05	6	8	12	0.000615185
Sgsm2	1.45e-05	6	8	12	0.000615185
Ppl	1.44e-05	2	6	12	0.000615185
Lrrc8a	1.44e-05	2	6	12	0.000615185
2700038G22Rik	1.45e-05	2	4	12	0.000615185
Itpkc	1.45e-05	12	8	12	0.000615185
Hmox1	1.45e-05	12	8	12	0.000615185
Adrbk1	1.52e-05	2	4	12	0.000640501
Banp	1.52e-05	2	4	12	0.000640501
Wwc1	1.58e-05	4	6	12	0.000658444
Cldn14	1.57e-05	12	8	12	0.000658444
Fndc3b	1.58e-05	2	6	12	0.000658444
Dnaja4	1.58e-05	2	6	12	0.000658444
Map2k5	1.58e-05	8	6	12	0.000658444
Ccnt2	1.59e-05	2	2	12	0.000660575
Hivep2	1.65e-05	12	8	12	0.000675869
Cradd	1.65e-05	8	4	12	0.000675869
Pabpn1	1.65e-05	4	8	12	0.000675869
Ticam1	1.63e-05	12	10	12	0.000675869
Galnt11	1.65e-05	12	8	12	0.000675869
Mrs2	1.66e-05	12	6	12	0.000676962
Ccdc120	1.71e-05	12	10	12	0.000694251
Mup3	1.74e-05	8	6	12	0.000700855
Slc6a6	1.73e-05	6	8	12	0.000700855
Eef2k	1.74e-05	12	6	12	0.000700855
Dok3	1.81e-05	2	4	12	0.000714535
Pcca	1.82e-05	10	4	12	0.000714535
Slx4	1.8e-05	12	8	12	0.000714535
Nxf1	1.8e-05	2	8	12	0.000714535
Tut1	1.83e-05	12	6	12	0.000714535
Rassf2	1.82e-05	10	10	12	0.000714535
Tsc22d2	1.81e-05	2	4	12	0.000714535
Mlec	1.81e-05	12	10	12	0.000714535
Kcnj8	1.83e-05	8	6	12	0.000714535
Jund	1.8e-05	4	4	12	0.000714535
Tmem41b	1.85e-05	4	4	12	0.00072146
Mat2b	1.89e-05	10	4	12	0.000730414
2700049A03Rik	1.89e-05	10	4	12	0.000730414
Ube2r2	1.89e-05	6	8	12	0.000730414
Med1	1.92e-05	12	6	12	0.000739695
F11r	1.94e-05	6	4	12	0.00074492
Nqo2	1.98e-05	6	8	12	0.000756646
Khsrp	1.98e-05	2	8	12	0.000756646
Gm8898	2.01e-05	2	6	12	0.000766284
Mtrf1l	2.03e-05	4	2	12	0.000771502
Zfp638	2.05e-05	12	8	12	0.000777938
Clcn3	2.06e-05	2	6	12	0.000777938
Rab9	2.11e-05	6	6	12	0.000794548
Rab11fip3	2.12e-05	12	8	12	0.000797933
Stab1	2.15e-05	10	8	12	0.000803882
Gas5	2.15e-05	2	8	12	0.000803882
Efna1	2.15e-05	6	4	12	0.000803882
Cirbp	2.21e-05	8	6	12	0.000815678
Ints2	2.26e-05	12	8	12	0.000815678
Noxred1	2.21e-05	2	6	12	0.000815678
Cep72	2.21e-05	8	6	12	0.000815678
Cyp2c54	2.23e-05	6	8	12	0.000815678
5730559C18Rik	2.26e-05	4	4	12	0.000815678
Preb	2.26e-05	12	10	12	0.000815678
Rnf103	2.26e-05	6	8	12	0.000815678
Zfand6	2.26e-05	8	4	12	0.000815678
Rwdd4a	2.22e-05	2	4	12	0.000815678
Fam129c	2.26e-05	12	8	12	0.000815678
Limd1	2.21e-05	12	6	12	0.000815678
Uap1l1	2.32e-05	12	6	12	0.000832712
Dcun1d3	2.32e-05	2	6	12	0.000832712
Zbtb22	2.34e-05	6	8	12	0.000836334
Rbm15	2.34e-05	2	4	12	0.000836334
Ccnd2	2.36e-05	12	8	12	0.000841464
Crlf3	2.42e-05	12	6	12	0.000856428
Hbp1	2.43e-05	8	6	12	0.000856428
Fam98a	2.42e-05	2	6	12	0.000856428
Tmem25	2.43e-05	2	6	12	0.000856428
Ppp2r5e	2.46e-05	2	4	12	0.000860184
Mob4	2.46e-05	2	4	12	0.000860184
Zfp12	2.46e-05	2	4	12	0.000860184
Crls1	2.55e-05	6	6	12	0.000878864
Crtc2	2.55e-05	6	6	12	0.000878864
Rap1gds1	2.55e-05	2	6	12	0.000878864
Kdelr2	2.55e-05	2	8	12	0.000878864
Rab6a	2.55e-05	2	6	12	0.000878864
Pim2	2.55e-05	2	6	12	0.000878864
Gck	2.67e-05	4	2	12	0.00091153
Zfp414	2.66e-05	6	8	12	0.00091153
Cyp3a25	2.67e-05	10	2	12	0.00091153
Yap1	2.67e-05	12	6	12	0.00091153
Urgcp	2.69e-05	10	8	12	0.000916327
Ube2g2	2.79e-05	2	6	12	0.000938951
Sh3bp5l	2.79e-05	12	6	12	0.000938951
Trim47	2.8e-05	2	4	12	0.000938951
Usp37	2.8e-05	12	8	12	0.000938951
Cyp3a59	2.8e-05	10	4	12	0.000938951
Xlr3c	2.8e-05	12	8	12	0.000938951
Tmem50b	2.93e-05	2	4	12	0.000972346
Rexo4	2.93e-05	2	6	12	0.000972346
Tstd2	2.93e-05	12	8	12	0.000972346
Chchd4	2.93e-05	2	4	12	0.000972346
Nfkbib	2.93e-05	4	6	12	0.000972346
Tgif1	3e-05	4	8	12	0.000990129
Cyp26a1	3e-05	4	8	12	0.000990129
C4a	3.07e-05	2	6	12	0.0010113
Tm6sf1	3.1e-05	10	10	12	0.00101875
Hcfc2	3.18e-05	12	8	12	0.00102103
Llgl1	3.18e-05	12	8	12	0.00102103
Fxr2	3.18e-05	2	4	12	0.00102103
Sel1l	3.18e-05	2	8	12	0.00102103
Ptpn1	3.18e-05	12	8	12	0.00102103
Tmem168	3.16e-05	6	8	12	0.00102103
Gfpt1	3.18e-05	12	8	12	0.00102103
Rdh13	3.18e-05	2	4	12	0.00102103
Plekha7	3.18e-05	2	4	12	0.00102103
Bco2	3.18e-05	6	8	12	0.00102103
Inpp4a	3.34e-05	2	4	12	0.00106564
Acsl3	3.34e-05	6	4	12	0.00106564
Pcif1	3.37e-05	8	6	12	0.00106637
Tial1	3.37e-05	4	6	12	0.00106637
Thap1	3.37e-05	2	6	12	0.00106637
Armcx5	3.37e-05	8	6	12	0.00106637
Ccar1	3.4e-05	2	6	12	0.0010696
Eif2ak1	3.4e-05	8	6	12	0.0010696
Farsa	3.44e-05	4	2	12	0.00108201
2310015A10Rik	3.53e-05	6	6	12	0.00108947
Col11a2	3.53e-05	12	6	12	0.00108947
Rsrp1	3.53e-05	2	6	12	0.00108947
Krit1	3.53e-05	2	6	12	0.00108947
Chpf2	3.53e-05	8	6	12	0.00108947
Zfp951	3.49e-05	8	4	12	0.00108947
Tmem140	3.53e-05	8	6	12	0.00108947
1700102P08Rik	3.49e-05	2	4	12	0.00108947
Ercc6l2	3.62e-05	10	8	12	0.00109195
Polr3d	3.62e-05	2	4	12	0.00109195
Zc3h6	3.56e-05	8	6	12	0.00109195
Zyg11a	3.62e-05	2	4	12	0.00109195
Creb3l2	3.62e-05	12	8	12	0.00109195
Tigar	3.62e-05	2	4	12	0.00109195
Bcl3	3.62e-05	2	8	12	0.00109195
Anp32a	3.62e-05	8	4	12	0.00109195
Rbm6	3.62e-05	2	8	12	0.00109195
Arhgap6	3.62e-05	8	4	12	0.00109195
Mesdc2	3.63e-05	4	4	12	0.00109381
Arf4	3.66e-05	4	4	12	0.00109704
Cyp4a32	3.66e-05	8	6	12	0.00109704
Ncbp1	3.69e-05	2	6	12	0.00110049
Ppme1	3.69e-05	2	6	12	0.00110049
Ccdc28a	3.87e-05	8	6	12	0.00112369
Apba3	3.87e-05	2	6	12	0.00112369
Xbp1	3.82e-05	12	10	12	0.00112369
Socs3	3.87e-05	12	6	12	0.00112369
Gmfb	3.87e-05	12	6	12	0.00112369
Pick1	3.87e-05	12	6	12	0.00112369
Pus7l	3.82e-05	2	4	12	0.00112369
Slc25a12	3.87e-05	12	6	12	0.00112369
Stx16	3.87e-05	2	6	12	0.00112369
Ugt2b37	3.87e-05	12	6	12	0.00112369
Rassf4	3.79e-05	10	8	12	0.00112369
Foxa3	3.84e-05	2	6	12	0.00112369
Ranbp10	3.87e-05	8	6	12	0.00112369
Cipc	3.92e-05	2	4	12	0.00112928
Gpbp1l1	3.92e-05	8	4	12	0.00112928
Golga4	3.92e-05	12	8	12	0.00112928
Safb2	3.96e-05	2	4	12	0.00114067
Grb7	4e-05	4	8	12	0.00114291
Pogz	4e-05	12	8	12	0.00114291
Tmem248	4e-05	12	10	12	0.00114291
Pwp2	4.06e-05	12	6	12	0.00115758
Smarcb1	4.07e-05	4	6	12	0.00115837
Ifngr1	4.11e-05	12	8	12	0.00116369
Trim39	4.11e-05	2	4	12	0.00116369
Hopx	4.11e-05	2	4	12	0.00116369
Zfp217	4.21e-05	2	6	12	0.00118876
Ero1l	4.24e-05	2	6	12	0.00119036
Slc5a3	4.23e-05	2	6	12	0.00119036
Galnt7	4.24e-05	2	2	12	0.00119036
Tubb6	4.31e-05	12	8	12	0.00120173
Camsap1	4.31e-05	2	4	12	0.00120173
Rlf	4.31e-05	2	4	12	0.00120173
Adcy7	4.33e-05	10	8	12	0.00120521
E130317F20Rik	4.44e-05	8	6	12	0.00122026
Chac2	4.44e-05	6	6	12	0.00122026
Surf6	4.44e-05	12	6	12	0.00122026
Tpd52	4.44e-05	12	6	12	0.00122026
Lap3	4.45e-05	6	8	12	0.00122026
Kbtbd8	4.44e-05	2	6	12	0.00122026
Gmppb	4.44e-05	2	6	12	0.00122026
Ppm1g	4.5e-05	2	4	12	0.00123127
Oasl1	4.5e-05	6	4	12	0.00123127
Sec31a	4.55e-05	4	6	12	0.0012419
Smim3	4.63e-05	4	10	12	0.00125959
2019-09-10	4.67e-05	10	4	12	0.00126106
Lin54	4.67e-05	10	4	12	0.00126106
Ipo7	4.66e-05	2	6	12	0.00126106
AB124611	4.67e-05	10	8	12	0.00126106
Zdhhc3	4.85e-05	12	6	12	0.0013081
Paxbp1	4.89e-05	2	8	12	0.0013116
Vkorc1	4.89e-05	8	4	12	0.0013116
Isyna1	4.89e-05	2	4	12	0.0013116
Il3ra	4.97e-05	12	4	12	0.00132976
Zfp454	5.1e-05	4	6	12	0.00136011
Cyp2b10	5.11e-05	6	8	12	0.00136235
Pgp	5.26e-05	12	8	12	0.00139788
Tmem17	5.3e-05	8	4	12	0.00140264
Ddx31	5.3e-05	12	8	12	0.00140264
Ccl28	5.34e-05	8	6	12	0.001403
Ubxn4	5.34e-05	4	6	12	0.001403
Rbm12b2	5.34e-05	2	6	12	0.001403
Spg7	5.34e-05	10	4	12	0.001403
Tuft1	5.54e-05	12	6	12	0.00145335
Nat2	5.67e-05	6	8	12	0.00148096
Rab8a	5.67e-05	6	4	12	0.00148096
Ythdf1	5.72e-05	2	4	12	0.00149081
Luc7l	5.8e-05	2	4	12	0.00150708
Fcmr	5.8e-05	10	4	12	0.00150708
Cml1	5.84e-05	8	6	12	0.00151347
Zfp85	6e-05	6	8	12	0.00153322
Thap7	6e-05	8	4	12	0.00153322
Zbtb11	5.98e-05	12	6	12	0.00153322
Ctdsp1	5.94e-05	8	6	12	0.00153322
Fcgr3	6e-05	12	8	12	0.00153322
Zfand2a	6e-05	2	4	12	0.00153322
Creld1	6e-05	2	8	12	0.00153322
Mcph1	6e-05	10	4	12	0.00153322
Slc9a3r2	6.09e-05	4	2	12	0.00154744
Slc37a1	6.11e-05	12	6	12	0.00154744
Med20	6.11e-05	12	6	12	0.00154744
Plekhg2	6.11e-05	2	6	12	0.00154744
Usp28	6.11e-05	10	6	12	0.00154744
Alas1	6.21e-05	2	4	12	0.00156814
Pofut2	6.25e-05	2	4	12	0.00157559
Smtn	6.29e-05	12	8	12	0.00157682
Ggt6	6.29e-05	4	8	12	0.00157682
Srr	6.29e-05	6	8	12	0.00157682
Dcun1d1	6.57e-05	4	8	12	0.00164547
Brd2	6.68e-05	2	6	12	0.00165939
Cyp2j9	6.68e-05	8	6	12	0.00165939
Tmem115	6.68e-05	12	6	12	0.00165939
G530011O06Rik	6.68e-05	2	6	12	0.00165939
B4galt5	6.99e-05	2	6	12	0.00173212
Hccs	6.99e-05	2	6	12	0.00173212
Brwd1	7.04e-05	2	6	12	0.00174015
Perp	7.06e-05	4	10	12	0.00174248
Nif3l1	7.12e-05	4	4	12	0.00175336
Gphn	7.27e-05	8	6	12	0.00178382
Phlda2	7.27e-05	2	6	12	0.00178382
Prss53	7.32e-05	2	4	12	0.00179373
Nup50	7.34e-05	12	4	12	0.00179525
Rab34	7.44e-05	2	4	12	0.00180067
Pkd1	7.44e-05	2	4	12	0.00180067
1110020A21Rik	7.44e-05	6	8	12	0.00180067
Swt1	7.44e-05	2	4	12	0.00180067
Lin9	7.44e-05	8	8	12	0.00180067
Ubfd1	7.44e-05	12	8	12	0.00180067
Rmdn2	7.51e-05	4	8	12	0.00181328
Rab3ip	7.69e-05	2	4	12	0.00183167
Abr	7.69e-05	12	8	12	0.00183167
Lincppara	7.69e-05	8	4	12	0.00183167
Barhl1	7.69e-05	6	8	12	0.00183167
Ubr3	7.69e-05	10	4	12	0.00183167
Gm8898	7.69e-05	2	4	12	0.00183167
Glyctk	7.69e-05	2	4	12	0.00183167
Myd88	7.63e-05	2	6	12	0.00183167
AI607873	7.81e-05	10	10	12	0.00185613
Fam26f	7.93e-05	8	6	12	0.00187791
Ate1	7.93e-05	10	6	12	0.00187791
Pros1	8e-05	2	6	12	0.00188452
5730408K05Rik	8e-05	12	6	12	0.00188452
Ralb	8e-05	12	6	12	0.00188452
Pmf1	8.05e-05	6	8	12	0.00189512
Rarg	8.16e-05	4	2	12	0.0019172
C730027H18Rik	8.34e-05	8	4	12	0.00195663
Cox6b2	8.36e-05	12	6	12	0.00195671
Klf2	8.42e-05	10	8	12	0.00196774
Ubn1	8.49e-05	10	8	12	0.00198123
Nus1	8.72e-05	2	6	12	0.00198921
4930507D05Rik	8.69e-05	12	4	12	0.00198921
Izumo4	8.69e-05	6	8	12	0.00198921
Btg1	8.72e-05	6	6	12	0.00198921
Luc7l3	8.63e-05	2	10	12	0.00198921
Mphosph8	8.72e-05	12	6	12	0.00198921
Stk19	8.72e-05	12	6	12	0.00198921
Hc	8.69e-05	2	8	12	0.00198921
Slc27a3	8.72e-05	2	6	12	0.00198921
Nfib	8.72e-05	6	6	12	0.00198921
Herc3	8.72e-05	8	6	12	0.00198921
Gmip	8.63e-05	10	10	12	0.00198921
Mtmr1	8.69e-05	10	8	12	0.00198921
Eaf1	8.74e-05	12	8	12	0.00199183
Serpinb6a	8.79e-05	10	8	12	0.00199872
Ube2s	8.92e-05	12	6	12	0.00202509
Ing1	8.97e-05	2	4	12	0.00203364
Pak4	9e-05	2	8	12	0.00203682
Dsg2	9.11e-05	6	4	12	0.00204641
C4bp	9.11e-05	12	8	12	0.00204641
Faah	9.13e-05	8	6	12	0.00204641
Upf1	9.13e-05	2	6	12	0.00204641
Gclc	9.11e-05	6	8	12	0.00204641
Elk1	9.11e-05	2	4	12	0.00204641
Ick	9.35e-05	4	8	12	0.00209208
2010003K11Rik	9.4e-05	2	8	12	0.0020992
Fam120aos	9.55e-05	6	6	12	0.00211545
Ncbp2	9.55e-05	2	6	12	0.00211545
Qtrtd1	9.52e-05	2	4	12	0.00211545
Emilin2	9.53e-05	10	10	12	0.00211545
Mertk	9.52e-05	10	8	12	0.00211545
Clu	9.82e-05	2	8	12	0.0021579
Agpat1	9.82e-05	12	8	12	0.0021579
Cdk6	9.82e-05	12	4	12	0.0021579
Brpf1	9.82e-05	2	4	12	0.0021579
Nxt2	9.82e-05	8	4	12	0.0021579
Sh3bp1	9.93e-05	12	8	12	0.00216139
Colec12	9.94e-05	6	6	12	0.00216139
Dnajc5	9.94e-05	12	6	12	0.00216139
Rpa3	9.93e-05	6	8	12	0.00216139
Gm10069	9.94e-05	2	6	12	0.00216139
Zfp612	9.94e-05	2	6	12	0.00216139
Rrp9	9.94e-05	12	6	12	0.00216139
Mlx	0.000102847	4	4	12	0.002232
H2-DMb2	0.000104171	8	6	12	0.00224649
Zfp142	0.000104171	2	6	12	0.00224649
Znfx1	0.000104171	12	6	12	0.00224649
Grwd1	0.000104171	12	6	12	0.00224649
Slc40a1	0.000105015	10	6	12	0.00226113
Rbm19	0.000107941	12	6	12	0.00232048
Methig1	0.000108906	10	6	12	0.0023339
Ets2	0.000108906	2	6	12	0.0023339
Anks3	0.0001108	2	4	12	0.00236239
Gclm	0.000110926	10	4	12	0.00236239
Haus8	0.0001108	12	4	12	0.00236239
Dixdc1	0.0001108	6	8	12	0.00236239
Mbd1	0.000112597	12	6	12	0.00238361
Rbm14	0.000112597	2	6	12	0.00238361
Lsm10	0.000112618	4	8	12	0.00238361
Ccdc101	0.000112597	6	6	12	0.00238361
Enox2	0.000112919	10	6	12	0.00238628
Dusp8	0.000113338	2	6	12	0.00239145
Acbd3	0.000114965	12	8	12	0.00242205
Adamtsl2	0.000116077	2	8	12	0.00244171
Slx1b	0.000117737	8	4	12	0.00246906
Tle3	0.000117737	12	8	12	0.00246906
Anks1	0.000117958	12	6	12	0.00246991
Ipo13	0.000118735	12	6	12	0.00248238
Xlr3a	0.00012044	4	4	12	0.00251418
Ttll3	0.000121847	12	8	12	0.00253968
Dynlt3	0.000122916	6	6	12	0.00255807
Trmt5	0.00012332	12	10	12	0.00256259
Meg3	0.000124132	12	6	12	0.00257555
Asgr2	0.000124952	8	4	12	0.00257694
Cbx2	0.000124952	8	4	12	0.00257694
OTTMUSG00000016609	0.000124952	12	8	12	0.00257694
C5ar1	0.000124952	12	8	12	0.00257694
Ndufaf4	0.000126375	2	6	12	0.00260237
Gm14430	0.000126629	2	4	12	0.00260369
Slc17a8	0.000127649	10	2	12	0.00261681
Map3k14	0.000127649	2	4	12	0.00261681
Prpf4b	0.000129062	2	6	12	0.00262221
Kctd5	0.000129062	2	6	12	0.00262221
Afap1l1	0.000129062	12	6	12	0.00262221
Zbtb26	0.000129062	2	6	12	0.00262221
Cxcl12	0.000129062	6	6	12	0.00262221
Tomm20	0.000129062	12	6	12	0.00262221
Sh3gl1	0.000133687	4	2	12	0.00270816
Sec61a1	0.000133687	12	10	12	0.00270816
Fancl	0.000135208	8	6	12	0.00271486
Map2k4	0.000135208	12	6	12	0.00271486
Enthd2	0.000135208	12	6	12	0.00271486
Katnbl1	0.000135208	2	6	12	0.00271486
Slmo2	0.000135208	2	6	12	0.00271486
Ogfod1	0.000135208	2	6	12	0.00271486
Stap2	0.0001395	12	10	12	0.00279285
Sema3f	0.0001395	4	2	12	0.00279285
Brd1	0.000140798	2	4	12	0.00279838
Car14	0.000140798	10	4	12	0.00279838
Tbl2	0.000140798	12	8	12	0.00279838
Jagn1	0.000140798	2	4	12	0.00279838
Tlr13	0.000140798	12	8	12	0.00279838
Ifi27l2a	0.000141353	12	6	12	0.00280535
Pgam5	0.000141729	12	6	12	0.00280874
Smpd2	0.000146829	12	6	12	0.00288891
Lrrc75a	0.000146829	2	6	12	0.00288891
Tra2a	0.000146829	2	6	12	0.00288891
Ilf3	0.000146829	12	6	12	0.00288891
Tmie	0.000146829	6	6	12	0.00288891
Btd	0.000147502	4	8	12	0.00288969
Wdr4	0.000147502	2	4	12	0.00288969
Gnai1	0.000147502	2	4	12	0.00288969
Bysl	0.000148478	12	10	12	0.00290051
Pabpc4	0.000148324	2	4	12	0.00290051
Ddx56	0.000153821	12	6	12	0.00298264
Gemin2	0.000154207	2	4	12	0.00298264
Ehhadh	0.000154207	4	8	12	0.00298264
Sra1	0.000153821	12	6	12	0.00298264
Ddx49	0.000153821	12	6	12	0.00298264
Ces2b	0.000153821	12	6	12	0.00298264
Exosc6	0.000154207	2	4	12	0.00298264
Slc25a22	0.000156115	12	4	12	0.00301529
Strn3	0.000158526	2	4	12	0.00303137
Lin52	0.000158825	12	6	12	0.00303137
Nhp2l1	0.000158526	2	8	12	0.00303137
Fermt1	0.000158825	4	6	12	0.00303137
Gm14431	0.000158526	2	4	12	0.00303137
Usp33	0.00015894	2	6	12	0.00303137
Ttc39a	0.000158526	12	8	12	0.00303137
Nos3	0.000158526	10	8	12	0.00303137
Gm17296	0.00015894	12	6	12	0.00303137
Pik3r6	0.000160813	12	6	12	0.0030562
Tuba1a	0.000160912	4	4	12	0.0030562
Skiv2l	0.000160813	12	6	12	0.0030562
Fam173b	0.000162243	4	2	12	0.00307723
Amd2	0.000166075	12	4	12	0.00312394
Mapk8ip3	0.000166075	2	4	12	0.00312394
8030462N17Rik	0.000166075	10	8	12	0.00312394
Akirin2	0.000166075	10	8	12	0.00312394
Kti12	0.000166075	2	4	12	0.00312394
Atp6v0a2	0.000166075	2	4	12	0.00312394
Pcsk5	0.000166389	4	6	12	0.00312555
Arpc1b	0.000166887	12	6	12	0.00312633
Samd1	0.000166887	2	6	12	0.00312633
Hnrnpul2	0.000168067	12	8	12	0.00314413
Zfp800	0.000170983	12	8	12	0.00319433
Eif1b	0.0001723	2	4	12	0.00321455
Itga10	0.000173599	12	6	12	0.00322606
Tle1	0.000173624	12	4	12	0.00322606
Tma16	0.000173624	12	8	12	0.00322606
Tgtp1	0.000174834	8	6	12	0.00323537
Nolc1	0.000174834	12	6	12	0.00323537
Urb2	0.000174834	12	6	12	0.00323537
Mthfd1l	0.000177847	2	6	12	0.00325201
Hnrnph3	0.000177847	2	6	12	0.00325201
Mir22hg	0.000178345	8	4	12	0.00325201
Rhob	0.000178345	2	4	12	0.00325201
Kank1	0.000177847	6	6	12	0.00325201
Rrp12	0.000178345	12	8	12	0.00325201
Mdm4	0.000178345	2	4	12	0.00325201
Anp32b	0.00017647	2	4	12	0.00325201
Atp13a2	0.000178345	10	8	12	0.00325201
Klf13	0.000177847	10	6	12	0.00325201
2010320M18Rik	0.000177847	8	6	12	0.00325201
Ublcp1	0.000180485	2	6	12	0.0032811
Fubp1	0.000180485	2	6	12	0.0032811
Eif2b4	0.000180659	12	8	12	0.0032811
Txlng	0.000181173	2	8	12	0.00328607
Bin3	0.000186316	6	10	12	0.00337042
Lamtor3	0.000186316	12	6	12	0.00337042
Vcp	0.000186838	10	4	12	0.00337096
Mesdc1	0.000186838	12	8	12	0.00337096
Xpo1	0.000189509	12	6	12	0.00341016
Med21	0.000189509	4	6	12	0.00341016
Rbm33	0.000189809	8	4	12	0.00341109
2410004B18Rik	0.000190373	2	4	12	0.00341674
Lrrc4c	0.000190937	6	8	12	0.00342237
Nt5dc2	0.000195331	2	4	12	0.00349655
Pawr	0.000197933	2	8	12	0.0035344
Rn45s	0.000198533	6	6	12	0.0035344
Ier5	0.000198994	12	8	12	0.0035344
Supt20	0.000198533	2	6	12	0.0035344
Ints3	0.000198533	2	6	12	0.0035344
Hmgb3	0.000198994	8	6	12	0.0035344
Oas1a	0.0001993	12	8	12	0.00353525
Dcaf8	0.000200484	8	8	12	0.00354706
Cutal	0.000200484	6	8	12	0.00354706
Otud7b	0.000203823	12	8	12	0.00360149
Smchd1	0.000204761	12	6	12	0.0036134
Ctrl	0.000207557	2	6	12	0.00365803
Rnf19a	0.000210031	2	4	12	0.00366857
Doc2g	0.000210031	2	4	12	0.00366857
Arpc5l	0.00020879	4	4	12	0.00366857
Tdo2	0.000210031	6	8	12	0.00366857
8430408G22Rik	0.00020879	8	4	12	0.00366857
Leng1	0.000210031	2	4	12	0.00366857
Zfp180	0.000210031	2	4	12	0.00366857
Cep76	0.000214999	12	6	12	0.00373629
Bbc3	0.000214999	6	6	12	0.00373629
Cebpg	0.000214999	2	6	12	0.00373629
4931428F04Rik	0.00021447	2	4	12	0.00373629
Cep95	0.000219577	2	4	12	0.00380619
Lad1	0.000219577	2	8	12	0.00380619
Prr13	0.000225237	6	6	12	0.00387974
Carns1	0.000225193	8	4	12	0.00387974
Zbtb18	0.000225237	2	6	12	0.00387974
Ppp2r5a	0.000225193	6	8	12	0.00387974
Nckipsd	0.000225237	12	6	12	0.00387974
Sdr42e1	0.000229419	8	4	12	0.00394682
Herpud1	0.00023308	2	6	12	0.00400477
Xpo4	0.000235591	12	4	12	0.00402321
Ripk4	0.000235917	2	4	12	0.00402321
Mknk1	0.000235917	12	8	12	0.00402321
Rasa4	0.000235917	10	8	12	0.00402321
4933431G14Rik	0.000235917	2	4	12	0.00402321
Dusp4	0.000235917	10	8	12	0.00402321
Rp9	0.000237441	8	2	12	0.00404418
Adam1a	0.000240714	4	4	12	0.00409483
Ostm1	0.000243694	12	6	12	0.00412502
Scimp	0.000243694	12	6	12	0.00412502
Rnd1	0.000243694	6	6	12	0.00412502
Sprn	0.000243694	8	6	12	0.00412502
Mtmr4	0.00025275	2	8	12	0.00425204
Etohi1	0.00025275	2	4	12	0.00425204
Unc45a	0.00025275	12	8	12	0.00425204
Eif4ebp1	0.00025275	2	4	12	0.00425204
Lonrf1	0.00025275	2	4	12	0.00425204
Heatr3	0.000253523	12	8	12	0.00425982
Cacul1	0.000255298	2	6	12	0.0042739
B4galt3	0.000255298	2	6	12	0.0042739
Polr1b	0.000255298	12	6	12	0.0042739
Dynll1	0.000256806	2	6	12	0.0042939
Zfp623	0.000257363	2	4	12	0.00429797
Pdpr	0.000262825	10	6	12	0.00438384
0610031O16Rik	0.000264786	10	4	12	0.0043898
Klhl8	0.000264786	10	4	12	0.0043898
Clpb	0.000264786	10	4	12	0.0043898
Prr36	0.000264786	4	8	12	0.0043898
Exoc8	0.000264786	12	8	12	0.0043898
D10Wsu102e	0.000265596	12	8	12	0.00439791
Sdccag3	0.000270619	4	4	12	0.00447028
Id3	0.000270619	4	4	12	0.00447028
Rfx4	0.000275967	8	6	12	0.00452044
Rab1	0.000275967	4	6	12	0.00452044
Irf2bpl	0.000275967	2	6	12	0.00452044
Rnf31	0.000275967	12	6	12	0.00452044
Gm6548	0.000275967	2	6	12	0.00452044
Slc35a4	0.000275967	12	6	12	0.00452044
Vps4a	0.000275967	12	6	12	0.00452044
Nedd9	0.000276821	12	8	12	0.00452362
Rint1	0.000276821	12	8	12	0.00452362
Heatr1	0.000283458	12	8	12	0.00461006
Tuba1b	0.000283112	6	4	12	0.00461006
Dennd1a	0.000283458	6	8	12	0.00461006
Pptc7	0.000283458	10	8	12	0.00461006
Lrit1	0.000285175	8	6	12	0.00463248
Rnf215	0.000286342	4	2	12	0.00464594
Hs3st3b1	0.000286882	12	10	12	0.00464919
Phospho2	0.000289108	2	6	12	0.0046577
Pank2	0.000289108	2	6	12	0.0046577
3110082I17Rik	0.000288857	12	4	12	0.0046577
Edrf1	0.000289108	12	6	12	0.0046577
Slc10a2	0.000288857	4	4	12	0.0046577
Pknox1	0.000293434	2	8	12	0.00472183
Ipo4	0.000296956	12	4	12	0.0047506
Ugt3a1	0.000296956	10	4	12	0.0047506
Dnd1	0.000296956	2	4	12	0.0047506
Plcl1	0.000296656	12	8	12	0.0047506
2810403A07Rik	0.000296956	2	8	12	0.0047506
Larp4b	0.000297362	12	6	12	0.00475155
Serpina10	0.000298792	12	10	12	0.00475221
Gm14137	0.000298792	4	2	12	0.00475221
Cd163	0.000298755	12	6	12	0.00475221
Fhod1	0.000298792	4	2	12	0.00475221
Plekho1	0.000302249	12	6	12	0.00480163
Bcar3	0.000303911	6	6	12	0.00481685
Tmc4	0.000303754	2	4	12	0.00481685
Cdc42ep1	0.000309539	2	6	12	0.00488908
Jag1	0.000309539	2	4	12	0.00488908
Arih1	0.000309539	2	4	12	0.00488908
Tnfrsf11b	0.000310454	10	4	12	0.00489224
Tes	0.000310454	2	8	12	0.00489224
Ddx21	0.00031223	12	6	12	0.00491457
Tppp	0.000317651	2	4	12	0.00497133
Flnb	0.000317651	12	8	12	0.00497133
Dedd	0.000317651	2	4	12	0.00497133
Dlc1	0.000317651	6	8	12	0.00497133
Clasp2	0.000317651	10	4	12	0.00497133
Tmed8	0.000321361	2	4	12	0.00502366
Mmgt2	0.000323952	2	8	12	0.00505262
Mat2a	0.000323952	2	4	12	0.00505262
Ildr1	0.000327098	4	6	12	0.00509009
Ilf2	0.000327098	8	6	12	0.00509009
Fam102b	0.000329618	10	10	12	0.00512348
Zmat3	0.000332777	12	8	12	0.00516087
Il10ra	0.000332777	10	8	12	0.00516087
Gne	0.000336196	12	6	12	0.005208
Fbln7	0.00033745	2	8	12	0.00522151
Adgra2	0.000339019	4	6	12	0.00523396
Zdhhc7	0.000338756	10	8	12	0.00523396
Zfp36l1	0.000341966	4	6	12	0.00526167
Synpo	0.000341966	2	6	12	0.00526167
Arhgef19	0.000341966	4	6	12	0.00526167
Hebp2	0.0003446	12	10	12	0.00529031
Gid4	0.0003446	10	2	12	0.00529031
Dos	0.000347903	4	4	12	0.00530533
D930048N14Rik	0.000347903	4	8	12	0.00530533
Tnfsf12	0.000347903	2	4	12	0.00530533
Mipep	0.000347903	10	4	12	0.00530533
Pm20d2	0.000347903	6	8	12	0.00530533
B4galt1	0.000347903	2	4	12	0.00530533
Gm11437	0.00035294	6	6	12	0.00537018
Slc1a5	0.00035294	2	6	12	0.00537018
Fkbp14	0.000353759	4	10	12	0.00537667
Lrrc16a	0.000355694	8	8	12	0.0053941
4831440E17Rik	0.000355694	8	4	12	0.0053941
Ptges3	0.000361336	2	8	12	0.00543951
Cenpb	0.000361469	8	6	12	0.00543951
Snx21	0.000361336	8	4	12	0.00543951
Sfpq	0.000361336	2	4	12	0.00543951
Eya3	0.000361469	12	6	12	0.00543951
Tmem120b	0.000361336	2	4	12	0.00543951
E2f4	0.000361469	12	10	12	0.00543951
Stxbp3-ps	0.00036303	6	8	12	0.00545102
Gja4	0.00036303	10	8	12	0.00545102
Ocln	0.000369747	6	6	12	0.00552763
Ube2f	0.000369747	2	6	12	0.00552763
C130074G19Rik	0.000369747	8	6	12	0.00552763
Fam96b	0.00036929	4	4	12	0.00552763
Zfp236	0.000372632	12	8	12	0.00556469
Aurkb	0.000378542	12	8	12	0.00562229
Vegfa	0.000378542	4	4	12	0.00562229
Avpi1	0.000377742	12	10	12	0.00562229
Zfp14	0.000377872	10	10	12	0.00562229
Morf4l2	0.000377742	12	10	12	0.00562229
Lgals3	0.000384323	10	10	12	0.00568349
Fzd6	0.000384323	8	4	12	0.00568349
6430548M08Rik	0.000384323	12	6	12	0.00568349
Fam118b	0.000384323	12	8	12	0.00568349
Eif2d	0.000386553	12	6	12	0.00571031
Ctsf	0.00038957	10	8	12	0.005724
Dock8	0.00038957	10	4	12	0.005724
Ccnj	0.00038957	2	4	12	0.005724
Klhl41	0.00038957	12	8	12	0.005724
Sap30	0.00038957	12	8	12	0.005724
Dcun1d2	0.000391483	12	8	12	0.00574595
Scarf1	0.000394447	2	6	12	0.00578325
Nek9	0.0003986	12	6	12	0.00580684
Cdip1	0.000397988	10	8	12	0.00580684
Fam189b	0.000397988	2	4	12	0.00580684
Cda	0.000397988	4	8	12	0.00580684
Ptpn12	0.0003986	2	6	12	0.00580684
Cds1	0.0003986	12	6	12	0.00580684
Dvl3	0.000402624	2	6	12	0.00585923
Mfsd11	0.000405929	2	4	12	0.00589694
Zfp410	0.000406508	2	4	12	0.00589694
Vav3	0.000406508	2	4	12	0.00589694
Gstm6	0.000410589	4	10	12	0.00594985
4632428N05Rik	0.000417581	12	6	12	0.00595662
Trim80	0.000417581	6	6	12	0.00595662
Fos	0.000417581	2	6	12	0.00595662
Ubr7	0.000417581	12	6	12	0.00595662
AW209491	0.00041694	2	4	12	0.00595662
Ripk1	0.000417581	2	6	12	0.00595662
Atxn7	0.000417581	2	6	12	0.00595662
Cebpd	0.00041694	2	4	12	0.00595662
AA986860	0.000417581	2	6	12	0.00595662
Alpl	0.000417581	2	6	12	0.00595662
Pik3cd	0.00041694	10	8	12	0.00595662
Slc6a12	0.000417581	8	6	12	0.00595662
Cadm4	0.00041694	2	4	12	0.00595662
Gtf2h1	0.000417581	2	6	12	0.00595662
Tat	0.000417581	2	6	12	0.00595662
AA474331	0.000427762	10	6	12	0.00608284
Bap1	0.000427762	12	6	12	0.00608284
Magoh	0.000427762	4	6	12	0.00608284
Arhgap9	0.000435892	10	8	12	0.00612528
Rnf145	0.000434456	12	8	12	0.00612528
2210408I21Rik	0.000436562	12	6	12	0.00612528
Cmya5	0.000431854	10	10	12	0.00612528
Mocs1	0.000436562	8	6	12	0.00612528
Mterf4	0.000436562	8	6	12	0.00612528
Vapb	0.000435892	10	8	12	0.00612528
Fcgr1	0.000435892	12	8	12	0.00612528
Zmym1	0.000436562	2	6	12	0.00612528
Ube2h	0.000433092	8	6	12	0.00612528
Sertad1	0.000433496	10	10	12	0.00612528
Mt1	0.000435892	12	8	12	0.00612528
Pls3	0.000435892	6	8	12	0.00612528
Wasf1	0.000444972	4	8	12	0.00619882
2610507I01Rik	0.000444972	8	4	12	0.00619882
1300002E11Rik	0.000444972	6	4	12	0.00619882
Stk40	0.000444972	4	4	12	0.00619882
Whamm	0.000444972	6	8	12	0.00619882
Pak1	0.000444972	12	8	12	0.00619882
Acat1	0.000444972	8	4	12	0.00619882
Slc22a23	0.000449765	12	6	12	0.00622758
Rabif	0.000449765	12	6	12	0.00622758
Rfc3	0.000449765	8	6	12	0.00622758
Capg	0.00044961	10	8	12	0.00622758
LOC102636514	0.000448132	2	6	12	0.00622758
Cyp8b1	0.000448132	8	6	12	0.00622758
Clic5	0.000454844	6	8	12	0.00628936
Sfr1	0.000455145	8	4	12	0.00628936
1700047I17Rik2	0.000460157	12	8	12	0.00635221
Cdk1	0.000466161	12	8	12	0.00641568
Ikzf4	0.000466161	2	4	12	0.00641568
Map3k10	0.000466161	10	8	12	0.00641568
Cep85l	0.000471182	10	6	12	0.00643949
Rapgef1	0.000471182	12	6	12	0.00643949
Zfp9	0.000471182	2	6	12	0.00643949
Zfp580	0.000471182	8	6	12	0.00643949
Cirh1a	0.000471182	12	6	12	0.00643949
Tbcel	0.000471182	8	6	12	0.00643949
Tnfaip8l3	0.000471182	8	6	12	0.00643949
Akr1b10	0.000472905	10	10	12	0.00645659
Lactb	0.000474463	10	2	12	0.00647141
Ltn1	0.000477327	10	8	12	0.00649753
Kcnc3	0.000477327	2	8	12	0.00649753
Mfap1a	0.000479832	2	4	12	0.00651221
Gdap2	0.000479832	4	4	12	0.00651221
Pon1	0.000479832	6	8	12	0.00651221
Idh3a	0.000481798	12	8	12	0.00653241
Rad1	0.00048735	2	4	12	0.00658163
Twf1	0.00048735	2	8	12	0.00658163
Aptx	0.00048735	10	4	12	0.00658163
Pomgnt1	0.00048735	12	8	12	0.00658163
Ssr2	0.0004926	4	6	12	0.00663943
Pvrl2	0.0004926	12	6	12	0.00663943
Myo1c	0.000497124	12	8	12	0.00665456
Gdf10	0.000495446	12	10	12	0.00665456
Prkdc	0.000496029	12	2	12	0.00665456
Heatr5b	0.000497124	12	8	12	0.00665456
Tmem135	0.000497124	4	8	12	0.00665456
Dpagt1	0.000496029	12	10	12	0.00665456
Tlr8	0.000497124	12	8	12	0.00665456
Grhl1	0.00049907	12	8	12	0.00665459
Tmem181c-ps	0.000498416	12	6	12	0.00665459
Eefsec	0.000499024	6	8	12	0.00665459
Tsku	0.000498416	2	6	12	0.00665459
Klc1	0.000500787	12	8	12	0.00667099
Sf3a1	0.00050474	12	10	12	0.00671712
Morc3	0.000507047	2	6	12	0.00672168
Ubr1	0.000507047	10	6	12	0.00672168
Srsf10	0.000507047	2	6	12	0.00672168
Trim12c	0.000507047	8	6	12	0.00672168
Rasip1	0.000514017	12	6	12	0.00680092
Eri2	0.000514017	12	6	12	0.00680092
Cacnb1	0.000517596	10	10	12	0.00681523
Adgrv1	0.000520796	10	4	12	0.00681523
Gm11127	0.000521071	12	6	12	0.00681523
Ralbp1	0.000521071	2	6	12	0.00681523
Zfp931	0.000520796	12	8	12	0.00681523
Sel1l3	0.000519038	12	10	12	0.00681523
Crlf2	0.000519038	12	10	12	0.00681523
Kctd10	0.000517596	10	10	12	0.00681523
2410131K14Rik	0.000520796	10	8	12	0.00681523
Slc35e1	0.000520796	12	8	12	0.00681523
Dapk2	0.000520796	4	4	12	0.00681523
Uba5	0.000521071	12	10	12	0.00681523
Pctp	0.000531495	6	8	12	0.00691196
Fbxl20	0.000531192	8	6	12	0.00691196
Id2	0.000531192	4	6	12	0.00691196
Ints8	0.000531192	2	6	12	0.00691196
Cdk2ap1	0.000531192	2	6	12	0.00691196
Malsu1	0.000531192	12	6	12	0.00691196
Zfp830	0.000544469	2	4	12	0.00704722
Tmem229b	0.000544469	10	4	12	0.00704722
Utp11l	0.000544469	6	4	12	0.00704722
Proser3	0.000542631	2	10	12	0.00704722
Dusp7	0.000543533	12	6	12	0.00704722
Ptch1	0.000554968	2	4	12	0.00714736
Tmem173	0.000553935	12	6	12	0.00714736
Sema6d	0.000553935	10	10	12	0.00714736
Star	0.000555337	10	6	12	0.00714736
Calr3	0.000554968	10	4	12	0.00714736
Fundc2	0.000554969	10	4	12	0.00714736
Ccdc107	0.000564114	10	4	12	0.0072535
C2cd2	0.000571119	8	6	12	0.00732981
Ccdc85b	0.000571119	12	6	12	0.00732981
Trim41	0.000572556	2	4	12	0.0073345
Trak2	0.000572556	12	8	12	0.0073345
BC068281	0.000581396	2	4	12	0.00740617
Dpysl2	0.000581396	4	4	12	0.00740617
Dnajb11	0.000581396	2	8	12	0.00740617
Foxn2	0.000581396	12	8	12	0.00740617
Slc4a2	0.000579482	12	6	12	0.00740617
Ifitm2	0.000581396	12	8	12	0.00740617
Klb	0.00058314	8	4	12	0.00742149
Zfp219	0.000587225	4	4	12	0.00746653
Xpnpep1	0.000593313	12	2	12	0.00753695
Lrp11	0.000598316	2	6	12	0.00755842
Rnmtl1	0.000598316	12	6	12	0.00755842
Snx11	0.000598316	12	6	12	0.00755842
Ripk3	0.000598316	12	6	12	0.00755842
Ndst1	0.000598316	8	6	12	0.00755842
Epha1	0.000598316	12	6	12	0.00755842
Ccdc30	0.000599821	10	4	12	0.00756348
Ccdc90b	0.000599821	8	4	12	0.00756348
Prlr	0.000607823	6	8	12	0.00763626
Dnaaf5	0.000607823	12	4	12	0.00763626
Med17	0.000607823	2	4	12	0.00763626
Acot9	0.000607823	12	8	12	0.00763626
1810026B05Rik	0.000615188	2	6	12	0.00772171
Calhm2	0.000619109	10	10	12	0.00774962
Sh2b2	0.000619078	2	4	12	0.00774962
Gm6484	0.000619078	4	4	12	0.00774962
Uspl1	0.000625512	2	6	12	0.00781547
Clec1b	0.000625512	10	6	12	0.00781547
Shoc2	0.000641009	6	8	12	0.0080018
Utp18	0.000642723	2	6	12	0.0080086
Foxred1	0.000642723	12	6	12	0.0080086
Ccdc157	0.000648558	2	4	12	0.008052
Metrnl	0.000648558	12	8	12	0.008052
Tmem151a	0.000648404	10	2	12	0.008052
Oraov1	0.000648558	12	8	12	0.008052
Fbxl6	0.000652708	12	6	12	0.00808885
Ppm1m	0.000652708	12	6	12	0.00808885
Myadm	0.000654254	2	6	12	0.00810068
Pitpnm2	0.000657216	2	4	12	0.00813001
Zcchc8	0.000660677	2	8	12	0.00816544
Ptpdc1	0.000665714	10	4	12	0.00822028
Inhbe	0.000673329	2	6	12	0.00824737
1810034E14Rik	0.000673329	6	6	12	0.00824737
Ttc9c	0.000673329	2	6	12	0.00824737
Cyp2c50	0.000671533	6	8	12	0.00824737
Rab3gap1	0.000673329	12	6	12	0.00824737
Srp72	0.000670702	12	10	12	0.00824737
Cd207	0.000673329	2	6	12	0.00824737
Lrrc32	0.000673329	2	6	12	0.00824737
Cdc25a	0.000673329	2	6	12	0.00824737
Dchs1	0.000676595	10	10	12	0.00827998
Mrps2	0.000678038	2	8	12	0.00828283
Ube2q1	0.000678038	10	8	12	0.00828283
Serpinf1	0.000682717	6	6	12	0.00832514
Plekha8	0.000682717	2	6	12	0.00832514
Cct4	0.000685409	2	6	12	0.00835052
Rilp	0.000690077	4	8	12	0.00835536
Arf6	0.000690077	12	8	12	0.00835536
Fxn	0.000690077	6	8	12	0.00835536
Naa15	0.000690077	2	4	12	0.00835536
Sec22b	0.000690077	4	4	12	0.00835536
Klhl9	0.000690077	12	8	12	0.00835536
Timp1	0.000690077	2	4	12	0.00835536
Haus5	0.000702057	10	8	12	0.00849291
Qrsl1	0.000703935	12	6	12	0.00849311
Engase	0.000703935	12	6	12	0.00849311
Zfr	0.000703935	2	6	12	0.00849311
Atp10d	0.000704923	2	4	12	0.00849755
Brix1	0.000708257	12	10	12	0.00853023
Cox10	0.000722938	12	8	12	0.00864621
Rsl1d1	0.000722938	12	8	12	0.00864621
Epb4.1l5	0.000722671	4	6	12	0.00864621
Ap5s1	0.000722697	6	8	12	0.00864621
Mkks	0.000722671	2	6	12	0.00864621
Mms22l	0.000722938	10	4	12	0.00864621
Agap3	0.000722938	10	8	12	0.00864621
Zmym3	0.000722697	8	6	12	0.00864621
Fyn	0.000736998	10	8	12	0.00880667
Sac3d1	0.000738491	2	6	12	0.00880815
Orm2	0.000739051	12	10	12	0.00880815
Pkn1	0.000738491	10	6	12	0.00880815
Mier2	0.000755799	2	4	12	0.00891477
Cwc25	0.000757084	2	6	12	0.00891477
Fam20a	0.000757084	6	6	12	0.00891477
Narfl	0.000757084	12	6	12	0.00891477
Mapk14	0.000757084	2	6	12	0.00891477
Taf7	0.000757084	6	6	12	0.00891477
Onecut2	0.000757084	2	6	12	0.00891477
Tfcp2l1	0.000755799	6	8	12	0.00891477
Abl1	0.000757084	12	6	12	0.00891477
Tmem175	0.000757084	8	6	12	0.00891477
Ap2a1	0.000757084	12	6	12	0.00891477
Fadd	0.000757111	8	6	12	0.00891477
Fendrr	0.000757084	4	6	12	0.00891477
Tagln	0.000757111	2	6	12	0.00891477
A330093E20Rik	0.000768645	8	4	12	0.00901956
Orc4	0.000768645	12	8	12	0.00901956
Chmp4b	0.000768645	10	8	12	0.00901956
St3gal2	0.000768645	12	8	12	0.00901956
Smg1	0.00077752	12	8	12	0.00911589
Smyd4	0.000791497	8	6	12	0.00924809
Ncf1	0.000791497	12	6	12	0.00924809
Il17ra	0.000791497	12	6	12	0.00924809
Ccpg1os	0.000791497	8	6	12	0.00924809
Dohh	0.000805248	2	4	12	0.00930554
Sp4	0.000805248	6	8	12	0.00930554
Donson	0.000805248	2	4	12	0.00930554
Haghl	0.000805248	10	4	12	0.00930554
Fkbp2	0.000805248	6	4	12	0.00930554
Sgpp2	0.000805248	2	8	12	0.00930554
Yod1	0.000805248	2	4	12	0.00930554
Dcaf17	0.000805248	10	4	12	0.00930554
Rbm12	0.000800869	12	8	12	0.00930554
Dhcr24	0.000805248	2	8	12	0.00930554
Fxyd1	0.000800869	6	6	12	0.00930554
Gys1	0.000805248	12	8	12	0.00930554
Map1lc3b	0.000805248	2	4	12	0.00930554
Ssr3	0.000811858	4	6	12	0.00936611
Thumpd3	0.000811858	12	6	12	0.00936611
G3bp1	0.000839005	2	6	12	0.00962094
Srp68	0.00083751	4	2	12	0.00962094
Ints5	0.00083751	2	4	12	0.00962094
Fastkd1	0.000839566	2	4	12	0.00962094
Thbs1	0.000839005	2	6	12	0.00962094
Tlr4	0.000839005	12	6	12	0.00962094
Igfbp7	0.000839005	2	6	12	0.00962094
Mphosph9	0.00083751	10	8	12	0.00962094
Nup37	0.00084185	8	4	12	0.00962295
Mettl17	0.00084185	2	4	12	0.00962295
Unc13b	0.00084185	2	8	12	0.00962295
Tgtp2	0.000850517	8	6	12	0.00967358
2410016O06Rik	0.000850517	12	6	12	0.00967358
Ptpn2	0.000850517	4	6	12	0.00967358
Alpk1	0.000850517	2	6	12	0.00967358
Acer2	0.000850517	12	6	12	0.00967358
Prkrip1	0.000850517	2	6	12	0.00967358
Trappc13	0.000855525	12	8	12	0.00970634
Traf3ip1	0.000855525	12	8	12	0.00970634
Golt1b	0.000855525	12	8	12	0.00970634
Cdk5rap2	0.000878452	10	4	12	0.00991717
Inpp5b	0.000877729	4	8	12	0.00991717
Cdk11b	0.000877729	12	8	12	0.00991717
Zfp667	0.000878452	10	4	12	0.00991717
Ing2	0.000877729	8	4	12	0.00991717
Atm	0.000877729	10	4	12	0.00991717
Ppil1	0.000889177	4	6	12	0.0100053
Nat14	0.000889177	2	6	12	0.0100053
Bag3	0.000889177	2	6	12	0.0100053
Dcaf15	0.000889177	8	6	12	0.0100053
Fam120b	0.000896264	2	4	12	0.0100355
Mettl4	0.000896264	12	4	12	0.0100355
Cers6	0.000896264	12	8	12	0.0100355
1810062G17Rik	0.000894946	8	4	12	0.0100355
D7Ertd143e	0.000896264	8	8	12	0.0100355
Usf2	0.000896264	8	4	12	0.0100355
Adarb1	0.000911261	12	6	12	0.0101619
Bzw1	0.000911261	12	6	12	0.0101619
Gpr19	0.000911261	8	6	12	0.0101619
Ccdc97	0.000911261	2	6	12	0.0101619
Cdv3	0.000911261	12	6	12	0.0101619
Sec14l1	0.000929091	2	6	12	0.0102937
Foxa1	0.000929091	12	6	12	0.0102937
Gnpda1	0.000929091	6	8	12	0.0102937
Nr6a1	0.000929091	8	4	12	0.0102937
Rtn4rl2	0.000929091	12	6	12	0.0102937
Bmf	0.000924805	8	6	12	0.0102937
Mfap1b	0.000924805	10	8	12	0.0102937
Fbxo42	0.000929091	12	6	12	0.0102937
Zfp367	0.000937003	6	8	12	0.0103373
Eif1ad	0.000937563	12	8	12	0.0103373
Armc10	0.000937563	6	8	12	0.0103373
Ccdc64	0.000937003	4	8	12	0.0103373
Irf2bp1	0.000937003	2	4	12	0.0103373
Ccdc84	0.000937003	4	4	12	0.0103373
Traf7	0.000940642	2	4	12	0.0103546
Ppp1r18	0.000940642	10	8	12	0.0103546
Rpph1	0.000944845	8	4	12	0.0103925
Alkbh1	0.000951521	12	8	12	0.0104417
Agtr1a	0.000954654	8	6	12	0.0104417
Zmym2	0.000954654	12	6	12	0.0104417
Rprd1a	0.000954654	2	6	12	0.0104417
Sdad1	0.000954654	12	6	12	0.0104417
Cdkn1b	0.000954053	8	4	12	0.0104417
Trip4	0.000954654	8	6	12	0.0104417
Ftsj3	0.000959664	12	10	12	0.0104881
Itsn2	0.000966842	10	10	12	0.0105582
1190007I07Rik	0.000971322	8	6	12	0.0105818
Zcchc10	0.000971322	2	6	12	0.0105818
Atpaf1	0.000971322	10	6	12	0.0105818
Fem1a	0.000974096	12	4	12	0.0106036
Ppp6r2	0.000977742	10	4	12	0.0106179
Shb	0.000977742	12	8	12	0.0106179
Oma1	0.000977742	10	4	12	0.0106179
Erbb3	0.000980179	6	8	12	0.0106275
Camk1	0.000980179	12	8	12	0.0106275
Mbd6	0.000996831	2	8	12	0.0107457
Nemf	0.000996831	2	8	12	0.0107457
Cdh24	0.000996831	2	4	12	0.0107457
Brpf3	0.000998048	2	6	12	0.0107457
Ffar4	0.000996831	2	4	12	0.0107457
Cebpb	0.000996831	2	4	12	0.0107457
Clk2	0.000996831	2	8	12	0.0107457
Cyp3a41b	0.00099814	10	2	12	0.0107457
Clec2h	0.000998048	8	6	12	0.0107457
Numb	0.00102195	4	6	12	0.010959
Dnase1l2	0.00102195	2	6	12	0.010959
Polr1c	0.00102195	12	6	12	0.010959
Tagln2	0.00102048	4	4	12	0.010959
Fosl2	0.00102195	2	6	12	0.010959
Cyp3a11	0.00102404	8	6	12	0.0109727
Acbd5	0.00102811	8	6	12	0.010982
Lcn2	0.00102615	12	8	12	0.010982
Slc20a1	0.00102811	12	6	12	0.010982
Mrpl3	0.00102811	2	6	12	0.0109821
Dlec1	0.00104214	12	8	12	0.0110705
Gna11	0.00104612	12	8	12	0.0110705
Obscn	0.00104691	10	10	12	0.0110705
Tagln3	0.00104144	2	6	12	0.0110705
Gtf2f1	0.00104557	12	8	12	0.0110705
Rce1	0.00104214	2	8	12	0.0110705
Bcl2l1	0.00104214	12	8	12	0.0110705
Chmp4c	0.00104691	12	10	12	0.0110705
Tmod4	0.00104214	2	4	12	0.0110705
Fam132a	0.00104612	2	4	12	0.0110705
Nop14	0.00104567	12	10	12	0.0110705
Mkrn2	0.00104214	10	4	12	0.0110705
Plet1	0.00104612	2	8	12	0.0110705
H2afv	0.00105751	8	4	12	0.011097
Serpina3c	0.00105751	2	4	12	0.011097
Sema6b	0.00105751	2	4	12	0.011097
Epas1	0.00105751	2	4	12	0.011097
Zmynd19	0.00105751	2	4	12	0.011097
Trp53rka	0.00105751	2	4	12	0.011097
Rnf20	0.00105751	12	8	12	0.011097
Lpcat3	0.00105751	8	4	12	0.011097
Hp	0.00105751	12	8	12	0.011097
Bcl9l	0.00105751	2	4	12	0.011097
Sarnp	0.00107062	4	6	12	0.0111831
Dek	0.00106743	8	8	12	0.0111831
Meiob	0.00107062	8	6	12	0.0111831
Pms1	0.00107062	8	6	12	0.0111831
Odf2	0.00107062	10	6	12	0.0111831
Taf1c	0.00107062	2	6	12	0.0111831
Nol10	0.00107485	12	6	12	0.0112102
Adam4	0.00107485	2	6	12	0.0112102
Lrig1	0.0010852	12	6	12	0.0113096
Luzp1	0.00108745	12	8	12	0.0113158
Frmd4b	0.00108745	6	4	12	0.0113158
Tmprss2	0.0010932	12	10	12	0.0113632
Rbpms2	0.00109367	8	4	12	0.0113632
Kctd2	0.00109996	4	4	12	0.0114199
Rhox5	0.00110787	4	4	12	0.0114586
Eef2	0.00110787	2	4	12	0.0114586
H2afj	0.00110787	2	4	12	0.0114586
Txnl4b	0.00110787	8	4	12	0.0114586
Il34	0.00110787	10	8	12	0.0114586
Cish	0.00111928	12	6	12	0.0115157
Zfp369	0.00111928	10	6	12	0.0115158
1010001N08Rik	0.00111928	6	6	12	0.0115158
Nme7	0.00111928	10	6	12	0.0115158
Gpatch2	0.00111928	12	6	12	0.0115158
Isg20l2	0.00111928	12	6	12	0.0115158
Pus7	0.00111928	2	6	12	0.0115158
Hdac5	0.00112527	6	8	12	0.0115687
Chd3	0.00113688	2	6	12	0.0116356
Serpina4-ps1	0.00113688	12	6	12	0.0116356
Akr1c20	0.00113688	6	6	12	0.0116356
Rbfox2	0.00113688	4	6	12	0.0116356
Trim26	0.00113688	8	6	12	0.0116356
Pigg	0.00113688	4	2	12	0.0116356
Nufip2	0.00114511	2	6	12	0.0116936
Flrt1	0.00114511	2	6	12	0.0116936
Fam20b	0.00114511	12	6	12	0.0116936
3010026O09Rik	0.00115823	6	8	12	0.0117924
Zfp207	0.00115823	2	8	12	0.0117924
Arhgap29	0.00115823	4	8	12	0.0117924
P2ry4	0.00115823	6	8	12	0.0117924
Alox5ap	0.00116628	12	4	12	0.0118567
Kbtbd2	0.00116628	12	8	12	0.0118567
Rpa2	0.00117445	10	4	12	0.0119221
Tprkb	0.00117445	8	4	12	0.0119221
Gm6682	0.00118856	6	2	12	0.0120318
Rrn3	0.00118877	2	4	12	0.0120318
Git2	0.00118856	2	6	12	0.0120318
Gm1943	0.00118856	12	6	12	0.0120318
Txndc11	0.0011906	12	10	12	0.0120393
Slc17a9	0.00119127	12	10	12	0.0120393
Tbc1d25	0.00119964	4	6	12	0.0120527
Nrde2	0.00119964	8	6	12	0.0120527
Cpped1	0.00119964	6	6	12	0.0120527
Ttll4	0.00119964	12	6	12	0.0120527
Cyp26b1	0.00119916	2	6	12	0.0120527
Zfp296	0.00119964	2	6	12	0.0120527
Trim12a	0.00119964	8	6	12	0.0120527
Zfp872	0.00119964	2	6	12	0.0120527
Zfp366	0.00120844	10	8	12	0.0121322
Chrac1	0.00121929	10	4	12	0.0122143
Nup35	0.00121929	12	8	12	0.0122143
Onecut1	0.00121929	2	4	12	0.0122143
Gpr153	0.00122097	2	6	12	0.0122222
Sec14l2	0.00123038	6	8	12	0.0122715
Nrbp2	0.00123038	2	8	12	0.0122715
Terf1	0.00123038	4	8	12	0.0122715
1700056E22Rik	0.00123038	6	8	12	0.0122715
Mospd1	0.00123038	10	4	12	0.0122715
4930404N11Rik	0.00124011	12	8	12	0.0123429
Hnrnpll	0.00124011	2	4	12	0.0123429
Nrxn2	0.00124023	4	10	12	0.0123429
Ppm1k	0.00124542	6	10	12	0.0123855
Arhgdia	0.00125417	12	6	12	0.0124274
Tagap1	0.00125417	12	6	12	0.0124274
Vav2	0.00125417	12	6	12	0.0124274
Gbp4	0.00125417	8	6	12	0.0124274
2610306M01Rik	0.00125417	8	6	12	0.0124274
Gfm2	0.00125894	10	4	12	0.0124656
Phlda1	0.00126254	2	4	12	0.0124922
Ccdc69	0.0012863	4	4	12	0.0126542
Cd300lg	0.0012863	10	4	12	0.0126542
Psen1	0.00128202	2	6	12	0.0126542
Rhpn1	0.0012863	4	4	12	0.0126542
Abca1	0.0012863	12	8	12	0.0126542
Cyp2j5	0.0012863	6	8	12	0.0126542
Gbp10	0.0012863	10	4	12	0.0126542
Gm15800	0.0012863	10	8	12	0.0126542
Dnmbp	0.00129916	8	4	12	0.0127624
Nop2	0.00129916	2	4	12	0.0127624
Aatf	0.00130206	8	4	12	0.0127762
Agpat4	0.00130337	2	4	12	0.0127762
Haus6	0.00130337	10	4	12	0.0127762
Itgb8	0.0013087	2	6	12	0.0127918
Pitpnm1	0.0013087	12	6	12	0.0127918
Ccdc86	0.0013087	12	6	12	0.0127918
Ablim1	0.0013087	6	6	12	0.0127918
Kif1bp	0.00131337	10	10	12	0.0128283
Mark2	0.00132266	12	10	12	0.012906
Nvl	0.00132415	12	6	12	0.012906
Arhgef17	0.00132415	12	8	12	0.012906
Dmpk	0.00133085	10	10	12	0.0129621
Ranbp6	0.00134883	10	10	12	0.0131278
Esrra	0.00135822	2	4	12	0.0132004
Ikbkap	0.00135822	12	4	12	0.0132004
Cntnap1	0.00136543	12	8	12	0.013205
Kifc2	0.00136543	4	8	12	0.013205
Cyp2d9	0.00136543	8	8	12	0.013205
Ss18	0.00136543	2	4	12	0.013205
Btaf1	0.00136543	12	8	12	0.013205
Cacfd1	0.00136323	12	6	12	0.013205
Taf12	0.00136543	2	8	12	0.013205
Serpina3n	0.00137047	12	10	12	0.0132443
Sec62	0.00138721	6	6	12	0.0133966
Cxcr3	0.00139766	4	10	12	0.013488
9330162012Rik	0.00140411	8	6	12	0.0135123
Eif3b	0.00140411	12	6	12	0.0135123
Phldb3	0.00140411	4	6	12	0.0135123
Picalm	0.00140411	2	6	12	0.0135123
Gpr137b-ps	0.00141967	4	4	12	0.0136405
Serpinb1a	0.00142043	4	10	12	0.0136405
Xlr3b	0.00142043	4	4	12	0.0136405
Zfp597	0.0014275	2	4	12	0.0136708
Pigp	0.00142757	12	6	12	0.0136708
Noc3l	0.00142745	2	4	12	0.0136708
2510039O18Rik	0.0014275	10	8	12	0.0136708
Grn	0.00143407	2	6	12	0.0136956
Uqcrb	0.00143407	6	6	12	0.0136956
Rbm8a	0.00143417	4	6	12	0.0136956
H19	0.00143417	12	8	12	0.0136956
Hist1h4k	0.00144599	12	8	12	0.0137414
Lats2	0.00144539	2	4	12	0.0137414
Ece2	0.00144291	12	8	12	0.0137414
Polh	0.00144539	10	4	12	0.0137414
Zfp120	0.00144539	6	8	12	0.0137414
OTTMUSG00000016609	0.00144539	12	8	12	0.0137414
Rarres2	0.00144599	6	8	12	0.0137414
D130043K22Rik	0.00145026	4	10	12	0.0137725
Kank3	0.00145408	10	8	12	0.0137992
Zyx	0.00146114	2	4	12	0.0138566
Spag7	0.00148956	6	8	12	0.0141163
Stat2	0.00150236	2	6	12	0.0141407
Cdca4	0.00150236	12	6	12	0.0141407
Pibf1	0.00150236	10	6	12	0.0141407
6030458C11Rik	0.00150236	12	6	12	0.0141407
Cxxc1	0.00150236	2	6	12	0.0141407
Rrp15	0.00150236	2	6	12	0.0141407
Rabl6	0.00150236	12	6	12	0.0141407
Zdhhc1	0.00150246	2	6	12	0.0141407
Nip7	0.00150236	12	6	12	0.0141407
Irf8	0.00150236	12	6	12	0.0141407
Gm12191	0.00151422	6	4	12	0.0141928
Mad2l1bp	0.00151422	10	8	12	0.0141928
Errfi1	0.00151422	2	4	12	0.0141928
Fbxo31	0.00151422	2	4	12	0.0141928
Twf2	0.00151422	12	8	12	0.0141928
Erdr1	0.00151422	2	4	12	0.0141928
Atf3	0.00153072	2	6	12	0.0143279
Mon1a	0.00153072	2	6	12	0.0143279
Tmem86a	0.00153355	12	2	12	0.0143446
Nes	0.00153537	4	4	12	0.0143518
Fam78a	0.00153891	10	8	12	0.0143751
Sgpp1	0.00157065	6	6	12	0.0146316
Cd44	0.00157065	12	6	12	0.0146316
Skap2	0.00157065	2	6	12	0.0146316
Bckdk	0.00157065	8	6	12	0.0146316
Ndufa4l2	0.00157745	6	8	12	0.0146574
Tdp2	0.00158305	6	8	12	0.0146574
Guca1b	0.00158305	12	8	12	0.0146574
As3mt	0.00157706	4	4	12	0.0146574
Arhgef26	0.00157769	12	6	12	0.0146574
Dact3	0.00158305	4	4	12	0.0146574
Ucp2	0.00158305	12	8	12	0.0146574
Ube2q2	0.00158305	2	4	12	0.0146574
Rab8b	0.00158305	10	8	12	0.0146574
Atg16l1	0.0016003	12	6	12	0.0147971
Fam187b	0.0016003	12	10	12	0.0147971
Eif2s1	0.00160303	12	8	12	0.0148024
D15Ertd621e	0.00160281	10	6	12	0.0148024
Tnfrsf12a	0.00160809	12	8	12	0.0148391
Gbp6	0.00163894	8	6	12	0.0151136
Actg1	0.00165188	4	4	12	0.0151742
1700011H14Rik	0.00165188	2	8	12	0.0151742
Slc29a1	0.00165188	4	8	12	0.0151742
Pex6	0.00164831	12	6	12	0.0151742
4930481A15Rik	0.00165216	8	6	12	0.0151742
Ap4b1	0.00165216	12	4	12	0.0151742
Cactin	0.00167913	12	6	12	0.0152379
2610507B11Rik	0.00167801	10	8	12	0.0152379
Dtnb	0.00167913	2	6	12	0.0152379
Slc17a2	0.00167801	8	4	12	0.0152379
Lppos	0.00167913	8	6	12	0.0152379
Zfp948	0.00167913	4	6	12	0.0152379
Gnmt	0.00167801	8	4	12	0.0152379
Apbb3	0.00167913	12	6	12	0.0152379
Fastkd5	0.00167913	2	6	12	0.0152379
Thbd	0.00167801	10	8	12	0.0152379
Cers2	0.00166696	4	10	12	0.0152379
Plk3	0.00167801	2	4	12	0.0152379
Akt1s1	0.00167801	4	8	12	0.0152379
Lrrc29	0.00167913	8	6	12	0.0152379
Aars	0.00167913	4	6	12	0.0152379
BC048644	0.00167801	8	4	12	0.0152379
1190002N15Rik	0.00167913	2	6	12	0.0152379
Emd	0.00167913	6	6	12	0.0152379
Rgl3	0.00168119	2	8	12	0.0152465
Slx4ip	0.0016879	2	6	12	0.0152973
Eif4a1	0.0017155	2	4	12	0.0155371
Ptprg	0.00172726	10	6	12	0.0156229
Lgr4	0.00172726	8	6	12	0.0156229
Plcb4	0.00173946	12	6	12	0.0157021
Jph2	0.00173944	10	10	12	0.0157021
Cmklr1	0.00173944	10	10	12	0.0157021
Acin1	0.00175428	2	8	12	0.0157428
Filip1l	0.00175428	12	8	12	0.0157428
Rpl10a	0.00175428	2	8	12	0.0157428
Hnrnpm	0.00175428	2	8	12	0.0157428
Msh2	0.00175428	10	4	12	0.0157428
Zfp35	0.00175546	12	6	12	0.0157428
Ppp2r5b	0.00175428	12	8	12	0.0157428
Traf2	0.00175546	12	6	12	0.0157428
Wdtc1	0.00175546	8	6	12	0.0157428
Ddx19b	0.00175546	12	6	12	0.0157428
Sat2	0.00176463	8	6	12	0.0157837
Cln5	0.00176463	2	6	12	0.0157837
Dpf2	0.00176463	12	6	12	0.0157837
Magix	0.00176463	8	6	12	0.0157837
Tcp11l2	0.00177539	8	6	12	0.0158489
Slc7a7	0.00177539	12	6	12	0.0158489
Stip1	0.00177372	2	8	12	0.0158489
H2-K2	0.00178691	4	4	12	0.0159102
Me2	0.00178691	12	8	12	0.0159102
Camk2n1	0.00178691	2	8	12	0.0159102
Cadm1	0.00178691	4	8	12	0.0159102
Kat2b	0.00178989	8	6	12	0.0159264
Inppl1	0.00179952	2	6	12	0.0160017
Tfeb	0.00180161	2	4	12	0.0160099
Ksr1	0.00181191	10	10	12	0.016091
Cdc34	0.00183056	12	8	12	0.0162145
Zfp397	0.00183056	2	4	12	0.0162145
Calcrl	0.00183056	10	4	12	0.0162145
Spsb4	0.00183056	6	8	12	0.0162145
Fam160b1	0.00183565	10	4	12	0.0162491
Socs1	0.00185818	10	8	12	0.0164273
Tnfaip8l1	0.00185818	8	4	12	0.0164273
Sptlc2	0.00185993	4	4	12	0.0164322
Nudcd2	0.00186813	12	8	12	0.0164814
Myom1	0.00187513	2	6	12	0.0164814
Aldh7a1	0.00187513	8	6	12	0.0164814
Epc2	0.00187513	6	6	12	0.0164814
Tada2b	0.00187513	12	6	12	0.0164814
Atp2a2	0.00187513	2	6	12	0.0164814
Aplp1	0.00187513	2	6	12	0.0164814
Sbsn	0.00186813	10	4	12	0.0164814
B330016D10Rik	0.00188986	10	2	12	0.0166002
Adprm	0.00189381	8	4	12	0.0166136
Ube3b	0.00189381	10	8	12	0.0166136
Plcl2	0.00190326	6	8	12	0.0166752
Atp1b1	0.00190326	2	4	12	0.0166752
Spryd7	0.00190683	4	8	12	0.0166957
Asxl2	0.00194264	12	4	12	0.0169443
Trip11	0.00194264	12	8	12	0.0169443
Ghitm	0.00194264	10	4	12	0.0169443
Abcg1	0.00194264	10	8	12	0.0169443
Ighmbp2	0.00194264	10	4	12	0.0169443
Exog	0.00194264	12	8	12	0.0169443
Akap17b	0.00194447	2	6	12	0.0169495
Rgs5	0.00194936	12	4	12	0.0169704
Rplp0	0.00194936	2	4	12	0.0169704
Dennd4b	0.00195159	12	6	12	0.0169791
2210039B01Rik	0.00195498	8	4	12	0.016987
Ppapdc2	0.00195498	8	4	12	0.016987
Lmnb2	0.00196276	2	4	12	0.0170222
Rac3	0.00196276	12	8	12	0.0170222
Man1b1	0.00196036	12	6	12	0.0170222
Cdk5r1	0.0019668	10	10	12	0.0170249
Golm1	0.0019668	10	10	12	0.0170249
Arpc1a	0.0019668	4	2	12	0.0170249
Syne3	0.001984	10	8	12	0.017152
Fes	0.001984	12	8	12	0.017152
Cyb561d1	0.00199371	8	6	12	0.0172143
Elavl1	0.00199371	4	2	12	0.0172143
Pik3c3	0.00199714	8	6	12	0.0172331
Atad5	0.00202253	8	4	12	0.0174039
Cystm1	0.00202711	12	8	12	0.0174039
Wdr55	0.00202253	12	8	12	0.0174039
C330018D20Rik	0.00202711	4	4	12	0.0174039
1110008P14Rik	0.00202711	12	8	12	0.0174039
Magi3	0.00202711	2	8	12	0.0174039
Rhof	0.00202711	4	4	12	0.0174039
Esam	0.00202711	10	8	12	0.0174039
Smarcd2	0.00205623	2	4	12	0.0174786
Btbd6	0.00205623	8	4	12	0.0174786
Sucla2	0.00205623	10	4	12	0.0174786
Gm30505	0.00205623	8	4	12	0.0174786
Dnpep	0.00205623	4	4	12	0.0174786
Parp1	0.00205623	10	8	12	0.0174786
Tmem144	0.00204807	8	6	12	0.0174786
Syt11	0.00204807	2	6	12	0.0174786
Lcmt1	0.00204559	8	6	12	0.0174786
Zfp646	0.00205623	2	4	12	0.0174786
Tmem80	0.00205623	4	8	12	0.0174786
Trmt1	0.00204807	2	4	12	0.0174786
Ift46	0.00204559	8	6	12	0.0174786
Sik2	0.00205623	12	4	12	0.0174786
Fem1b	0.00204807	12	6	12	0.0174786
Gripap1	0.00205623	2	8	12	0.0174786
Pitrm1	0.00207418	10	4	12	0.0175984
Strap	0.00207418	2	4	12	0.0175984
Rdx	0.00207418	10	2	12	0.0175984
Rpl3	0.00208434	12	10	12	0.0176643
Cyp2d26	0.00208453	6	8	12	0.0176643
Sgms2	0.00209224	8	6	12	0.0176859
Rps6	0.00209224	4	6	12	0.0176859
Edc4	0.00209224	12	6	12	0.0176859
Ldhd	0.00209224	12	6	12	0.0176859
Pvrl3	0.00210472	6	4	12	0.0177804
Tmem97	0.00211047	2	4	12	0.0178163
Ntng2	0.00211157	10	4	12	0.0178163
Arap3	0.00211356	4	4	12	0.0178221
Lrrfip2	0.00214969	2	8	12	0.0179281
Zfp445	0.00214969	2	4	12	0.0179281
Rps15a-ps6	0.00213485	6	2	12	0.0179281
Flt4	0.00214969	10	8	12	0.0179281
Shroom1	0.00214969	4	8	12	0.0179281
Rad50	0.00214969	10	4	12	0.0179281
Mybbp1a	0.00214969	12	8	12	0.0179281
Gskip	0.00213602	10	8	12	0.0179281
Utp15	0.00213082	12	6	12	0.0179281
Mccc2	0.00214117	10	2	12	0.0179281
Ntan1	0.00213782	4	10	12	0.0179281
Tbccd1	0.00214969	4	4	12	0.0179281
Spata5l1	0.00214969	12	8	12	0.0179281
Fam63a	0.00214969	8	4	12	0.0179281
Naaa	0.00214969	4	4	12	0.0179281
Enoph1	0.00214969	4	4	12	0.0179281
Vhl	0.00214117	2	6	12	0.0179281
Dnaja2	0.00214969	2	4	12	0.0179281
Synj1	0.00215125	2	6	12	0.0179301
Cyb561	0.00217041	12	8	12	0.0180678
Ythdc1	0.00217041	2	4	12	0.0180678
Fam177a	0.00218619	12	8	12	0.0181472
C1qtnf3	0.00218735	10	6	12	0.0181472
Pak2	0.00218789	12	6	12	0.0181472
1700001C19Rik	0.00218735	8	6	12	0.0181472
Lrpprc	0.00218735	12	6	12	0.0181472
Cat	0.00218789	8	4	12	0.0181472
Ihh	0.00220104	2	4	12	0.0182231
Gm14440	0.00220104	2	4	12	0.0182231
2900005J15Rik	0.00220104	6	8	12	0.0182231
Tsc22d4	0.00220495	12	8	12	0.0182334
Aqp8	0.00220495	6	8	12	0.0182334
9930111J21Rik1	0.00222767	10	10	12	0.018387
Slc25a32	0.00222653	10	6	12	0.018387
Sdcbp	0.00222889	12	6	12	0.018387
Cdc26	0.00222653	8	6	12	0.018387
Mdh1	0.00224316	10	4	12	0.0184602
Wdfy2	0.00224316	12	4	12	0.0184602
C330013J21Rik	0.00224316	2	4	12	0.0184602
Aqp1	0.00224316	10	8	12	0.0184602
Ndufv1	0.00225369	10	8	12	0.0185246
Serp1	0.00225369	2	6	12	0.0185246
Abca9	0.00226579	10	10	12	0.0186129
Wars	0.00227376	4	4	12	0.0186337
Tnfrsf1b	0.00227376	10	8	12	0.0186337
Gusb	0.00227376	12	8	12	0.0186337
Fam20c	0.00227376	4	4	12	0.0186337
Agfg1	0.00229029	12	8	12	0.0187579
Lemd3	0.00230129	12	6	12	0.0187806
Ddit3	0.00230108	2	8	12	0.0187806
Sstr2	0.00230108	2	8	12	0.0187806
Homez	0.00230108	8	4	12	0.0187806
Ebpl	0.00230108	6	8	12	0.0187806
Nudt3	0.00230108	2	4	12	0.0187806
Trpm2	0.00230517	10	8	12	0.0188011
Tgfa	0.00231618	12	10	12	0.0188796
Tsr1	0.00233256	12	6	12	0.018923
Ahnak	0.00233256	12	6	12	0.018923
Mars2	0.00233256	12	6	12	0.018923
Tnfrsf11a	0.00232895	12	8	12	0.018923
Mnda	0.00233256	12	6	12	0.018923
Gcn1l1	0.00233256	12	6	12	0.018923
Leng8	0.00233256	6	6	12	0.018923
Adpgk	0.00232567	12	8	12	0.018923
Tmem119	0.00235613	2	6	12	0.0190916
Rad18	0.00235613	10	6	12	0.0190916
Lppr3	0.00236211	2	6	12	0.0191175
Upk3b	0.00236202	10	4	12	0.0191175
Upb1	0.00237711	8	4	12	0.0191519
Nr2c1	0.00237711	6	8	12	0.0191519
Hn1	0.00237755	12	6	12	0.0191519
Nup155	0.00237711	12	4	12	0.0191519
Slc25a46	0.00237711	10	4	12	0.0191519
Trpv4	0.00237711	12	8	12	0.0191519
Saa3	0.00237711	12	4	12	0.0191519
Ip6k2	0.00237711	8	8	12	0.0191519
1810043G02Rik	0.00240251	8	10	12	0.0193075
Ptch2	0.00240113	2	4	12	0.0193075
Mlxip	0.00240251	10	10	12	0.0193075
Man2b1	0.00239833	10	8	12	0.0193075
Serpina1d	0.00243859	6	6	12	0.019437
Papd7	0.00243859	2	6	12	0.019437
Mblac2	0.00243859	4	6	12	0.019437
Sdf2l1	0.00243985	2	8	12	0.019437
Mir99ahg	0.00243859	6	6	12	0.019437
Zfp945	0.00243859	8	6	12	0.019437
Phlpp1	0.00243859	8	6	12	0.019437
Rnf115	0.00243641	12	4	12	0.019437
Rtca	0.00243859	12	6	12	0.019437
Fam185a	0.00243859	10	6	12	0.019437
Napa	0.00243859	12	6	12	0.019437
Prrg2	0.00243641	6	8	12	0.019437
Serpinh1	0.00243985	4	4	12	0.019437
Lyve1	0.00243859	2	6	12	0.019437
Phldb1	0.00243992	12	8	12	0.019437
Grem2	0.00245857	12	6	12	0.0195742
Trappc10	0.00247824	10	10	12	0.0196004
Rai1	0.00246471	2	4	12	0.0196004
Ctdnep1	0.00247824	12	6	12	0.0196004
Lpgat1	0.00247824	2	6	12	0.0196004
Depdc7	0.00247824	4	6	12	0.0196004
Ralgapb	0.00247824	12	6	12	0.0196004
Pag1	0.00248047	4	4	12	0.0196004
Cd72	0.00248047	12	8	12	0.0196004
Afm	0.00247824	4	6	12	0.0196004
Numa1	0.00247957	6	8	12	0.0196004
Usp31	0.00248047	2	4	12	0.0196004
Hdac6	0.00247824	8	6	12	0.0196004
Armcx6	0.00248047	10	4	12	0.0196004
Sec24d	0.00249727	12	8	12	0.0197218
Atp5b	0.00251253	10	8	12	0.0197286
Tbcd	0.00251172	12	2	12	0.0197286
Bag5	0.00251253	2	4	12	0.0197286
Lyst	0.00251253	12	8	12	0.0197286
Tff3	0.00251253	2	8	12	0.0197286
Garem	0.00251172	2	2	12	0.0197286
Prob1	0.00251172	10	2	12	0.0197286
2210018M11Rik	0.00251172	2	2	12	0.0197286
Sfrp1	0.00251253	4	4	12	0.0197286
Otud4	0.00251253	12	4	12	0.0197286
Nrn1l	0.00252355	2	4	12	0.0198037
Zdhhc20	0.00254461	8	6	12	0.0199547
Ivns1abp	0.00254716	2	4	12	0.0199547
U2af2	0.00254716	2	4	12	0.0199547
Mcm3	0.00255076	6	8	12	0.0199714
Gpr137b	0.00257871	4	2	12	0.0201788
Dxo	0.00259089	12	10	12	0.0202509
Atp5a1	0.00259089	10	4	12	0.0202509
Acox2	0.00259832	8	6	12	0.0202628
Zyg11b	0.00259832	10	6	12	0.0202628
Khdrbs1	0.00259832	12	6	12	0.0202628
Bet1l	0.00259832	12	6	12	0.0202628
Adck1	0.00260122	10	4	12	0.0202739
Axl	0.00260413	10	10	12	0.0202849
Dot1l	0.00262674	12	8	12	0.0202994
Tmpo	0.00262674	2	8	12	0.0202994
Rreb1	0.00262674	12	8	12	0.0202994
Tigd5	0.00262092	10	10	12	0.0202994
H2-M3	0.00262674	10	4	12	0.0202994
Tbc1d8	0.00262674	2	4	12	0.0202994
Cd247	0.00262674	10	4	12	0.0202994
Kif3b	0.00262674	12	4	12	0.0202994
Hist2h2be	0.00262674	2	8	12	0.0202994
Tmem200b	0.00262092	4	2	12	0.0202994
Srrt	0.00262674	2	8	12	0.0202994
Nova2	0.00262674	10	8	12	0.0202994
Cbfb	0.00262674	2	4	12	0.0202994
Pccb	0.00262674	8	4	12	0.0202994
Ttc41	0.00262949	4	4	12	0.0203092
Vipas39	0.00264831	12	4	12	0.020443
1700019G17Rik	0.00265064	6	6	12	0.0204495
Ccdc134	0.00269006	2	4	12	0.0207419
2810403D21Rik	0.00270354	2	2	12	0.0208107
Rslcan18	0.00270241	2	8	12	0.0208107
Ktn1	0.00270241	10	4	12	0.0208107
Slc25a23	0.00271643	6	6	12	0.0208982
Abhd15	0.00272331	10	10	12	0.0209041
Eml4	0.00272249	12	10	12	0.0209041
Zfand2b	0.00272331	6	6	12	0.0209041
Bag4	0.00272331	8	8	12	0.0209041
Slc35e3	0.00274094	2	4	12	0.0209807
Cd63	0.00274094	12	8	12	0.0209807
Ehbp1l1	0.00274094	10	8	12	0.0209807
Tmco3	0.00274094	10	8	12	0.0209807
Zkscan7	0.00274094	10	8	12	0.0209807
Rxra	0.00274901	10	6	12	0.0210189
2610528J11Rik	0.00274887	8	6	12	0.0210189
Socs4	0.00275348	12	8	12	0.0210413
Mfsd9	0.00276053	8	6	12	0.0210835
Iah1	0.00277442	4	8	12	0.0211306
Rps10	0.00277442	2	8	12	0.0211306
Mctp2	0.00277442	6	4	12	0.0211306
Fuom	0.00277442	2	8	12	0.0211306
Adat1	0.00277442	8	8	12	0.0211306
Zranb2	0.00283454	6	6	12	0.0215286
Slain2	0.00283454	2	6	12	0.0215286
Zfp956	0.00283454	8	6	12	0.0215286
Sec11a	0.00283454	4	6	12	0.0215286
Ces1c	0.00283454	4	6	12	0.0215286
Ptger1	0.00284086	10	10	12	0.0215647
Large	0.0028471	10	6	12	0.0216001
Gon4l	0.00285463	12	6	12	0.0216453
Hrsp12	0.00287319	6	8	12	0.0217739
Zfp598	0.00287976	2	8	12	0.0217876
Gm15421	0.00287678	4	4	12	0.0217876
Stbd1	0.00287976	2	2	12	0.0217876
Nipsnap1	0.00290053	8	4	12	0.0218001
Pemt	0.00290053	8	4	12	0.0218001
Ndufs6	0.00290053	6	8	12	0.0218001
Rab11b	0.00290053	8	4	12	0.0218001
Rgp1	0.00290053	12	4	12	0.0218001
9530080O11Rik	0.00288538	10	6	12	0.0218001
Agpat9	0.00289198	2	6	12	0.0218001
Copg1	0.00290053	12	8	12	0.0218001
Rrp8	0.00290053	2	4	12	0.0218001
Adm	0.00289198	2	6	12	0.0218001
Doc2a	0.00289198	2	6	12	0.0218001
Pcid2	0.00289198	12	6	12	0.0218001
Smc4	0.00292229	10	4	12	0.0219516
Mrpl22	0.00294958	4	10	12	0.0221324
Hmgcr	0.00294958	12	10	12	0.0221324
Car8	0.00295425	8	6	12	0.0221552
Mthfd1	0.00296935	10	4	12	0.0222313
Ptprcap	0.00297088	8	6	12	0.0222313
P3h3	0.00296778	4	4	12	0.0222313
Adgre5	0.00297089	10	8	12	0.0222313
Tex2	0.00299084	6	8	12	0.0223075
Dnm1l	0.00299057	2	6	12	0.0223075
Supt3	0.00299084	10	4	12	0.0223075
Mex3c	0.00299057	2	6	12	0.0223075
Men1	0.00299084	2	8	12	0.0223075
Hiat1	0.00299057	2	6	12	0.0223075
Maob	0.00300186	6	8	12	0.0223775
Nin	0.00302663	10	8	12	0.0224158
Cep170b	0.00302344	2	6	12	0.0224158
Slc45a4	0.00302663	10	8	12	0.0224158
Calcoco1	0.00302344	8	6	12	0.0224158
Tram1	0.00302344	4	6	12	0.0224158
St7l	0.00302344	2	6	12	0.0224158
Alg2	0.00302344	4	6	12	0.0224158
Zfp362	0.00302344	8	6	12	0.0224158
Sult1e1	0.00302344	12	6	12	0.0224158
Sec13	0.00302344	12	6	12	0.0224158
Dyrk1b	0.00301066	8	6	12	0.0224158
Blm	0.00302344	8	6	12	0.0224158
Cacna1d	0.00306144	8	4	12	0.0225881
Pck2	0.00306144	12	8	12	0.0225881
Pcnp	0.00306144	4	8	12	0.0225881
Srsf3	0.00306144	4	4	12	0.0225881
Abhd17c	0.00306144	6	8	12	0.0225881
Nat6	0.00306144	2	4	12	0.0225881
C1galt1c1	0.00306144	4	8	12	0.0225881
Kif1b	0.00306472	10	4	12	0.0226
Tbc1d22a	0.00307	8	6	12	0.0226146
Uckl1os	0.00307	12	6	12	0.0226146
Cpne8	0.0030776	12	10	12	0.0226584
Stmn1	0.00312291	12	8	12	0.0229673
Cwf19l2	0.00312291	10	4	12	0.0229673
Wdr81	0.0031265	8	6	12	0.0229712
Tti2	0.00312679	2	4	12	0.0229712
Clk3	0.00313266	6	6	12	0.0230019
Fam83g	0.00315489	4	6	12	0.023128
Snrpd1	0.00315274	6	4	12	0.023128
AW112010	0.00315489	8	6	12	0.023128
G6pc	0.00319413	10	2	12	0.023388
Pabpc1	0.0032006	2	8	12	0.023388
Apoa2	0.0032006	8	4	12	0.023388
Hnf1a	0.0032006	2	8	12	0.023388
Cmtm3	0.0032006	10	8	12	0.023388
Lncbate1	0.0032006	8	4	12	0.023388
Brip1	0.00321619	8	6	12	0.0234518
Txndc5	0.00321619	4	6	12	0.0234518
Klc4	0.00321619	2	6	12	0.0234518
Gtf2ird2	0.00321619	12	6	12	0.0234518
Tmem101	0.00322236	2	8	12	0.0234843
H2-Ob	0.00323024	4	10	12	0.0235292
Psmc3ip	0.00328634	12	6	12	0.0238871
Eif2b2	0.00328634	12	6	12	0.0238871
Polr2f	0.00328634	12	6	12	0.0238871
Prune	0.00328183	6	6	12	0.0238871
Slc13a2	0.00330742	6	8	12	0.0239893
Arid4b	0.00330742	12	8	12	0.0239893
Ino80d	0.00330742	2	4	12	0.0239893
Oas1g	0.00330742	12	8	12	0.0239893
3830408C21Rik	0.00333976	8	8	12	0.0241599
Gm21188	0.00333976	8	8	12	0.0241599
2019-03-02	0.00333976	10	4	12	0.0241599
Ppig	0.00333976	6	4	12	0.0241599
Pde2a	0.00333976	10	4	12	0.0241599
Ggt1	0.00336238	6	6	12	0.0242595
Ptms	0.00336238	6	6	12	0.0242595
Tyrobp	0.00336238	12	6	12	0.0242595
Arhgap17	0.00336238	2	6	12	0.0242595
Nol3	0.00336238	12	6	12	0.0242595
Traf3	0.00337581	12	8	12	0.0242668
Sec24c	0.00337581	12	8	12	0.0242668
Psmd2	0.00337581	10	4	12	0.0242668
Bnip1	0.00337581	8	4	12	0.0242668
Vim	0.00337581	2	4	12	0.0242668
Usp20	0.00337581	10	4	12	0.0242668
Clec4n	0.00337581	12	8	12	0.0242668
Pard3	0.00339868	2	8	12	0.0244185
Mgme1	0.00341137	2	6	12	0.0244968
Nphp1	0.00341654	12	4	12	0.0245172
Ogg1	0.0034178	8	6	12	0.0245172
Hmces	0.00342033	12	10	12	0.0245225
Xpc	0.00343101	8	6	12	0.0245605
Zscan22	0.00343101	12	10	12	0.0245605
Armcx1	0.00343101	12	6	12	0.0245605
Zhx2	0.00343995	4	4	12	0.0246117
Tbx2	0.00345776	12	2	12	0.0246875
Fam118a	0.00345735	12	2	12	0.0246875
Lactb2	0.00345776	6	8	12	0.0246875
Rspo1	0.00345391	10	4	12	0.0246875
Il16	0.00347891	10	8	12	0.0248256
Rfxap	0.00348264	2	4	12	0.0248392
Hist1h4f	0.00350857	12	6	12	0.0249851
Gm3414	0.00350857	2	6	12	0.0249851
Pgap2	0.00350857	12	6	12	0.0249851
Glis3	0.00352926	6	4	12	0.0250933
Hadha	0.00352926	10	4	12	0.0250933
Zfp941	0.00352926	6	8	12	0.0250933
Mid1ip1	0.00355078	4	4	12	0.025207
Rgs4	0.00355078	8	8	12	0.025207
Col1a2	0.00355078	12	8	12	0.025207
E2f6	0.00357382	12	6	12	0.0252789
Cxadr	0.00357382	4	6	12	0.0252789
Rev1	0.00357382	12	6	12	0.0252789
Tmem37	0.00357382	4	6	12	0.0252789
Evi5	0.00357382	6	6	12	0.0252789
Tnfrsf23	0.00357382	12	6	12	0.0252789
Piezo1	0.00356904	10	8	12	0.0252789
Ints6	0.00359648	12	8	12	0.0254178
Polr3f	0.00359903	10	8	12	0.0254178
Scfd2	0.00359903	10	8	12	0.0254178
Atg101	0.00360376	6	8	12	0.0254381
Tlr3	0.00361076	6	2	12	0.0254743
Pdcd4	0.00365462	6	8	12	0.0257573
Fgfr3	0.00365462	2	4	12	0.0257573
Flna	0.0036827	12	8	12	0.0258488
F8	0.0036827	10	8	12	0.0258488
Tlk2	0.0036827	2	4	12	0.0258488
Ccdc122	0.0036827	6	8	12	0.0258488
Pcdh12	0.0036827	10	8	12	0.0258488
G0s2	0.0036799	2	6	12	0.0258488
Abcb1b	0.0036827	2	4	12	0.0258488
Gdpd5	0.0036827	10	8	12	0.0258488
Vnn3	0.00372936	4	10	12	0.0260644
Dapk3	0.00373627	4	6	12	0.0260644
2019-09-08	0.00373627	2	6	12	0.0260644
Ankrd28	0.00373627	10	6	12	0.0260644
Spata13	0.00371987	6	8	12	0.0260644
Asb6	0.00373627	12	6	12	0.0260644
Fign	0.00373627	6	6	12	0.0260644
Nop56	0.00373627	12	6	12	0.0260644
Ctu1	0.00373627	12	6	12	0.0260644
Fgf21	0.00371987	2	8	12	0.0260644
Agt	0.00373627	6	6	12	0.0260644
Acpp	0.00372163	6	8	12	0.0260644
Fam3c	0.00374054	12	10	12	0.0260809
Ubald2	0.00376262	6	4	12	0.0261507
Smad5	0.00376774	2	4	12	0.0261507
Cept1	0.00375425	10	4	12	0.0261507
Orm1	0.00375799	12	10	12	0.0261507
Tec	0.00376757	4	8	12	0.0261507
Rpl6	0.00376262	2	4	12	0.0261507
Pirb	0.00376495	10	10	12	0.0261507
Gm38431	0.00375799	10	10	12	0.0261507
Snx22	0.00376262	4	2	12	0.0261507
Pcsk9	0.00378763	2	6	12	0.0262622
Arglu1	0.00378763	2	6	12	0.0262622
E430025E21Rik	0.00380095	10	6	12	0.0263412
Mex3d	0.00382074	2	4	12	0.0264382
Sec16b	0.00382074	6	4	12	0.0264382
Trp53rkb	0.00382074	2	4	12	0.0264382
Wdr41	0.00383615	10	4	12	0.0265046
Cyc1	0.00383615	10	8	12	0.0265046
Ndufs3	0.00383615	10	8	12	0.0265046
Nfe2	0.00388895	6	4	12	0.0268018
Sdccag8	0.00388344	8	4	12	0.0268018
Hdc	0.00388895	8	8	12	0.0268018
Tulp2	0.00388895	6	8	12	0.0268018
Sms	0.00388895	10	4	12	0.0268018
BC049762	0.00389871	8	6	12	0.0268421
Trim13	0.00389871	4	6	12	0.0268421
Pak1ip1	0.00390317	4	2	12	0.0268593
Ltc4s	0.00390877	4	2	12	0.0268843
Slc25a3	0.003939	2	4	12	0.0270515
Ppp2ca	0.003939	10	10	12	0.0270515
Eppk1	0.003939	12	10	12	0.0270515
Fam101b	0.00394423	12	6	12	0.0270738
Ubtf	0.00396799	12	6	12	0.0271553
Atf4	0.00396799	4	6	12	0.0271553
Ubd	0.00396799	8	6	12	0.0271553
Blzf1	0.00396799	2	6	12	0.0271553
[truncated: 11,695 more rows]

## Sheet: Sheet 3
	pVal	phase	peak.shape	period	adjP
Por	3.54149e-35	14	14	24	4.84972e-31
Dbp	4.89433e-30	12	14	24	3.35115e-26
Per3	3.12932e-29	12	16	24	1.42843e-25
Chka	6.81304e-29	2	8	24	2.33245e-25
Tns2	1.86156e-28	8	14	24	5.09845e-25
Dnajb6	1.66402e-27	14	16	24	3.79785e-24
Dtx4	4.62461e-27	2	10	24	9.04706e-24
Slc45a3	9.8989e-27	22	14	24	1.69444e-23
Tef	4.40271e-26	12	14	24	6.02907e-23
Rorc	4.09638e-26	18	12	24	6.02907e-23
Wee1	6.02547e-26	12	16	24	7.50116e-23
Cbs	8.15332e-26	4	12	24	9.09215e-23
Arntl	8.63136e-26	2	10	24	9.09215e-23
Ciart	1.17971e-25	12	16	24	1.15392e-22
Tspan4	1.80686e-25	16	14	24	1.64954e-22
Pitx3	3.58442e-25	22	14	24	2.88735e-22
Mthfr	3.51414e-25	2	10	24	2.88735e-22
Nr1d2	6.74259e-25	10	14	24	4.57628e-22
Elovl3	7.0178e-25	24	14	24	4.57628e-22
Hsd3b7	7.0178e-25	6	10	24	4.57628e-22
Clpx	6.90888e-25	24	12	24	4.57628e-22
Cdkn1a	1.35266e-24	24	12	24	7.14617e-22
Mreg	1.32614e-24	24	12	24	7.14617e-22
Stra6l	1.30359e-24	4	10	24	7.14617e-22
St3gal5	1.3568e-24	14	14	24	7.14617e-22
Lonrf3	1.35266e-24	20	12	24	7.14617e-22
Clock	2.59174e-24	2	10	24	1.26755e-21
Usp2	2.59174e-24	14	14	24	1.26755e-21
Lgals9	4.3898e-24	4	12	24	2.07289e-21
Rev1	4.78894e-24	10	18	24	2.18599e-21
Prkaca	4.99551e-24	2	12	24	2.20673e-21
Avpr1a	8.80658e-24	2	10	24	3.68044e-21
Igfbp4	9.13795e-24	14	14	24	3.68044e-21
Loxl4	9.06257e-24	24	12	24	3.68044e-21
Ppp1r1b	1.36963e-23	20	12	24	5.35878e-21
Tubb2a	1.62195e-23	2	10	24	6.08356e-21
Ppard	1.68437e-23	2	8	24	6.08356e-21
Slc30a10	1.68815e-23	2	10	24	6.08356e-21
Nr1d1	3.12627e-23	8	12	24	1.01593e-20
Tubb2b	2.96566e-23	2	10	24	1.01593e-20
Lrp4	3.08671e-23	14	14	24	1.01593e-20
Mad2l2	3.19007e-23	2	12	24	1.01593e-20
Ltbr	3.08671e-23	12	10	24	1.01593e-20
Eva1a	5.06211e-23	10	8	24	1.57547e-20
Dpp9	5.36895e-23	2	10	24	1.59831e-20
Grk5	5.36895e-23	2	10	24	1.59831e-20
Marveld1	1.59189e-22	14	16	24	4.63816e-20
Klf10	1.815e-22	10	14	24	4.87346e-20
Lrfn3	1.74519e-22	2	10	24	4.87346e-20
Pnkp	1.7801e-22	4	10	24	4.87346e-20
Aqp11	1.7801e-22	14	14	24	4.87346e-20
Npas2	1.85558e-22	2	12	24	4.8866e-20
Smagp	2.90213e-22	2	14	24	7.49845e-20
Tjp3	2.96136e-22	2	10	24	7.50979e-20
Smarca2	3.43109e-22	14	12	24	8.5428e-20
1700001L05Rik	4.6558e-22	12	16	24	1.13851e-19
Pxmp4	5.2725e-22	24	10	24	1.2667e-19
Stim2	5.57817e-22	16	14	24	1.31702e-19
Dnmt3b	6.04117e-22	24	12	24	1.40217e-19
Coq10b	7.93951e-22	12	18	24	1.81206e-19
Lgalsl	9.09843e-22	2	10	24	2.04252e-19
Rbm25	9.28411e-22	18	14	24	2.05059e-19
Fpgs	1.01315e-21	24	12	24	2.20223e-19
Gm11128	1.0545e-21	20	12	24	2.2563e-19
Ngef	1.34653e-21	12	16	24	2.83683e-19
Pdxk	1.56213e-21	16	14	24	3.18071e-19
Per1	1.62589e-21	14	14	24	3.18071e-19
Hlf	1.53621e-21	14	14	24	3.18071e-19
Tnks1bp1	1.62589e-21	14	14	24	3.18071e-19
Wnt5b	1.62589e-21	16	14	24	3.18071e-19
Stk35	2.38688e-21	12	16	24	4.60365e-19
Ak2	3.07241e-21	12	12	24	5.84356e-19
Cml5	3.19531e-21	20	12	24	5.99405e-19
Rassf3	4.49834e-21	10	10	24	8.32437e-19
Gm19522	4.68195e-21	18	14	24	8.54862e-19
Nfil3	7.54804e-21	2	10	24	1.31197e-18
Tars	7.70208e-21	2	10	24	1.31197e-18
Pnkd	7.85612e-21	24	14	24	1.31197e-18
Pid1	7.70208e-21	2	10	24	1.31197e-18
Slc34a2	7.85612e-21	24	10	24	1.31197e-18
Rhbdd2	7.85612e-21	14	14	24	1.31197e-18
Atf5	7.85612e-21	2	14	24	1.31197e-18
Ceacam2	9.20126e-21	4	12	24	1.5181e-18
Pnrc1	1.25743e-20	22	14	24	2.0499e-18
Hacl1	1.30875e-20	22	14	24	2.10847e-18
Gsr	1.51424e-20	4	12	24	2.41117e-18
Elp4	1.54393e-20	4	12	24	2.43019e-18
Tecpr2	1.58265e-20	2	8	24	2.46282e-18
Ddhd1	1.61368e-20	2	8	24	2.4829e-18
Nmrk1	2.50035e-20	14	16	24	3.76262e-18
Nelfa	2.50035e-20	2	8	24	3.76262e-18
Pitpnm2	2.55036e-20	12	16	24	3.79616e-18
Abtb2	2.60037e-20	20	16	24	3.82897e-18
Bhlhe40	3.12631e-20	10	18	24	4.55444e-18
Clmn	3.25145e-20	12	14	24	4.68688e-18
Jade1	3.41763e-20	8	14	24	4.87511e-18
Amdhd1	3.92446e-20	8	8	24	5.54036e-18
Eif4ebp3	4.00455e-20	16	16	24	5.59574e-18
Pnp	4.17296e-20	24	12	24	5.77218e-18
Rnf19b	4.63063e-20	8	18	24	6.34119e-18
Npc1	5.0454e-20	10	14	24	6.84076e-18
Rrm2	6.5029e-20	14	16	24	8.73046e-18
Crybg3	6.63041e-20	18	16	24	8.73046e-18
Ccrn4l	6.63041e-20	14	16	24	8.73046e-18
Cry1	7.28815e-20	22	12	24	9.50514e-18
St3gal1	7.381e-20	2	6	24	9.53541e-18
Hdac11	7.52294e-20	10	6	24	9.62796e-18
Rfxank	8.25797e-20	2	10	24	1.04708e-17
Naa60	9.23009e-20	18	10	24	1.1596e-17
Rgs16	9.41469e-20	10	14	24	1.16148e-17
Wdr91	9.41469e-20	22	14	24	1.16148e-17
Fgf1	9.59929e-20	18	14	24	1.17368e-17
Nop16	1.04944e-19	18	16	24	1.27178e-17
Fam222a	1.09708e-19	22	12	24	1.31785e-17
Slc9a3r1	1.11903e-19	16	12	24	1.33252e-17
Blcap	1.54687e-19	2	10	24	1.82611e-17
Itga5	1.58807e-19	2	8	24	1.85872e-17
Nlrx1	1.65159e-19	8	8	24	1.91669e-17
Fgfr4	1.85022e-19	2	12	24	2.12915e-17
Gys2	1.93416e-19	14	12	24	2.2072e-17
Adh4	2.33452e-19	6	10	24	2.64206e-17
B3gat3	2.42981e-19	4	10	24	2.72736e-17
Tmem57	2.58484e-19	14	16	24	2.87778e-17
Slc6a9	2.86684e-19	14	12	24	3.16601e-17
Agtr1a	3.06133e-19	8	8	24	3.35374e-17
Upp2	3.13709e-19	12	14	24	3.40947e-17
Abcb11	3.65487e-19	2	14	24	3.94093e-17
Narf	3.94418e-19	12	14	24	4.0938e-17
Anxa7	3.86833e-19	12	10	24	4.0938e-17
Bfar	3.94612e-19	12	8	24	4.0938e-17
Tmem37	3.94612e-19	18	16	24	4.0938e-17
Capn2	3.94612e-19	6	8	24	4.0938e-17
Klf13	4.02349e-19	12	16	24	4.14269e-17
Cml3	4.72337e-19	20	12	24	4.827e-17
Nucks1	5.91861e-19	14	18	24	6.00366e-17
Ube2u	6.0026e-19	24	14	24	6.04409e-17
Gldc	6.12265e-19	2	10	24	6.10626e-17
Slc16a1	6.22973e-19	2	8	24	6.10626e-17
Gne	6.22973e-19	12	16	24	6.10626e-17
Stard5	6.2427e-19	14	14	24	6.10626e-17
Tuba4a	7.54012e-19	2	12	24	7.32301e-17
Spon2	7.74833e-19	2	12	24	7.47222e-17
Pdgfc	9.41127e-19	2	8	24	9.01244e-17
Maff	9.5958e-19	10	16	24	9.10006e-17
Mocos	9.63567e-19	2	10	24	9.10006e-17
Nid2	9.8246e-19	2	10	24	9.15225e-17
Rab43	9.8246e-19	14	14	24	9.15225e-17
Insig2	1.09972e-18	2	10	24	1.01754e-16
Micalcl	1.15066e-18	24	12	24	1.05752e-16
Casp6	1.28363e-18	10	6	24	1.17187e-16
Mcu	1.50802e-18	4	10	24	1.33231e-16
Sqstm1	1.50802e-18	6	10	24	1.33231e-16
Fkbp5	1.50802e-18	14	14	24	1.33231e-16
Mcoln1	1.50802e-18	14	10	24	1.33231e-16
Mast3	1.47059e-18	10	16	24	1.33231e-16
Crip2	1.78159e-18	2	8	24	1.56391e-16
Fbxo6	1.82078e-18	4	12	24	1.58813e-16
C330006A16Rik	1.85719e-18	24	12	24	1.60964e-16
Ccdc85b	1.89361e-18	12	12	24	1.63088e-16
4833439L19Rik	2.11319e-18	16	16	24	1.80862e-16
Ethe1	2.19944e-18	24	16	24	1.87075e-16
Per2	2.30131e-18	16	14	24	1.94532e-16
Trim2	2.34734e-18	2	10	24	1.96003e-16
Col27a1	2.34734e-18	18	14	24	1.96003e-16
Caprin1	2.39336e-18	2	10	24	1.98635e-16
Galt	2.84958e-18	4	12	24	2.35073e-16
Psmd4	2.90657e-18	4	12	24	2.3692e-16
Dhrs3	2.90657e-18	4	12	24	2.3692e-16
Rhbdd1	2.96356e-18	6	12	24	2.40136e-16
Gab1	3.02055e-18	14	12	24	2.43314e-16
Nampt	3.27234e-18	14	16	24	2.62055e-16
Nedd4l	3.33778e-18	2	8	24	2.64206e-16
Gde1	3.33778e-18	16	16	24	2.64206e-16
Bco2	3.40323e-18	6	8	24	2.67838e-16
Parp4	3.63444e-18	8	10	24	2.81186e-16
Fam195a	3.63444e-18	18	14	24	2.81186e-16
Alkbh7	3.63444e-18	4	10	24	2.81186e-16
Pnp2	4.43552e-18	24	12	24	3.3933e-16
BC029214	4.43552e-18	2	12	24	3.3933e-16
Ubxn1	4.52424e-18	4	12	24	3.44194e-16
Agxt	4.84358e-18	8	8	24	3.66453e-16
Abcg8	5.70793e-18	10	10	24	4.29474e-16
G630090E17Rik	5.81769e-18	2	10	24	4.30635e-16
Gm2061	5.78213e-18	2	10	24	4.30635e-16
Leo1	5.81769e-18	2	10	24	4.30635e-16
Ttll8	5.96223e-18	14	18	24	4.38962e-16
Rusc2	6.27205e-18	16	16	24	4.59302e-16
Tfpi2	6.54137e-18	2	12	24	4.76476e-16
Tpst2	7.00493e-18	22	12	24	5.07542e-16
Slc16a12	7.57883e-18	14	16	24	5.46234e-16
Slc17a3	7.72743e-18	20	16	24	5.51143e-16
Gfer	7.72743e-18	2	8	24	5.51143e-16
Sumo3	8.2401e-18	2	10	24	5.84663e-16
Pcsk4	8.41104e-18	12	14	24	5.93715e-16
Stom	8.57926e-18	6	10	24	6.02484e-16
Cdk18	8.74748e-18	14	14	24	6.11163e-16
Il6ra	9.25214e-18	14	14	24	6.43141e-16
Fam102a	1.01214e-17	14	16	24	7.00015e-16
Mgrn1	1.07897e-17	12	12	24	7.38769e-16
Sigmar1	1.07897e-17	2	12	24	7.38769e-16
Chd3	1.10012e-17	16	12	24	7.49507e-16
Tob2	1.25441e-17	10	18	24	8.46201e-16
Psen2	1.25326e-17	2	10	24	8.46201e-16
Thrap3	1.28262e-17	8	10	24	8.60992e-16
Mug-ps1	1.33393e-17	6	10	24	8.91063e-16
Adora1	1.68594e-17	8	12	24	1.11786e-15
Ncor2	1.68977e-17	16	16	24	1.11786e-15
Desi2	1.71836e-17	22	12	24	1.13131e-15
Ptpn23	1.80906e-17	6	6	24	1.18533e-15
Rasa3	1.91319e-17	10	10	24	1.24167e-15
Slc38a3	1.9075e-17	10	14	24	1.24167e-15
Crot	1.94643e-17	6	10	24	1.25728e-15
Cldn1	1.98536e-17	2	10	24	1.27641e-15
Lrp3	2.02429e-17	14	14	24	1.28336e-15
Eps8l2	2.02429e-17	24	14	24	1.28336e-15
Nrg4	2.02429e-17	14	10	24	1.28336e-15
Smarcd1	2.29811e-17	24	12	24	1.44359e-15
Sh2b3	2.29811e-17	14	12	24	1.44359e-15
Psmc1	2.47203e-17	4	12	24	1.54575e-15
Zscan20	2.50652e-17	2	8	24	1.5602e-15
Pex6	2.52147e-17	12	12	24	1.5624e-15
Fam76a	2.55567e-17	10	16	24	1.57646e-15
Pik3ap1	2.57091e-17	8	12	24	1.57875e-15
Tgfbr3l	2.77594e-17	10	6	24	1.69704e-15
Gm4477	2.99857e-17	20	14	24	1.825e-15
Aifm2	3.05736e-17	14	14	24	1.85255e-15
Slc27a2	3.23375e-17	14	14	24	1.95079e-15
Eml3	3.37296e-17	2	12	24	2.02585e-15
Fnip2	3.70213e-17	10	16	24	2.21384e-15
Eif4b	3.77472e-17	8	8	24	2.24744e-15
Serpinf2	3.97644e-17	6	12	24	2.34376e-15
Abcf1	3.98785e-17	14	18	24	2.34376e-15
Ell	3.98785e-17	10	14	24	2.34376e-15
St6gal1	4.41944e-17	6	14	24	2.58632e-15
Syne1	4.50783e-17	4	10	24	2.60465e-15
Top3b	4.50783e-17	2	10	24	2.60465e-15
Klhdc7a	4.50783e-17	8	14	24	2.60465e-15
Gclc	4.59622e-17	4	10	24	2.6335e-15
Amt	4.59622e-17	2	14	24	2.6335e-15
Phospho1	5.2389e-17	24	16	24	2.98923e-15
Cys1	5.33834e-17	16	8	24	3.03333e-15
6430573F11Rik	5.4451e-17	24	16	24	3.08121e-15
Asap2	5.55187e-17	4	8	24	3.1287e-15
Leprotl1	5.66576e-17	24	12	24	3.17979e-15
1810013L24Rik	5.77908e-17	10	12	24	3.23015e-15
Acnat1	5.81761e-17	2	10	24	3.23847e-15
Ablim3	5.89239e-17	22	12	24	3.26682e-15
Rapgef1	6.8782e-17	14	14	24	3.79799e-15
Cmtm8	7.25276e-17	10	6	24	3.98873e-15
Cyth1	7.33932e-17	10	16	24	4.02019e-15
Rab32	7.45381e-17	4	8	24	4.06663e-15
Enpp2	7.59996e-17	14	12	24	4.12992e-15
Slc2a5	7.9757e-17	10	16	24	4.29997e-15
Homer2	7.9757e-17	14	16	24	4.29997e-15
Szt2	8.13209e-17	2	8	24	4.36709e-15
Larp1	8.61903e-17	2	10	24	4.59257e-15
Hectd3	8.61903e-17	10	10	24	4.59257e-15
BC004004	9.68434e-17	2	14	24	5.14021e-15
Lnx2	1.00502e-16	24	10	24	5.29337e-15
Pvr	1.00502e-16	8	14	24	5.29337e-15
Pitpnc1	1.02473e-16	14	10	24	5.35597e-15
Serpine1	1.02473e-16	10	14	24	5.35597e-15
Gm13889	1.16352e-16	4	8	24	6.05828e-15
Gm9992	1.18634e-16	8	8	24	6.13045e-15
1700001C19Rik	1.18634e-16	8	8	24	6.13045e-15
Gnat1	1.2746e-16	10	12	24	6.56178e-15
Psmd11	1.30009e-16	2	12	24	6.66795e-15
Rtn4rl1	1.32558e-16	2	12	24	6.77333e-15
Rnaseh2b	1.4323e-16	18	10	24	7.29142e-15
Eci2	1.49076e-16	12	14	24	7.47784e-15
Nfx1	1.49076e-16	10	10	24	7.47784e-15
Bhlhe41	1.47893e-16	8	18	24	7.47784e-15
B230206H07Rik	1.49076e-16	22	14	24	7.47784e-15
Ppara	1.50793e-16	10	18	24	7.50894e-15
Ift46	1.50793e-16	10	6	24	7.50894e-15
Bnip3	1.51999e-16	14	14	24	7.51436e-15
Ap2a2	1.51999e-16	2	10	24	7.51436e-15
Slc25a47	1.65751e-16	10	16	24	8.13544e-15
Ncl	1.65751e-16	14	16	24	8.13544e-15
Ttc23	1.69066e-16	14	16	24	8.26852e-15
Mtrr	1.72381e-16	14	16	24	8.37085e-15
E130309D02Rik	1.72381e-16	14	16	24	8.37085e-15
Wdtc1	1.76417e-16	10	6	24	8.53657e-15
Rsad1	1.89889e-16	10	12	24	9.15612e-15
Sco2	1.93687e-16	4	12	24	9.30648e-15
Cpt1a	1.97485e-16	14	12	24	9.45578e-15
Flot1	2.08047e-16	12	6	24	9.89236e-15
Lrp5	2.07996e-16	2	10	24	9.89236e-15
Slc37a4	2.11545e-16	14	14	24	1.00239e-14
Ralgapa2	2.2018e-16	12	14	24	1.02906e-14
4932438A13Rik	2.2018e-16	2	10	24	1.02906e-14
Sowahb	2.2018e-16	24	10	24	1.02906e-14
Slc46a3	2.2018e-16	16	14	24	1.02906e-14
Ppp1r3c	2.24497e-16	2	10	24	1.04567e-14
Cd164	2.35109e-16	4	8	24	1.09138e-14
Lingo4	2.37158e-16	20	12	24	1.09717e-14
Pi4k2a	2.49503e-16	4	8	24	1.14654e-14
Lonp2	2.49503e-16	8	8	24	1.14654e-14
Inca1	2.58385e-16	10	6	24	1.17944e-14
BC052040	2.58385e-16	6	10	24	1.17944e-14
Mtif2	2.87293e-16	4	12	24	1.30271e-14
Odc1	2.87293e-16	20	12	24	1.30271e-14
Tubb4b	2.92926e-16	2	12	24	1.32387e-14
Dirc2	2.9742e-16	24	18	24	1.33976e-14
Gas7	3.04672e-16	6	8	24	1.36793e-14
Micu1	3.12023e-16	6	10	24	1.39635e-14
Tbc1d10a	3.18141e-16	8	14	24	1.41909e-14
Trp53inp2	3.23831e-16	22	10	24	1.4305e-14
Psma5	3.23831e-16	6	10	24	1.4305e-14
Dhx32	3.23831e-16	4	10	24	1.4305e-14
Rbms1	3.30181e-16	8	10	24	1.4492e-14
Tmed5	3.30181e-16	14	10	24	1.4492e-14
Ddc	3.3653e-16	22	14	24	1.47235e-14
Tyk2	3.39177e-16	6	12	24	1.4792e-14
Hmgcs1	3.45961e-16	2	12	24	1.48981e-14
Sap130	3.45915e-16	8	8	24	1.48981e-14
Adck3	3.44787e-16	2	12	24	1.48981e-14
Ddhd2	3.44787e-16	14	12	24	1.48981e-14
Appl2	3.52833e-16	8	8	24	1.50991e-14
Plod1	3.52833e-16	16	16	24	1.50991e-14
Gabarapl1	3.59752e-16	8	8	24	1.52995e-14
Fchsd2	3.59528e-16	12	12	24	1.52995e-14
Ktn1	4.0766e-16	10	6	24	1.72833e-14
Abcg5	4.15991e-16	12	12	24	1.7528e-14
Rd3	4.15991e-16	8	12	24	1.7528e-14
Hmgb1	4.24311e-16	12	12	24	1.78237e-14
Stx4a	4.53152e-16	6	8	24	1.8977e-14
Ept1	4.83616e-16	2	10	24	2.00686e-14
Cars	4.83616e-16	4	10	24	2.00686e-14
Map2k7	4.83616e-16	8	10	24	2.00686e-14
Bmp1	5.02216e-16	22	14	24	2.07775e-14
Chkb	5.12536e-16	8	8	24	2.11406e-14
Fam20a	5.1677e-16	6	8	24	2.12512e-14
C77080	5.45869e-16	10	16	24	2.23806e-14
Acat3	6.24045e-16	4	12	24	2.55095e-14
Fam149a	6.36281e-16	2	12	24	2.59323e-14
Commd7	6.91922e-16	24	14	24	2.80331e-14
Palmd	6.91922e-16	10	10	24	2.80331e-14
Nek4	7.05489e-16	2	10	24	2.82484e-14
Rai14	7.05489e-16	2	10	24	2.82484e-14
Klhdc8a	7.05489e-16	24	10	24	2.82484e-14
Ppfibp1	7.05489e-16	8	10	24	2.82484e-14
Gm826	7.25363e-16	14	16	24	2.89595e-14
Nlrc5	7.68154e-16	10	14	24	3.05788e-14
Stambp	9.14016e-16	4	12	24	3.62798e-14
Tmem218	9.31938e-16	4	12	24	3.6778e-14
Phka2	9.31938e-16	8	12	24	3.6778e-14
Dhx40	9.4986e-16	6	12	24	3.7164e-14
Lpin1	9.4986e-16	14	12	24	3.7164e-14
Plce1	9.4986e-16	16	12	24	3.7164e-14
Cald1	9.6862e-16	6	10	24	3.779e-14
Fam45a	1.00536e-15	4	10	24	3.90011e-14
Gjb1	1.00536e-15	6	10	24	3.90011e-14
Epha1	1.01408e-15	12	16	24	3.92282e-14
3010026O09Rik	1.02507e-15	6	10	24	3.95418e-14
Tbc1d16	1.03436e-15	14	8	24	3.96765e-14
Prkra	1.03436e-15	8	8	24	3.96765e-14
Ddo	1.04898e-15	18	12	24	4.01249e-14
Cipc	1.05699e-15	14	16	24	4.02067e-14
Aqp9	1.05464e-15	12	8	24	4.02067e-14
Fus	1.09174e-15	10	6	24	4.14135e-14
4930556M19Rik	1.11315e-15	6	6	24	4.21089e-14
Zfp622	1.13455e-15	24	18	24	4.26828e-14
Nmnat3	1.13455e-15	10	6	24	4.26828e-14
Etnk2	1.30717e-15	14	12	24	4.90422e-14
Mafb	1.33331e-15	14	12	24	4.98863e-14
Bcl7c	1.35946e-15	2	12	24	5.07259e-14
Gnpnat1	1.42936e-15	8	14	24	5.30453e-14
Cgn	1.42656e-15	2	10	24	5.30453e-14
Slc1a4	1.45509e-15	2	10	24	5.35646e-14
Aspg	1.45509e-15	10	10	24	5.35646e-14
Parn	1.45509e-15	8	10	24	5.35646e-14
Rfx4	1.48362e-15	6	10	24	5.4178e-14
1810055G02Rik	1.48362e-15	14	14	24	5.4178e-14
Dcun1d4	1.48362e-15	8	14	24	5.4178e-14
Klf16	1.50674e-15	12	14	24	5.44423e-14
Zkscan3	1.50674e-15	2	12	24	5.44423e-14
Zbtb21	1.49856e-15	24	8	24	5.44423e-14
Acp6	1.50676e-15	10	6	24	5.44423e-14
Plxna2	1.51215e-15	2	10	24	5.44933e-14
Gna12	1.53631e-15	10	18	24	5.52184e-14
Pim3	1.89926e-15	14	12	24	6.80848e-14
Tmem254b	1.93724e-15	2	12	24	6.90848e-14
Snx8	1.93724e-15	20	12	24	6.90848e-14
Acox2	1.97523e-15	24	12	24	7.02565e-14
Dedd2	2.05682e-15	10	14	24	7.29691e-14
Tmem150a	2.06487e-15	18	18	24	7.30655e-14
2010107G23Rik	2.08108e-15	8	8	24	7.32603e-14
Gaa	2.08108e-15	8	8	24	7.32603e-14
Med24	2.10536e-15	4	6	24	7.35479e-14
Pdhb	2.09796e-15	14	10	24	7.35479e-14
Tor1b	2.10536e-15	14	18	24	7.35479e-14
Hal	2.12188e-15	8	8	24	7.37489e-14
Pgm2l1	2.12188e-15	14	16	24	7.37489e-14
Sorbs1	2.13909e-15	8	14	24	7.39716e-14
E130311K13Rik	2.13909e-15	6	10	24	7.39716e-14
Tymp	2.15628e-15	4	12	24	7.43782e-14
Hs1bp3	2.19856e-15	8	8	24	7.54565e-14
Col5a3	2.19856e-15	4	12	24	7.54565e-14
Hist1h1c	2.87899e-15	2	8	24	9.85623e-14
Glrx	2.90026e-15	14	18	24	9.87965e-14
Tnfrsf19	2.8942e-15	10	14	24	9.87965e-14
Tsku	2.99415e-15	14	16	24	1.01742e-13
Wash1	3.05173e-15	8	8	24	1.03442e-13
Lonrf1	3.07466e-15	14	16	24	1.03961e-13
Rad9a	3.13166e-15	24	10	24	1.05628e-13
Pced1b	3.96743e-15	10	6	24	1.32836e-13
Abtb1	3.96743e-15	10	6	24	1.32836e-13
1810011O10Rik	3.96743e-15	14	18	24	1.32836e-13
Txn2	4.04232e-15	18	12	24	1.3408e-13
Glo1	4.04232e-15	4	12	24	1.3408e-13
Gbf1	4.04373e-15	4	6	24	1.3408e-13
Pter	4.04232e-15	2	12	24	1.3408e-13
Ccdc162	4.12158e-15	4	12	24	1.35675e-13
Pla2g12b	4.12158e-15	4	12	24	1.35675e-13
Uvrag	4.12158e-15	14	12	24	1.35675e-13
Abca8b	4.31257e-15	6	10	24	1.41283e-13
Ppp2r1a	4.31257e-15	6	10	24	1.41283e-13
Map7	4.39713e-15	2	10	24	1.43027e-13
Lasp1	4.39713e-15	2	10	24	1.43027e-13
Ak4	4.39713e-15	14	10	24	1.43027e-13
Map2k3	4.48169e-15	14	14	24	1.44405e-13
Slc38a2	4.48169e-15	14	10	24	1.44405e-13
Hspe1	4.48169e-15	18	14	24	1.44405e-13
0610030E20Rik	4.45421e-15	2	12	24	1.44405e-13
Ctif	4.65081e-15	14	14	24	1.49503e-13
Ppargc1b	5.30766e-15	8	18	24	1.6982e-13
Wdr8	5.30766e-15	4	6	24	1.6982e-13
Ccdc171	5.41173e-15	10	6	24	1.72747e-13
Coro1b	5.51581e-15	10	6	24	1.75659e-13
Pgap1	5.74104e-15	8	14	24	1.81986e-13
Lrrc28	5.74104e-15	14	18	24	1.81986e-13
Pdxp	5.90191e-15	16	16	24	1.85369e-13
Il15ra	5.90191e-15	12	16	24	1.85369e-13
Ncoa5	5.90191e-15	2	8	24	1.85369e-13
Mical2	5.90191e-15	2	8	24	1.85369e-13
Rangap1	6.0154e-15	16	16	24	1.88071e-13
Stbd1	6.0154e-15	12	16	24	1.88071e-13
Fermt2	6.07348e-15	2	10	24	1.89454e-13
Adra1b	6.14931e-15	2	10	24	1.90517e-13
4931408D14Rik	6.14931e-15	10	14	24	1.90517e-13
Gstm4	6.14931e-15	6	10	24	1.90517e-13
Synj2	6.26989e-15	12	10	24	1.92511e-13
Pde9a	6.26989e-15	2	10	24	1.92511e-13
Ppp1ca	6.26989e-15	6	10	24	1.92511e-13
Aamp	6.26989e-15	12	10	24	1.92511e-13
Ssh2	6.30649e-15	14	12	24	1.93202e-13
Unc93a	7.21944e-15	10	6	24	2.20185e-13
Meiob	7.21944e-15	10	6	24	2.20185e-13
Actn1	8.47169e-15	12	12	24	2.56662e-13
Kdm4b	8.47169e-15	20	12	24	2.56662e-13
Asl	8.47169e-15	18	12	24	2.56662e-13
Rwdd3	8.90842e-15	6	10	24	2.69298e-13
Tubb5	9.07973e-15	4	10	24	2.7327e-13
Camk2n1	9.07973e-15	12	10	24	2.7327e-13
Sars2	9.25105e-15	6	10	24	2.77208e-13
Fzd4	9.25105e-15	14	14	24	2.77208e-13
Dusp1	1.01766e-14	14	18	24	3.04275e-13
Naa50	1.10405e-14	14	8	24	3.2867e-13
Brpf3	1.10283e-14	14	14	24	3.2867e-13
Polr2b	1.12404e-14	14	18	24	3.33897e-13
Steap3	1.14821e-14	24	16	24	3.40337e-13
Cfap20	1.16147e-14	10	12	24	3.43525e-13
Cc2d1b	1.17029e-14	20	16	24	3.45387e-13
Mthfd1l	1.1847e-14	14	12	24	3.48139e-13
Dst	1.1847e-14	16	12	24	3.48139e-13
Bhmt	1.20793e-14	24	12	24	3.54206e-13
Camk1d	1.21279e-14	6	10	24	3.5487e-13
Trim24	1.23116e-14	14	12	24	3.59478e-13
Creb3l3	1.23704e-14	12	14	24	3.59662e-13
Susd1	1.23704e-14	14	14	24	3.59662e-13
Spata22	1.2613e-14	6	10	24	3.62862e-13
E130012A19Rik	1.2613e-14	16	14	24	3.62862e-13
Mtx3	1.25128e-14	8	8	24	3.62862e-13
Bnip3l	1.2613e-14	14	10	24	3.62862e-13
Gpcpd1	1.2613e-14	12	14	24	3.62862e-13
Tmem203	1.35061e-14	10	6	24	3.8693e-13
P2rx4	1.35061e-14	12	6	24	3.8693e-13
D930015E06Rik	1.37658e-14	8	18	24	3.93548e-13
Acbd5	1.49219e-14	8	10	24	4.24826e-13
Necab1	1.49219e-14	8	10	24	4.24826e-13
1500017E21Rik	1.56324e-14	8	8	24	4.44128e-13
Mta3	1.59389e-14	8	8	24	4.51899e-13
Esrra	1.62454e-14	14	16	24	4.59638e-13
Cyp2d37-ps	1.68318e-14	12	12	24	4.75246e-13
S100a10	1.74544e-14	2	10	24	4.90802e-13
Aasdhppt	1.74544e-14	2	10	24	4.90802e-13
Traf3ip2	1.77966e-14	2	10	24	4.97361e-13
Gnl1	1.77966e-14	12	14	24	4.97361e-13
St5	1.77966e-14	22	14	24	4.97361e-13
C330013E15Rik	1.81389e-14	2	10	24	5.05894e-13
Itsn1	1.84811e-14	2	10	24	5.14391e-13
Sgk2	1.85708e-14	8	6	24	5.1584e-13
Cndp2	2.16519e-14	20	16	24	6.00205e-13
Zfyve9	2.20567e-14	14	16	24	6.06515e-13
Setd8	2.20567e-14	18	16	24	6.06515e-13
Pvrl1	2.20567e-14	2	8	24	6.06515e-13
Nicn1	2.20567e-14	4	8	24	6.06515e-13
Dnaja2	2.24809e-14	14	16	24	6.1694e-13
4930523C07Rik	2.27409e-14	8	18	24	6.21583e-13
Ino80	2.27409e-14	10	14	24	6.21583e-13
S1pr1	2.2905e-14	2	8	24	6.24824e-13
Bri3	2.35556e-14	12	10	24	6.41292e-13
Ugp2	2.38301e-14	10	12	24	6.47479e-13
Uox	2.41017e-14	10	14	24	6.53563e-13
Txndc15	2.42974e-14	4	12	24	6.54976e-13
1810058I24Rik	2.42974e-14	12	12	24	6.54976e-13
Ceacam1	2.42974e-14	4	12	24	6.54976e-13
Prep	2.45444e-14	16	14	24	6.56466e-13
2010111I01Rik	2.4515e-14	12	18	24	6.56466e-13
Ulk1	2.44978e-14	10	16	24	6.56466e-13
Uri1	2.45444e-14	14	10	24	6.56466e-13
Eif5a	2.47646e-14	18	12	24	6.59779e-13
Arsa	2.47646e-14	8	12	24	6.59779e-13
C1qbp	2.50256e-14	18	14	24	6.61585e-13
Tor3a	2.50256e-14	2	10	24	6.61585e-13
Slc5a6	2.50256e-14	12	10	24	6.61585e-13
Sorbs2	2.49689e-14	2	12	24	6.61585e-13
Anapc2	2.86735e-14	8	8	24	7.56561e-13
Mapk14	2.92487e-14	14	18	24	7.70254e-13
Zfp691	2.98439e-14	2	8	24	7.82916e-13
Elmo3	2.98439e-14	8	8	24	7.82916e-13
B3gnt2	3.04291e-14	14	16	24	7.93706e-13
Fhad1	3.04291e-14	14	16	24	7.93706e-13
Dpy19l1	3.04291e-14	18	16	24	7.93706e-13
1600014C10Rik	3.24779e-14	12	14	24	8.45536e-13
AA986860	3.28977e-14	14	18	24	8.5484e-13
Carhsp1	3.41113e-14	8	12	24	8.83024e-13
Zfp467	3.41113e-14	10	12	24	8.83024e-13
Ttc7b	3.43994e-14	16	14	24	8.8546e-13
Cops2	3.43994e-14	8	10	24	8.8546e-13
Mmab	3.42812e-14	2	12	24	8.8546e-13
Net1	3.50739e-14	2	10	24	8.94416e-13
2310035C23Rik	3.50739e-14	2	14	24	8.94416e-13
Ppp2r4	3.50739e-14	20	14	24	8.94416e-13
Arap1	3.50739e-14	4	10	24	8.94416e-13
Lamtor1	3.50739e-14	2	10	24	8.94416e-13
Gstm7	3.55997e-14	4	12	24	9.06138e-13
Ypel2	3.57484e-14	22	14	24	9.06552e-13
Gltscr2	3.57484e-14	10	10	24	9.06552e-13
Gfra1	3.63493e-14	16	14	24	9.1874e-13
Ndufaf4	3.63632e-14	14	18	24	9.1874e-13
Syne3	4.26575e-14	12	16	24	1.07579e-12
Tpst1	4.64361e-14	16	16	24	1.16893e-12
Slc2a9	4.72765e-14	10	12	24	1.18531e-12
Oaf	4.71809e-14	10	14	24	1.18531e-12
Tgfbr2	4.73466e-14	14	12	24	1.18531e-12
Mknk2	4.82035e-14	14	12	24	1.19069e-12
Sipa1l1	4.80882e-14	2	10	24	1.19069e-12
Glrx5	4.80534e-14	14	14	24	1.19069e-12
Cbln3	4.82035e-14	4	12	24	1.19069e-12
Amigo2	4.82035e-14	14	12	24	1.19069e-12
Fmo2	4.82035e-14	14	12	24	1.19069e-12
Zfp687	4.80534e-14	4	10	24	1.19069e-12
Pir	4.82571e-14	8	12	24	1.19069e-12
Crcp	4.84842e-14	14	14	24	1.19414e-12
Tmem180	4.89956e-14	4	10	24	1.20241e-12
Mgll	4.89956e-14	18	10	24	1.20241e-12
Syt1	4.99378e-14	10	10	24	1.22116e-12
Ankrd12	4.99378e-14	14	14	24	1.22116e-12
Sox9	5.4524e-14	2	10	24	1.32856e-12
Cgrrf1	5.4524e-14	14	18	24	1.32856e-12
Samd1	5.65257e-14	16	18	24	1.37489e-12
Arhgap18	5.84975e-14	8	8	24	1.41781e-12
Tom1l2	5.84975e-14	8	16	24	1.41781e-12
Hps1	6.07821e-14	8	8	24	1.47058e-12
Rnf144a	6.31647e-14	24	14	24	1.52553e-12
Cdo1	6.56913e-14	4	14	24	1.57544e-12
Rbm17	6.55121e-14	10	8	24	1.57544e-12
Rere	6.55121e-14	12	12	24	1.57544e-12
Tax1bp1	6.56913e-14	12	10	24	1.57544e-12
Nr2f6	6.62548e-14	2	12	24	1.58618e-12
Dazap1	6.69106e-14	12	10	24	1.59075e-12
Ctsl	6.69106e-14	8	10	24	1.59075e-12
Zcchc24	6.69106e-14	14	10	24	1.59075e-12
Mapre2	6.69106e-14	16	14	24	1.59075e-12
Slc25a39	6.82226e-14	20	10	24	1.61076e-12
Wrnip1	6.82226e-14	22	14	24	1.61076e-12
Trappc8	6.82226e-14	2	10	24	1.61076e-12
Tnfrsf1b	6.82226e-14	14	10	24	1.61076e-12
Ahctf1	6.88531e-14	22	12	24	1.62285e-12
Manba	7.13277e-14	16	18	24	1.67829e-12
Atp1a1	7.6966e-14	16	8	24	1.80784e-12
Lrit1	7.82874e-14	10	6	24	1.83259e-12
Zcchc11	7.82874e-14	8	18	24	1.83259e-12
Dhrs9	7.84752e-14	4	8	24	1.83385e-12
Ahsa2	7.97929e-14	16	18	24	1.85645e-12
Ddx5	7.97929e-14	14	18	24	1.85645e-12
Wipf3	7.99843e-14	12	8	24	1.85645e-12
Eml2	7.99843e-14	8	8	24	1.85645e-12
Cep83os	8.14934e-14	8	8	24	1.88828e-12
Sltm	8.88623e-14	18	14	24	2.05554e-12
Slc25a22	9.03685e-14	12	8	24	2.08686e-12
Slc41a3	9.25472e-14	14	12	24	2.13357e-12
Psmd3	9.46933e-14	6	10	24	2.16482e-12
Lmo7	9.46933e-14	14	10	24	2.16482e-12
Sh3pxd2a	9.46933e-14	2	10	24	2.16482e-12
Nceh1	9.46933e-14	12	14	24	2.16482e-12
Nudt1	9.46933e-14	6	10	24	2.16482e-12
Yif1a	9.65143e-14	12	10	24	2.19182e-12
Baz1b	9.65143e-14	16	14	24	2.19182e-12
Ddx39	9.61765e-14	20	12	24	2.19182e-12
A230050P20Rik	9.65143e-14	4	10	24	2.19182e-12
Slc2a2	9.8594e-14	14	10	24	2.23534e-12
Nsmce1	1.01999e-13	10	6	24	2.30871e-12
Fam160b1	1.04933e-13	8	16	24	2.37121e-12
Dazap2	1.0699e-13	8	8	24	2.40975e-12
Ypel5	1.0699e-13	10	16	24	2.40975e-12
Aptx	1.07999e-13	10	6	24	2.42846e-12
Esr1	1.09048e-13	16	16	24	2.44004e-12
Gch1	1.09048e-13	12	8	24	2.44004e-12
Lima1	1.09048e-13	8	16	24	2.44004e-12
Morf4l1	1.26144e-13	8	14	24	2.81797e-12
Mfhas1	1.2857e-13	20	14	24	2.86748e-12
Hmbs	1.28856e-13	4	12	24	2.86919e-12
Med8	1.31024e-13	2	10	24	2.90331e-12
Tspan12	1.3073e-13	10	14	24	2.90331e-12
Tnfrsf1a	1.31024e-13	6	14	24	2.90331e-12
Mif4gd	1.32516e-13	2	6	24	2.93162e-12
Dvl2	1.33909e-13	18	12	24	2.934e-12
Podn	1.33909e-13	14	12	24	2.934e-12
Psmc2	1.33544e-13	4	10	24	2.934e-12
Fbxo21	1.33544e-13	8	10	24	2.934e-12
Cyp2a4	1.33544e-13	14	14	24	2.934e-12
Nfix	1.33544e-13	12	14	24	2.934e-12
Dph6	1.37817e-13	6	6	24	3.0148e-12
Zc3h12d	1.40467e-13	8	6	24	3.05326e-12
Ptpn21	1.40467e-13	16	18	24	3.05326e-12
Klhl21	1.40467e-13	10	18	24	3.05326e-12
Nomo1	1.40467e-13	16	18	24	3.05326e-12
Timm8a1	1.42655e-13	14	16	24	3.09592e-12
Rps6kb1	1.43117e-13	14	18	24	3.09613e-12
Nr2c2ap	1.43117e-13	2	6	24	3.09613e-12
Tex2	1.45453e-13	4	8	24	3.13674e-12
Pex26	1.45453e-13	12	16	24	3.13674e-12
Dcaf11	1.4825e-13	8	8	24	3.19203e-12
Agap2	1.51047e-13	16	16	24	3.24715e-12
Grn	1.55306e-13	14	16	24	3.33349e-12
Pah	1.70403e-13	14	16	24	3.65179e-12
Kcnk5	1.7368e-13	14	16	24	3.71267e-12
Ccne2	1.73786e-13	18	10	24	3.71267e-12
Azin1	1.77261e-13	14	10	24	3.77514e-12
Trak1	1.77261e-13	14	10	24	3.77514e-12
Fxr1	1.7884e-13	10	12	24	3.80284e-12
Pptc7	1.79715e-13	14	14	24	3.81553e-12
Polr3k	1.80683e-13	4	10	24	3.81946e-12
Phldb3	1.80737e-13	24	10	24	3.81946e-12
Cyp2g1	1.80737e-13	10	10	24	3.81946e-12
Pex3	1.82346e-13	8	12	24	3.84162e-12
Daxx	1.82346e-13	4	12	24	3.84162e-12
Tmub2	1.83171e-13	6	10	24	3.85306e-12
Mapk15	1.84028e-13	6	10	24	3.86516e-12
Snx10	1.85853e-13	14	12	24	3.89751e-12
Gm14403	1.89604e-13	14	16	24	3.97008e-12
Tomm20	2.0098e-13	14	16	24	4.20186e-12
2810408I11Rik	2.32215e-13	18	14	24	4.84748e-12
Map3k5	2.3296e-13	12	16	24	4.84825e-12
Pomt1	2.3296e-13	24	12	24	4.84825e-12
Pdcd4	2.41653e-13	8	6	24	5.02155e-12
Cluh	2.43777e-13	2	10	24	5.05035e-12
Vps4b	2.43777e-13	8	10	24	5.05035e-12
St6galnac6	2.48557e-13	22	14	24	5.12611e-12
Baat	2.48557e-13	2	10	24	5.12611e-12
Alpl	2.48557e-13	16	14	24	5.12611e-12
Amdhd2	2.53337e-13	14	10	24	5.21683e-12
Ppp1r37	2.71713e-13	12	8	24	5.58685e-12
Abhd6	2.93187e-13	14	16	24	6.01935e-12
Stx1b	3.0559e-13	4	8	24	6.2646e-12
Gmeb1	3.10074e-13	4	6	24	6.34702e-12
Cpsf4l	3.16154e-13	10	18	24	6.44258e-12
Lama3	3.15409e-13	20	10	24	6.44258e-12
Gtf2h1	3.16154e-13	14	18	24	6.44258e-12
Tatdn2	3.17847e-13	18	14	24	6.46746e-12
Zbtb7c	3.2408e-13	2	10	24	6.55531e-12
Fmo1	3.23667e-13	20	12	24	6.55531e-12
Usp46	3.2408e-13	16	18	24	6.55531e-12
Cc2d1a	3.23667e-13	4	8	24	6.55531e-12
Mkl2	3.28026e-13	18	16	24	6.6214e-12
Rrp12	3.28314e-13	16	18	24	6.6214e-12
Adcy9	3.34252e-13	8	14	24	6.72136e-12
Vwce	3.34252e-13	12	10	24	6.72136e-12
Unc5b	3.40806e-13	14	10	24	6.82279e-12
Mrap	3.41289e-13	24	12	24	6.82279e-12
Optn	3.40806e-13	10	14	24	6.82279e-12
Megf8	3.40806e-13	4	14	24	6.82279e-12
Zfp385b	3.47981e-13	14	12	24	6.90617e-12
Olfr1033	3.47981e-13	22	12	24	6.90617e-12
Camkk2	3.4736e-13	20	14	24	6.90617e-12
Cyp2a5	3.4736e-13	14	14	24	6.90617e-12
Fbxo31	3.4736e-13	14	14	24	6.90617e-12
Rnf125	3.52517e-13	4	8	24	6.98607e-12
Fdxr	3.54673e-13	10	12	24	6.99841e-12
Pcp4l1	3.53914e-13	16	14	24	6.99841e-12
Pgk1	3.54673e-13	20	12	24	6.99841e-12
Pfkfb3	3.61982e-13	14	16	24	7.13235e-12
Gfod1	3.66342e-13	22	8	24	7.20788e-12
Rnf144b	4.07454e-13	22	14	24	8.00527e-12
Fam172a	4.1502e-13	10	6	24	8.14223e-12
Mzt2	4.30982e-13	10	6	24	8.4433e-12
P2ry2	4.33488e-13	12	10	24	8.48026e-12
Hspa4l	4.38963e-13	16	18	24	8.57512e-12
Glipr2	4.41824e-13	4	10	24	8.58204e-12
Pus7	4.41824e-13	16	18	24	8.58204e-12
Cycs	4.3995e-13	20	12	24	8.58204e-12
Gpd1l	4.41824e-13	14	14	24	8.58204e-12
Hr	4.63069e-13	4	8	24	8.98197e-12
Baiap2	4.74879e-13	24	10	24	9.15915e-12
Thtpa	4.74879e-13	6	10	24	9.15915e-12
Mpdz	4.74879e-13	8	10	24	9.15915e-12
Plekha8	4.74879e-13	16	14	24	9.15915e-12
Clcn7	4.83307e-13	14	8	24	9.2565e-12
Rnf152	4.83307e-13	8	16	24	9.2565e-12
Pnrc2	4.83307e-13	4	8	24	9.2565e-12
Prkd2	4.83307e-13	4	8	24	9.2565e-12
Higd1a	4.82896e-13	18	14	24	9.2565e-12
3110021N24Rik	4.92601e-13	14	16	24	9.4082e-12
Sfpq	4.92601e-13	16	16	24	9.4082e-12
Anxa11	4.9692e-13	14	12	24	9.46429e-12
Cd9	4.9692e-13	4	12	24	9.46429e-12
Tnfaip2	5.27229e-13	2	8	24	1.00137e-11
Abcg2	5.27229e-13	22	12	24	1.00137e-11
Asb13	5.43558e-13	20	18	24	1.03095e-11
Zer1	5.54011e-13	10	6	24	1.04933e-11
Zc3h8	5.64464e-13	12	18	24	1.06765e-11
Il18	5.78341e-13	10	6	24	1.09239e-11
Chn2	5.85077e-13	14	12	24	1.10262e-11
Ypel3	5.8537e-13	10	6	24	1.10262e-11
Rnase4	5.89463e-13	12	10	24	1.10881e-11
Tmtc2	6.3512e-13	14	14	24	1.18654e-11
Leap2	6.3512e-13	2	10	24	1.18654e-11
Ergic1	6.3512e-13	2	10	24	1.18654e-11
Atl2	6.3512e-13	14	14	24	1.18654e-11
Arhgap21	6.3512e-13	14	14	24	1.18654e-11
Morf4l1-ps1	6.48159e-13	8	16	24	1.20596e-11
Abhd8	6.47334e-13	20	14	24	1.20596e-11
Sec22c	6.48159e-13	14	8	24	1.20596e-11
Tob1	6.56051e-13	14	12	24	1.21734e-11
Nptn	6.56051e-13	14	12	24	1.21734e-11
Tmcc1	6.60624e-13	16	16	24	1.22417e-11
Decr2	6.68667e-13	14	12	24	1.2374e-11
Park2	6.73088e-13	14	8	24	1.24055e-11
Tfdp1	6.73088e-13	16	16	24	1.24055e-11
Tsc22d3	6.73088e-13	14	16	24	1.24055e-11
Arhgef7	7.10304e-13	18	18	24	1.30738e-11
Atp8b4	8.30668e-13	4	10	24	1.52278e-11
Gjc3	8.30668e-13	22	14	24	1.52278e-11
Mrpl34	8.30668e-13	24	8	24	1.52278e-11
Tmco6	8.3647e-13	4	12	24	1.53137e-11
Sgpl1	8.46696e-13	2	10	24	1.54595e-11
Dclre1a	8.46696e-13	14	10	24	1.54595e-11
Hnrnpa0	8.50303e-13	2	16	24	1.55047e-11
Id2	8.63298e-13	4	10	24	1.5679e-11
Afg3l2	8.63298e-13	14	10	24	1.5679e-11
Ctdsp1	8.63298e-13	6	10	24	1.5679e-11
Tor1aip2	8.66976e-13	8	8	24	1.5725e-11
Lrrc16a	8.83648e-13	8	8	24	1.60062e-11
Tmem254b	8.96807e-13	2	12	24	1.62231e-11
Sppl2b	9.14054e-13	24	12	24	1.63836e-11
Dscr3	9.14054e-13	4	12	24	1.63836e-11
Cyp4f17	9.14054e-13	24	12	24	1.63836e-11
Hoga1	9.14054e-13	10	12	24	1.63836e-11
Gpr155	9.14054e-13	18	12	24	1.63836e-11
Chmp5	9.08329e-13	4	18	24	1.63836e-11
Phf14	9.14054e-13	14	12	24	1.63836e-11
Trim11	9.43949e-13	12	6	24	1.68752e-11
Ppfia1	9.43949e-13	2	6	24	1.68752e-11
Hspd1	9.79279e-13	16	16	24	1.7484e-11
Tab2	9.93646e-13	22	16	24	1.77174e-11
Efhd2	1.01437e-12	14	10	24	1.80634e-11
Upf1	1.03261e-12	16	16	24	1.83644e-11
Fam160a1	1.08656e-12	4	8	24	1.92988e-11
Vdac2	1.15668e-12	14	8	24	2.05176e-11
Slc18b1	1.17015e-12	2	10	24	2.06762e-11
Vps13a	1.17015e-12	16	14	24	2.06762e-11
Tpcn1	1.17015e-12	18	10	24	2.06762e-11
Dap	1.17893e-12	24	8	24	2.07776e-11
Trib3	1.17893e-12	8	8	24	2.07776e-11
Evi5	1.18174e-12	6	6	24	2.08004e-11
2900026A02Rik	1.19266e-12	8	14	24	2.09388e-11
Tk2	1.19266e-12	6	10	24	2.09388e-11
Rhbdd3	1.20491e-12	10	6	24	2.10997e-11
Gm10319	1.20491e-12	6	6	24	2.10997e-11
Tprkb	1.22808e-12	8	18	24	2.1478e-11
Tmem254b	1.24587e-12	2	12	24	2.17614e-11
Rhobtb1	1.25125e-12	14	18	24	2.18275e-11
Pex16	1.27442e-12	10	6	24	2.22035e-11
Prmt3	1.30964e-12	16	16	24	2.27881e-11
Erf	1.35284e-12	8	18	24	2.35099e-11
Gale	1.37886e-12	2	10	24	2.39316e-11
Sord	1.39349e-12	14	14	24	2.41549e-11
Vac14	1.43318e-12	16	16	24	2.48115e-11
Agpat1	1.46074e-12	14	16	24	2.52249e-11
Foxo1	1.46074e-12	14	12	24	2.52249e-11
Mrpl4	1.47774e-12	2	8	24	2.54863e-11
Hilpda	1.50968e-12	2	8	24	2.60045e-11
Fam89a	1.52085e-12	24	14	24	2.6164e-11
Wdr45	1.53411e-12	12	6	24	2.63589e-11
Fdx1	1.53928e-12	12	16	24	2.64147e-11
Ndel1	1.55127e-12	14	10	24	2.65871e-11
Oplah	1.58169e-12	14	14	24	2.68065e-11
Soat2	1.58169e-12	10	10	24	2.68065e-11
Adprh	1.58169e-12	2	10	24	2.68065e-11
Aox3	1.58169e-12	6	14	24	2.68065e-11
Slmo2	1.56888e-12	16	16	24	2.68065e-11
Glt28d2	1.58169e-12	2	14	24	2.68065e-11
Necap1	1.58169e-12	12	10	24	2.68065e-11
Nup62	1.56888e-12	18	16	24	2.68065e-11
Sbk1	1.58169e-12	14	14	24	2.68065e-11
Cox7a2l	1.59848e-12	14	8	24	2.69909e-11
Hdhd3	1.59848e-12	2	8	24	2.69909e-11
Tubgcp2	1.59848e-12	8	8	24	2.69909e-11
Slc11a2	1.61211e-12	20	14	24	2.71874e-11
Armc9	1.62939e-12	2	12	24	2.74113e-11
Atp6v1e1	1.62808e-12	14	8	24	2.74113e-11
Celsr1	1.64252e-12	20	14	24	2.75646e-11
Chd7	1.64252e-12	14	14	24	2.75646e-11
Zak	1.66134e-12	8	12	24	2.78462e-11
Mfsd2a	1.69328e-12	14	12	24	2.8347e-11
Gm14431	1.72189e-12	16	16	24	2.87906e-11
Adipor1	1.75718e-12	14	12	24	2.93449e-11
R3hdm2	1.789e-12	10	8	24	2.98399e-11
Rnh1	1.82139e-12	14	10	24	3.03431e-11
Cyb561a3	1.83777e-12	24	16	24	3.05789e-11
Rdh9	1.86262e-12	12	14	24	3.09547e-11
Saa4	1.9216e-12	16	16	24	3.18963e-11
Nfic	1.97008e-12	16	14	24	3.26613e-11
C1rl	1.98729e-12	10	6	24	3.29068e-11
Aco2	2.00401e-12	14	16	24	3.31037e-11
Pld1	2.00401e-12	4	8	24	3.31037e-11
Ngfr	2.02418e-12	6	6	24	3.33104e-11
Snapin	2.02626e-12	10	6	24	3.33104e-11
Zbtb48	2.02626e-12	12	6	24	3.33104e-11
Brap	2.02626e-12	8	18	24	3.33104e-11
Plod3	2.03017e-12	16	18	24	3.33347e-11
Tm4sf1	2.04331e-12	8	8	24	3.33903e-11
Syde2	2.04331e-12	14	16	24	3.33903e-11
Add1	2.04331e-12	8	8	24	3.33903e-11
9030624J02Rik	2.04331e-12	8	8	24	3.33903e-11
Dctn2	2.06522e-12	10	6	24	3.37082e-11
Map2k6	2.0826e-12	14	16	24	3.38707e-11
Fh1	2.0826e-12	14	16	24	3.38707e-11
Lrrc41	2.0826e-12	2	8	24	3.38707e-11
Ces1d	2.09111e-12	18	14	24	3.39688e-11
Trmt12	2.10419e-12	2	6	24	3.406e-11
Nsmce2	2.10419e-12	10	6	24	3.406e-11
Spg21	2.10419e-12	10	6	24	3.406e-11
Ripk4	2.1219e-12	14	16	24	3.4185e-11
Neat1	2.1219e-12	6	8	24	3.4185e-11
Ivns1abp	2.1219e-12	14	16	24	3.4185e-11
Scap	2.1219e-12	8	8	24	3.4185e-11
Slc43a1	2.13212e-12	14	10	24	3.42288e-11
Tmem201	2.13212e-12	14	14	24	3.42288e-11
Ankrd13a	2.13212e-12	20	14	24	3.42288e-11
Bmf	2.14316e-12	8	18	24	3.43658e-11
Adarb1	2.17312e-12	14	10	24	3.46031e-11
Gpr137	2.17312e-12	24	14	24	3.46031e-11
Ubtd1	2.17312e-12	12	14	24	3.46031e-11
Atg7	2.17312e-12	6	10	24	3.46031e-11
Abhd17c	2.17312e-12	6	10	24	3.46031e-11
Neu3	2.17312e-12	22	10	24	3.46031e-11
Mrpl2	2.21412e-12	12	10	24	3.52151e-11
Slc22a5	2.2516e-12	14	12	24	3.57281e-11
Nrep	2.2516e-12	14	12	24	3.57281e-11
H1f0	2.2949e-12	4	12	24	3.6331e-11
Agap3	2.2949e-12	12	12	24	3.6331e-11
Ttc7	2.35487e-12	12	18	24	3.72374e-11
Nudt3	2.40016e-12	12	18	24	3.78661e-11
Srpk1	2.40016e-12	16	18	24	3.78661e-11
Sidt2	2.65063e-12	18	10	24	4.17695e-11
Zfand1	2.66965e-12	10	6	24	4.20209e-11
Ptp4a1	2.70568e-12	14	16	24	4.24903e-11
Knop1	2.70568e-12	16	16	24	4.24903e-11
Hsp90aa1	2.72002e-12	16	18	24	4.26666e-11
Slc38a4	2.75771e-12	8	16	24	4.30605e-11
Riok2	2.75771e-12	14	16	24	4.30605e-11
Myh14	2.75771e-12	8	8	24	4.30605e-11
Cyb5b	2.75665e-12	2	10	24	4.30605e-11
Ahsa1	2.80974e-12	16	16	24	4.37466e-11
C2cd4d	2.80967e-12	18	14	24	4.37466e-11
Fsbp	2.81123e-12	20	14	24	4.37466e-11
Cir1	2.82076e-12	10	6	24	4.38451e-11
Stk11ip	2.86635e-12	6	10	24	4.44025e-11
Kynu	2.86635e-12	2	14	24	4.44025e-11
Srd5a3	2.86635e-12	8	10	24	4.44025e-11
Plekhg3	2.92148e-12	12	14	24	4.49513e-11
Rdh11	2.92148e-12	2	14	24	4.49513e-11
Gm4952	2.92148e-12	6	10	24	4.49513e-11
Bok	2.92148e-12	4	10	24	4.49513e-11
Efna1	2.91381e-12	4	8	24	4.49513e-11
Mrps21	2.92148e-12	18	14	24	4.49513e-11
Agpat2	2.983e-12	24	12	24	4.58193e-11
Gpi1	2.98458e-12	18	12	24	4.58193e-11
Psmc6	3.0431e-12	6	12	24	4.65091e-11
Ank	3.0431e-12	14	12	24	4.65091e-11
Cnnm3	3.0431e-12	4	12	24	4.65091e-11
Stx17	3.0431e-12	10	12	24	4.65091e-11
Gm3219	3.10162e-12	2	12	24	4.73507e-11
Bcas3	3.11446e-12	14	8	24	4.74938e-11
Wdr18	3.15534e-12	14	18	24	4.80299e-11
Ptpn9	3.16014e-12	24	12	24	4.80299e-11
Chic1	3.16014e-12	24	12	24	4.80299e-11
Ginm1	3.37879e-12	14	18	24	5.12962e-11
Tinf2	3.44377e-12	10	6	24	5.22248e-11
Bach1	3.49352e-12	12	12	24	5.29206e-11
Tmc7	3.50875e-12	14	18	24	5.30926e-11
Lipg	3.57404e-12	14	8	24	5.39613e-11
Nacc1	3.57372e-12	16	18	24	5.39613e-11
Plk5	3.64277e-12	14	16	24	5.46376e-11
Traf4	3.64277e-12	12	16	24	5.46376e-11
Gdap10	3.64277e-12	12	16	24	5.46376e-11
Cdk5rap2	3.64277e-12	8	8	24	5.46376e-11
Bet1	3.64277e-12	4	8	24	5.46376e-11
Gpr19	3.64277e-12	8	8	24	5.46376e-11
D130020L05Rik	3.65101e-12	10	10	24	5.47012e-11
Arrdc3	3.76668e-12	8	10	24	5.63725e-11
Lyar	3.78023e-12	16	16	24	5.65137e-11
Mdh2	3.83775e-12	20	10	24	5.73109e-11
Dapk1	3.84321e-12	22	14	24	5.733e-11
Hexim1	3.91712e-12	18	14	24	5.83689e-11
Nelfe	3.98225e-12	4	12	24	5.92749e-11
E030018B13Rik	4.03452e-12	14	18	24	5.99877e-11
Wwp2	4.06033e-12	8	10	24	6.03061e-11
AI182371	4.18046e-12	2	12	24	6.20229e-11
Slc35f5	4.2165e-12	6	10	24	6.249e-11
Zfyve1	4.34957e-12	18	18	24	6.43924e-11
Cryzl1	4.38305e-12	4	14	24	6.4818e-11
Simc1	4.43321e-12	14	18	24	6.54185e-11
Vhl	4.43321e-12	16	18	24	6.54185e-11
Lrit2	4.51686e-12	10	6	24	6.65811e-11
Parp3	4.53534e-12	6	14	24	6.67817e-11
Arhgef19	4.5602e-12	2	8	24	6.70756e-11
Tssc4	4.6005e-12	2	6	24	6.75958e-11
Thra	4.61917e-12	4	8	24	6.77974e-11
Sdhaf1	4.69728e-12	18	14	24	6.88699e-11
Fmo5	4.70975e-12	16	16	24	6.89789e-11
U2af1	4.76779e-12	2	6	24	6.97544e-11
Accs	5.13948e-12	8	10	24	7.51121e-11
Kdm4a	5.21088e-12	4	6	24	7.60744e-11
Hist2h3b	5.23831e-12	20	14	24	7.63122e-11
Inmt	5.23831e-12	18	10	24	7.63122e-11
Mocs1	5.28966e-12	8	12	24	7.69784e-11
Inf2	5.31306e-12	8	14	24	7.72367e-11
Mterf2	5.33715e-12	8	14	24	7.75047e-11
Slc26a11	5.44358e-12	8	8	24	7.89665e-11
Plekha6	5.4804e-12	8	18	24	7.94165e-11
Il11ra1	5.51331e-12	2	12	24	7.97839e-11
Klhl5	5.5174e-12	10	6	24	7.97839e-11
D17Wsu92e	5.61933e-12	14	12	24	8.10012e-11
Ung	5.61933e-12	12	12	24	8.10012e-11
Pik3cb	5.61933e-12	14	12	24	8.10012e-11
Pqlc2	5.69531e-12	8	6	24	8.1924e-11
Gpr146	5.69531e-12	8	18	24	8.1924e-11
H2-Bl	5.72536e-12	14	12	24	8.22698e-11
Bclaf1	5.80277e-12	10	6	24	8.32947e-11
Bcl2l11	5.95645e-12	10	16	24	8.54111e-11
Prnp	6.02356e-12	18	12	24	8.6283e-11
P4ha2	6.07856e-12	16	16	24	8.69799e-11
Ric8b	6.16816e-12	24	12	24	8.78033e-11
Adssl1	6.16816e-12	10	12	24	8.78033e-11
Pla2g12a	6.16816e-12	10	12	24	8.78033e-11
Thnsl2	6.16816e-12	8	8	24	8.78033e-11
Psma1	6.16816e-12	4	12	24	8.78033e-11
Eif4ebp1	6.19161e-12	12	8	24	8.80456e-11
Tfeb	6.28454e-12	12	16	24	8.92744e-11
Supt3	6.54882e-12	8	8	24	9.29322e-11
Vamp2	6.72338e-12	14	10	24	9.53105e-11
Snx24	6.85521e-12	4	10	24	9.68784e-11
Ripk2	6.85521e-12	10	10	24	9.68784e-11
Tmem120a	6.84342e-12	14	14	24	9.68784e-11
Rnft1	6.98704e-12	2	14	24	9.83356e-11
0610005C13Rik	6.98704e-12	12	14	24	9.83356e-11
Magix	6.98704e-12	4	10	24	9.83356e-11
Hdac6	6.98704e-12	6	10	24	9.83356e-11
Akt1	7.0698e-12	14	18	24	9.92962e-11
Auh	7.0698e-12	12	10	24	9.92962e-11
Enpp3	7.11887e-12	6	10	24	9.97807e-11
Flcn	7.11887e-12	10	14	24	9.97807e-11
Tbc1d23	7.24908e-12	6	12	24	1.01421e-10
Uxs1	7.2507e-12	20	14	24	1.01421e-10
Vpreb3	7.53336e-12	18	12	24	1.05267e-10
Lgals4	7.57756e-12	10	18	24	1.05777e-10
Llgl2	7.6041e-12	20	16	24	1.06039e-10
Mtss1	7.61451e-12	12	18	24	1.06076e-10
Them4	7.67824e-12	16	14	24	1.06856e-10
Elac1	8.03386e-12	8	10	24	1.11691e-10
Cdc42bpb	8.12067e-12	18	16	24	1.12783e-10
Zfp428	8.1299e-12	20	14	24	1.12797e-10
St7l	8.27683e-12	16	16	24	1.14604e-10
Hgsnat	8.27683e-12	14	8	24	1.14604e-10
Gusb	8.433e-12	16	16	24	1.16648e-10
Lipa	8.945e-12	22	14	24	1.23605e-10
Ankrd9	9.03534e-12	16	14	24	1.24728e-10
Slc38a7	9.1204e-12	8	10	24	1.25775e-10
Zmiz2	9.1671e-12	16	18	24	1.26038e-10
Rnf167	9.1671e-12	10	6	24	1.26038e-10
Proser2	9.1671e-12	2	6	24	1.26038e-10
Ttc17	9.20909e-12	14	18	24	1.26362e-10
Ran	9.20909e-12	2	10	24	1.26362e-10
Cul1	9.29579e-12	4	10	24	1.27424e-10
Usp10	9.34339e-12	16	18	24	1.27948e-10
Tshz2	9.47118e-12	6	14	24	1.29569e-10
Ccar2	9.51014e-12	4	12	24	1.29972e-10
Mrps22	9.64657e-12	2	10	24	1.31705e-10
Atp6v1d	9.67341e-12	18	14	24	1.31809e-10
Wdr5b	9.67341e-12	4	8	24	1.31809e-10
Cebpb	9.88274e-12	14	12	24	1.34394e-10
Fgfrl1	9.88274e-12	10	12	24	1.34394e-10
Atg14	1.00728e-11	12	12	24	1.36842e-10
Tk1	1.02628e-11	18	12	24	1.39286e-10
Sec63	1.03775e-11	4	8	24	1.40563e-10
Klf15	1.03775e-11	10	14	24	1.40563e-10
Gmppa	1.04011e-11	4	18	24	1.40744e-10
Pld6	1.04218e-11	8	16	24	1.40745e-10
Nat10	1.04218e-11	2	8	24	1.40745e-10
Il4ra	1.06261e-11	4	8	24	1.43364e-10
Psmd9	1.09862e-11	14	12	24	1.48076e-10
Tmem101	1.10348e-11	24	8	24	1.48585e-10
Sephs2	1.12392e-11	8	16	24	1.51188e-10
Lrrc58	1.16314e-11	18	14	24	1.56311e-10
Fbxl21	1.17069e-11	2	18	24	1.5717e-10
Slc7a2	1.17432e-11	8	18	24	1.57504e-10
Idua	1.1932e-11	10	6	24	1.59879e-10
Atat1	1.1969e-11	4	6	24	1.60219e-10
Cnksr3	1.21036e-11	2	10	24	1.61704e-10
Pnpla2	1.21036e-11	12	14	24	1.61704e-10
2310036O22Rik	1.21571e-11	2	6	24	1.62261e-10
Brip1	1.2238e-11	10	6	24	1.63181e-10
Tnnc1	1.23363e-11	16	14	24	1.63854e-10
Mpzl1	1.23363e-11	4	10	24	1.63854e-10
Plin2	1.23363e-11	6	10	24	1.63854e-10
Serpina7	1.23363e-11	6	14	24	1.63854e-10
Slc4a4	1.25261e-11	6	10	24	1.66214e-10
Gmnn	1.25691e-11	12	10	24	1.66622e-10
Zfp36l1	1.28018e-11	2	10	24	1.69544e-10
Tmem9	1.30346e-11	12	10	24	1.7246e-10
Zbtb14	1.3606e-11	14	16	24	1.795e-10
Nostrin	1.3606e-11	4	16	24	1.795e-10
Slc2a1	1.3606e-11	20	16	24	1.795e-10
Tm4sf4	1.36687e-11	6	16	24	1.80154e-10
Srxn1	1.36868e-11	4	12	24	1.80219e-10
Clic3	1.38728e-11	2	8	24	1.82142e-10
Clic4	1.38728e-11	20	16	24	1.82142e-10
Thrsp	1.38728e-11	14	16	24	1.82142e-10
Rnf169	1.39403e-11	14	12	24	1.82853e-10
Msi2	1.41396e-11	8	8	24	1.8529e-10
Fastkd1	1.44064e-11	14	16	24	1.88605e-10
Hdac5	1.44728e-11	22	16	24	1.89293e-10
Kras	1.46732e-11	2	8	24	1.91731e-10
Vps37b	1.49213e-11	16	18	24	1.94602e-10
Krcc1	1.49213e-11	10	6	24	1.94602e-10
1810010H24Rik	1.54951e-11	10	6	24	2.01894e-10
6430706D22Rik	1.56909e-11	8	14	24	2.04251e-10
Smim19	1.57821e-11	10	6	24	2.05242e-10
Dexi	1.60226e-11	24	10	24	2.07189e-10
1700010I14Rik	1.60226e-11	4	10	24	2.07189e-10
Ccnf	1.60226e-11	22	10	24	2.07189e-10
Nhlrc2	1.60226e-11	14	10	24	2.07189e-10
Acmsd	1.60226e-11	20	14	24	2.07189e-10
Psmd14	1.60094e-11	6	6	24	2.07189e-10
Als2	1.62631e-11	18	16	24	2.101e-10
Ogdh	1.63307e-11	14	14	24	2.10181e-10
Kat2a	1.63307e-11	18	14	24	2.10181e-10
Kansl3	1.63307e-11	12	14	24	2.10181e-10
Szrd1	1.63307e-11	20	14	24	2.10181e-10
Urad	1.66389e-11	18	14	24	2.13946e-10
D630039A03Rik	1.72551e-11	6	10	24	2.21662e-10
Fam169b	1.78693e-11	14	12	24	2.29122e-10
Mlkl	1.78693e-11	8	12	24	2.29122e-10
Neu2	1.81909e-11	20	14	24	2.33027e-10
Sfswap	1.83158e-11	10	8	24	2.34408e-10
Shpk	1.84182e-11	14	8	24	2.35498e-10
Wdr89	1.86681e-11	24	8	24	2.38248e-10
Utp14a	1.86681e-11	4	16	24	2.38248e-10
Tssc1	1.87657e-11	4	8	24	2.39271e-10
Lpin3	1.90203e-11	8	8	24	2.42292e-10
Eif2d	1.91132e-11	12	8	24	2.43249e-10
Smu1	1.93468e-11	4	18	24	2.45994e-10
Fnip1	1.97067e-11	8	18	24	2.49708e-10
Cebpe	1.97119e-11	10	6	24	2.49708e-10
Tjp2	1.97067e-11	2	10	24	2.49708e-10
Gdf15	1.97119e-11	6	6	24	2.49708e-10
Plekhg6	1.99351e-11	10	10	24	2.52303e-10
Dmap1	2.0326e-11	6	10	24	2.57012e-10
Ubac1	2.04419e-11	12	18	24	2.5824e-10
Elovl1	2.09413e-11	22	12	24	2.64304e-10
Ccni	2.11587e-11	6	10	24	2.66802e-10
Tomm40l	2.12863e-11	12	16	24	2.68164e-10
Sec22a	2.15655e-11	6	10	24	2.70191e-10
Lims2	2.15655e-11	12	14	24	2.70191e-10
Slc44a1	2.15655e-11	22	14	24	2.70191e-10
Tada3	2.15655e-11	2	10	24	2.70191e-10
Csrnp1	2.15655e-11	12	14	24	2.70191e-10
Taf1	2.15655e-11	2	10	24	2.70191e-10
Ppm1f	2.23793e-11	2	10	24	2.79875e-10
Id3	2.23793e-11	24	14	24	2.79875e-10
Stoml2	2.30347e-11	8	8	24	2.87808e-10
Rcl1	2.32628e-11	8	12	24	2.90393e-10
Tkfc	2.34509e-11	16	14	24	2.92384e-10
Smc5	2.34864e-11	22	16	24	2.92384e-10
Ubox5	2.34864e-11	2	16	24	2.92384e-10
Rangrf	2.37102e-11	20	12	24	2.94368e-10
Cnp	2.37102e-11	4	12	24	2.94368e-10
Slc30a1	2.37102e-11	16	12	24	2.94368e-10
Btd	2.39019e-11	24	16	24	2.96479e-10
Thpo	2.41016e-11	4	6	24	2.98145e-10
Ttc39b	2.41016e-11	8	18	24	2.98145e-10
Nosip	2.41016e-11	10	6	24	2.98145e-10
Ip6k1	2.41576e-11	12	12	24	2.98568e-10
Gm14440	2.43897e-11	16	16	24	3.00894e-10
Mafk	2.43897e-11	8	16	24	3.00894e-10
Cntfr	2.44759e-11	14	16	24	3.01415e-10
Cd81	2.44759e-11	6	12	24	3.01415e-10
Cd82	2.45651e-11	10	6	24	3.02241e-10
Fam210b	2.48414e-11	24	16	24	3.05092e-10
Noa1	2.48414e-11	16	16	24	3.05092e-10
Rdh7	2.48637e-11	8	8	24	3.05093e-10
Tesk1	2.50523e-11	20	12	24	3.06857e-10
2310022B05Rik	2.50523e-11	10	12	24	3.06857e-10
Ddx52	2.53996e-11	2	16	24	3.10832e-10
Akr1c14	2.54461e-11	16	10	24	3.11125e-10
Otud6b	2.59355e-11	18	14	24	3.16543e-10
Nr1h2	2.59355e-11	6	10	24	3.16543e-10
Lrrc3	2.67812e-11	18	16	24	3.26574e-10
Spsb3	2.78735e-11	2	10	24	3.39288e-10
Ppp1r21	2.78735e-11	4	10	24	3.39288e-10
Psd4	2.84095e-11	6	10	24	3.44894e-10
Etfdh	2.84095e-11	6	10	24	3.44894e-10
Klkb1	2.84095e-11	8	10	24	3.44894e-10
Gns	2.86461e-11	14	12	24	3.47458e-10
Rab36	2.89455e-11	4	10	24	3.50779e-10
Emp2	2.93702e-11	12	6	24	3.5561e-10
Mapkapk2	3.0545e-11	6	6	24	3.68856e-10
Gtf2ird1	3.0545e-11	6	6	24	3.68856e-10
Cars2	3.0545e-11	4	6	24	3.68856e-10
Tmco4	3.07404e-11	10	14	24	3.70563e-10
Coa6	3.07404e-11	14	18	24	3.70563e-10
Aspa	3.10438e-11	20	8	24	3.7389e-10
Limd2	3.11324e-11	12	6	24	3.74628e-10
Vps11	3.13819e-11	6	12	24	3.77299e-10
Nbeal2	3.17198e-11	2	6	24	3.81027e-10
Stat5b	3.19228e-11	6	6	24	3.83129e-10
Ctns	3.1974e-11	10	12	24	3.83408e-10
Dixdc1	3.22152e-11	8	8	24	3.85963e-10
Lpgat1	3.23893e-11	16	14	24	3.87709e-10
Rad50	3.27875e-11	8	10	24	3.91791e-10
Klhl26	3.27875e-11	6	10	24	3.91791e-10
Atp5sl	3.40486e-11	12	14	24	4.06505e-10
Scly	3.51764e-11	2	14	24	4.19604e-10
Fbxo33	3.53097e-11	16	14	24	4.20827e-10
Capn1	3.58529e-11	8	10	24	4.2693e-10
Slc25a37	3.66317e-11	16	14	24	4.34691e-10
Lars	3.66317e-11	6	10	24	4.34691e-10
Mcm10	3.66317e-11	12	14	24	4.34691e-10
Mtmr14	3.66317e-11	6	10	24	4.34691e-10
Cped1	3.73361e-11	14	14	24	4.4152e-10
Cln8	3.73361e-11	14	10	24	4.4152e-10
Agpat6	3.73361e-11	14	14	24	4.4152e-10
Slc25a5	3.73361e-11	18	14	24	4.4152e-10
Tmem184a	3.78975e-11	8	8	24	4.47772e-10
Stat5a	3.80406e-11	22	14	24	4.48302e-10
Nfkbia	3.80406e-11	10	14	24	4.48302e-10
Cct5	3.80406e-11	18	14	24	4.48302e-10
Cks2	3.86554e-11	2	8	24	4.54766e-10
Litaf	3.86393e-11	4	6	24	4.54766e-10
Palm	3.94134e-11	20	16	24	4.62095e-10
Nt5m	3.93824e-11	2	6	24	4.62095e-10
Pdk2	3.94134e-11	10	16	24	4.62095e-10
Map1lc3b	3.94134e-11	12	16	24	4.62095e-10
Sart1	3.94495e-11	4	14	24	4.62122e-10
Elp2	4.01713e-11	4	8	24	4.68974e-10
Vti1a	4.01713e-11	8	8	24	4.68974e-10
Lin7c	4.01254e-11	14	18	24	4.68974e-10
Akap13	4.01713e-11	16	8	24	4.68974e-10
Slc22a15	4.02059e-11	4	8	24	4.68978e-10
P3h1	4.09293e-11	2	8	24	4.76198e-10
Srm	4.09293e-11	16	16	24	4.76198e-10
Alas1	4.08685e-11	14	18	24	4.76198e-10
Nit2	4.13477e-11	6	10	24	4.80659e-10
Mars	4.14338e-11	4	12	24	4.80843e-10
Trim37	4.14338e-11	20	12	24	4.80843e-10
Dnajc1	4.16872e-11	20	16	24	4.83374e-10
Zc3h7b	4.22156e-11	14	12	24	4.89086e-10
C730027H18Rik	4.24452e-11	6	8	24	4.91331e-10
Snrpd3	4.378e-11	4	10	24	5.05074e-10
Ppil1	4.378e-11	20	14	24	5.05074e-10
Tyw5	4.378e-11	10	6	24	5.05074e-10
Acy1	4.378e-11	14	14	24	5.05074e-10
Zfand3	4.53425e-11	8	12	24	5.2266e-10
Ctage5	4.61107e-11	14	10	24	5.30176e-10
Wwox	4.61107e-11	10	16	24	5.30176e-10
Vps9d1	4.61107e-11	14	10	24	5.30176e-10
Brd8	4.61802e-11	6	6	24	5.3053e-10
Gm10768	4.71207e-11	10	8	24	5.40427e-10
Tprn	4.71046e-11	24	10	24	5.40427e-10
Pttg1ip	4.80282e-11	6	10	24	5.49915e-10
Xrcc1	4.80282e-11	4	10	24	5.49915e-10
Ormdl2	4.87709e-11	4	10	24	5.57952e-10
Zfp825	4.89519e-11	10	10	24	5.59088e-10
Gm16845	4.89519e-11	10	10	24	5.59088e-10
Bcar1	4.92596e-11	12	8	24	5.62134e-10
Ring1	4.98755e-11	6	10	24	5.67743e-10
Pex14	4.98755e-11	10	10	24	5.67743e-10
Fbxo8	4.98755e-11	6	10	24	5.67743e-10
Tmem144	5.06657e-11	8	6	24	5.75303e-10
Clcn6	5.06657e-11	20	18	24	5.75303e-10
Tbrg1	5.06657e-11	4	18	24	5.75303e-10
Slc13a2	5.08923e-11	20	16	24	5.75491e-10
Plec	5.08923e-11	12	16	24	5.75491e-10
Plcg1	5.07991e-11	14	14	24	5.75491e-10
Acnat2	5.08923e-11	20	16	24	5.75491e-10
Fam114a1	5.08923e-11	4	16	24	5.75491e-10
Pcnxl4	5.25133e-11	2	12	24	5.93168e-10
Siah2	5.25422e-11	2	6	24	5.93168e-10
Zfp960	5.28497e-11	8	8	24	5.95168e-10
Fkbp4	5.27765e-11	18	16	24	5.95168e-10
Cwf19l2	5.28497e-11	8	8	24	5.95168e-10
Cul2	5.33783e-11	2	8	24	6.00133e-10
Alg14	5.33783e-11	6	8	24	6.00133e-10
Nr1i2	5.3543e-11	14	12	24	6.00808e-10
Zbtb7b	5.3543e-11	2	12	24	6.00808e-10
Grpel1	5.357e-11	12	10	24	6.00808e-10
Slc19a1	5.45726e-11	14	12	24	6.11553e-10
Tcea3	5.56023e-11	10	12	24	6.22582e-10
Cdcp1	5.6632e-11	24	12	24	6.33594e-10
Eif4a2	5.96927e-11	8	10	24	6.67292e-10
Gtf3c1	5.99295e-11	16	18	24	6.69392e-10
Rfng	6.14938e-11	20	18	24	6.84631e-10
Ninj1	6.14938e-11	2	6	24	6.84631e-10
Txnrd2	6.14938e-11	10	6	24	6.84631e-10
Hdgf	6.14622e-11	20	10	24	6.84631e-10
Klf1	6.22345e-11	10	14	24	6.92315e-10
Lsm12	6.26764e-11	2	6	24	6.96664e-10
Lsm11	6.4032e-11	22	14	24	7.07712e-10
Fbxo34	6.4032e-11	10	14	24	7.07712e-10
Sft2d1	6.4032e-11	10	10	24	7.07712e-10
Sik1	6.38589e-11	14	18	24	7.07712e-10
Cnnm4	6.4032e-11	20	10	24	7.07712e-10
Wipi2	6.4032e-11	12	10	24	7.07712e-10
Ifrd2	6.38589e-11	18	6	24	7.07712e-10
Mydgf	6.50415e-11	2	6	24	7.1771e-10
Casp7	6.50415e-11	14	6	24	7.1771e-10
Tbc1d8	6.52402e-11	14	14	24	7.19323e-10
Eif1a	6.59395e-11	2	8	24	7.26449e-10
Cdc34	6.62241e-11	2	6	24	7.28997e-10
Gatc	6.64483e-11	18	14	24	7.30878e-10
Minpp1	6.68361e-11	14	8	24	7.33377e-10
Rbm47	6.68361e-11	12	16	24	7.33377e-10
Gm15408	6.68361e-11	8	16	24	7.33377e-10
Spryd3	6.69702e-11	2	8	24	7.3426e-10
Mmp14	6.80972e-11	2	8	24	7.45422e-10
Pik3c3	6.80972e-11	8	8	24	7.45422e-10
Nbr1	6.92703e-11	12	6	24	7.57053e-10
Rhod	6.92703e-11	4	6	24	7.57053e-10
Supt5	6.93583e-11	2	8	24	7.5741e-10
Ldlrad4	7.0681e-11	10	8	24	7.71239e-10
Fads2	7.17057e-11	14	12	24	7.79935e-10
Ppp3ca	7.17057e-11	10	12	24	7.79935e-10
Setd1a	7.17057e-11	2	12	24	7.79935e-10
Paqr9	7.17057e-11	22	12	24	7.79935e-10
Saraf	7.20146e-11	2	12	24	7.82673e-10
Sertad2	7.32667e-11	12	18	24	7.95019e-10
2310034O05Rik	7.32667e-11	8	18	24	7.95019e-10
Glt1d1	7.44116e-11	14	12	24	8.06803e-10
Mmaa	7.67138e-11	18	14	24	8.31107e-10
Ap5b1	7.88558e-11	4	6	24	8.51618e-10
Ppip5k2	7.88558e-11	16	18	24	8.51618e-10
Ext2	7.88558e-11	4	6	24	8.51618e-10
Ftsj2	7.88558e-11	2	6	24	8.51618e-10
Shank2	8.01935e-11	4	10	24	8.65382e-10
Adamtsl2	8.03437e-11	16	18	24	8.6632e-10
Slc35g1	8.07229e-11	14	16	24	8.69724e-10
Usp54	8.18315e-11	6	6	24	8.80976e-10
Cul9	8.19886e-11	8	14	24	8.8128e-10
Caln1	8.19886e-11	18	14	24	8.8128e-10
Ap3b1	8.35653e-11	8	10	24	8.94018e-10
Acp2	8.35653e-11	2	10	24	8.94018e-10
Tmem67	8.35653e-11	2	10	24	8.94018e-10
Psph	8.35653e-11	4	10	24	8.94018e-10
Pdk4	8.35653e-11	2	10	24	8.94018e-10
Gfod2	8.35653e-11	24	10	24	8.94018e-10
Olfr1034	8.43169e-11	24	8	24	9.01355e-10
Mapk9	8.5142e-11	6	10	24	9.08048e-10
Ldb1	8.5142e-11	12	14	24	9.08048e-10
Zc3hc1	8.5142e-11	4	10	24	9.08048e-10
Srebf2	8.59384e-11	2	8	24	9.15829e-10
Cradd	8.67187e-11	6	10	24	9.21992e-10
Grem2	8.67187e-11	12	14	24	9.21992e-10
Mtfr1	8.67187e-11	14	14	24	9.21992e-10
Uvssa	8.75599e-11	10	8	24	9.30214e-10
Fam47e	8.85226e-11	14	18	24	9.39712e-10
Gm32511	8.86901e-11	10	8	24	9.40761e-10
Ppp1r14b	8.91814e-11	16	16	24	9.44509e-10
Gm8898	8.91814e-11	16	16	24	9.44509e-10
Rtp3	9.1623e-11	2	8	24	9.69618e-10
Acsf2	9.33518e-11	12	16	24	9.86388e-10
Lpin2	9.33518e-11	14	12	24	9.86388e-10
Rab2a	9.39948e-11	10	12	24	9.91653e-10
Tnpo2	9.39948e-11	2	12	24	9.91653e-10
Sars	9.52459e-11	4	14	24	1.00408e-09
Rfk	9.58032e-11	18	14	24	1.0084e-09
Cry2	9.57683e-11	14	12	24	1.0084e-09
Fbxl20	9.71678e-11	10	6	24	1.02041e-09
Zfp277	9.70776e-11	8	8	24	1.02041e-09
Nudt16	9.71678e-11	10	6	24	1.02041e-09
Dcun1d3	9.90364e-11	14	18	24	1.03844e-09
Yipf2	9.90364e-11	4	18	24	1.03844e-09
Mvp	1.00455e-10	12	10	24	1.05251e-09
Taf2	1.00905e-10	14	18	24	1.05561e-09
Klhl31	1.00905e-10	8	6	24	1.05561e-09
Dus2	1.03894e-10	4	8	24	1.08605e-09
Ncln	1.04395e-10	18	14	24	1.08962e-09
Mab21l2	1.04395e-10	24	10	24	1.08962e-09
Nr4a2	1.06364e-10	10	14	24	1.10933e-09
Rxra	1.06757e-10	12	14	24	1.11257e-09
2610008E11Rik	1.08334e-10	2	14	24	1.12816e-09
Sdr9c7	1.0881e-10	4	10	24	1.12967e-09
Endog	1.0881e-10	18	14	24	1.12967e-09
Intu	1.0881e-10	4	14	24	1.12967e-09
Anp32a	1.0881e-10	4	10	24	1.12967e-09
Rab3ip	1.10272e-10	12	16	24	1.14312e-09
6330416G13Rik	1.10272e-10	16	16	24	1.14312e-09
Tns1	1.10863e-10	16	14	24	1.14577e-09
Bbox1	1.10863e-10	14	10	24	1.14577e-09
Zbtb5	1.10863e-10	20	14	24	1.14577e-09
Hacd3	1.10863e-10	14	10	24	1.14577e-09
Fam126b	1.12916e-10	14	14	24	1.16611e-09
Tbce	1.14038e-10	8	8	24	1.17681e-09
Poldip2	1.14433e-10	14	8	24	1.18e-09
Naga	1.15734e-10	10	6	24	1.19252e-09
Mustn1	1.20605e-10	6	12	24	1.24178e-09
Tbl2	1.21084e-10	16	16	24	1.24578e-09
Lhpp	1.22924e-10	8	12	24	1.26376e-09
Rfc3	1.23369e-10	8	8	24	1.26738e-09
Ube2b	1.24164e-10	10	6	24	1.27459e-09
Vps41	1.24956e-10	8	8	24	1.27992e-09
Fam53c	1.25244e-10	20	12	24	1.27992e-09
Mrpl44	1.25244e-10	4	12	24	1.27992e-09
Epb4.1	1.25244e-10	14	12	24	1.27992e-09
Aasdh	1.25218e-10	2	12	24	1.27992e-09
Gtf2a2	1.24956e-10	12	12	24	1.27992e-09
BC024386	1.31192e-10	10	6	24	1.33971e-09
Aldob	1.33035e-10	14	14	24	1.35751e-09
Nrn1	1.35594e-10	2	14	24	1.38053e-09
Lclat1	1.35594e-10	8	14	24	1.38053e-09
Aqp8	1.35594e-10	2	14	24	1.38053e-09
Zdhhc13	1.38152e-10	20	14	24	1.40554e-09
0610009B22Rik	1.38695e-10	2	10	24	1.40792e-09
Pxdc1	1.38541e-10	2	8	24	1.40792e-09
Dhx34	1.38695e-10	4	14	24	1.40792e-09
Btg1	1.41362e-10	22	14	24	1.42654e-09
Nim1k	1.41205e-10	8	8	24	1.42654e-09
Ncald	1.41362e-10	6	10	24	1.42654e-09
Ndrg1	1.41205e-10	24	16	24	1.42654e-09
Zfp385a	1.41362e-10	4	10	24	1.42654e-09
Gm4944	1.41362e-10	4	14	24	1.42654e-09
Plcl2	1.41205e-10	8	8	24	1.42654e-09
Pex11g	1.41205e-10	8	8	24	1.42654e-09
Tubg1	1.43869e-10	18	16	24	1.44599e-09
Akr1c6	1.43705e-10	10	6	24	1.44599e-09
Ptpn1	1.43869e-10	16	16	24	1.44599e-09
Psmb4	1.44029e-10	12	10	24	1.44599e-09
Dio1	1.44029e-10	16	14	24	1.44599e-09
Vmn1r90	1.44029e-10	6	10	24	1.44599e-09
Mtm1	1.44029e-10	8	10	24	1.44599e-09
Styx	1.46533e-10	8	16	24	1.46791e-09
Abhd4	1.46533e-10	8	8	24	1.46791e-09
Tgfbr1	1.46533e-10	16	8	24	1.46791e-09
Prr3	1.49232e-10	12	18	24	1.49299e-09
Pfdn2	1.49364e-10	12	10	24	1.49299e-09
Slc20a1	1.49364e-10	10	14	24	1.49299e-09
Mfsd3	1.49534e-10	10	6	24	1.49359e-09
Lcp1	1.52466e-10	10	6	24	1.52177e-09
Hhipl1	1.52955e-10	14	8	24	1.52443e-09
Nr0b2	1.52955e-10	4	12	24	1.52443e-09
Capn15	1.56464e-10	2	8	24	1.55827e-09
Xpa	1.5833e-10	10	6	24	1.57342e-09
Atp6v0a2	1.5833e-10	14	18	24	1.57342e-09
Orai3	1.5833e-10	4	6	24	1.57342e-09
Bdh1	1.59276e-10	12	10	24	1.58167e-09
Acot12	1.60387e-10	14	12	24	1.58925e-09
Ptges2	1.60387e-10	14	12	24	1.58925e-09
Ilk	1.60387e-10	10	12	24	1.58925e-09
Tlcd2	1.63413e-10	24	12	24	1.61806e-09
Fignl2	1.65592e-10	24	12	24	1.63726e-09
Rfwd2	1.65592e-10	16	18	24	1.63726e-09
Gm14420	1.77045e-10	14	16	24	1.74799e-09
Mat2a	1.77045e-10	12	16	24	1.74799e-09
Sec14l2	1.83246e-10	2	10	24	1.79836e-09
Vps53	1.83246e-10	4	14	24	1.79836e-09
Pla2g6	1.83246e-10	14	10	24	1.79836e-09
Slc5a3	1.83855e-10	16	16	24	1.79836e-09
Zfp97	1.83855e-10	8	8	24	1.79836e-09
Slc22a30	1.83855e-10	22	16	24	1.79836e-09
C730036E19Rik	1.83246e-10	18	10	24	1.79836e-09
Slc23a2	1.83855e-10	8	16	24	1.79836e-09
Phc2	1.83246e-10	24	10	24	1.79836e-09
Tmem50a	1.83246e-10	14	10	24	1.79836e-09
Zfp316	1.83855e-10	8	8	24	1.79836e-09
Cecr5	1.83246e-10	2	10	24	1.79836e-09
Efnb1	1.83246e-10	2	10	24	1.79836e-09
Hnrnpd	1.86069e-10	10	6	24	1.81872e-09
Rab17	1.87259e-10	8	8	24	1.82775e-09
Ttc30a1	1.87259e-10	2	8	24	1.82775e-09
2410006H16Rik	1.89579e-10	8	12	24	1.84907e-09
Dnph1	1.90161e-10	20	10	24	1.85079e-09
1110034G24Rik	1.90161e-10	12	10	24	1.85079e-09
Txnip	1.90161e-10	10	14	24	1.85079e-09
Hsp90ab1	1.90664e-10	16	16	24	1.85174e-09
Ube2k	1.90664e-10	2	8	24	1.85174e-09
Dyrk1b	1.90664e-10	8	8	24	1.85174e-09
Lmnb2	1.93618e-10	16	14	24	1.87379e-09
Trim7	1.93272e-10	18	16	24	1.87379e-09
Ncbp2	1.93272e-10	18	16	24	1.87379e-09
Ndufb10	1.93618e-10	20	10	24	1.87379e-09
Mycl	1.93618e-10	12	14	24	1.87379e-09
F3	1.94155e-10	8	18	24	1.87501e-09
Hscb	1.94155e-10	10	6	24	1.87501e-09
Gnb2	1.94155e-10	10	6	24	1.87501e-09
Serinc5	1.96989e-10	8	8	24	1.89836e-09
Hn1l	1.96989e-10	4	8	24	1.89836e-09
Eno1	1.96989e-10	20	12	24	1.89836e-09
Cebpa	2.00706e-10	12	8	24	1.93282e-09
4930579G24Rik	2.04423e-10	20	16	24	1.96723e-09
Ccdc66	2.0879e-10	2	12	24	2.00362e-09
Pcdh1	2.0879e-10	6	12	24	2.00362e-09
Mn1	2.0879e-10	8	12	24	2.00362e-09
Hyal2	2.0879e-10	8	12	24	2.00362e-09
Cyp2c70	2.12729e-10	22	12	24	2.03857e-09
Nsfl1c	2.12729e-10	4	12	24	2.03857e-09
Slc35d2	2.16135e-10	8	6	24	2.06976e-09
Pbx3	2.16452e-10	20	10	24	2.07135e-09
Cth	2.27231e-10	2	14	24	2.17298e-09
Cdpf1	2.30141e-10	4	8	24	2.19621e-09
Cyp4f15	2.30141e-10	10	16	24	2.19621e-09
Grb14	2.30141e-10	8	8	24	2.19621e-09
Serinc2	2.32548e-10	6	10	24	2.21682e-09
8430419L09Rik	2.32626e-10	16	16	24	2.21682e-09
Tmem181a	2.3303e-10	10	6	24	2.21913e-09
Ppp1r9a	2.34484e-10	10	8	24	2.23143e-09
Clk1	2.35919e-10	10	6	24	2.24352e-09
Tube1	2.3702e-10	6	10	24	2.24619e-09
Mtl5	2.3702e-10	10	14	24	2.24619e-09
Zfp512	2.3702e-10	6	10	24	2.24619e-09
Inppl1	2.3702e-10	16	14	24	2.24619e-09
Nadsyn1	2.3702e-10	12	10	24	2.24619e-09
Taf1b	2.38826e-10	8	8	24	2.26018e-09
1600002H07Rik	2.38826e-10	14	16	24	2.26018e-09
Parp10	2.4037e-10	10	12	24	2.27322e-09
Ado	2.41492e-10	24	10	24	2.27452e-09
Nf2	2.42169e-10	16	18	24	2.27452e-09
Spop	2.41492e-10	2	14	24	2.27452e-09
Pnpla3	2.42169e-10	18	18	24	2.27452e-09
Rbfa	2.41492e-10	12	10	24	2.27452e-09
Igsf8	2.41404e-10	12	16	24	2.27452e-09
Lcmt2	2.42169e-10	4	6	24	2.27452e-09
Rad23b	2.41492e-10	2	10	24	2.27452e-09
Miip	2.42169e-10	12	6	24	2.27452e-09
Frg1	2.42169e-10	10	6	24	2.27452e-09
Tbc1d2	2.43168e-10	2	8	24	2.28235e-09
Spata13	2.44821e-10	6	18	24	2.29629e-09
Cops6	2.45964e-10	6	10	24	2.30543e-09
Dact1	2.46738e-10	16	6	24	2.30952e-09
Ptcd3	2.46657e-10	18	12	24	2.30952e-09
Tshz1	2.50436e-10	14	14	24	2.34093e-09
Gstcd	2.50436e-10	2	10	24	2.34093e-09
Zc3h6	2.51853e-10	8	8	24	2.35257e-09
Cct7	2.62717e-10	16	16	24	2.45239e-09
Apon	2.6607e-10	4	12	24	2.48199e-09
Prkci	2.71187e-10	22	12	24	2.528e-09
Susd6	2.76304e-10	14	12	24	2.5722e-09
Gstm6	2.76304e-10	4	12	24	2.5722e-09
Pde6c	2.76694e-10	10	14	24	2.57408e-09
Txnl4a	2.82249e-10	12	12	24	2.62398e-09
Psmc4	2.86537e-10	4	12	24	2.66204e-09
Fam134a	2.8741e-10	8	16	24	2.66652e-09
Mitf	2.8741e-10	2	8	24	2.66652e-09
Rps6ka4	2.92937e-10	14	8	24	2.71046e-09
Fbxl19	2.92937e-10	2	8	24	2.71046e-09
Cnot7	2.92937e-10	10	8	24	2.71046e-09
Spata2l	2.92937e-10	10	16	24	2.71046e-09
Eno1b	2.93197e-10	18	14	24	2.71103e-09
Oaz1	2.94366e-10	6	10	24	2.71817e-09
Tcf25	2.94366e-10	14	10	24	2.71817e-09
Lin7a	2.99121e-10	16	8	24	2.74726e-09
Mtmr4	2.98464e-10	2	8	24	2.74726e-09
Pik3r1	2.98464e-10	14	16	24	2.74726e-09
Rhoq	2.98729e-10	8	14	24	2.74726e-09
Prpf18	2.98552e-10	8	18	24	2.74726e-09
Actn4	2.98464e-10	20	16	24	2.74726e-09
Zfp276	2.98552e-10	10	18	24	2.74726e-09
Pcbp4	2.99121e-10	10	8	24	2.74726e-09
Psmb9	3.00138e-10	10	10	24	2.75475e-09
Serpina5	3.0155e-10	16	18	24	2.76585e-09
Fmo3	3.0591e-10	18	10	24	2.80397e-09
Atf6b	3.07239e-10	4	6	24	2.80863e-09
Pdcd2l	3.07239e-10	10	6	24	2.80863e-09
Tbc1d17	3.07239e-10	10	6	24	2.80863e-09
Abce1	3.07239e-10	16	18	24	2.80863e-09
Dlg1	3.11682e-10	8	10	24	2.83788e-09
Bpnt1	3.11682e-10	20	14	24	2.83788e-09
Mfn1	3.11682e-10	14	10	24	2.83788e-09
Srgap3	3.11682e-10	2	14	24	2.83788e-09
Tpp1	3.11682e-10	14	10	24	2.83788e-09
Zpr1	3.11682e-10	10	14	24	2.83788e-09
Mboat1	3.1223e-10	2	8	24	2.84098e-09
Gm8898	3.12929e-10	14	18	24	2.84545e-09
Hsph1	3.15045e-10	16	16	24	2.86279e-09
Akr1c19	3.17454e-10	14	14	24	2.87704e-09
Med30	3.17454e-10	6	10	24	2.87704e-09
Fitm2	3.17454e-10	14	14	24	2.87704e-09
Skil	3.17238e-10	20	14	24	2.87704e-09
Usp39	3.18618e-10	16	18	24	2.88569e-09
Serpinb9	3.24678e-10	8	8	24	2.93863e-09
B3galnt2	3.2944e-10	16	18	24	2.97779e-09
Ccne1	3.2944e-10	12	18	24	2.97779e-09
Slc39a8	3.30804e-10	4	12	24	2.98815e-09
Zfp946	3.47142e-10	8	8	24	3.13366e-09
Wdr24	3.51448e-10	4	12	24	3.16836e-09
Nt5e	3.51448e-10	24	12	24	3.16836e-09
5033403H07Rik	3.53817e-10	2	12	24	3.18762e-09
Atp6ap1	3.5808e-10	20	12	24	3.22389e-09
Irf2bpl	3.60493e-10	12	14	24	3.24349e-09
Zmym5	3.62871e-10	8	18	24	3.26274e-09
Foxo3	3.64711e-10	14	12	24	3.27647e-09
Mrpl36	3.65116e-10	24	8	24	3.27647e-09
Ist1	3.65116e-10	14	8	24	3.27647e-09
Med15	3.69986e-10	4	14	24	3.318e-09
Slc25a11	3.72137e-10	14	8	24	3.32206e-09
Ggnbp2	3.72137e-10	8	8	24	3.32206e-09
Nags	3.72137e-10	2	8	24	3.32206e-09
Tmem14c	3.72137e-10	24	8	24	3.32206e-09
Fam107a	3.72137e-10	16	16	24	3.32206e-09
Zfp91	3.72137e-10	14	16	24	3.32206e-09
Junb	3.72137e-10	10	8	24	3.32206e-09
Lrrc8d	3.74869e-10	6	6	24	3.34209e-09
Atg4d	3.74869e-10	12	18	24	3.34209e-09
Gm14440	3.77101e-10	16	14	24	3.3598e-09
Pop4	3.79159e-10	8	8	24	3.37594e-09
Fam122a	3.81942e-10	4	6	24	3.39631e-09
Rbm38	3.81942e-10	12	18	24	3.39631e-09
Creb3l1	3.84216e-10	2	10	24	3.4121e-09
Cyp8b1	3.84216e-10	22	18	24	3.4121e-09
Pdcd6	3.8618e-10	14	8	24	3.42288e-09
Agxt2	3.8618e-10	8	8	24	3.42288e-09
Ssc4d	3.8618e-10	8	8	24	3.42288e-09
Mbtd1	3.89015e-10	10	6	24	3.44132e-09
Sgtb	3.89015e-10	8	18	24	3.44132e-09
Calcoco1	3.89015e-10	10	6	24	3.44132e-09
Fam110a	3.91331e-10	2	10	24	3.45958e-09
Ocstamp	3.93978e-10	2	10	24	3.48074e-09
Rbck1	3.95564e-10	14	10	24	3.4925e-09
Sorbs3	3.96088e-10	8	18	24	3.49486e-09
Slc1a2	4.01412e-10	14	14	24	3.53273e-09
Snrnp40	4.01412e-10	2	10	24	3.53273e-09
Fcgrt	4.01412e-10	12	14	24	3.53273e-09
Neil1	4.01412e-10	4	10	24	3.53273e-09
Stip1	4.03161e-10	16	18	24	3.54585e-09
Arhgef10l	4.16279e-10	6	10	24	3.65653e-09
Vkorc1l1	4.16279e-10	14	10	24	3.65653e-09
Tppp	4.23374e-10	16	12	24	3.71646e-09
Bhmt2	4.30273e-10	24	12	24	3.77461e-09
Pnldc1	4.40434e-10	10	14	24	3.86127e-09
Atf4	4.54462e-10	2	12	24	3.97662e-09
Rnaset2b	4.54462e-10	14	12	24	3.97662e-09
Ganc	4.54462e-10	4	12	24	3.97662e-09
Hnrnpl	4.56473e-10	10	6	24	3.99166e-09
Wbscr22	4.62935e-10	24	8	24	4.0439e-09
Gga2	4.63037e-10	20	12	24	4.0439e-09
Ormdl1	4.65251e-10	10	6	24	4.04775e-09
Strip1	4.65251e-10	2	6	24	4.04775e-09
Ncbp1	4.65251e-10	16	18	24	4.04775e-09
Gpr157	4.65251e-10	10	6	24	4.04775e-09
Klhdc10	4.65251e-10	16	18	24	4.04775e-09
Pqbp1	4.65251e-10	4	6	24	4.04775e-09
Polm	4.71612e-10	2	12	24	4.09723e-09
Pgd	4.71837e-10	20	16	24	4.09723e-09
Msantd4	4.71837e-10	2	8	24	4.09723e-09
Cwc22	4.7403e-10	4	6	24	4.10846e-09
Ppat	4.7403e-10	12	18	24	4.10846e-09
Hmgxb4	4.7403e-10	6	6	24	4.10846e-09
Mal2	4.75425e-10	2	6	24	4.11534e-09
Arrdc4	4.75425e-10	10	14	24	4.11534e-09
Eif3l	4.8074e-10	16	16	24	4.14824e-09
Arhgap12	4.8074e-10	8	8	24	4.14824e-09
Kat5	4.8074e-10	4	8	24	4.14824e-09
Ube2f	4.8074e-10	16	16	24	4.14824e-09
Acad8	4.8074e-10	8	8	24	4.14824e-09
Pacsin3	4.82808e-10	2	18	24	4.15561e-09
Pofut1	4.81984e-10	20	16	24	4.15561e-09
Lipe	4.82808e-10	8	18	24	4.15561e-09
Sertad1	4.82808e-10	12	18	24	4.15561e-09
Ugt2b35	4.84395e-10	6	14	24	4.16665e-09
Thoc5	4.89642e-10	16	16	24	4.20386e-09
Fads3	4.89642e-10	8	16	24	4.20386e-09
Prpf19	4.89642e-10	6	16	24	4.20386e-09
Dnmt3a	4.96775e-10	8	10	24	4.26243e-09
Creg1	5.06328e-10	6	10	24	4.33896e-09
Gadd45a	5.06328e-10	12	10	24	4.33896e-09
Gda	5.15882e-10	16	14	24	4.4153e-09
Mtnr1a	5.15882e-10	2	10	24	4.4153e-09
Lpar2	5.17486e-10	12	10	24	4.42627e-09
Ppox	5.20383e-10	4	14	24	4.44827e-09
Ubqln1	5.25435e-10	2	10	24	4.48585e-09
Arl6ip1	5.25435e-10	12	10	24	4.48585e-09
Ube2g1	5.3039e-10	10	18	24	4.52533e-09
Ptpre	5.30726e-10	8	8	24	4.52538e-09
Marcksl1-ps4	5.46264e-10	14	12	24	4.65497e-09
Slc39a14	5.48102e-10	14	10	24	4.66773e-09
Eif2a	5.64265e-10	8	12	24	4.80239e-09
Mcl1	5.65611e-10	16	6	24	4.81086e-09
Mpg	5.76489e-10	10	6	24	4.89122e-09
Tcp1	5.76489e-10	18	6	24	4.89122e-09
Palld	5.76489e-10	16	18	24	4.89122e-09
Rad54l2	5.76489e-10	14	18	24	4.89122e-09
Memo1	5.85839e-10	20	16	24	4.96748e-09
Wasf1	5.87366e-10	16	18	24	4.97734e-09
Sh3bp5	5.97105e-10	20	16	24	5.04102e-09
Ccdc122	5.97457e-10	8	12	24	5.04102e-09
Gm4737	5.97457e-10	18	12	24	5.04102e-09
Pank1	5.97105e-10	10	16	24	5.04102e-09
Pgam1	5.97105e-10	18	16	24	5.04102e-09
Cenpb	5.97105e-10	8	8	24	5.04102e-09
Kifc3	5.97105e-10	2	8	24	5.04102e-09
Ccz1	5.98277e-10	12	6	24	5.04483e-09
Shf	6.0912e-10	10	6	24	5.11422e-09
Lypla2	6.08521e-10	4	12	24	5.11422e-09
Gsap	6.08521e-10	8	12	24	5.11422e-09
Chd4	6.08521e-10	22	12	24	5.11422e-09
BC030336	6.0912e-10	14	18	24	5.11422e-09
Mmp15	6.08371e-10	16	8	24	5.11422e-09
Dcps	6.08521e-10	4	12	24	5.11422e-09
Mepce	6.09565e-10	12	14	24	5.11482e-09
Wdr81	6.19637e-10	8	8	24	5.18963e-09
Mtrf1	6.19637e-10	4	16	24	5.18963e-09
Gsdmd	6.19637e-10	4	16	24	5.18963e-09
Sipa1l2	6.19997e-10	10	18	24	5.18963e-09
N4bp2l1	6.21827e-10	12	14	24	5.20177e-09
Abhd16a	6.30903e-10	8	8	24	5.27447e-09
Atrip	6.32141e-10	2	10	24	5.2816e-09
Tspyl4	6.37105e-10	2	10	24	5.31658e-09
Psma7	6.37105e-10	10	10	24	5.31658e-09
Med28	6.41714e-10	4	12	24	5.35178e-09
Fam214b	6.49357e-10	8	10	24	5.41223e-09
Acbd4	6.57024e-10	4	10	24	5.47281e-09
Slc39a1	6.61609e-10	4	14	24	5.50095e-09
Car14	6.61609e-10	24	14	24	5.50095e-09
Gm15401	6.61609e-10	4	10	24	5.50095e-09
Arl4a	6.68756e-10	4	8	24	5.557e-09
Mllt1	6.76483e-10	16	16	24	5.6144e-09
Armcx5	6.76483e-10	8	8	24	5.6144e-09
0610040J01Rik	6.99719e-10	16	6	24	5.80372e-09
Lap3	7.00275e-10	4	12	24	5.80482e-09
Hnrnpa3	7.0201e-10	2	12	24	5.81569e-09
Abca2	7.02759e-10	2	16	24	5.81837e-09
Rnf114	7.10617e-10	6	14	24	5.87987e-09
Reps1	7.26631e-10	10	6	24	5.99066e-09
Fam35a	7.26631e-10	14	18	24	5.99066e-09
Ube2i	7.26631e-10	4	18	24	5.99066e-09
Ercc5	7.26631e-10	10	6	24	5.99066e-09
Pom121	7.26631e-10	14	18	24	5.99066e-09
Cblc	7.26631e-10	12	6	24	5.99066e-09
Sigirr	7.28352e-10	20	18	24	6.00123e-09
Adck4	7.39971e-10	14	8	24	6.09331e-09
Cutal	7.51497e-10	20	18	24	6.1845e-09
Azin2	7.53543e-10	8	18	24	6.19761e-09
Pja1	7.54202e-10	8	8	24	6.1993e-09
Coa7	7.65676e-10	12	10	24	6.28985e-09
Psme3	7.68432e-10	16	16	24	6.30114e-09
Cdk20	7.68432e-10	2	8	24	6.30114e-09
Crem	7.68432e-10	4	8	24	6.30114e-09
Ahcy	7.69244e-10	18	12	24	6.30402e-09
Pex19	7.80456e-10	14	6	24	6.39208e-09
Trim32	7.82662e-10	2	8	24	6.40632e-09
Psmb10	7.95585e-10	12	14	24	6.50432e-09
Rbm3	7.95585e-10	14	10	24	6.50432e-09
Slc25a13	8.10596e-10	14	14	24	6.62309e-09
Cfdp1	8.11979e-10	4	12	24	6.63044e-09
Gcnt2	8.15386e-10	14	10	24	6.64637e-09
Sdc2	8.15386e-10	2	14	24	6.64637e-09
Dclre1c	8.15386e-10	10	10	24	6.64637e-09
Fgfr2	8.22154e-10	8	14	24	6.69754e-09
Adck5	8.31067e-10	6	10	24	6.75008e-09
1700018L02Rik	8.31067e-10	18	10	24	6.75008e-09
Npnt	8.31067e-10	24	14	24	6.75008e-09
Aco1	8.31067e-10	20	10	24	6.75008e-09
Wsb2	8.31067e-10	20	14	24	6.75008e-09
E130102H24Rik	8.46747e-10	10	14	24	6.86522e-09
Map3k6	8.46747e-10	14	14	24	6.86522e-09
Mkrn2	8.46747e-10	8	14	24	6.86522e-09
Ccdc9	8.60546e-10	6	12	24	6.96885e-09
Trim12c	8.60546e-10	8	8	24	6.96885e-09
Il17rb	8.62428e-10	12	14	24	6.97966e-09
Hcn3	8.62901e-10	14	14	24	6.97966e-09
Rnf4	8.75343e-10	8	12	24	7.07612e-09
Hist1h2bn	8.76783e-10	2	12	24	7.08358e-09
Impact	8.78108e-10	2	10	24	7.08593e-09
Ubap2	8.78108e-10	16	14	24	7.08593e-09
Gm11437	8.80868e-10	18	18	24	7.09983e-09
Chchd4	8.80868e-10	14	18	24	7.09983e-09
Acvr1b	8.97488e-10	8	18	24	7.22953e-09
Atp10d	9.14968e-10	14	16	24	7.366e-09
Gorasp1	9.30729e-10	14	6	24	7.48848e-09
Hist2h2be	9.32909e-10	20	16	24	7.49721e-09
Myo1e	9.32909e-10	2	8	24	7.49721e-09
Tspan14	9.42249e-10	24	12	24	7.56784e-09
Zfp322a	9.47349e-10	2	6	24	7.60433e-09
Myo18a	9.50849e-10	12	16	24	7.6235e-09
Helz2	9.50849e-10	2	8	24	7.6235e-09
Ccdc57	9.70017e-10	14	12	24	7.75447e-09
Mnat1	9.6879e-10	8	8	24	7.75447e-09
Gss	9.70017e-10	12	12	24	7.75447e-09
1110008F13Rik	9.70017e-10	14	12	24	7.75447e-09
Magee1	9.6879e-10	2	8	24	7.75447e-09
Aimp2	9.7079e-10	14	18	24	7.75613e-09
Zfp945	9.8673e-10	8	8	24	7.87429e-09
Diap1	9.8673e-10	2	8	24	7.87429e-09
Gm16793	9.88319e-10	20	12	24	7.88238e-09
Ezh1	1.00467e-09	8	8	24	7.99882e-09
Tbc1d22a	1.00467e-09	8	8	24	7.99882e-09
Insc	1.00467e-09	2	8	24	7.99882e-09
Nudt18	1.01581e-09	4	10	24	8.08277e-09
Nelfb	1.02261e-09	4	8	24	8.1322e-09
Pbld1	1.02824e-09	10	12	24	8.17219e-09
Rbm19	1.04726e-09	16	14	24	8.31855e-09
Eef1g	1.05414e-09	18	14	24	8.36833e-09
Gm13305	1.06579e-09	20	18	24	8.45589e-09
Chpf2	1.08148e-09	6	10	24	8.57544e-09
Med16	1.09253e-09	10	12	24	8.65302e-09
Elf3	1.09253e-09	24	10	24	8.65302e-09
Xpot	1.10151e-09	14	10	24	8.704e-09
Selo	1.10151e-09	10	10	24	8.704e-09
Trak2	1.10151e-09	14	14	24	8.704e-09
Ankrd37	1.10151e-09	12	14	24	8.704e-09
Ccdc53	1.10678e-09	10	6	24	8.72551e-09
Hgs	1.10678e-09	2	18	24	8.72551e-09
Zfp799	1.10678e-09	6	6	24	8.72551e-09
Plcb3	1.10678e-09	4	6	24	8.72551e-09
Eif1	1.11314e-09	10	12	24	8.77063e-09
Gemin2	1.12153e-09	12	14	24	8.82661e-09
Hras	1.12153e-09	18	14	24	8.82661e-09
Ptprs	1.12308e-09	8	14	24	8.83371e-09
Vps45	1.12727e-09	4	6	24	8.8565e-09
Enox2	1.12727e-09	10	6	24	8.8565e-09
Ftcd	1.1451e-09	8	8	24	8.99142e-09
Mcm7	1.14777e-09	20	18	24	9.00203e-09
Ap5z1	1.14777e-09	10	6	24	9.00203e-09
Lancl1	1.15705e-09	16	14	24	9.06447e-09
Hsd17b2	1.15705e-09	4	10	24	9.06447e-09
Wdr90	1.16712e-09	2	14	24	9.13814e-09
Stau2	1.16827e-09	10	6	24	9.14184e-09
Rsrc1	1.17398e-09	14	8	24	9.18129e-09
Tmbim1	1.1793e-09	8	12	24	9.21769e-09
Rabggtb	1.18915e-09	6	10	24	9.28931e-09
Hnrnpk	1.19655e-09	10	8	24	9.34185e-09
Lrp12	1.21913e-09	14	16	24	9.51269e-09
2019-03-05	1.22019e-09	12	12	24	9.51552e-09
Psmd7	1.22381e-09	2	12	24	9.53831e-09
Mex3d	1.24171e-09	14	16	24	9.65453e-09
Dcaf7	1.24171e-09	8	8	24	9.65453e-09
Hist1h1d	1.24365e-09	24	12	24	9.65453e-09
Grina	1.24171e-09	16	16	24	9.65453e-09
Snx7	1.24365e-09	4	12	24	9.65453e-09
Repin1	1.24365e-09	2	12	24	9.65453e-09
Slc20a2	1.24365e-09	8	12	24	9.65453e-09
Sod2	1.26712e-09	18	12	24	9.81999e-09
Arhgef26	1.26712e-09	14	12	24	9.81999e-09
Atxn2	1.26712e-09	8	12	24	9.81999e-09
Sh3bp2	1.26993e-09	12	10	24	9.83621e-09
Vps51	1.29058e-09	4	12	24	9.99053e-09
M6pr	1.29435e-09	2	14	24	1.0014e-08
Plin3	1.31228e-09	4	18	24	1.0147e-08
Serpina6	1.31877e-09	10	18	24	1.01915e-08
Mybbp1a	1.33751e-09	16	18	24	1.03246e-08
Adh6-ps1	1.33751e-09	2	6	24	1.03246e-08
Abcb1a	1.3432e-09	14	10	24	1.03627e-08
Selk	1.35297e-09	4	10	24	1.04087e-08
Dgkd	1.35297e-09	14	10	24	1.04087e-08
Uck2	1.35297e-09	16	14	24	1.04087e-08
Itpr1	1.35297e-09	16	14	24	1.04087e-08
Eepd1	1.35297e-09	8	14	24	1.04087e-08
Tap1	1.37849e-09	6	14	24	1.05991e-08
Tgm2	1.38798e-09	4	6	24	1.06542e-08
Fga	1.38798e-09	2	18	24	1.06542e-08
Rhou	1.38798e-09	8	6	24	1.06542e-08
Snx2	1.41121e-09	10	6	24	1.08203e-08
9430016H08Rik	1.41045e-09	6	10	24	1.08203e-08
Sptbn2	1.41322e-09	8	18	24	1.08236e-08
Cspp1	1.41322e-09	2	6	24	1.08236e-08
Ctbs	1.41758e-09	8	14	24	1.08509e-08
Cirbp	1.42955e-09	6	10	24	1.09364e-08
1810046K07Rik	1.43657e-09	10	6	24	1.0984e-08
Ncaph2	1.45508e-09	12	10	24	1.11193e-08
Hspbap1	1.47338e-09	2	10	24	1.12467e-08
Osbpl9	1.47317e-09	14	10	24	1.12467e-08
Tmem64	1.47464e-09	20	16	24	1.125e-08
Hist1h4i	1.50299e-09	20	16	24	1.14281e-08
Morc3	1.50299e-09	14	16	24	1.14281e-08
Ubr2	1.50299e-09	16	8	24	1.14281e-08
Gpatch4	1.50118e-09	16	18	24	1.14281e-08
Gimap9	1.50299e-09	2	8	24	1.14281e-08
Spsb2	1.50118e-09	8	6	24	1.14281e-08
Plin5	1.52898e-09	24	10	24	1.16193e-08
Fam13a	1.53135e-09	8	16	24	1.16244e-08
Crtc3	1.53135e-09	2	8	24	1.16244e-08
Mettl7a1	1.55678e-09	14	12	24	1.18043e-08
Impdh2	1.55678e-09	18	14	24	1.18043e-08
Rnf39	1.55971e-09	12	8	24	1.182e-08
Psma2	1.58226e-09	4	18	24	1.19842e-08
Mylk	1.59117e-09	16	12	24	1.2045e-08
Prkar2a	1.61328e-09	18	18	24	1.22057e-08
Epm2aip1	1.61643e-09	2	8	24	1.22227e-08
Gatsl3	1.62119e-09	10	12	24	1.2252e-08
Chordc1	1.62801e-09	16	16	24	1.22968e-08
Lrig2	1.64431e-09	4	6	24	1.24061e-08
Nlrp5-ps	1.64431e-09	8	6	24	1.24061e-08
Ehmt2	1.65121e-09	10	12	24	1.24445e-08
Tyw1	1.65121e-09	4	12	24	1.24445e-08
Timm9	1.68862e-09	18	14	24	1.27124e-08
Sult1d1	1.68862e-09	16	14	24	1.27124e-08
Cd79a	1.70468e-09	6	10	24	1.28263e-08
Lrig3	1.72109e-09	10	14	24	1.29285e-08
Acy3	1.72109e-09	12	10	24	1.29285e-08
D430042O09Rik	1.72109e-09	6	10	24	1.29285e-08
Gle1	1.72439e-09	8	14	24	1.29461e-08
Slco1b2	1.75069e-09	8	12	24	1.31364e-08
Cables2	1.75357e-09	18	14	24	1.31436e-08
Ryk	1.75357e-09	14	14	24	1.31436e-08
Smarca4	1.76841e-09	18	18	24	1.32476e-08
Ptk6	1.78372e-09	20	16	24	1.3355e-08
Gpr39	1.81675e-09	6	8	24	1.35949e-08
Ugt2b36	1.83351e-09	8	12	24	1.37128e-08
Yeats4	1.85595e-09	8	8	24	1.3873e-08
Baiap2l1	1.86811e-09	14	14	24	1.39563e-08
Peo1	1.87224e-09	16	18	24	1.39795e-08
Fam20b	1.88281e-09	14	16	24	1.40422e-08
Rnf186	1.8845e-09	8	16	24	1.40422e-08
Rbm28	1.88474e-09	2	8	24	1.40422e-08
Magi1	1.8845e-09	2	16	24	1.40422e-08
5031439G07Rik	1.89562e-09	8	18	24	1.41156e-08
Mical3	1.92006e-09	16	16	24	1.42898e-08
Cox10	1.95561e-09	14	16	24	1.45386e-08
Hsd3b2	1.95561e-09	20	16	24	1.45386e-08
Syf2	1.98031e-09	10	6	24	1.47063e-08
Copg2	1.98031e-09	10	6	24	1.47063e-08
Hip1r	1.98944e-09	16	18	24	1.47661e-08
Ddit4	2.01839e-09	2	6	24	1.49324e-08
Ebag9	2.01839e-09	10	6	24	1.49324e-08
Mpst	2.01839e-09	18	18	24	1.49324e-08
Yars	2.01839e-09	4	6	24	1.49324e-08
Cops7a	2.01839e-09	18	6	24	1.49324e-08
Endod1	2.01839e-09	16	18	24	1.49324e-08
Ero1l	2.04108e-09	16	18	24	1.50921e-08
Rela	2.05648e-09	2	18	24	1.51895e-08
Mettl13	2.05648e-09	14	18	24	1.51895e-08
Ppp1r15b	2.06995e-09	18	12	24	1.52725e-08
Rab4b	2.06995e-09	4	12	24	1.52725e-08
Gstm3	2.10828e-09	4	12	24	1.5547e-08
Cmtr1	2.12834e-09	2	10	24	1.56781e-08
Kcnc3	2.12834e-09	16	18	24	1.56781e-08
Rbm45	2.13264e-09	4	6	24	1.56844e-08
Arfgap1	2.13264e-09	4	6	24	1.56844e-08
Zmat3	2.13264e-09	16	18	24	1.56844e-08
Tardbp	2.14661e-09	2	12	24	1.57702e-08
Ppp1r35	2.14661e-09	4	12	24	1.57702e-08
Rcbtb2	2.17202e-09	6	14	24	1.59398e-08
Rmdn3	2.17202e-09	14	16	24	1.59398e-08
Mta1	2.18619e-09	8	8	24	1.60266e-08
Prmt6	2.18506e-09	24	10	24	1.60266e-08
Spcs2	2.20881e-09	4	6	24	1.61837e-08
Csnk1g2	2.22628e-09	12	10	24	1.62596e-08
Dph1	2.22628e-09	2	10	24	1.62596e-08
Myo1b	2.22628e-09	2	10	24	1.62596e-08
1700056E22Rik	2.22628e-09	6	10	24	1.62596e-08
Bsdc1	2.22628e-09	6	10	24	1.62596e-08
Maz	2.22628e-09	20	14	24	1.62596e-08
Osbpl1a	2.2299e-09	10	16	24	1.62773e-08
Pgp	2.24689e-09	2	6	24	1.63909e-08
Pdcl3	2.25145e-09	2	8	24	1.63909e-08
Mapkapk5	2.25145e-09	20	16	24	1.63909e-08
Mpp6	2.25145e-09	2	8	24	1.63909e-08
Ing4	2.25145e-09	4	12	24	1.63909e-08
4933431E20Rik	2.26751e-09	2	10	24	1.64816e-08
E230016M11Rik	2.26751e-09	10	10	24	1.64816e-08
Ribc1	2.26751e-09	6	10	24	1.64816e-08
Otud5	2.27291e-09	10	8	24	1.65121e-08
Sgsm2	2.28779e-09	22	14	24	1.66026e-08
Ovca2	2.28779e-09	2	6	24	1.66026e-08
Zfpl1	2.29978e-09	4	14	24	1.66719e-08
Rfx5	2.29978e-09	4	8	24	1.66719e-08
Chmp2a	2.34996e-09	12	10	24	1.70267e-08
Hfe2	2.35201e-09	6	6	24	1.70325e-08
Aagab	2.35861e-09	8	8	24	1.70712e-08
Foxs1	2.37412e-09	2	10	24	1.71745e-08
Sirt3	2.40311e-09	10	16	24	1.7375e-08
Dcdc2a	2.42717e-09	6	6	24	1.75304e-08
Aimp1	2.42717e-09	4	18	24	1.75304e-08
Ank3	2.44076e-09	8	14	24	1.76193e-08
Lats2	2.44761e-09	14	16	24	1.76501e-08
Egln2	2.44761e-09	14	8	24	1.76501e-08
Atp6v1c1	2.49212e-09	14	8	24	1.79333e-08
Rcan1	2.49212e-09	16	16	24	1.79333e-08
Orai1	2.49212e-09	18	16	24	1.79333e-08
9130023H24Rik	2.49212e-09	2	8	24	1.79333e-08
Dyrk3	2.52052e-09	8	18	24	1.81091e-08
Tor1a	2.52052e-09	14	18	24	1.81091e-08
Tmem33	2.52052e-09	16	18	24	1.81091e-08
Dqx1	2.5672e-09	10	6	24	1.84348e-08
Wisp1	2.5887e-09	2	12	24	1.85795e-08
Ube2h	2.62562e-09	8	8	24	1.88346e-08
Zfp839	2.63755e-09	4	12	24	1.89003e-08
Ggct	2.63755e-09	24	12	24	1.89003e-08
Psmc3	2.66419e-09	8	14	24	1.90813e-08
Sgms2	2.67012e-09	8	8	24	1.91138e-08
Cep83	2.68639e-09	4	12	24	1.92101e-08
Hook2	2.68639e-09	12	12	24	1.92101e-08
Sp140	2.71643e-09	6	14	24	1.94148e-08
Lysmd2	2.73523e-09	16	12	24	1.95288e-08
Ccdc12	2.73523e-09	4	12	24	1.95288e-08
Il12rb1	2.75027e-09	12	8	24	1.96259e-08
Ubr5	2.76867e-09	14	14	24	1.97161e-08
Pdss1	2.76867e-09	20	10	24	1.97161e-08
Prkacb	2.76867e-09	14	14	24	1.97161e-08
Adgrg3	2.76867e-09	6	10	24	1.97161e-08
Rnmt	2.78408e-09	4	12	24	1.98156e-08
Raet1e	2.82091e-09	6	10	24	2.0036e-08
Tmem102	2.82091e-09	4	10	24	2.0036e-08
Sfmbt1	2.82091e-09	14	10	24	2.0036e-08
Ece2	2.82091e-09	18	14	24	2.0036e-08
Cs	2.83645e-09	2	12	24	2.01151e-08
Adrm1	2.83645e-09	2	12	24	2.01151e-08
Bach2	2.83645e-09	6	6	24	2.01151e-08
Dynll2	2.84343e-09	2	10	24	2.01542e-08
Snapc2	2.85627e-09	4	12	24	2.02347e-08
Prkar1a	2.86661e-09	4	14	24	2.02975e-08
Nudt13	2.87315e-09	4	10	24	2.03123e-08
Napepld	2.87315e-09	2	10	24	2.03123e-08
Kdm2b	2.87315e-09	20	14	24	2.03123e-08
Rom1	2.88898e-09	4	12	24	2.04031e-08
Arhgef18	2.88898e-09	22	12	24	2.04031e-08
Ccnyl1	2.89117e-09	16	16	24	2.04081e-08
Gata4	2.92538e-09	24	10	24	2.06283e-08
Cpeb1	2.92538e-09	12	10	24	2.06283e-08
Fibp	2.92925e-09	12	10	24	2.06449e-08
Trim12a	2.94677e-09	8	8	24	2.07577e-08
Cd19	2.97041e-09	8	6	24	2.09135e-08
Etf1	2.99403e-09	14	8	24	2.1069e-08
Ccdc151	3.00237e-09	18	16	24	2.11168e-08
Cacybp	3.00438e-09	16	18	24	2.11201e-08
Fbxo44	3.02753e-09	20	18	24	2.1272e-08
Gpd2	3.05797e-09	14	8	24	2.14528e-08
Fpgt	3.05797e-09	2	8	24	2.14528e-08
Six5	3.05797e-09	2	8	24	2.14528e-08
Mcfd2	3.08466e-09	2	6	24	2.16179e-08
Btrc	3.08466e-09	10	6	24	2.16179e-08
Faf2	3.11357e-09	2	8	24	2.18093e-08
Gpn1	3.14178e-09	4	6	24	2.19957e-08
Rnf145	3.28309e-09	14	8	24	2.29733e-08
Scamp1	3.29193e-09	12	12	24	2.30233e-08
Lrwd1	3.34017e-09	4	8	24	2.33488e-08
Fam222b	3.34623e-09	16	16	24	2.33673e-08
Alcam	3.34484e-09	8	10	24	2.33673e-08
Prpsap2	3.41615e-09	2	12	24	2.38313e-08
Mecp2	3.41615e-09	14	12	24	2.38313e-08
Arhgap24	3.47106e-09	2	10	24	2.4202e-08
BC024139	3.50137e-09	10	10	24	2.43761e-08
Actb	3.50137e-09	2	10	24	2.43761e-08
Elovl5	3.5007e-09	2	14	24	2.43761e-08
Ppp1r3g	3.50699e-09	8	18	24	2.44028e-08
Ccpg1	3.54037e-09	14	12	24	2.46226e-08
Fn3k	3.56675e-09	10	16	24	2.47731e-08
Hist1h2bc	3.56744e-09	24	14	24	2.47731e-08
Gnai2	3.56744e-09	12	10	24	2.47731e-08
Mypop	3.57193e-09	2	6	24	2.47917e-08
Appl1	3.59458e-09	24	14	24	2.49363e-08
Grhpr	3.60249e-09	6	12	24	2.49784e-08
Fam134b	3.60579e-09	8	8	24	2.49887e-08
Rad51c	3.6335e-09	20	14	24	2.51045e-08
Psmd1	3.62986e-09	6	6	24	2.51045e-08
Thap4	3.63281e-09	8	8	24	2.51045e-08
Angptl2	3.6335e-09	14	10	24	2.51045e-08
Slc35b4	3.6335e-09	20	14	24	2.51045e-08
Use1	3.63281e-09	10	12	24	2.51045e-08
Fbxl12	3.66115e-09	6	10	24	2.52828e-08
Dot1l	3.67514e-09	24	8	24	2.53028e-08
Ppif	3.67514e-09	14	16	24	2.53028e-08
Tango2	3.67514e-09	16	16	24	2.53028e-08
Hes1	3.67514e-09	6	8	24	2.53028e-08
Irf2	3.67514e-09	10	16	24	2.53028e-08
Zcchc14	3.66987e-09	14	14	24	2.53028e-08
Abracl	3.69967e-09	4	18	24	2.54333e-08
Kif13a	3.69956e-09	14	14	24	2.54333e-08
Dctpp1	3.69967e-09	12	18	24	2.54333e-08
Zfp775	3.72771e-09	4	10	24	2.56004e-08
Fbl	3.72771e-09	18	14	24	2.56004e-08
Slc35e2	3.73863e-09	10	10	24	2.56626e-08
Pnpo	3.74448e-09	12	8	24	2.5677e-08
Vwa9	3.74448e-09	20	16	24	2.5677e-08
Iws1	3.76947e-09	6	18	24	2.57967e-08
Osgepl1	3.76947e-09	10	6	24	2.57967e-08
[truncated: 11,695 more rows]

## Sheet: Sheet 4
	pVal	phase	peak.shape	period	adjP
Dbp	1.39446e-32	10	16	24	1.90957e-28
Nr1d2	6.65437e-31	10	14	24	4.55625e-27
Marveld1	3.70223e-29	14	16	24	1.26746e-25
Arntl	3.05417e-29	2	10	24	1.26746e-25
Tef	7.23886e-29	10	16	24	1.79556e-25
Por	7.86723e-29	14	14	24	1.79556e-25
Tns2	1.80602e-27	8	12	24	3.53309e-24
Cry1	2.16504e-27	22	10	24	3.70601e-24
Per3	3.02216e-27	10	18	24	4.59838e-24
Clock	4.17306e-27	24	12	24	5.71459e-24
Itga5	9.70092e-27	24	10	24	1.20768e-23
Dnmt3b	4.09638e-26	24	12	24	4.63774e-23
Gys2	4.40271e-26	14	10	24	4.63774e-23
Slc16a12	8.15332e-26	14	12	24	7.68889e-23
Mthfr	8.48611e-26	24	12	24	7.68889e-23
Wee1	8.98366e-26	14	14	24	7.68889e-23
Chka	1.15657e-25	2	8	24	9.31654e-23
Caprin1	1.736e-25	24	10	24	1.32071e-22
Avpr1a	2.28081e-25	2	8	24	1.64386e-22
Upp2	6.8802e-25	12	14	24	4.48654e-22
Rorc	6.78401e-25	20	12	24	4.48654e-22
Blcap	2.83781e-24	2	8	24	1.76641e-21
Leo1	4.56897e-24	24	12	24	2.72033e-21
Pdxk	5.08708e-24	14	16	24	2.7865e-21
Dpp9	4.89369e-24	2	10	24	2.7865e-21
Elovl3	9.13795e-24	22	14	24	4.78401e-21
Trim2	9.43247e-24	24	12	24	4.78401e-21
Fam195a	1.68437e-23	16	16	24	7.30893e-21
Smarca2	1.76132e-23	14	12	24	7.30893e-21
Npas2	1.76132e-23	2	12	24	7.30893e-21
Tmem57	1.65135e-23	14	16	24	7.30893e-21
Spon2	1.68815e-23	4	10	24	7.30893e-21
Bnip3	1.62195e-23	14	10	24	7.30893e-21
Smagp	3.08671e-23	4	10	24	1.11235e-20
BC004004	3.08671e-23	4	10	24	1.11235e-20
Stra6l	3.08671e-23	4	10	24	1.11235e-20
Dnajb6	3.08671e-23	14	14	24	1.11235e-20
Eps8l2	2.96566e-23	2	10	24	1.11235e-20
Nampt	5.58809e-23	14	14	24	1.82198e-20
Lrp4	5.58809e-23	14	14	24	1.82198e-20
Tmem150a	5.26873e-23	18	16	24	1.82198e-20
Homer2	5.58809e-23	14	14	24	1.82198e-20
Crip2	5.94956e-23	24	12	24	1.85166e-20
Dtx4	5.94956e-23	24	12	24	1.85166e-20
Pitx3	1.74519e-22	22	14	24	5.31082e-20
Top3b	1.89345e-22	24	12	24	5.62713e-20
Cldn1	1.93132e-22	24	12	24	5.62713e-20
4833439L19Rik	2.78675e-22	16	16	24	7.63236e-20
Ciart	2.73316e-22	12	16	24	7.63236e-20
Fbxo6	2.73545e-22	6	8	24	7.63236e-20
Coq10b	3.05841e-22	12	18	24	8.21214e-20
Rhbdd2	3.13424e-22	14	14	24	8.25391e-20
Tjp3	3.29654e-22	24	12	24	8.51751e-20
Pxmp4	3.43109e-22	22	12	24	8.5428e-20
Szt2	3.43109e-22	24	12	24	8.5428e-20
Atf5	3.515e-22	24	16	24	8.59543e-20
Fam20a	4.99188e-22	6	6	24	1.19928e-19
Ak2	5.2725e-22	12	14	24	1.24486e-19
Aqp11	5.4709e-22	14	14	24	1.2698e-19
Rfxank	8.94743e-22	24	10	24	2.0421e-19
Ddhd1	9.28411e-22	24	10	24	2.08421e-19
Nfx1	9.46979e-22	8	10	24	2.0916e-19
Jade1	1.07518e-21	8	12	24	2.33706e-19
Pnp	1.59401e-21	24	14	24	3.41069e-19
Naa60	1.62589e-21	16	14	24	3.42538e-19
Usp2	1.65777e-21	14	14	24	3.43963e-19
Mterf2	1.82528e-21	10	12	24	3.73065e-19
Sowahb	2.20005e-21	2	8	24	4.4305e-19
Pid1	2.98983e-21	24	10	24	5.93372e-19
Pnkd	3.13386e-21	24	12	24	6.13073e-19
Ppard	3.63944e-21	24	8	24	7.01951e-19
Loxl4	5.12901e-21	24	12	24	9.7551e-19
P3h1	5.33836e-21	24	12	24	1.00142e-18
Map2k3	7.85612e-21	12	14	24	1.45381e-18
Ppara	9.75964e-21	10	16	24	1.78198e-18
Larp1	1.30875e-20	24	10	24	2.35816e-18
B3gat3	1.45486e-20	24	12	24	2.58738e-18
Slc9a3r1	1.51424e-20	16	12	24	2.62481e-18
Mical2	1.51424e-20	24	12	24	2.62481e-18
Desi2	1.58265e-20	24	8	24	2.67566e-18
Crcp	1.58265e-20	10	16	24	2.67566e-18
Ahctf1	2.08648e-20	22	10	24	3.48443e-18
Asap2	2.16501e-20	2	10	24	3.572e-18
Abcg5	2.26901e-20	10	16	24	3.69903e-18
Gtf2ird1	2.55036e-20	4	8	24	4.10878e-18
Tecpr2	3.1877e-20	22	10	24	5.07585e-18
Gabarapl1	3.41763e-20	8	10	24	5.37943e-18
Hacl1	3.55712e-20	22	14	24	5.53537e-18
Nelfa	5.80572e-20	24	10	24	8.93298e-18
Ncoa5	6.63041e-20	2	8	24	1.00885e-17
Etnk2	6.85621e-20	12	12	24	1.03175e-17
Spata22	9.41469e-20	6	10	24	1.35518e-17
Lasp1	9.23009e-20	24	14	24	1.35518e-17
Rnf144a	9.41469e-20	24	14	24	1.35518e-17
Helz2	9.59929e-20	24	10	24	1.35518e-17
Mad2l2	9.23009e-20	4	10	24	1.35518e-17
Lonrf3	9.59929e-20	22	10	24	1.35518e-17
Cbs	1.02926e-19	6	8	24	1.43823e-17
Klhdc7a	1.11903e-19	8	12	24	1.54787e-17
Igfbp4	1.51713e-19	14	14	24	2.05698e-17
Cyp2a5	1.51713e-19	16	10	24	2.05698e-17
Rab43	1.81463e-19	14	12	24	2.43624e-17
4932438A13Rik	2.42981e-19	22	14	24	3.23046e-17
Ngef	2.92418e-19	14	12	24	3.81368e-17
Fpgs	2.92418e-19	24	12	24	3.81368e-17
Nr1d1	3.14891e-19	8	16	24	4.06804e-17
Grk5	3.71663e-19	24	14	24	4.75659e-17
Ugp2	3.94418e-19	10	14	24	4.8683e-17
Snx24	3.94612e-19	4	8	24	4.8683e-17
Nmrk1	3.94612e-19	14	16	24	4.8683e-17
Leprotl1	3.86833e-19	24	14	24	4.8683e-17
Nfil3	4.02349e-19	2	8	24	4.91944e-17
Susd1	4.59147e-19	14	12	24	5.56422e-17
Wdr91	6.0026e-19	22	14	24	7.21049e-17
Lgalsl	6.12265e-19	22	14	24	7.29075e-17
Eif4b	6.2427e-19	8	10	24	7.30663e-17
Clpx	6.2427e-19	22	14	24	7.30663e-17
Ttll8	6.46933e-19	14	16	24	7.50771e-17
Rgs16	7.54012e-19	8	16	24	8.67684e-17
Slc30a10	9.0422e-19	4	8	24	1.03187e-16
Fam102a	9.22673e-19	14	16	24	1.03915e-16
Ap2a2	9.2578e-19	24	14	24	1.03915e-16
Cyp7a1	9.63567e-19	14	14	24	1.07277e-16
Gm11128	9.8246e-19	18	14	24	1.08498e-16
Asb13	1.17367e-18	4	8	24	1.28578e-16
C730036E19Rik	1.28363e-18	14	18	24	1.39509e-16
Anxa7	1.44889e-18	12	10	24	1.54897e-16
Pde9a	1.44231e-18	4	8	24	1.54897e-16
Ubxn1	1.47845e-18	6	10	24	1.54897e-16
Per2	1.48178e-18	16	14	24	1.54897e-16
Gtf3c1	1.47845e-18	24	10	24	1.54897e-16
Kras	1.53759e-18	24	10	24	1.59514e-16
Hlf	1.78436e-18	14	12	24	1.83722e-16
Pcsk4	1.85719e-18	12	12	24	1.89794e-16
Cpeb1	1.89361e-18	10	12	24	1.92082e-16
4931408D14Rik	2.19944e-18	10	16	24	2.21464e-16
Acnat1	2.30647e-18	2	10	24	2.30546e-16
Ak4	2.34734e-18	14	14	24	2.31255e-16
Insc	2.34734e-18	24	10	24	2.31255e-16
Klhdc8a	2.39336e-18	24	10	24	2.34105e-16
Ddc	2.52064e-18	22	14	24	2.44806e-16
Dirc2	2.78933e-18	22	18	24	2.66185e-16
Ppp1r3c	2.79908e-18	24	12	24	2.66185e-16
Cdk18	2.79259e-18	14	12	24	2.66185e-16
Dcun1d4	2.84958e-18	8	12	24	2.69118e-16
Gpd1l	2.90657e-18	14	12	24	2.7262e-16
Tubb2b	3.56317e-18	4	10	24	3.31933e-16
Tspan4	3.63444e-18	16	14	24	3.36284e-16
Gda	3.78941e-18	18	10	24	3.4827e-16
Cgn	4.52424e-18	24	12	24	4.13033e-16
Fnip2	5.04128e-18	10	16	24	4.57187e-16
Stk35	5.14013e-18	12	16	24	4.63085e-16
Nhlrc2	5.40366e-18	14	10	24	4.83645e-16
Gm19522	5.48839e-18	18	14	24	4.88039e-16
Casp6	5.59816e-18	8	10	24	4.94588e-16
Ppm1a	5.70793e-18	10	14	24	4.97862e-16
Cars	5.70793e-18	4	10	24	4.97862e-16
Flcn	7.57883e-18	10	8	24	6.56864e-16
Tbc1d10a	8.4049e-18	10	10	24	7.15408e-16
0610030E20Rik	8.41104e-18	2	14	24	7.15408e-16
Nbeal2	8.41104e-18	24	10	24	7.15408e-16
Atl2	8.57926e-18	14	14	24	7.25212e-16
Azin1	8.74748e-18	12	14	24	7.30415e-16
Gde1	8.74748e-18	16	14	24	7.30415e-16
Rtn4rl1	1.01214e-17	4	8	24	8.34957e-16
Rai14	1.01214e-17	2	8	24	8.34957e-16
Map2k6	1.10012e-17	14	12	24	8.96732e-16
Tpcn1	1.10012e-17	16	12	24	8.96732e-16
Sqstm1	1.13419e-17	6	8	24	9.13621e-16
Sltm	1.13419e-17	16	16	24	9.13621e-16
Fkbp5	1.15643e-17	14	16	24	9.26087e-16
St3gal1	1.19256e-17	24	10	24	9.49469e-16
Sgk2	1.25326e-17	4	10	24	9.92032e-16
Marcksl1-ps4	1.28262e-17	16	10	24	1.00367e-15
Nat10	1.28262e-17	24	10	24	1.00367e-15
Gltscr2	1.30827e-17	8	10	24	1.01793e-15
Lnx2	1.33393e-17	24	10	24	1.02622e-15
Uvrag	1.33393e-17	14	14	24	1.02622e-15
P2ry1	1.68594e-17	12	12	24	1.262e-15
Bri3	1.68594e-17	12	12	24	1.262e-15
Tspan33	1.68648e-17	2	8	24	1.262e-15
Cml5	1.65352e-17	20	12	24	1.262e-15
Ddhd2	1.68594e-17	14	12	24	1.262e-15
Psmd11	1.75604e-17	6	8	24	1.30691e-15
Tubb2a	1.85107e-17	4	10	24	1.37019e-15
Fermt2	1.91319e-17	2	10	24	1.40856e-15
1810058I24Rik	2.50652e-17	10	16	24	1.83552e-15
Smc5	2.52147e-17	24	12	24	1.83665e-15
1810055G02Rik	2.57091e-17	14	12	24	1.86275e-15
BC005537	2.9462e-17	16	16	24	2.12343e-15
Maff	2.99857e-17	10	14	24	2.14986e-15
Inca1	3.57137e-17	8	8	24	2.54721e-15
Tmcc1	3.77472e-17	16	16	24	2.67829e-15
Thpo	3.84731e-17	2	8	24	2.7018e-15
Ethe1	3.84731e-17	6	8	24	2.7018e-15
Amt	3.98785e-17	6	10	24	2.78621e-15
Klf10	4.41944e-17	10	14	24	3.0412e-15
Tnks1bp1	4.41944e-17	16	14	24	3.0412e-15
Ppfibp1	4.41944e-17	8	10	24	3.0412e-15
Acy1	4.50783e-17	16	10	24	3.08651e-15
Mcu	4.92658e-17	6	8	24	3.35645e-15
Lingo4	5.23157e-17	16	16	24	3.54659e-15
Sorbs2	5.4451e-17	2	8	24	3.67317e-15
Vps37b	5.55187e-17	18	16	24	3.72683e-15
P2ry2	5.93168e-17	12	14	24	3.94313e-15
Nr2f6	5.93168e-17	2	10	24	3.94313e-15
Nek4	6.74593e-17	2	10	24	4.46274e-15
Ube2u	8.68773e-17	2	12	24	5.7197e-15
Pnrc2	8.78478e-17	2	10	24	5.75592e-15
Phf14	8.85808e-17	14	12	24	5.77631e-15
Ncl	1.02473e-16	14	14	24	6.65054e-15
Slc2a2	1.16352e-16	10	16	24	7.51569e-15
Nedd4l	1.18634e-16	2	8	24	7.59144e-15
Insig2	1.18634e-16	4	8	24	7.59144e-15
Ept1	1.24911e-16	24	12	24	7.95593e-15
Atf6b	1.49076e-16	24	10	24	9.37722e-15
Als2	1.49076e-16	20	14	24	9.37722e-15
Eif4e3	1.49279e-16	16	10	24	9.37722e-15
Fgfrl1	1.54922e-16	10	14	24	9.68724e-15
Syne1	1.69066e-16	4	8	24	1.04759e-14
Slc2a9	1.69066e-16	10	16	24	1.04759e-14
Thrap3	1.7144e-16	6	12	24	1.05752e-14
Slc37a4	1.93687e-16	12	12	24	1.18939e-14
Tjp2	1.97485e-16	24	12	24	1.2073e-14
Slc16a1	2.15862e-16	4	10	24	1.31379e-14
Dclre1a	2.2018e-16	14	10	24	1.32826e-14
Tfpi2	2.2018e-16	4	10	24	1.32826e-14
Nop16	2.24497e-16	20	14	24	1.34247e-14
Pnrc1	2.24497e-16	2	10	24	1.34247e-14
Sbk1	2.44705e-16	10	16	24	1.45695e-14
Mtss1	2.54302e-16	12	16	24	1.50754e-14
Mtrr	2.55758e-16	14	16	24	1.50964e-14
Slc38a3	2.58385e-16	10	14	24	1.51859e-14
Tars	2.63354e-16	6	6	24	1.54118e-14
Itpr1	2.83947e-16	14	16	24	1.65462e-14
Lrp5	2.87293e-16	24	12	24	1.66703e-14
Pter	3.23831e-16	4	10	24	1.85546e-14
Asl	3.23831e-16	18	10	24	1.85546e-14
Klf1	3.23831e-16	10	14	24	1.85546e-14
Tmem171	3.30181e-16	2	10	24	1.86839e-14
Fam160a1	3.30181e-16	4	10	24	1.86839e-14
Gprasp1	3.30181e-16	4	14	24	1.86839e-14
Decr2	3.35119e-16	16	8	24	1.88853e-14
Mpzl1	3.45915e-16	4	8	24	1.94138e-14
Cyth1	3.59752e-16	10	16	24	1.99451e-14
Kdm4a	3.59752e-16	2	8	24	1.99451e-14
Ppat	3.59752e-16	12	16	24	1.99451e-14
Slc25a47	3.63913e-16	8	16	24	2.00945e-14
Odc1	4.40951e-16	18	12	24	2.42505e-14
Lpin2	4.57008e-16	14	10	24	2.50331e-14
Tmem218	5.06832e-16	6	8	24	2.76516e-14
Slc2a5	5.12536e-16	10	12	24	2.78518e-14
Tnfaip2	5.1718e-16	24	12	24	2.79931e-14
Fam149a	5.27321e-16	4	10	24	2.84296e-14
Lrfn3	5.45869e-16	4	8	24	2.93143e-14
Ddit4	5.79029e-16	2	6	24	3.0853e-14
Hsd3b7	5.79029e-16	8	6	24	3.0853e-14
Dhrs9	6.45747e-16	2	10	24	3.42746e-14
Abtb2	6.91922e-16	24	10	24	3.6443e-14
Cml3	6.91922e-16	18	14	24	3.6443e-14
Proser2	7.05489e-16	22	10	24	3.70152e-14
Gch1	7.19056e-16	10	14	24	3.7583e-14
Fam222a	7.27546e-16	22	12	24	3.77387e-14
Dedd2	7.25363e-16	10	8	24	3.77387e-14
Acat3	7.53808e-16	6	8	24	3.89534e-14
Pvrl1	8.04081e-16	4	6	24	4.1395e-14
Pah	9.14016e-16	16	12	24	4.68784e-14
Spsb3	9.31938e-16	24	12	24	4.74422e-14
Mfn2	9.31938e-16	14	12	24	4.74422e-14
Enpp3	9.48163e-16	6	10	24	4.80894e-14
Clic4	9.87613e-16	22	10	24	4.99054e-14
Mafk	1.00536e-15	10	10	24	5.06154e-14
Hist1h1c	1.02507e-15	24	14	24	5.12311e-14
Auh	1.02419e-15	14	10	24	5.12311e-14
Phospho1	1.04898e-15	4	12	24	5.13959e-14
Xdh	1.04478e-15	12	14	24	5.13959e-14
Fmo5	1.04054e-15	14	18	24	5.13959e-14
St3gal5	1.03436e-15	14	16	24	5.13959e-14
St5	1.05464e-15	4	8	24	5.13959e-14
Dhx32	1.05464e-15	6	8	24	5.13959e-14
Elmo3	1.05464e-15	8	8	24	5.13959e-14
2310036O22Rik	1.07492e-15	2	8	24	5.21986e-14
Gm14403	1.11315e-15	12	18	24	5.38637e-14
Bcas3	1.13455e-15	12	6	24	5.47062e-14
Mknk2	1.33331e-15	12	12	24	6.40645e-14
Ceacam2	1.44092e-15	6	8	24	6.89929e-14
Fdx1	1.45509e-15	14	10	24	6.94287e-14
Esr1	1.48362e-15	18	14	24	6.9817e-14
Slc11a2	1.48362e-15	24	10	24	6.9817e-14
Ablim3	1.48362e-15	20	14	24	6.9817e-14
Abcb11	1.46974e-15	6	8	24	6.9817e-14
Bdh1	1.49708e-15	8	18	24	7.00384e-14
Abcg8	1.49856e-15	8	16	24	7.00384e-14
Rap1gap	1.51215e-15	12	10	24	7.04335e-14
Mal2	1.52587e-15	16	18	24	7.06618e-14
Mettl7a1	1.52738e-15	16	8	24	7.06618e-14
Pdhb	1.93724e-15	12	12	24	8.81348e-14
Slc45a3	1.93724e-15	22	12	24	8.81348e-14
Abca2	1.93724e-15	2	12	24	8.81348e-14
Gmeb1	1.93724e-15	24	12	24	8.81348e-14
Wdtc1	1.92947e-15	8	6	24	8.81348e-14
Slc6a9	1.97523e-15	14	12	24	8.95654e-14
G630090E17Rik	2.09796e-15	24	14	24	9.37325e-14
Slc22a5	2.12188e-15	12	16	24	9.37325e-14
Slc25a11	2.08108e-15	10	16	24	9.37325e-14
Pkp2	2.11398e-15	4	6	24	9.37325e-14
Zbtb21	2.10536e-15	2	6	24	9.37325e-14
Cry2	2.09796e-15	12	14	24	9.37325e-14
Sigmar1	2.08108e-15	4	8	24	9.37325e-14
Nfxl1	2.12188e-15	2	8	24	9.37325e-14
Cbln3	2.13909e-15	6	10	24	9.41889e-14
Evi5	2.15463e-15	6	6	24	9.45689e-14
Foxo3	2.19856e-15	14	12	24	9.61889e-14
Zfp280b	2.8942e-15	24	10	24	1.2622e-13
Rbm25	2.93657e-15	16	16	24	1.26856e-13
1700001L05Rik	2.93657e-15	12	16	24	1.26856e-13
Wdr45	2.93657e-15	10	8	24	1.26856e-13
Kpnb1	2.96868e-15	24	12	24	1.2784e-13
Caln1	2.99415e-15	18	16	24	1.28533e-13
Agpat6	3.01348e-15	14	14	24	1.28958e-13
Serpina6	3.07466e-15	14	12	24	1.30759e-13
Gm9992	3.07257e-15	8	10	24	1.30759e-13
Dctn2	3.10931e-15	10	8	24	1.31823e-13
Wnt5b	3.6805e-15	16	16	24	1.55558e-13
Gfer	3.87157e-15	2	10	24	1.6313e-13
Tmco6	4.04232e-15	4	12	24	1.69802e-13
Dpy19l1	4.12158e-15	22	12	24	1.72602e-13
Psen2	4.21072e-15	4	8	24	1.75797e-13
Tubb5	4.22801e-15	24	14	24	1.75983e-13
Cyb561a3	4.2801e-15	24	12	24	1.7719e-13
Ino80	4.28289e-15	8	12	24	1.7719e-13
Pld1	4.36855e-15	24	12	24	1.8019e-13
Hhipl1	4.39713e-15	10	14	24	1.80824e-13
Nrep	5.21079e-15	16	12	24	2.13642e-13
Ndrg1	5.74104e-15	4	10	24	2.3468e-13
Efhd2	5.78841e-15	12	16	24	2.35912e-13
Nid2	5.91998e-15	24	12	24	2.39847e-13
Micalcl	5.91998e-15	24	12	24	2.39847e-13
Csnk1g3	6.03382e-15	14	12	24	2.43738e-13
Sod2	6.14931e-15	16	10	24	2.46946e-13
Pnkp	6.14931e-15	4	10	24	2.46946e-13
Ralgapa2	6.18522e-15	12	12	24	2.47662e-13
H1f0	6.26989e-15	6	10	24	2.5032e-13
Bhlhe41	7.81619e-15	10	14	24	3.11148e-13
Pitpnc1	7.92817e-15	10	16	24	3.13781e-13
Kxd1	7.92817e-15	10	16	24	3.13781e-13
Mug-ps1	8.1227e-15	4	10	24	3.20554e-13
Hexim1	8.24529e-15	16	16	24	3.22603e-13
Rab17	8.24529e-15	8	8	24	3.22603e-13
Stx18	8.24529e-15	2	8	24	3.22603e-13
Themis	8.40386e-15	10	16	24	3.26013e-13
Ttc7b	8.40386e-15	14	16	24	3.26013e-13
A230050P20Rik	8.40386e-15	4	8	24	3.26013e-13
Rabep1	8.47169e-15	24	12	24	3.26792e-13
Rbm28	8.47169e-15	24	12	24	3.26792e-13
Flot1	8.91094e-15	10	10	24	3.38962e-13
Pi4k2a	8.89832e-15	2	12	24	3.38962e-13
A330023F24Rik	8.90842e-15	2	10	24	3.38962e-13
Stom	8.90842e-15	6	10	24	3.38962e-13
Wipf3	8.89832e-15	10	12	24	3.38962e-13
Dhrs3	9.98455e-15	6	6	24	3.78749e-13
Atp6v1d	1.12613e-14	16	16	24	4.26e-13
Eva1a	1.14821e-14	10	8	24	4.31966e-13
Cops7a	1.14665e-14	14	12	24	4.31966e-13
Sord	1.17029e-14	16	8	24	4.39067e-13
Mfsd2a	1.1847e-14	14	12	24	4.42052e-13
Rnf19b	1.1847e-14	10	12	24	4.42052e-13
Rsad1	1.21279e-14	8	14	24	4.50851e-13
Gbf1	1.21487e-14	24	10	24	4.50851e-13
Syde2	1.23116e-14	14	12	24	4.55662e-13
Pdk2	1.23704e-14	10	14	24	4.56606e-13
Abtb1	1.25128e-14	10	8	24	4.6062e-13
Papss2	1.2613e-14	16	10	24	4.61824e-13
Gpr146	1.2613e-14	8	10	24	4.61824e-13
Ppp1r3g	1.28555e-14	10	14	24	4.6696e-13
Igsf11	1.28555e-14	6	10	24	4.6696e-13
Klhl21	1.28555e-14	10	14	24	4.6696e-13
Cyp2g1	1.37658e-14	8	18	24	4.97386e-13
Lonrf1	1.37658e-14	12	18	24	4.97386e-13
Rassf3	1.53259e-14	10	8	24	5.52295e-13
Slc38a4	1.56324e-14	8	16	24	5.60392e-13
Mtor	1.56324e-14	10	8	24	5.60392e-13
3010026O09Rik	1.59389e-14	6	8	24	5.66928e-13
Atg13	1.59389e-14	8	8	24	5.66928e-13
Stt3b	1.59389e-14	2	8	24	5.66928e-13
Zak	1.68584e-14	10	8	24	5.98082e-13
Zfp512	1.71997e-14	6	12	24	6.07042e-13
Setd1a	1.71997e-14	24	12	24	6.07042e-13
Bhmt2	1.74544e-14	24	10	24	6.11054e-13
Arsa	1.74544e-14	10	10	24	6.11054e-13
Zbtb7b	1.74918e-14	2	12	24	6.11054e-13
Setd8	1.74544e-14	18	14	24	6.11054e-13
Abcf1	1.81389e-14	14	14	24	6.30441e-13
Trak1	1.81389e-14	12	14	24	6.30441e-13
Fkbp4	1.85708e-14	16	18	24	6.4382e-13
Fzd4	2.20567e-14	10	16	24	7.60817e-13
B230206H07Rik	2.20567e-14	2	8	24	7.60817e-13
Abhd6	2.24809e-14	16	16	24	7.71561e-13
Lonp2	2.24809e-14	8	8	24	7.71561e-13
Ubqln1	2.31782e-14	24	12	24	7.93505e-13
C77080	2.35556e-14	8	10	24	8.04414e-13
Soat2	2.44978e-14	6	16	24	8.34509e-13
Mreg	2.49689e-14	20	16	24	8.46175e-13
Camk1d	2.50256e-14	6	10	24	8.46175e-13
Glt1d1	2.50256e-14	14	10	24	8.46175e-13
Ext1	2.55069e-14	12	14	24	8.60324e-13
Polr2b	2.98439e-14	16	16	24	1.00413e-12
Cdkn1a	3.04291e-14	24	8	24	1.01882e-12
Gm2061	3.04291e-14	2	8	24	1.01882e-12
Gas7	3.10142e-14	6	8	24	1.03085e-12
Gdap10	3.10142e-14	12	16	24	1.03085e-12
Ivns1abp	3.10142e-14	14	16	24	1.03085e-12
Nox4	3.24779e-14	8	16	24	1.07688e-12
Srpk1	3.28977e-14	16	18	24	1.08817e-12
Park2	3.3777e-14	10	14	24	1.10921e-12
Atp1a1	3.37249e-14	12	14	24	1.10921e-12
Gstm4	3.36219e-14	6	12	24	1.10921e-12
Galt	3.41113e-14	6	8	24	1.11484e-12
Atp5sl	3.41113e-14	14	10	24	1.11484e-12
Tprn	3.42812e-14	24	12	24	1.11773e-12
S1pr1	3.43994e-14	24	10	24	1.11892e-12
Tpd52l1	3.50739e-14	10	14	24	1.12483e-12
Abca8b	3.49404e-14	4	12	24	1.12483e-12
Riok2	3.50739e-14	12	14	24	1.12483e-12
Rcl1	3.50739e-14	8	10	24	1.12483e-12
Cul4a	3.49404e-14	14	12	24	1.12483e-12
Ccdc12	3.50739e-14	4	10	24	1.12483e-12
Trappc8	3.55997e-14	24	12	24	1.13846e-12
Ccbl1	3.57484e-14	24	14	24	1.13846e-12
Tmem50a	3.57484e-14	14	10	24	1.13846e-12
Golgb1	3.64228e-14	8	10	24	1.15725e-12
Ttc38	4.10478e-14	16	8	24	1.30118e-12
Dennd6b	4.18527e-14	10	8	24	1.31452e-12
Capn2	4.18527e-14	6	8	24	1.31452e-12
Atp4a	4.18527e-14	2	8	24	1.31452e-12
Fuz	4.18527e-14	10	8	24	1.31452e-12
Crybg3	4.26575e-14	16	16	24	1.33368e-12
Tspan12	4.26575e-14	8	16	24	1.33368e-12
4930523C07Rik	4.59389e-14	10	14	24	1.433e-12
Pank1	4.64361e-14	10	16	24	1.44194e-12
Pik3cb	4.64361e-14	14	12	24	1.44194e-12
Txn2	4.71809e-14	16	10	24	1.46175e-12
Rmdn3	4.89956e-14	14	14	24	1.501e-12
Prnp	4.89956e-14	16	10	24	1.501e-12
Klf15	4.89956e-14	10	14	24	1.501e-12
Ypel3	4.89956e-14	8	10	24	1.501e-12
Stx4a	4.89956e-14	4	10	24	1.501e-12
Eepd1	4.99378e-14	10	10	24	1.52645e-12
Klf13	5.24665e-14	10	18	24	1.60017e-12
Fgf1	5.34952e-14	16	12	24	1.62792e-12
Mapre2	5.73937e-14	16	16	24	1.74268e-12
Il4ra	5.76563e-14	4	6	24	1.74678e-12
Kifc3	5.84975e-14	2	8	24	1.76835e-12
Clmn	5.87868e-14	10	18	24	1.77319e-12
Cul1	6.4428e-14	4	10	24	1.93907e-12
Rab32	6.69106e-14	24	14	24	2.0006e-12
Tubb4b	6.69106e-14	4	10	24	2.0006e-12
Rtp3	6.6772e-14	2	8	24	2.0006e-12
Lgals9	6.82226e-14	6	10	24	2.02655e-12
Anapc2	6.82226e-14	8	10	24	2.02655e-12
Med12	6.82226e-14	2	10	24	2.02655e-12
Nek8	6.95345e-14	8	10	24	2.0566e-12
BC021767	6.95345e-14	24	10	24	2.0566e-12
Gpt2	7.14513e-14	14	12	24	2.10874e-12
Aqp4	7.84752e-14	10	16	24	2.30115e-12
Tuba4a	7.84752e-14	6	8	24	2.30115e-12
Ndufaf4	7.84752e-14	14	16	24	2.30115e-12
Dtnbp1	7.99843e-14	10	8	24	2.34039e-12
Diap1	8.86306e-14	24	12	24	2.58786e-12
Eci2	8.94198e-14	14	10	24	2.60535e-12
Orai3	9.03685e-14	24	12	24	2.6274e-12
Mbl1	9.10512e-14	24	14	24	2.64164e-12
Tnpo2	9.21064e-14	24	16	24	2.66661e-12
Cdc42ep4	9.46933e-14	10	14	24	2.72996e-12
Uox	9.46933e-14	10	14	24	2.72996e-12
Vkorc1l1	9.61765e-14	12	12	24	2.76689e-12
Fbxo21	9.65143e-14	8	10	24	2.77079e-12
Nr1i2	1.05999e-13	14	18	24	3.0367e-12
Sgpl1	1.0699e-13	4	8	24	3.03968e-12
Hs1bp3	1.0699e-13	8	8	24	3.03968e-12
Pgap1	1.0699e-13	8	16	24	3.03968e-12
Crot	1.0699e-13	6	8	24	3.03968e-12
Irgq	1.09048e-13	24	8	24	3.09172e-12
Sox9	1.11105e-13	2	8	24	3.14355e-12
Parp3	1.21888e-13	6	12	24	3.44152e-12
Neu3	1.24278e-13	24	8	24	3.50179e-12
Vps13a	1.26144e-13	14	14	24	3.54705e-12
Shc1	1.28505e-13	8	10	24	3.59313e-12
Ccni	1.28505e-13	4	14	24	3.59313e-12
Chn2	1.2857e-13	14	10	24	3.59313e-12
1810013L24Rik	1.31024e-13	10	10	24	3.64684e-12
Fmo2	1.30996e-13	14	18	24	3.64684e-12
Arsg	1.31383e-13	4	12	24	3.6494e-12
Arhgef18	1.33293e-13	24	10	24	3.69498e-12
Acp6	1.33909e-13	6	12	24	3.69708e-12
Eri3	1.33909e-13	10	12	24	3.69708e-12
Pla2g12a	1.35857e-13	10	10	24	3.7433e-12
Minpp1	1.37817e-13	12	6	24	3.78968e-12
Zfp655	1.40467e-13	12	6	24	3.85482e-12
Rap2a	1.45453e-13	16	16	24	3.97571e-12
Usp3	1.45453e-13	2	8	24	3.97571e-12
Shpk	1.4825e-13	10	16	24	4.02804e-12
Cipc	1.4825e-13	14	16	24	4.02804e-12
Decr1	1.4825e-13	10	16	24	4.02804e-12
Trp53inp2	1.55306e-13	22	8	24	4.20309e-12
Slc5a6	1.55306e-13	12	10	24	4.20309e-12
Akr1c19	1.58004e-13	16	10	24	4.26767e-12
2310015A10Rik	1.61117e-13	4	8	24	4.34318e-12
Aco2	1.64013e-13	14	14	24	4.41256e-12
Lpin1	1.67167e-13	12	14	24	4.48859e-12
St6gal1	1.70645e-13	4	14	24	4.54632e-12
Hspbap1	1.70645e-13	2	14	24	4.54632e-12
Cpt1a	1.70403e-13	12	12	24	4.54632e-12
BC029214	1.70403e-13	22	16	24	4.54632e-12
Slc2a4	1.73991e-13	10	14	24	4.61749e-12
Tfdp1	1.7368e-13	16	12	24	4.61749e-12
Fam169b	1.7884e-13	14	12	24	4.737e-12
Gm4737	1.79715e-13	16	14	24	4.7414e-12
Pdia3	1.80737e-13	24	10	24	4.7414e-12
Bcl2l11	1.79715e-13	8	18	24	4.7414e-12
Commd7	1.80737e-13	24	14	24	4.7414e-12
Cdh1	1.80737e-13	24	10	24	4.7414e-12
Stx5a	1.82346e-13	4	12	24	4.77448e-12
Lrrc3	1.85696e-13	18	18	24	4.84775e-12
Pnp2	1.85853e-13	24	12	24	4.84775e-12
Spcs2	1.89199e-13	4	6	24	4.92566e-12
2019-03-05	1.93396e-13	12	8	24	5.01584e-12
Vac14	1.93396e-13	16	16	24	5.01584e-12
Inhbc	1.97188e-13	20	16	24	5.07574e-12
Kynu	1.97188e-13	6	8	24	5.07574e-12
Nr4a2	1.97188e-13	8	16	24	5.07574e-12
Tmem120a	1.97188e-13	14	8	24	5.07574e-12
Gramd4	2.115e-13	4	8	24	5.43393e-12
Enpp2	2.39258e-13	14	14	24	6.13558e-12
Tsku	2.40283e-13	14	18	24	6.15035e-12
Pcbp4	2.41653e-13	10	10	24	6.17388e-12
Irf6	2.43777e-13	2	10	24	6.21653e-12
Fbxo34	2.44904e-13	8	18	24	6.23367e-12
Hspa13	2.47436e-13	24	12	24	6.27479e-12
Thrsp	2.47436e-13	14	12	24	6.27479e-12
Ypel5	2.48557e-13	10	14	24	6.29156e-12
Cnnm3	2.53337e-13	4	10	24	6.36549e-12
Acmsd	2.52288e-13	22	12	24	6.36549e-12
Fmo1	2.53337e-13	16	10	24	6.36549e-12
Fam76a	2.53337e-13	10	14	24	6.36549e-12
Tab2	2.57139e-13	24	12	24	6.42567e-12
Med24	2.57139e-13	24	12	24	6.42567e-12
Sars	2.57139e-13	2	12	24	6.42567e-12
Wwox	2.6146e-13	10	16	24	6.52174e-12
Sdr9c7	2.66587e-13	4	8	24	6.60152e-12
Net1	2.66587e-13	2	8	24	6.60152e-12
Tax1bp1	2.66587e-13	10	8	24	6.60152e-12
Idh3g	2.66587e-13	10	16	24	6.60152e-12
Akap13	2.71713e-13	12	16	24	6.71633e-12
Ppfibp2	3.16154e-13	6	6	24	7.80074e-12
Llgl2	3.21717e-13	22	14	24	7.92221e-12
Nup62	3.22234e-13	16	18	24	7.92221e-12
Pnldc1	3.2408e-13	8	18	24	7.95331e-12
Gltpd2	3.28026e-13	2	10	24	8.0071e-12
Ahcy	3.28026e-13	16	14	24	8.0071e-12
Zmynd8	3.28026e-13	2	10	24	8.0071e-12
Ndel1	3.40806e-13	14	14	24	8.27481e-12
Arhgap21	3.40806e-13	14	14	24	8.27481e-12
Ccne2	3.40806e-13	18	10	24	8.27481e-12
Tymp	3.45605e-13	6	8	24	8.3765e-12
Serhl	3.4736e-13	12	14	24	8.40414e-12
Slc25a13	3.47981e-13	14	12	24	8.40433e-12
Pla2g12b	3.53914e-13	4	10	24	8.52087e-12
Cdc42bpb	3.54673e-13	22	12	24	8.52087e-12
Scap	3.54673e-13	4	12	24	8.52087e-12
Pxdc1	3.5943e-13	4	8	24	8.57496e-12
Elp4	3.5943e-13	6	8	24	8.57496e-12
Mrps21	3.5943e-13	16	16	24	8.57496e-12
Idua	3.5943e-13	10	8	24	8.57496e-12
Cul9	3.66342e-13	10	8	24	8.72467e-12
Cd164	4.31157e-13	6	10	24	1.02444e-11
1700017B05Rik	4.31649e-13	22	12	24	1.02444e-11
Ccng2	4.33488e-13	22	14	24	1.02702e-11
Mafb	4.39781e-13	14	14	24	1.04013e-11
Alkbh7	4.65919e-13	4	10	24	1.09627e-11
Gm826	4.65919e-13	14	14	24	1.09627e-11
Tmed5	4.65919e-13	14	14	24	1.09627e-11
Gpcpd1	4.69314e-13	12	12	24	1.10236e-11
Rcor1	4.74879e-13	24	10	24	1.11162e-11
Atp8b1	4.74879e-13	24	10	24	1.11162e-11
Otud6b	4.83307e-13	16	16	24	1.12942e-11
Them4	4.87718e-13	18	12	24	1.13585e-11
Gnat1	4.87718e-13	10	12	24	1.13585e-11
Dna2	5.01895e-13	2	8	24	1.16689e-11
Gldc	5.54011e-13	6	6	24	1.28369e-11
Pfkfb1	5.54011e-13	14	18	24	1.28369e-11
Tmem37	5.78341e-13	16	18	24	1.3378e-11
Anp32a	5.95823e-13	6	6	24	1.37592e-11
Bfar	5.99427e-13	12	6	24	1.37959e-11
Hmgb1	5.99427e-13	14	10	24	1.37959e-11
AI661453	6.3512e-13	24	10	24	1.45684e-11
Asf1b	6.3512e-13	18	14	24	1.45684e-11
Tomm40l	6.43435e-13	14	12	24	1.47344e-11
Glipr2	6.47334e-13	4	10	24	1.4744e-11
Hdhd3	6.47334e-13	24	10	24	1.4744e-11
Osgin1	6.48159e-13	2	8	24	1.4744e-11
Tgfbr2	6.47334e-13	12	10	24	1.4744e-11
Fam135a	6.59548e-13	24	10	24	1.49782e-11
Upf1	7.23964e-13	14	18	24	1.64138e-11
Mthfd2	7.64965e-13	2	8	24	1.73148e-11
Per1	7.6964e-13	12	18	24	1.73918e-11
Tk1	7.90844e-13	18	12	24	1.78122e-11
Gins4	7.90844e-13	10	16	24	1.78122e-11
Il15ra	8.06053e-13	12	12	24	1.81249e-11
Pir	8.14694e-13	8	14	24	1.82892e-11
Eml3	8.30094e-13	24	14	24	1.85869e-11
Gab1	8.30668e-13	14	14	24	1.85869e-11
Pnpla6	8.3363e-13	2	8	24	1.86227e-11
Inmt	8.46696e-13	16	10	24	1.88838e-11
Timm10	8.63298e-13	14	14	24	1.92228e-11
Acadm	8.66976e-13	10	16	24	1.92733e-11
Bhlhe40	8.799e-13	14	14	24	1.94973e-11
Nr1h2	8.799e-13	8	10	24	1.94973e-11
Arhgef10l	8.83648e-13	4	8	24	1.95488e-11
Myo1b	8.96807e-13	22	12	24	1.97442e-11
Uck2	8.96807e-13	16	12	24	1.97442e-11
Klhdc9	8.96807e-13	14	12	24	1.97442e-11
Alpl	9.08329e-13	14	18	24	1.99657e-11
Stradb	9.14054e-13	10	12	24	2.00594e-11
Slc4a4	9.313e-13	6	12	24	2.04052e-11
Hist1h1d	9.37077e-13	2	8	24	2.04989e-11
Hoga1	9.6176e-13	8	18	24	2.10053e-11
Dapk1	1.02165e-12	4	6	24	2.22779e-11
Hcn3	1.04511e-12	10	16	24	2.27532e-11
Sipa1l1	1.10415e-12	2	10	24	2.40003e-11
Suv420h2	1.12756e-12	2	8	24	2.44704e-11
4930556M19Rik	1.13444e-12	4	8	24	2.45807e-11
Ube2b	1.14765e-12	10	14	24	2.47885e-11
0610005C13Rik	1.14745e-12	14	10	24	2.47885e-11
Pdxp	1.15668e-12	14	16	24	2.49442e-11
Gstt2	1.17015e-12	16	10	24	2.50768e-11
Fga	1.17015e-12	24	14	24	2.50768e-11
Dio1	1.17015e-12	14	14	24	2.50768e-11
Phka2	1.17015e-12	8	10	24	2.50768e-11
Mtmr4	1.17893e-12	2	8	24	2.52253e-11
Slc41a1	1.19266e-12	10	10	24	2.54793e-11
Ypel2	1.20008e-12	4	6	24	2.5502e-11
Cdo1	1.20117e-12	8	8	24	2.5502e-11
Tor3a	1.19885e-12	24	12	24	2.5502e-11
Rasa3	1.20117e-12	10	8	24	2.5502e-11
Mapk14	1.22272e-12	14	18	24	2.59194e-11
Hmgn2	1.24587e-12	14	12	24	2.63693e-11
Cdv3	1.27442e-12	12	18	24	2.6932e-11
Slc1a4	1.32682e-12	4	6	24	2.79962e-11
Olfm2	1.40562e-12	10	8	24	2.96131e-11
Aqp9	1.43318e-12	8	16	24	3.01474e-11
Ankrd12	1.53928e-12	12	16	24	3.23296e-11
Ero1l	1.56888e-12	16	16	24	3.27504e-11
Zfp622	1.56888e-12	24	16	24	3.27504e-11
Lrp3	1.56888e-12	14	16	24	3.27504e-11
Magix	1.56888e-12	6	8	24	3.27504e-11
Dpm1	1.58169e-12	16	10	24	3.28176e-11
Cald1	1.58169e-12	6	10	24	3.28176e-11
Hdac11	1.58169e-12	8	10	24	3.28176e-11
Cmtm6	1.58169e-12	24	14	24	3.28176e-11
Brap	1.59848e-12	8	16	24	3.30659e-11
Scaf1	1.59744e-12	24	12	24	3.30659e-11
Xpot	1.61211e-12	14	10	24	3.32472e-11
Tgfbr3l	1.61211e-12	8	10	24	3.32472e-11
Commd10	1.66134e-12	6	12	24	3.4211e-11
Osbpl11	1.67294e-12	22	14	24	3.43467e-11
Qsox1	1.67294e-12	24	10	24	3.43467e-11
Wdr33	1.72523e-12	24	12	24	3.52092e-11
AI182371	1.72523e-12	24	12	24	3.52092e-11
Alas1	1.72189e-12	14	16	24	3.52092e-11
Als2cl	1.71829e-12	4	6	24	3.52092e-11
Fam172a	1.75265e-12	10	10	24	3.56975e-11
Litaf	1.75437e-12	2	8	24	3.56975e-11
Wrnip1	1.82139e-12	22	14	24	3.7006e-11
Cluh	1.8477e-12	22	16	24	3.7485e-11
Plin5	1.9216e-12	24	8	24	3.89267e-11
9130409I23Rik	1.95856e-12	10	16	24	3.96167e-11
Zfp385a	1.98729e-12	6	6	24	4.01386e-11
Prosc	2.00401e-12	10	8	24	4.04167e-11
Pnpla2	2.01135e-12	10	14	24	4.05051e-11
Ctage5	2.04331e-12	10	16	24	4.09679e-11
Grb14	2.04331e-12	6	8	24	4.09679e-11
Fgb	2.04331e-12	24	16	24	4.09679e-11
Fgg	2.05079e-12	24	14	24	4.10578e-11
Acot3	2.0826e-12	10	16	24	4.12723e-11
Mapk15	2.0826e-12	6	8	24	4.12723e-11
Slc25a28	2.06522e-12	8	18	24	4.12723e-11
Gpr39	2.0826e-12	6	8	24	4.12723e-11
Tor1b	2.0826e-12	14	16	24	4.12723e-11
Lbp	2.0826e-12	24	16	24	4.12723e-11
Xpa	2.0826e-12	8	8	24	4.12723e-11
Erp29	2.09111e-12	24	10	24	4.13214e-11
Pgm2l1	2.09023e-12	14	14	24	4.13214e-11
Dhx29	2.1219e-12	24	8	24	4.1809e-11
Samd1	2.1219e-12	16	16	24	4.1809e-11
Eny2	2.13212e-12	10	14	24	4.18898e-11
Tpst2	2.13212e-12	22	14	24	4.18898e-11
Capn15	2.17312e-12	24	10	24	4.26342e-11
Bsdc1	2.23625e-12	8	8	24	4.381e-11
Npc1	2.2516e-12	10	12	24	4.40476e-11
Mtx3	2.25512e-12	8	10	24	4.40537e-11
N6amt1	2.34216e-12	10	12	24	4.56887e-11
Wdr8	2.40016e-12	24	14	24	4.67536e-11
Myo1e	2.52032e-12	2	8	24	4.90245e-11
Pdgfc	2.56891e-12	4	6	24	4.98988e-11
Plin3	2.61928e-12	10	6	24	5.07332e-11
Gm13363	2.61928e-12	12	18	24	5.07332e-11
Psmd4	2.70568e-12	6	8	24	5.22823e-11
Fam13a	2.70689e-12	10	14	24	5.22823e-11
Polg2	2.72002e-12	8	18	24	5.23881e-11
Afg3l2	2.72002e-12	12	18	24	5.23881e-11
Gle1	2.75771e-12	10	8	24	5.28169e-11
Wwp2	2.75771e-12	8	8	24	5.28169e-11
Nlrx1	2.75771e-12	8	8	24	5.28169e-11
Paqr9	2.75771e-12	20	16	24	5.28169e-11
Tnnc1	2.79393e-12	16	16	24	5.34358e-11
Klhl26	2.80967e-12	6	8	24	5.36619e-11
Ripk2	2.92148e-12	10	14	24	5.57196e-11
Acy3	2.98458e-12	10	12	24	5.68439e-11
Lrrc59	3.03172e-12	24	10	24	5.76616e-11
Cebpe	3.0431e-12	8	12	24	5.77177e-11
Zscan20	3.0431e-12	24	12	24	5.77177e-11
Ccdc162	3.10162e-12	4	12	24	5.87463e-11
Stard13	3.15534e-12	4	6	24	5.96813e-11
Gale	3.16014e-12	24	12	24	5.96896e-11
Synj2	3.21866e-12	10	12	24	6.07112e-11
Acsm5	3.50875e-12	8	18	24	6.60919e-11
Rnf14	3.57404e-12	10	16	24	6.70451e-11
Olfr1033	3.57404e-12	2	8	24	6.70451e-11
Pard6b	3.57404e-12	2	8	24	6.70451e-11
Zc3h12d	3.62535e-12	8	8	24	6.79146e-11
Unc5b	3.64277e-12	14	8	24	6.7962e-11
Anxa8	3.64277e-12	16	8	24	6.7962e-11
Raf1	3.64277e-12	4	8	24	6.7962e-11
Immt	3.7115e-12	10	16	24	6.91501e-11
Plrg1	3.7693e-12	24	14	24	7.01315e-11
Cdk7	3.84321e-12	8	10	24	7.12164e-11
Man2a1	3.84321e-12	14	14	24	7.12164e-11
Lrrc41	3.84321e-12	24	14	24	7.12164e-11
Canx	3.91712e-12	24	10	24	7.21951e-11
Brd9	3.91712e-12	10	10	24	7.21951e-11
Ppp1r14b	3.91712e-12	16	14	24	7.21951e-11
Pign	3.91712e-12	6	10	24	7.21951e-11
Dvl2	3.98225e-12	20	10	24	7.31986e-11
Ipo5	3.98225e-12	12	18	24	7.31986e-11
Plekhg5	3.99102e-12	10	10	24	7.32615e-11
Nrg4	4.03452e-12	12	12	24	7.39608e-11
BC024139	4.06033e-12	8	18	24	7.42353e-11
Carhsp1	4.06033e-12	10	14	24	7.42353e-11
Lipg	4.10158e-12	14	12	24	7.48894e-11
Acot4	4.11211e-12	14	12	24	7.49816e-11
Snx3	4.26728e-12	16	18	24	7.77076e-11
Fzd8	4.34957e-12	8	18	24	7.91009e-11
Acsm3	4.41709e-12	14	12	24	8.02222e-11
Glo1	4.4725e-12	6	8	24	8.11211e-11
Amdhd1	4.5602e-12	6	8	24	8.26023e-11
Tmem180	4.61917e-12	4	8	24	8.33399e-11
Bbox1	4.61917e-12	10	16	24	8.33399e-11
Prkaca	4.61917e-12	4	8	24	8.33399e-11
Sumo3	4.7132e-12	24	14	24	8.48128e-11
Chd7	4.70975e-12	12	16	24	8.48128e-11
Map7	4.80032e-12	4	8	24	8.60413e-11
Ank	4.80032e-12	14	8	24	8.60413e-11
Pnpla7	4.80032e-12	8	8	24	8.60413e-11
Tbc1d17	4.89089e-12	8	8	24	8.75501e-11
Ddo	4.94137e-12	14	14	24	8.82231e-11
Pik3ap1	4.94137e-12	8	10	24	8.82231e-11
6430706D22Rik	5.13948e-12	8	14	24	9.15215e-11
Skil	5.13948e-12	22	10	24	9.15215e-11
Cnp	5.23831e-12	4	14	24	9.30395e-11
Lin7c	5.23831e-12	14	14	24	9.30395e-11
Amigo2	5.31306e-12	14	10	24	9.42448e-11
Adck3	5.44358e-12	6	8	24	9.64351e-11
Aifm2	5.51331e-12	16	12	24	9.74908e-11
Ppp3ca	5.5174e-12	10	14	24	9.74908e-11
Dnajc18	5.61933e-12	24	12	24	9.91639e-11
Glrx5	5.72536e-12	14	12	24	1.00775e-10
Zmym6	5.72536e-12	2	12	24	1.00775e-10
Fam47e	5.80277e-12	14	18	24	1.02007e-10
Rhobtb1	6.01769e-12	14	18	24	1.05617e-10
Smim19	6.02356e-12	10	14	24	1.05617e-10
Stat2	6.05178e-12	2	8	24	1.05976e-10
Eml2	6.07254e-12	10	8	24	1.06204e-10
Tbc1d16	6.19161e-12	10	16	24	1.07736e-10
Vdac2	6.19161e-12	14	8	24	1.07736e-10
Adh4	6.19161e-12	6	8	24	1.07736e-10
Acad11	6.19161e-12	10	16	24	1.07736e-10
Sgms2	6.31068e-12	8	8	24	1.09529e-10
Ppfia1	6.31068e-12	24	8	24	1.09529e-10
Wbscr27	6.42975e-12	8	8	24	1.11454e-10
Hps1	6.58996e-12	4	14	24	1.14087e-10
Cyp2a4	6.85521e-12	16	10	24	1.18529e-10
Tspyl4	6.98704e-12	22	14	24	1.20051e-10
Adssl1	6.98704e-12	10	14	24	1.20051e-10
Sco2	6.98704e-12	4	10	24	1.20051e-10
Tbc1d8	6.98704e-12	14	14	24	1.20051e-10
Igfbp5	6.98704e-12	16	10	24	1.20051e-10
D16Ertd472e	7.0698e-12	14	18	24	1.21169e-10
Ift46	7.0698e-12	8	10	24	1.21169e-10
Inpp5f	7.11887e-12	24	10	24	1.21857e-10
Ceacam1	7.16424e-12	6	6	24	1.22481e-10
Tcp1	7.2507e-12	16	14	24	1.2365e-10
Ltbr	7.2507e-12	12	10	24	1.2365e-10
Atg101	7.30202e-12	6	6	24	1.24216e-10
Tyk2	7.30202e-12	24	18	24	1.24216e-10
Tnfrsf19	7.32633e-12	10	12	24	1.24321e-10
Cxadr	7.32415e-12	2	8	24	1.24321e-10
Med12l	7.53336e-12	24	12	24	1.27675e-10
Mars	7.81763e-12	4	12	24	1.32166e-10
Anxa11	7.81763e-12	14	12	24	1.32166e-10
Gclc	8.03386e-12	6	8	24	1.35654e-10
Txnrd2	8.12067e-12	10	8	24	1.36951e-10
Tmco4	8.16537e-12	10	12	24	1.37536e-10
Mmp14	8.31943e-12	4	8	24	1.39959e-10
Pde6c	8.433e-12	10	16	24	1.41695e-10
Abhd16a	8.58917e-12	10	8	24	1.44142e-10
Serpina5	8.86158e-12	20	12	24	1.48532e-10
Cd4	8.93467e-12	24	10	24	1.49574e-10
Slc22a4	9.1204e-12	8	14	24	1.5194e-10
Fn3k	9.1204e-12	10	14	24	1.5194e-10
Aamp	9.1204e-12	12	10	24	1.5194e-10
Calr	9.10325e-12	24	10	24	1.5194e-10
Mocos	9.1671e-12	6	6	24	1.52347e-10
Fhad1	9.15791e-12	14	16	24	1.52347e-10
Parn	9.20909e-12	8	10	24	1.52675e-10
Bcl7c	9.20909e-12	4	10	24	1.52675e-10
Plxna2	9.29579e-12	24	14	24	1.53185e-10
Pink1	9.29579e-12	10	14	24	1.53185e-10
Psmc2	9.29579e-12	4	10	24	1.53185e-10
Ppargc1a	9.29579e-12	12	14	24	1.53185e-10
Col5a3	9.29579e-12	6	10	24	1.53185e-10
Cyp2e1	9.34339e-12	8	18	24	1.53784e-10
Plekha8	9.38285e-12	16	14	24	1.54248e-10
Fitm2	9.47118e-12	14	14	24	1.55327e-10
Lrwd1	9.47118e-12	2	10	24	1.55327e-10
Rusc2	9.49089e-12	16	16	24	1.55464e-10
Apbb3	9.51968e-12	12	6	24	1.55564e-10
Pcdh1	9.51968e-12	6	6	24	1.55564e-10
2300009A05Rik	9.5566e-12	18	6	24	1.55981e-10
Gm4477	9.69269e-12	20	12	24	1.58014e-10
Hn1l	1.01527e-11	2	12	24	1.65316e-10
E130102H24Rik	1.02174e-11	8	16	24	1.66173e-10
Agxt	1.04218e-11	8	8	24	1.69295e-10
Prkacb	1.04529e-11	14	12	24	1.696e-10
Stat5a	1.06261e-11	4	8	24	1.72002e-10
Tmem201	1.06261e-11	10	16	24	1.72002e-10
Ovca2	1.07828e-11	2	8	24	1.74332e-10
Gm7120	1.08305e-11	20	8	24	1.74485e-10
Ptp4a1	1.08305e-11	12	16	24	1.74485e-10
Tprgl	1.08305e-11	10	8	24	1.74485e-10
Il11ra1	1.10348e-11	4	8	24	1.7736e-10
Tamm41	1.10348e-11	10	16	24	1.7736e-10
C8a	1.11897e-11	2	8	24	1.79638e-10
Rhbdf1	1.12392e-11	12	8	24	1.798e-10
Sulf2	1.12392e-11	10	16	24	1.798e-10
Aamdc	1.12392e-11	10	16	24	1.798e-10
Rrm2	1.18551e-11	12	14	24	1.89433e-10
Sec22c	1.18708e-11	10	14	24	1.89462e-10
Spry4	1.20071e-11	10	16	24	1.91414e-10
Crtc3	1.21036e-11	24	10	24	1.92728e-10
Cul2	1.22106e-11	24	12	24	1.94206e-10
Trim11	1.23363e-11	8	10	24	1.95299e-10
Nsun2	1.23363e-11	16	14	24	1.95299e-10
Appl1	1.23363e-11	24	14	24	1.95299e-10
Zbtb48	1.23363e-11	8	10	24	1.95299e-10
Ints3	1.23822e-11	2	6	24	1.958e-10
Necab1	1.25691e-11	6	10	24	1.98525e-10
Cdcp1	1.28018e-11	24	10	24	2.01968e-10
Tcea3	1.30346e-11	10	14	24	2.05404e-10
Inpp5e	1.34334e-11	24	12	24	2.11444e-10
Naa50	1.3606e-11	12	16	24	2.13916e-10
Itch	1.36868e-11	14	12	24	2.1494e-10
Cyp46a1	1.38728e-11	10	16	24	2.17362e-10
Mcm10	1.38728e-11	10	16	24	2.17362e-10
Phb2	1.39403e-11	14	12	24	2.1817e-10
Sorbs3	1.41396e-11	8	16	24	2.20533e-10
Mrpl2	1.41396e-11	10	8	24	2.20533e-10
Psmd1	1.41396e-11	6	8	24	2.20533e-10
Stat5b	1.44064e-11	6	8	24	2.23421e-10
Gm3219	1.44064e-11	4	8	24	2.23421e-10
Miip	1.44064e-11	10	8	24	2.23421e-10
Myh14	1.44064e-11	10	8	24	2.23421e-10
Mmaa	1.44064e-11	16	16	24	2.23421e-10
Car14	1.52067e-11	6	8	24	2.35567e-10
Ttc23	1.5229e-11	14	14	24	2.35645e-10
Slc22a15	1.55219e-11	6	6	24	2.39906e-10
Uqcc1	1.56909e-11	12	14	24	2.42246e-10
Srm	1.58148e-11	12	18	24	2.43882e-10
Rapgef1	1.58599e-11	12	16	24	2.44303e-10
Mtl5	1.60226e-11	10	14	24	2.45704e-10
Ppox	1.60226e-11	8	10	24	2.45704e-10
4933431E20Rik	1.60226e-11	4	10	24	2.45704e-10
Actb	1.60226e-11	24	14	24	2.45704e-10
Zfyve26	1.63307e-11	6	10	24	2.4959e-10
Serpina11	1.63307e-11	24	10	24	2.4959e-10
Cblc	1.63307e-11	8	10	24	2.4959e-10
Rfx4	1.66389e-11	6	10	24	2.53733e-10
Sult1b1	1.66389e-11	12	14	24	2.53733e-10
Exph5	1.6947e-11	24	10	24	2.58145e-10
Prpf40b	1.75322e-11	4	12	24	2.66762e-10
Elovl6	1.78693e-11	14	12	24	2.71289e-10
2900026A02Rik	1.78693e-11	8	12	24	2.71289e-10
Rev1	1.80707e-11	12	16	24	2.73739e-10
Phc2	1.80707e-11	2	8	24	2.73739e-10
Nfkbia	1.83158e-11	12	12	24	2.77146e-10
Fam126b	1.84182e-11	12	16	24	2.77468e-10
Unc119b	1.84182e-11	2	8	24	2.77468e-10
Nt5e	1.84182e-11	22	16	24	2.77468e-10
Epm2aip1	1.84182e-11	2	8	24	2.77468e-10
Inpp5k	1.87657e-11	10	8	24	2.82393e-10
Bmf	1.93468e-11	8	18	24	2.90818e-10
Agtr1a	1.96912e-11	6	8	24	2.9501e-10
Flnb	1.97119e-11	12	18	24	2.9501e-10
Sgms1	1.97067e-11	10	10	24	2.9501e-10
Cxcl12	1.97119e-11	18	18	24	2.9501e-10
Fam63a	2.00769e-11	6	6	24	3.00145e-10
Gpn3	2.0326e-11	8	14	24	3.03538e-10
Rab36	2.11587e-11	4	10	24	3.15628e-10
Cyp2c70	2.15655e-11	24	10	24	3.21348e-10
Pbx1	2.19724e-11	10	14	24	3.27055e-10
Lima1	2.23793e-11	10	10	24	3.3275e-10
Ptgr2	2.32628e-11	14	12	24	3.45137e-10
Sirt5	2.32628e-11	10	12	24	3.45137e-10
Apcs	2.3938e-11	24	16	24	3.54004e-10
Yars	2.3938e-11	2	8	24	3.54004e-10
Nt5c3	2.3938e-11	8	16	24	3.54004e-10
Tert	2.40141e-11	8	12	24	3.54746e-10
Cmtm8	2.41016e-11	6	18	24	3.55654e-10
Efnb1	2.41576e-11	24	12	24	3.56097e-10
Wdr81	2.43946e-11	6	8	24	3.58818e-10
Hnf1b	2.43897e-11	2	8	24	3.58818e-10
Slc25a51	2.44759e-11	12	16	24	3.59628e-10
Pus7	2.48414e-11	16	16	24	3.64606e-10
Acnat2	2.50286e-11	2	6	24	3.6696e-10
Cyp3a13	2.54461e-11	18	14	24	3.72684e-10
Med16	2.57418e-11	10	10	24	3.76612e-10
Mboat1	2.59355e-11	24	10	24	3.78636e-10
Nelfe	2.59355e-11	6	10	24	3.78636e-10
Spats2	2.60074e-11	24	14	24	3.79282e-10
Pim3	2.62566e-11	12	16	24	3.82509e-10
Morc3	2.64248e-11	12	18	24	3.8455e-10
Nek6	2.66891e-11	2	8	24	3.87984e-10
Prodh	2.67715e-11	14	14	24	3.88769e-10
Txnrd3	2.69142e-11	8	10	24	3.90427e-10
Osbpl1a	2.73375e-11	10	14	24	3.96147e-10
Ccnf	2.78012e-11	22	14	24	4.02441e-10
Dap	2.78735e-11	18	14	24	4.03062e-10
St6galnac6	2.84095e-11	2	10	24	4.09516e-10
Phf21a	2.84095e-11	2	10	24	4.09516e-10
Ran	2.84095e-11	24	14	24	4.09516e-10
Pigb	2.89455e-11	24	10	24	4.16366e-10
Acaa1a	2.89455e-11	12	14	24	4.16366e-10
Ap3m1	3.00176e-11	14	10	24	4.31334e-10
5031439G07Rik	3.0458e-11	10	16	24	4.36746e-10
Sdf2l1	3.0458e-11	2	8	24	4.36746e-10
Rnf39	3.07311e-11	10	14	24	4.40201e-10
Stk38	3.10438e-11	18	16	24	4.43288e-10
Ikbkg	3.10438e-11	4	8	24	4.43288e-10
Tsc22d3	3.10438e-11	22	8	24	4.43288e-10
Acadl	3.14119e-11	10	16	24	4.47147e-10
Ccndbp1	3.13819e-11	6	12	24	4.47147e-10
A4gnt	3.14119e-11	10	16	24	4.47147e-10
Rmnd1	3.16295e-11	16	16	24	4.48379e-10
Itih3	3.16295e-11	2	8	24	4.48379e-10
Zer1	3.16295e-11	10	8	24	4.48379e-10
Eif4e	3.16295e-11	16	16	24	4.48379e-10
Pbld1	3.19295e-11	10	16	24	4.51394e-10
Chkb	3.1974e-11	6	12	24	4.51394e-10
Gnl1	3.19295e-11	12	16	24	4.51394e-10
Chd1l	3.1974e-11	14	12	24	4.51394e-10
Eif4a2	3.2157e-11	6	18	24	4.5351e-10
Etfdh	3.25661e-11	6	12	24	4.58807e-10
Clcn7	3.46791e-11	12	14	24	4.88074e-10
Rdh9	3.66317e-11	12	14	24	5.14496e-10
Rffl	3.66317e-11	6	14	24	5.14496e-10
Rab3gap2	3.73361e-11	6	10	24	5.22782e-10
Slc8b1	3.73361e-11	8	10	24	5.22782e-10
Mtnr1a	3.73361e-11	6	10	24	5.22782e-10
Lrp10	3.80406e-11	8	10	24	5.31559e-10
Bmp1	3.80406e-11	22	14	24	5.31559e-10
Gfod2	3.86554e-11	2	8	24	5.396e-10
Akt1	3.8745e-11	16	14	24	5.403e-10
Slc25a10	3.94134e-11	10	16	24	5.4739e-10
Pfdn2	3.94134e-11	14	8	24	5.4739e-10
Slc43a1	3.93824e-11	12	18	24	5.4739e-10
Mob3b	3.93824e-11	6	6	24	5.4739e-10
Nmral1	4.01713e-11	24	16	24	5.56224e-10
Klc4	4.01713e-11	14	8	24	5.56224e-10
Stx1b	4.01254e-11	6	6	24	5.56224e-10
Casp7	4.0652e-11	14	12	24	5.62312e-10
Abhd4	4.09943e-11	6	12	24	5.64764e-10
C6	4.09293e-11	2	8	24	5.64764e-10
2019-09-11	4.09293e-11	2	8	24	5.64764e-10
Atp6ap1	4.09943e-11	24	12	24	5.64764e-10
Slc34a2	4.1388e-11	24	10	24	5.69615e-10
Gm11992	4.14338e-11	8	12	24	5.69673e-10
Adarb1	4.16872e-11	12	16	24	5.72582e-10
Palmd	4.17826e-11	14	8	24	5.73318e-10
Il6ra	4.21585e-11	14	14	24	5.77896e-10
Mast1	4.24452e-11	2	8	24	5.81244e-10
Sorbs1	4.29692e-11	10	10	24	5.8763e-10
Trp53i11	4.29973e-11	6	12	24	5.8763e-10
Macrod1	4.378e-11	10	14	24	5.97134e-10
Zfp276	4.378e-11	12	6	24	5.97134e-10
Atat1	4.42613e-11	6	6	24	6.03099e-10
Fem1c	4.61107e-11	24	10	24	6.27673e-10
LOC102631757	4.78842e-11	10	10	24	6.51167e-10
Kdm4b	4.80282e-11	22	14	24	6.52479e-10
Micu1	4.87709e-11	10	6	24	6.6044e-10
Kpna2	4.89519e-11	14	14	24	6.6044e-10
Daam1	4.89519e-11	16	10	24	6.6044e-10
Slc17a3	4.89519e-11	22	14	24	6.6044e-10
Bnip3l	4.89519e-11	14	10	24	6.6044e-10
Hspe1	4.89519e-11	18	14	24	6.6044e-10
Srms	4.89519e-11	24	10	24	6.6044e-10
Josd2	4.97274e-11	2	6	24	6.70244e-10
Eif1	4.99136e-11	10	8	24	6.71431e-10
Tob2	4.98755e-11	14	10	24	6.71431e-10
Cd59a	5.06657e-11	6	18	24	6.79546e-10
Ywhag	5.06657e-11	14	18	24	6.79546e-10
Ppp1r3b	5.06657e-11	14	18	24	6.79546e-10
Trim24	5.08923e-11	12	16	24	6.8125e-10
1600014C10Rik	5.08923e-11	8	16	24	6.8125e-10
Slc41a2	5.1871e-11	2	8	24	6.90974e-10
Atg14	5.1871e-11	10	8	24	6.90974e-10
2700094K13Rik	5.1871e-11	10	16	24	6.90974e-10
Pptc7	5.1871e-11	12	16	24	6.90974e-10
Crebzf	5.1871e-11	2	8	24	6.90974e-10
Nars	5.28497e-11	24	16	24	7.02644e-10
Ahcyl2	5.28497e-11	24	8	24	7.02644e-10
Ubqln4	5.38284e-11	16	16	24	7.14962e-10
Dnaja2	5.40955e-11	16	14	24	7.17813e-10
Sec63	5.44048e-11	24	12	24	7.20521e-10
Rmnd5a	5.44048e-11	8	18	24	7.20521e-10
Rbm3	5.51358e-11	8	18	24	7.29497e-10
Ppp2r4	5.56023e-11	24	12	24	7.3496e-10
Syt1	5.85679e-11	8	18	24	7.73413e-10
Gm15408	5.99295e-11	10	16	24	7.90631e-10
Jph1	6.1082e-11	12	12	24	8.0506e-10
Prr3	6.1182e-11	12	16	24	8.05602e-10
Srp54a	6.14622e-11	10	10	24	8.07379e-10
Rhod	6.14938e-11	4	6	24	8.07379e-10
Tox	6.14622e-11	14	10	24	8.07379e-10
Gimap9	6.2082e-11	24	8	24	8.13542e-10
Gsr	6.2082e-11	6	8	24	8.13542e-10
Tmem9	6.26764e-11	12	6	24	8.20545e-10
Nicn1	6.28239e-11	4	10	24	8.21691e-10
Slc15a4	6.38589e-11	10	18	24	8.34432e-10
Stk25	6.4032e-11	8	10	24	8.351e-10
Brdt	6.4032e-11	6	10	24	8.351e-10
Ganab	6.52402e-11	24	10	24	8.48432e-10
Adora1	6.52402e-11	10	10	24	8.48432e-10
Arfgap2	6.52402e-11	4	10	24	8.48432e-10
Clic3	6.55751e-11	22	16	24	8.51978e-10
Tbce	6.68361e-11	8	8	24	8.65898e-10
Mcfd2	6.68361e-11	2	8	24	8.65898e-10
Papss1	6.68361e-11	4	8	24	8.65898e-10
Bckdha	6.80972e-11	10	16	24	8.80569e-10
Tsnax	6.80972e-11	10	8	24	8.80569e-10
Eif5a	6.93474e-11	18	12	24	8.9589e-10
Pdia6	7.0681e-11	24	14	24	9.11399e-10
Neat1	7.0681e-11	6	12	24	9.11399e-10
Uhrf2	7.19346e-11	2	6	24	9.2582e-10
Ulk1	7.19346e-11	8	18	24	9.2582e-10
Ilk	7.7368e-11	12	6	24	9.93881e-10
Morf4l1	7.7368e-11	8	18	24	9.93881e-10
Oxa1l	7.88558e-11	8	6	24	1.01015e-09
Rabl6	7.88558e-11	12	18	24	1.01015e-09
Arrdc2	7.88558e-11	12	6	24	1.01015e-09
Lipe	8.19886e-11	12	14	24	1.0493e-09
Mtfr1l	8.26955e-11	10	16	24	1.05736e-09
Frmd8	8.33194e-11	12	6	24	1.06434e-09
Aspa	8.35653e-11	16	10	24	1.0645e-09
Cdadc1	8.35653e-11	10	14	24	1.0645e-09
1110034G24Rik	8.35653e-11	10	14	24	1.0645e-09
Tha1	8.43169e-11	12	16	24	1.07308e-09
Ddx5	8.5142e-11	14	14	24	1.07957e-09
Mzt2	8.5142e-11	8	10	24	1.07957e-09
Steap3	8.5142e-11	24	14	24	1.07957e-09
Gm14420	8.5142e-11	14	14	24	1.07957e-09
Capn1	8.59384e-11	10	8	24	1.08765e-09
Stk11ip	8.59384e-11	10	8	24	1.08765e-09
Srebf2	8.67187e-11	24	10	24	1.09651e-09
D10Jhu81e	8.75599e-11	10	16	24	1.10613e-09
Clcn6	8.82954e-11	22	14	24	1.11439e-09
Palld	8.91814e-11	16	16	24	1.12454e-09
Zbtb7c	9.0225e-11	22	14	24	1.13665e-09
Parp4	9.1623e-11	10	8	24	1.15109e-09
Zfyve9	9.1623e-11	14	16	24	1.15109e-09
Ggcx	9.1623e-11	24	14	24	1.15109e-09
2510002D24Rik	9.19274e-11	8	10	24	1.15385e-09
Cstf2t	9.39948e-11	6	12	24	1.17872e-09
Pced1b	9.71678e-11	6	18	24	1.2174e-09
Pdcd4	9.89093e-11	6	8	24	1.23808e-09
Slc3a1	9.93153e-11	2	12	24	1.24203e-09
E230016M11Rik	1.00046e-10	8	12	24	1.25003e-09
Reps1	1.00905e-10	8	6	24	1.25732e-09
Dopey2	1.00905e-10	14	18	24	1.25732e-09
Slc20a1	1.00905e-10	10	18	24	1.25732e-09
Ssr1	1.06757e-10	24	10	24	1.32781e-09
Abcb1a	1.06757e-10	14	10	24	1.32781e-09
Gas2l1	1.08191e-10	2	8	24	1.34322e-09
Mpp6	1.08191e-10	4	8	24	1.34322e-09
Lrrc58	1.0881e-10	22	10	24	1.34845e-09
Cyp4f15	1.0881e-10	10	14	24	1.34845e-09
Gpihbp1	1.10272e-10	10	8	24	1.36287e-09
Parp10	1.10272e-10	10	8	24	1.36287e-09
Hacd3	1.10272e-10	12	16	24	1.36287e-09
Glud1	1.10863e-10	6	10	24	1.3677e-09
Fmo3	1.10863e-10	16	10	24	1.3677e-09
Mitf	1.12352e-10	24	8	24	1.38483e-09
1810014B01Rik	1.129e-10	10	12	24	1.38908e-09
Serinc2	1.129e-10	4	10	24	1.38908e-09
Pex19	1.14433e-10	10	16	24	1.40668e-09
Ctc1	1.17242e-10	6	10	24	1.43992e-09
Erbb4	1.1851e-10	10	8	24	1.45289e-09
Gm13889	1.1851e-10	2	12	24	1.45289e-09
Dcakd	1.22924e-10	24	12	24	1.50233e-09
Scand1	1.22982e-10	10	12	24	1.50233e-09
Dbt	1.22924e-10	18	12	24	1.50233e-09
Mrpl48	1.22924e-10	10	12	24	1.50233e-09
Camta2	1.25244e-10	24	12	24	1.5286e-09
Pttg1ip	1.28849e-10	8	6	24	1.57121e-09
Kif13b	1.29882e-10	22	12	24	1.58099e-09
Itsn1	1.29882e-10	24	12	24	1.58099e-09
Nmnat3	1.31192e-10	10	6	24	1.59551e-09
H6pd	1.31326e-10	4	12	24	1.59572e-09
Aspg	1.38695e-10	10	10	24	1.68078e-09
Fgfr4	1.38695e-10	2	10	24	1.68078e-09
Bcar1	1.38695e-10	8	14	24	1.68078e-09
Mgat2	1.41205e-10	12	8	24	1.70706e-09
Slc19a2	1.41362e-10	4	10	24	1.70706e-09
Urm1	1.41205e-10	10	16	24	1.70706e-09
Hdgf	1.41362e-10	16	14	24	1.70706e-09
Pip4k2c	1.44029e-10	8	14	24	1.73468e-09
Tmem170	1.44029e-10	2	10	24	1.73468e-09
Otud5	1.44029e-10	8	10	24	1.73468e-09
Nbr1	1.46468e-10	8	10	24	1.7602e-09
Sema4a	1.46533e-10	6	8	24	1.7602e-09
Cd151	1.46468e-10	10	12	24	1.7602e-09
Hdac6	1.49232e-10	6	10	24	1.79104e-09
Pou2f1	1.52955e-10	6	6	24	1.83412e-09
Gpsm2	1.55398e-10	6	6	24	1.86178e-09
Irak2	1.55841e-10	24	12	24	1.86546e-09
Vps41	1.57361e-10	6	12	24	1.88037e-09
Plekhg6	1.57279e-10	10	10	24	1.88037e-09
Ube3b	1.58727e-10	10	16	24	1.89503e-09
Ppp1r9a	1.60387e-10	6	12	24	1.91152e-09
Cc2d1a	1.60387e-10	24	12	24	1.91152e-09
Syn3	1.63413e-10	6	12	24	1.9459e-09
E030018B13Rik	1.69465e-10	18	12	24	2.01621e-09
Psph	1.7904e-10	24	14	24	2.12643e-09
Actn4	1.7904e-10	24	10	24	2.12643e-09
Fh1	1.79789e-10	16	14	24	2.13347e-09
Ppp2r3c	1.8045e-10	10	8	24	2.13577e-09
Mgrn1	1.80361e-10	10	8	24	2.13577e-09
Nop2	1.8045e-10	14	16	24	2.13577e-09
Chd4	1.81514e-10	24	10	24	2.1465e-09
Zscan26	1.83246e-10	8	10	24	2.15767e-09
Pik3r1	1.83246e-10	14	14	24	2.15767e-09
Usp39	1.83246e-10	18	14	24	2.15767e-09
Pde3b	1.83246e-10	14	14	24	2.15767e-09
Irf2	1.83246e-10	10	14	24	2.15767e-09
Ppargc1b	1.83898e-10	10	16	24	2.15978e-09
6430573F11Rik	1.83855e-10	4	8	24	2.15978e-09
Magt1	1.83855e-10	18	16	24	2.15978e-09
Nfatc3	1.86704e-10	22	14	24	2.19085e-09
Pfkm	1.87259e-10	10	8	24	2.19361e-09
Rnf152	1.87259e-10	10	8	24	2.19361e-09
Pex7	1.87434e-10	8	18	24	2.19378e-09
Rd3	1.90161e-10	8	10	24	2.2238e-09
Gna14	1.92163e-10	10	14	24	2.24529e-09
Slc44a1	1.93618e-10	22	14	24	2.26037e-09
Usp22	1.94155e-10	12	6	24	2.26278e-09
Notch1	1.94155e-10	6	6	24	2.26278e-09
Zfp316	1.96989e-10	8	8	24	2.29385e-09
Iars	2.00706e-10	2	8	24	2.33119e-09
Foxo1	2.00706e-10	12	16	24	2.33119e-09
Dctpp1	2.00706e-10	14	16	24	2.33119e-09
Hs3st6	2.0279e-10	2	10	24	2.3534e-09
Mgll	2.0485e-10	16	12	24	2.37529e-09
Znrf2	2.08284e-10	24	14	24	2.41307e-09
Nek2	2.12729e-10	2	12	24	2.46248e-09
Fibp	2.28076e-10	8	14	24	2.63789e-09
Vwa8	2.30141e-10	10	16	24	2.65506e-09
Gm15401	2.30141e-10	6	8	24	2.65506e-09
Car5a	2.30141e-10	10	16	24	2.65506e-09
Zmym5	2.31467e-10	8	12	24	2.66811e-09
Sec31b	2.34484e-10	10	16	24	2.69155e-09
Slc23a2	2.34484e-10	10	8	24	2.69155e-09
Zfp787	2.34484e-10	10	8	24	2.69155e-09
Tmem143	2.34484e-10	10	8	24	2.69155e-09
Cbr4	2.34484e-10	10	16	24	2.69155e-09
Cd9	2.35919e-10	2	18	24	2.70575e-09
Ndrg2	2.37599e-10	8	18	24	2.71593e-09
Selo	2.37599e-10	8	18	24	2.71593e-09
Abcb8	2.37599e-10	12	6	24	2.71593e-09
Aimp2	2.3702e-10	14	14	24	2.71593e-09
Pex3	2.38826e-10	10	8	24	2.72768e-09
Sdc2	2.4037e-10	6	6	24	2.74074e-09
Adgrg3	2.4037e-10	6	10	24	2.74074e-09
Wipi2	2.41492e-10	8	10	24	2.74895e-09
Psmd7	2.41492e-10	4	10	24	2.74895e-09
S100a10	2.44821e-10	4	10	24	2.78454e-09
Bclaf1	2.45964e-10	8	10	24	2.78551e-09
Vps26a	2.45964e-10	14	14	24	2.78551e-09
Zfp62	2.45964e-10	2	10	24	2.78551e-09
Narf	2.46738e-10	10	18	24	2.78551e-09
Dnajc21	2.45964e-10	18	14	24	2.78551e-09
Slc25a32	2.46657e-10	12	12	24	2.78551e-09
Nolc1	2.46738e-10	14	18	24	2.78551e-09
Zfp341	2.46738e-10	2	6	24	2.78551e-09
Gmeb2	2.45964e-10	24	10	24	2.78551e-09
Khnyn	2.51307e-10	6	6	24	2.83476e-09
Ell3	2.51666e-10	10	14	24	2.83647e-09
Sft2d1	2.53164e-10	10	16	24	2.84867e-09
Sumo1	2.53164e-10	14	12	24	2.84867e-09
Txnl4a	2.57941e-10	12	12	24	2.90003e-09
Dyrk1b	2.60446e-10	10	6	24	2.92579e-09
Kdelc1	2.71187e-10	24	12	24	3.04147e-09
Pde4c	2.71187e-10	6	12	24	3.04147e-09
Rab11fip4	2.71795e-10	24	12	24	3.0458e-09
Syngr2	2.76304e-10	16	12	24	3.09379e-09
C1qbp	2.81882e-10	20	8	24	3.15367e-09
Tubg1	2.8741e-10	20	16	24	3.21289e-09
Dnm1l	2.88244e-10	24	8	24	3.21959e-09
Akap7	2.92937e-10	10	16	24	3.25871e-09
Zadh2	2.92937e-10	10	16	24	3.25871e-09
Cables2	2.92937e-10	18	16	24	3.25871e-09
Cc2d1b	2.92937e-10	24	8	24	3.25871e-09
Magi1	2.92937e-10	24	16	24	3.25871e-09
Acox1	2.9586e-10	14	18	24	3.28856e-09
Add1	2.98729e-10	8	10	24	3.31775e-09
Tomm40	3.00138e-10	14	14	24	3.3307e-09
Esrp2	3.0155e-10	4	6	24	3.34366e-09
Gm14325	3.04185e-10	14	6	24	3.36743e-09
Apex2	3.03991e-10	14	16	24	3.36743e-09
Zfp277	3.0591e-10	8	10	24	3.37289e-09
Unc93a	3.04989e-10	8	14	24	3.37289e-09
Zap70	3.0591e-10	10	14	24	3.37289e-09
Alkbh3	3.0591e-10	8	14	24	3.37289e-09
Vps9d1	3.0591e-10	10	14	24	3.37289e-09
Dusp1	3.07239e-10	14	18	24	3.3821e-09
Cacul1	3.07239e-10	2	6	24	3.3821e-09
Tssc1	3.11682e-10	4	10	24	3.41727e-09
Pcnxl4	3.11682e-10	4	10	24	3.41727e-09
Adh6-ps1	3.11682e-10	24	10	24	3.41727e-09
Fus	3.11682e-10	8	10	24	3.41727e-09
Junb	3.11682e-10	10	10	24	3.41727e-09
Ppap2b	3.12929e-10	8	18	24	3.4282e-09
Ap3d1	3.17454e-10	24	14	24	3.47499e-09
Cys1	3.18618e-10	16	6	24	3.47939e-09
Keg1	3.18552e-10	16	18	24	3.47939e-09
D430042O09Rik	3.18552e-10	24	16	24	3.47939e-09
Dus2	3.23225e-10	24	14	24	3.52689e-09
Coq9	3.24678e-10	10	16	24	3.53992e-09
Zfyve1	3.30804e-10	20	16	24	3.60385e-09
Leap2	3.3693e-10	4	8	24	3.66767e-09
Fam134b	3.51448e-10	8	12	24	3.81963e-09
Inafm1	3.51448e-10	10	12	24	3.81963e-09
Zfp51	3.5808e-10	2	12	24	3.88553e-09
Nfkbil1	3.5808e-10	6	12	24	3.88553e-09
Prkar2a	3.62871e-10	22	10	24	3.9344e-09
Gm4952	3.65116e-10	6	8	24	3.95561e-09
Slc25a21	3.67796e-10	6	18	24	3.97836e-09
Med8	3.67796e-10	4	6	24	3.97836e-09
Klhdc3	3.72137e-10	10	8	24	4.0158e-09
Mrpl15	3.72137e-10	16	16	24	4.0158e-09
Arap1	3.72137e-10	6	8	24	4.0158e-09
Mta3	3.74869e-10	8	6	24	4.03891e-09
Col27a1	3.74869e-10	14	18	24	4.03891e-09
Slc16a5	3.77101e-10	18	6	24	4.05657e-09
2019-03-02	3.77101e-10	12	12	24	4.05657e-09
Ubl7	3.77499e-10	10	8	24	4.05767e-09
2210015D19Rik	3.79159e-10	10	16	24	4.06275e-09
Arhgef26	3.79159e-10	12	16	24	4.06275e-09
Fam114a1	3.79159e-10	8	8	24	4.06275e-09
Snrpn	3.79159e-10	10	16	24	4.06275e-09
Ankrd9	3.81942e-10	12	18	24	4.08938e-09
Arhgef19	3.84216e-10	4	6	24	4.11051e-09
Card10	3.8618e-10	10	8	24	4.1283e-09
Gm19619	3.86545e-10	12	10	24	4.12897e-09
Prps1l3	3.89015e-10	16	18	24	4.15212e-09
Ugt2b36	3.91331e-10	10	14	24	4.17359e-09
Dsp	3.93978e-10	24	14	24	4.18228e-09
Mat1a	3.93978e-10	14	14	24	4.18228e-09
Kansl3	3.93978e-10	10	14	24	4.18228e-09
Tmem64	3.93978e-10	22	14	24	4.18228e-09
Pi4k2b	3.93978e-10	16	14	24	4.18228e-09
Ppp1r37	3.93978e-10	8	14	24	4.18228e-09
Tmem33	3.96088e-10	16	18	24	4.20142e-09
Maz	3.99853e-10	18	18	24	4.23807e-09
Tox2	4.01412e-10	2	10	24	4.24474e-09
3110021N24Rik	4.01412e-10	14	14	24	4.24474e-09
Hnrnpl	4.01412e-10	8	10	24	4.24474e-09
Timm8a1	4.14551e-10	14	16	24	4.3803e-09
Mcoln1	4.15533e-10	16	8	24	4.38729e-09
Lpin3	4.16279e-10	8	10	24	4.39178e-09
Adck5	4.22373e-10	24	18	24	4.45264e-09
Mtdh	4.23374e-10	24	12	24	4.45633e-09
Plin2	4.23374e-10	6	8	24	4.45633e-09
Rbms1	4.45888e-10	8	12	24	4.6897e-09
Baiap2	4.50988e-10	24	8	24	4.73607e-09
Fpgt	4.50988e-10	2	8	24	4.73607e-09
Slmo2	4.56473e-10	14	18	24	4.78633e-09
Mul1	4.56473e-10	12	6	24	4.78633e-09
Arhgap18	4.63037e-10	6	12	24	4.84033e-09
R3hdm4	4.63037e-10	10	12	24	4.84033e-09
Ptp4a3	4.62935e-10	10	8	24	4.84033e-09
Lrrc28	4.62935e-10	12	16	24	4.84033e-09
Prmt10	4.65364e-10	10	8	24	4.86095e-09
Pdcd6	4.71612e-10	12	12	24	4.92245e-09
Raet1c	4.7403e-10	4	18	24	4.93265e-09
Rpl7l1	4.7403e-10	2	6	24	4.93265e-09
Glt28d2	4.7403e-10	6	6	24	4.93265e-09
Spg21	4.7403e-10	8	6	24	4.93265e-09
Plk5	4.75425e-10	14	18	24	4.93965e-09
Dhx40	4.75425e-10	8	6	24	4.93965e-09
Nags	4.8074e-10	2	8	24	4.98353e-09
Celsr1	4.8074e-10	24	8	24	4.98353e-09
Rab11fip2	4.80187e-10	14	12	24	4.98353e-09
Hspa4l	4.82808e-10	16	18	24	5.00119e-09
Ank3	4.85008e-10	10	10	24	5.01261e-09
Dazap1	4.85008e-10	8	14	24	5.01261e-09
E130309D02Rik	4.84395e-10	14	14	24	5.01261e-09
Hal	4.89642e-10	6	8	24	5.04527e-09
Dnajc3	4.89642e-10	18	16	24	5.04527e-09
Nav2	4.89642e-10	6	8	24	5.04527e-09
Blm	4.89642e-10	8	8	24	5.04527e-09
Ppp2r1a	4.93365e-10	8	10	24	5.07599e-09
Dst	4.93365e-10	14	18	24	5.07599e-09
Rangap1	5.06328e-10	16	14	24	5.20154e-09
Wbscr22	5.06328e-10	24	10	24	5.20154e-09
Lman1	5.12462e-10	16	10	24	5.26061e-09
Hspa2	5.15882e-10	14	10	24	5.29175e-09
Fam222b	5.20712e-10	22	12	24	5.3373e-09
Ormdl2	5.3039e-10	2	10	24	5.43181e-09
Slc7a2	5.30726e-10	8	16	24	5.43181e-09
Entpd8	5.32893e-10	6	8	24	5.44991e-09
Slc16a6	5.4074e-10	24	8	24	5.52604e-09
Tubgcp4	5.62873e-10	2	6	24	5.74365e-09
Trafd1	5.62873e-10	8	8	24	5.74365e-09
Dexi	5.65611e-10	16	18	24	5.7673e-09
Zbtb14	5.75329e-10	16	12	24	5.86202e-09
Plcb1	5.76489e-10	14	18	24	5.86511e-09
Suv39h1	5.76489e-10	8	18	24	5.86511e-09
Zfp692	5.85839e-10	4	8	24	5.95581e-09
Nf1	5.86989e-10	6	6	24	5.95865e-09
Tprkb	5.86989e-10	8	18	24	5.95865e-09
2019-09-09	5.98243e-10	6	6	24	6.05529e-09
Ugt1a1	5.97457e-10	14	12	24	6.05529e-09
Mast3	5.98277e-10	10	14	24	6.05529e-09
Cfap20	5.98243e-10	8	18	24	6.05529e-09
Bach1	6.08521e-10	12	12	24	6.14082e-09
Rasgrp2	6.08371e-10	10	8	24	6.14082e-09
Osbp	6.08371e-10	24	16	24	6.14082e-09
C330006A16Rik	6.08371e-10	22	16	24	6.14082e-09
Dcun1d3	6.0912e-10	14	18	24	6.14233e-09
Tmem254b	6.20853e-10	24	12	24	6.25604e-09
Ube2f	6.30903e-10	16	16	24	6.35264e-09
Ppp1ca	6.33559e-10	6	10	24	6.3747e-09
Mafg	6.37105e-10	14	10	24	6.40096e-09
Bhlhb9	6.37105e-10	12	14	24	6.40096e-09
Zfhx2	6.49357e-10	2	10	24	6.50973e-09
Dym	6.49357e-10	12	14	24	6.50973e-09
Shf	6.49357e-10	4	14	24	6.50973e-09
Cacybp	6.51871e-10	16	18	24	6.53015e-09
Rnaseh2b	6.61609e-10	16	14	24	6.61319e-09
Slc35c2	6.61609e-10	10	10	24	6.61319e-09
Epb4.1	6.61609e-10	14	14	24	6.61319e-09
Coq7	6.63719e-10	16	8	24	6.62944e-09
Slc13a2	6.73861e-10	22	14	24	6.72584e-09
Tkfc	6.76483e-10	10	16	24	6.74218e-09
9430038I01Rik	6.76483e-10	8	16	24	6.74218e-09
Slc27a2	6.89246e-10	16	8	24	6.8594e-09
Tbrg1	6.89246e-10	8	12	24	6.8594e-09
D8Ertd82e	6.98365e-10	24	14	24	6.9451e-09
Sh2b3	7.00867e-10	10	18	24	6.96493e-09
Zfp839	7.13175e-10	24	18	24	7.0821e-09
Ppp2r2d	7.15537e-10	8	16	24	7.10041e-09
Eml5	7.18286e-10	6	12	24	7.12253e-09
Ptpn21	7.36692e-10	18	14	24	7.29975e-09
Slc2a1	7.39971e-10	18	16	24	7.32695e-09
Sox7	7.51497e-10	10	16	24	7.43033e-09
Abce1	7.51497e-10	16	18	24	7.43033e-09
Dnajc1	7.54202e-10	18	16	24	7.44631e-09
Ccrn4l	7.54202e-10	14	16	24	7.44631e-09
Srp54b	7.68432e-10	12	8	24	7.55956e-09
Fastkd5	7.68432e-10	16	16	24	7.55956e-09
Noa1	7.68432e-10	16	16	24	7.55956e-09
Ggct	7.68432e-10	4	8	24	7.55956e-09
Maged2	7.68432e-10	10	8	24	7.55956e-09
Cmah	7.83489e-10	22	12	24	7.70215e-09
Adnp2	8.22154e-10	2	16	24	8.07645e-09
Cdkal1	8.31067e-10	24	14	24	8.14065e-09
Ndufb10	8.31067e-10	16	10	24	8.14065e-09
Vps16	8.31067e-10	8	10	24	8.14065e-09
Tmem8b	8.31067e-10	10	10	24	8.14065e-09
Acot12	8.44309e-10	8	18	24	8.26445e-09
Zbtb44	8.46747e-10	14	10	24	8.2824e-09
Cenpv	8.62428e-10	8	14	24	8.41174e-09
Tgm1	8.62428e-10	16	14	24	8.41174e-09
Pi4ka	8.62428e-10	14	14	24	8.41174e-09
Aph1b	8.62428e-10	24	10	24	8.41174e-09
Cttn	8.76783e-10	12	8	24	8.54567e-09
Dazap2	8.78108e-10	8	10	24	8.5525e-09
Gbp7	8.80868e-10	8	18	24	8.57328e-09
Slc25a39	8.93019e-10	18	12	24	8.67921e-09
Nlrc5	8.93019e-10	10	8	24	8.67921e-09
Tmem101	8.97488e-10	2	6	24	8.71646e-09
Gigyf1	9.09469e-10	8	10	24	8.82656e-09
Ptpn9	9.22889e-10	4	6	24	8.95046e-09
Thap4	9.24471e-10	8	6	24	8.95945e-09
Hsp90aa1	9.30729e-10	16	18	24	9.01372e-09
Ppp1r7	9.32909e-10	10	8	24	9.02845e-09
Nudt4	9.42249e-10	8	10	24	9.10597e-09
Nucks1	9.42249e-10	14	14	24	9.10597e-09
Uqcrc1	9.50849e-10	10	16	24	9.1826e-09
Ggnbp2	9.60028e-10	6	12	24	9.26471e-09
Serpinf2	9.6879e-10	8	8	24	9.32954e-09
Tmem254b	9.6879e-10	4	8	24	9.32954e-09
Ywhah	9.6879e-10	16	16	24	9.32954e-09
Mkl2	9.77806e-10	22	12	24	9.40975e-09
Sec14l2	9.80589e-10	6	6	24	9.42991e-09
Tmem120b	9.8673e-10	14	16	24	9.48231e-09
Fam89a	9.88319e-10	24	12	24	9.49091e-09
Mfhas1	9.90155e-10	24	10	24	9.50188e-09
1110038B12Rik	9.9664e-10	6	10	24	9.55742e-09
Acsl4	1.00467e-09	18	16	24	9.62769e-09
Zfand3	1.00662e-09	8	12	24	9.63963e-09
Gpt	1.01581e-09	12	14	24	9.70723e-09
Rbpms	1.01581e-09	2	8	24	9.70723e-09
Tfe3	1.01581e-09	4	10	24	9.70723e-09
Prps1	1.04323e-09	16	12	24	9.9623e-09
Rcan1	1.04726e-09	14	16	24	9.99385e-09
Plekha3	1.05414e-09	14	14	24	1.00525e-08
Tmtc2	1.06145e-09	14	10	24	1.00801e-08
Smarcd2	1.06145e-09	14	14	24	1.00801e-08
Nelfb	1.06145e-09	4	10	24	1.00801e-08
Chid1	1.06145e-09	24	14	24	1.00801e-08
Mrpl34	1.06145e-09	18	14	24	1.00801e-08
Psmb10	1.06145e-09	16	10	24	1.00801e-08
Mrps22	1.08148e-09	24	14	24	1.02632e-08
Pou6f1	1.08628e-09	8	6	24	1.03016e-08
Thra	1.09253e-09	24	18	24	1.03394e-08
Zfp592	1.09253e-09	24	12	24	1.03394e-08
Slc20a2	1.09253e-09	8	12	24	1.03394e-08
Neu1	1.10151e-09	8	10	24	1.03956e-08
Fam13b	1.10151e-09	22	14	24	1.03956e-08
Cp	1.10151e-09	24	14	24	1.03956e-08
Atg7	1.10151e-09	8	10	24	1.03956e-08
Clint1	1.10678e-09	6	6	24	1.04166e-08
Sh3pxd2a	1.10678e-09	6	6	24	1.04166e-08
Srxn1	1.10678e-09	8	6	24	1.04166e-08
Slc25a22	1.10678e-09	12	6	24	1.04166e-08
Lmnb2	1.11314e-09	14	16	24	1.04693e-08
Ccdc53	1.12153e-09	8	10	24	1.05338e-08
Tmem134	1.12153e-09	16	10	24	1.05338e-08
Eda	1.12231e-09	10	10	24	1.05339e-08
Prkrir	1.14777e-09	14	18	24	1.07654e-08
Gns	1.17398e-09	10	16	24	1.10037e-08
Mettl16	1.1793e-09	24	10	24	1.10461e-08
Wapal	1.18915e-09	22	14	24	1.11307e-08
Naga	1.20156e-09	8	10	24	1.12315e-08
Pllp	1.20156e-09	22	14	24	1.12315e-08
Rnf125	1.20995e-09	4	8	24	1.13023e-08
Acot6	1.21913e-09	10	16	24	1.13725e-08
Map3k1	1.21913e-09	2	8	24	1.13725e-08
Drap1	1.24171e-09	10	16	24	1.15516e-08
Tsc1	1.24171e-09	6	8	24	1.15516e-08
Pgm2	1.24171e-09	10	16	24	1.15516e-08
Pex26	1.24171e-09	12	16	24	1.15516e-08
Elmo2	1.24365e-09	2	12	24	1.15618e-08
Tfcp2	1.26026e-09	24	14	24	1.17083e-08
Mpg	1.26712e-09	8	12	24	1.17481e-08
Prrx1	1.26712e-09	10	12	24	1.17481e-08
Pex11a	1.26712e-09	14	12	24	1.17481e-08
Gm38426	1.29058e-09	2	12	24	1.19575e-08
Alg11	1.31228e-09	16	18	24	1.21503e-08
Anapc7	1.31877e-09	8	10	24	1.22022e-08
Rhoq	1.33751e-09	12	6	24	1.23506e-08
Acbd6	1.33751e-09	12	6	24	1.23506e-08
Plekha5	1.33751e-09	6	6	24	1.23506e-08
Poldip2	1.35297e-09	12	14	24	1.2468e-08
Enc1	1.35297e-09	6	10	24	1.2468e-08
Aldh16a1	1.35297e-09	8	10	24	1.2468e-08
Igfals	1.35821e-09	16	12	24	1.2508e-08
Abcc3	1.36275e-09	8	18	24	1.25245e-08
Psma5	1.36275e-09	8	6	24	1.25245e-08
Slain2	1.36275e-09	14	18	24	1.25245e-08
Zkscan17	1.37849e-09	8	10	24	1.26437e-08
Mpdu1	1.37849e-09	12	14	24	1.26437e-08
Sirt3	1.37849e-09	10	14	24	1.26437e-08
Hspd1	1.38433e-09	18	12	24	1.26803e-08
Dcaf6	1.38433e-09	8	16	24	1.26803e-08
Ergic1	1.38798e-09	6	6	24	1.27052e-08
Serpinb9	1.40402e-09	8	10	24	1.28178e-08
Mettl22	1.40402e-09	10	10	24	1.28178e-08
Cpped1	1.40402e-09	16	10	24	1.28178e-08
Cir1	1.40402e-09	8	10	24	1.28178e-08
Stx8	1.41045e-09	10	12	24	1.28679e-08
Fam69a	1.42955e-09	8	10	24	1.30334e-08
Hsbp1l1	1.43657e-09	4	16	24	1.30888e-08
Slc26a11	1.44558e-09	10	6	24	1.31621e-08
Chic1	1.45508e-09	24	14	24	1.32397e-08
Cidec	1.47317e-09	12	14	24	1.33955e-08
AI317395	1.47464e-09	10	16	24	1.33999e-08
Hmgcs1	1.50299e-09	24	16	24	1.35945e-08
Josd1	1.50299e-09	8	16	24	1.35945e-08
Sun2	1.50299e-09	8	16	24	1.35945e-08
Tardbp	1.50299e-09	4	8	24	1.35945e-08
Kif1b	1.50299e-09	10	8	24	1.35945e-08
Atp6v0a2	1.50118e-09	14	18	24	1.35945e-08
Repin1	1.50219e-09	2	10	24	1.35945e-08
Mpc1	1.53135e-09	10	16	24	1.38054e-08
Tm4sf1	1.53135e-09	10	8	24	1.38054e-08
Vamp3	1.53135e-09	10	16	24	1.38054e-08
Btc	1.53135e-09	8	8	24	1.38054e-08
Gtf2h1	1.53135e-09	14	16	24	1.38054e-08
Rnf167	1.54233e-09	8	18	24	1.3886e-08
Set	1.54233e-09	2	8	24	1.3886e-08
1110051M20Rik	1.55397e-09	8	18	24	1.39817e-08
Slc25a40	1.56115e-09	8	12	24	1.4037e-08
Traf3ip2	1.59117e-09	24	12	24	1.42788e-08
Plekhg3	1.59117e-09	12	12	24	1.42788e-08
Ppp1r21	1.58997e-09	6	8	24	1.42788e-08
Pqlc2	1.61328e-09	8	6	24	1.44583e-08
Bco2	1.61328e-09	6	6	24	1.44583e-08
Rpusd3	1.62119e-09	24	12	24	1.45102e-08
Slco2a1	1.62119e-09	24	12	24	1.45102e-08
Gatad1	1.65121e-09	16	12	24	1.47596e-08
Bri3bp	1.65121e-09	24	12	24	1.47596e-08
Pacsin3	1.65615e-09	4	14	24	1.4794e-08
Pycrl	1.67533e-09	16	18	24	1.49459e-08
Prkd3	1.67533e-09	6	6	24	1.49459e-08
Ajuba	1.70468e-09	2	8	24	1.5193e-08
Agpat1	1.70636e-09	14	18	24	1.5193e-08
Poc1a	1.70636e-09	12	18	24	1.5193e-08
Inf2	1.71126e-09	8	12	24	1.52268e-08
Wdr18	1.72109e-09	16	10	24	1.52746e-08
Cnn3	1.72109e-09	16	10	24	1.52746e-08
Prkd2	1.72109e-09	4	14	24	1.52746e-08
Zfp428	1.72109e-09	18	14	24	1.52746e-08
Zfp91	1.73738e-09	14	18	24	1.54091e-08
Cdk20	1.75069e-09	2	8	24	1.54925e-08
Polr3h	1.75357e-09	8	10	24	1.54925e-08
Tor1aip2	1.75069e-09	6	12	24	1.54925e-08
Psmd14	1.75357e-09	4	10	24	1.54925e-08
Accs	1.75357e-09	8	10	24	1.54925e-08
Snrk	1.75357e-09	16	10	24	1.54925e-08
Stip1	1.76841e-09	16	18	24	1.56135e-08
Trim37	1.78372e-09	24	8	24	1.57284e-08
Txnip	1.78372e-09	10	16	24	1.57284e-08
Lhpp	1.78604e-09	8	14	24	1.57387e-08
Gpr157	1.81851e-09	8	10	24	1.60043e-08
Dhx37	1.81851e-09	24	10	24	1.60043e-08
Zfp687	1.83057e-09	8	6	24	1.61001e-08
Hscb	1.83757e-09	8	10	24	1.61513e-08
Med30	1.84894e-09	10	8	24	1.62304e-08
Chmp2b	1.84894e-09	2	16	24	1.62304e-08
Psmc1	1.87224e-09	8	6	24	1.64139e-08
Pex14	1.87224e-09	8	14	24	1.64139e-08
Usp12	1.8845e-09	16	16	24	1.65002e-08
Dmd	1.8845e-09	12	16	24	1.65002e-08
Tubgcp2	1.89097e-09	10	8	24	1.65463e-08
Pitpnm2	1.90691e-09	12	18	24	1.66751e-08
Elovl1	1.92006e-09	24	8	24	1.67793e-08
Eif3a	1.94158e-09	24	10	24	1.69566e-08
Coro7	1.95561e-09	10	8	24	1.70466e-08
Lmod2	1.95454e-09	14	16	24	1.70466e-08
Isyna1	1.95454e-09	24	6	24	1.70466e-08
Gucd1	1.98031e-09	22	18	24	1.72289e-08
Dhx33	1.98031e-09	12	6	24	1.72289e-08
Abhd8	1.98031e-09	2	6	24	1.72289e-08
Rnf144b	1.99328e-09	22	12	24	1.73088e-08
Tmem184b	1.99117e-09	10	16	24	1.73088e-08
2810459M11Rik	1.99328e-09	2	12	24	1.73088e-08
Zc3h14	2.01839e-09	16	18	24	1.74825e-08
Klhdc10	2.01839e-09	24	6	24	1.74825e-08
Uri1	2.01839e-09	8	18	24	1.74825e-08
Nomo1	2.01839e-09	24	6	24	1.74825e-08
Fancc	2.03161e-09	8	12	24	1.75859e-08
Slc10a1	2.05648e-09	8	18	24	1.77674e-08
Arf3	2.05648e-09	12	6	24	1.77674e-08
Frmd4a	2.05648e-09	12	6	24	1.77674e-08
Oxld1	2.06995e-09	10	12	24	1.78613e-08
Tmem237	2.06995e-09	10	12	24	1.78613e-08
Gm14296	2.10828e-09	14	12	24	1.81806e-08
Caprin2	2.14383e-09	8	10	24	1.84755e-08
Snx8	2.17072e-09	24	6	24	1.86955e-08
Ppa1	2.18506e-09	24	10	24	1.87953e-08
Trappc6b	2.18506e-09	10	14	24	1.87953e-08
Arl4a	2.20976e-09	20	16	24	1.8972e-08
Tmem189	2.20976e-09	16	8	24	1.8972e-08
Prkci	2.20976e-09	22	12	24	1.8972e-08
Tmem14c	2.22628e-09	18	14	24	1.91019e-08
Tom1l2	2.23082e-09	10	16	24	1.91289e-08
Dhfr	2.24347e-09	10	12	24	1.92232e-08
Ppif	2.24463e-09	12	18	24	1.92232e-08
Slc22a30	2.25145e-09	22	16	24	1.92696e-08
Cyp2d22	2.25719e-09	10	16	24	1.93067e-08
Eif2a	2.26751e-09	8	14	24	1.93587e-08
Srrt	2.26751e-09	24	10	24	1.93587e-08
Defb1	2.26751e-09	4	14	24	1.93587e-08
Tmem87b	2.29978e-09	12	8	24	1.95975e-08
Ocstamp	2.29978e-09	2	8	24	1.95975e-08
Efna1	2.29978e-09	4	8	24	1.95975e-08
Tmem19	2.30874e-09	4	10	24	1.9625e-08
Elac1	2.30874e-09	8	10	24	1.9625e-08
Lrsam1	2.30874e-09	6	10	24	1.9625e-08
Calu	2.30874e-09	24	14	24	1.9625e-08
Dcaf4	2.35861e-09	10	8	24	1.99993e-08
Kcnk10	2.35861e-09	8	16	24	1.99993e-08
Cks2	2.35861e-09	2	8	24	1.99993e-08
Cnppd1	2.35861e-09	8	8	24	1.99993e-08
Ddx17	2.39639e-09	4	6	24	2.0307e-08
Nudt19	2.40311e-09	16	8	24	2.03263e-08
Ctr9	2.40311e-09	2	8	24	2.03263e-08
Elavl1	2.40311e-09	2	8	24	2.03263e-08
Fam20b	2.42717e-09	12	18	24	2.04791e-08
Lrrc8d	2.42717e-09	6	6	24	2.04791e-08
Pdzrn3	2.42717e-09	8	18	24	2.04791e-08
Phldb3	2.42717e-09	4	6	24	2.04791e-08
Prpf19	2.44076e-09	6	16	24	2.05812e-08
Mllt1	2.44761e-09	16	16	24	2.06135e-08
Hadh	2.44761e-09	10	16	24	2.06135e-08
Rps6ka4	2.49212e-09	12	8	24	2.09754e-08
Tbc1d15	2.5672e-09	12	6	24	2.15808e-08
Tbcel	2.5672e-09	8	6	24	2.15808e-08
Fbxo44	2.63755e-09	2	12	24	2.2145e-08
Tollip	2.63755e-09	14	12	24	2.2145e-08
Slc46a3	2.6459e-09	20	10	24	2.22015e-08
Ccdc57	2.68639e-09	14	12	24	2.25275e-08
Sf3b1	2.70722e-09	12	6	24	2.26883e-08
Atg3	2.71036e-09	16	10	24	2.27007e-08
Utp18	2.71643e-09	16	14	24	2.27099e-08
Ttc17	2.71643e-09	18	10	24	2.27099e-08
Myo7a	2.71643e-09	24	10	24	2.27099e-08
Klhl5	2.74574e-09	8	10	24	2.29409e-08
2310022B05Rik	2.75027e-09	10	8	24	2.29647e-08
Glrx	2.76867e-09	16	14	24	2.30762e-08
Ccdc125	2.76867e-09	24	10	24	2.30762e-08
1700066M21Rik	2.76867e-09	22	14	24	2.30762e-08
Kcnk5	2.78408e-09	14	12	24	2.31905e-08
Dcdc2a	2.78978e-09	6	6	24	2.32239e-08
Vamp2	2.82091e-09	14	10	24	2.34402e-08
Hectd2	2.82091e-09	2	10	24	2.34402e-08
Gm16551	2.82091e-09	20	10	24	2.34402e-08
Poll	2.84343e-09	6	10	24	2.36131e-08
Hnrnpc	2.85405e-09	16	18	24	2.36869e-08
Cmpk2	2.87315e-09	4	10	24	2.38165e-08
Osbpl3	2.87315e-09	14	10	24	2.38165e-08
Mxi1	2.88898e-09	14	12	24	2.39332e-08
Picalm	2.89708e-09	14	18	24	2.39714e-08
Hmgxb4	2.89708e-09	6	6	24	2.39714e-08
Sh3glb1	2.91336e-09	16	10	24	2.40915e-08
Stim2	2.92925e-09	12	18	24	2.42083e-08
Lrit2	2.94677e-09	10	8	24	2.43384e-08
Maf1	2.97762e-09	8	10	24	2.45784e-08
Msl1	2.99403e-09	2	12	24	2.46989e-08
Vdac1	3.00237e-09	10	16	24	2.47082e-08
Gpr180	3.00237e-09	10	16	24	2.47082e-08
Cyb5a	3.00237e-09	16	8	24	2.47082e-08
Hectd3	3.00237e-09	10	8	24	2.47082e-08
Spryd3	3.02753e-09	20	18	24	2.49003e-08
Rnf186	3.05797e-09	10	16	24	2.51204e-08
Rhou	3.05797e-09	4	16	24	2.51204e-08
Nop56	3.1989e-09	14	18	24	2.62625e-08
Gm5512	3.22981e-09	16	12	24	2.65003e-08
Nfic	3.29193e-09	16	12	24	2.69938e-08
Fbxo33	3.34623e-09	16	16	24	2.74227e-08
Slc25a16	3.35404e-09	14	12	24	2.74374e-08
Itpr2	3.35404e-09	22	12	24	2.74374e-08
1810011O10Rik	3.35404e-09	14	12	24	2.74374e-08
Tmem51	3.39875e-09	4	14	24	2.77865e-08
Gprc5c	3.40795e-09	8	10	24	2.78235e-08
Smarcd1	3.40937e-09	4	6	24	2.78235e-08
Kcnb1	3.40795e-09	10	14	24	2.78235e-08
Serpine1	3.41615e-09	10	12	24	2.78623e-08
Csad	3.50137e-09	2	14	24	2.84895e-08
Adprh	3.50137e-09	24	14	24	2.84895e-08
Impg2	3.50137e-09	10	14	24	2.84895e-08
Zfand1	3.50137e-09	8	14	24	2.84895e-08
Tex2	3.52801e-09	4	10	24	2.86892e-08
Akr1c12	3.53417e-09	14	10	24	2.87222e-08
Vmp1	3.56675e-09	2	12	24	2.89239e-08
Stx2	3.56744e-09	22	14	24	2.89239e-08
Irf3	3.56675e-09	4	10	24	2.89239e-08
Abhd14b	3.56744e-09	14	10	24	2.89239e-08
Smg6	3.59458e-09	6	18	24	2.91095e-08
2010111I01Rik	3.59458e-09	12	14	24	2.91095e-08
Ahsa1	3.59878e-09	18	16	24	2.91263e-08
Sumo2	3.6335e-09	16	14	24	2.93379e-08
Naa35	3.6335e-09	8	10	24	2.93379e-08
Shtn1	3.6335e-09	24	10	24	2.93379e-08
Zbtb10	3.6335e-09	8	10	24	2.93379e-08
Calcoco1	3.66115e-09	6	18	24	2.95437e-08
Lman2	3.67514e-09	16	16	24	2.96043e-08
Aco1	3.67514e-09	16	16	24	2.96043e-08
Arih2	3.67514e-09	8	16	24	2.96043e-08
Tbrg4	3.69956e-09	14	14	24	2.97836e-08
2010107G23Rik	3.74448e-09	10	8	24	3.01097e-08
Spop	3.74448e-09	4	8	24	3.01097e-08
Cdpf1	3.76563e-09	2	10	24	3.0262e-08
Nudt16	3.79428e-09	8	10	24	3.04744e-08
Bcr	3.8066e-09	24	12	24	3.05555e-08
Tmem254b	3.81382e-09	4	8	24	3.05597e-08
Cox7a2l	3.81382e-09	14	8	24	3.05597e-08
Srpk2	3.81382e-09	10	8	24	3.05597e-08
Nedd4	3.83169e-09	14	14	24	3.06849e-08
Gars	3.88316e-09	24	16	24	3.10608e-08
Mon1b	3.88316e-09	2	8	24	3.10608e-08
Slc22a3	4.05916e-09	12	12	24	3.24307e-08
Cxxc5	4.05916e-09	4	8	24	3.24307e-08
2210408F21Rik	4.17786e-09	10	12	24	3.33207e-08
Lamtor1	4.17786e-09	24	12	24	3.33207e-08
Tceal1	4.17786e-09	6	12	24	3.33207e-08
Slc35a5	4.21895e-09	10	14	24	3.36199e-08
2810408I11Rik	4.22029e-09	18	14	24	3.36199e-08
Isy1	4.25669e-09	18	12	24	3.38902e-08
1810009A15Rik	4.28759e-09	24	10	24	3.41164e-08
Hs6st1	4.29991e-09	12	14	24	3.41946e-08
Ppid	4.37004e-09	16	18	24	3.47119e-08
Arrdc4	4.37004e-09	10	12	24	3.47119e-08
Ubtf	4.39387e-09	8	12	24	3.4881e-08
C030006K11Rik	4.41951e-09	10	14	24	3.50439e-08
Cpne1	4.41951e-09	22	14	24	3.50439e-08
Tmub2	4.4525e-09	8	10	24	3.5285e-08
Sec23a	4.45917e-09	14	14	24	3.5297e-08
Srsf6	4.45917e-09	20	14	24	3.5297e-08
Hapln1	4.5029e-09	18	14	24	3.55609e-08
Fam35a	4.5029e-09	22	10	24	3.55609e-08
Ints1	4.5029e-09	24	14	24	3.55609e-08
Pyurf	4.5029e-09	24	10	24	3.55609e-08
Tyw1	4.51439e-09	8	6	24	3.56106e-08
Atg16l2	4.51439e-09	4	6	24	3.56106e-08
Lmo7	4.52375e-09	16	6	24	3.56639e-08
Zswim7	4.55968e-09	10	16	24	3.59058e-08
Fnbp1l	4.55968e-09	2	8	24	3.59058e-08
Patz1	4.58629e-09	10	10	24	3.60325e-08
Cd83	4.58629e-09	10	10	24	3.60325e-08
Cdc14b	4.58629e-09	6	10	24	3.60325e-08
Spsb4	4.58629e-09	4	10	24	3.60325e-08
Armc9	4.58939e-09	6	8	24	3.60362e-08
Fndc3a	4.64258e-09	2	8	24	3.6433e-08
D630024D03Rik	4.66192e-09	10	8	24	3.64802e-08
Nsmce2	4.66192e-09	10	8	24	3.64802e-08
Adcy9	4.66192e-09	10	8	24	3.64802e-08
Snapin	4.66192e-09	10	8	24	3.64802e-08
9030624J02Rik	4.66192e-09	24	16	24	3.64802e-08
Cask	4.66967e-09	16	10	24	3.652e-08
Ptprk	4.68474e-09	6	6	24	3.65335e-08
Appl2	4.67599e-09	10	8	24	3.65335e-08
Ctdsp1	4.68474e-09	8	6	24	3.65335e-08
Fbl	4.68474e-09	16	18	24	3.65335e-08
Rap2c	4.68474e-09	6	6	24	3.65335e-08
Slc30a1	4.72549e-09	18	12	24	3.68303e-08
Osbp2	4.78231e-09	8	10	24	3.7252e-08
Hc	4.92091e-09	2	8	24	3.83098e-08
Hmox2	4.94028e-09	24	18	24	3.84387e-08
Ints8	5.11864e-09	16	16	24	3.98039e-08
Slc16a7	5.25039e-09	14	12	24	4.08053e-08
Hist1h2bg	5.29179e-09	2	12	24	4.10804e-08
Hist1h2bc	5.29179e-09	2	12	24	4.10804e-08
Gpd2	5.39164e-09	12	12	24	4.18318e-08
Zfp704	5.45515e-09	10	12	24	4.23006e-08
Slc35b2	5.50053e-09	12	6	24	4.24601e-08
Esrra	5.50053e-09	12	18	24	4.24601e-08
Dhtkd1	5.50053e-09	8	18	24	4.24601e-08
Sp3os	5.49148e-09	12	12	24	4.24601e-08
Hnrnpa3	5.50053e-09	2	18	24	4.24601e-08
Cyp4a12b	5.50053e-09	24	6	24	4.24601e-08
Eif4g3	5.49148e-09	24	12	24	4.24601e-08
Rbl2	5.50053e-09	8	18	24	4.24601e-08
Gatsl3	5.56784e-09	10	10	24	4.29555e-08
Tbc1d9b	5.59133e-09	6	12	24	4.31124e-08
Itpk1	5.60867e-09	24	12	24	4.31732e-08
Rbm43	5.60867e-09	6	12	24	4.31732e-08
Shank2	5.60432e-09	4	6	24	4.31732e-08
Mpdz	5.6729e-09	8	10	24	4.36431e-08
Gmnn	5.68686e-09	10	16	24	4.37014e-08
Maged1	5.68686e-09	2	8	24	4.37014e-08
Slc25a37	5.71253e-09	16	12	24	4.38004e-08
Atf4	5.71253e-09	2	8	24	4.38004e-08
Tifa	5.7081e-09	2	18	24	4.38004e-08
Camkk2	5.7081e-09	18	18	24	4.38004e-08
Kdm5c	5.71582e-09	24	10	24	4.38011e-08
Srbd1	5.77795e-09	14	14	24	4.42029e-08
Ctif	5.77795e-09	14	14	24	4.42029e-08
Snx10	5.77795e-09	12	10	24	4.42029e-08
Psmc6	5.79416e-09	6	8	24	4.43022e-08
Papd7	5.8161e-09	16	14	24	4.44451e-08
Cs	5.883e-09	4	14	24	4.48563e-08
Faf2	5.883e-09	24	10	24	4.48563e-08
Ccdc85b	5.883e-09	12	10	24	4.48563e-08
Ell	5.883e-09	12	10	24	4.48563e-08
Plce1	5.90146e-09	14	16	24	4.4947e-08
Ndufa10	5.90146e-09	10	16	24	4.4947e-08
Sntb1	5.97599e-09	6	6	24	4.54893e-08
Elf3	6.00876e-09	2	8	24	4.56879e-08
Fam214b	6.00876e-09	10	8	24	4.56879e-08
Hsp90ab1	6.12323e-09	16	18	24	4.65325e-08
Kdf1	6.2015e-09	8	8	24	4.71011e-08
Ostc	6.45053e-09	2	6	24	4.89654e-08
Pttg1	6.55429e-09	10	8	24	4.97254e-08
Myef2	6.56619e-09	6	6	24	4.97606e-08
Fastk	6.56619e-09	10	18	24	4.97606e-08
Acot11	6.67161e-09	10	14	24	5.05316e-08
Pdxdc1	6.68969e-09	14	12	24	5.06405e-08
Peg10	6.74596e-09	2	12	24	5.10382e-08
Stxbp5	6.81591e-09	24	12	24	5.13901e-08
Zfp729b	6.81591e-09	6	12	24	5.13901e-08
E330011O21Rik	6.80637e-09	10	14	24	5.13901e-08
Tap2	6.81873e-09	8	18	24	5.13901e-08
Fxr1	6.81873e-09	12	6	24	5.13901e-08
Ankrd50	6.81873e-09	6	6	24	5.13901e-08
Kdm5d	6.81591e-09	6	12	24	5.13901e-08
Bok	6.8693e-09	4	10	24	5.17427e-08
Spata2l	6.92337e-09	8	18	24	5.21213e-08
Hk2	6.93242e-09	10	14	24	5.21607e-08
Ptbp2	6.94213e-09	6	12	24	5.22051e-08
Lilr4b	7.00141e-09	10	10	24	5.25643e-08
Ppp1r3e	7.00141e-09	16	14	24	5.25643e-08
Amdhd2	7.00141e-09	12	14	24	5.25643e-08
Rtn4	7.05603e-09	10	16	24	5.29148e-08
Ccdc66	7.06835e-09	2	12	24	5.29148e-08
Lars	7.07128e-09	8	6	24	5.29148e-08
Cep85	7.07128e-09	12	6	24	5.29148e-08
Oat	7.06835e-09	12	12	24	5.29148e-08
Tomm20	7.07128e-09	12	18	24	5.29148e-08
Ciao1	7.13351e-09	8	10	24	5.33222e-08
Taf6	7.13351e-09	2	10	24	5.33222e-08
Cnpy2	7.15942e-09	8	8	24	5.34867e-08
Stx7	7.23021e-09	24	8	24	5.39567e-08
Ppp1r1b	7.23021e-09	16	18	24	5.39567e-08
Nacc1	7.36663e-09	16	16	24	5.49448e-08
Angptl4	7.39771e-09	14	10	24	5.51466e-08
Mkrn2	7.45542e-09	10	8	24	5.55163e-08
Nup133	7.45542e-09	10	8	24	5.55163e-08
Nfat5	7.97766e-09	6	6	24	5.93729e-08
Gm10319	8.13108e-09	6	6	24	6.04818e-08
Pqlc3	8.28449e-09	10	18	24	6.15151e-08
Hist1h4i	8.28449e-09	2	6	24	6.15151e-08
Sult1c2	8.28796e-09	8	18	24	6.15151e-08
Sfpq	8.28449e-09	14	18	24	6.15151e-08
Pik3ip1	8.37823e-09	10	14	24	6.21514e-08
1810046K07Rik	8.42584e-09	6	18	24	6.24708e-08
Gmppa	8.43135e-09	8	14	24	6.24778e-08
Slc39a8	8.43791e-09	6	6	24	6.24926e-08
Fam188a	8.53931e-09	24	10	24	6.31411e-08
Stam	8.53931e-09	2	10	24	6.31411e-08
Pdia4	8.53338e-09	2	8	24	6.31411e-08
Msi2	8.57518e-09	6	8	24	6.33721e-08
Sap130	8.58188e-09	6	12	24	6.33874e-08
Hdac5	8.59133e-09	6	6	24	6.3423e-08
Cyp4f17	8.60071e-09	22	14	24	6.3458e-08
Eif4ebp3	8.62194e-09	20	10	24	6.35462e-08
Ctps2	8.62194e-09	8	10	24	6.35462e-08
Mrps27	8.69744e-09	24	10	24	6.40337e-08
Mex3b	8.69744e-09	16	16	24	6.40337e-08
Coq10a	8.74009e-09	10	8	24	6.42114e-08
Chrm3	8.75909e-09	2	12	24	6.42114e-08
C9	8.75563e-09	2	8	24	6.42114e-08
Cryzl1	8.75563e-09	8	8	24	6.42114e-08
Olfr1034	8.74009e-09	2	8	24	6.42114e-08
Ect2	8.75909e-09	20	12	24	6.42114e-08
Sult2a7	8.73567e-09	10	14	24	6.42114e-08
Pvr	8.75909e-09	8	12	24	6.42114e-08
Atg2a	8.78775e-09	8	10	24	6.43526e-08
Erf	8.78775e-09	10	14	24	6.43526e-08
Scaper	8.85558e-09	8	10	24	6.48147e-08
Supv3l1	8.87994e-09	12	16	24	6.49236e-08
Ddx1	8.87994e-09	4	12	24	6.49236e-08
E130012A19Rik	8.90499e-09	14	16	24	6.49616e-08
Anks1	8.90499e-09	12	16	24	6.49616e-08
Gm4951	8.91777e-09	22	12	24	6.49616e-08
Ptpmt1	8.91777e-09	14	12	24	6.49616e-08
Tpm2	8.90499e-09	10	16	24	6.49616e-08
Cdkn1c	8.90499e-09	10	16	24	6.49616e-08
Il12rb1	8.91834e-09	12	12	24	6.49616e-08
Brca1	8.95355e-09	18	10	24	6.50796e-08
Gbe1	8.95355e-09	14	10	24	6.50796e-08
Dis3l2	8.95355e-09	8	14	24	6.50796e-08
Ppp4r1l-ps	8.95355e-09	8	10	24	6.50796e-08
Hist2h3b	9.04749e-09	24	8	24	6.57275e-08
Afmid	9.0699e-09	18	16	24	6.57508e-08
Pithd1	9.0699e-09	6	8	24	6.57508e-08
Cd36	9.0699e-09	10	16	24	6.57508e-08
Tbl2	9.06532e-09	14	16	24	6.57508e-08
Lig3	9.11936e-09	24	10	24	6.60045e-08
Casp2	9.11936e-09	24	10	24	6.60045e-08
Bloc1s3	9.11936e-09	4	10	24	6.60045e-08
Phlpp1	9.23014e-09	6	8	24	6.6771e-08
Wdr36	9.28517e-09	14	14	24	6.70628e-08
E130311K13Rik	9.28517e-09	6	10	24	6.70628e-08
Szrd1	9.28517e-09	22	14	24	6.70628e-08
Mgst3	9.45097e-09	10	14	24	6.82244e-08
Htt	9.61678e-09	24	10	24	6.93847e-08
Gm10768	9.86501e-09	8	18	24	7.11382e-08
Surf1	9.92801e-09	14	12	24	7.15548e-08
Pyroxd1	1.01189e-08	8	14	24	7.28925e-08
Mthfd1l	1.02373e-08	12	18	24	7.37062e-08
Ugt2a3	1.0251e-08	16	8	24	7.37666e-08
Coa6	1.03099e-08	14	18	24	7.41508e-08
1700010I14Rik	1.04956e-08	24	14	24	7.54473e-08
Epha1	1.05403e-08	12	16	24	7.57284e-08
Pdcl3	1.06294e-08	24	12	24	7.6289e-08
Lrrcc1	1.06294e-08	6	12	24	7.6289e-08
Ribc1	1.06937e-08	4	10	24	7.67097e-08
Angel1	1.0808e-08	10	8	24	7.73681e-08
Gm1600	1.0808e-08	8	8	24	7.73681e-08
Gramd1c	1.0808e-08	24	16	24	7.73681e-08
Thoc6	1.0808e-08	6	8	24	7.73681e-08
Pcyox1	1.083e-08	14	12	24	7.74847e-08
Nol4l	1.09103e-08	24	8	24	7.80186e-08
Bbc3	1.0938e-08	4	8	24	7.81759e-08
Pfkfb3	1.09818e-08	12	18	24	7.8448e-08
Tfrc	1.1012e-08	16	16	24	7.84996e-08
Arhgap35	1.10096e-08	22	14	24	7.84996e-08
Rad23a	1.1012e-08	10	16	24	7.84996e-08
Uaca	1.1012e-08	10	16	24	7.84996e-08
Ext2	1.10264e-08	4	8	24	7.85503e-08
Fbrsl1	1.10305e-08	6	12	24	7.85503e-08
C1rl	1.11123e-08	8	8	24	7.90917e-08
Ptprs	1.1119e-08	8	10	24	7.90977e-08
Wtap	1.12159e-08	2	16	24	7.97147e-08
Kpna4	1.12173e-08	6	14	24	7.97147e-08
Ddx28	1.12311e-08	2	12	24	7.97297e-08
Htatsf1	1.12311e-08	10	12	24	7.97297e-08
Ccdc122	1.14198e-08	6	16	24	8.0897e-08
Sfswap	1.14251e-08	8	10	24	8.0897e-08
Zfp444	1.14251e-08	8	10	24	8.0897e-08
Rad54l2	1.14251e-08	14	14	24	8.0897e-08
Zbtb33	1.14251e-08	24	10	24	8.0897e-08
Fah	1.14316e-08	14	12	24	8.09018e-08
C130074G19Rik	1.16328e-08	8	10	24	8.21131e-08
Ubox5	1.16328e-08	6	10	24	8.21131e-08
Lsr	1.16237e-08	18	16	24	8.21131e-08
Xpo6	1.16328e-08	8	10	24	8.21131e-08
Gdf15	1.16328e-08	2	10	24	8.21131e-08
Tmpo	1.19205e-08	2	8	24	8.41007e-08
Cyp39a1	1.21775e-08	2	6	24	8.58253e-08
Plod3	1.21775e-08	24	6	24	8.58253e-08
Dcaf15	1.2403e-08	8	6	24	8.73697e-08
Gm16998	1.26285e-08	6	18	24	8.88668e-08
Dynll1	1.26285e-08	2	6	24	8.88668e-08
Recql4	1.26665e-08	8	10	24	8.90426e-08
Irak4	1.26665e-08	24	10	24	8.90426e-08
Dhrs7	1.26856e-08	14	10	24	8.9131e-08
Ptges2	1.27005e-08	12	16	24	8.91902e-08
Hist2h2be	1.2854e-08	2	6	24	9.02219e-08
Rad9a	1.29011e-08	24	12	24	9.05057e-08
Ero1lb	1.30915e-08	2	8	24	9.17944e-08
Dyrk3	1.31195e-08	8	8	24	9.19437e-08
Plcb3	1.33199e-08	2	12	24	9.33007e-08
Zbtb7a	1.33357e-08	14	18	24	9.33208e-08
Rsrc1	1.33432e-08	10	16	24	9.33208e-08
Sult1a1	1.33432e-08	18	8	24	9.33208e-08
Cct5	1.33607e-08	22	12	24	9.3395e-08
Igf1	1.3595e-08	20	8	24	9.47911e-08
Eif1a	1.3595e-08	2	8	24	9.47911e-08
Zfp385b	1.35712e-08	14	12	24	9.47911e-08
Gtf2h3	1.3595e-08	2	8	24	9.47911e-08
Copg2	1.3595e-08	10	8	24	9.47911e-08
Pik3c3	1.37682e-08	6	10	24	9.59011e-08
Stard5	1.37682e-08	14	14	24	9.59011e-08
Rin3	1.38226e-08	24	12	24	9.61819e-08
Ldlrad4	1.38226e-08	10	8	24	9.61819e-08
Zc3h8	1.38486e-08	14	18	24	9.63141e-08
Nsfl1c	1.38648e-08	6	12	24	9.63782e-08
Lama3	1.39409e-08	22	8	24	9.68088e-08
Bpnt1	1.39409e-08	22	12	24	9.68088e-08
Adcy6	1.4028e-08	10	14	24	9.73145e-08
Saa4	1.4028e-08	18	10	24	9.73145e-08
Zc3h15	1.40985e-08	2	8	24	9.77544e-08
Rdh11	1.41169e-08	4	12	24	9.77831e-08
AW554918	1.41169e-08	6	12	24	9.77831e-08
Manba	1.41876e-08	16	18	24	9.82228e-08
Slc19a1	1.42877e-08	12	14	24	9.85674e-08
Atp5s	1.42877e-08	10	10	24	9.85674e-08
Gnpnat1	1.42877e-08	8	14	24	9.85674e-08
Zdhhc14	1.42877e-08	18	14	24	9.85674e-08
Scyl1	1.42877e-08	10	10	24	9.85674e-08
Rhbdd1	1.42877e-08	6	10	24	9.85674e-08
Aldob	1.42877e-08	14	10	24	9.85674e-08
Tmem194	1.43503e-08	8	8	24	9.89489e-08
Snx2	1.45475e-08	8	10	24	1.00259e-07
Pigu	1.46211e-08	24	12	24	1.00715e-07
Thoc3	1.48073e-08	8	10	24	1.01946e-07
Eaf1	1.58246e-08	24	6	24	1.08841e-07
Txlng	1.58246e-08	16	18	24	1.08841e-07
Gaa	1.63696e-08	4	14	24	1.12533e-07
Cpsf2	1.67623e-08	22	12	24	1.15002e-07
Surf2	1.67565e-08	14	16	24	1.15002e-07
Rabggtb	1.67623e-08	4	12	24	1.15002e-07
Lgals4	1.67623e-08	10	12	24	1.15002e-07
Zcchc24	1.68517e-08	14	12	24	1.15499e-07
Bnip2	1.68517e-08	14	12	24	1.15499e-07
Ngfr	1.70786e-08	4	12	24	1.16704e-07
[truncated: 11,695 more rows]

## Sheet: Sheet5
	pVal	phase	peak.shape	period	adjP
Dbp	9.39951e-18	12	4	12	7.20923e-14
St3gal1	2.10766e-17	2	6	12	7.20923e-14
Tmem214	1.45339e-17	4	6	12	7.20923e-14
Ubxn4	2.10766e-17	4	6	12	7.20923e-14
Nr1d1	6.27347e-17	8	6	12	1.71667e-13
Ddx27	1.27326e-16	2	6	12	2.90346e-13
Kdelr2	2.54651e-16	4	6	12	4.97734e-13
Ero1l	3.61824e-16	2	8	12	5.50052e-13
Klhl21	3.39366e-16	10	6	12	5.50052e-13
Col27a1	5.02176e-16	6	6	12	6.87077e-13
Cct6a	7.38533e-16	4	6	12	8.42051e-13
Sec23b	7.01607e-16	4	6	12	8.42051e-13
Gmps	9.17584e-16	2	8	12	8.91149e-13
Magt1	9.17584e-16	4	8	12	8.91149e-13
Spcs2	9.76994e-16	4	6	12	8.91149e-13
Ik	1.77746e-15	2	6	12	1.51001e-12
Srprb	1.8762e-15	4	6	12	1.51001e-12
Atf6b	2.58775e-15	4	6	12	1.96153e-12
Preb	2.72395e-15	4	6	12	1.96153e-12
Ube2g2	3.1882e-15	2	8	12	2.18105e-12
Nop56	3.55821e-15	2	6	12	2.31826e-12
Zfp622	3.74548e-15	12	6	12	2.32935e-12
Wdr74	4.09546e-15	2	8	12	2.43627e-12
Yipf5	4.87787e-15	4	6	12	2.78079e-12
Lrrc59	6.66718e-15	4	6	12	3.50848e-12
Sec22b	6.66718e-15	4	6	12	3.50848e-12
Tef	7.01808e-15	10	6	12	3.55635e-12
Copg1	7.31562e-15	4	8	12	3.57473e-12
Cog8	9.74096e-15	2	8	12	4.44253e-12
Slmo2	9.74096e-15	2	8	12	4.44253e-12
Nop14	1.19018e-14	2	8	12	5.25294e-12
Eif1a	1.52385e-14	4	4	12	6.51542e-12
Calcoco1	1.67333e-14	10	6	12	6.73369e-12
Hspa5	1.67333e-14	4	6	12	6.73369e-12
Klf10	1.7614e-14	10	6	12	6.88558e-12
Hyou1	2.26135e-14	4	6	12	8.36211e-12
Sgk2	2.26135e-14	8	6	12	8.36211e-12
Tns2	3.0477e-14	8	6	12	1.09733e-11
Ftsj3	3.84424e-14	2	8	12	1.34864e-11
Nol10	4.09653e-14	2	6	12	1.40122e-11
Ccdc25	5.16421e-14	2	8	12	1.72333e-11
Eif4e	5.49184e-14	4	6	12	1.78903e-11
Arfgap1	6.76493e-14	2	8	12	2.15251e-11
Osbp	7.34336e-14	4	6	12	2.28345e-11
Eif2b3	8.84235e-14	2	8	12	2.68847e-11
Mybbp1a	9.79411e-14	4	6	12	2.73475e-11
Rgs16	9.79411e-14	10	6	12	2.73475e-11
Slc5a6	9.79411e-14	12	6	12	2.73475e-11
Tubg1	9.79411e-14	4	6	12	2.73475e-11
Srp68	1.15327e-13	2	8	12	3.15581e-11
Inca1	1.21093e-13	12	4	12	3.24863e-11
Eif4a1	1.37158e-13	2	6	12	3.60884e-11
Abcf3	1.50095e-13	2	8	12	3.66715e-11
Farsa	1.50095e-13	4	4	12	3.66715e-11
Morf4l2	1.50095e-13	4	8	12	3.66715e-11
Tomm40	1.50095e-13	2	8	12	3.66715e-11
Irf2bp1	1.576e-13	12	8	12	3.78296e-11
Arf4	1.72923e-13	4	6	12	3.94322e-11
Gorasp2	1.72923e-13	4	6	12	3.94322e-11
Tfg	1.72923e-13	4	6	12	3.94322e-11
Scfd2	1.82024e-13	6	6	12	4.08271e-11
Jade1	1.94934e-13	8	8	12	4.30176e-11
Tmed9	3.18265e-13	4	6	12	6.80391e-11
Trib3	3.18265e-13	8	6	12	6.80391e-11
Sar1a	3.26764e-13	2	8	12	6.87813e-11
Jagn1	3.61485e-13	2	8	12	7.4937e-11
Fbxl20	4.21777e-13	10	4	12	8.48641e-11
Wdr77	4.21777e-13	2	8	12	8.48641e-11
Gmppb	5.51245e-13	4	6	12	1.06227e-10
Manf	5.51245e-13	4	6	12	1.06227e-10
Ncbp1	5.51245e-13	4	6	12	1.06227e-10
Clmn	7.2297e-13	10	6	12	1.28463e-10
Enpp3	7.2297e-13	10	6	12	1.28463e-10
Ppard	6.98542e-13	2	4	12	1.28463e-10
Ruvbl1	7.2297e-13	4	6	12	1.28463e-10
Vimp	6.86822e-13	4	6	12	1.28463e-10
Wars	6.86822e-13	4	6	12	1.28463e-10
Gtf2f1	8.96344e-13	4	4	12	1.53708e-10
Insc	8.98746e-13	4	6	12	1.53708e-10
Syvn1	8.96344e-13	4	4	12	1.53708e-10
Bysl	9.46048e-13	2	6	12	1.57852e-10
Kpna2	9.46048e-13	2	6	12	1.57852e-10
Syt1	1.04593e-12	12	4	12	1.72414e-10
Gmppa	1.17344e-12	4	6	12	1.80393e-10
Hspa13	1.17344e-12	4	6	12	1.80393e-10
Nolc1	1.17344e-12	2	6	12	1.80393e-10
Pitx3	1.14795e-12	10	8	12	1.80393e-10
Rorc	1.14795e-12	8	4	12	1.80393e-10
Trim27	1.17344e-12	2	6	12	1.80393e-10
Hectd3	1.4674e-12	12	4	12	2.23077e-10
BC024978	1.60918e-12	4	6	12	2.41943e-10
Srsf6	1.7701e-12	2	6	12	2.63245e-10
Srm	1.87223e-12	2	8	12	2.7544e-10
Exosc6	1.98726e-12	2	6	12	2.83226e-10
Uso1	1.98726e-12	4	6	12	2.83226e-10
Usp16	1.98726e-12	2	6	12	2.83226e-10
Zfp27	2.26513e-12	2	8	12	3.195e-10
Tfdp1	2.38434e-12	4	4	12	3.32883e-10
Loxl4	2.87944e-12	12	8	12	3.97944e-10
Ciart	3.33678e-12	12	6	12	4.52018e-10
Ttpal	3.33678e-12	2	6	12	4.52018e-10
Flcn	3.84606e-12	10	4	12	5.15901e-10
Rrs1	4.03837e-12	12	8	12	5.36436e-10
Nop58	4.53708e-12	2	6	12	5.96887e-10
Ikbke	4.87163e-12	4	8	12	6.28808e-10
Rnf152	4.87163e-12	8	8	12	6.28808e-10
Usp39	5.11521e-12	2	8	12	6.54078e-10
Mettl13	5.5457e-12	2	6	12	7.02558e-10
Snd1	5.84863e-12	6	6	12	7.27463e-10
Trmt61a	5.84863e-12	2	6	12	7.27463e-10
U2af1	6.16189e-12	4	6	12	7.52741e-10
Ube2j1	6.15981e-12	4	4	12	7.52741e-10
Cptp	6.4678e-12	2	8	12	7.83119e-10
Dixdc1	7.14781e-12	8	6	12	8.57863e-10
Bub3	7.38631e-12	2	8	12	8.71203e-10
Npas2	7.38631e-12	2	4	12	8.71203e-10
Pwp2	7.52401e-12	2	6	12	8.72403e-10
Secisbp2	7.51872e-12	2	8	12	8.72403e-10
Ank3	7.77507e-12	8	8	12	8.86487e-10
Sorbs1	7.77507e-12	8	8	12	8.86487e-10
Cdc14b	9.17692e-12	8	6	12	1.0208e-09
Gbf1	9.17692e-12	4	6	12	1.0208e-09
Sec31a	9.17692e-12	4	6	12	1.0208e-09
Rfx3	1.01017e-11	8	4	12	1.11461e-09
Pcbp1	1.06259e-11	4	6	12	1.16307e-09
Gtpbp4	1.11398e-11	2	6	12	1.20965e-09
Nudcd1	1.17587e-11	4	6	12	1.26679e-09
Arsa	1.23238e-11	8	8	12	1.27331e-09
Lsg1	1.23776e-11	2	6	12	1.27331e-09
Pdcd4	1.23776e-11	6	6	12	1.27331e-09
Pex2	1.23238e-11	2	8	12	1.27331e-09
Ppara	1.23776e-11	10	6	12	1.27331e-09
Tmem184a	1.23238e-11	8	8	12	1.27331e-09
Trabd	1.44151e-11	4	6	12	1.47185e-09
Akirin1	1.50374e-11	2	6	12	1.51281e-09
Mogs	1.50374e-11	4	6	12	1.51281e-09
Adcy9	1.54762e-11	8	8	12	1.53439e-09
Dnajc11	1.54762e-11	2	8	12	1.53439e-09
Cipc	1.58289e-11	2	6	12	1.54693e-09
Nifk	1.58289e-11	2	6	12	1.54693e-09
Nxf1	1.6363e-11	4	4	12	1.57661e-09
Ppargc1b	1.625e-11	8	8	12	1.57661e-09
Snip1	1.79844e-11	2	6	12	1.72072e-09
Abce1	1.91932e-11	4	6	12	1.81104e-09
Tmed3	1.91932e-11	4	6	12	1.81104e-09
Gosr2	1.94027e-11	2	8	12	1.81827e-09
Dapk3	2.42855e-11	4	4	12	2.24509e-09
Dnajb6	2.42855e-11	2	8	12	2.24509e-09
Pinx1	2.44507e-11	2	6	12	2.2452e-09
Bet1l	2.57376e-11	2	6	12	2.31672e-09
Casp6	2.57376e-11	10	6	12	2.31672e-09
Smarcb1	2.57376e-11	4	6	12	2.31672e-09
Slc39a7	2.78605e-11	4	6	12	2.49142e-09
Prrc1	3.03476e-11	2	8	12	2.64468e-09
Rbm42	3.03476e-11	4	4	12	2.64468e-09
Rbm8a	3.03476e-11	4	4	12	2.64468e-09
Supt5	3.03476e-11	2	8	12	2.64468e-09
Ddx42	3.10897e-11	2	6	12	2.67528e-09
Mphosph10	3.10897e-11	2	6	12	2.67528e-09
Il15ra	3.18649e-11	12	4	12	2.72485e-09
Cdk2ap2	3.2726e-11	4	6	12	2.74698e-09
Eif2b4	3.2726e-11	2	6	12	2.74698e-09
Tbc1d25	3.2726e-11	4	6	12	2.74698e-09
Tubd1	3.64161e-11	4	6	12	3.03808e-09
Eif3d	3.78619e-11	4	4	12	3.13956e-09
Cmtm8	3.94577e-11	10	6	12	3.23269e-09
Lrit1	3.94577e-11	10	6	12	3.23269e-09
Cdk11b	4.15344e-11	4	6	12	3.30392e-09
Cnpy3	4.15344e-11	4	6	12	3.30392e-09
Dedd2	4.15344e-11	10	6	12	3.30392e-09
Slc38a4	4.15344e-11	10	6	12	3.30392e-09
Ythdf1	4.15344e-11	2	6	12	3.30392e-09
Txndc5	4.2892e-11	4	6	12	3.39219e-09
Fbxo21	4.99857e-11	8	6	12	3.88582e-09
Gfpt1	4.99857e-11	4	6	12	3.88582e-09
Pnpla6	4.99857e-11	4	6	12	3.88582e-09
Chka	5.26166e-11	2	6	12	4.04438e-09
Fgfrl1	5.26166e-11	10	6	12	4.04438e-09
Rnf40	5.5721e-11	2	4	12	4.25908e-09
Mrpl19	5.86537e-11	2	8	12	4.45833e-09
Stt3a	6.15864e-11	4	8	12	4.65539e-09
Nme6	6.32076e-11	4	6	12	4.72572e-09
Nop2	6.32076e-11	2	6	12	4.72572e-09
Chordc1	6.65343e-11	4	6	12	4.9474e-09
Dhx40	7.28322e-11	8	4	12	5.35748e-09
Rsl1d1	7.28322e-11	2	8	12	5.35748e-09
Slc7a2	7.64739e-11	8	8	12	5.59527e-09
Atp2a2	7.9783e-11	4	6	12	5.80634e-09
Hspa8	8.39821e-11	4	6	12	6.07959e-09
P2ry2	9.02989e-11	12	4	12	6.46843e-09
Sorbs3	9.02989e-11	8	8	12	6.46843e-09
Surf4	1.00526e-10	4	6	12	7.1264e-09
Tsku	1.00526e-10	2	6	12	7.1264e-09
Cebpz	1.11784e-10	4	4	12	7.8032e-09
Enox2	1.11784e-10	8	8	12	7.8032e-09
Pus7	1.11784e-10	2	8	12	7.8032e-09
D16Ertd472e	1.17373e-10	2	4	12	8.15177e-09
Ahsa2	1.26439e-10	4	6	12	8.60666e-09
Ap3d1	1.26439e-10	4	6	12	8.60666e-09
Stx18	1.26439e-10	4	6	12	8.60666e-09
Wipf3	1.26439e-10	12	6	12	8.60666e-09
Dnaja2	1.33094e-10	2	6	12	8.88287e-09
Gne	1.33094e-10	12	6	12	8.88287e-09
Nol8	1.33094e-10	2	6	12	8.88287e-09
Rrbp1	1.33094e-10	4	6	12	8.88287e-09
Bmf	1.38172e-10	8	8	12	9.04531e-09
Mpdz	1.38172e-10	8	8	12	9.04531e-09
Nhp2l1	1.38172e-10	2	8	12	9.04531e-09
Sptbn2	1.38172e-10	8	8	12	9.04531e-09
Adpgk	1.39748e-10	2	6	12	9.10494e-09
Pelo	1.58755e-10	2	6	12	1.02943e-08
Cad	1.67111e-10	4	6	12	1.07343e-08
Sphk2	1.67111e-10	6	6	12	1.07343e-08
Eif4a3	1.70535e-10	2	8	12	1.07523e-08
Lrrc47	1.70535e-10	2	4	12	1.07523e-08
Rexo4	1.70535e-10	2	8	12	1.07523e-08
Slc2a5	1.70535e-10	8	8	12	1.07523e-08
Pgp	1.79061e-10	2	8	12	1.12382e-08
Brix1	1.98988e-10	2	6	12	1.23193e-08
Cep83os	1.98988e-10	8	6	12	1.23193e-08
Itpa	1.98988e-10	4	6	12	1.23193e-08
Dhx29	2.09461e-10	4	6	12	1.25567e-08
Emd	2.09461e-10	4	6	12	1.25567e-08
Gtf2b	2.10166e-10	12	8	12	1.25567e-08
Slc25a47	2.09461e-10	10	6	12	1.25567e-08
Slc35e2	2.09461e-10	10	6	12	1.25567e-08
Tfrc	2.10166e-10	6	4	12	1.25567e-08
Ube2f	2.10166e-10	4	4	12	1.25567e-08
Zfp324	2.10166e-10	2	8	12	1.25567e-08
Alg12	2.38126e-10	2	8	12	1.41654e-08
Mettl1	2.45697e-10	4	8	12	1.45525e-08
Cdc34	2.48992e-10	2	6	12	1.46211e-08
Zdhhc18	2.48992e-10	4	6	12	1.46211e-08
Creld2	2.62097e-10	4	6	12	1.47573e-08
Dnaja1	2.62097e-10	4	6	12	1.47573e-08
Fam13a	2.58629e-10	8	8	12	1.47573e-08
Khnyn	2.58629e-10	8	4	12	1.47573e-08
Ostc	2.62097e-10	4	6	12	1.47573e-08
Ppm1g	2.62097e-10	2	6	12	1.47573e-08
Pwp1	2.58629e-10	2	8	12	1.47573e-08
Rpl7l1	2.58629e-10	2	8	12	1.47573e-08
Upf1	2.58629e-10	2	8	12	1.47573e-08
Zfyve1	2.62097e-10	6	6	12	1.47573e-08
Bhlhe41	2.67672e-10	8	8	12	1.50094e-08
Elovl3	2.75202e-10	12	6	12	1.53686e-08
Neat1	3.00158e-10	4	8	12	1.66941e-08
Anp32a	3.11038e-10	8	6	12	1.71597e-08
Tra2b	3.11038e-10	2	6	12	1.71597e-08
Ankrd12	3.15955e-10	10	8	12	1.7361e-08
Itpk1	3.17806e-10	4	8	12	1.73929e-08
Acsm5	3.27408e-10	10	6	12	1.7567e-08
Apba3	3.27408e-10	4	6	12	1.7567e-08
Mal2	3.27408e-10	4	6	12	1.7567e-08
Raf1	3.27408e-10	6	6	12	1.7567e-08
Slc11a2	3.27408e-10	4	6	12	1.7567e-08
8430408G22Rik	3.43779e-10	6	6	12	1.83733e-08
Yars	3.60149e-10	4	6	12	1.91734e-08
Mgat2	3.89963e-10	2	8	12	2.0521e-08
Pde12	3.89963e-10	2	8	12	2.0521e-08
Ubtf	3.87897e-10	12	6	12	2.0521e-08
Ddx55	4.08312e-10	2	6	12	2.11611e-08
Kti12	4.08312e-10	2	6	12	2.11611e-08
Prmt1	4.08312e-10	4	6	12	2.11611e-08
Traf2	4.08312e-10	2	6	12	2.11611e-08
Yrdc	4.14047e-10	2	6	12	2.13773e-08
Tbrg1	4.28728e-10	4	6	12	2.20521e-08
Pcmtd2	4.30838e-10	10	6	12	2.20776e-08
Grk5	4.53583e-10	4	2	12	2.31564e-08
AW209491	4.8295e-10	2	6	12	2.40281e-08
Hnrnpab	4.77824e-10	2	8	12	2.40281e-08
Mlec	4.8295e-10	4	6	12	2.40281e-08
Pgam5	4.77824e-10	2	8	12	2.40281e-08
Sec24d	4.8295e-10	4	6	12	2.40281e-08
Szt2	4.8295e-10	4	6	12	2.40281e-08
Usp48	4.77824e-10	2	8	12	2.40281e-08
Cry2	5.08368e-10	8	6	12	2.48411e-08
Mettl2	5.08368e-10	2	6	12	2.48411e-08
Ppfibp1	5.08368e-10	8	6	12	2.48411e-08
Tmed7	5.01715e-10	4	8	12	2.48411e-08
Wdr43	5.08368e-10	2	6	12	2.48411e-08
P3h1	5.33787e-10	4	6	12	2.58981e-08
Tut1	5.33787e-10	2	6	12	2.58981e-08
Arfgap3	5.84656e-10	2	8	12	2.7872e-08
Exosc1	5.84656e-10	4	4	12	2.7872e-08
Fam98a	5.84656e-10	4	4	12	2.7872e-08
Rars	5.84656e-10	4	4	12	2.7872e-08
Tysnd1	5.84656e-10	2	8	12	2.7872e-08
Dnttip2	6.00315e-10	2	6	12	2.80325e-08
Nek6	6.00315e-10	4	6	12	2.80325e-08
Ppan	6.00315e-10	2	6	12	2.80325e-08
Srrt	6.00315e-10	4	6	12	2.80325e-08
Srsf3	6.00315e-10	4	6	12	2.80325e-08
St3gal4	6.00315e-10	2	6	12	2.80325e-08
Mocs3	6.31911e-10	2	6	12	2.93078e-08
Wdr12	6.31911e-10	4	6	12	2.93078e-08
Capn15	6.46257e-10	4	6	12	2.98719e-08
Psme3	6.95102e-10	4	6	12	3.20215e-08
Acbd5	7.44997e-10	10	6	12	3.37593e-08
Cks1b	7.44997e-10	2	6	12	3.37593e-08
Coq10b	7.44997e-10	12	6	12	3.37593e-08
Eaf1	7.50097e-10	2	8	12	3.37593e-08
Ero1lb	7.4609e-10	4	6	12	3.37593e-08
Nif3l1	7.44997e-10	4	6	12	3.37593e-08
Usp10	7.50097e-10	2	8	12	3.37593e-08
Ears2	7.84207e-10	4	6	12	3.49496e-08
Ecd	7.84207e-10	4	6	12	3.49496e-08
Ndufaf4	7.84207e-10	2	6	12	3.49496e-08
Arhgap29	8.28094e-10	6	8	12	3.67857e-08
Arcn1	8.31666e-10	4	8	12	3.68248e-08
Nop9	8.71678e-10	2	8	12	3.81032e-08
Scfd1	8.71678e-10	4	8	12	3.81032e-08
Sf3a3	8.71678e-10	4	4	12	3.81032e-08
Tjp2	8.71678e-10	4	8	12	3.81032e-08
Klf11	8.75134e-10	10	2	12	3.81324e-08
Gabarapl1	9.23071e-10	10	6	12	3.99666e-08
Pgm3	9.23071e-10	4	6	12	3.99666e-08
Arhgef19	9.71653e-10	4	6	12	4.12862e-08
Cdkn1a	9.71653e-10	12	6	12	4.12862e-08
Fbxo31	9.71653e-10	12	6	12	4.12862e-08
Hopx	9.71653e-10	2	6	12	4.12862e-08
Ulk1	9.71653e-10	10	6	12	4.12862e-08
Wdtc1	9.71653e-10	10	6	12	4.12862e-08
Tecpr2	1.02024e-09	2	6	12	4.32163e-08
Edem1	1.06216e-09	4	8	12	4.44418e-08
Polr1e	1.06216e-09	4	4	12	4.44418e-08
Tmem248	1.06216e-09	2	8	12	4.44418e-08
Tssc4	1.06216e-09	4	4	12	4.44418e-08
Ldlrad4	1.202e-09	10	6	12	4.98356e-08
Wfs1	1.202e-09	4	6	12	4.98356e-08
Ypel3	1.202e-09	10	6	12	4.98356e-08
Fam20c	1.2621e-09	4	6	12	5.21693e-08
Hspa4l	1.26916e-09	4	10	12	5.23033e-08
Eif3g	1.29251e-09	4	4	12	5.31056e-08
Zfp367	1.35714e-09	8	4	12	5.5594e-08
Slc25a42	1.39833e-09	10	6	12	5.71101e-08
Dnajb2	1.41039e-09	4	6	12	5.7261e-08
Npc1	1.41039e-09	10	6	12	5.7261e-08
Gm3704	1.48462e-09	10	6	12	5.93936e-08
Heatr1	1.48462e-09	2	6	12	5.93936e-08
Plrg1	1.48462e-09	2	6	12	5.93936e-08
Spata2l	1.48462e-09	10	6	12	5.93936e-08
Tcp1	1.48462e-09	4	6	12	5.93936e-08
Fndc3b	1.55885e-09	4	6	12	6.21814e-08
Foxa3	1.57071e-09	12	8	12	6.22914e-08
Hdac11	1.57071e-09	12	4	12	6.22914e-08
Diap1	1.83085e-09	4	6	12	7.21895e-08
Zfp263	1.83085e-09	2	6	12	7.21895e-08
Rps6ka5	1.90626e-09	8	8	12	7.49466e-08
Narf	2.04087e-09	10	6	12	8.00091e-08
Leo1	2.25436e-09	4	6	12	8.76255e-08
Ptges3	2.25436e-09	4	6	12	8.76255e-08
Rad17	2.25436e-09	2	6	12	8.76255e-08
Gm9992	2.31043e-09	8	8	12	8.85472e-08
Klf13	2.31043e-09	12	4	12	8.85472e-08
Phospho1	2.31043e-09	12	8	12	8.85472e-08
Ubfd1	2.31043e-09	2	8	12	8.85472e-08
Zc3h7a	2.31043e-09	2	8	12	8.85472e-08
Efhd2	2.36708e-09	2	6	12	9.02128e-08
Hsph1	2.36708e-09	4	6	12	9.02128e-08
Rwdd4a	2.42596e-09	2	8	12	9.21998e-08
Dyrk1b	2.4798e-09	8	6	12	9.39851e-08
Pde9a	2.55227e-09	4	8	12	9.64645e-08
Atp8b1	2.63303e-09	6	6	12	9.92429e-08
Khsrp	2.77161e-09	2	6	12	1.04179e-07
Pdcl	2.79665e-09	2	8	12	1.04261e-07
Sec61a1	2.79665e-09	4	8	12	1.04261e-07
Smarca4	2.79665e-09	4	8	12	1.04261e-07
Gch1	2.93648e-09	12	4	12	1.08881e-07
Hsp90aa1	2.93648e-09	4	8	12	1.08881e-07
Mak16	3.23229e-09	2	6	12	1.19525e-07
BC037034	3.38081e-09	4	4	12	1.2335e-07
Grwd1	3.38081e-09	2	8	12	1.2335e-07
Rbm48	3.38081e-09	2	4	12	1.2335e-07
Tnpo3	3.38081e-09	2	8	12	1.2335e-07
Usp36	3.38081e-09	2	4	12	1.2335e-07
Gm29766	3.40241e-09	10	6	12	1.23808e-07
Myh14	3.54985e-09	8	8	12	1.28489e-07
Ufl1	3.54985e-09	2	8	12	1.28489e-07
Gas5	3.96202e-09	2	6	12	1.42654e-07
Taf2	3.96202e-09	2	6	12	1.42654e-07
Ublcp1	4.08174e-09	2	8	12	1.46578e-07
Gart	4.17055e-09	4	6	12	1.47828e-07
Iars	4.17055e-09	4	6	12	1.47828e-07
Nfxl1	4.17055e-09	2	6	12	1.47828e-07
Polr1a	4.17055e-09	2	6	12	1.47828e-07
Stau2	4.17055e-09	10	6	12	1.47828e-07
Abcf2	4.28191e-09	2	6	12	1.51131e-07
Rbbp6	4.28583e-09	12	4	12	1.51131e-07
Ccdc86	4.37907e-09	2	6	12	1.53234e-07
Eif2s1	4.37907e-09	4	6	12	1.53234e-07
Tmem167	4.37907e-09	4	6	12	1.53234e-07
Mycn	4.5876e-09	2	6	12	1.59714e-07
Prmt3	4.5876e-09	4	6	12	1.59714e-07
Appl2	4.63896e-09	8	8	12	1.60279e-07
Elp2	4.63896e-09	4	8	12	1.60279e-07
Ltv1	4.63896e-09	2	8	12	1.60279e-07
Agtr1a	4.92173e-09	8	8	12	1.67095e-07
Cacfd1	4.92173e-09	2	8	12	1.67095e-07
Ppp1r14b	4.91237e-09	2	6	12	1.67095e-07
Rrp12	4.91237e-09	4	6	12	1.67095e-07
Slc17a9	4.84931e-09	4	6	12	1.67095e-07
Tigar	4.87091e-09	12	8	12	1.67095e-07
Tmed2	4.92173e-09	4	8	12	1.67095e-07
Dnajb9	5.10454e-09	2	6	12	1.71177e-07
Gnl2	5.10454e-09	2	6	12	1.71177e-07
Sec24c	5.10454e-09	4	6	12	1.71177e-07
Senp3	5.10454e-09	2	6	12	1.71177e-07
Stip1	5.10454e-09	4	6	12	1.71177e-07
Chd2	5.16781e-09	8	4	12	1.72875e-07
Usp2	5.35976e-09	12	6	12	1.78859e-07
Wdr81	5.39432e-09	8	6	12	1.79574e-07
A830010M20Rik	5.9271e-09	8	4	12	1.94471e-07
Abtb2	5.9271e-09	8	4	12	1.94471e-07
Akap8	5.9271e-09	2	4	12	1.94471e-07
Bcl3	5.9271e-09	4	4	12	1.94471e-07
Ebna1bp2	5.9271e-09	2	8	12	1.94471e-07
Usp46	5.9271e-09	2	8	12	1.94471e-07
Srp72	6.15641e-09	4	6	12	2.01512e-07
Rbm19	6.22346e-09	2	8	12	2.02736e-07
Spcs3	6.22346e-09	4	8	12	2.02736e-07
Ddx24	6.23854e-09	2	6	12	2.02745e-07
Myd88	6.55047e-09	4	6	12	2.11876e-07
Tada2b	6.55047e-09	2	6	12	2.11876e-07
Ncdn	7.2028e-09	2	8	12	2.32426e-07
Ppp2r3a	7.23274e-09	8	6	12	2.32843e-07
Evi5	7.61342e-09	8	6	12	2.4395e-07
Surf6	7.61342e-09	2	6	12	2.4395e-07
Ppm1k	8.13563e-09	8	8	12	2.60074e-07
Ptpn2	8.37476e-09	4	6	12	2.67094e-07
Nr1d2	8.56382e-09	8	8	12	2.71227e-07
Slc34a2	8.56382e-09	12	8	12	2.71227e-07
Stx5a	8.56382e-09	2	8	12	2.71227e-07
Deb1	9.27793e-09	2	6	12	2.90482e-07
Gclm	9.24926e-09	10	6	12	2.90482e-07
Per2	9.27793e-09	4	6	12	2.90482e-07
Traf3ip2	9.27793e-09	4	6	12	2.90482e-07
Tuba1c	9.27793e-09	4	6	12	2.90482e-07
Tspyl2	9.74182e-09	4	6	12	3.0431e-07
Aasdhppt	1.00872e-08	2	8	12	3.1438e-07
1700001L05Rik	1.02749e-08	12	4	12	3.18057e-07
Mettl16	1.02749e-08	2	8	12	3.18057e-07
Pnpla2	1.02749e-08	12	4	12	3.18057e-07
Jund	1.07257e-08	4	6	12	3.31263e-07
C730027H18Rik	1.07886e-08	6	8	12	3.31708e-07
Cct3	1.07886e-08	4	8	12	3.31708e-07
Leng9	1.10091e-08	6	2	12	3.37728e-07
Nip7	1.1044e-08	2	6	12	3.38039e-07
Hs6st1	1.12902e-08	12	6	12	3.43274e-07
Pdxp	1.12902e-08	4	6	12	3.43274e-07
Traf3	1.12902e-08	4	6	12	3.43274e-07
Rps6kb1	1.18548e-08	2	6	12	3.58842e-07
Trmt10c	1.18548e-08	2	6	12	3.58842e-07
Klf1	1.24193e-08	10	6	12	3.751e-07
Asph	1.29285e-08	4	8	12	3.8791e-07
Rint1	1.29285e-08	2	8	12	3.8791e-07
Uba5	1.29285e-08	4	8	12	3.8791e-07
Avpr1a	1.30336e-08	2	6	12	3.89359e-07
Tmem37	1.30336e-08	4	6	12	3.89359e-07
Ssr3	1.35441e-08	4	8	12	4.03726e-07
Slc30a5	1.43043e-08	2	8	12	4.25459e-07
Klf15	1.44056e-08	10	6	12	4.25696e-07
Nacc1	1.44056e-08	4	6	12	4.25696e-07
Vac14	1.44056e-08	6	6	12	4.25696e-07
Polr1b	1.47516e-08	2	8	12	4.33114e-07
Slc30a7	1.47371e-08	2	8	12	4.33114e-07
Thoc5	1.47371e-08	4	4	12	4.33114e-07
Swsap1	1.50916e-08	4	6	12	4.42148e-07
Herpud1	1.62108e-08	2	4	12	4.73924e-07
Als2cl	1.66484e-08	4	6	12	4.84646e-07
Gemin4	1.66484e-08	2	6	12	4.84646e-07
Gale	1.76176e-08	4	8	12	5.11772e-07
Pdlim1	1.77801e-08	4	6	12	5.15398e-07
Pprc1	1.83132e-08	2	6	12	5.29729e-07
Atg16l1	1.8693e-08	12	8	12	5.39572e-07
Lpcat3	1.91657e-08	8	6	12	5.50892e-07
Pvrl1	1.91657e-08	4	6	12	5.50892e-07
4932416H05Rik	2.01744e-08	8	6	12	5.75054e-07
Abcf1	2.01744e-08	2	6	12	5.75054e-07
Nck1	2.01744e-08	2	6	12	5.75054e-07
Ppil4	2.01744e-08	2	6	12	5.75054e-07
Lamb2	2.10361e-08	8	4	12	5.9713e-07
Rrp9	2.10361e-08	12	8	12	5.9713e-07
Rev1	2.11315e-08	12	4	12	5.98594e-07
Nbas	2.11831e-08	6	6	12	5.98817e-07
Stk35	2.20879e-08	10	8	12	6.21826e-07
Tmem140	2.20879e-08	8	4	12	6.21826e-07
Gtf2h3	2.34888e-08	2	6	12	6.59906e-07
Dpagt1	2.44135e-08	4	6	12	6.77537e-07
Dsc2	2.44135e-08	8	6	12	6.77537e-07
Gon4l	2.44135e-08	2	6	12	6.77537e-07
Klhl24	2.44135e-08	8	6	12	6.77537e-07
Sec23ip	2.44135e-08	2	6	12	6.77537e-07
Slc20a1	2.44135e-08	12	6	12	6.77537e-07
Brap	2.50884e-08	8	8	12	6.89275e-07
Csrnp2	2.50884e-08	2	4	12	6.89275e-07
Mlx	2.50858e-08	4	6	12	6.89275e-07
Nsun5	2.50884e-08	2	8	12	6.89275e-07
Zc3h15	2.50884e-08	4	4	12	6.89275e-07
Zcchc7	2.5508e-08	2	6	12	6.994e-07
Ap2a2	2.63428e-08	4	8	12	7.17972e-07
Igsf5	2.63428e-08	6	4	12	7.17972e-07
Mtx3	2.63428e-08	8	4	12	7.17972e-07
Dnm1l	2.95032e-08	4	6	12	7.93049e-07
Dph5	2.95032e-08	2	6	12	7.93049e-07
Gldc	2.95032e-08	6	6	12	7.93049e-07
Ints3	2.95032e-08	4	6	12	7.93049e-07
Pnkp	2.95032e-08	4	6	12	7.93049e-07
Shc1	2.95032e-08	4	6	12	7.93049e-07
Ung	2.95032e-08	2	6	12	7.93049e-07
Celsr1	2.98862e-08	4	8	12	7.98639e-07
Gdap2	2.98862e-08	2	8	12	7.98639e-07
Mepce	2.98862e-08	12	4	12	7.98639e-07
Ankrd9	3.04699e-08	12	10	12	8.1265e-07
Eif5b	3.13805e-08	4	4	12	8.3207e-07
Mllt1	3.13805e-08	2	8	12	8.3207e-07
Slc33a1	3.13805e-08	4	8	12	8.3207e-07
Srp54a	3.19209e-08	2	10	12	8.44761e-07
Hip1r	3.28748e-08	2	8	12	8.68327e-07
Nop16	3.38254e-08	4	6	12	8.91713e-07
B3galnt2	3.52332e-08	4	6	12	9.25261e-07
Med19	3.52332e-08	4	6	12	9.25261e-07
Acbd3	3.55603e-08	2	8	12	9.27917e-07
Baz1b	3.55603e-08	2	4	12	9.27917e-07
Fnip2	3.56057e-08	10	6	12	9.27917e-07
Naa15	3.56057e-08	2	6	12	9.27917e-07
2310067B10Rik	3.73383e-08	8	8	12	9.65122e-07
Grb7	3.72663e-08	6	8	12	9.65122e-07
Haus4	3.73383e-08	12	4	12	9.65122e-07
Mbtd1	3.73859e-08	10	6	12	9.65122e-07
Srpr	3.72663e-08	4	4	12	9.65122e-07
Adamts6	3.91662e-08	8	6	12	1.00728e-06
Nmd3	3.91163e-08	12	8	12	1.00728e-06
Gfer	4.22629e-08	2	8	12	1.0768e-06
Gramd3	4.22629e-08	8	4	12	1.0768e-06
Ing1	4.22629e-08	2	4	12	1.0768e-06
Klf9	4.22629e-08	8	8	12	1.0768e-06
Luc7l	4.22629e-08	12	8	12	1.0768e-06
43717	4.26497e-08	4	8	12	1.07929e-06
Bhlhe40	4.29128e-08	10	6	12	1.07929e-06
Il12rb1	4.29128e-08	12	6	12	1.07929e-06
Pomgnt1	4.29128e-08	4	6	12	1.07929e-06
Ppat	4.29128e-08	12	6	12	1.07929e-06
Sel1l	4.29128e-08	4	6	12	1.07929e-06
Zc3h6	4.29128e-08	8	6	12	1.07929e-06
Aptx	4.43761e-08	8	8	12	1.09992e-06
Csrp3	4.43761e-08	12	4	12	1.09992e-06
Ddx50	4.43761e-08	2	8	12	1.09992e-06
Jade2	4.43761e-08	2	4	12	1.09992e-06
Ocln	4.43761e-08	8	4	12	1.09992e-06
Plekha8	4.43761e-08	2	8	12	1.09992e-06
Ssr1	4.43761e-08	4	8	12	1.09992e-06
Tram1	4.43761e-08	4	8	12	1.09992e-06
Rnpep	4.46791e-08	4	4	12	1.10343e-06
Rrp15	4.46791e-08	2	8	12	1.10343e-06
Nrg4	4.50585e-08	2	6	12	1.11079e-06
Trmt61b	4.6913e-08	4	4	12	1.15443e-06
Srp54c	4.9265e-08	2	10	12	1.21013e-06
2610203C22Rik	5.01716e-08	8	4	12	1.22362e-06
Gba2	5.01716e-08	2	4	12	1.22362e-06
Irak2	5.01716e-08	4	8	12	1.22362e-06
Slc23a2	5.01716e-08	8	8	12	1.22362e-06
Eva1a	5.16509e-08	10	6	12	1.25487e-06
Tmed10	5.16509e-08	4	6	12	1.25487e-06
Tstd2	5.17282e-08	2	6	12	1.25487e-06
Polr3d	5.26802e-08	2	4	12	1.2712e-06
Scaper	5.26802e-08	8	8	12	1.2712e-06
Ttc8	5.26802e-08	8	8	12	1.2712e-06
Pdia5	5.34974e-08	4	4	12	1.28865e-06
Ngef	5.81585e-08	10	8	12	1.39601e-06
Slc35e1	5.81585e-08	4	6	12	1.39601e-06
Fkbp4	5.94928e-08	4	8	12	1.41809e-06
Lrrc41	5.94928e-08	2	8	12	1.41809e-06
Map1lc3b	5.94928e-08	12	4	12	1.41809e-06
Nemf	5.94928e-08	2	8	12	1.41809e-06
Crnkl1	6.20864e-08	2	6	12	1.47733e-06
Ago4	6.24675e-08	10	4	12	1.47868e-06
St5	6.24675e-08	6	8	12	1.47868e-06
Tm4sf1	6.24675e-08	8	8	12	1.47868e-06
Zc3h12d	6.39745e-08	8	4	12	1.51174e-06
Fnip1	6.71732e-08	8	8	12	1.58459e-06
2510039O18Rik	6.8295e-08	12	6	12	1.60828e-06
Magi3	7.04665e-08	4	8	12	1.64246e-06
Ski	7.04665e-08	2	8	12	1.64246e-06
Slc35d2	7.04665e-08	8	4	12	1.64246e-06
Tmem150a	7.04665e-08	4	8	12	1.64246e-06
Trim39	7.04665e-08	2	8	12	1.64246e-06
Trmt1	7.04665e-08	2	8	12	1.64246e-06
Cir1	7.45327e-08	10	6	12	1.711e-06
Ints5	7.45327e-08	2	6	12	1.711e-06
Kifc3	7.45327e-08	4	6	12	1.711e-06
Map3k1	7.39898e-08	4	8	12	1.711e-06
Mapk14	7.39898e-08	2	8	12	1.711e-06
Med24	7.39898e-08	4	8	12	1.711e-06
Rab1	7.45327e-08	4	6	12	1.711e-06
Tfe3	7.45327e-08	4	6	12	1.711e-06
Thpo	7.45327e-08	4	6	12	1.711e-06
Cldn1	7.64067e-08	4	8	12	1.75108e-06
Rpf1	7.82593e-08	2	6	12	1.78457e-06
Zfhx2	7.82593e-08	4	6	12	1.78457e-06
Zmym5	7.82593e-08	10	6	12	1.78457e-06
Gnl3	8.07878e-08	2	6	12	1.83611e-06
Pik3c3	8.07878e-08	10	6	12	1.83611e-06
Bop1	8.33712e-08	4	8	12	1.88232e-06
Ncald	8.33712e-08	8	4	12	1.88232e-06
Slc12a4	8.33712e-08	4	4	12	1.88232e-06
Suco	8.33712e-08	2	8	12	1.88232e-06
Pknox1	8.48902e-08	4	6	12	1.91346e-06
1810013L24Rik	8.75397e-08	8	8	12	1.95706e-06
4931428F04Rik	8.75397e-08	2	8	12	1.95706e-06
Tbrg4	8.75397e-08	2	8	12	1.95706e-06
Uap1	8.75397e-08	2	8	12	1.95706e-06
Ufd1l	8.75397e-08	2	8	12	1.95706e-06
Srp54b	8.85886e-08	2	10	12	1.97405e-06
Srp54b	8.85886e-08	2	10	12	1.97405e-06
Ccdc55	8.93581e-08	2	6	12	1.98474e-06
Tsr1	8.93581e-08	2	6	12	1.98474e-06
Rsl24d1	9.11404e-08	12	10	12	2.01777e-06
Upp2	9.11404e-08	12	4	12	2.01777e-06
Eif2s2	9.3826e-08	4	6	12	2.06719e-06
Hspa4	9.3826e-08	4	6	12	2.06719e-06
Psmd5	9.3826e-08	4	6	12	2.06719e-06
Arf1	9.78703e-08	4	8	12	2.14322e-06
Bet1	9.85299e-08	4	8	12	2.14322e-06
Cobll1	9.85299e-08	12	4	12	2.14322e-06
Dhfr	9.85299e-08	12	4	12	2.14322e-06
Krt18	9.82939e-08	4	6	12	2.14322e-06
Lin52	9.85299e-08	12	8	12	2.14322e-06
Lnx2	9.85299e-08	4	4	12	2.14322e-06
Pid1	9.85299e-08	4	4	12	2.14322e-06
Elavl1	9.98159e-08	2	8	12	2.16775e-06
B4galt7	1.03456e-07	2	8	12	2.2397e-06
Rraga	1.03456e-07	2	8	12	2.2397e-06
Plekhg3	1.06995e-07	8	6	12	2.30899e-06
Tmem39a	1.06995e-07	2	6	12	2.30899e-06
Ddx21	1.12344e-07	2	6	12	2.41682e-06
Ssr2	1.12344e-07	4	6	12	2.41682e-06
Nfx1	1.14009e-07	12	4	12	2.44877e-06
Flad1	1.16317e-07	4	4	12	2.48664e-06
Golga1	1.16317e-07	2	8	12	2.48664e-06
Hdhd3	1.16317e-07	2	8	12	2.48664e-06
Hps4	1.21552e-07	8	6	12	2.58642e-06
Med21	1.21552e-07	4	6	12	2.58642e-06
Ncor2	1.21552e-07	4	6	12	2.58642e-06
Adrm1	1.22133e-07	4	4	12	2.58672e-06
Dda1	1.22133e-07	2	8	12	2.58672e-06
Zfp553	1.22133e-07	12	8	12	2.58672e-06
Cacybp	1.27949e-07	4	6	12	2.68497e-06
Fam76a	1.27949e-07	10	6	12	2.68497e-06
Gm6682	1.27949e-07	4	6	12	2.68497e-06
Il4ra	1.27949e-07	6	6	12	2.68497e-06
Kat2b	1.27949e-07	10	6	12	2.68497e-06
Pfkfb3	1.27949e-07	2	6	12	2.68497e-06
Tbl2	1.29196e-07	2	8	12	2.70699e-06
Prpf31	1.31206e-07	4	6	12	2.74488e-06
Bclaf1	1.34346e-07	10	6	12	2.79776e-06
Cdk18	1.34346e-07	2	6	12	2.79776e-06
Mex3d	1.34346e-07	12	6	12	2.79776e-06
Itpkc	1.37165e-07	2	8	12	2.84348e-06
Net1	1.37165e-07	4	8	12	2.84348e-06
Slc8b1	1.37165e-07	8	8	12	2.84348e-06
Ccne1	1.37766e-07	12	6	12	2.8473e-06
Per3	1.37766e-07	10	6	12	2.8473e-06
Ccdc149	1.40744e-07	4	6	12	2.90009e-06
Gpsm2	1.40744e-07	6	6	12	2.90009e-06
0610005C13Rik	1.44024e-07	12	4	12	2.95432e-06
Fgd4	1.44024e-07	8	4	12	2.95432e-06
N4bp2l1	1.44024e-07	10	8	12	2.95432e-06
Ezh1	1.51997e-07	10	2	12	3.1132e-06
Cyth1	1.52813e-07	10	6	12	3.12059e-06
Rpp38	1.52813e-07	2	6	12	3.12059e-06
2210408F21Rik	1.53899e-07	12	6	12	3.12875e-06
Mrps31	1.53539e-07	4	4	12	3.12875e-06
Smarcd2	1.53899e-07	12	6	12	3.12875e-06
C920006O11Rik	1.59597e-07	6	10	12	3.23976e-06
1110059E24Rik	1.60454e-07	2	6	12	3.25235e-06
Rnf185	1.61576e-07	2	8	12	3.27023e-06
Adarb1	1.69654e-07	2	4	12	3.41355e-06
Mapkapk2	1.69654e-07	8	4	12	3.41355e-06
Nf2	1.69654e-07	2	8	12	3.41355e-06
Rbm20	1.69654e-07	8	4	12	3.41355e-06
Adcy6	1.77733e-07	12	4	12	3.57084e-06
Abcg8	1.82281e-07	10	6	12	3.63023e-06
Ddhd1	1.82281e-07	2	6	12	3.63023e-06
Gtf2e1	1.82281e-07	2	6	12	3.63023e-06
Mrps27	1.82246e-07	4	8	12	3.63023e-06
Ppfia1	1.82281e-07	2	6	12	3.63023e-06
Srsf1	1.82281e-07	4	6	12	3.63023e-06
Adora1	1.90125e-07	8	8	12	3.76999e-06
Rell1	1.90125e-07	4	8	12	3.76999e-06
Usp14	1.90125e-07	2	8	12	3.76999e-06
Arfgap2	1.91395e-07	4	6	12	3.77874e-06
Kcnc3	1.91395e-07	4	6	12	3.77874e-06
Mob3b	1.91395e-07	6	6	12	3.77874e-06
Dnpep	1.99632e-07	4	8	12	3.92437e-06
Hook2	1.99632e-07	12	4	12	3.92437e-06
Triap1	1.99632e-07	2	8	12	3.92437e-06
2900005J15Rik	2.06302e-07	6	6	12	4.04387e-06
Hgh1	2.06302e-07	2	6	12	4.04387e-06
Sertad2	2.08131e-07	8	10	12	4.0739e-06
Mrps18b	2.11081e-07	2	8	12	4.12572e-06
Rrp8	2.1716e-07	2	6	12	4.22643e-06
Tank	2.1716e-07	2	6	12	4.22643e-06
Zfp612	2.1716e-07	2	6	12	4.22643e-06
Lonp2	2.23481e-07	12	4	12	4.33098e-06
Mafk	2.23481e-07	8	8	12	4.33098e-06
Zcrb1	2.23481e-07	2	4	12	4.33098e-06
Twf1	2.26863e-07	2	8	12	4.39029e-06
E130309D02Rik	2.28018e-07	2	6	12	4.40641e-06
Nploc4	2.34655e-07	2	8	12	4.50288e-06
Odf2	2.34655e-07	12	4	12	4.50288e-06
Scap	2.34655e-07	8	8	12	4.50288e-06
Sf3b4	2.34655e-07	2	8	12	4.50288e-06
Utp23	2.34655e-07	2	4	12	4.50288e-06
Rab23	2.45829e-07	8	4	12	4.7107e-06
Trim41	2.5584e-07	2	8	12	4.89567e-06
Fam35a	2.58393e-07	2	6	12	4.91701e-06
Pdzd11	2.58393e-07	4	6	12	4.91701e-06
Por	2.58393e-07	2	6	12	4.91701e-06
Wdr92	2.58393e-07	2	6	12	4.91701e-06
Rela	2.59162e-07	12	8	12	4.9248e-06
Bms1	2.62411e-07	2	8	12	4.97273e-06
Sdhaf2	2.62411e-07	2	8	12	4.97273e-06
Mad1l1	2.71312e-07	4	6	12	5.1343e-06
Csf1	2.75532e-07	4	4	12	5.1926e-06
Tbcc	2.75532e-07	2	8	12	5.1926e-06
Tprkb	2.75532e-07	8	8	12	5.1926e-06
43710	2.81174e-07	2	8	12	5.28436e-06
Ptpn1	2.81174e-07	4	4	12	5.28436e-06
Lenep	2.84232e-07	2	6	12	5.33452e-06
Ccdc171	2.88318e-07	10	6	12	5.39527e-06
Gna12	2.88318e-07	8	6	12	5.39527e-06
Ubl4a	2.88652e-07	2	4	12	5.39527e-06
Sdccag3	2.9253e-07	2	8	12	5.4603e-06
Cant1	3.02584e-07	12	8	12	5.63538e-06
Trmt2a	3.02734e-07	2	6	12	5.63538e-06
Copb2	3.07799e-07	4	8	12	5.66797e-06
Gtf2ird2	3.07799e-07	12	8	12	5.66797e-06
Hfe2	3.07078e-07	6	6	12	5.66797e-06
Ip6k1	3.07078e-07	10	6	12	5.66797e-06
Max	3.07799e-07	12	8	12	5.66797e-06
Nol12	3.07799e-07	2	8	12	5.66797e-06
Pde4d	3.07078e-07	8	6	12	5.66797e-06
Plcb3	3.07078e-07	4	6	12	5.66797e-06
Orai1	3.1715e-07	4	6	12	5.83232e-06
1600002H07Rik	3.22432e-07	12	6	12	5.88987e-06
Ints2	3.22432e-07	4	6	12	5.88987e-06
Nedd4l	3.22432e-07	4	6	12	5.88987e-06
Sipa1l2	3.22432e-07	12	6	12	5.88987e-06
Tob2	3.22432e-07	10	6	12	5.88987e-06
Kpnb1	3.23189e-07	4	8	12	5.89582e-06
Bckdha	3.32842e-07	8	8	12	6.06385e-06
Slc25a38	3.3645e-07	4	6	12	6.12142e-06
Hsd3b7	3.37786e-07	10	6	12	6.13567e-06
Metap1	3.38578e-07	2	8	12	6.13567e-06
Serp1	3.38578e-07	4	8	12	6.13567e-06
Creb3	3.53273e-07	2	6	12	6.39349e-06
Fbf1	3.6066e-07	8	4	12	6.50138e-06
Ppil1	3.6066e-07	6	4	12	6.50138e-06
Rgp1	3.6066e-07	2	4	12	6.50138e-06
Engase	3.64493e-07	2	6	12	6.52747e-06
Psmc2	3.64493e-07	4	6	12	6.52747e-06
Ptcd2	3.64493e-07	4	6	12	6.52747e-06
Scamp3	3.64493e-07	4	6	12	6.52747e-06
Smyd5	3.64493e-07	4	6	12	6.52747e-06
Ahsa1	3.78693e-07	4	8	12	6.74645e-06
Gpatch8	3.78693e-07	8	4	12	6.74645e-06
Ppme1	3.78693e-07	2	8	12	6.74645e-06
Shroom3	3.78693e-07	4	8	12	6.74645e-06
Frmd4b	3.82717e-07	6	6	12	6.80044e-06
Nat10	3.82717e-07	4	6	12	6.80044e-06
Plekha5	4.00942e-07	6	6	12	7.11503e-06
Ficd	4.10514e-07	2	6	12	7.27545e-06
Eif3a	4.11833e-07	2	6	12	7.27997e-06
Wdr93	4.11833e-07	10	6	12	7.27997e-06
Cdk5rap2	4.14759e-07	8	8	12	7.32223e-06
Ctr9	4.22161e-07	4	4	12	7.44331e-06
Arfip1	4.3214e-07	2	10	12	7.57048e-06
Dnm2	4.3212e-07	4	6	12	7.57048e-06
Lacc1	4.3212e-07	6	6	12	7.57048e-06
Rab4a	4.3212e-07	2	6	12	7.57048e-06
Sik3	4.3212e-07	8	6	12	7.57048e-06
1810026J23Rik	4.43269e-07	2	8	12	7.69646e-06
Amt	4.42848e-07	8	8	12	7.69646e-06
Erbb3	4.43269e-07	8	4	12	7.69646e-06
Mthfr	4.43269e-07	2	4	12	7.69646e-06
Pofut2	4.42848e-07	2	4	12	7.69646e-06
Slc35b4	4.43269e-07	2	8	12	7.69646e-06
Tmem115	4.43269e-07	12	8	12	7.69646e-06
Nmrk1	4.53726e-07	2	6	12	7.80864e-06
Phf12	4.53726e-07	2	6	12	7.80864e-06
Plekhm1	4.53726e-07	8	6	12	7.80864e-06
Ranbp1	4.53726e-07	4	6	12	7.80864e-06
Slc10a7	4.53726e-07	4	6	12	7.80864e-06
Ube2k	4.53726e-07	4	6	12	7.80864e-06
Zfp217	4.53726e-07	4	6	12	7.80864e-06
Hykk	4.64377e-07	8	8	12	7.97191e-06
Stard13	4.64377e-07	8	4	12	7.97191e-06
Depdc7	4.93642e-07	6	4	12	8.40051e-06
Ell	4.93642e-07	10	4	12	8.40051e-06
Gid8	4.93642e-07	2	8	12	8.40051e-06
Mtmr3	4.93642e-07	8	4	12	8.40051e-06
Psmd7	4.93642e-07	2	8	12	8.40051e-06
Tmem183a	4.93642e-07	8	8	12	8.40051e-06
Zgpat	4.93642e-07	2	8	12	8.40051e-06
Neb	5.02059e-07	10	6	12	8.53313e-06
6030458C11Rik	5.1168e-07	2	6	12	8.6005e-06
Alg2	5.1168e-07	2	6	12	8.6005e-06
Fastkd5	5.1168e-07	2	6	12	8.6005e-06
Ifrd1	5.1168e-07	2	6	12	8.6005e-06
Marveld1	5.1168e-07	2	6	12	8.6005e-06
Midn	5.1168e-07	12	6	12	8.6005e-06
Ppp1r3g	5.1168e-07	10	6	12	8.6005e-06
Rgl3	5.1168e-07	4	6	12	8.6005e-06
Znhit2	5.1168e-07	2	6	12	8.6005e-06
Gna11	5.18324e-07	2	8	12	8.65899e-06
Nfatc4	5.18324e-07	8	4	12	8.65899e-06
Sco1	5.18324e-07	2	8	12	8.65899e-06
Uggt1	5.18324e-07	4	8	12	8.65899e-06
Vps37c	5.18324e-07	2	8	12	8.65899e-06
Mast3	5.37264e-07	10	6	12	8.94263e-06
Mis12	5.37264e-07	2	6	12	8.94263e-06
Ppid	5.37264e-07	4	6	12	8.94263e-06
Caml	5.76636e-07	4	4	12	9.57468e-06
G3bp1	5.76636e-07	2	8	12	9.57468e-06
Cnppd1	5.85145e-07	10	4	12	9.69243e-06
Erp44	5.85145e-07	4	8	12	9.69243e-06
Arrdc3	6.05468e-07	6	8	12	9.93287e-06
Dancr	6.05168e-07	2	6	12	9.93287e-06
Epha1	6.05468e-07	12	4	12	9.93287e-06
Hnrnpm	6.05168e-07	4	6	12	9.93287e-06
Jun	6.05468e-07	4	4	12	9.93287e-06
Mfap1a	6.05468e-07	2	4	12	9.93287e-06
Mrpl55	6.05468e-07	2	8	12	9.93287e-06
Selo	6.05168e-07	10	6	12	9.93287e-06
Gtf2h1	6.35426e-07	2	6	12	1.0387e-05
Snrpd1	6.35426e-07	4	6	12	1.0387e-05
Utp18	6.35426e-07	2	6	12	1.0387e-05
Bfar	6.42801e-07	2	2	12	1.0495e-05
C130074G19Rik	6.4857e-07	10	6	12	1.05766e-05
Lig3	6.65685e-07	4	6	12	1.08427e-05
Arfip2	6.729e-07	2	8	12	1.08954e-05
Bag5	6.729e-07	2	4	12	1.08954e-05
D130017N08Rik	6.729e-07	8	4	12	1.08954e-05
Il1r1	6.729e-07	12	8	12	1.08954e-05
Pum1	6.729e-07	8	4	12	1.08954e-05
5930430L01Rik	6.88038e-07	8	8	12	1.11274e-05
43719	7.06545e-07	4	8	12	1.13329e-05
Ahr	7.06545e-07	2	4	12	1.13329e-05
Cldn3	7.06545e-07	6	4	12	1.13329e-05
Dcun1d3	7.06545e-07	2	8	12	1.13329e-05
Litaf	7.06545e-07	4	4	12	1.13329e-05
Maff	7.06545e-07	10	8	12	1.13329e-05
Zfc3h1	7.06545e-07	4	8	12	1.13329e-05
4930412C18Rik	7.14892e-07	10	6	12	1.14132e-05
Gm14431	7.14892e-07	4	6	12	1.14132e-05
Trim8	7.14892e-07	12	6	12	1.14132e-05
Txndc11	7.14892e-07	2	6	12	1.14132e-05
Pcnt	7.17227e-07	10	6	12	1.14372e-05
Zkscan17	7.45221e-07	8	8	12	1.18698e-05
Armcx3	7.50637e-07	4	6	12	1.19144e-05
Mob4	7.50637e-07	2	6	12	1.19144e-05
Yipf2	7.50637e-07	4	6	12	1.19144e-05
Lin9	7.53089e-07	10	6	12	1.19395e-05
Actb	7.84444e-07	4	8	12	1.23507e-05
Gtf2f2	7.84444e-07	2	8	12	1.23507e-05
Kdm4a	7.84444e-07	4	8	12	1.23507e-05
Sec16b	7.84444e-07	6	4	12	1.23507e-05
Tra2a	7.84444e-07	2	8	12	1.23507e-05
Zfp207	7.84444e-07	2	8	12	1.23507e-05
Cbx8	7.86381e-07	12	6	12	1.23528e-05
Ippk	7.86381e-07	2	6	12	1.23528e-05
Alas1	8.23666e-07	12	8	12	1.28207e-05
Etl4	8.23666e-07	8	4	12	1.28207e-05
Herc3	8.23666e-07	8	8	12	1.28207e-05
Mdn1	8.23666e-07	4	4	12	1.28207e-05
Nasp	8.23666e-07	12	8	12	1.28207e-05
Pitpnm2	8.23666e-07	12	8	12	1.28207e-05
Rab6a	8.23666e-07	2	8	12	1.28207e-05
Skiv2l2	8.23666e-07	2	8	12	1.28207e-05
Rae1	8.31999e-07	2	6	12	1.29357e-05
Mthfd1l	8.43521e-07	2	6	12	1.30851e-05
Ufm1	8.43521e-07	4	6	12	1.30851e-05
H2-Q5	8.62888e-07	4	8	12	1.33704e-05
0610031O16Rik	8.85697e-07	10	6	12	1.36773e-05
Ssb	8.85697e-07	4	6	12	1.36773e-05
Tor1b	8.85697e-07	2	6	12	1.36773e-05
Rn45s	8.87816e-07	6	8	12	1.36946e-05
Dhtkd1	9.0211e-07	8	4	12	1.38682e-05
Ppp1r37	9.0211e-07	12	8	12	1.38682e-05
Zfp623	9.0211e-07	12	8	12	1.38682e-05
Lmo4	9.13562e-07	2	8	12	1.40127e-05
Ttll8	9.13562e-07	4	4	12	1.40127e-05
Palld	9.27873e-07	4	6	12	1.42163e-05
Apobec1	9.5924e-07	4	8	12	1.46151e-05
Inmt	9.5924e-07	8	8	12	1.46151e-05
Mknk1	9.5924e-07	2	4	12	1.46151e-05
Ralgds	9.5924e-07	8	4	12	1.46151e-05
Rnf25	9.5924e-07	12	8	12	1.46151e-05
Pi4k2a	9.64202e-07	6	4	12	1.4666e-05
Smagp	9.64725e-07	12	10	12	1.4666e-05
Hdgfrp2	9.94135e-07	2	6	12	1.50296e-05
Lmna	9.94135e-07	4	6	12	1.50296e-05
Nmnat3	9.94135e-07	10	6	12	1.50296e-05
Sh3yl1	9.94135e-07	8	6	12	1.50296e-05
Tsc1	9.94135e-07	8	6	12	1.50296e-05
Nphp3	1.00492e-06	4	8	12	1.51591e-05
Slc35b1	1.00492e-06	4	8	12	1.51591e-05
Polr2b	1.01241e-06	2	10	12	1.52218e-05
Rbm10	1.01241e-06	2	6	12	1.52218e-05
Rps19bp1	1.01241e-06	2	8	12	1.52218e-05
Nags	1.0394e-06	12	10	12	1.56103e-05
Erf	1.04384e-06	10	6	12	1.56428e-05
Mypop	1.04384e-06	4	6	12	1.56428e-05
AW549877	1.06288e-06	8	4	12	1.58758e-05
Elp3	1.06288e-06	2	8	12	1.58758e-05
Mn1	1.06288e-06	8	4	12	1.58758e-05
Atf3	1.09423e-06	4	6	12	1.63264e-05
Armc1	1.11602e-06	2	8	12	1.65611e-05
Exoc3	1.11602e-06	2	8	12	1.65611e-05
Smg6	1.11602e-06	8	8	12	1.65611e-05
Vwa8	1.11602e-06	8	8	12	1.65611e-05
Zbtb48	1.11602e-06	10	8	12	1.65611e-05
Cirh1a	1.17029e-06	2	6	12	1.72356e-05
Kansl3	1.17029e-06	10	6	12	1.72356e-05
Mtrr	1.17029e-06	12	6	12	1.72356e-05
Prmt7	1.17029e-06	4	6	12	1.72356e-05
Sgms2	1.17029e-06	8	6	12	1.72356e-05
Vps26a	1.17029e-06	12	6	12	1.72356e-05
Wdr3	1.17029e-06	2	6	12	1.72356e-05
Fem1a	1.17215e-06	2	6	12	1.72445e-05
Ctdsp2	1.2288e-06	8	6	12	1.79813e-05
Lzts2	1.2288e-06	4	6	12	1.79813e-05
Msh3	1.2288e-06	10	6	12	1.79813e-05
Nubp2	1.2288e-06	4	6	12	1.79813e-05
Tmc7	1.2288e-06	2	6	12	1.79813e-05
Erlin1	1.23537e-06	6	4	12	1.80388e-05
Lmnb2	1.23537e-06	2	8	12	1.80388e-05
Casp9	1.28732e-06	8	6	12	1.87773e-05
Tec	1.29124e-06	6	6	12	1.88145e-05
Scyl3	1.29714e-06	12	4	12	1.88602e-05
Sh3rf1	1.29714e-06	8	4	12	1.88602e-05
Sox9	1.35131e-06	4	2	12	1.9627e-05
Txlna	1.3558e-06	4	4	12	1.96714e-05
Prmt6	1.35891e-06	2	8	12	1.96955e-05
Srsf7	1.36548e-06	2	4	12	1.97699e-05
Alyref	1.37608e-06	4	6	12	1.98184e-05
Lars2	1.37608e-06	6	6	12	1.98184e-05
Pdik1l	1.37608e-06	2	6	12	1.98184e-05
Slc39a14	1.37608e-06	2	6	12	1.98184e-05
Tom1l1	1.37608e-06	10	6	12	1.98184e-05
Psen1	1.42037e-06	4	6	12	2.04348e-05
Rfxap	1.43445e-06	12	8	12	2.05941e-05
Tbc1d10a	1.43445e-06	8	8	12	2.05941e-05
Dhrs9	1.44488e-06	4	6	12	2.06355e-05
Nars	1.44488e-06	4	6	12	2.06355e-05
Ptpra	1.44488e-06	8	6	12	2.06355e-05
Slc35c1	1.44488e-06	2	6	12	2.06355e-05
Sun2	1.44488e-06	10	6	12	2.06355e-05
2310036O22Rik	1.50618e-06	2	8	12	2.13993e-05
Akap17b	1.50618e-06	2	8	12	2.13993e-05
Atic	1.50618e-06	4	8	12	2.13993e-05
Ddx31	1.50618e-06	2	8	12	2.13993e-05
Siah2	1.50618e-06	2	4	12	2.13993e-05
Txnl4a	1.51368e-06	2	6	12	2.14614e-05
Ypel5	1.51368e-06	10	6	12	2.14614e-05
Cep128	1.5966e-06	8	8	12	2.25901e-05
Orai3	1.5966e-06	6	4	12	2.25901e-05
Cdk4	1.60272e-06	4	4	12	2.26533e-05
Bco2	1.61621e-06	8	6	12	2.27734e-05
Ehd1	1.61621e-06	4	6	12	2.27734e-05
Oaf	1.61621e-06	10	6	12	2.27734e-05
Eef1g	1.69702e-06	4	6	12	2.38139e-05
Hccs	1.69702e-06	2	6	12	2.38139e-05
Marcksl1-ps4	1.69702e-06	10	6	12	2.38139e-05
Vprbp	1.69702e-06	2	6	12	2.38139e-05
Spryd4	1.7208e-06	4	6	12	2.4123e-05
Mesdc2	1.72265e-06	4	6	12	2.41242e-05
2310015A10Rik	1.7472e-06	6	8	12	2.41955e-05
Bcl9l	1.7472e-06	12	8	12	2.41955e-05
Cox7a2l	1.7472e-06	2	8	12	2.41955e-05
Hnf4a	1.7472e-06	2	4	12	2.41955e-05
Mcm10	1.7472e-06	12	4	12	2.41955e-05
Ppapdc1b	1.7472e-06	6	4	12	2.41955e-05
Rusc1	1.7472e-06	2	8	12	2.41955e-05
Srsf10	1.7472e-06	2	8	12	2.41955e-05
Trappc9	1.7472e-06	8	4	12	2.41955e-05
Ubqln1	1.7472e-06	4	8	12	2.41955e-05
Zmat1	1.7472e-06	8	4	12	2.41955e-05
Baiap2	1.77598e-06	2	4	12	2.45444e-05
Rmnd5a	1.77598e-06	8	8	12	2.45444e-05
Hspb8	1.80129e-06	2	6	12	2.4844e-05
Kras	1.80129e-06	4	6	12	2.4844e-05
Strip1	1.80879e-06	4	6	12	2.49223e-05
Pttg1ip	1.8304e-06	8	8	12	2.51693e-05
Zswim1	1.8304e-06	2	8	12	2.51693e-05
Snx11	1.86478e-06	2	8	12	2.56163e-05
Ccng2	1.8961e-06	8	6	12	2.58906e-05
Cdk5rap3	1.8961e-06	4	6	12	2.58906e-05
Faf2	1.8961e-06	4	6	12	2.58906e-05
Gm16998	1.8961e-06	8	6	12	2.58906e-05
Pdcd11	1.8961e-06	2	6	12	2.58906e-05
Wee1	1.8961e-06	12	6	12	2.58906e-05
Ier2	1.9136e-06	12	8	12	2.61035e-05
Blcap	1.9284e-06	4	4	12	2.6201e-05
Ddx49	1.9284e-06	2	8	12	2.6201e-05
Zbtb44	1.9284e-06	8	8	12	2.6201e-05
Zfhx4	1.9284e-06	6	8	12	2.6201e-05
Znrd1	1.93284e-06	2	8	12	2.62352e-05
Cln8	1.9909e-06	12	6	12	2.69698e-05
Gpn1	1.9909e-06	4	6	12	2.69698e-05
Cc2d2a	2.02482e-06	8	8	12	2.72138e-05
Grpel2	2.02482e-06	8	8	12	2.72138e-05
Lin7c	2.02482e-06	2	8	12	2.72138e-05
Mapk8ip1	2.02482e-06	8	4	12	2.72138e-05
Ppif	2.02482e-06	2	8	12	2.72138e-05
Rab11fip3	2.02482e-06	4	8	12	2.72138e-05
Vars	2.02482e-06	4	8	12	2.72138e-05
Wdr18	2.02482e-06	2	8	12	2.72138e-05
Smu1	2.08571e-06	4	6	12	2.79771e-05
Tmem263	2.08571e-06	4	6	12	2.79771e-05
4931408D14Rik	2.12124e-06	8	8	12	2.83703e-05
Faf1	2.12124e-06	8	4	12	2.83703e-05
Pfkfb2	2.12124e-06	2	4	12	2.83703e-05
Qrich1	2.17562e-06	2	8	12	2.90692e-05
Zfand2a	2.18051e-06	2	6	12	2.91061e-05
Aars	2.22196e-06	4	6	12	2.95154e-05
Kbtbd8	2.22196e-06	2	6	12	2.95154e-05
Phrf1	2.22196e-06	2	6	12	2.95154e-05
Pold2	2.22196e-06	4	6	12	2.95154e-05
Thumpd3	2.22196e-06	2	6	12	2.95154e-05
9430038I01Rik	2.23267e-06	8	8	12	2.9543e-05
Cutal	2.23267e-06	8	4	12	2.9543e-05
Hapln4	2.23267e-06	4	8	12	2.9543e-05
Trappc13	2.23267e-06	2	8	12	2.9543e-05
4632404H12Rik	2.34431e-06	8	8	12	3.0635e-05
Ablim1	2.34431e-06	8	4	12	3.0635e-05
Ano1	2.34431e-06	8	4	12	3.0635e-05
Ccr2	2.34431e-06	8	4	12	3.0635e-05
Crcp	2.34431e-06	12	4	12	3.0635e-05
Ctdsp1	2.34431e-06	8	8	12	3.0635e-05
Fto	2.34431e-06	8	4	12	3.0635e-05
Ifrd2	2.34431e-06	6	4	12	3.0635e-05
Nr2c2ap	2.34431e-06	4	4	12	3.0635e-05
Nr6a1	2.33305e-06	6	6	12	3.0635e-05
Phospho2	2.34431e-06	12	8	12	3.0635e-05
Pphln1	2.34431e-06	2	8	12	3.0635e-05
Sec13	2.33305e-06	4	6	12	3.0635e-05
Vta1	2.45594e-06	2	8	12	3.20632e-05
Fndc3a	2.53553e-06	2	8	12	3.30707e-05
Med8	2.58249e-06	4	4	12	3.35233e-05
Naa30	2.58249e-06	2	4	12	3.35233e-05
Nudt4	2.58249e-06	8	4	12	3.35233e-05
Saa4	2.58249e-06	4	4	12	3.35233e-05
Safb2	2.58249e-06	12	8	12	3.35233e-05
Fermt2	2.60092e-06	6	6	12	3.36349e-05
Foxp4	2.60092e-06	4	6	12	3.36349e-05
Srms	2.60092e-06	4	6	12	3.36349e-05
Tmem144	2.60092e-06	8	6	12	3.36349e-05
Copb1	2.6614e-06	2	10	12	3.43521e-05
Xbp1	2.6614e-06	12	10	12	3.43521e-05
Cct4	2.71161e-06	4	8	12	3.49343e-05
Slc16a2	2.71161e-06	8	8	12	3.49343e-05
Ndfip1	2.73096e-06	10	6	12	3.50845e-05
Tpd52	2.73096e-06	4	6	12	3.50845e-05
Zfp322a	2.73096e-06	2	6	12	3.50845e-05
Pop7	2.76773e-06	4	6	12	3.54903e-05
Uspl1	2.76773e-06	2	6	12	3.54903e-05
Tle1	2.8001e-06	10	10	12	3.58717e-05
Anapc4	2.84073e-06	4	8	12	3.62227e-05
B4galt6	2.84073e-06	4	8	12	3.62227e-05
H2-Q8	2.84073e-06	4	8	12	3.62227e-05
Spag9	2.84073e-06	8	4	12	3.62227e-05
Sptlc2	2.84073e-06	4	8	12	3.62227e-05
Mms22l	2.86101e-06	10	6	12	3.64472e-05
Ppp1r13l	2.88908e-06	2	6	12	3.67706e-05
Cxadr	2.98427e-06	4	8	12	3.78764e-05
Lamtor3	2.98427e-06	2	4	12	3.78764e-05
Xrcc6bp1	2.98427e-06	2	4	12	3.78764e-05
Ap5z1	3.04114e-06	10	6	12	3.83492e-05
Cyp8b1	3.04114e-06	10	6	12	3.83492e-05
Nvl	3.03188e-06	4	6	12	3.83492e-05
Rbm33	3.04114e-06	8	6	12	3.83492e-05
Shb	3.03188e-06	2	6	12	3.83492e-05
Zc3h18	3.04114e-06	2	6	12	3.83492e-05
Zfp787	3.03188e-06	12	6	12	3.83492e-05
Crebrf	3.08508e-06	10	2	12	3.88674e-05
1700024P16Rik	3.13348e-06	4	8	12	3.93685e-05
BC029214	3.13348e-06	2	4	12	3.93685e-05
Clic5	3.13348e-06	8	4	12	3.93685e-05
Flywch1	3.19319e-06	4	6	12	4.00085e-05
Nr0b2	3.19319e-06	6	6	12	4.00085e-05
Rab11fip5	3.19319e-06	8	6	12	4.00085e-05
Epc2	3.21015e-06	8	4	12	4.01842e-05
Blzf1	3.28269e-06	2	4	12	4.10172e-05
Hoga1	3.28269e-06	8	8	12	4.10172e-05
4930404H11Rik	3.43271e-06	10	4	12	4.28135e-05
H2afv	3.43271e-06	8	8	12	4.28135e-05
Pdia4	3.44531e-06	4	8	12	4.29314e-05
Drg2	3.55196e-06	4	6	12	4.41799e-05
Nmnat1	3.55196e-06	2	6	12	4.41799e-05
2310001H17Rik	3.61757e-06	10	4	12	4.47519e-05
Eif6	3.61757e-06	2	8	12	4.47519e-05
Jmjd6	3.61757e-06	2	4	12	4.47519e-05
Mydgf	3.61757e-06	4	4	12	4.47519e-05
Rab17	3.61757e-06	8	8	12	4.47519e-05
Suv39h1	3.61757e-06	12	4	12	4.47519e-05
Cdc42se2	3.72955e-06	4	6	12	4.58883e-05
Gm16845	3.72955e-06	10	6	12	4.58883e-05
Ldb1	3.72955e-06	12	6	12	4.58883e-05
Meiob	3.72955e-06	10	6	12	4.58883e-05
Mtss1	3.72955e-06	12	6	12	4.58883e-05
Sstr2	3.72955e-06	4	6	12	4.58883e-05
Aqp9	3.78984e-06	12	4	12	4.65881e-05
Dirc2	3.83251e-06	12	6	12	4.70704e-05
Cxxc1	3.90715e-06	2	6	12	4.77727e-05
Mrps2	3.90715e-06	4	6	12	4.77727e-05
Pawr	3.90715e-06	4	6	12	4.77727e-05
Ppap2b	3.90715e-06	10	6	12	4.77727e-05
Serbp1	3.90715e-06	2	6	12	4.77727e-05
Tuba1a	3.93684e-06	4	6	12	4.80928e-05
Uri1	3.95785e-06	2	2	12	4.83062e-05
Usp42	3.9621e-06	2	8	12	4.83151e-05
Dis3	4.00014e-06	2	10	12	4.86921e-05
Stard5	4.00014e-06	10	6	12	4.86921e-05
Sac3d1	4.05895e-06	12	10	12	4.93641e-05
Abtb1	4.17254e-06	12	4	12	5.01658e-05
Cbx7	4.17254e-06	8	8	12	5.01658e-05
Ddx17	4.17254e-06	4	8	12	5.01658e-05
Fam192a	4.17254e-06	2	8	12	5.01658e-05
Fam63b	4.17254e-06	8	4	12	5.01658e-05
Nomo1	4.17254e-06	4	8	12	5.01658e-05
Osbpl2	4.17254e-06	12	4	12	5.01658e-05
Pa2g4	4.17254e-06	4	4	12	5.01658e-05
Rhod	4.17254e-06	4	8	12	5.01658e-05
Skiv2l	4.17254e-06	4	8	12	5.01658e-05
Smlr1	4.17254e-06	6	8	12	5.01658e-05
Ube2d2a	4.17254e-06	2	8	12	5.01658e-05
Vasn	4.14152e-06	2	8	12	5.01658e-05
Icam1	4.17763e-06	4	4	12	5.0183e-05
Zfp110	4.20015e-06	2	6	12	5.04091e-05
Mug-ps1	4.35125e-06	6	6	12	5.20855e-05
Ncbp2	4.35125e-06	4	6	12	5.20855e-05
Sart1	4.35125e-06	4	6	12	5.20855e-05
Maf	4.37123e-06	8	4	12	5.21877e-05
Samd8	4.37123e-06	8	4	12	5.21877e-05
Syde2	4.37123e-06	12	4	12	5.21877e-05
Agap2	4.57919e-06	4	4	12	5.42916e-05
Gemin2	4.57919e-06	12	8	12	5.42916e-05
Pbld1	4.55845e-06	10	6	12	5.42916e-05
Sfpq	4.57919e-06	4	4	12	5.42916e-05
Steap4	4.57919e-06	4	4	12	5.42916e-05
Ube2w	4.57919e-06	2	8	12	5.42916e-05
Zfp330	4.55623e-06	4	2	12	5.42916e-05
Zswim8	4.57919e-06	4	4	12	5.42916e-05
Mon1a	4.62761e-06	2	8	12	5.47708e-05
Stx4a	4.62761e-06	8	4	12	5.47708e-05
Pes1	4.76861e-06	2	8	12	5.63908e-05
Alg8	4.80815e-06	4	4	12	5.6574e-05
Azin2	4.80815e-06	8	8	12	5.6574e-05
Bhlha15	4.80815e-06	4	4	12	5.6574e-05
Cog3	4.82181e-06	2	6	12	5.6574e-05
Ktn1	4.82959e-06	10	6	12	5.6574e-05
Nol6	4.79104e-06	2	8	12	5.6574e-05
Pja2	4.81788e-06	2	10	12	5.6574e-05
Shank2	4.81788e-06	8	6	12	5.6574e-05
Slc39a8	4.80815e-06	8	8	12	5.6574e-05
Usp28	4.82959e-06	10	6	12	5.6574e-05
Ythdf2	4.82959e-06	2	6	12	5.6574e-05
Ube2s	5.02799e-06	12	8	12	5.88477e-05
Hsp90b1	5.03711e-06	4	8	12	5.88538e-05
Neurl3	5.03711e-06	4	8	12	5.88538e-05
Hacd3	5.07106e-06	2	6	12	5.88984e-05
Mplkip	5.07106e-06	6	6	12	5.88984e-05
Pde4c	5.07106e-06	10	6	12	5.88984e-05
Prpf4	5.07106e-06	2	6	12	5.88984e-05
Rbm45	5.07106e-06	4	6	12	5.88984e-05
Rhbdf2	5.07106e-06	4	6	12	5.88984e-05
Ttc1	5.07106e-06	2	6	12	5.88984e-05
Ccdc134	5.10907e-06	2	8	12	5.92895e-05
Bcl2l11	5.25859e-06	10	6	12	6.09729e-05
Rars2	5.27187e-06	2	8	12	6.10752e-05
2810013P06Rik	5.31254e-06	6	6	12	6.13904e-05
Ccdc126	5.31254e-06	4	6	12	6.13904e-05
Dnaaf5	5.31254e-06	2	6	12	6.13904e-05
Gng11	5.36452e-06	8	4	12	6.18865e-05
Mrps22	5.36452e-06	4	8	12	6.18865e-05
Anapc5	5.53547e-06	8	8	12	6.32717e-05
Arhgef10l	5.53547e-06	8	4	12	6.32717e-05
Bmp2k	5.53547e-06	8	8	12	6.32717e-05
Ddx18	5.52152e-06	2	6	12	6.32717e-05
Fbxl14	5.53547e-06	2	8	12	6.32717e-05
Gpcpd1	5.52152e-06	2	2	12	6.32717e-05
Gtpbp3	5.53547e-06	4	4	12	6.32717e-05
Hnrnpa0	5.53547e-06	2	4	12	6.32717e-05
Nktr	5.53547e-06	2	8	12	6.32717e-05
Ranbp10	5.53547e-06	6	8	12	6.32717e-05
Tmem104	5.52152e-06	2	8	12	6.32717e-05
Phf6	5.62247e-06	4	6	12	6.41589e-05
Tox	5.62247e-06	10	6	12	6.41589e-05
Rfx4	5.78444e-06	8	6	12	6.59523e-05
Arhgap6	5.79906e-06	8	8	12	6.60639e-05
Ampd2	5.91646e-06	2	8	12	6.69554e-05
Elmod2	5.90359e-06	2	6	12	6.69554e-05
Ets2	5.90359e-06	2	6	12	6.69554e-05
Gck	5.91646e-06	2	8	12	6.69554e-05
Isy1	5.90359e-06	4	6	12	6.69554e-05
Scamp4	5.90359e-06	4	6	12	6.69554e-05
Tgfa	5.91646e-06	4	4	12	6.69554e-05
Wdr24	5.90359e-06	6	6	12	6.69554e-05
Arhgef18	6.06375e-06	4	4	12	6.83959e-05
Dennd1a	6.06266e-06	8	8	12	6.83959e-05
Hars	6.06375e-06	4	8	12	6.83959e-05
Hnrnpul2	6.06266e-06	2	8	12	6.83959e-05
Tmem199	6.276e-06	12	10	12	7.07317e-05
Casp8	6.29391e-06	2	6	12	7.08751e-05
1810046K07Rik	6.36694e-06	8	8	12	7.09385e-05
Acsm1	6.36694e-06	12	4	12	7.09385e-05
Cds2	6.36694e-06	8	4	12	7.09385e-05
D19Bwg1357e	6.36694e-06	2	8	12	7.09385e-05
Dnajc3	6.36694e-06	4	8	12	7.09385e-05
H2-Ob	6.36694e-06	8	4	12	7.09385e-05
Heatr3	6.36694e-06	2	8	12	7.09385e-05
Lpar6	6.36694e-06	4	8	12	7.09385e-05
Madd	6.36694e-06	8	4	12	7.09385e-05
Ranbp3l	6.36694e-06	8	8	12	7.09385e-05
Slc35f6	6.36694e-06	2	8	12	7.09385e-05
Tbc1d8b	6.32226e-06	2	10	12	7.09385e-05
Zmynd19	6.36694e-06	12	8	12	7.09385e-05
4833420G17Rik	6.5385e-06	10	6	12	7.25546e-05
Fnbp1l	6.5385e-06	4	6	12	7.25546e-05
Ftsj2	6.5385e-06	2	6	12	7.25546e-05
Gin1	6.5385e-06	2	6	12	7.25546e-05
Wdr75	6.5385e-06	2	6	12	7.25546e-05
Anp32e	6.67013e-06	4	8	12	7.38355e-05
Cldn14	6.67013e-06	4	4	12	7.38355e-05
Rfxank	6.67013e-06	4	4	12	7.38355e-05
Ibtk	6.72604e-06	2	10	12	7.43341e-05
Slc7a6os	6.72604e-06	2	2	12	7.43341e-05
Cyp2g1	6.86543e-06	10	6	12	7.5448e-05
Ddx51	6.86543e-06	2	6	12	7.5448e-05
Ppp1r1b	6.86543e-06	6	6	12	7.5448e-05
Rbm15b	6.86543e-06	2	6	12	7.5448e-05
Slc50a1	6.86543e-06	6	6	12	7.5448e-05
Smn1	6.86543e-06	2	6	12	7.5448e-05
Wdr4	6.86543e-06	2	6	12	7.5448e-05
Map7d1	6.9682e-06	4	4	12	7.64546e-05
Sf1	6.9682e-06	4	4	12	7.64546e-05
Irf6	7.02062e-06	8	4	12	7.69064e-05
Srp19	7.02062e-06	2	8	12	7.69064e-05
1810034E14Rik	7.19235e-06	8	6	12	7.84735e-05
Elf2	7.19235e-06	10	6	12	7.84735e-05
Gorasp1	7.19235e-06	12	6	12	7.84735e-05
Nup88	7.18295e-06	2	6	12	7.84735e-05
Stim2	7.18903e-06	4	2	12	7.84735e-05
Capza1	7.31661e-06	2	8	12	7.97021e-05
Mtap	7.31661e-06	4	8	12	7.97021e-05
Zbtb24	7.53136e-06	12	10	12	8.19762e-05
Rab8a	7.5957e-06	4	6	12	8.25452e-05
Rangap1	7.5957e-06	4	6	12	8.25452e-05
Bcl7b	7.66502e-06	2	8	12	8.29034e-05
Cdyl	7.66502e-06	10	8	12	8.29034e-05
Chdh	7.66502e-06	8	4	12	8.29034e-05
Cops3	7.66502e-06	2	8	12	8.29034e-05
Efna1	7.66502e-06	4	8	12	8.29034e-05
Fam26f	7.66178e-06	10	2	12	8.29034e-05
Gm6484	7.72268e-06	12	10	12	8.34611e-05
Mup20	7.87332e-06	4	2	12	8.50219e-05
3010026O09Rik	8.00028e-06	6	8	12	8.59182e-05
Ehmt1	8.00028e-06	2	4	12	8.59182e-05
Gm11974	7.97548e-06	2	6	12	8.59182e-05
Hnrnpf	8.00028e-06	2	8	12	8.59182e-05
Kcnj8	8.00028e-06	8	4	12	8.59182e-05
Plin5	7.97548e-06	2	6	12	8.59182e-05
Snrpa	8.00028e-06	4	8	12	8.59182e-05
Ext1	8.26698e-06	6	4	12	8.86433e-05
Nrbf2	8.26698e-06	2	6	12	8.86433e-05
Pou2f1	8.30507e-06	8	4	12	8.8982e-05
Arhgef5	8.35527e-06	4	6	12	8.931e-05
D930016D06Rik	8.35527e-06	4	6	12	8.931e-05
Gata4	8.35527e-06	4	6	12	8.931e-05
Carhsp1	8.40029e-06	8	8	12	8.95813e-05
Rnf167	8.40029e-06	8	8	12	8.95813e-05
Trp53	8.40029e-06	4	4	12	8.95813e-05
Bloc1s4	8.56868e-06	12	10	12	9.13058e-05
Eef1e1	8.66065e-06	2	6	12	9.2214e-05
Dtwd1	8.70055e-06	2	8	12	9.25668e-05
Dock6	8.8145e-06	6	6	12	9.35609e-05
Ngdn	8.8145e-06	4	6	12	9.35609e-05
Sgpl1	8.8145e-06	6	6	12	9.35609e-05
Mmp14	9.17692e-06	2	8	12	9.72569e-05
Nbeal2	9.17692e-06	2	8	12	9.72569e-05
AU019823	9.25523e-06	2	6	12	9.74077e-05
Bud13	9.25523e-06	12	6	12	9.74077e-05
Cherp	9.25523e-06	2	6	12	9.74077e-05
Clec2h	9.25523e-06	8	6	12	9.74077e-05
Fst	9.20032e-06	4	8	12	9.74077e-05
Hsf4	9.25523e-06	2	6	12	9.74077e-05
Spty2d1	9.25523e-06	2	6	12	9.74077e-05
Wnt5b	9.25523e-06	4	6	12	9.74077e-05
Zfp9	9.25523e-06	2	6	12	9.74077e-05
Armcx5	9.63577e-06	8	4	12	0.000100485
Creld1	9.63577e-06	4	4	12	0.000100485
Filip1	9.63577e-06	8	4	12	0.000100485
Gm16548	9.63577e-06	12	4	12	0.000100485
Mat2b	9.63577e-06	8	8	12	0.000100485
Qrsl1	9.63577e-06	4	4	12	0.000100485
Rbm12	9.63577e-06	2	8	12	0.000100485
Stap2	9.63577e-06	4	4	12	0.000100485
Tbccd1	9.63577e-06	2	8	12	0.000100485
Trmt6	9.63577e-06	2	8	12	0.000100485
Zfp84	9.58784e-06	12	8	12	0.000100485
Zscan26	9.63577e-06	2	4	12	0.000100485
Cstf3	9.69596e-06	4	6	12	0.000101036
Hp	1.00946e-05	4	4	12	0.00010503
Wdr5b	1.00946e-05	6	4	12	0.00010503
Yap1	1.01071e-05	4	4	12	0.00010508
Alyref2	1.02181e-05	4	6	12	0.000105832
Hdac5	1.02181e-05	8	6	12	0.000105832
Map2k3	1.02181e-05	2	6	12	0.000105832
Mbd1	1.02181e-05	12	6	12	0.000105832
Trp53i11	1.02181e-05	6	6	12	0.000105832
Cyp4a32	1.05172e-05	8	8	12	0.000108683
Fbxo8	1.05172e-05	8	8	12	0.000108683
Spata2	1.05172e-05	12	8	12	0.000108683
Prps1l3	1.05309e-05	2	8	12	0.000108743
Arl13b	1.05535e-05	8	4	12	0.000108893
Brca2	1.0729e-05	10	6	12	0.000110206
Clcn6	1.0729e-05	8	6	12	0.000110206
Hhat	1.0729e-05	8	6	12	0.000110206
Klhl25	1.0729e-05	2	6	12	0.000110206
Sdr39u1	1.0729e-05	8	6	12	0.000110206
Tomm40l	1.0729e-05	10	6	12	0.000110206
Arntl	1.0772e-05	4	2	12	0.000110482
Zfpl1	1.0772e-05	4	6	12	0.000110482
1700030C10Rik	1.1043e-05	6	8	12	0.000112586
Abcc4	1.1043e-05	8	4	12	0.000112586
Arl2bp	1.1043e-05	10	4	12	0.000112586
Ccdc97	1.1043e-05	2	8	12	0.000112586
Coq9	1.10123e-05	8	8	12	0.000112586
Rhobtb1	1.1043e-05	2	4	12	0.000112586
Rnf19b	1.1043e-05	8	8	12	0.000112586
Slc22a17	1.1043e-05	8	4	12	0.000112586
Tcp11l2	1.10575e-05	10	4	12	0.00011265
Angptl4	1.124e-05	10	6	12	0.000114338
Ttc27	1.124e-05	4	6	12	0.000114338
Raver1	1.12875e-05	2	4	12	0.000114737
Arl16	1.15689e-05	12	8	12	0.000117423
Rab3a	1.15689e-05	2	4	12	0.000117423
Acpp	1.16955e-05	8	6	12	0.000118532
Traf5	1.16955e-05	4	6	12	0.000118532
Fam222b	1.17509e-05	2	6	12	0.000119005
Crtc2	1.18329e-05	8	6	12	0.000119747
Hmgb3	1.20424e-05	8	8	12	0.000121597
Phka2	1.20424e-05	8	8	12	0.000121597
Snapin	1.20424e-05	8	8	12	0.000121597
Gpkow	1.20672e-05	2	6	12	0.000121758
Rfx5	1.20947e-05	4	8	12	0.000121856
Supt7l	1.20947e-05	2	4	12	0.000121856
Gpatch11	1.24246e-05	4	6	12	0.000124537
Nus1	1.24246e-05	4	6	12	0.000124537
Pank1	1.24246e-05	10	6	12	0.000124537
Pola2	1.24246e-05	10	6	12	0.000124537
Rpl3	1.24246e-05	4	6	12	0.000124537
Smim11	1.24246e-05	2	6	12	0.000124537
Trit1	1.24246e-05	10	6	12	0.000124537
Phkg1	1.25396e-05	8	10	12	0.000125598
1810055G02Rik	1.25563e-05	12	4	12	0.000125637
Abca1	1.26419e-05	2	10	12	0.000125637
B3gnt8	1.26445e-05	8	4	12	0.000125637
Drg1	1.26445e-05	2	8	12	0.000125637
Fam47e	1.26445e-05	2	8	12	0.000125637
Mfsd7c	1.26445e-05	8	8	12	0.000125637
Nup35	1.26445e-05	2	8	12	0.000125637
Polr3f	1.26445e-05	2	4	12	0.000125637
Ppcs	1.26445e-05	2	8	12	0.000125637
Szrd1	1.26445e-05	6	4	12	0.000125637
Thap11	1.26445e-05	12	8	12	0.000125637
Crtc3	1.26907e-05	6	4	12	0.000126004
Kank1	1.27395e-05	8	4	12	0.000126123
Ovca2	1.27395e-05	2	8	12	0.000126123
Slc10a3	1.27395e-05	2	8	12	0.000126123
Sp4	1.27395e-05	8	4	12	0.000126123
Tmtc2	1.2865e-05	12	6	12	0.000127274
C330021F23Rik	1.30162e-05	8	6	12	0.000128583
Spsb3	1.30162e-05	4	6	12	0.000128583
Ap3b1	1.31367e-05	8	10	12	0.00012968
Sun1	1.32466e-05	8	8	12	0.000130483
Tnfaip2	1.32466e-05	4	8	12	0.000130483
Utp14a	1.32466e-05	12	8	12	0.000130483
Hes6	1.33215e-05	2	8	12	0.000131126
Fcer2a	1.36887e-05	6	6	12	0.000134546
Tmem229a	1.36887e-05	4	6	12	0.000134546
Mef2c	1.37766e-05	8	4	12	0.000135119
Mrpl50	1.37766e-05	2	8	12	0.000135119
Tnfaip1	1.37766e-05	4	8	12	0.000135119
Tspan13	1.38488e-05	8	4	12	0.00013573
Tbc1d2b	1.39598e-05	2	4	12	0.00013672
Api5	1.39876e-05	4	6	12	0.000136796
Kif1bp	1.39876e-05	12	6	12	0.000136796
Tmprss2	1.41995e-05	4	6	12	0.00013877
Ccar2	1.44654e-05	8	4	12	0.000140167
Cwc25	1.44654e-05	2	4	12	0.000140167
Hdlbp	1.44654e-05	4	8	12	0.000140167
Jak2	1.44654e-05	8	4	12	0.000140167
Nr2c2	1.44654e-05	8	4	12	0.000140167
Plau	1.44509e-05	8	4	12	0.000140167
Pnldc1	1.43731e-05	10	6	12	0.000140167
Rasl2-9	1.44654e-05	8	8	12	0.000140167
Serpinb8	1.43731e-05	8	6	12	0.000140167
Smarca2	1.44654e-05	2	8	12	0.000140167
Ubc	1.44654e-05	4	8	12	0.000140167
Zfp790	1.44509e-05	2	4	12	0.000140167
Ddx41	1.46626e-05	2	8	12	0.000141877
Vhl	1.46564e-05	12	10	12	0.000141877
Abt1	1.4815e-05	2	4	12	0.00014325
Gemin6	1.50576e-05	2	6	12	0.000145287
Phlpp1	1.50576e-05	8	6	12	0.000145287
Slc16a1	1.50576e-05	4	6	12	0.000145287
Fam120b	1.51543e-05	2	4	12	0.000145809
Fas	1.51543e-05	4	8	12	0.000145809
Mical1	1.51543e-05	8	4	12	0.000145809
Snx21	1.51543e-05	8	8	12	0.000145809
Pxmp4	1.53608e-05	12	8	12	0.000147589
Wdr5	1.53608e-05	2	8	12	0.000147589
Actl6a	1.5742e-05	4	6	12	0.000150872
Avl9	1.57466e-05	8	4	12	0.000150872
Orc4	1.57466e-05	2	8	12	0.000150872
Tes	1.57466e-05	4	8	12	0.000150872
Edrf1	1.58431e-05	2	4	12	0.000151372
Eif2ak3	1.58431e-05	2	8	12	0.000151372
Eif3b	1.58192e-05	4	6	12	0.000151372
Nfil3	1.58431e-05	4	4	12	0.000151372
Aimp2	1.59186e-05	2	8	12	0.000151882
Apex2	1.59186e-05	12	6	12	0.000151882
Jmjd4	1.6442e-05	2	8	12	0.000156766
Dhx30	1.6534e-05	2	8	12	0.000157096
Dnaja3	1.6534e-05	2	8	12	0.000157096
Gclc	1.6534e-05	8	4	12	0.000157096
Knop1	1.6534e-05	2	8	12	0.000157096
Papss1	1.6534e-05	4	8	12	0.000157096
Dcaf10	1.66101e-05	2	6	12	0.000157382
Gm2061	1.66101e-05	2	6	12	0.000157382
Gtf2ird1	1.66101e-05	6	6	12	0.000157382
Tmem125	1.66101e-05	4	6	12	0.000157382
Gsdmd	1.66767e-05	4	2	12	0.000157794
Slc4a1ap	1.66767e-05	2	6	12	0.000157794
Limch1	1.68591e-05	8	4	12	0.0001593
Thumpd1	1.68591e-05	2	8	12	0.0001593
Irf2bp2	1.7085e-05	10	2	12	0.000161323
Ace	1.73213e-05	8	4	12	0.00016288
Aldh1a2	1.73213e-05	8	8	12	0.00016288
Cars2	1.73213e-05	4	8	12	0.00016288
Cic	1.73213e-05	4	8	12	0.00016288
Nol11	1.73213e-05	2	8	12	0.00016288
Pex26	1.73213e-05	12	8	12	0.00016288
Gm17762	1.74011e-05	8	6	12	0.000163406
Lysmd3	1.74011e-05	2	6	12	0.000163406
Noa1	1.7662e-05	2	8	12	0.000165741
Tnrc6a	1.77928e-05	8	4	12	0.000166855
1810019D21Rik	1.79826e-05	6	8	12	0.000168059
Ikbkap	1.79826e-05	2	8	12	0.000168059
Numa1	1.79826e-05	8	4	12	0.000168059
Pqbp1	1.79826e-05	2	8	12	0.000168059
Snx10	1.79826e-05	4	4	12	0.000168059
Dbnl	1.81008e-05	4	8	12	0.000169006
Eif4b	1.81086e-05	12	4	12	0.000169006
Gtf2e2	1.82483e-05	2	4	12	0.000170193
Zfp335	1.82626e-05	4	6	12	0.00017021
Calu	1.88817e-05	4	8	12	0.000175384
Cwc22	1.88817e-05	4	4	12	0.000175384
Fh1	1.88817e-05	2	8	12	0.000175384
Nhsl1	1.88817e-05	4	8	12	0.000175384
Utp20	1.88817e-05	2	8	12	0.000175384
Lingo4	1.89628e-05	8	6	12	0.000176017
Galnt7	1.90389e-05	4	2	12	0.000176484
Rnd3	1.90389e-05	12	10	12	0.000176484
Cdc42ep1	1.91757e-05	12	6	12	0.000177032
Lin37	1.91757e-05	4	6	12	0.000177032
Nt5m	1.91757e-05	2	6	12	0.000177032
Themis	1.91757e-05	10	6	12	0.000177032
Ube2u	1.91757e-05	12	6	12	0.000177032
Uxs1	1.91757e-05	4	6	12	0.000177032
Asb8	1.93655e-05	2	4	12	0.000178424
Mmp15	1.93655e-05	4	4	12	0.000178424
Zscan22	1.936e-05	12	10	12	0.000178424
Oxnad1	1.97809e-05	4	8	12	0.000182128
B4gat1	2.00888e-05	8	6	12	0.000184343
Kif5b	2.00888e-05	2	6	12	0.000184343
Pycr2	2.00888e-05	4	6	12	0.000184343
Sash1	2.00888e-05	8	6	12	0.000184343
Ube2t	2.00888e-05	8	6	12	0.000184343
Derl1	2.02416e-05	2	8	12	0.00018562
Cebpd	2.02877e-05	2	4	12	0.000185918
Ap5b1	2.05182e-05	2	8	12	0.000187578
Eif4enif1	2.05647e-05	6	2	12	0.000187578
Hdac2	2.05647e-05	4	6	12	0.000187578
Kctd7	2.05182e-05	2	8	12	0.000187578
Krr1	2.05647e-05	2	6	12	0.000187578
Pacsin3	2.05227e-05	12	10	12	0.000187578
Ptpn21	2.05647e-05	4	6	12	0.000187578
Lsr	2.068e-05	4	8	12	0.000188503
Rufy3	2.10019e-05	8	6	12	0.000191311
Clp1	2.10619e-05	2	6	12	0.000191347
Eppk1	2.10619e-05	2	6	12	0.000191347
Gigyf1	2.10619e-05	8	6	12	0.000191347
Ube2n	2.10619e-05	4	6	12	0.000191347
Ap2b1	2.15441e-05	4	8	12	0.000194181
Arhgap18	2.15441e-05	8	8	12	0.000194181
Baz2b	2.15441e-05	8	4	12	0.000194181
Ctdp1	2.15441e-05	2	4	12	0.000194181
Fzd4	2.15441e-05	8	8	12	0.000194181
Golgb1	2.15441e-05	2	4	12	0.000194181
Mrps23	2.15441e-05	2	8	12	0.000194181
Nabp1	2.15441e-05	2	8	12	0.000194181
Rbmxl1	2.15441e-05	2	8	12	0.000194181
Sugp2	2.15441e-05	4	8	12	0.000194181
Timm23	2.15441e-05	2	8	12	0.000194181
Zfp691	2.1544e-05	2	6	12	0.000194181
Hnrnph1	2.21149e-05	4	6	12	0.000198281
Ide	2.21149e-05	6	6	12	0.000198281
Nr2f6	2.21149e-05	4	6	12	0.000198281
Pcsk7	2.21149e-05	4	6	12	0.000198281
Rlim	2.21149e-05	2	6	12	0.000198281
Smarcad1	2.21149e-05	2	6	12	0.000198281
Stt3b	2.21149e-05	4	6	12	0.000198281
Ube2q1	2.21149e-05	12	6	12	0.000198281
Sephs2	2.22489e-05	8	6	12	0.000199351
Actr1a	2.257e-05	2	8	12	0.000201174
Faap24	2.257e-05	12	4	12	0.000201174
Golt1b	2.257e-05	2	8	12	0.000201174
Pafah1b2	2.257e-05	2	8	12	0.000201174
Sf3a2	2.257e-05	12	8	12	0.000201174
Slc12a6	2.257e-05	8	4	12	0.000201174
Sowahb	2.257e-05	2	4	12	0.000201174
Ube4a	2.257e-05	2	8	12	0.000201174
Zfp213	2.26512e-05	12	8	12	0.000201767
Asap1	2.3168e-05	8	6	12	0.000205701
Ercc5	2.3168e-05	10	6	12	0.000205701
Kiz	2.31332e-05	12	4	12	0.000205701
Rab32	2.3168e-05	4	6	12	0.000205701
Usp38	2.3168e-05	2	6	12	0.000205701
D930015E06Rik	2.3391e-05	8	8	12	0.000207009
Fam114a1	2.33444e-05	4	6	12	0.000207009
Hbp1	2.3391e-05	8	8	12	0.000207009
Lama4	2.3391e-05	8	4	12	0.000207009
Smim14	2.3391e-05	4	8	12	0.000207009
Enpp4	2.35959e-05	4	8	12	0.000208418
Nans	2.35959e-05	4	4	12	0.000208418
Nt5dc3	2.35959e-05	2	4	12	0.000208418
Frmd8	2.42211e-05	2	6	12	0.000213802
Cyp26b1	2.42657e-05	6	6	12	0.000214057
Ccdc47	2.45605e-05	2	8	12	0.000215685
Cdc42se1	2.45605e-05	2	8	12	0.000215685
Dab2ip	2.45605e-05	8	4	12	0.000215685
Gtse1	2.45605e-05	10	8	12	0.000215685
Oaz1-ps	2.45605e-05	8	8	12	0.000215685
Sec16a	2.45605e-05	2	8	12	0.000215685
Tk1	2.45605e-05	8	8	12	0.000215685
Gpn3	2.51127e-05	2	2	12	0.000220392
Brwd1	2.5476e-05	2	8	12	0.000222892
Gpn2	2.5479e-05	2	6	12	0.000222892
Papd7	2.5476e-05	4	2	12	0.000222892
Sde2	2.5479e-05	12	6	12	0.000222892
Zfp407	2.5476e-05	4	8	12	0.000222892
Sf3a1	2.56275e-05	2	8	12	0.000224048
4930481A15Rik	2.57301e-05	8	4	12	0.000224371
Dpy19l1	2.57301e-05	4	4	12	0.000224371
Kpna6	2.57301e-05	2	8	12	0.000224371
Zbtb40	2.57301e-05	2	8	12	0.000224371
Slc30a10	2.6643e-05	4	4	12	0.000232037
Smc4	2.6643e-05	8	8	12	0.000232037
Foxp1	2.66922e-05	8	6	12	0.00023217
Rnls	2.66922e-05	8	6	12	0.00023217
Rpph1	2.68996e-05	6	8	12	0.000233528
Scamp1	2.68996e-05	12	4	12	0.000233528
Zbtb8a	2.68996e-05	2	8	12	0.000233528
Cenpl	2.79752e-05	8	8	12	0.000240425
Clint1	2.79195e-05	2	10	12	0.000240425
Cuedc1	2.79752e-05	8	4	12	0.000240425
Fzd6	2.79752e-05	8	4	12	0.000240425
Gpr157	2.79752e-05	8	8	12	0.000240425
Hnf4aos	2.79752e-05	8	8	12	0.000240425
Irs2	2.79195e-05	10	2	12	0.000240425
Mast2	2.79752e-05	4	8	12	0.000240425
Meis2	2.79055e-05	6	6	12	0.000240425
Mlst8	2.79752e-05	2	8	12	0.000240425
Mphosph8	2.77383e-05	2	6	12	0.000240425
Ncoa5	2.77383e-05	4	2	12	0.000240425
Pdhx	2.79287e-05	4	6	12	0.000240425
Sec11a	2.79287e-05	4	6	12	0.000240425
Unc93a	2.79752e-05	8	8	12	0.000240425
Zranb2	2.79752e-05	4	8	12	0.000240425
Atad5	2.85772e-05	6	6	12	0.000245445
Lrrc8a	2.89992e-05	2	6	12	0.000248912
Dhx33	2.93252e-05	2	6	12	0.000250767
Ggps1	2.93252e-05	12	6	12	0.000250767
Llph	2.93252e-05	2	6	12	0.000250767
Mb21d2	2.93252e-05	6	6	12	0.000250767
Rrp7a	2.93252e-05	2	6	12	0.000250767
Tubgcp2	2.93073e-05	8	8	12	0.000250767
Slc38a9	2.96121e-05	8	10	12	0.000253062
Fam102a	3.00061e-05	2	6	12	0.000256109
Ywhag	3.00061e-05	4	6	12	0.000256109
5830473C10Rik	3.07216e-05	6	6	12	0.000261239
Alkbh3	3.06395e-05	12	4	12	0.000261239
Dnajb4	3.07216e-05	2	6	12	0.000261239
Fbxo42	3.07216e-05	2	6	12	0.000261239
Rab36	3.07216e-05	4	6	12	0.000261239
Sfxn5	3.07216e-05	6	6	12	0.000261239
D030028A08Rik	3.10222e-05	2	10	12	0.000263467
Pax5	3.10222e-05	10	2	12	0.000263467
Psmd12	3.11659e-05	2	6	12	0.000264523
E2f4	3.1435e-05	2	6	12	0.000266642
Atxn7l3	3.18373e-05	12	4	12	0.00026839
Dcaf7	3.18373e-05	8	4	12	0.00026839
Fam207a	3.18373e-05	2	8	12	0.00026839
Gm20257	3.18373e-05	2	8	12	0.00026839
Me3	3.18373e-05	8	8	12	0.00026839
Mtmr4	3.18373e-05	2	8	12	0.00026839
Rusc2	3.18373e-05	2	8	12	0.00026839
Tgm2	3.18373e-05	4	8	12	0.00026839
Utp6	3.18373e-05	2	8	12	0.00026839
Yae1d1	3.18373e-05	2	8	12	0.00026839
E230016M11Rik	3.21181e-05	10	6	12	0.000270258
Set	3.21127e-05	4	6	12	0.000270258
Supt16	3.21127e-05	2	6	12	0.000270258
Yipf6	3.23588e-05	4	6	12	0.000272117
Actr5	3.33533e-05	2	8	12	0.000279107
Dock8	3.33533e-05	8	8	12	0.000279107
F11r	3.33533e-05	4	8	12	0.000279107
Leprotl1	3.33533e-05	4	4	12	0.000279107
Phf23	3.33533e-05	12	8	12	0.000279107
Pptc7	3.33533e-05	10	8	12	0.000279107
Rreb1	3.33533e-05	2	8	12	0.000279107
Wdr46	3.33533e-05	4	4	12	0.000279107
1700123O20Rik	3.37183e-05	2	6	12	0.000281301
Gfra1	3.37183e-05	2	6	12	0.000281301
Lims2	3.37183e-05	12	6	12	0.000281301
Ninj1	3.37183e-05	4	6	12	0.000281301
Nlrp5-ps	3.37183e-05	6	6	12	0.000281301
Atf4	3.39768e-05	2	6	12	0.000283285
Gas2	3.48694e-05	8	8	12	0.00029055
Cul2	3.53239e-05	4	6	12	0.000293622
Fbxl3	3.53103e-05	8	4	12	0.000293622
Polr3e	3.53239e-05	2	6	12	0.000293622
Tssc1	3.53239e-05	6	6	12	0.000293622
Mrto4	3.55947e-05	4	6	12	0.000295693
Ccdc28a	3.62017e-05	10	4	12	0.000299825
Coro1b	3.62017e-05	12	4	12	0.000299825
Edem3	3.62017e-05	2	8	12	0.000299825
Fam198a	3.62017e-05	4	8	12	0.000299825
Tfdp2	3.62017e-05	8	8	12	0.000299825
Irf2	3.63854e-05	10	4	12	0.000301165
Gpr19	3.66107e-05	8	8	12	0.000302846
Cep76	3.68867e-05	2	6	12	0.000304945
Lgr4	3.69296e-05	8	6	12	0.000305115
Ctps	3.79256e-05	2	8	12	0.000312589
Gdf15	3.79256e-05	4	8	12	0.000312589
Lrfn3	3.79256e-05	4	8	12	0.000312589
Per1	3.79256e-05	10	8	12	0.000312589
Chrna4	3.81604e-05	8	4	12	0.000314335
Fzd7	3.82345e-05	12	10	12	0.000314756
Prdm10	3.84412e-05	8	6	12	0.000316267
Fam129b	3.8731e-05	8	6	12	0.000317887
Hspa1b	3.8731e-05	2	6	12	0.000317887
Lppos	3.8731e-05	10	6	12	0.000317887
Zbed3	3.8731e-05	6	6	12	0.000317887
Smpd3	3.91709e-05	4	8	12	0.000321113
Srp9	3.91709e-05	2	8	12	0.000321113
S1pr1	3.92109e-05	2	8	12	0.000321247
Adgrg6	3.96494e-05	8	4	12	0.000324452
Rps6ka2	3.96494e-05	8	4	12	0.000324452
H13	4.02717e-05	2	8	12	0.00032915
Ift46	4.02717e-05	10	6	12	0.00032915
Stat5b	4.04509e-05	10	2	12	0.000330418
Gimap9	4.04831e-05	12	10	12	0.000330484
Chchd4	4.05754e-05	2	6	12	0.000331039
Syne3	4.08108e-05	12	4	12	0.000332761
Arg1	4.11295e-05	2	4	12	0.000333373
Clic1	4.11295e-05	8	4	12	0.000333373
Ddx1	4.11295e-05	4	8	12	0.000333373
Golga3	4.11295e-05	2	8	12	0.000333373
Oasl1	4.11295e-05	4	8	12	0.000333373
Rpf2	4.11295e-05	2	8	12	0.000333373
Taf12	4.11295e-05	4	4	12	0.000333373
Trio	4.11295e-05	8	4	12	0.000333373
Trmt12	4.11295e-05	2	8	12	0.000333373
Zranb3	4.11295e-05	10	8	12	0.000333373
Mapre1	4.11714e-05	2	8	12	0.000333515
Slc6a6	4.15032e-05	8	4	12	0.000336004
Cbx2	4.23286e-05	8	6	12	0.000342282
Fam206a	4.23286e-05	4	6	12	0.000342282
Btg1	4.24109e-05	10	2	12	0.000342744
Creb3l2	4.3088e-05	2	8	12	0.000347191
Lbp	4.3088e-05	4	4	12	0.000347191
Pacsin2	4.3088e-05	8	4	12	0.000347191
Piezo1	4.3088e-05	8	4	12	0.000347191
Wwc1	4.3088e-05	4	8	12	0.000347191
Exog	4.31319e-05	2	6	12	0.00034734
9330159M07Rik	4.44451e-05	8	6	12	0.000356655
Dapk2	4.44451e-05	4	6	12	0.000356655
Gm3435	4.44451e-05	6	6	12	0.000356655
Khdrbs1	4.44451e-05	2	6	12	0.000356655
Psmc5	4.44451e-05	4	6	12	0.000356655
Rnf126	4.44451e-05	2	6	12	0.000356655
Cnot3	4.50925e-05	2	6	12	0.000361427
Msrb3	4.50692e-05	4	4	12	0.000361427
Nkiras1	4.56535e-05	2	8	12	0.000365495
Ywhah	4.56535e-05	4	8	12	0.000365495
Ap4m1	4.66887e-05	6	8	12	0.000371825
Cgn	4.66124e-05	6	4	12	0.000371825
Cxcl11	4.65615e-05	4	6	12	0.000371825
Eif2ak1	4.66887e-05	12	4	12	0.000371825
Esco1	4.66887e-05	2	4	12	0.000371825
Fbln1	4.66887e-05	8	4	12	0.000371825
Rab43	4.66887e-05	12	4	12	0.000371825
Slain2	4.66887e-05	2	8	12	0.000371825
Smim15	4.66887e-05	2	8	12	0.000371825
Tmem18	4.69325e-05	2	8	12	0.000373332
Wdr36	4.69325e-05	6	6	12	0.000373332
Irgq	4.73505e-05	2	8	12	0.000376438
Tmx1	4.75953e-05	4	6	12	0.000378164
Myrf	4.76312e-05	6	4	12	0.00037823
Cpsf4l	4.85258e-05	10	6	12	0.00038511
43715	4.8912e-05	4	8	12	0.000387501
Exosc4	4.8912e-05	2	8	12	0.000387501
Neurl4	4.8912e-05	2	8	12	0.000387501
Otud6b	4.9726e-05	2	10	12	0.000393494
Smad7	4.9718e-05	10	8	12	0.000393494
Ppp3ca	4.97962e-05	10	8	12	0.000393822
Riok2	5.04333e-05	2	4	12	0.00039863
B4galt5	5.09521e-05	4	6	12	0.000402498
Ccrl2	5.11353e-05	8	4	12	0.000403712
H2afx	5.14237e-05	2	6	12	0.000405755
Ccser2	5.25711e-05	4	8	12	0.00041457
Clcn3	5.2955e-05	2	8	12	0.000416636
Cops8	5.2955e-05	2	8	12	0.000416636
Pigc	5.2955e-05	6	8	12	0.000416636
Zmiz1	5.2955e-05	8	4	12	0.000416636
Fxyd6	5.33784e-05	8	6	12	0.000419003
Inpp5k	5.33784e-05	10	6	12	0.000419003
Sarnp	5.33784e-05	4	6	12	0.000419003
Traf3ip1	5.33784e-05	2	6	12	0.000419003
Cct7	5.54002e-05	4	10	12	0.00043398
Gripap1	5.54766e-05	4	4	12	0.00043398
Itgb5	5.54002e-05	8	6	12	0.00043398
Nol9	5.54766e-05	2	4	12	0.00043398
Ptk2	5.54766e-05	8	4	12	0.00043398
Zcchc11	5.54766e-05	10	4	12	0.00043398
G630090E17Rik	5.58046e-05	4	6	12	0.000436297
Zbtb21	5.6669e-05	4	4	12	0.000442801
Cml1	5.71545e-05	10	4	12	0.00044634
Eva1c	5.76868e-05	4	2	12	0.00045024
Brip1	5.80383e-05	10	6	12	0.000451952
Fam193a	5.79983e-05	8	4	12	0.000451952
Lrrc14	5.80383e-05	2	6	12	0.000451952
Zfp35	5.80383e-05	2	6	12	0.000451952
B3gnt2	5.83547e-05	12	6	12	0.000452357
C4a	5.83547e-05	2	6	12	0.000452357
Gm32511	5.83547e-05	10	6	12	0.000452357
H2-Bl	5.83547e-05	2	6	12	0.000452357
Rdh13	5.83547e-05	12	6	12	0.000452357
Slc1a4	5.83547e-05	4	6	12	0.000452357
St7l	5.83547e-05	4	6	12	0.000452357
Zfp871	5.83547e-05	8	6	12	0.000452357
Esr1	5.93675e-05	4	8	12	0.000459687
Tirap	5.93675e-05	4	8	12	0.000459687
Abhd13	6.00122e-05	12	8	12	0.000463367
Atg13	6.00122e-05	2	8	12	0.000463367
Copa	6.00122e-05	4	8	12	0.000463367
Ppp1r3b	6.00122e-05	2	8	12	0.000463367
Zmym3	6.00122e-05	8	4	12	0.000463367
Lrpap1	6.052e-05	8	8	12	0.000467024
Bmyc	6.11335e-05	2	6	12	0.000469377
Cdipt	6.11335e-05	4	6	12	0.000469377
Cela2a	6.11335e-05	10	6	12	0.000469377
Eif3l	6.11335e-05	4	6	12	0.000469377
Hacl1	6.10312e-05	8	8	12	0.000469377
Lrit2	6.11335e-05	10	6	12	0.000469377
Ribc1	6.11335e-05	6	6	12	0.000469377
Rin3	6.11335e-05	4	6	12	0.000469377
Tor1a	6.11335e-05	2	6	12	0.000469377
2310033P09Rik	6.28699e-05	2	4	12	0.000479747
C77080	6.28699e-05	10	4	12	0.000479747
Fip1l1	6.28699e-05	2	8	12	0.000479747
Map4k3	6.28699e-05	8	4	12	0.000479747
Mark2	6.28699e-05	4	4	12	0.000479747
Nelfa	6.28699e-05	4	4	12	0.000479747
Sdf2l1	6.28699e-05	4	4	12	0.000479747
Tm7sf3	6.28699e-05	8	4	12	0.000479747
Tmcc1	6.28699e-05	4	4	12	0.000479747
Ubox5	6.28699e-05	2	4	12	0.000479747
Zfp608	6.28699e-05	8	4	12	0.000479747
9430037G07Rik	6.30416e-05	4	8	12	0.000480521
Erlin2	6.30416e-05	8	4	12	0.000480521
Ap1b1	6.45309e-05	4	8	12	0.000491325
Rtp3	6.45309e-05	4	4	12	0.000491325
Gata6	6.47177e-05	2	8	12	0.0004922
Myh9	6.47177e-05	4	8	12	0.0004922
Map3k13	6.57276e-05	4	8	12	0.000499326
Nav1	6.57276e-05	8	4	12	0.000499326
Ces2g	6.67681e-05	6	6	12	0.000504987
Cpsf6	6.67681e-05	4	6	12	0.000504987
Cstf2	6.67681e-05	4	6	12	0.000504987
Ctu1	6.67681e-05	2	6	12	0.000504987
Fbxl6	6.67681e-05	2	6	12	0.000504987
Morc3	6.67681e-05	2	6	12	0.000504987
Slc40a1	6.67681e-05	10	6	12	0.000504987
Wwp2	6.67681e-05	8	6	12	0.000504987
Capn5	6.70465e-05	8	2	12	0.000506812
Zfp598	6.76038e-05	4	4	12	0.000510743
Fga	6.79536e-05	12	8	12	0.000511409
Hist2h2aa2	6.79536e-05	6	8	12	0.000511409
Ppp2ca	6.79536e-05	2	8	12	0.000511409
Rybp	6.79536e-05	2	4	12	0.000511409
Sbf2	6.79536e-05	8	8	12	0.000511409
Traf4	6.79536e-05	12	4	12	0.000511409
Zbtb5	6.79536e-05	2	8	12	0.000511409
Sox6	6.85854e-05	8	8	12	0.00051588
1810009A15Rik	6.99476e-05	4	6	12	0.000524971
Klhdc7a	6.99476e-05	8	6	12	0.000524971
Pycrl	6.99476e-05	4	6	12	0.000524971
Slc16a6	6.99476e-05	4	6	12	0.000524971
Fbxo32	7.00102e-05	8	6	12	0.000525153
Git2	7.03988e-05	2	6	12	0.000527779
Abcb1b	7.06206e-05	4	2	12	0.000529152
Acat1	7.11895e-05	8	8	12	0.000531667
Bmp6	7.11895e-05	8	4	12	0.000531667
Pcgf6	7.11895e-05	4	4	12	0.000531667
Rabif	7.11895e-05	2	8	12	0.000531667
Ripk4	7.11895e-05	2	4	12	0.000531667
Rnmtl1	7.11895e-05	12	8	12	0.000531667
Nkrf	7.26865e-05	2	6	12	0.00054196
Papd4	7.26865e-05	6	6	12	0.00054196
Tjp3	7.26865e-05	4	6	12	0.00054196
Homer2	7.32213e-05	2	8	12	0.00054476
Tapt1	7.3127e-05	10	6	12	0.00054476
Ttyh2	7.32213e-05	6	4	12	0.00054476
Usp32	7.32213e-05	8	4	12	0.00054476
Raph1	7.34146e-05	4	8	12	0.000545605
Ss18	7.34146e-05	2	8	12	0.000545605
Wbscr27	7.37511e-05	8	6	12	0.000547808
Asb13	7.44253e-05	8	4	12	0.000551917
Fuk	7.44253e-05	6	4	12	0.000551917
Hexim1	7.44253e-05	2	8	12	0.000551917
Fam53a	7.5079e-05	12	10	12	0.000556162
Rbm25	7.50643e-05	6	4	12	0.000556162
Atf7	7.63208e-05	8	6	12	0.000562619
Gpam	7.63208e-05	6	6	12	0.000562619
Sertad1	7.63208e-05	12	6	12	0.000562619
Setd8	7.63208e-05	4	6	12	0.000562619
Spg21	7.63208e-05	10	6	12	0.000562619
Supt6	7.63208e-05	2	6	12	0.000562619
Tbp	7.63208e-05	2	6	12	0.000562619
Zdhhc7	7.63208e-05	12	6	12	0.000562619
Zfp146	7.63208e-05	2	6	12	0.000562619
Arhgap17	7.68824e-05	2	8	12	0.000565236
Atp2b1	7.68824e-05	4	8	12	0.000565236
Casp3	7.68824e-05	8	8	12	0.000565236
Dnajc5	7.68824e-05	2	8	12	0.000565236
Lrrc32	7.68596e-05	4	8	12	0.000565236
Zscan20	7.80728e-05	4	2	12	0.00057368
Tubgcp6	7.86388e-05	12	10	12	0.000577529
Rnf43	7.92631e-05	12	6	12	0.000581801
Senp1	7.947e-05	2	4	12	0.000583007
Ift20	7.99552e-05	4	6	12	0.000585938
Ubtd1	7.99552e-05	12	6	12	0.000585938
Atf7ip	8.05435e-05	8	4	12	0.000588045
Atp2b4	8.05435e-05	8	4	12	0.000588045
Dnajc28	8.05435e-05	8	8	12	0.000588045
Edem2	8.05435e-05	4	4	12	0.000588045
Gprc5b	8.05435e-05	8	4	12	0.000588045
Tbc1d22a	8.05435e-05	8	8	12	0.000588045
Tnfrsf12a	8.05435e-05	2	8	12	0.000588045
Pcmt1	8.11216e-05	2	8	12	0.00059195
Zfr	8.12313e-05	2	10	12	0.000592434
Eml2	8.23428e-05	8	10	12	0.000600221
Cln5	8.27744e-05	4	8	12	0.000602725
Rad50	8.27744e-05	8	8	12	0.000602725
Ciao1	8.30375e-05	2	2	12	0.000603677
Lrrcc1	8.30064e-05	8	6	12	0.000603677
Rhbdd3	8.30375e-05	10	6	12	0.000603677
Vps4a	8.31586e-05	2	4	12	0.000604236
Ddx5	8.35895e-05	2	6	12	0.000607044
1700001C19Rik	8.42045e-05	10	4	12	0.000610539
Adck4	8.42045e-05	2	8	12	0.000610539
Zfp862-ps	8.42045e-05	2	8	12	0.000610539
Mavs	8.42499e-05	4	6	12	0.000610544
Gdf6	8.49264e-05	2	8	12	0.00061512
9530082P21Rik	8.54262e-05	4	8	12	0.000618413
Abhd4	8.69131e-05	8	8	12	0.000622704
Alad	8.71567e-05	2	6	12	0.000622704
Ankrd32	8.69131e-05	8	8	12	0.000622704
Csgalnact1	8.69131e-05	8	4	12	0.000622704
Dusp8	8.69131e-05	4	8	12	0.000622704
Eif3m	8.71567e-05	4	6	12	0.000622704
Fut11	8.71567e-05	2	6	12	0.000622704
Gcnt2	8.69131e-05	2	4	12	0.000622704
Gmeb1	8.71567e-05	4	6	12	0.000622704
Id3	8.62639e-05	12	10	12	0.000622704
Itpripl1	8.69131e-05	8	4	12	0.000622704
Mfap1b	8.69131e-05	2	4	12	0.000622704
Mfsd5	8.69131e-05	2	8	12	0.000622704
Mtmr11	8.71567e-05	4	6	12	0.000622704
Nucks1	8.71567e-05	2	6	12	0.000622704
Numb	8.71567e-05	4	6	12	0.000622704
Orc2	8.71567e-05	2	6	12	0.000622704
Proser2	8.69131e-05	2	4	12	0.000622704
Sox4	8.69131e-05	4	8	12	0.000622704
Taf1d	8.71567e-05	12	6	12	0.000622704
Trem2	8.62639e-05	4	2	12	0.000622704
Trp53inp1	8.71567e-05	6	6	12	0.000622704
Trp53rkb	8.69131e-05	2	8	12	0.000622704
Tuba1b	8.71567e-05	4	6	12	0.000622704
Zfand5	8.71567e-05	8	6	12	0.000622704
Samd1	8.72238e-05	4	6	12	0.000622858
Terf2ip	8.76085e-05	2	4	12	0.000625279
Acad10	8.78656e-05	8	4	12	0.00062646
Gfod1	8.78656e-05	10	8	12	0.00062646
Gcc1	8.91727e-05	2	6	12	0.000634787
Nipal3	8.91727e-05	8	6	12	0.000634787
Them6	8.91727e-05	4	6	12	0.000634787
Mterf3	9.02423e-05	2	8	12	0.000642067
Cflar	9.10518e-05	2	8	12	0.000646147
Gpr146	9.10518e-05	8	8	12	0.000646147
Osbp2	9.10518e-05	8	8	12	0.000646147
Ube2h	9.10518e-05	10	4	12	0.000646147
Usp1	9.10518e-05	2	8	12	0.000646147
Slc44a1	9.1307e-05	8	6	12	0.000647286
Usp19	9.1307e-05	2	6	12	0.000647286
Barhl1	9.34976e-05	6	8	12	0.00066042
D030056L22Rik	9.34976e-05	12	4	12	0.00066042
Gspt1	9.3419e-05	2	10	12	0.00066042
Map2k7	9.34976e-05	12	4	12	0.00066042
Mknk2	9.3419e-05	10	6	12	0.00066042
Sbds	9.3419e-05	2	2	12	0.00066042
Sdc1	9.3419e-05	6	6	12	0.00066042
2310057M21Rik	9.39688e-05	2	8	12	0.000663064
B230217O12Rik	9.39688e-05	6	8	12	0.000663064
Gpatch4	9.47544e-05	2	8	12	0.000667231
Map3k6	9.47544e-05	2	4	12	0.000667231
Phf5a	9.47544e-05	2	8	12	0.000667231
Zfp160	9.47544e-05	2	4	12	0.000667231
Med26	9.51906e-05	12	8	12	0.000669613
Ticam1	9.51906e-05	2	8	12	0.000669613
Foxa1	9.52624e-05	12	10	12	0.000669774
Atm	9.81724e-05	8	8	12	0.000688465
Ddx20	9.81724e-05	2	4	12	0.000688465
Ercc6	9.81724e-05	2	8	12	0.000688465
Etv6	9.81724e-05	4	8	12	0.000688465
Fam136a	9.81724e-05	2	8	12	0.000688465
Dnmt3a	9.89853e-05	10	6	12	0.0006931
Hsf1	9.89853e-05	4	2	12	0.0006931
Mcc	9.89853e-05	8	6	12	0.0006931
2810454H06Rik	9.93293e-05	6	8	12	0.000693771
Caprin2	9.94361e-05	10	6	12	0.000693771
Dpcd	9.93293e-05	12	4	12	0.000693771
Dph2	9.94361e-05	2	6	12	0.000693771
Nmt1	9.94361e-05	4	6	12	0.000693771
Osbpl1a	9.94361e-05	10	6	12	0.000693771
Pkdcc	9.92665e-05	4	4	12	0.000693771
Cspp1	0.000102847	2	4	12	0.00071611
Fam214b	0.000102847	10	8	12	0.00071611
Pop1	0.000102847	2	8	12	0.00071611
Sulf2	0.000102847	8	8	12	0.00071611
1600014C10Rik	0.000104171	10	6	12	0.000722753
Ccnk	0.000104171	12	6	12	0.000722753
Dnajb1	0.000104171	2	6	12	0.000722753
Mt1	0.000104171	12	6	12	0.000722753
Pcm1	0.000104171	6	6	12	0.000722753
Prkra	0.000104171	10	6	12	0.000722753
Ptprj	0.000104171	6	6	12	0.000722753
Aspg	0.000105015	10	6	12	0.000728241
E130102H24Rik	0.000105142	10	2	12	0.000728752
B3galt6	0.000105524	2	8	12	0.000731029
Foxk2	0.000105884	12	10	12	0.000732777
Top1	0.000105884	2	8	12	0.000732777
Atxn1l	0.000107522	8	4	12	0.000743365
Stbd1	0.000107499	12	4	12	0.000743365
Phldb3	0.000108906	4	6	12	0.000752553
Strbp	0.000109033	6	8	12	0.000752667
Ypel2	0.000109033	8	4	12	0.000752667
Slc38a3	0.000109789	10	6	12	0.000757503
Asxl1	0.0001108	8	4	12	0.000761795
Cdk7	0.0001108	2	4	12	0.000761795
Coq10a	0.0001108	12	4	12	0.000761795
Loh12cr1	0.0001108	2	8	12	0.000761795
Rab18	0.000110712	2	10	12	0.000761795
Recql5	0.0001108	4	4	12	0.000761795
Rnf215	0.0001108	2	8	12	0.000761795
Zfp945	0.000111243	8	6	12	0.000764453
Isg20	0.000112197	2	8	12	0.000770623
Bbc3	0.000112597	6	6	12	0.000772741
Sdad1	0.000112618	2	8	12	0.000772741
4430402I18Rik	0.000113338	8	6	12	0.000776121
Kremen1	0.000113338	10	6	12	0.000776121
Pik3c2g	0.000113338	6	6	12	0.000776121
Plaa	0.000113338	4	6	12	0.000776121
1700052K11Rik	0.000113559	4	4	12	0.000777244
[truncated: 11,683 more rows]
