# Supplementary material for: 12-h clock regulation of genetic information flow by XBP1s
Source: PLoS Biol. 2020 Jan 14;18(1):e3000580. doi: 10.1371/journal.pbio.3000580 (PMC6959563; doi:10.1371/journal.pbio.3000580)
Supplement: S7 Table — Tab 1: DODR analysis demonstrating differentially expressed 12-h genes that have a lower amplitude in XBP1 LKO mice. Tab 2: DODR analysis demonstrating differentially expressed 12-h genes that have a higher amplitude in XBP1 LKO mice. Tab 3: the list of 1,573 XBP1s-dependent 12-h cycling hepatic genes that are commonly identified by both eigenvalue and RAIN + DODR methods (FDR < 0.05). (XLSX) [file pbio.3000580.s014.xlsx]

## Sheet: INFO
Tab1: DODR analysis demonstrating differentially expressed 12h genes that have a lower amplitude in XBP1 LKO mice.
Tab2: DODR analysis demonstrating differentially expressed 12h genes that have a higher amplitude in XBP1 LKO mice.
Tab 3: The list of 1,573 XBP1s-dependent 12h-cycling hepatic genes that are commonly identified by both eigenvalue and RAIN+DODR methods (FDR<0.05).

## Sheet: Tab1
Gene	HANOVA	HarmNoisePred1	HarmNoisePred2	HarmScaleTest	robustDODR	robustHarmScaleTest	meta.p.val	meta.p.adj	AMP
Tfcp2l1	0.433994	1	0	0	0.936527	0.0985943	0	0	LOWER IN LKO
Prom1	0.261404	1	2.10942e-14	2.82885e-13	0.130716	0.744598	1.26565e-13	5.63849e-11	LOWER IN LKO
Sh3tc1	0.323305	1	6.23945e-14	7.47402e-13	0.176643	0.634684	3.74367e-13	1.11187e-10	LOWER IN LKO
Tmprss2	0.266213	1	1.0365e-12	1.31171e-11	0.482054	0.127903	6.21903e-12	1.38529e-09	LOWER IN LKO
Nus1	0.354561	1	2.2234e-11	2.32097e-10	0.0843614	0.167673	1.33404e-10	2.37726e-08	LOWER IN LKO
Sfrp1	0.281464	1	4.15987e-11	4.77717e-10	0.0737375	0.0159398	2.49592e-10	3.70645e-08	LOWER IN LKO
Ubd	0.223276	1	9.2371e-10	1.0889e-08	0.321484	0.0768376	5.54226e-09	7.05451e-07	LOWER IN LKO
Tnfrsf12a	0.194326	7.14149e-09	1	8.36803e-08	0.554364	0.796926	4.28489e-08	4.7723e-06	LOWER IN LKO
Wfs1	0.0396584	2.0237e-08	1	4.69148e-07	0.00601062	0.964898	1.21422e-07	1.20208e-05	LOWER IN LKO
Arfip2	0.404043	1	2.0693e-08	1.66255e-07	0.0446225	0.0122933	1.24158e-07	1.10625e-05	LOWER IN LKO
Alg2	0.00199846	0.997914	3.76389e-08	3.23858e-06	0.000735779	0.000533957	2.25834e-07	1.82925e-05	LOWER IN LKO
Usp20	0.710463	1	5.02348e-08	3.00855e-07	0.0805984	0.0113535	3.01409e-07	2.23796e-05	LOWER IN LKO
Cln6	0.224808	1	7.59783e-08	7.53477e-07	0.413249	0.952227	4.55869e-07	3.12446e-05	LOWER IN LKO
Vasn	0.0726717	1	1.32324e-07	2.12146e-06	0.0283029	0.00206667	7.93943e-07	5.05288e-05	LOWER IN LKO
Socs1	0.0932581	3.14576e-07	1	4.29769e-06	0.106229	0.849051	1.88745e-06	0.000112115	LOWER IN LKO
Tmem39a	0.0156871	0.999939	3.5448e-07	1.05746e-05	0.0056737	0.00163432	2.12688e-06	0.000118441	LOWER IN LKO
Tmem248	0.000308391	0.954624	3.77822e-07	6.1818e-05	4.10674e-05	0.00210494	2.26693e-06	0.000118814	LOWER IN LKO
Uckl1os	0.644838	1.04863e-06	1	5.67085e-06	0.989466	0.69478	6.29178e-06	0.000311443	LOWER IN LKO
Zfp35	0.894977	1	1.42612e-06	6.55777e-06	0.0385294	0.118945	8.5567e-06	0.000401264	LOWER IN LKO
Scfd2	1.96553e-06	0.00103899	0.0821108	0.245228	6.40861e-06	0.312348	1.17931e-05	0.000525384	LOWER IN LKO
Alg12	0.125167	1	2.47346e-06	2.60489e-05	0.0545114	0.00109164	1.48407e-05	0.000629668	LOWER IN LKO
Sms	0.347409	1	2.60256e-06	1.75084e-05	0.388119	0.307601	1.56153e-05	0.000632419	LOWER IN LKO
Golt1b	0.214809	1	2.99842e-06	2.46448e-05	0.0231623	0.00313875	1.79904e-05	0.000696931	LOWER IN LKO
Piezo1	0.171342	1	3.71648e-06	3.32023e-05	0.0155509	0.762358	2.22987e-05	0.000827839	LOWER IN LKO
Sec24d	9.23319e-05	0.812966	4.22546e-06	0.000877958	0.000184562	0.00228937	2.53525e-05	0.000903563	LOWER IN LKO
Tagln2	0.285371	1	4.68158e-06	3.30051e-05	0.216879	0.855604	2.80891e-05	0.000962593	LOWER IN LKO
Gfpt1	0.000838591	0.959649	6.00294e-06	0.000486052	0.00125945	0.0098922	3.60171e-05	0.00118856	LOWER IN LKO
Sec23b	0.000377472	0.91799	6.20822e-06	0.000693954	0.000386778	0.00226249	3.72487e-05	0.00118531	LOWER IN LKO
Gosr2	0.00027448	0.892875	6.93766e-06	0.000870419	0.000157757	0.00213201	4.16252e-05	0.0012789	LOWER IN LKO
Mlec	0.27344	1	7.29852e-06	5.08079e-05	0.103909	0.524119	4.37903e-05	0.00130057	LOWER IN LKO
Tbx2	0.196834	1	8.34668e-06	6.62511e-05	0.246527	0.925006	5.0079e-05	0.00143937	LOWER IN LKO
4931428F04Rik	0.0138924	0.99927	8.36668e-06	0.000204123	0.00829899	0.000357187	5.0199e-05	0.00139773	LOWER IN LKO
Cflar	0.0599028	0.999983	1.09709e-05	0.00014128	0.081224	0.00121246	6.58239e-05	0.00177724	LOWER IN LKO
Nedd9	0.168085	1	1.25256e-05	0.000103082	0.0892591	0.373742	7.51514e-05	0.00196941	LOWER IN LKO
Mfsd11	0.817982	1	1.3146e-05	5.4845e-05	0.697032	0.114595	7.88736e-05	0.0020079	LOWER IN LKO
Xbp1	0.123903	1.40115e-05	0.999999	0.000130041	0.146054	0.00227006	8.40661e-05	0.00208064	LOWER IN LKO
Vars	2.65198e-05	0.0103809	0.101886	0.513338	1.66116e-05	0.548529	9.96652e-05	0.00240005	LOWER IN LKO
Stmn1	0.0264849	0.999717	1.7161e-05	0.000298708	0.0330656	0.680325	0.000102961	0.00241417	LOWER IN LKO
Ces1f	0.0265463	2.05745e-05	0.999671	0.000351543	0.018176	0.0086647	0.000123441	0.00282014	LOWER IN LKO
Ssr3	0.0631893	0.999965	2.55877e-05	0.000298843	0.133156	0.000717065	0.000153517	0.00341958	LOWER IN LKO
Copg1	0.000361473	0.862982	3.24238e-05	0.00295182	0.000123222	0.0149454	0.000194527	0.0042274	LOWER IN LKO
Srprb	0.00233257	0.970281	3.94122e-05	0.00167829	0.00325681	0.00180059	0.00023645	0.00501611	LOWER IN LKO
Pard6g	0.795633	4.25206e-05	1	0.000164951	0.931692	0.651005	0.000255097	0.00528584	LOWER IN LKO
Cog3	0.00446823	0.985684	4.39519e-05	0.00142536	0.00797124	0.0014786	0.000263682	0.00533956	LOWER IN LKO
Gmps	0.000471311	0.870111	4.86912e-05	0.00376309	6.1434e-05	0.021405	0.000292112	0.00578381	LOWER IN LKO
Snrpa	0.527451	1	4.94275e-05	0.000225171	0.483655	0.00108958	0.000296528	0.00574362	LOWER IN LKO
Uso1	0.000113015	0.596227	0.000248254	0.0242924	5.83987e-05	0.0397817	0.000350341	0.00664158	LOWER IN LKO
Preb	6.15511e-05	0.173973	0.008969	0.38427	0.000165832	0.393955	0.00036925	0.0068542	LOWER IN LKO
Katnbl1	0.779331	1	7.55305e-05	0.000282604	0.226939	0.0310756	0.000453097	0.00823897	LOWER IN LKO
Zfp9	0.0910083	0.999962	7.57415e-05	0.000685923	0.151232	0.0066613	0.000454363	0.00809675	LOWER IN LKO
Ppp2r3a	0.651596	8.10572e-05	1	0.000324831	0.195942	0.312273	0.000486245	0.00849499	LOWER IN LKO
Sec22b	0.00345628	0.972706	8.20158e-05	0.00271422	0.00392003	0.0151659	0.000491994	0.00843013	LOWER IN LKO
Ctps	0.298735	1	9.83719e-05	0.00053472	0.025014	0.124929	0.000590086	0.00992013	LOWER IN LKO
Tmem214	9.91067e-05	0.0293451	0.109944	0.69201	0.000561189	0.606222	0.000594493	0.00980914	LOWER IN LKO
AW209491	0.0719815	0.999875	0.000111825	0.00106982	0.0220819	0.0241111	0.00067076	0.0108663	LOWER IN LKO
Tmem132a	0.190215	0.999995	0.00011534	0.000742628	0.0291177	0.77028	0.000691838	0.0110076	LOWER IN LKO
Ehhadh	0.154812	0.999988	0.000122576	0.000852886	0.169113	0.0125745	0.000735234	0.0114929	LOWER IN LKO
Ficd	0.0928915	0.999929	0.000131219	0.00111409	0.0403539	0.00879026	0.000787058	0.0120908	LOWER IN LKO
Zfp790	0.315094	0.999999	0.000136867	0.000706194	0.231629	0.00982778	0.000820924	0.0123973	LOWER IN LKO
Dnajb9	0.0450877	0.999448	0.000142498	0.00160044	0.0682716	0.00520692	0.000854681	0.012692	LOWER IN LKO
Orm1	0.640016	0.000153586	1	0.000587415	0.379858	0.065401	0.000921159	0.013455	LOWER IN LKO
Mis12	0.107016	0.999941	0.000159566	0.0012539	0.087849	0.00845691	0.000957012	0.0137532	LOWER IN LKO
Skiv2l	0.000167982	0.0615066	0.0834673	0.925447	0.000393924	0.924901	0.00100747	0.0142485	LOWER IN LKO
Gcc1	0.146932	0.999978	0.000168833	0.00116159	0.0707841	0.0139532	0.00101257	0.0140969	LOWER IN LKO
Rab1	0.0278679	0.997982	0.000186696	0.0024555	0.017174	0.0357681	0.00111965	0.0153479	LOWER IN LKO
Grpel2	0.133341	0.999956	0.000215749	0.00150403	0.182168	0.0490922	0.0012938	0.0174662	LOWER IN LKO
Uba5	0.0121768	0.990574	0.000216823	0.00385866	0.0240297	0.011441	0.00130023	0.0172912	LOWER IN LKO
Uap1	0.0667354	0.999611	0.000253028	0.00227853	0.0404508	0.00420574	0.00151721	0.0198798	LOWER IN LKO
Golga4	0.0795864	0.000263537	0.999742	0.00220413	0.0114032	0.208141	0.00158018	0.0204049	LOWER IN LKO
Gmppb	0.000499522	0.785302	0.000272842	0.0154345	0.000324749	0.0205236	0.00163593	0.0208231	LOWER IN LKO
Srp68	0.000279586	0.473762	0.00311476	0.123295	0.000582644	0.40412	0.00167635	0.0210369	LOWER IN LKO
Ubxn4	0.000846273	0.841257	0.000282368	0.0131115	0.00171168	0.0560365	0.00169301	0.020951	LOWER IN LKO
Gck	0.187593	0.999979	0.000286784	0.00169381	0.0699366	0.00867248	0.00171947	0.0209869	LOWER IN LKO
Bud13	0.70762	1	0.000307377	0.00106091	0.682405	0.797484	0.00184285	0.0221889	LOWER IN LKO
Cad	0.0003334	0.268198	0.019148	0.407601	0.000399596	0.26808	0.00199873	0.0237449	LOWER IN LKO
Mtf1	0.148807	0.99994	0.000346809	0.00219905	0.126811	0.0219118	0.00207905	0.0243741	LOWER IN LKO
Lmo4	0.522316	1	0.000361067	0.00138638	0.579982	0.908809	0.00216445	0.0250458	LOWER IN LKO
Alyref	0.0469521	0.998682	0.000368949	0.00364065	0.0250171	0.00833194	0.00221166	0.0252639	LOWER IN LKO
Ints2	0.138356	0.999915	0.000378657	0.00244661	0.0199823	0.147682	0.00226979	0.0255998	LOWER IN LKO
Mybbp1a	0.00414237	0.947103	0.000420172	0.0101853	0.00267112	0.0369715	0.00251839	0.0280485	LOWER IN LKO
Slc39a10	0.454497	0.999999	0.000431109	0.00171947	0.566357	0.0538686	0.00258387	0.0284226	LOWER IN LKO
Sec24c	0.00044094	0.169501	0.0530229	0.710563	0.00133955	0.696046	0.00264273	0.0287155	LOWER IN LKO
Trim27	0.0005761	0.603334	0.00261043	0.086484	0.000442879	0.278747	0.00265434	0.0284941	LOWER IN LKO
Qrsl1	0.0021282	0.70707	0.0057471	0.104152	0.000449791	0.854052	0.00269571	0.0285938	LOWER IN LKO
Pdcd11	0.0515886	0.998642	0.000462126	0.0042747	0.0499702	0.0104695	0.00276955	0.0290314	LOWER IN LKO
Setd7	0.100578	0.000479996	0.999712	0.00341682	0.0399315	0.886033	0.00287652	0.0298021	LOWER IN LKO
Sec11a	0.613415	1	0.000504711	0.00176007	0.284171	0.0498018	0.00302445	0.0309745	LOWER IN LKO
Slc17a9	0.000797087	0.728349	0.00121459	0.043223	0.000505434	0.042597	0.00302877	0.0306663	LOWER IN LKO
Anks3	0.385431	0.999996	0.000558776	0.00231672	0.0722266	0.0284302	0.00334797	0.0335174	LOWER IN LKO
Mars2	0.145477	0.999862	0.000599784	0.00360605	0.0726628	0.00989152	0.00359331	0.0355738	LOWER IN LKO
Dock6	0.172323	0.999914	0.000612773	0.00344215	0.110171	0.0200584	0.00367101	0.0359436	LOWER IN LKO
Pcnt	0.938667	0.000623586	1	0.00180078	0.620106	0.895348	0.00373569	0.0361793	LOWER IN LKO
Surf4	0.0013079	0.561159	0.00991431	0.180397	0.000631575	0.301416	0.00378347	0.0362481	LOWER IN LKO
Txlna	0.0845642	0.999372	0.00063322	0.00465912	0.0980684	0.00104971	0.00379331	0.0359557	LOWER IN LKO
Dnajc5	0.0172262	0.986933	0.00067237	0.00893974	0.00312719	0.0381495	0.00402745	0.0377732	LOWER IN LKO
Wdr77	0.00222582	0.480215	0.048453	0.294436	0.000722496	0.629505	0.00432715	0.0401614	LOWER IN LKO
Rsl1d1	0.00146658	0.427416	0.0265536	0.348721	0.000795736	0.479465	0.00476493	0.0437686	LOWER IN LKO
Arf4	0.000806536	0.264181	0.0431304	0.551834	0.00183317	0.50066	0.00482947	0.0439088	LOWER IN LKO
Zc3h7a	0.0131917	0.978329	0.0008178	0.0116468	0.0391861	0.0176492	0.00489678	0.044071	LOWER IN LKO
Pelo	0.014201	0.979681	0.000853478	0.0117526	0.0197136	0.0162683	0.00510996	0.0455297	LOWER IN LKO
Pdik1l	0.182853	0.999879	0.000876087	0.00461477	0.120201	0.009193	0.00524502	0.0462705	LOWER IN LKO
Ikbkap	0.00684018	0.195438	0.26771	0.905702	0.000885071	0.846145	0.00529869	0.0462856	LOWER IN LKO
Ddx56	0.000893713	0.0286358	0.340984	0.414994	0.00251423	0.167646	0.00535031	0.0462828	LOWER IN LKO
Kdelr2	0.000965343	0.581821	0.00598066	0.136533	0.00231833	0.151527	0.0057781	0.0495027	LOWER IN LKO
Card10	0.0992279	0.999283	0.000969407	0.00636189	0.167913	0.51944	0.00580236	0.0492372	LOWER IN LKO
Tmem41a	0.917367	1	0.00107935	0.0029838	0.746867	0.00927493	0.00645866	0.0542893	LOWER IN LKO
Pomgnt1	0.0943745	0.913433	0.0586039	0.203873	0.00112236	0.331875	0.0067153	0.055919	LOWER IN LKO
Ccdc134	0.0837391	0.998651	0.001186	0.00808043	0.112312	0.0279149	0.00709491	0.058533	LOWER IN LKO
Engase	0.162045	0.00118638	0.999733	0.00630863	0.104641	0.0296612	0.00709722	0.0580149	LOWER IN LKO
Erp44	0.580674	0.00119718	0.999997	0.00390897	0.404774	0.0312525	0.00716161	0.0580091	LOWER IN LKO
Abcf3	0.00121139	0.0556291	0.276433	0.590419	0.00127099	0.411516	0.00724636	0.0581668	LOWER IN LKO
Dennd2a	0.0475689	0.995451	0.00129373	0.0107409	0.0540761	0.114879	0.00773733	0.0615532	LOWER IN LKO
Tut1	0.112714	0.999111	0.00146194	0.008674	0.152507	0.0331863	0.00873966	0.0689118	LOWER IN LKO
Il1r1	0.510292	0.00152998	0.999991	0.00511301	0.874172	0.79683	0.00914484	0.0714742	LOWER IN LKO
Pde12	0.0509414	0.995235	0.00153	0.0120925	0.0254715	0.0293072	0.00914496	0.0708536	LOWER IN LKO
H2-Ob	0.588588	0.999995	0.00156878	0.00495164	0.529458	0.0451835	0.00937586	0.0720163	LOWER IN LKO
Fbxo42	0.0311956	0.988687	0.00162759	0.0152335	0.0125438	0.0665415	0.0097259	0.0740665	LOWER IN LKO
Tstd2	0.180433	0.999671	0.00167881	0.00821261	0.055712	0.0559312	0.0100307	0.0757401	LOWER IN LKO
Tmed3	0.00767819	0.934618	0.00175501	0.0266905	0.00882138	0.172486	0.010484	0.0784977	LOWER IN LKO
Glyctk	0.0949308	0.998333	0.00177995	0.0109612	0.059464	0.0146602	0.0106323	0.0789447	LOWER IN LKO
Ahnak	0.190557	0.00186526	0.999668	0.00882365	0.0477318	0.514055	0.0111395	0.0820273	LOWER IN LKO
Ncoa3	0.0564899	0.974766	0.00195755	0.00400351	0.0184487	0.0990231	0.011688	0.0853606	LOWER IN LKO
Akap17b	0.0579595	0.995113	0.00196136	0.0142663	0.141043	0.0160455	0.0117106	0.0848305	LOWER IN LKO
Smg5	0.487612	0.99998	0.00205689	0.00676779	0.368556	0.0341712	0.012278	0.0882236	LOWER IN LKO
Pgm3	0.0020973	0.0117013	0.612878	0.177528	0.0044693	0.139581	0.012518	0.0892281	LOWER IN LKO
Srp72	0.00210741	0.200826	0.130382	0.880637	0.0038175	0.831724	0.012578	0.0889447	LOWER IN LKO
Cyp3a11	0.590403	0.99999	0.00212798	0.00649043	0.72024	0.0599645	0.0127001	0.0891009	LOWER IN LKO
Gtf2ird2	0.116452	0.998644	0.00215867	0.0120142	0.0581867	0.0362576	0.0128823	0.0896729	LOWER IN LKO
St7l	0.365779	0.99994	0.00217152	0.00790884	0.377724	0.00499751	0.0129586	0.0895049	LOWER IN LKO
Arhgap6	0.131776	0.998951	0.00219717	0.0116594	0.206728	0.0195658	0.0131108	0.0898594	LOWER IN LKO
Trabd	0.00227054	0.412372	0.0431235	0.433416	0.0025335	0.437128	0.0135462	0.0921346	LOWER IN LKO
Ap4b1	0.0117707	0.932608	0.00352504	0.0407062	0.00230966	0.312485	0.0137782	0.0930029	LOWER IN LKO
Tubb6	0.00878064	0.00245937	0.929217	0.0335662	0.0115942	0.316186	0.0146658	0.0982496	LOWER IN LKO
Nploc4	0.00250617	0.262539	0.104142	0.745491	0.00314189	0.496089	0.0149431	0.0993607	LOWER IN LKO
Sstr2	0.723692	0.00253517	0.999994	0.00702665	0.722687	0.108339	0.0151149	0.0997586	LOWER IN LKO
Nvl	0.0101755	0.368078	0.166074	0.757585	0.00259879	0.455797	0.0154918	0.101494	LOWER IN LKO
Traf5	0.373402	0.999921	0.00261383	0.00924236	0.249557	0.0367447	0.0155808	0.101332	LOWER IN LKO
Mesdc2	0.198078	0.999496	0.00264869	0.0118116	0.215412	0.00598982	0.0157873	0.101931	LOWER IN LKO
Gca	0.359856	0.999908	0.00266037	0.00951659	0.181359	0.107464	0.0158564	0.101641	LOWER IN LKO
Klhl9	0.327808	0.99987	0.00274514	0.010126	0.147838	0.0548782	0.0163582	0.104108	LOWER IN LKO
Fem1a	0.0119367	0.00992056	0.869952	0.0926753	0.00277663	0.384131	0.0165445	0.104547	LOWER IN LKO
Nf2	0.203733	0.999453	0.00293639	0.0127883	0.124571	0.0315937	0.0174895	0.109741	LOWER IN LKO
Tmed10	0.00316621	0.262343	0.122547	0.786145	0.00298534	0.640162	0.0177789	0.110776	LOWER IN LKO
Tada2b	0.00770755	0.907767	0.00313429	0.0427074	0.00792424	0.100316	0.018659	0.115453	LOWER IN LKO
Lgr4	0.154089	0.9988	0.00317558	0.0151473	0.270808	0.0306175	0.0189029	0.116155	LOWER IN LKO
Depdc7	0.115618	0.00322142	0.997715	0.0170071	0.133672	0.111221	0.0191735	0.117011	LOWER IN LKO
Spty2d1	0.112933	0.997555	0.0032724	0.0173838	0.0588249	0.0303335	0.0194745	0.118039	LOWER IN LKO
Abca1	0.012008	0.936829	0.00329358	0.0382588	0.0164103	0.0241726	0.0195995	0.117994	LOWER IN LKO
Plcb4	0.0848887	0.691569	0.205198	0.563639	0.00348192	0.701428	0.0207105	0.123846	LOWER IN LKO
Sec23ip	0.0109231	0.912958	0.00469193	0.0525871	0.00350524	0.144435	0.020848	0.123837	LOWER IN LKO
Fam101b	0.185608	0.999044	0.00367843	0.0160836	0.0506363	0.540917	0.0218686	0.129039	LOWER IN LKO
Usp36	0.0737293	0.993651	0.00371903	0.0225645	0.0362511	0.175436	0.0221078	0.129592	LOWER IN LKO
Mogs	0.00374762	0.304724	0.111548	0.717355	0.00737245	0.657611	0.0222761	0.129725	LOWER IN LKO
Snx11	0.0696866	0.992729	0.0038546	0.0237263	0.0235104	0.0579595	0.0229059	0.132527	LOWER IN LKO
C2cd2l	0.48501	0.99993	0.00386379	0.0118446	0.162676	0.136355	0.0229599	0.131983	LOWER IN LKO
Zfp768	0.746418	0.999984	0.00402166	0.0104743	0.548755	0.013618	0.0238887	0.136441	LOWER IN LKO
Nup35	0.424414	0.999885	0.00402199	0.0128837	0.442192	0.00527746	0.0238906	0.135583	LOWER IN LKO
Nol6	0.00413193	0.261187	0.147053	0.834827	0.00539144	0.653133	0.0245369	0.13837	LOWER IN LKO
Traf3	0.0657842	0.991232	0.00419811	0.0260224	0.112701	0.00680935	0.0249258	0.139678	LOWER IN LKO
Golga1	0.137179	0.99771	0.00425711	0.0203251	0.119003	0.0117273	0.0252724	0.140735	LOWER IN LKO
Nemf	0.0305539	0.971394	0.00457517	0.036445	0.0162105	0.0136529	0.0271389	0.150191	LOWER IN LKO
Irf8	0.00798594	0.858499	0.00684676	0.0786416	0.00462087	0.266449	0.0274069	0.150738	LOWER IN LKO
Gm8898	0.00463683	0.77981	0.00792118	0.104497	0.00739671	0.108797	0.0275005	0.150325	LOWER IN LKO
Ddx49	0.00530673	0.157055	0.28165	0.829186	0.0048882	0.844802	0.0289731	0.157409	LOWER IN LKO
Rint1	0.00490895	0.810167	0.00630563	0.0860786	0.00614106	0.0673001	0.0290946	0.157111	LOWER IN LKO
Pcid2	0.0165528	0.0951315	0.589108	0.464632	0.00499465	0.447967	0.0295962	0.158857	LOWER IN LKO
Cacfd1	0.00506158	0.0409674	0.554719	0.342711	0.0099165	0.275741	0.0299878	0.159995	LOWER IN LKO
Atf3	0.14731	0.00519322	0.997433	0.0235015	0.0728372	0.146994	0.0307575	0.163125	LOWER IN LKO
Tsku	0.517605	0.999892	0.00539668	0.0155254	0.540201	0.00808533	0.0319463	0.168427	LOWER IN LKO
Nudt5	0.00644597	0.0869414	0.444032	0.542983	0.00546285	0.54116	0.0323327	0.169461	LOWER IN LKO
Heatr3	0.00735412	0.867262	0.00549221	0.0678747	0.0100955	0.0635796	0.0325041	0.169363	LOWER IN LKO
Rrp12	0.0344489	0.970927	0.00554949	0.0410397	0.0395432	0.0253725	0.0328384	0.17011	LOWER IN LKO
Adm	0.539211	0.999894	0.00573303	0.016134	0.786854	0.128502	0.0339089	0.174641	LOWER IN LKO
Srsf3	0.00585601	0.260626	0.183542	0.896175	0.0148841	0.862464	0.0346257	0.177307	LOWER IN LKO
Ppil1	0.862914	0.999972	0.00659258	0.0154071	0.813635	0.00593806	0.0351036	0.178727	LOWER IN LKO
Ftsj3	0.00611072	0.621509	0.0336842	0.283765	0.00851365	0.360462	0.0361088	0.182801	LOWER IN LKO
Ick	0.47346	0.999817	0.00616084	0.0180081	0.737815	0.144925	0.0364004	0.183236	LOWER IN LKO
Pdhx	0.00623454	0.0118468	0.774707	0.129863	0.0082928	0.275533	0.036829	0.184352	LOWER IN LKO
Mphosph8	0.309086	0.999368	0.00636404	0.0215609	0.128476	0.0724046	0.0375818	0.187069	LOWER IN LKO
Tspyl2	0.294235	0.999282	0.00637437	0.0219706	0.360656	0.103968	0.0376419	0.186327	LOWER IN LKO
Kpna6	0.0737505	0.988412	0.00646758	0.035987	0.0132606	0.216103	0.0381834	0.187964	LOWER IN LKO
Sec61a1	0.0065998	0.1361	0.346734	0.725874	0.0164541	0.473563	0.0389512	0.19069	LOWER IN LKO
Golga3	0.0099609	0.774589	0.0201543	0.169275	0.00679647	0.229525	0.0400922	0.195203	LOWER IN LKO
Srsf1	0.0616972	0.98366	0.0069432	0.0405778	0.132943	0.0348352	0.0409428	0.198261	LOWER IN LKO
Ap1b1	0.00702028	0.69292	0.0249266	0.219305	0.00984502	0.153109	0.0413893	0.19934	LOWER IN LKO
Ets2	0.276142	0.00714235	0.998994	0.0247937	0.379818	0.893637	0.0420961	0.201654	LOWER IN LKO
Cdk11b	0.0112249	0.370899	0.174955	0.768926	0.00715545	0.665788	0.042172	0.200937	LOWER IN LKO
Phrf1	0.181605	0.997409	0.00718699	0.0288522	0.205359	0.0466697	0.0423545	0.200733	LOWER IN LKO
Dhx30	0.0470385	0.975371	0.00718908	0.0457659	0.0184142	0.18699	0.0423666	0.199728	LOWER IN LKO
Fndc3b	0.00730164	0.276476	0.195805	0.896155	0.012317	0.912849	0.0430179	0.201731	LOWER IN LKO
Papd7	0.412917	0.999629	0.00730532	0.0219448	0.368145	0.121156	0.0430392	0.200774	LOWER IN LKO
Eif3b	0.00733512	0.514082	0.0695698	0.452502	0.0172407	0.473533	0.0432115	0.200528	LOWER IN LKO
Pogz	0.158839	0.996477	0.00738245	0.0309233	0.0811903	0.140553	0.0434852	0.200753	LOWER IN LKO
Actr1a	0.0823749	0.980031	0.0124773	0.0600136	0.00742286	0.311447	0.0437188	0.200791	LOWER IN LKO
Zgpat	0.0113999	0.686694	0.0418664	0.28148	0.00768404	0.693608	0.0452276	0.206655	LOWER IN LKO
Naa20	0.156007	0.996093	0.00777006	0.0325036	0.17579	0.847445	0.0457241	0.207858	LOWER IN LKO
Btg2	0.323324	0.00784139	0.999205	0.0254363	0.18493	0.3787	0.0461356	0.208664	LOWER IN LKO
Rrbp1	0.199929	0.00803164	0.997521	0.0306942	0.458452	0.128232	0.0472325	0.212546	LOWER IN LKO
Cep170b	0.154767	0.995648	0.00833191	0.0345893	0.144091	0.533227	0.0489616	0.21922	LOWER IN LKO
Wars	0.0091533	0.85436	0.00856642	0.0897872	0.00997387	0.0538543	0.0503103	0.224132	LOWER IN LKO
Nomo1	0.0542005	0.975598	0.00866159	0.0509243	0.0580121	0.0363794	0.0508571	0.225441	LOWER IN LKO
Cct4	0.0086738	0.159207	0.352728	0.760637	0.0241192	0.521815	0.0509272	0.224635	LOWER IN LKO
Emilin1	0.0087175	0.786002	0.0158348	0.146543	0.0333291	0.158948	0.0511782	0.22463	LOWER IN LKO
Tfg	0.107307	0.991061	0.00878621	0.0409848	0.320762	0.272547	0.0515728	0.225252	LOWER IN LKO
Fam98a	0.0233396	0.91498	0.0123209	0.0891024	0.00885074	0.0925486	0.0519432	0.225763	LOWER IN LKO
Ube2n	0.756823	0.999909	0.00906518	0.0214047	0.740343	0.032469	0.0531732	0.229987	LOWER IN LKO
Cldn14	0.116941	0.00907872	0.991958	0.040924	0.0524817	0.385944	0.0532508	0.22921	LOWER IN LKO
6430548M08Rik	0.0106047	0.522486	0.0900658	0.496289	0.00923001	0.259427	0.0541178	0.231822	LOWER IN LKO
Ik	0.00934162	0.817727	0.0129096	0.122721	0.0139508	0.192092	0.0547569	0.233437	LOWER IN LKO
Vasp	0.00937954	0.249514	0.252358	0.99651	0.0248097	0.834801	0.054974	0.233247	LOWER IN LKO
H2-K2	0.338	0.999032	0.00943034	0.0293884	0.121272	0.398887	0.0552647	0.233369	LOWER IN LKO
Frmd4b	0.686393	0.999859	0.00961198	0.0233297	0.465638	0.174529	0.0563037	0.236635	LOWER IN LKO
Oxct1	0.448127	0.999488	0.0098944	0.0277812	0.324893	0.470613	0.0579171	0.242273	LOWER IN LKO
Serpinh1	0.141797	0.993592	0.00991036	0.0412892	0.446042	0.6978	0.0580082	0.24152	LOWER IN LKO
Psen1	0.299537	0.998556	0.010113	0.0325489	0.16552	0.566958	0.0591643	0.245188	LOWER IN LKO
Ythdf1	0.0103015	0.703164	0.0343567	0.250043	0.0170063	0.215621	0.0602387	0.248485	LOWER IN LKO
Ublcp1	0.436807	0.999404	0.0103638	0.0291839	0.198916	0.0609143	0.0605939	0.248798	LOWER IN LKO
Ptpn2	0.76934	0.0104737	0.999883	0.0241734	0.833666	0.0482784	0.0612193	0.250213	LOWER IN LKO
Ccdc86	0.0105406	0.278552	0.24023	0.954033	0.0183216	0.708246	0.0616	0.250619	LOWER IN LKO
Kcnc3	0.710079	0.999843	0.0106387	0.0252077	0.791809	0.388674	0.0621583	0.251741	LOWER IN LKO
Morf4l2	0.0112766	0.514372	0.0979054	0.518535	0.0162564	0.359129	0.0657804	0.265205	LOWER IN LKO
Nktr	0.468457	0.999402	0.0114939	0.0311721	0.399144	0.0837273	0.0670119	0.268953	LOWER IN LKO
Trim39	0.0497351	0.963961	0.0116125	0.0666782	0.0698988	0.0427895	0.0676832	0.270429	LOWER IN LKO
Snx22	0.365942	0.998831	0.0118416	0.0348248	0.480739	0.137085	0.0689789	0.274376	LOWER IN LKO
Surf6	0.0503868	0.352329	0.417273	0.939101	0.0121955	0.914429	0.0709777	0.281072	LOWER IN LKO
Ddx27	0.0122184	0.0981123	0.528099	0.509809	0.0194387	0.402011	0.0711072	0.280339	LOWER IN LKO
Unc45a	0.0124114	0.32718	0.219565	0.874935	0.0276789	0.882104	0.0721957	0.283376	LOWER IN LKO
Senp3	0.0165823	0.398158	0.201911	0.783721	0.0125089	0.936975	0.0727451	0.28428	LOWER IN LKO
Tbc1d25	0.277795	0.996963	0.0146461	0.0459148	0.290943	0.0126335	0.073447	0.28577	LOWER IN LKO
Rars	0.0225454	0.469012	0.213442	0.665164	0.0126807	0.949365	0.0737125	0.285556	LOWER IN LKO
Nek9	0.028873	0.502972	0.198138	0.69222	0.0128817	0.503007	0.0748434	0.288682	LOWER IN LKO
H2-M3	0.0129305	0.583663	0.0799592	0.43545	0.0147652	0.583871	0.0751177	0.288491	LOWER IN LKO
Cep76	0.0130408	0.27781	0.270662	0.991756	0.0249268	0.968711	0.0757377	0.289624	LOWER IN LKO
Lrrc32	0.0342073	0.938048	0.0132969	0.0839368	0.0219863	0.168015	0.0771761	0.293863	LOWER IN LKO
Amer1	0.451844	0.999135	0.0134007	0.0360697	0.333087	0.0261016	0.0777584	0.29482	LOWER IN LKO
Dusp8	0.0713843	0.0188084	0.96292	0.0881473	0.0135195	0.634194	0.0784241	0.296084	LOWER IN LKO
Twf1	0.936444	0.99989	0.0135723	0.0283738	0.237289	0.707827	0.0787201	0.295948	LOWER IN LKO
Gcn1l1	0.0178387	0.103098	0.584123	0.483531	0.0142447	0.637574	0.0824819	0.308787	LOWER IN LKO
Eif2b4	0.025154	0.197801	0.47814	0.711198	0.0143457	0.866398	0.0830455	0.309596	LOWER IN LKO
Edrf1	0.273329	0.996917	0.0144702	0.0456896	0.162037	0.0906139	0.0837402	0.310885	LOWER IN LKO
Ttc3	0.0144835	0.830791	0.0189081	0.144387	0.0193474	0.345592	0.0838147	0.309871	LOWER IN LKO
Yrdc	0.0445583	0.949578	0.0145634	0.0830754	0.0715324	0.0916837	0.0842599	0.31023	LOWER IN LKO
Eif2s1	0.0147386	0.128555	0.49686	0.589872	0.0172192	0.708434	0.0852366	0.312534	LOWER IN LKO
Dpagt1	0.0147668	0.485745	0.134569	0.608588	0.0323189	0.500258	0.0853934	0.311826	LOWER IN LKO
Prpf4b	0.409573	0.99869	0.0148104	0.0406746	0.311779	0.0220646	0.0856363	0.311436	LOWER IN LKO
Ddx55	0.0149644	0.630455	0.072226	0.390574	0.0243242	0.412976	0.0864936	0.313276	LOWER IN LKO
Ppp6r1	0.0745439	0.656771	0.213961	0.599024	0.0151586	0.680438	0.0875736	0.315903	LOWER IN LKO
Fcer2a	0.885561	0.99983	0.0152164	0.0320033	0.915149	0.208045	0.0878947	0.315783	LOWER IN LKO
Rassf6	0.126791	0.986567	0.015457	0.062304	0.196336	0.181104	0.0892314	0.319298	LOWER IN LKO
Sec31a	0.0154936	0.700972	0.0513384	0.301586	0.0366484	0.369305	0.0894343	0.318744	LOWER IN LKO
Hspa4	0.0155622	0.36303	0.220243	0.840695	0.0279861	0.799237	0.0898151	0.318826	LOWER IN LKO
Cyp26b1	0.0580264	0.959747	0.0158582	0.0818716	0.0224315	0.135845	0.0914558	0.323362	LOWER IN LKO
Ncdn	0.044112	0.944847	0.0159015	0.0894925	0.0257967	0.0937707	0.0916957	0.322928	LOWER IN LKO
Actg1	0.198205	0.99322	0.0162557	0.0561423	0.402104	0.0721828	0.0936556	0.328532	LOWER IN LKO
Bbs7	0.517595	0.999115	0.0163657	0.0409792	0.781405	0.973872	0.0942633	0.329367	LOWER IN LKO
Utp18	0.133688	0.986675	0.0164347	0.0644642	0.17042	0.0619471	0.0946442	0.329406	LOWER IN LKO
2310015A10Rik	0.785562	0.999712	0.0164417	0.0357025	0.658615	0.290812	0.094683	0.328259	LOWER IN LKO
Zfp217	0.0165488	0.105918	0.564445	0.501613	0.0355496	0.437217	0.0952744	0.329029	LOWER IN LKO
Rbm10	0.338992	0.997566	0.0166166	0.0478719	0.407083	0.0619336	0.0956486	0.329046	LOWER IN LKO
Phldb1	0.0608774	0.902151	0.0430113	0.180405	0.0167257	0.773462	0.0962502	0.329842	LOWER IN LKO
Ihh	0.594529	0.999323	0.0171429	0.0407157	0.674799	0.156169	0.0985487	0.336425	LOWER IN LKO
Rwdd4a	0.288413	0.996347	0.0173629	0.0524578	0.151384	0.0459665	0.0997588	0.339256	LOWER IN LKO
Trmt10c	0.0581753	0.855582	0.0635868	0.24887	0.017661	0.560494	0.101396	0.343513	LOWER IN LKO
Sdad1	0.0188181	0.754115	0.0447003	0.258218	0.0178117	0.445863	0.102223	0.345002	LOWER IN LKO
Kif5b	0.33471	0.997129	0.0181036	0.051751	0.053665	0.769901	0.103823	0.349079	LOWER IN LKO
Ero1l	0.0817181	0.969471	0.0183774	0.0828623	0.0385765	0.129688	0.105321	0.352786	LOWER IN LKO
Saa3	0.178178	0.990346	0.0184068	0.0645756	0.245718	0.867483	0.105481	0.352	LOWER IN LKO
Ube2j1	0.0184222	0.807694	0.0299033	0.191462	0.0323571	0.0417504	0.105566	0.350968	LOWER IN LKO
Ercc6	0.0380432	0.858257	0.041214	0.199548	0.0185215	0.247922	0.106109	0.35146	LOWER IN LKO
Nip7	0.0294584	0.311498	0.365191	0.945858	0.0187399	0.801355	0.107301	0.354094	LOWER IN LKO
Magt1	0.113406	0.979891	0.0188668	0.0762785	0.0617141	0.0484514	0.107994	0.355065	LOWER IN LKO
Exog	0.417839	0.998101	0.0188809	0.0498446	0.357272	0.0718656	0.108071	0.354011	LOWER IN LKO
Mdn1	0.17877	0.990013	0.0189615	0.0661412	0.106954	0.0623064	0.108511	0.35415	LOWER IN LKO
Ncbp1	0.0820799	0.96848	0.0190445	0.0852088	0.0772952	0.0255903	0.108963	0.354328	LOWER IN LKO
Nif3l1	0.0191033	0.232913	0.381558	0.839776	0.0421821	0.82564	0.109283	0.354078	LOWER IN LKO
Clec4n	0.0854528	0.969822	0.0191974	0.0846842	0.118416	0.137211	0.109796	0.35445	LOWER IN LKO
D10Wsu102e	0.320452	0.0193638	0.996503	0.0556231	0.689373	0.572191	0.110701	0.356083	LOWER IN LKO
Abcb1b	0.356688	0.0195218	0.997164	0.0540655	0.521104	0.101442	0.111561	0.357557	LOWER IN LKO
Spcs3	0.247717	0.99414	0.0195536	0.0610387	0.383418	0.330238	0.111734	0.356827	LOWER IN LKO
Tubgcp6	0.0823199	0.0196432	0.967555	0.0873239	0.0231245	0.0912166	0.112221	0.357102	LOWER IN LKO
Clec2h	0.651157	0.999284	0.0199495	0.0450788	0.611574	0.112872	0.113884	0.361105	LOWER IN LKO
Tie1	0.0764882	0.168837	0.722805	0.496343	0.0202211	0.943468	0.115356	0.364477	LOWER IN LKO
Exoc8	0.345054	0.996696	0.0205539	0.0571342	0.384662	0.113383	0.117157	0.368859	LOWER IN LKO
Zfp322a	0.366495	0.997064	0.02065	0.0562361	0.40959	0.0390213	0.117677	0.369191	LOWER IN LKO
Gnl3l	0.0259172	0.885118	0.0208242	0.130773	0.0569306	0.207027	0.118618	0.370837	LOWER IN LKO
Jund	0.3683	0.02088	0.997041	0.0566826	0.372435	0.0627525	0.11892	0.370481	LOWER IN LKO
Gramd3	0.0237297	0.672561	0.0864546	0.397256	0.0210329	0.445044	0.119745	0.371751	LOWER IN LKO
Acbd3	0.0512958	0.938719	0.0213943	0.108506	0.0251609	0.336491	0.121693	0.376486	LOWER IN LKO
Pik3c2a	0.13361	0.981553	0.0214505	0.0805459	0.0321226	0.125623	0.121995	0.376117	LOWER IN LKO
G3bp1	0.121509	0.978099	0.0220829	0.0850429	0.0943345	0.101011	0.125394	0.385263	LOWER IN LKO
G6pc	0.967092	0.999704	0.0220878	0.043157	0.910854	0.0744896	0.125421	0.384021	LOWER IN LKO
Tmem80	0.303113	0.994888	0.0230207	0.0656839	0.134476	0.139558	0.130415	0.397944	LOWER IN LKO
Fasn	0.318123	0.995322	0.0230936	0.0648347	0.589197	0.785022	0.130804	0.397769	LOWER IN LKO
Tsc22d2	0.878463	0.999565	0.0232285	0.0465974	0.805961	0.144953	0.131524	0.398599	LOWER IN LKO
Pygo2	0.951128	0.999605	0.024635	0.0477885	0.846781	0.0232676	0.131733	0.397877	LOWER IN LKO
Mavs	0.246611	0.99236	0.0233398	0.0710483	0.137327	0.126	0.132118	0.397692	LOWER IN LKO
Rgs4	0.92382	0.0236063	0.999609	0.0464744	0.960335	0.438852	0.133537	0.400612	LOWER IN LKO
Naa15	0.0560961	0.53781	0.264957	0.746872	0.0238581	0.853618	0.134877	0.403274	LOWER IN LKO
Snip1	0.0238944	0.742606	0.0599169	0.301897	0.04676	0.197182	0.13507	0.4025	LOWER IN LKO
Kpna2	0.0724458	0.953119	0.0241488	0.107602	0.0845272	0.108005	0.136422	0.405173	LOWER IN LKO
Bet1l	0.0247997	0.403718	0.25153	0.842598	0.0880679	0.904631	0.139872	0.41404	LOWER IN LKO
Ube2g2	0.0249975	0.748475	0.0602921	0.299732	0.0317347	0.164659	0.140918	0.415756	LOWER IN LKO
Hspa5	0.637627	0.0253022	0.998801	0.0558679	0.427078	0.0571581	0.142528	0.419117	LOWER IN LKO
Ptcd2	0.150524	0.98088	0.025486	0.0895481	0.13067	0.0915745	0.143498	0.420581	LOWER IN LKO
Yap1	0.0255113	0.242865	0.419521	0.818122	0.0278738	0.749683	0.143631	0.419592	LOWER IN LKO
Ndufa4l2	0.448784	0.0256942	0.997243	0.0635283	0.469457	0.538829	0.144595	0.421027	LOWER IN LKO
Arhgef5	0.13474	0.977293	0.0257465	0.093509	0.330693	0.871586	0.14487	0.420455	LOWER IN LKO
Fxr2	0.461805	0.0259148	0.997369	0.0634051	0.32156	0.341597	0.145757	0.421653	LOWER IN LKO
Sh3yl1	0.138006	0.977717	0.0260697	0.0937765	0.0804703	0.0410514	0.146571	0.422637	LOWER IN LKO
Slc35e1	0.0321679	0.714237	0.0904346	0.380837	0.0260699	0.535858	0.146572	0.421277	LOWER IN LKO
Rrp15	0.0366529	0.557499	0.191215	0.64189	0.0261427	0.39937	0.146955	0.421019	LOWER IN LKO
Ubac1	0.758485	0.0264645	0.999152	0.0548714	0.68299	0.712557	0.148645	0.424496	LOWER IN LKO
Caskin2	0.347661	0.995074	0.0266291	0.0711647	0.4057	0.600926	0.149508	0.425597	LOWER IN LKO
Chchd4	0.582718	0.998356	0.0266809	0.0602685	0.366344	0.294867	0.14978	0.425012	LOWER IN LKO
Cluap1	0.527723	0.997891	0.0270016	0.062903	0.779309	0.282405	0.151459	0.428414	LOWER IN LKO
Rab6a	0.0458599	0.839821	0.0575333	0.24564	0.0270731	0.555642	0.151833	0.428111	LOWER IN LKO
Snrpd1	0.199247	0.986535	0.0270835	0.0862432	0.164131	0.157004	0.151888	0.426915	LOWER IN LKO
Dnpep	0.0786915	0.9521	0.0271194	0.115291	0.133878	0.0945937	0.152076	0.426098	LOWER IN LKO
Lrrc8a	0.294174	0.992989	0.0273034	0.0767096	0.267941	0.0812959	0.153037	0.427448	LOWER IN LKO
Nop14	0.0274235	0.487996	0.201912	0.70897	0.0502868	0.734532	0.153664	0.427859	LOWER IN LKO
Pgs1	0.0455865	0.91335	0.0276095	0.137992	0.0349688	0.252423	0.154635	0.429221	LOWER IN LKO
Lmnb2	0.262291	0.991202	0.0277242	0.080613	0.267452	0.131887	0.155233	0.429543	LOWER IN LKO
Rnf168	0.319704	0.993792	0.0278753	0.0760241	0.171661	0.129646	0.156021	0.430385	LOWER IN LKO
Itpkc	0.068877	0.914504	0.0422399	0.171576	0.02796	0.115911	0.156462	0.43027	LOWER IN LKO
Mettl6	0.43865	0.996627	0.0281026	0.0691447	0.205852	0.247327	0.157204	0.43098	LOWER IN LKO
Cracr2b	0.0481058	0.0829918	0.791927	0.322016	0.0281151	0.63669	0.157269	0.429836	LOWER IN LKO
Tbl2	0.251206	0.990323	0.0281221	0.0827211	0.198338	0.0410656	0.157305	0.428621	LOWER IN LKO
Ubfd1	0.0386306	0.894618	0.0290414	0.150898	0.0433723	0.0935848	0.162077	0.440276	LOWER IN LKO
Zfp568	0.0735835	0.607019	0.250816	0.678197	0.0292937	0.502264	0.163382	0.442472	LOWER IN LKO
1810043G02Rik	0.743475	0.998885	0.029557	0.0608492	0.902033	0.391878	0.164743	0.444805	LOWER IN LKO
Cactin	0.173262	0.981032	0.029855	0.0977836	0.163385	0.112326	0.166281	0.447602	LOWER IN LKO
Pwp2	0.0399401	0.894704	0.0300768	0.153615	0.0416247	0.0996394	0.167424	0.449321	LOWER IN LKO
Ywhag	0.135802	0.971996	0.0309632	0.108705	0.0611226	0.103881	0.171979	0.460159	LOWER IN LKO
Sec16b	0.577638	0.997768	0.0311184	0.0690906	0.448448	0.391347	0.172774	0.460903	LOWER IN LKO
Socs5	0.182543	0.981434	0.0311834	0.0997724	0.177488	0.179049	0.173107	0.460412	LOWER IN LKO
Trip11	0.0627925	0.928494	0.0317211	0.140126	0.0592596	0.227258	0.175856	0.466333	LOWER IN LKO
Farsa	0.0317499	0.702755	0.0947296	0.395563	0.0341289	0.486161	0.176003	0.465338	LOWER IN LKO
Erlin1	0.0331385	0.373185	0.323125	0.950374	0.031843	0.747969	0.176479	0.465214	LOWER IN LKO
Sucla2	0.420846	0.032052	0.99542	0.078473	0.360016	0.462827	0.177545	0.466645	LOWER IN LKO
Zfand2a	0.284274	0.990316	0.0325396	0.0900243	0.256049	0.545229	0.180028	0.471779	LOWER IN LKO
Ndufaf4	0.76256	0.993926	0.0721845	0.131935	0.679799	0.0325693	0.180179	0.47079	LOWER IN LKO
Ddx24	0.0331519	0.615313	0.143868	0.53328	0.0330963	0.700641	0.182854	0.476384	LOWER IN LKO
Mapk8ip3	0.436039	0.995476	0.0331814	0.0799369	0.404249	0.333607	0.183286	0.476116	LOWER IN LKO
P4ha1	0.426465	0.995215	0.0334197	0.0810015	0.622886	0.355428	0.184493	0.477859	LOWER IN LKO
Polr1a	0.176242	0.978519	0.0335479	0.107218	0.194624	0.148677	0.185142	0.47815	LOWER IN LKO
Rad21	0.475425	0.996126	0.0335555	0.0785165	0.519078	0.347494	0.18518	0.476866	LOWER IN LKO
Ppp1r13l	0.602316	0.0335925	0.997657	0.0728517	0.661586	0.401189	0.185367	0.475972	LOWER IN LKO
Vps4a	0.752531	0.998579	0.0338605	0.0682718	0.346216	0.574599	0.186722	0.478073	LOWER IN LKO
Gon4l	0.0366762	0.744633	0.0861262	0.355165	0.0340009	0.34878	0.187431	0.478513	LOWER IN LKO
Noc4l	0.0340119	0.251549	0.460683	0.793483	0.0421734	0.729001	0.187486	0.477287	LOWER IN LKO
Wdr12	0.0506013	0.904303	0.0346251	0.160209	0.0999473	0.286232	0.190576	0.48377	LOWER IN LKO
Tmem199	0.133807	0.966564	0.035381	0.121929	0.191995	0.122738	0.194372	0.492003	LOWER IN LKO
Nnmt	0.926739	0.0355395	0.999064	0.0665872	0.817543	0.640158	0.195165	0.492613	LOWER IN LKO
Myh9	0.100589	0.750037	0.182299	0.494412	0.035613	0.0694924	0.195533	0.492147	LOWER IN LKO
Lmna	0.290696	0.0356592	0.989324	0.0966194	0.134336	0.216595	0.195764	0.491341	LOWER IN LKO
Tbccd1	0.286669	0.988678	0.0365205	0.0990257	0.367812	0.122751	0.200065	0.500723	LOWER IN LKO
3830408C21Rik	0.385019	0.036633	0.993236	0.0905258	0.298215	0.264129	0.200625	0.500719	LOWER IN LKO
Eif4a1	0.0366648	0.3899	0.324117	0.935704	0.0573496	0.636504	0.200783	0.499715	LOWER IN LKO
Dsc2	0.153604	0.970823	0.0367631	0.120681	0.132828	0.103959	0.201272	0.499537	LOWER IN LKO
Rdh13	0.584785	0.99704	0.0368151	0.079639	0.459089	0.0514957	0.201531	0.49879	LOWER IN LKO
Trmt61a	0.0369825	0.798173	0.0632114	0.280006	0.0433246	0.170507	0.202363	0.499462	LOWER IN LKO
Rbm19	0.0492716	0.828512	0.0668143	0.270599	0.0370892	0.279702	0.202893	0.499387	LOWER IN LKO
Wdr75	0.0745598	0.929282	0.0377095	0.153039	0.0435745	0.191462	0.20597	0.505562	LOWER IN LKO
Cggbp1	0.983264	0.997929	0.0553344	0.0965716	0.98248	0.0379537	0.207178	0.50713	LOWER IN LKO
Heatr6	0.0381015	0.812734	0.0589	0.263093	0.111155	0.402617	0.207908	0.507524	LOWER IN LKO
Ccdc120	0.0383607	0.210816	0.537568	0.682429	0.0657051	0.75034	0.209188	0.509253	LOWER IN LKO
Rhbdf2	0.152682	0.9684	0.0389935	0.126949	0.306944	0.684615	0.212305	0.515433	LOWER IN LKO
Ppp2r5b	0.126454	0.958994	0.0396636	0.136267	0.0671368	0.418303	0.215595	0.521998	LOWER IN LKO
Baz2a	0.0427461	0.272371	0.477271	0.803719	0.0400323	0.824192	0.2174	0.524942	LOWER IN LKO
Gm6548	0.154267	0.967613	0.0402379	0.129889	0.262414	0.0818766	0.218405	0.525944	LOWER IN LKO
Rrp1b	0.10578	0.904738	0.0404424	0.0792194	0.0679029	0.108993	0.219404	0.526924	LOWER IN LKO
Gpatch2	0.258996	0.965121	0.0723757	0.18177	0.0407688	0.953009	0.220996	0.529321	LOWER IN LKO
Rexo4	0.262261	0.638838	0.448452	0.842936	0.0409194	0.815573	0.221729	0.529654	LOWER IN LKO
Nck1	0.115444	0.952048	0.0413371	0.144852	0.124444	0.0559107	0.223761	0.533078	LOWER IN LKO
Pirb	0.095273	0.931503	0.0471425	0.170569	0.0414213	0.304827	0.22417	0.532627	LOWER IN LKO
Lamtor3	0.988312	0.998896	0.0414526	0.0747028	0.538565	0.373471	0.224322	0.531571	LOWER IN LKO
Isoc1	0.434491	0.993238	0.0420193	0.0980477	0.631448	0.106404	0.227069	0.536654	LOWER IN LKO
Hnf4aos	0.445939	0.0420334	0.993556	0.0972832	0.522818	0.092819	0.227137	0.535395	LOWER IN LKO
Ppm1k	0.202125	0.931974	0.0958964	0.246378	0.293945	0.0422152	0.228017	0.53605	LOWER IN LKO
Nfam1	0.0800796	0.925351	0.0429203	0.166332	0.0654224	0.131713	0.231421	0.542621	LOWER IN LKO
Irf2bp1	0.961497	0.0432484	0.998705	0.0782384	0.955811	0.20916	0.233	0.54489	LOWER IN LKO
Tm9sf2	0.0486896	0.634611	0.174832	0.564881	0.0437556	0.708944	0.235437	0.549147	LOWER IN LKO
Fam120b	0.477828	0.993851	0.0441692	0.0993613	0.369986	0.139516	0.237419	0.552324	LOWER IN LKO
Bysl	0.0633417	0.889264	0.0512377	0.204982	0.0447443	0.0839014	0.240168	0.557264	LOWER IN LKO
Heatr1	0.0448569	0.472838	0.283526	0.819775	0.070365	0.763716	0.240705	0.557059	LOWER IN LKO
Txndc5	0.101933	0.113281	0.843329	0.338275	0.0449653	0.439588	0.241222	0.55681	LOWER IN LKO
Gltscr1l	0.485334	0.0450161	0.993834	0.100513	0.443274	0.246446	0.241464	0.555929	LOWER IN LKO
6030458C11Rik	0.0567864	0.488599	0.308048	0.832959	0.0450383	0.698931	0.24157	0.554739	LOWER IN LKO
Creld2	0.0458728	0.342671	0.410354	0.935782	0.0537497	0.974796	0.245537	0.562401	LOWER IN LKO
Dnajc11	0.170385	0.966525	0.0459579	0.140749	0.202338	0.145975	0.245941	0.561881	LOWER IN LKO
Slc35c1	0.363468	0.989143	0.046261	0.112512	0.33793	0.0985892	0.247377	0.563717	LOWER IN LKO
Lrrc47	0.0466053	0.137241	0.687093	0.475919	0.0924636	0.690416	0.249006	0.56598	LOWER IN LKO
Grwd1	0.0537169	0.880912	0.0472314	0.201372	0.0501036	0.125427	0.25196	0.571238	LOWER IN LKO
Rsl24d1	0.0682295	0.28708	0.534593	0.706196	0.0476588	0.552266	0.253971	0.574336	LOWER IN LKO
Zdhhc7	0.423466	0.991277	0.0476629	0.110126	0.194853	0.166842	0.253991	0.572926	LOWER IN LKO
Focad	0.0477074	0.18234	0.612424	0.482682	0.0715282	0.528214	0.2542	0.571949	LOWER IN LKO
Tbrg4	0.050591	0.490075	0.288065	0.810498	0.0479629	0.529342	0.2554	0.573202	LOWER IN LKO
Rarb	0.20746	0.972803	0.0480741	0.137769	0.0715664	0.268603	0.255921	0.572929	LOWER IN LKO
Ddx18	0.103218	0.890566	0.0482239	0.0964325	0.113087	0.116377	0.256623	0.573061	LOWER IN LKO
Upf1	0.517585	0.993814	0.0484235	0.104931	0.512167	0.0883718	0.257559	0.573712	LOWER IN LKO
Eif1b	0.982384	0.998395	0.0490248	0.0867998	0.880751	0.221198	0.260369	0.578525	LOWER IN LKO
Tma16	0.0491234	0.580074	0.21355	0.654171	0.0743071	0.427371	0.260829	0.578106	LOWER IN LKO
Cox10	0.387471	0.989284	0.049174	0.116235	0.354308	0.124961	0.261065	0.577194	LOWER IN LKO
Shb	0.486877	0.0494095	0.992814	0.108809	0.437489	0.585377	0.262162	0.578185	LOWER IN LKO
Ttll4	0.226167	0.974956	0.0494824	0.137534	0.148256	0.111475	0.262502	0.577504	LOWER IN LKO
Asb6	0.169957	0.831469	0.179738	0.431615	0.0496275	0.51477	0.263177	0.577564	LOWER IN LKO
Kti12	0.0990201	0.93036	0.049807	0.176347	0.109547	0.0641003	0.264011	0.577971	LOWER IN LKO
Scamp4	0.0629877	0.559284	0.265448	0.730758	0.049864	0.14582	0.264277	0.577133	LOWER IN LKO
Tram1	0.671492	0.0498831	0.996113	0.0993087	0.788451	0.0846947	0.264365	0.575915	LOWER IN LKO
Kbtbd8	0.571349	0.988065	0.0782576	0.154284	0.639013	0.0502778	0.266197	0.578491	LOWER IN LKO
Mlx	0.181459	0.965229	0.0505949	0.149606	0.16372	0.0750046	0.267666	0.580269	LOWER IN LKO
Mex3d	0.434336	0.990772	0.0507008	0.115223	0.439723	0.0828768	0.268156	0.57992	LOWER IN LKO
Tpm4	0.0805132	0.369069	0.487944	0.894146	0.0512677	0.612186	0.270774	0.584164	LOWER IN LKO
Cwc25	0.389064	0.98856	0.051468	0.120704	0.443524	0.108526	0.271697	0.58474	LOWER IN LKO
Gtf2f2	0.0737826	0.489788	0.33832	0.820589	0.0515013	0.755134	0.271851	0.58366	LOWER IN LKO
Nupl1	0.0999697	0.818911	0.129333	0.377651	0.0516461	0.358463	0.272517	0.583685	LOWER IN LKO
Znfx1	0.0522853	0.695746	0.143954	0.480218	0.0592913	0.725056	0.275455	0.588561	LOWER IN LKO
Polr1b	0.0848031	0.827701	0.107552	0.340365	0.0523032	0.221133	0.275536	0.587328	LOWER IN LKO
Dnm2	0.125314	0.456219	0.445912	0.988198	0.052627	0.346284	0.277021	0.589082	LOWER IN LKO
Oasl1	0.479859	0.991587	0.0533761	0.116815	0.740224	0.178078	0.280444	0.594942	LOWER IN LKO
Pofut2	0.795577	0.996868	0.0537292	0.100525	0.416363	0.434436	0.282053	0.596933	LOWER IN LKO
Rfc1	0.732119	0.0539166	0.996236	0.103469	0.732914	0.160554	0.282905	0.597319	LOWER IN LKO
Slc30a5	0.222376	0.885216	0.158171	0.363549	0.0539526	0.509599	0.283069	0.596252	LOWER IN LKO
Gclm	0.062057	0.202356	0.638983	0.597585	0.0541986	0.413838	0.284187	0.597194	LOWER IN LKO
Hes6	0.199263	0.966394	0.0542377	0.154183	0.149766	0.295264	0.284365	0.596162	LOWER IN LKO
Nhp2l1	0.138236	0.858188	0.13139	0.352398	0.0548226	0.915039	0.287016	0.600308	LOWER IN LKO
Rabl6	0.686114	0.995516	0.0550882	0.107568	0.216345	0.533479	0.288217	0.601408	LOWER IN LKO
Galnt7	0.146727	0.949708	0.0551922	0.171086	0.0965197	0.33333	0.288687	0.600981	LOWER IN LKO
Jagn1	0.0913222	0.914804	0.0558729	0.19803	0.0723228	0.278532	0.291756	0.605955	LOWER IN LKO
Dnttip2	0.0793025	0.149783	0.755836	0.448507	0.0560133	0.354916	0.292388	0.605855	LOWER IN LKO
Eif2ak1	0.0568886	0.279154	0.523067	0.77419	0.0701975	0.539807	0.296316	0.612569	LOWER IN LKO
Tmem115	0.169489	0.057225	0.955838	0.169021	0.122797	0.220132	0.29782	0.614254	LOWER IN LKO
Eppk1	0.123495	0.9362	0.0572567	0.185307	0.187952	0.208402	0.297962	0.613127	LOWER IN LKO
Brpf1	0.328564	0.981911	0.058034	0.140694	0.136426	0.341491	0.301428	0.61883	LOWER IN LKO
Mgme1	0.986585	0.997708	0.0582711	0.100982	0.948257	0.102143	0.302482	0.619567	LOWER IN LKO
Dhx8	0.0719666	0.747656	0.144771	0.447101	0.0583153	0.566092	0.302678	0.618547	LOWER IN LKO
Srsf7	0.250235	0.972726	0.0584818	0.153533	0.139023	0.272763	0.303418	0.618639	LOWER IN LKO
Ruvbl1	0.058889	0.716442	0.143634	0.466149	0.0950357	0.194681	0.305224	0.6209	LOWER IN LKO
Ddx31	0.0831613	0.901289	0.05913	0.212793	0.11624	0.506995	0.306291	0.621651	LOWER IN LKO
Trp53rka	0.915149	0.997091	0.0602688	0.106485	0.925059	0.0961337	0.311313	0.630409	LOWER IN LKO
Bmf	0.268683	0.974084	0.0605806	0.154868	0.290593	0.196923	0.312683	0.631747	LOWER IN LKO
Zhx2	0.258444	0.972292	0.0611151	0.157811	0.253297	0.125902	0.315026	0.635041	LOWER IN LKO
Kifc3	0.491696	0.989857	0.0611747	0.130411	0.470375	0.296036	0.315287	0.634132	LOWER IN LKO
Mief1	0.316263	0.979017	0.061684	0.149852	0.400094	0.195723	0.317512	0.63717	LOWER IN LKO
Pgam5	0.0619644	0.599211	0.231662	0.661973	0.098605	0.802894	0.318735	0.638187	LOWER IN LKO
Kif1bp	0.991493	0.997418	0.0619978	0.106508	0.487368	0.904019	0.318881	0.637047	LOWER IN LKO
Nol10	0.0623161	0.466117	0.343854	0.888141	0.0775922	0.958996	0.320266	0.638383	LOWER IN LKO
Usp19	0.0624574	0.0965583	0.769277	0.233786	0.100863	0.139962	0.320881	0.63818	LOWER IN LKO
Prkrip1	0.710497	0.994499	0.06371	0.120832	0.765409	0.171159	0.326307	0.647526	LOWER IN LKO
Phf23	0.671135	0.993825	0.0638576	0.123193	0.646702	0.0667272	0.326943	0.647348	LOWER IN LKO
Trmt5	0.251686	0.969226	0.0642296	0.165817	0.45053	0.0952081	0.328547	0.64908	LOWER IN LKO
Pprc1	0.23761	0.966323	0.0648387	0.169959	0.0851866	0.247661	0.331165	0.652805	LOWER IN LKO
Ttc41	0.711643	0.994322	0.0648944	0.122733	0.746948	0.103267	0.331404	0.651834	LOWER IN LKO
Ppm1g	0.0813913	0.691758	0.199413	0.556515	0.0652509	0.33249	0.332931	0.653396	LOWER IN LKO
Thumpd3	0.152969	0.941594	0.0653179	0.194123	0.192394	0.149383	0.333218	0.652522	LOWER IN LKO
Samd8	0.154144	0.941101	0.0662736	0.196023	0.0852403	0.379749	0.337299	0.659064	LOWER IN LKO
Fam118b	0.30743	0.97526	0.0671043	0.16227	0.343665	0.103661	0.340828	0.664503	LOWER IN LKO
D16Ertd472e	0.409438	0.936119	0.164346	0.32111	0.41926	0.0671205	0.340897	0.663186	LOWER IN LKO
Plet1	0.116974	0.919399	0.0672592	0.214487	0.100617	0.712475	0.341485	0.662882	LOWER IN LKO
Hapln4	0.905448	0.0674015	0.996258	0.117911	0.875047	0.202356	0.342087	0.662608	LOWER IN LKO
Pknox1	0.0682514	0.157268	0.720359	0.48259	0.125192	0.652822	0.345677	0.668108	LOWER IN LKO
Blzf1	0.350786	0.978717	0.0690861	0.160015	0.226873	0.239743	0.349186	0.673429	LOWER IN LKO
Klhdc10	0.109539	0.86331	0.0693658	0.139948	0.12397	0.306499	0.350358	0.674231	LOWER IN LKO
Zfr	0.210376	0.955974	0.0705802	0.188946	0.295801	0.148476	0.355428	0.682513	LOWER IN LKO
Abcc1	0.199931	0.851309	0.181133	0.417544	0.0711031	0.465227	0.357601	0.685209	LOWER IN LKO
Icam1	0.0713796	0.777954	0.12406	0.397481	0.12646	0.714431	0.358747	0.685931	LOWER IN LKO
Srm	0.116755	0.913628	0.0715967	0.225737	0.150969	0.179458	0.359646	0.686177	LOWER IN LKO
Top1	0.294888	0.970917	0.0720726	0.174465	0.205898	0.0924605	0.361613	0.688455	LOWER IN LKO
Srp19	0.250068	0.962682	0.0735307	0.186065	0.279695	0.292324	0.367608	0.698377	LOWER IN LKO
H2afv	0.101528	0.896661	0.0746554	0.242672	0.141347	0.415448	0.3722	0.705597	LOWER IN LKO
Crebrf	0.128058	0.917273	0.0749798	0.228405	0.0816533	0.118716	0.37352	0.706595	LOWER IN LKO
Eftud1	0.0757346	0.307919	0.543974	0.788087	0.101812	0.72298	0.376581	0.710876	LOWER IN LKO
Zscan22	0.200244	0.947048	0.07785	0.20786	0.15267	0.15342	0.385093	0.725408	LOWER IN LKO
Gm3414	0.536096	0.986807	0.077913	0.156606	0.475199	0.262308	0.385345	0.724351	LOWER IN LKO
Tsr1	0.0779583	0.686212	0.19787	0.558553	0.105557	0.576336	0.385526	0.723166	LOWER IN LKO
Donson	0.103082	0.292052	0.62147	0.711604	0.0781236	0.798213	0.386187	0.722883	LOWER IN LKO
Atp2a2	0.408825	0.257344	0.875698	0.473232	0.465069	0.0801578	0.394269	0.736465	LOWER IN LKO
Swt1	0.422283	0.979168	0.0816219	0.174764	0.328138	0.223772	0.400031	0.745664	LOWER IN LKO
1810019D21Rik	0.102699	0.526705	0.377151	0.869735	0.0827497	0.551715	0.404438	0.752305	LOWER IN LKO
Ccdc157	0.088931	0.524495	0.3531	0.848712	0.0829933	0.654972	0.405386	0.752498	LOWER IN LKO
Ppan	0.095407	0.0957163	0.859856	0.300987	0.0831688	0.440545	0.406069	0.752198	LOWER IN LKO
Fam173b	0.0838136	0.526094	0.341147	0.835789	0.0919238	0.667205	0.40857	0.755262	LOWER IN LKO
Crtc2	0.0980735	0.533463	0.36243	0.850366	0.0843006	0.919233	0.410454	0.757173	LOWER IN LKO
Steap4	0.0843467	0.0871417	0.858139	0.288635	0.143568	0.899683	0.410632	0.755937	LOWER IN LKO
Sf3b3	0.0852345	0.786541	0.136143	0.409086	0.162415	0.234459	0.414053	0.760662	LOWER IN LKO
Manf	0.834636	0.0853108	0.992947	0.148737	0.772515	0.146317	0.414346	0.759634	LOWER IN LKO
Cln5	0.743173	0.0853961	0.991221	0.154065	0.308577	0.843517	0.414673	0.758673	LOWER IN LKO
Insig1	0.468213	0.97874	0.0911359	0.186478	0.397854	0.0864829	0.418834	0.764715	LOWER IN LKO
Ttpal	0.0870337	0.778853	0.143778	0.424772	0.192199	0.295926	0.420933	0.766977	LOWER IN LKO
Oas2	0.397793	0.974771	0.0871673	0.18808	0.627739	0.257478	0.421442	0.766336	LOWER IN LKO
Ints3	0.0871758	0.731887	0.178165	0.50202	0.135163	0.39435	0.421474	0.764834	LOWER IN LKO
Pola2	0.0876496	0.692616	0.208747	0.567127	0.0930756	0.425375	0.423273	0.766538	LOWER IN LKO
Nolc1	0.297244	0.931773	0.133425	0.292517	0.167743	0.0876946	0.423444	0.765291	LOWER IN LKO
Fbxl14	0.307564	0.963604	0.0877675	0.203556	0.169186	0.144336	0.42372	0.764241	LOWER IN LKO
Hspb8	0.781148	0.0878496	0.991547	0.155642	0.656025	0.757153	0.424032	0.763257	LOWER IN LKO
Tuba1c	0.557671	0.973598	0.121571	0.22771	0.571072	0.0893362	0.429641	0.771795	LOWER IN LKO
Lacc1	0.425731	0.976026	0.0898978	0.189392	0.38786	0.568768	0.431748	0.774019	LOWER IN LKO
Lpcat3	0.169503	0.20806	0.801338	0.486593	0.0904365	0.345745	0.433763	0.77607	LOWER IN LKO
Hgh1	0.128618	0.526265	0.419942	0.909108	0.0906591	0.843653	0.434594	0.775999	LOWER IN LKO
Usp46	0.568075	0.98425	0.0913236	0.176691	0.564548	0.146806	0.437069	0.778856	LOWER IN LKO
Mnt	0.823791	0.991623	0.0920194	0.159613	0.904761	0.109066	0.43965	0.781892	LOWER IN LKO
Myadm	0.0931577	0.290786	0.603654	0.723911	0.0967941	0.995623	0.443852	0.787793	LOWER IN LKO
Rnf40	0.333198	0.0949979	0.963299	0.212795	0.216828	0.158951	0.450589	0.79816	LOWER IN LKO
Trmt2a	0.125974	0.32355	0.624448	0.74094	0.095127	0.701135	0.451059	0.797407	LOWER IN LKO
Ddx21	0.0953395	0.779868	0.153129	0.436564	0.104628	0.362769	0.451832	0.797192	LOWER IN LKO
Lin9	0.0964463	0.790605	0.146452	0.420329	0.169745	0.174494	0.455843	0.802681	LOWER IN LKO
Gna11	0.128705	0.583822	0.365096	0.812551	0.0971342	0.916704	0.458324	0.805458	LOWER IN LKO
Safb2	0.872419	0.0978678	0.991504	0.16573	0.852663	0.213403	0.46096	0.808495	LOWER IN LKO
Sh3gl1	0.661976	0.985755	0.0995077	0.182181	0.756266	0.131918	0.466812	0.817151	LOWER IN LKO
Csrnp2	0.534344	0.979847	0.0997018	0.194039	0.562641	0.185538	0.467502	0.816753	LOWER IN LKO
Apba3	0.142981	0.421839	0.545314	0.895206	0.0998636	0.927921	0.468076	0.816155	LOWER IN LKO
Brix1	0.115353	0.874914	0.100568	0.297827	0.143319	0.234215	0.470568	0.818899	LOWER IN LKO
Trappc13	0.100739	0.671589	0.245723	0.624658	0.126218	0.747155	0.471172	0.818351	LOWER IN LKO
Ppp2ca	0.187084	0.902473	0.120607	0.303895	0.101453	0.318877	0.473686	0.821118	LOWER IN LKO
Mitd1	0.766638	0.988379	0.10206	0.178554	0.503146	0.239853	0.475816	0.823207	LOWER IN LKO
Ube2h	0.28022	0.949056	0.102589	0.238262	0.215846	0.115188	0.477666	0.824807	LOWER IN LKO
Rpn1	0.79019	0.103612	0.988658	0.17937	0.905412	0.172693	0.481229	0.829352	LOWER IN LKO
Slc25a38	0.103952	0.563534	0.345223	0.809747	0.146597	0.509975	0.482408	0.829778	LOWER IN LKO
Slc40a1	0.642845	0.98373	0.104325	0.191468	0.760465	0.449254	0.483701	0.830399	LOWER IN LKO
Tra2b	0.535948	0.978311	0.104437	0.201824	0.484286	0.228765	0.484086	0.829463	LOWER IN LKO
Gm14431	0.110222	0.864415	0.104653	0.311185	0.211272	0.3244	0.484833	0.829148	LOWER IN LKO
F11r	0.583881	0.105813	0.980562	0.199231	0.452202	0.976593	0.488826	0.834375	LOWER IN LKO
Ptpn1	0.176364	0.853145	0.163481	0.395867	0.106011	0.140338	0.489503	0.833933	LOWER IN LKO
Ssr2	0.106107	0.746016	0.192381	0.509481	0.158014	0.420443	0.48983	0.832898	LOWER IN LKO
Fam26f	0.544912	0.978	0.10691	0.204995	0.514115	0.116529	0.492575	0.835971	LOWER IN LKO
Akirin1	0.454251	0.963462	0.124401	0.24581	0.516339	0.107399	0.494239	0.837199	LOWER IN LKO
Sik2	0.314765	0.713563	0.406061	0.746045	0.107864	0.832914	0.495818	0.83828	LOWER IN LKO
Nol9	0.228105	0.930761	0.108068	0.263233	0.243726	0.151699	0.496511	0.837863	LOWER IN LKO
Tgfa	0.833044	0.108683	0.988673	0.184272	0.776339	0.111644	0.49859	0.83978	LOWER IN LKO
Map1lc3b	0.521097	0.965408	0.134993	0.254088	0.456563	0.109278	0.500596	0.841567	LOWER IN LKO
Slain2	0.342474	0.956366	0.109634	0.238453	0.187338	0.135386	0.50179	0.841987	LOWER IN LKO
Acin1	0.970266	0.991228	0.109767	0.177909	0.578704	0.261564	0.502236	0.841151	LOWER IN LKO
Trim8	0.620414	0.981098	0.109972	0.20252	0.692323	0.5169	0.502923	0.840722	LOWER IN LKO
Grb7	0.11006	0.655007	0.273611	0.667008	0.164529	0.828353	0.50322	0.839643	LOWER IN LKO
Syvn1	0.241602	0.932948	0.110748	0.264512	0.164247	0.306699	0.505519	0.841902	LOWER IN LKO
Nop58	0.152636	0.491081	0.488214	0.99758	0.110841	0.935604	0.505829	0.840846	LOWER IN LKO
Abcf2	0.111009	0.828112	0.133124	0.37641	0.129734	0.401702	0.50639	0.840211	LOWER IN LKO
Phf5a	0.273582	0.940911	0.112018	0.258203	0.135456	0.41445	0.509741	0.844199	LOWER IN LKO
Rnf31	0.167267	0.770158	0.235689	0.540261	0.113644	0.596874	0.515105	0.8515	LOWER IN LKO
Dnajb11	0.497859	0.113669	0.972171	0.221717	0.395242	0.203241	0.515185	0.850054	LOWER IN LKO
Ptpra	0.570424	0.976999	0.114314	0.214486	0.875203	0.587801	0.517298	0.851964	LOWER IN LKO
Gga3	0.150451	0.817592	0.177015	0.43903	0.115903	0.646296	0.522473	0.858899	LOWER IN LKO
Nudcd2	0.139996	0.116336	0.87707	0.318346	0.216675	0.319078	0.523872	0.859614	LOWER IN LKO
Smarcb1	0.208841	0.915585	0.11735	0.288597	0.264238	0.371553	0.527143	0.86339	LOWER IN LKO
Ube2s	0.717737	0.983118	0.117558	0.206038	0.385758	0.548268	0.52781	0.862896	LOWER IN LKO
Gtf2f1	0.129215	0.587817	0.362068	0.806545	0.11829	0.94626	0.530154	0.865141	LOWER IN LKO
Zcchc7	0.18633	0.118357	0.904261	0.299545	0.268554	0.217144	0.530368	0.863909	LOWER IN LKO
Rhob	0.319352	0.119109	0.946416	0.260731	0.667873	0.876934	0.532769	0.866235	LOWER IN LKO
Rgp1	0.162731	0.119536	0.889637	0.312916	0.226993	0.250245	0.534124	0.866858	LOWER IN LKO
Rbm8a	0.292095	0.119643	0.940088	0.268103	0.311409	0.393902	0.534463	0.86583	LOWER IN LKO
Khsrp	0.119867	0.804587	0.160355	0.428416	0.18099	0.553946	0.535173	0.865407	LOWER IN LKO
Sdhaf2	0.120371	0.805053	0.16047	0.428225	0.131158	0.65597	0.536768	0.866414	LOWER IN LKO
Stt3b	0.333306	0.947313	0.122045	0.263096	0.471978	0.213683	0.542035	0.873333	LOWER IN LKO
Zfp598	0.528422	0.124381	0.970358	0.235764	0.473232	0.161113	0.549297	0.883437	LOWER IN LKO
4831440E17Rik	0.641921	0.977444	0.125303	0.224828	0.789749	0.666749	0.552135	0.886401	LOWER IN LKO
Dcun1d2	0.310214	0.940242	0.125604	0.274838	0.16462	0.451411	0.553061	0.88629	LOWER IN LKO
Ppp4r2	0.443208	0.298495	0.85632	0.528902	0.125976	0.789568	0.554201	0.886523	LOWER IN LKO
Dapk3	0.183929	0.787754	0.233104	0.523978	0.12682	0.599199	0.556776	0.889046	LOWER IN LKO
Jmjd4	0.310455	0.939453	0.12687	0.277116	0.279033	0.233051	0.556927	0.887697	LOWER IN LKO
Cebpd	0.610299	0.974713	0.128102	0.232451	0.745172	0.690487	0.560666	0.892059	LOWER IN LKO
Hirip3	0.154463	0.873171	0.129606	0.338765	0.184684	0.249564	0.565194	0.897662	LOWER IN LKO
Stap2	0.774466	0.130147	0.981978	0.220607	0.668024	0.792074	0.566814	0.898632	LOWER IN LKO
Txlng	0.811622	0.983286	0.130182	0.217788	0.65022	0.13817	0.566917	0.897199	LOWER IN LKO
Supt7l	0.599551	0.923826	0.130487	0.171647	0.499705	0.57617	0.567829	0.897048	LOWER IN LKO
Lppos	0.163643	0.28694	0.712305	0.637204	0.131019	0.627209	0.569414	0.89796	LOWER IN LKO
Cml1	0.605277	0.753734	0.494614	0.786043	0.133355	0.844072	0.576312	0.907232	LOWER IN LKO
Wdr81	0.911686	0.2463	0.952667	0.374346	0.923791	0.133466	0.576637	0.906143	LOWER IN LKO
Etnk1	0.237349	0.91277	0.133797	0.311098	0.169283	0.501222	0.577605	0.906067	LOWER IN LKO
Rfxap	0.133863	0.45535	0.49805	0.963627	0.226268	0.88432	0.5778	0.904779	LOWER IN LKO
Zc3h6	0.686148	0.967629	0.16245	0.277391	0.674023	0.134873	0.580745	0.907795	LOWER IN LKO
Magoh	0.134892	0.406503	0.549594	0.87802	0.155733	0.972817	0.580798	0.906289	LOWER IN LKO
Frmd8	0.1619	0.872362	0.135304	0.346632	0.17186	0.177626	0.581997	0.906572	LOWER IN LKO
Mcc	0.194554	0.136014	0.891586	0.332079	0.258358	0.232188	0.584051	0.908184	LOWER IN LKO
Hn1	0.136813	0.537774	0.420658	0.900311	0.1515	0.842918	0.586354	0.910177	LOWER IN LKO
Trmt1	0.452292	0.158383	0.946369	0.303056	0.137231	0.670186	0.587553	0.910451	LOWER IN LKO
Ranbp6	0.22863	0.905295	0.138535	0.323371	0.276561	0.284818	0.59128	0.914637	LOWER IN LKO
Dnaaf5	0.209941	0.640033	0.403138	0.802585	0.138872	0.955199	0.59224	0.914533	LOWER IN LKO
Zfp395	0.139484	0.784677	0.196412	0.486086	0.175663	0.427114	0.593975	0.915626	LOWER IN LKO
Hyou1	0.142306	0.193043	0.79154	0.47712	0.139897	0.478034	0.595141	0.915839	LOWER IN LKO
Gpatch11	0.141829	0.843956	0.14652	0.382329	0.171871	0.233931	0.600568	0.922597	LOWER IN LKO
Dda1	0.551613	0.965216	0.141986	0.26142	0.506961	0.214008	0.601006	0.921681	LOWER IN LKO
Slc6a6	0.966106	0.985176	0.142002	0.224143	0.973837	0.373796	0.60105	0.920164	LOWER IN LKO
Hspa1a	0.369999	0.941697	0.142658	0.292136	0.45033	0.991854	0.602878	0.921379	LOWER IN LKO
Slmo2	0.374461	0.942382	0.14289	0.291614	0.37659	0.205264	0.603523	0.920786	LOWER IN LKO
Agtr1a	0.595694	0.934793	0.2195	0.375509	0.582221	0.143713	0.605801	0.922682	LOWER IN LKO
2700049A03Rik	0.982322	0.947439	0.27326	0.40431	0.96974	0.144483	0.607924	0.924335	LOWER IN LKO
Golph3	0.532064	0.961811	0.145854	0.270228	0.618864	0.181834	0.611678	0.928459	LOWER IN LKO
Armcx5	0.898808	0.982314	0.146186	0.234691	0.868669	0.184654	0.612581	0.928248	LOWER IN LKO
Ap5s1	0.824633	0.979438	0.14721	0.241827	0.55254	0.169182	0.615361	0.930877	LOWER IN LKO
Wdr6	0.908442	0.148047	0.982184	0.236661	0.821818	0.159119	0.61762	0.932711	LOWER IN LKO
Ralbp1	0.710949	0.909952	0.297873	0.473133	0.469029	0.149478	0.621459	0.93692	LOWER IN LKO
2010003K11Rik	0.151583	0.150744	0.847677	0.384781	0.300778	0.558249	0.624827	0.940407	LOWER IN LKO
Sucnr1	0.948024	0.982742	0.150907	0.237934	0.932543	0.183183	0.625258	0.939469	LOWER IN LKO
Atg16l1	0.319584	0.622601	0.505617	0.904158	0.151687	0.744218	0.627321	0.940981	LOWER IN LKO
Serp1	0.151944	0.811388	0.1839	0.451721	0.1813	0.347412	0.627996	0.940411	LOWER IN LKO
Mknk1	0.787137	0.152076	0.976516	0.25211	0.626333	0.270013	0.628345	0.939355	LOWER IN LKO
5031425E22Rik	0.573047	0.962771	0.152531	0.275433	0.845596	0.226394	0.629538	0.939561	LOWER IN LKO
Morc2a	0.753104	0.974628	0.15296	0.256477	0.793533	0.439896	0.630663	0.939666	LOWER IN LKO
Acbd5	0.153625	0.535576	0.445367	0.92384	0.186219	0.692482	0.632398	0.940679	LOWER IN LKO
Foxk2	0.46579	0.949736	0.155508	0.295993	0.373558	0.3545	0.637279	0.946359	LOWER IN LKO
Mphosph10	0.219214	0.885386	0.156267	0.361223	0.265634	0.329347	0.63923	0.947676	LOWER IN LKO
Chordc1	0.307302	0.917818	0.156887	0.332454	0.237468	0.3526	0.640818	0.948453	LOWER IN LKO
Rgl3	0.898066	0.157402	0.979558	0.250781	0.815455	0.313294	0.642133	0.948824	LOWER IN LKO
Ostm1	0.192441	0.781072	0.246653	0.543264	0.159071	0.759462	0.646364	0.953494	LOWER IN LKO
1600002H07Rik	0.593942	0.961004	0.161325	0.286529	0.530039	0.282859	0.652014	0.960238	LOWER IN LKO
Amd2	0.289724	0.834972	0.253488	0.506227	0.163541	0.538957	0.657495	0.966713	LOWER IN LKO
Dnm1l	0.164032	0.720025	0.280024	0.624351	0.28541	0.566119	0.658698	0.966886	LOWER IN LKO
Atm	0.926994	0.165998	0.97843	0.260764	0.943387	0.170206	0.663486	0.972312	LOWER IN LKO
Slc12a4	0.269255	0.898385	0.166129	0.360853	0.176283	0.405333	0.663804	0.971181	LOWER IN LKO
Usp16	0.16727	0.830131	0.178959	0.431751	0.247718	0.426786	0.666553	0.973605	LOWER IN LKO
Adpgk	0.17299	0.814576	0.198251	0.465566	0.169313	0.220008	0.671433	0.979127	LOWER IN LKO
Nt5m	0.426131	0.87211	0.170053	0.256791	0.304254	0.572152	0.673186	0.980079	LOWER IN LKO
Wdtc1	0.504861	0.94743	0.170352	0.313636	0.528904	0.35167	0.67389	0.979503	LOWER IN LKO
Rpph1	0.933299	0.171437	0.977268	0.267938	1	0.301062	0.676441	0.98161	LOWER IN LKO
E2f4	0.350557	0.919092	0.171577	0.346765	0.256462	0.486796	0.676769	0.98049	LOWER IN LKO
Adgra2	0.791172	0.964154	0.191874	0.309738	0.537578	0.171593	0.676807	0.978952	LOWER IN LKO
Epc2	0.273589	0.50877	0.588248	0.934691	0.171596	0.833246	0.676812	0.977374	LOWER IN LKO
Gripap1	0.360585	0.171782	0.921385	0.344624	0.536372	0.527069	0.677248	0.97642	LOWER IN LKO
Nop56	0.232163	0.60135	0.462082	0.884792	0.171937	0.544172	0.677611	0.975366	LOWER IN LKO
Cdk12	0.380094	0.894392	0.219097	0.418976	0.171944	0.800361	0.677628	0.973817	LOWER IN LKO
Tfap4	0.172035	0.796499	0.214783	0.497653	0.183218	0.477446	0.677839	0.972552	LOWER IN LKO
Zfp445	0.481132	0.904377	0.240547	0.42909	0.582904	0.173543	0.681343	0.976008	LOWER IN LKO
Trp53rkb	0.20005	0.856149	0.176204	0.408101	0.188124	0.571998	0.687451	0.983176	LOWER IN LKO
Men1	0.999413	0.97838	0.176389	0.269881	0.81235	0.529874	0.687872	0.982202	LOWER IN LKO
Calcoco1	0.294651	0.868609	0.215469	0.439337	0.269209	0.176666	0.688501	0.981527	LOWER IN LKO
Hsph1	0.176742	0.702356	0.309646	0.667202	0.308274	0.778294	0.688675	0.980207	LOWER IN LKO
C920006O11Rik	0.758279	0.178081	0.966826	0.293036	0.425048	0.60386	0.6917	0.982942	LOWER IN LKO
Sult2a8	0.2881	0.17855	0.895435	0.37693	0.189337	0.293679	0.692753	0.982871	LOWER IN LKO
Fbxo8	0.179161	0.543239	0.468234	0.937265	0.235971	0.887743	0.694121	0.983247	LOWER IN LKO
Ddx19b	0.17958	0.80615	0.211624	0.48677	0.184343	0.28522	0.695059	0.983011	LOWER IN LKO
Arpc5l	0.559636	0.948744	0.181425	0.322598	0.558554	0.797754	0.69915	0.987231	LOWER IN LKO
Ints5	0.425127	0.928121	0.182879	0.348664	0.367462	0.365091	0.702341	0.990167	LOWER IN LKO
Nrap	0.701447	0.187342	0.959558	0.312904	0.905184	0.307813	0.711964	1.00215	LOWER IN LKO
St3gal4	0.187583	0.575782	0.445062	0.890832	0.207461	0.875624	0.712476	1.00129	LOWER IN LKO
Tmem200b	0.280429	0.884903	0.188234	0.396737	0.271178	0.409328	0.713856	1.00165	LOWER IN LKO
Cirh1a	0.288703	0.887427	0.189026	0.395289	0.213002	0.28343	0.715527	1.00241	LOWER IN LKO
Polr3f	0.412427	0.640528	0.539976	0.917854	0.189184	0.873413	0.715858	1.0013	LOWER IN LKO
Exosc6	0.376321	0.912508	0.190963	0.373229	0.33176	0.312037	0.719578	1.00493	LOWER IN LKO
Spcs2	0.19253	0.683729	0.34319	0.713596	0.211301	0.655275	0.722823	1.00788	LOWER IN LKO
Scyl3	0.441877	0.193141	0.925214	0.361945	0.38929	0.258199	0.724078	1.00805	LOWER IN LKO
Txndc11	0.19417	0.814707	0.214372	0.483038	0.23694	0.468434	0.726183	1.00941	LOWER IN LKO
Dnaja2	0.714779	0.957815	0.194565	0.32203	0.736981	0.246746	0.726986	1.00895	LOWER IN LKO
Stip1	0.194753	0.761282	0.268263	0.580648	0.202681	0.545005	0.72737	1.00791	LOWER IN LKO
Tnk2	0.409612	0.214249	0.905225	0.403499	0.195095	0.32921	0.728063	1.0073	LOWER IN LKO
Vhl	0.385885	0.911887	0.195417	0.378302	0.639434	0.243528	0.728715	1.00664	LOWER IN LKO
Orc4	0.196381	0.75648	0.274419	0.590544	0.201313	0.523533	0.730659	1.00777	LOWER IN LKO
Rprd1a	0.244503	0.640667	0.432514	0.827773	0.197035	0.814973	0.731973	1.00802	LOWER IN LKO
Tuba1a	0.74338	0.958896	0.197435	0.322958	0.585599	0.327544	0.732772	1.00756	LOWER IN LKO
Alas1	0.880009	0.967356	0.197671	0.309389	0.759555	0.249839	0.733244	1.00666	LOWER IN LKO
Fbxl20	0.433184	0.920153	0.198769	0.372923	0.431222	0.99385	0.735427	1.0081	LOWER IN LKO
Dynll1	0.342645	0.897042	0.200144	0.397712	0.505183	0.707328	0.738139	1.01026	LOWER IN LKO
Pfkfb3	0.581103	0.941732	0.201565	0.350459	0.640608	0.398443	0.740917	1.01251	LOWER IN LKO
Hspa8	0.205017	0.699761	0.338701	0.696814	0.202776	0.705647	0.743267	1.01417	LOWER IN LKO
Edem1	0.44639	0.920118	0.203162	0.377204	0.601503	0.416238	0.744011	1.01363	LOWER IN LKO
Pkdcc	0.203175	0.414914	0.62189	0.827458	0.213994	0.823715	0.744037	1.01212	LOWER IN LKO
H2afx	0.882793	0.885538	0.384884	0.571555	0.74686	0.204806	0.747164	1.01482	LOWER IN LKO
N4bp1	0.975022	0.9697	0.205258	0.31164	0.896349	0.226633	0.748025	1.01444	LOWER IN LKO
Ticam1	0.697731	0.95205	0.205462	0.340169	0.487031	0.406733	0.748413	1.01343	LOWER IN LKO
Eif1ad	0.207985	0.331262	0.709756	0.681995	0.25871	0.797608	0.753168	1.01832	LOWER IN LKO
Zbtb24	0.270978	0.28852	0.794654	0.573627	0.346395	0.209384	0.755774	1.02029	LOWER IN LKO
Smarcad1	0.224135	0.781488	0.270734	0.56714	0.211202	0.962863	0.759124	1.02327	LOWER IN LKO
Traf3ip1	0.602467	0.212208	0.939199	0.363408	0.838976	0.424278	0.760961	1.02419	LOWER IN LKO
BC017643	0.212854	0.78123	0.262546	0.559232	0.224143	0.275223	0.762135	1.02423	LOWER IN LKO
Cdk2ap1	0.524746	0.927456	0.214274	0.379477	0.675123	0.836179	0.764697	1.02612	LOWER IN LKO
Zmym3	0.909588	0.216222	0.963004	0.332666	0.951789	0.244682	0.768175	1.02924	LOWER IN LKO
Zfand5	0.9325	0.963917	0.217297	0.33203	0.653008	0.649005	0.770077	1.03024	LOWER IN LKO
Dyrk1b	0.650923	0.925178	0.252977	0.416891	0.519241	0.219063	0.773173	1.03283	LOWER IN LKO
Brwd1	0.329113	0.397374	0.72949	0.725486	0.219273	0.816795	0.773539	1.03177	LOWER IN LKO
Polr3d	0.2249	0.714425	0.340774	0.68715	0.219968	0.550757	0.774745	1.03183	LOWER IN LKO
Tigar	0.22117	0.6761	0.376768	0.750363	0.295737	0.752413	0.77682	1.03305	LOWER IN LKO
Ube2f	0.415035	0.873989	0.262275	0.479417	0.489411	0.223955	0.781565	1.03782	LOWER IN LKO
Cyp3a59	0.715816	0.224071	0.945887	0.365195	0.853645	0.728798	0.781761	1.03653	LOWER IN LKO
Bag5	0.344875	0.224843	0.879651	0.438612	0.287648	0.386381	0.783061	1.03671	LOWER IN LKO
Sfpq	0.500776	0.916745	0.226187	0.402578	0.548339	0.462346	0.785308	1.03814	LOWER IN LKO
Mfap1a	0.906948	0.95914	0.227254	0.348311	0.570624	0.66722	0.787078	1.03894	LOWER IN LKO
Rnf25	0.4886	0.913786	0.227405	0.406935	0.321761	0.663997	0.787327	1.03773	LOWER IN LKO
5830473C10Rik	0.84867	0.955102	0.227939	0.355222	0.845671	0.236207	0.788209	1.03736	LOWER IN LKO
Bud31	0.615037	0.931643	0.230838	0.389556	0.353084	0.654656	0.792935	1.04204	LOWER IN LKO
Gtpbp4	0.233092	0.505759	0.558785	0.956204	0.296339	0.530623	0.796549	1.04525	LOWER IN LKO
Cdk4	0.341413	0.237026	0.869295	0.460001	0.386425	0.360396	0.802731	1.05181	LOWER IN LKO
Cyp8b1	0.237952	0.41712	0.650452	0.80656	0.488753	0.939757	0.804163	1.05214	LOWER IN LKO
Hnrnpm	0.240468	0.46094	0.60948	0.877255	0.356131	0.900988	0.808011	1.05563	LOWER IN LKO
Cxadr	0.240934	0.683705	0.3854	0.752029	0.249014	0.582988	0.808717	1.055	LOWER IN LKO
Sdccag3	0.887957	0.952382	0.242666	0.371753	0.912759	0.87638	0.811321	1.05685	LOWER IN LKO
Edc4	0.305266	0.850587	0.243079	0.482598	0.296164	0.689234	0.811937	1.05611	LOWER IN LKO
Srrt	0.58631	0.921282	0.243177	0.412861	0.685685	0.310098	0.812083	1.05476	LOWER IN LKO
Dlc1	0.971047	0.957108	0.244368	0.365802	0.903333	0.323972	0.81385	1.05552	LOWER IN LKO
U2af2	0.248553	0.711554	0.362401	0.709167	0.429029	0.779803	0.819951	1.06188	LOWER IN LKO
Casp8	0.423141	0.249883	0.884805	0.457516	0.330584	0.654886	0.821854	1.0628	LOWER IN LKO
Smlr1	0.799924	0.942036	0.251241	0.393822	0.721919	0.30032	0.823782	1.06375	LOWER IN LKO
Pdcd4	0.788169	0.900333	0.335314	0.515088	0.761104	0.251549	0.824215	1.06277	LOWER IN LKO
Tra2a	0.774097	0.2526	0.939075	0.39898	0.781031	0.586194	0.825691	1.06314	LOWER IN LKO
Clic5	0.422534	0.881502	0.254466	0.464979	0.829082	0.600514	0.828286	1.06494	LOWER IN LKO
Akap8	0.302251	0.838716	0.255889	0.505334	0.365668	0.595087	0.830244	1.06592	LOWER IN LKO
Atf4	0.993419	0.258765	0.953446	0.383385	0.990036	0.916813	0.834143	1.06938	LOWER IN LKO
Arfrp1	0.634974	0.260308	0.919242	0.430298	0.568348	0.341587	0.836203	1.07048	LOWER IN LKO
Dph2	0.318569	0.837113	0.26649	0.51686	0.295743	0.446113	0.844247	1.07923	LOWER IN LKO
Ap4m1	0.951368	0.947839	0.266547	0.398259	0.961829	0.310493	0.844319	1.07778	LOWER IN LKO
Tuba1b	0.812912	0.936158	0.267665	0.415549	0.765119	0.27009	0.845739	1.07804	LOWER IN LKO
Dnaja1	0.268017	0.561178	0.53187	0.975913	0.367282	0.970398	0.846182	1.07707	LOWER IN LKO
Tti2	0.270655	0.778274	0.306479	0.603974	0.434997	0.8385	0.849479	1.07972	LOWER IN LKO
Mettl17	0.53325	0.896356	0.270755	0.464726	0.705213	0.391727	0.849603	1.07834	LOWER IN LKO
Selo	0.507588	0.889888	0.272668	0.473122	0.513302	0.449409	0.851954	1.07979	LOWER IN LKO
Zfp367	0.837884	0.273276	0.936027	0.420392	0.926287	0.51916	0.852695	1.07919	LOWER IN LKO
Rnmtl1	0.522925	0.83242	0.362732	0.606826	0.273835	0.587665	0.853374	1.07852	LOWER IN LKO
Phlpp1	0.596427	0.317541	0.87991	0.522329	0.552224	0.275276	0.85511	1.07918	LOWER IN LKO
Rnf103	0.955558	0.943953	0.277418	0.412789	0.790356	0.751802	0.857661	1.08087	LOWER IN LKO
Cnpy3	0.700273	0.279996	0.917844	0.448842	0.868685	0.36614	0.860682	1.08315	LOWER IN LKO
Srsf10	0.671008	0.913701	0.280392	0.454025	0.714887	0.450267	0.86114	1.08219	LOWER IN LKO
Odf2	0.36731	0.77567	0.366081	0.65982	0.2824	0.823938	0.863449	1.08357	LOWER IN LKO
Eml4	0.283501	0.800251	0.290014	0.570403	0.449017	0.684145	0.864701	1.08361	LOWER IN LKO
Ubxn7	0.858455	0.284101	0.933189	0.433103	0.730044	0.536047	0.865379	1.08294	LOWER IN LKO
Cdc34	0.284707	0.361806	0.736262	0.688705	0.30969	0.622465	0.866062	1.08227	LOWER IN LKO
Nop2	0.310085	0.818056	0.284835	0.550553	0.356594	0.310403	0.866205	1.08094	LOWER IN LKO
Vimp	0.285322	0.752396	0.344577	0.660092	0.436337	0.766453	0.866751	1.08011	LOWER IN LKO
Ndst1	0.944597	0.286523	0.939487	0.426518	0.962139	0.327435	0.86809	1.08026	LOWER IN LKO
Rybp	0.288474	0.524343	0.583617	0.951375	0.441594	0.764522	0.870239	1.08143	LOWER IN LKO
Tcp11l2	0.65397	0.904257	0.293187	0.475631	0.468413	0.429891	0.875311	1.08621	LOWER IN LKO
Ablim1	0.578751	0.891362	0.293379	0.48974	0.704704	0.603581	0.875514	1.08496	LOWER IN LKO
4930412C18Rik	0.316061	0.399418	0.720386	0.734721	0.294522	0.874262	0.876718	1.08494	LOWER IN LKO
Creb3l2	0.438476	0.840339	0.318429	0.561351	0.37118	0.295517	0.877758	1.08472	LOWER IN LKO
Irs2	0.503024	0.873306	0.296619	0.510919	0.510431	0.916618	0.8789	1.08463	LOWER IN LKO
Lrit1	0.337588	0.411738	0.721091	0.744765	0.298818	0.389569	0.881154	1.0859	LOWER IN LKO
Rrp8	0.327995	0.754396	0.368799	0.680015	0.300986	0.543895	0.883341	1.0871	LOWER IN LKO
Map3k14	0.446652	0.854904	0.301857	0.533216	0.516513	0.60992	0.884211	1.08666	LOWER IN LKO
Tlk1	0.506042	0.304336	0.868869	0.522029	0.683857	0.951907	0.886657	1.08817	LOWER IN LKO
Armcx3	0.304804	0.334026	0.69482	0.606152	0.482348	0.69836	0.887113	1.08723	LOWER IN LKO
Arf6	0.304988	0.615506	0.503285	0.907984	0.440586	0.54897	0.887292	1.08596	LOWER IN LKO
Prune	0.717972	0.305865	0.906658	0.483598	0.460299	0.337593	0.888143	1.08551	LOWER IN LKO
Lsr	0.384885	0.831654	0.306107	0.558232	0.501409	0.549052	0.888376	1.08431	LOWER IN LKO
Cdc14b	0.306162	0.494059	0.625227	0.892411	0.311757	0.913156	0.888429	1.08289	LOWER IN LKO
Luc7l	0.424074	0.844135	0.307223	0.547959	0.349083	0.474705	0.889449	1.08265	LOWER IN LKO
Lrrfip2	0.840094	0.920654	0.307464	0.468285	0.691321	0.870407	0.88968	1.08145	LOWER IN LKO
Cacybp	0.310141	0.655178	0.465516	0.8442	0.36306	0.46991	0.892214	1.08306	LOWER IN LKO
Mob4	0.523753	0.357197	0.836636	0.598218	0.310595	0.524923	0.892639	1.0821	LOWER IN LKO
Ptges3	0.673048	0.311003	0.897208	0.498467	0.587706	0.687985	0.893019	1.08109	LOWER IN LKO
Pgp	0.370687	0.312572	0.821184	0.573296	0.362334	0.523607	0.894473	1.08138	LOWER IN LKO
Ier5	0.606844	0.884035	0.314085	0.515128	0.647752	0.78813	0.895859	1.08159	LOWER IN LKO
Hccs	0.348824	0.481493	0.662923	0.851288	0.314553	0.70038	0.896285	1.08064	LOWER IN LKO
Zfp553	0.315087	0.379814	0.73762	0.703518	0.538844	0.570795	0.896768	1.07976	LOWER IN LKO
Pitrm1	0.772676	0.908891	0.315345	0.488879	0.516826	0.484254	0.897002	1.07858	LOWER IN LKO
Orm2	0.623337	0.446782	0.796616	0.709195	0.632662	0.316716	0.898233	1.07861	LOWER IN LKO
Mbtd1	0.323393	0.710608	0.414673	0.755878	0.316849	0.741033	0.898351	1.0773	LOWER IN LKO
D130043K22Rik	0.490767	0.855384	0.318377	0.547262	0.408401	0.343525	0.899708	1.07747	LOWER IN LKO
Zfp207	0.90426	0.92172	0.3191	0.476388	0.955268	0.341556	0.900345	1.07679	LOWER IN LKO
Ap3m1	0.734881	0.901254	0.320217	0.501649	0.814999	0.331481	0.901322	1.07651	LOWER IN LKO
Cutal	0.905638	0.919353	0.324443	0.483662	0.911358	0.368842	0.904945	1.07939	LOWER IN LKO
Zmym4	0.941651	0.324713	0.922714	0.479633	0.958892	0.359247	0.905174	1.07822	LOWER IN LKO
Pak1ip1	0.326016	0.79035	0.326343	0.61218	0.370787	0.660203	0.906266	1.07808	LOWER IN LKO
Bag3	0.338248	0.795273	0.327331	0.608906	0.51868	0.577066	0.907358	1.07794	LOWER IN LKO
Sphk2	0.56602	0.866175	0.329164	0.546058	0.597302	0.698614	0.908863	1.07829	LOWER IN LKO
Mrps2	0.429963	0.677712	0.509131	0.862029	0.329784	0.564288	0.909367	1.07745	LOWER IN LKO
Smc4	0.561602	0.862905	0.332629	0.55223	0.551234	0.757963	0.911651	1.07873	LOWER IN LKO
Utp15	0.523691	0.333262	0.853491	0.561904	0.370145	0.72735	0.912152	1.07789	LOWER IN LKO
Fam84a	0.334002	0.628293	0.50885	0.902211	0.41338	0.671241	0.912736	1.07715	LOWER IN LKO
Stk40	0.516192	0.850684	0.334568	0.565703	0.653591	0.716234	0.913179	1.07625	LOWER IN LKO
Ggt6	0.963188	0.919599	0.335857	0.492479	0.846705	0.410117	0.914184	1.07601	LOWER IN LKO
1110008P14Rik	0.656039	0.879019	0.337041	0.539652	0.858565	0.831478	0.915097	1.07566	LOWER IN LKO
Ehbp1	0.493092	0.33715	0.842702	0.575445	0.41274	0.430058	0.915181	1.07434	LOWER IN LKO
Sgms2	0.429715	0.713618	0.469369	0.799475	0.339472	0.796885	0.916949	1.075	LOWER IN LKO
Gbp6	0.854227	0.906091	0.340021	0.512257	0.645121	0.670932	0.917362	1.07407	LOWER IN LKO
Ppp6r2	0.714051	0.3411	0.886362	0.535252	0.426471	0.906048	0.918169	1.07361	LOWER IN LKO
Tmem41b	0.937708	0.908159	0.354343	0.521261	0.812205	0.34161	0.918549	1.07264	LOWER IN LKO
Nxf1	0.479411	0.835339	0.341937	0.586397	0.514281	0.783221	0.918791	1.07152	LOWER IN LKO
Ss18	0.451244	0.702441	0.49209	0.827539	0.344465	0.838961	0.920645	1.07228	LOWER IN LKO
Pcmtd2	0.345358	0.509055	0.63476	0.897119	0.357716	0.967469	0.921292	1.07163	LOWER IN LKO
Khnyn	0.359121	0.521	0.631074	0.909985	0.348124	0.730306	0.923266	1.07253	LOWER IN LKO
Fbxl6	0.359702	0.405537	0.737958	0.725515	0.349036	0.796511	0.923908	1.07188	LOWER IN LKO
Cbx2	0.352691	0.50816	0.639792	0.892281	0.521596	0.926286	0.926435	1.07341	LOWER IN LKO
Kank1	0.95306	0.357074	0.908414	0.523122	0.856929	0.961153	0.929374	1.07542	LOWER IN LKO
Safb	0.731212	0.357423	0.879491	0.555968	0.809846	0.645693	0.929603	1.07429	LOWER IN LKO
Ifrd1	0.714608	0.876212	0.358347	0.560177	0.716488	0.40886	0.930209	1.0736	LOWER IN LKO
Usp28	0.94362	0.362201	0.904846	0.531453	0.594775	0.64159	0.932687	1.07506	LOWER IN LKO
Mroh6	0.509326	0.825835	0.366567	0.616149	0.51552	0.683017	0.935405	1.0768	LOWER IN LKO
Pfkfb2	0.466589	0.654121	0.551518	0.916142	0.370794	0.753909	0.937948	1.07834	LOWER IN LKO
Plekhm1	0.594275	0.371432	0.844102	0.603093	0.562682	0.5711	0.938324	1.07738	LOWER IN LKO
Foxp4	0.882993	0.379691	0.888456	0.564185	0.81493	0.372598	0.939008	1.07678	LOWER IN LKO
Lin52	0.819251	0.882906	0.37432	0.565995	0.761319	0.619863	0.940005	1.07654	LOWER IN LKO
Sf3a1	0.395293	0.77803	0.377568	0.667766	0.416251	0.597708	0.94185	1.07726	LOWER IN LKO
Nr6a1	0.858226	0.88602	0.378265	0.565748	0.740682	0.509544	0.942239	1.07633	LOWER IN LKO
Ift46	0.378894	0.521929	0.640872	0.902759	0.396631	0.733693	0.942589	1.07535	LOWER IN LKO
Slc25a46	0.634396	0.379682	0.847373	0.606762	0.72815	0.437415	0.943025	1.07447	LOWER IN LKO
Tmem251	0.898352	0.890291	0.379875	0.562278	0.821584	0.487802	0.943131	1.07322	LOWER IN LKO
Zfp623	0.820559	0.380171	0.879714	0.574144	0.688902	0.471714	0.943294	1.07203	LOWER IN LKO
Btbd6	0.634368	0.474217	0.778241	0.747958	0.38221	0.418275	0.944404	1.07193	LOWER IN LKO
Ip6k2	0.626025	0.842774	0.383779	0.614591	0.674568	0.459098	0.945246	1.07152	LOWER IN LKO
Rpl6	0.849879	0.881341	0.38451	0.575857	0.781603	0.904758	0.945634	1.0706	LOWER IN LKO
Kri1	0.900382	0.53374	0.790352	0.784609	0.884837	0.384848	0.945813	1.06944	LOWER IN LKO
Rrp9	0.453555	0.38571	0.793525	0.661317	0.656131	0.751334	0.946267	1.0686	LOWER IN LKO
Mms22l	0.494914	0.387375	0.80585	0.651808	0.426137	0.83477	0.947135	1.06822	LOWER IN LKO
Otc	0.506786	0.437262	0.770165	0.724855	0.701062	0.388313	0.947619	1.06742	LOWER IN LKO
Ube2w	0.76924	0.866968	0.38832	0.594154	0.895111	0.874931	0.947623	1.06608	LOWER IN LKO
Ppapdc2	0.477961	0.799538	0.38854	0.65841	0.587569	0.469492	0.947735	1.06486	LOWER IN LKO
Nr2c1	0.441852	0.781302	0.395658	0.680398	0.391631	0.811501	0.9493	1.06527	LOWER IN LKO
Lcmt1	0.954367	0.890463	0.391988	0.571665	0.9924	0.521282	0.949479	1.06413	LOWER IN LKO
Polr2h	0.91935	0.396061	0.88396	0.582163	0.856358	0.574465	0.951476	1.06503	LOWER IN LKO
Trit1	0.572015	0.637655	0.611128	0.978274	0.401091	0.709052	0.953851	1.06635	LOWER IN LKO
Khdrbs1	0.438652	0.401676	0.775181	0.690776	0.442503	0.67472	0.95412	1.06531	LOWER IN LKO
Papd4	0.728848	0.851167	0.40219	0.621394	0.735247	0.462484	0.954356	1.06424	LOWER IN LKO
BC048644	0.403934	0.44741	0.721744	0.774427	0.543216	0.767483	0.955149	1.0638	LOWER IN LKO
Lcn2	0.405448	0.667088	0.508299	0.870083	0.561159	0.816762	0.955829	1.06323	LOWER IN LKO
Tmem97	0.946767	0.51443	0.812659	0.748334	0.99162	0.408785	0.957296	1.06353	LOWER IN LKO
Erbb3	0.7223	0.411074	0.844077	0.635586	0.706811	0.709776	0.958278	1.06329	LOWER IN LKO
Raf1	0.822964	0.412315	0.860745	0.619825	0.857773	0.467342	0.958803	1.06255	LOWER IN LKO
Fastkd5	0.666845	0.830336	0.41466	0.651781	0.571035	0.862263	0.95978	1.06231	LOWER IN LKO
Cdk2ap2	0.608599	0.816719	0.414844	0.664716	0.605926	0.422857	0.959855	1.06108	LOWER IN LKO
Ak6	0.705412	0.836049	0.418054	0.649051	0.467766	0.870427	0.961158	1.0612	LOWER IN LKO
Ppme1	0.74966	0.844086	0.418784	0.641792	0.706705	0.543358	0.96145	1.06021	LOWER IN LKO
Trem2	0.50265	0.684045	0.420858	0.714749	0.736166	0.622402	0.962268	1.0598	LOWER IN LKO
Fnip1	0.863235	0.861419	0.421224	0.626215	0.859484	0.600875	0.962411	1.05865	LOWER IN LKO
Zscan29	0.9542	0.872447	0.423973	0.616727	0.874425	0.785452	0.963469	1.05851	LOWER IN LKO
Atad5	0.589416	0.424326	0.804784	0.683443	0.73894	0.595247	0.963604	1.05735	LOWER IN LKO
Stat2	0.558763	0.785224	0.43868	0.712795	0.666309	0.623698	0.96872	1.06166	LOWER IN LKO
Pik3c3	0.81337	0.440163	0.841274	0.661678	0.838969	0.489595	0.969213	1.0609	LOWER IN LKO
Cxxc1	0.483076	0.755856	0.444698	0.743364	0.611408	0.530968	0.970679	1.0612	LOWER IN LKO
Numa1	0.517408	0.706693	0.516126	0.843662	0.445097	0.791054	0.970805	1.06003	LOWER IN LKO
Nfe2	0.751801	0.445529	0.826301	0.680547	0.946402	0.962598	0.970941	1.05888	LOWER IN LKO
Tyw5	0.518136	0.735281	0.48368	0.793017	0.675034	0.450135	0.97236	1.05914	LOWER IN LKO
Rfx4	0.758588	0.823488	0.451454	0.687983	0.73399	0.629753	0.972755	1.05827	LOWER IN LKO
Ubtf	0.607884	0.730219	0.523428	0.829663	0.457481	0.787277	0.974503	1.05888	LOWER IN LKO
Hsf1	0.755913	0.818023	0.458436	0.69877	0.59037	0.689949	0.974771	1.05788	LOWER IN LKO
Ints6	0.900868	0.842852	0.45954	0.675464	0.779201	0.78454	0.975078	1.05693	LOWER IN LKO
Ccdc97	0.531489	0.719183	0.507653	0.826241	0.461622	0.74014	0.975649	1.05626	LOWER IN LKO
Elavl1	0.800084	0.463726	0.822833	0.698409	0.790447	0.618749	0.976214	1.05559	LOWER IN LKO
Sp4	0.557685	0.464124	0.764543	0.751826	0.774856	0.770812	0.97632	1.05443	LOWER IN LKO
Nars2	0.676099	0.7925	0.469339	0.731189	0.583921	0.506744	0.977669	1.0546	LOWER IN LKO
Jpx	0.743578	0.470665	0.806652	0.719238	0.845573	0.717905	0.978002	1.05369	LOWER IN LKO
Wdr4	0.856892	0.826796	0.472714	0.701726	0.932749	0.752458	0.978508	1.05296	LOWER IN LKO
Mtrf1l	0.473627	0.685059	0.521442	0.866043	0.522522	0.953466	0.97873	1.05193	LOWER IN LKO
Ago4	0.559622	0.756639	0.474496	0.767168	0.669552	0.76067	0.97894	1.05089	LOWER IN LKO
Hopx	0.616601	0.525817	0.730771	0.831123	0.474572	0.61661	0.978958	1.04964	LOWER IN LKO
Phospho2	0.724251	0.794721	0.481067	0.738592	0.647277	0.498053	0.980471	1.05	LOWER IN LKO
Jmjd6	0.749557	0.799822	0.481614	0.734338	0.856114	0.76809	0.980595	1.04887	LOWER IN LKO
Clp1	0.621607	0.658335	0.482845	0.809782	0.57265	0.822038	0.980869	1.04791	LOWER IN LKO
8430408G22Rik	0.96003	0.835948	0.483723	0.701411	0.993215	0.792019	0.981064	1.04686	LOWER IN LKO
Sash1	0.749224	0.681923	0.621335	0.949928	0.484089	0.892337	0.981144	1.04569	LOWER IN LKO
Rnf215	0.978229	0.838095	0.484555	0.699918	0.944161	0.753152	0.981246	1.04455	LOWER IN LKO
Thpo	0.903264	0.498361	0.816831	0.731641	0.961117	0.485047	0.981353	1.04342	LOWER IN LKO
Noc3l	0.514312	0.725739	0.493192	0.808896	0.624715	0.575026	0.983054	1.04398	LOWER IN LKO
Ocln	0.7549	0.791513	0.494177	0.752029	0.742861	0.789498	0.983251	1.04295	LOWER IN LKO
Nfkbib	0.498145	0.685891	0.531164	0.87329	0.943188	0.527561	0.984024	1.04253	LOWER IN LKO
Rn45s	0.875614	0.691016	0.644089	0.960926	0.565075	0.499508	0.984283	1.04156	LOWER IN LKO
Gdf6	0.538401	0.728073	0.500159	0.812601	0.598847	0.890639	0.984405	1.04046	LOWER IN LKO
0610031O16Rik	0.556153	0.540253	0.69877	0.869936	0.504854	0.738177	0.985263	1.04013	LOWER IN LKO
Zfp871	0.506391	0.674025	0.547502	0.896446	0.530652	0.778071	0.985536	1.03919	LOWER IN LKO
Rrs1	0.577237	0.508427	0.73365	0.81457	0.511016	0.815228	0.98589	1.03833	LOWER IN LKO
Ranbp10	0.808364	0.508492	0.791822	0.763172	0.918343	0.962211	0.985901	1.03712	LOWER IN LKO
Ankrd9	0.513958	0.584484	0.641943	0.953022	0.532868	0.851586	0.986816	1.03686	LOWER IN LKO
BC037034	0.514324	0.541241	0.682834	0.88404	0.619489	0.999027	0.986876	1.0357	LOWER IN LKO
Cir1	0.724805	0.623573	0.673222	0.959029	0.718053	0.515099	0.987001	1.03461	LOWER IN LKO
Bag4	0.748094	0.751624	0.542453	0.826438	0.717329	0.516406	0.987209	1.03361	LOWER IN LKO
Serpinb1a	0.525632	0.571677	0.658701	0.928795	0.586458	0.636995	0.988606	1.03386	LOWER IN LKO
Mon1a	0.649606	0.527806	0.738564	0.826026	0.682086	0.728238	0.988915	1.03297	LOWER IN LKO
BC024386	0.529439	0.671087	0.56003	0.909077	0.528349	0.971628	0.988992	1.03184	LOWER IN LKO
Uspl1	0.560864	0.7046	0.535543	0.861215	0.663877	0.856959	0.989961	1.03164	LOWER IN LKO
Gas5	0.632213	0.539145	0.723858	0.847815	0.656209	0.979612	0.99042	1.03092	LOWER IN LKO
Tec	0.543695	0.677744	0.558472	0.902288	0.623065	0.860177	0.990973	1.03029	LOWER IN LKO
Rrn3	0.630346	0.704523	0.560404	0.881431	0.545564	0.875813	0.991193	1.02932	LOWER IN LKO
Abhd13	0.692353	0.731532	0.549656	0.849713	0.700145	0.702905	0.991658	1.0286	LOWER IN LKO
Malsu1	0.982455	0.552522	0.790458	0.799423	0.971986	0.603758	0.991972	1.02773	LOWER IN LKO
Gbp10	0.852612	0.764316	0.555096	0.82531	0.735546	0.76905	0.992245	1.02682	LOWER IN LKO
Xrcc6bp1	0.961441	0.557353	0.783127	0.810043	0.937933	0.948752	0.992478	1.02587	LOWER IN LKO
Zmynd19	0.880046	0.765826	0.560055	0.827921	0.88981	0.769236	0.992749	1.02496	LOWER IN LKO
Meaf6	0.864472	0.56148	0.761544	0.832896	0.887533	0.895891	0.992889	1.02392	LOWER IN LKO
Dixdc1	0.564906	0.681015	0.56301	0.903254	0.578721	0.661047	0.993036	1.02288	LOWER IN LKO
Fbxo31	0.969894	0.779484	0.563911	0.818609	0.828427	0.570839	0.993122	1.02179	LOWER IN LKO
Zfp612	0.979487	0.780918	0.564211	0.817533	0.981798	0.613692	0.993151	1.02064	LOWER IN LKO
Taf12	0.832935	0.565091	0.751981	0.844285	0.789608	0.926863	0.993233	1.01955	LOWER IN LKO
Mctp2	0.657339	0.707579	0.565895	0.88329	0.687676	0.778811	0.993308	1.01845	LOWER IN LKO
Cdk5rap2	0.979485	0.567708	0.77817	0.822839	0.956694	0.825143	0.993474	1.01745	LOWER IN LKO
Brdt	0.567909	0.661309	0.585148	0.937604	0.605238	0.997182	0.993492	1.0163	LOWER IN LKO
Tmem151a	0.839091	0.748136	0.571269	0.852635	0.74646	0.719876	0.99379	1.01544	LOWER IN LKO
Mat2b	0.763775	0.729541	0.572927	0.870186	0.709917	0.932786	0.993932	1.01443	LOWER IN LKO
Sp1	0.776916	0.72409	0.582804	0.882856	0.827607	0.981523	0.994727	1.01408	LOWER IN LKO
Ccdc59	0.871543	0.585084	0.612416	0.970315	0.965707	0.718154	0.994898	1.01309	LOWER IN LKO
Tulp2	0.638529	0.587945	0.681835	0.922819	0.650826	0.792371	0.995105	1.01214	LOWER IN LKO
Ttc30b	0.938708	0.688267	0.661215	0.977388	0.914551	0.598328	0.9958	1.0117	LOWER IN LKO
Prr3	0.876516	0.715196	0.618301	0.919258	0.980791	0.80231	0.996907	1.01167	LOWER IN LKO
Hnf1a	0.771142	0.685858	0.623182	0.948135	0.889273	0.885217	0.997137	1.01075	LOWER IN LKO
Tmem144	0.697168	0.664891	0.624164	0.966445	0.675985	0.647143	0.997182	1.00965	LOWER IN LKO
Adck1	0.632559	0.629203	0.640295	0.990892	0.645657	0.868606	0.997401	1.00872	LOWER IN LKO
Banp	0.692622	0.634146	0.653835	0.983785	0.711934	0.95965	0.997602	1.00778	LOWER IN LKO
Foxa3	0.987145	0.636367	0.721398	0.928652	0.99253	0.892733	0.997688	1.00673	LOWER IN LKO
Prpf38b	0.903784	0.63666	0.704206	0.943644	0.908444	0.946203	0.997699	1.0056	LOWER IN LKO
Nudt3	0.936591	0.710395	0.637408	0.938971	0.962118	0.938232	0.997727	1.00449	LOWER IN LKO
Kif1b	0.81147	0.640208	0.679695	0.967253	0.801842	0.712082	0.997831	1.00346	LOWER IN LKO
2210039B01Rik	0.715097	0.643706	0.650856	0.994104	0.780949	0.875354	0.997954	1.00245	LOWER IN LKO
Leng1	0.88894	0.651202	0.687175	0.970025	0.970889	0.975809	0.998199	1.00157	LOWER IN LKO
2810403A07Rik	0.923676	0.692191	0.653853	0.967982	0.77668	0.998163	0.99828	1.00053	LOWER IN LKO
Zfp410	0.936701	0.656962	0.691959	0.970749	0.950117	0.768084	0.998371	0.999492	LOWER IN LKO
Cul4b	0.980463	0.666083	0.692146	0.978155	0.992742	0.893316	0.998614	0.998614	LOWER IN LKO

## Sheet: Tab2
Gene	HANOVA	HarmNoisePred1	HarmNoisePred2	HarmScaleTest	robustDODR	robustHarmScaleTest	meta.p.val	meta.p.adj	AMP
Galnt11	0.3526	1	0	0	0.554135	0.353871	0	0	HIGHER IN LKO
Cd63	0.298925	1	0	2.22045e-16	0.256208	0.0139947	0	0	HIGHER IN LKO
Glis3	0.330562	1	0	2.22045e-16	0.748261	0.0890497	0	0	HIGHER IN LKO
Gpr137b	0.303112	1	0	0	0.174016	0.0902311	0	0	HIGHER IN LKO
Abr	0.273884	1	3.70814e-14	4.84501e-13	0.0386897	0.195943	2.22489e-13	3.96475e-11	HIGHER IN LKO
Rab11fip3	0.286864	1	1.43774e-13	1.80655e-12	0.0502934	0.742078	8.62643e-13	1.28103e-10	HIGHER IN LKO
Ccdc64	0.249436	1	4.94849e-12	6.28697e-11	0.0480189	0.372825	2.96909e-11	3.77923e-09	HIGHER IN LKO
Ptpdc1	0.489965	1	5.32108e-12	4.89884e-11	0.904402	0.463467	3.19265e-11	3.55581e-09	HIGHER IN LKO
Cdc42se1	0.329313	1	1.10749e-11	1.21437e-10	0.0351352	0.0489705	6.64495e-11	6.5785e-09	HIGHER IN LKO
Cldn7	0.245175	1	1.38361e-10	1.64716e-09	0.206731	0.380472	8.30165e-10	7.39677e-08	HIGHER IN LKO
Tpd52	0.229394	1	1.11022e-09	1.285e-08	0.0215543	0.699397	6.6613e-09	5.39565e-07	HIGHER IN LKO
Neurl4	0.359158	1	1.70627e-08	1.45795e-07	0.119225	0.755208	1.02376e-07	7.60144e-06	HIGHER IN LKO
Cda	0.356441	1	3.53648e-08	2.94346e-07	0.568041	0.505507	2.12189e-07	1.45431e-05	HIGHER IN LKO
Phlda2	0.143263	1	7.0811e-08	8.6381e-07	0.371101	0.577279	4.24866e-07	2.70397e-05	HIGHER IN LKO
Sptlc2	0.156286	1	8.55993e-07	8.76508e-06	0.0518136	0.335922	5.13595e-06	0.000305075	HIGHER IN LKO
Zmat3	0.281453	1	9.06597e-07	7.13528e-06	0.157632	0.00388638	5.43957e-06	0.000302916	HIGHER IN LKO
Tmed8	0.20925	1	1.30367e-06	1.14388e-05	0.0658323	0.429767	7.82198e-06	0.000409964	HIGHER IN LKO
Osbp2	0.450189	1	2.67691e-06	1.60509e-05	0.661889	0.498342	1.60614e-05	0.000795037	HIGHER IN LKO
Ubiad1	0.503474	1	4.38252e-06	2.42564e-05	0.0505805	0.607124	2.62949e-05	0.00123309	HIGHER IN LKO
Aqp1	0.287811	1	4.97043e-06	3.47697e-05	0.283341	0.686935	2.98222e-05	0.00132858	HIGHER IN LKO
Mark2	0.367574	1	6.40235e-06	3.95981e-05	0.697021	0.7959	3.84135e-05	0.00162983	HIGHER IN LKO
Agap1	0.125913	0.999999	1.49336e-05	0.000136941	0.0281352	0.777047	8.95985e-05	0.00362874	HIGHER IN LKO
Clcn3	0.302181	1	1.62331e-05	0.000102057	0.156853	0.0196378	9.73946e-05	0.00377298	HIGHER IN LKO
Hc	0.381115	2.68034e-05	1	0.000146926	0.50169	0.024307	0.000160809	0.00597005	HIGHER IN LKO
Dgkz	0.0129575	0.997676	3.50196e-05	0.000759805	0.00266468	0.577637	0.000210099	0.00748794	HIGHER IN LKO
Ywhaz	0.606735	1	4.83772e-05	0.000208198	0.635656	0.341041	0.000290228	0.0099459	HIGHER IN LKO
Ptdss2	0.379086	1	5.26026e-05	0.000273645	0.746607	0.943672	0.000315574	0.0104139	HIGHER IN LKO
Klhl42	0.552799	1	6.90304e-05	0.000300115	0.107337	0.0731852	0.000414111	0.0131776	HIGHER IN LKO
Gopc	0.0282273	0.99865	0.000121996	0.00168003	0.0137266	0.0243602	0.000731753	0.0224825	HIGHER IN LKO
Cldn2	0.568608	1	0.000177354	0.000702878	0.96411	0.223269	0.00106365	0.0315904	HIGHER IN LKO
Tes	0.10076	0.999905	0.000201275	0.00158031	0.0995785	0.901319	0.00120704	0.0346927	HIGHER IN LKO
Ncoa4	0.136575	0.999962	0.000206769	0.00143418	0.0659437	0.0224633	0.00123997	0.0345255	HIGHER IN LKO
Ddit3	0.817347	0.00030522	1	0.00099469	0.882029	0.0423055	0.00182992	0.049408	HIGHER IN LKO
Inhbe	0.361498	0.999998	0.000323876	0.00145554	0.246295	0.00956602	0.00194168	0.0508835	HIGHER IN LKO
Jun	0.314334	0.000358188	0.999996	0.00168462	0.155252	0.280063	0.0021472	0.0546617	HIGHER IN LKO
Traf7	0.303408	0.999994	0.000404385	0.00190489	0.16651	0.274338	0.00242386	0.0599905	HIGHER IN LKO
Sec13	0.00101286	0.0280452	0.362325	0.396952	0.000417578	0.518463	0.00250286	0.0602715	HIGHER IN LKO
Cdc25a	0.57158	1	0.000433809	0.00157879	0.990245	0.519675	0.00260003	0.0609639	HIGHER IN LKO
2610528J11Rik	0.344254	0.999995	0.000482619	0.00212378	0.427664	0.488077	0.00289222	0.0660761	HIGHER IN LKO
Sfr1	0.000997042	0.0066598	0.572774	0.146301	0.000534442	0.167059	0.00320237	0.0713328	HIGHER IN LKO
Tbc1d13	0.509663	0.999999	0.0005937	0.00219203	0.379724	0.858013	0.00355691	0.0772978	HIGHER IN LKO
Zdhhc1	0.0644326	0.998661	0.00071356	0.00573519	0.00351117	0.819242	0.00427373	0.0906641	HIGHER IN LKO
Gm4841	0.0990596	0.000814898	0.999419	0.00547008	0.171718	0.0152464	0.00487944	0.101106	HIGHER IN LKO
Kctd7	0.152618	0.999803	0.0008508	0.0048188	0.231747	0.0155406	0.00509395	0.103153	HIGHER IN LKO
Dnajc27	0.549798	0.00106725	0.999997	0.00360209	0.577808	0.964877	0.00638642	0.126451	HIGHER IN LKO
1810034E14Rik	0.323637	0.00110248	0.999973	0.00454594	0.578181	0.00293121	0.00659668	0.127775	HIGHER IN LKO
Zfp14	0.00300491	0.632352	0.0152029	0.193833	0.00127217	0.298808	0.00760877	0.144243	HIGHER IN LKO
Zfp830	0.844074	0.999999	0.00144363	0.00400347	0.866515	0.18853	0.00863057	0.160205	HIGHER IN LKO
Lzts2	0.111436	0.999088	0.00146097	0.00870583	0.0772205	0.0543044	0.00873385	0.158813	HIGHER IN LKO
Foxn2	0.289773	0.999919	0.00166753	0.00683673	0.0945947	0.0361641	0.00996356	0.177551	HIGHER IN LKO
Nfya	0.110131	0.998868	0.00169599	0.00995237	0.0373177	0.0778215	0.0101329	0.177027	HIGHER IN LKO
Smad5	0.06488	0.996504	0.00174025	0.01236	0.0212392	0.0519716	0.0103962	0.178135	HIGHER IN LKO
Ppl	0.277073	0.00175421	0.999898	0.00727032	0.324057	0.796608	0.0104792	0.176169	HIGHER IN LKO
Ipo4	0.00185276	0.414061	0.0356567	0.401103	0.00186854	0.470477	0.0110652	0.182576	HIGHER IN LKO
Arhgdia	0.132822	0.999168	0.00187075	0.0101119	0.0201577	0.502682	0.0111721	0.180989	HIGHER IN LKO
Vipas39	0.882842	0.999999	0.00197263	0.00520797	0.834327	0.95361	0.0117775	0.187389	HIGHER IN LKO
Atp2a3	0.304951	0.00208281	0.999899	0.00815894	0.612965	0.326132	0.0124319	0.194331	HIGHER IN LKO
Bzw1	0.0216539	0.975773	0.00220194	0.0223752	0.00998268	0.0203482	0.0131391	0.201844	HIGHER IN LKO
Ipo7	0.0282677	0.982634	0.00226121	0.020819	0.0186615	0.0387267	0.0134908	0.203734	HIGHER IN LKO
Krit1	0.382767	0.999929	0.00258357	0.00906431	0.417663	0.0307413	0.0154016	0.228714	HIGHER IN LKO
Nabp1	0.0416653	0.988131	0.0027688	0.021513	0.00438782	0.368562	0.0164982	0.240982	HIGHER IN LKO
Fbxw8	0.00285845	0.0140319	0.636082	0.185431	0.00293903	0.199264	0.0170286	0.244717	HIGHER IN LKO
Zbtb40	0.308232	0.999368	0.00633474	0.0214958	0.22838	0.00288197	0.0171677	0.2428	HIGHER IN LKO
Smpd1	0.266909	0.99971	0.00310536	0.0121662	0.304813	0.656069	0.0184881	0.257389	HIGHER IN LKO
Man1b1	0.00314267	0.306823	0.0973381	0.682831	0.0048223	0.480215	0.0187085	0.256451	HIGHER IN LKO
Atp5b	0.165693	0.998901	0.00336166	0.0154997	0.100354	0.0917059	0.0200012	0.270016	HIGHER IN LKO
Cyp4a32	0.0739176	0.993992	0.00355111	0.0216773	0.0249692	0.0780077	0.0211184	0.280843	HIGHER IN LKO
Afm	0.175888	0.00356851	0.99896	0.0159735	0.0490019	0.223848	0.021221	0.278057	HIGHER IN LKO
Eif4h	0.0072663	0.0848065	0.469929	0.519565	0.00373738	0.795484	0.0222158	0.286873	HIGHER IN LKO
Rreb1	0.053384	0.988436	0.00398019	0.0267624	0.0765234	0.0817125	0.0236447	0.300964	HIGHER IN LKO
Gpr107	0.130664	0.997629	0.00404612	0.0197972	0.0793139	0.637252	0.0240325	0.30159	HIGHER IN LKO
Fam120aos	0.118399	0.996836	0.00433961	0.0217687	0.0872533	0.15801	0.0257568	0.31874	HIGHER IN LKO
Mfsd9	0.576582	0.999943	0.00467394	0.0131529	0.884357	0.696407	0.027718	0.338312	HIGHER IN LKO
Flna	0.301258	0.00506294	0.999536	0.0178348	0.0245241	0.937023	0.0299957	0.361165	HIGHER IN LKO
Fxyd1	0.00987862	0.113796	0.455965	0.592288	0.00578302	0.653823	0.0342003	0.4063	HIGHER IN LKO
Parp1	0.00594692	0.699006	0.0201044	0.196006	0.00870995	0.106457	0.0351552	0.412149	HIGHER IN LKO
Fcgr3	0.0401796	0.972566	0.00647289	0.0442443	0.0557803	0.0684464	0.0382143	0.442194	HIGHER IN LKO
Cdca4	0.741191	0.999947	0.00683785	0.0168096	0.807349	0.0391061	0.0403321	0.460717	HIGHER IN LKO
Hmgxb3	0.486708	0.999779	0.00711493	0.0202302	0.315992	0.0804772	0.0419374	0.47299	HIGHER IN LKO
Slc35a4	0.703809	0.999929	0.00719189	0.0179055	0.471533	0.993111	0.0423829	0.472039	HIGHER IN LKO
Cdc73	0.373526	0.999486	0.0075373	0.0233627	0.365256	0.121841	0.0443801	0.488181	HIGHER IN LKO
Picalm	0.359849	0.999415	0.00767746	0.0240538	0.569036	0.427106	0.0451896	0.491024	HIGHER IN LKO
Pgam2	0.574543	0.0077903	0.99984	0.0206522	0.954339	0.135428	0.0458409	0.492099	HIGHER IN LKO
Enthd2	0.583554	0.999845	0.00784622	0.0206679	0.285031	0.0415303	0.0461635	0.489663	HIGHER IN LKO
Gnpda1	0.448038	0.999627	0.00830732	0.0238537	0.51102	0.101358	0.0488202	0.51175	HIGHER IN LKO
Hivep2	0.0128575	0.0430041	0.701478	0.27801	0.00851866	0.730822	0.0500357	0.518394	HIGHER IN LKO
Ptms	0.00911698	0.161971	0.356489	0.761662	0.0108171	0.521424	0.0534702	0.547608	HIGHER IN LKO
Msh3	0.00924667	0.0162892	0.790542	0.147143	0.0259008	0.245795	0.0542132	0.548909	HIGHER IN LKO
Slc25a22	0.989587	0.999954	0.0100695	0.0213627	0.873938	0.021027	0.0589163	0.589825	HIGHER IN LKO
Ccnb2	0.0101236	0.313469	0.205024	0.869137	0.0181584	0.274923	0.0592247	0.586324	HIGHER IN LKO
Tmem50b	0.426692	0.999388	0.0101644	0.0289288	0.942548	0.379574	0.0594576	0.582161	HIGHER IN LKO
Spata2	0.724363	0.999851	0.0107028	0.0251653	0.739699	0.148943	0.0625231	0.605523	HIGHER IN LKO
Adat1	0.0111545	0.617297	0.0599167	0.367392	0.0158677	0.445662	0.0650884	0.623589	HIGHER IN LKO
Dpysl2	0.499581	0.0115209	0.999494	0.0305493	0.196814	0.182396	0.0671646	0.636634	HIGHER IN LKO
Agfg1	0.0136721	0.375365	0.194728	0.794152	0.0115368	0.967706	0.0672547	0.630778	HIGHER IN LKO
Utp14b	0.520102	0.999535	0.0116739	0.0304758	0.587834	0.0431371	0.0680305	0.631408	HIGHER IN LKO
Micall1	0.32597	0.998477	0.0117938	0.0361039	0.287432	0.129695	0.0687088	0.63113	HIGHER IN LKO
Dnaja4	0.127548	0.0679245	0.925517	0.211015	0.0119308	0.968651	0.0694832	0.63173	HIGHER IN LKO
Noxred1	0.522527	0.999505	0.01214	0.0314849	0.714426	0.241062	0.070665	0.635985	HIGHER IN LKO
Snx21	0.359014	0.998722	0.0121524	0.0358477	0.226355	0.106827	0.0707345	0.630245	HIGHER IN LKO
Dicer1	0.0122824	0.697335	0.0422018	0.27755	0.012732	0.422436	0.0714682	0.630477	HIGHER IN LKO
Ccnj	0.528223	0.999434	0.0132513	0.0338591	0.256007	0.121177	0.0769199	0.671918	HIGHER IN LKO
Fkbp14	0.699102	0.999732	0.013477	0.0312028	0.916625	0.0212796	0.0781861	0.676347	HIGHER IN LKO
Xpo1	0.0289339	0.924155	0.0138551	0.0914667	0.0138397	0.248297	0.0802174	0.687247	HIGHER IN LKO
Myd88	0.0435665	0.0149296	0.947145	0.0853724	0.0543227	0.227887	0.0863	0.732317	HIGHER IN LKO
Serpinf1	0.0363295	0.114354	0.685587	0.440494	0.0149414	0.0571081	0.0863654	0.725958	HIGHER IN LKO
Rpl3	0.0508624	0.0900183	0.786208	0.337897	0.0153944	0.761579	0.0888837	0.740144	HIGHER IN LKO
Gpr153	0.0641706	0.0169653	0.961911	0.0837913	0.0157077	0.307751	0.0906218	0.74763	HIGHER IN LKO
Usp37	0.290376	0.996837	0.0159569	0.0486879	0.154911	0.459507	0.0920023	0.752055	HIGHER IN LKO
Ino80d	0.016016	0.106275	0.557801	0.506631	0.018842	0.818593	0.0923297	0.74787	HIGHER IN LKO
Wwc1	0.597797	0.999381	0.016496	0.0392976	0.639654	0.0896297	0.0949829	0.76243	HIGHER IN LKO
Emd	0.0449069	0.0165677	0.943889	0.0919948	0.0715541	0.298899	0.0953786	0.758771	HIGHER IN LKO
Serpina10	0.880333	0.0173428	0.99977	0.0359918	0.662977	0.445521	0.0996482	0.785721	HIGHER IN LKO
Malat1	0.67891	0.9995	0.0175994	0.0398306	0.926367	0.70438	0.101058	0.789847	HIGHER IN LKO
Synpo	0.196133	0.0183889	0.99182	0.0625349	0.137388	0.5326	0.105384	0.816497	HIGHER IN LKO
Spata5l1	0.0894753	0.972388	0.0186958	0.0816551	0.0511588	0.121261	0.107061	0.822336	HIGHER IN LKO
Fgl1	0.800177	0.0190131	0.99963	0.0403162	0.848904	0.785817	0.108792	0.828492	HIGHER IN LKO
Usp33	0.334561	0.996671	0.0198458	0.0560074	0.328376	0.0826908	0.113321	0.855671	HIGHER IN LKO
Ccnd1	0.224474	0.992724	0.0200591	0.0644148	0.421475	0.648053	0.114478	0.857144	HIGHER IN LKO
B4galt3	0.877084	0.999633	0.0214006	0.0433745	0.721002	0.478866	0.121727	0.903821	HIGHER IN LKO
Pvrl3	0.120239	0.978431	0.0215219	0.083523	0.0761703	0.441806	0.12238	0.901161	HIGHER IN LKO
Sdr42e1	0.0226093	0.855344	0.0245272	0.154822	0.0242016	0.356929	0.128215	0.936393	HIGHER IN LKO
Pipox	0.0826183	0.0226551	0.962479	0.0980546	0.0678822	0.148518	0.128461	0.930556	HIGHER IN LKO
Gramd1a	0.138875	0.384171	0.578615	0.834373	0.0226901	0.928842	0.128648	0.924397	HIGHER IN LKO
Hnrnpul2	0.227936	0.990842	0.0240628	0.0747797	0.146244	0.156172	0.135965	0.969161	HIGHER IN LKO
C5ar1	0.0499628	0.929747	0.0241308	0.120513	0.0283946	0.195066	0.136326	0.964021	HIGHER IN LKO
Rhox5	0.330732	0.995271	0.0244048	0.0671189	0.146296	0.639903	0.13778	0.966632	HIGHER IN LKO
Ing2	0.187154	0.985698	0.026308	0.0858471	0.290796	0.0653819	0.147823	1.02899	HIGHER IN LKO
Pus7	0.231007	0.972512	0.0541999	0.1475	0.288024	0.0263326	0.147953	1.0219	HIGHER IN LKO
Nup155	0.0266905	0.171073	0.529944	0.633953	0.0308231	0.885311	0.14983	1.02691	HIGHER IN LKO
Cipc	0.532308	0.997939	0.0269524	0.0626266	0.604502	0.132202	0.151202	1.0284	HIGHER IN LKO
Cacna1d	0.359715	0.994937	0.0282362	0.0740117	0.412302	0.199883	0.157899	1.06582	HIGHER IN LKO
Ube2r2	0.02927	0.388058	0.289641	0.900676	0.0284969	0.904607	0.159253	1.06688	HIGHER IN LKO
Mrps26	0.654634	0.998533	0.0290381	0.0624592	0.38814	0.189653	0.16206	1.07758	HIGHER IN LKO
Tlr8	0.0312995	0.872512	0.0293984	0.162091	0.0320264	0.465251	0.163923	1.08189	HIGHER IN LKO
Tpp2	0.0294519	0.0893599	0.702098	0.38585	0.0428466	0.466635	0.1642	1.07575	HIGHER IN LKO
Ppap2c	0.739784	0.998804	0.0304252	0.0625131	0.417238	0.533422	0.169216	1.10052	HIGHER IN LKO
Rtkn	0.0610034	0.928995	0.0305067	0.136977	0.0461562	0.54093	0.169635	1.09525	HIGHER IN LKO
Hcfc2	0.251404	0.984531	0.0391237	0.109321	0.320149	0.030621	0.170222	1.09114	HIGHER IN LKO
Zranb2	0.347787	0.992908	0.0335462	0.0866959	0.417017	0.0320267	0.177416	1.12913	HIGHER IN LKO
Lemd3	0.0337034	0.706566	0.0976006	0.398559	0.0660462	0.421414	0.185928	1.17491	HIGHER IN LKO
Mfap1b	0.584444	0.997291	0.0350578	0.0763406	0.180335	0.286022	0.19275	1.20944	HIGHER IN LKO
Arglu1	0.884374	0.998962	0.0352772	0.0671661	0.99464	0.33727	0.193851	1.20784	HIGHER IN LKO
Ogfod1	0.141297	0.968655	0.0355789	0.120478	0.227732	0.110596	0.195363	1.20881	HIGHER IN LKO
Nat2	0.0512808	0.1636	0.661188	0.531232	0.0356686	0.655765	0.195811	1.20323	HIGHER IN LKO
Strn3	0.301283	0.0361334	0.989754	0.0966234	0.354533	0.687124	0.198135	1.20916	HIGHER IN LKO
Rbm33	0.421223	0.99441	0.0361657	0.0870325	0.310233	0.114635	0.198296	1.20192	HIGHER IN LKO
Ing1	0.709093	0.998024	0.0372872	0.0757155	0.820371	0.132821	0.203877	1.22739	HIGHER IN LKO
Rarg	0.0569349	0.536393	0.268383	0.751803	0.0375006	0.839354	0.204935	1.22548	HIGHER IN LKO
1700096K18Rik	0.10778	0.95185	0.0385622	0.139683	0.112492	0.323808	0.210182	1.24848	HIGHER IN LKO
Inpp5b	0.552142	0.996241	0.0392836	0.0858033	0.532555	0.0966209	0.213731	1.26115	HIGHER IN LKO
Ccdc137	0.916454	0.998759	0.0400736	0.0742852	0.850463	0.0400167	0.217324	1.27392	HIGHER IN LKO
Tgtp2	0.0863435	0.0416064	0.933132	0.158674	0.0508286	0.167447	0.225069	1.31069	HIGHER IN LKO
Ctu1	0.0705323	0.829162	0.0913032	0.313889	0.0418533	0.413801	0.226265	1.30911	HIGHER IN LKO
Dapk2	0.242446	0.981594	0.0425616	0.118673	0.112153	0.0882861	0.229691	1.32035	HIGHER IN LKO
Zfp580	0.659827	0.996968	0.0428767	0.0875135	0.630913	0.311091	0.231211	1.32057	HIGHER IN LKO
Rabif	0.103241	0.9415	0.0441034	0.157841	0.0882721	0.103123	0.237104	1.3456	HIGHER IN LKO
Spg7	0.394964	0.991202	0.0443841	0.105852	0.309067	0.785125	0.238447	1.34466	HIGHER IN LKO
Baz1b	0.636586	0.996226	0.0462723	0.0945805	0.513941	0.050325	0.247431	1.38655	HIGHER IN LKO
Dlg3	0.329923	0.0466647	0.987061	0.11676	0.582583	0.224995	0.249287	1.38822	HIGHER IN LKO
Fam20c	0.582406	0.995366	0.0468664	0.0983308	0.634679	0.0805189	0.250239	1.38486	HIGHER IN LKO
Zfp142	0.67354	0.996373	0.0482472	0.0963712	0.725635	0.0967827	0.256733	1.41203	HIGHER IN LKO
Med22	0.0792269	0.791657	0.125258	0.390249	0.048316	0.419426	0.257055	1.40513	HIGHER IN LKO
Pcca	0.542644	0.0494575	0.994137	0.105313	0.547952	0.17529	0.262386	1.42552	HIGHER IN LKO
Cradd	0.0933181	0.580443	0.311268	0.762863	0.0497126	0.557272	0.263573	1.42329	HIGHER IN LKO
Pwwp2b	0.123432	0.418901	0.519196	0.914002	0.0504601	0.674306	0.267042	1.43334	HIGHER IN LKO
Gbp2	0.0707609	0.157294	0.72636	0.478579	0.0515268	0.730915	0.271968	1.45104	HIGHER IN LKO
Tgtp1	0.0736306	0.0523936	0.901529	0.199946	0.0927958	0.262744	0.275951	1.46353	HIGHER IN LKO
Car1	0.314791	0.0526306	0.983289	0.131175	0.257751	0.149605	0.277037	1.46059	HIGHER IN LKO
Tbc1d2b	0.317286	0.983453	0.0527171	0.131045	0.166361	0.168534	0.277433	1.45408	HIGHER IN LKO
Ppm1m	0.572095	0.0529268	0.994029	0.109875	0.796808	0.195825	0.278392	1.45057	HIGHER IN LKO
H13	0.295634	0.0537675	0.981005	0.136115	0.389777	0.164374	0.282227	1.462	HIGHER IN LKO
Rab8a	0.0575884	0.0926599	0.79914	0.33466	0.056216	0.249805	0.293299	1.51057	HIGHER IN LKO
Ccar1	0.784908	0.996214	0.0583032	0.108445	0.757029	0.0644584	0.302625	1.54965	HIGHER IN LKO
Lrrc25	0.16435	0.717359	0.282871	0.629255	0.0606941	0.869347	0.313181	1.59454	HIGHER IN LKO
Nme7	0.87908	0.996731	0.0611288	0.109169	0.846005	0.152726	0.315086	1.59512	HIGHER IN LKO
Rbm12	0.266476	0.972977	0.061901	0.158086	0.278314	0.147147	0.318459	1.60309	HIGHER IN LKO
Wdr82	0.682003	0.993987	0.0640141	0.122855	0.646229	0.0632567	0.324347	1.62356	HIGHER IN LKO
Maf1	0.476383	0.988183	0.0648646	0.138468	0.577978	0.258295	0.331276	1.64898	HIGHER IN LKO
Colec12	0.283552	0.971963	0.0675955	0.167176	0.373658	0.306884	0.342908	1.6974	HIGHER IN LKO
Hdc	0.983737	0.996811	0.0680013	0.115863	0.959114	0.32243	0.344622	1.69645	HIGHER IN LKO
Alpk1	0.0681723	0.331385	0.49705	0.849841	0.128051	0.900318	0.345343	1.69066	HIGHER IN LKO
Eaf1	0.0687608	0.559883	0.278677	0.744781	0.118296	0.652669	0.34782	1.69348	HIGHER IN LKO
Slx4ip	0.132715	0.927587	0.0687681	0.210778	0.146633	0.155023	0.347851	1.68443	HIGHER IN LKO
Mcm5	0.250007	0.96582	0.0689081	0.176227	0.516557	0.730267	0.348439	1.67816	HIGHER IN LKO
Alkbh1	0.572094	0.990296	0.0696233	0.139357	0.361373	0.353753	0.351436	1.68349	HIGHER IN LKO
Avpi1	0.40485	0.0702148	0.982476	0.155547	0.489967	0.111628	0.353906	1.68626	HIGHER IN LKO
Gdap2	0.0818095	0.7713	0.142423	0.428025	0.0727348	0.438962	0.364342	1.72675	HIGHER IN LKO
Amotl2	0.110397	0.354018	0.565706	0.816467	0.0730031	0.710165	0.365444	1.72281	HIGHER IN LKO
Urb2	0.408258	0.977671	0.0825919	0.178273	0.557231	0.0741274	0.370048	1.73533	HIGHER IN LKO
Tmem168	0.414892	0.981558	0.0742945	0.162075	0.386645	0.389672	0.37073	1.72943	HIGHER IN LKO
Chtf8	0.211963	0.953194	0.0745526	0.197322	0.191875	0.521302	0.371782	1.7253	HIGHER IN LKO
Lrg1	0.938211	0.075015	0.99568	0.128207	0.94844	0.486563	0.373663	1.72504	HIGHER IN LKO
Zfp638	0.389563	0.978337	0.07744	0.171036	0.4497	0.54487	0.383451	1.76111	HIGHER IN LKO
Piga	0.450586	0.982639	0.0775474	0.164128	0.58528	0.463208	0.383881	1.75404	HIGHER IN LKO
Magi3	0.0786205	0.778913	0.133047	0.40984	0.0827331	0.383861	0.388169	1.76459	HIGHER IN LKO
Ttf1	0.418091	0.979949	0.0789135	0.17028	0.614824	0.226849	0.389336	1.7609	HIGHER IN LKO
Hs3st3b1	0.579933	0.987626	0.0810672	0.158381	0.655201	0.0908758	0.397853	1.79034	HIGHER IN LKO
Fahd1	0.781181	0.992532	0.0823471	0.14704	0.94117	0.178757	0.402868	1.80379	HIGHER IN LKO
Scnn1a	0.134462	0.879658	0.110333	0.308224	0.0831127	0.516029	0.40585	1.80806	HIGHER IN LKO
Rnf20	0.133125	0.910478	0.0834526	0.246495	0.279955	0.222354	0.407171	1.80492	HIGHER IN LKO
Creld1	0.473797	0.0841086	0.981686	0.173442	0.547111	0.110778	0.409712	1.80719	HIGHER IN LKO
Napa	0.161994	0.50848	0.482708	0.978326	0.0845243	0.709269	0.411318	1.80534	HIGHER IN LKO
Cd163	0.087086	0.786138	0.138679	0.412864	0.0863537	0.782288	0.418341	1.82717	HIGHER IN LKO
Larp4	0.249942	0.426001	0.651291	0.81361	0.086562	0.959774	0.419136	1.82171	HIGHER IN LKO
Orai1	0.315134	0.965245	0.0869261	0.20052	0.191995	0.173889	0.420524	1.81887	HIGHER IN LKO
Cd207	0.280689	0.958737	0.0881935	0.209731	0.513883	0.482392	0.425333	1.83078	HIGHER IN LKO
Arhgap29	0.0885919	0.199887	0.705952	0.547023	0.100548	0.380909	0.426838	1.82843	HIGHER IN LKO
Leng8	0.558952	0.984372	0.0895335	0.174499	0.632827	0.119812	0.430382	1.83479	HIGHER IN LKO
Dvl3	0.609701	0.986361	0.0899058	0.170767	0.372323	0.39681	0.431778	1.83197	HIGHER IN LKO
Ccr5	0.0901884	0.640393	0.254684	0.657618	0.139221	0.574717	0.432836	1.82776	HIGHER IN LKO
Blm	0.844684	0.134999	0.983219	0.222428	0.970778	0.0931131	0.443687	1.86474	HIGHER IN LKO
Fastkd1	0.792257	0.990688	0.0936655	0.163989	0.549004	0.152387	0.445718	1.86448	HIGHER IN LKO
Raph1	0.118686	0.540877	0.390636	0.870678	0.0937588	0.580078	0.44606	1.85719	HIGHER IN LKO
Ccdc28a	0.440544	0.975178	0.0948497	0.196377	0.415956	0.417361	0.450049	1.86509	HIGHER IN LKO
Ccdc90b	0.92377	0.992776	0.0952156	0.159063	0.965351	0.145095	0.451381	1.86195	HIGHER IN LKO
Ccdc101	0.0953163	0.803512	0.135709	0.396974	0.119188	0.454324	0.451747	1.85487	HIGHER IN LKO
Med1	0.559007	0.982394	0.0959852	0.185347	0.366327	0.115058	0.454175	1.85629	HIGHER IN LKO
Pole	0.548988	0.981048	0.0985605	0.190636	0.695152	0.572229	0.463439	1.8855	HIGHER IN LKO
Pawr	0.280543	0.951391	0.0992476	0.23165	0.501798	0.959945	0.465888	1.88684	HIGHER IN LKO
Hspa1b	0.388302	0.966975	0.101611	0.215856	0.490437	0.948777	0.47424	1.91198	HIGHER IN LKO
Nono	0.558051	0.101891	0.980451	0.195297	0.483094	0.292489	0.475224	1.90732	HIGHER IN LKO
Camk2g	0.909881	0.102454	0.991395	0.170487	0.967088	0.753502	0.477194	1.90664	HIGHER IN LKO
Arhgef19	0.928437	0.991709	0.102476	0.169522	0.963099	0.111415	0.477273	1.89844	HIGHER IN LKO
Yod1	0.865267	0.990554	0.102506	0.173072	0.490809	0.281942	0.477376	1.89041	HIGHER IN LKO
Sdf2l1	0.718521	0.102731	0.986848	0.182972	0.724908	0.288309	0.478163	1.88515	HIGHER IN LKO
Urgcp	0.154188	0.822336	0.17582	0.434052	0.103128	0.588884	0.479544	1.88226	HIGHER IN LKO
Zfp800	0.209887	0.926771	0.105136	0.263153	0.17223	0.752148	0.4865	1.90119	HIGHER IN LKO
Sac3d1	0.467026	0.972334	0.107025	0.214293	0.378805	0.313555	0.492967	1.91805	HIGHER IN LKO
Tceal8	0.769304	0.107706	0.987216	0.187035	0.870385	0.159124	0.495283	1.91868	HIGHER IN LKO
Klhl8	0.421584	0.110882	0.966241	0.227314	0.652404	0.536731	0.505965	1.95158	HIGHER IN LKO
Bcl3	0.938273	0.111867	0.990309	0.182692	0.974997	0.287041	0.509241	1.95575	HIGHER IN LKO
Gm6484	0.116125	0.777045	0.178945	0.471077	0.312646	0.319992	0.52319	2.0007	HIGHER IN LKO
Tgif1	0.775573	0.985387	0.116498	0.199965	0.944158	0.193564	0.524395	1.99673	HIGHER IN LKO
Ncbp2	0.809431	0.968497	0.182078	0.293776	0.896067	0.116633	0.524832	1.98989	HIGHER IN LKO
Pdia4	0.937152	0.11693	0.98939	0.190093	0.824291	0.329642	0.525791	1.98508	HIGHER IN LKO
Fcgr1	0.153767	0.476067	0.504735	0.975812	0.119556	0.862052	0.534187	2.00827	HIGHER IN LKO
Urb1	0.456385	0.96515	0.121219	0.240079	0.58548	0.343918	0.539443	2.01951	HIGHER IN LKO
Ncald	0.999722	0.989284	0.124468	0.197312	0.964537	0.232413	0.549565	2.0488	HIGHER IN LKO
Fam111a	0.128462	0.572939	0.375007	0.830452	0.261916	0.426214	0.561753	2.08551	HIGHER IN LKO
Zbtb26	0.129915	0.485009	0.462408	0.980708	0.260762	0.955204	0.56612	2.093	HIGHER IN LKO
Cd300lg	0.132825	0.282936	0.679088	0.658486	0.343236	0.604221	0.574753	2.11613	HIGHER IN LKO
Pcif1	0.743882	0.135882	0.979197	0.231757	0.523979	0.285347	0.58367	2.14012	HIGHER IN LKO
Plekhh3	0.816131	0.309133	0.917223	0.473861	0.756625	0.137914	0.589509	2.15267	HIGHER IN LKO
Mx2	0.312151	0.138833	0.931772	0.298602	0.331736	0.833736	0.592127	2.15341	HIGHER IN LKO
Jade2	0.655157	0.973733	0.139007	0.244864	0.344227	0.778306	0.592622	2.14645	HIGHER IN LKO
Homez	0.981128	0.985731	0.141149	0.22198	0.928377	0.665075	0.598664	2.15955	HIGHER IN LKO
Zbtb11	0.792299	0.979479	0.142237	0.237155	0.558203	0.627381	0.601706	2.16177	HIGHER IN LKO
Rfx5	0.690343	0.973607	0.145571	0.251384	0.521611	0.183916	0.610904	2.18601	HIGHER IN LKO
Zfyve27	0.269082	0.829549	0.247942	0.505395	0.145879	0.988709	0.611746	2.18026	HIGHER IN LKO
Ubr7	0.718858	0.146614	0.974824	0.250192	0.828602	0.38935	0.613745	2.17867	HIGHER IN LKO
Sema6b	0.866408	0.980969	0.147268	0.238645	0.558681	0.679335	0.615518	2.1763	HIGHER IN LKO
Btg3	0.581121	0.148547	0.965067	0.268126	0.643298	0.187245	0.618966	2.17984	HIGHER IN LKO
Prdm15	0.149392	0.801554	0.19057	0.4668	0.183495	0.333911	0.62123	2.1792	HIGHER IN LKO
Nde1	0.567439	0.962055	0.153057	0.276993	0.698583	0.329751	0.630916	2.20449	HIGHER IN LKO
Pak4	0.266641	0.907714	0.153222	0.338035	0.614048	0.301003	0.631348	2.19739	HIGHER IN LKO
Naa16	0.340449	0.915195	0.173506	0.352704	0.153696	0.434572	0.632585	2.19312	HIGHER IN LKO
Slc20a1	0.836156	0.978028	0.154207	0.251078	0.755248	0.19847	0.633914	2.18921	HIGHER IN LKO
Gm20319	0.155056	0.197104	0.799868	0.475508	0.206204	0.448379	0.636112	2.18833	HIGHER IN LKO
Fubp1	0.438416	0.945391	0.156362	0.302186	0.672874	0.305803	0.639475	2.19143	HIGHER IN LKO
9330162012Rik	0.178447	0.361912	0.650404	0.757125	0.157253	0.699749	0.641752	2.19081	HIGHER IN LKO
Atxn7l3	0.159992	0.596365	0.393877	0.829052	0.177661	0.84691	0.648683	2.20602	HIGHER IN LKO
Slc10a2	0.295366	0.161813	0.910647	0.344734	0.402764	0.853573	0.653226	2.21302	HIGHER IN LKO
Zdhhc18	0.16208	0.752868	0.247152	0.565528	0.228041	0.509225	0.653889	2.20688	HIGHER IN LKO
Rbm15b	0.458576	0.944052	0.164512	0.312033	0.543516	0.376569	0.659872	2.21867	HIGHER IN LKO
Mid1ip1	0.768353	0.971623	0.16522	0.273162	0.716935	0.249325	0.661599	2.21611	HIGHER IN LKO
Dvl1	0.168568	0.496279	0.502846	0.99449	0.3079	0.630259	0.669661	2.23471	HIGHER IN LKO
Tmpo	0.57547	0.95532	0.17064	0.303505	0.601492	0.175407	0.674568	2.24269	HIGHER IN LKO
Cntnap1	0.314268	0.172905	0.908257	0.358887	0.229513	0.683214	0.679866	2.2519	HIGHER IN LKO
Epb4.1l5	0.272223	0.861361	0.212642	0.442818	0.342686	0.173551	0.681363	2.2485	HIGHER IN LKO
Nxt2	0.174818	0.805079	0.208841	0.484569	0.310732	0.612986	0.684283	2.2498	HIGHER IN LKO
5930430L01Rik	0.879735	0.226531	0.95769	0.350014	0.897942	0.17579	0.686507	2.24881	HIGHER IN LKO
Med21	0.787543	0.96928	0.17586	0.286877	0.956798	0.500581	0.686667	2.2411	HIGHER IN LKO
Usp1	0.800679	0.969521	0.177374	0.287811	0.795218	0.336071	0.690105	2.2441	HIGHER IN LKO
Bicd2	0.237301	0.299525	0.76332	0.609532	0.182187	0.81303	0.700827	2.27068	HIGHER IN LKO
Cyp21a1	0.29718	0.615372	0.498084	0.903763	0.1823	0.752867	0.701074	2.26325	HIGHER IN LKO
Sarnp	0.778093	0.919499	0.29567	0.459997	0.80565	0.182892	0.702369	2.25924	HIGHER IN LKO
Polr3a	0.184938	0.346936	0.672446	0.725937	0.210697	0.49119	0.706813	2.26536	HIGHER IN LKO
Stx16	0.405205	0.921448	0.187284	0.360261	0.539287	0.825848	0.71184	2.2733	HIGHER IN LKO
Rce1	0.818497	0.963428	0.198945	0.31713	0.989765	0.414701	0.735775	2.34134	HIGHER IN LKO
Smarcd2	0.600909	0.944994	0.199553	0.344411	0.546374	0.421565	0.736976	2.33682	HIGHER IN LKO
Snapc3	0.228916	0.847908	0.203119	0.444272	0.210316	0.575782	0.743929	2.3505	HIGHER IN LKO
Cyp26a1	0.936722	0.925552	0.317458	0.470171	0.927738	0.206608	0.750583	2.36314	HIGHER IN LKO
Polr1c	0.561798	0.210243	0.934969	0.36685	0.469225	0.267872	0.75736	2.37608	HIGHER IN LKO
Fzd6	0.382769	0.900979	0.210557	0.404184	0.475005	0.245045	0.757939	2.36956	HIGHER IN LKO
Paxbp1	0.697756	0.949493	0.211615	0.349239	0.932023	0.996818	0.759879	2.36731	HIGHER IN LKO
Isg20l2	0.478058	0.212812	0.920393	0.386085	0.248881	0.425434	0.762058	2.36583	HIGHER IN LKO
Pecr	0.830547	0.214014	0.958928	0.337397	0.669778	0.465638	0.76423	2.36434	HIGHER IN LKO
Kcnj8	0.720929	0.950422	0.214372	0.350372	0.861478	0.27516	0.764873	2.35814	HIGHER IN LKO
Upp1	0.21858	0.486869	0.56461	0.935604	0.28551	0.709417	0.772329	2.37292	HIGHER IN LKO
Sertad1	0.506878	0.920107	0.222206	0.395171	0.459687	0.333493	0.778595	2.38395	HIGHER IN LKO
2410016O06Rik	0.729343	0.947229	0.223851	0.363152	0.683045	0.27188	0.78139	2.38431	HIGHER IN LKO
Traf2	0.224754	0.746264	0.307844	0.631051	0.275775	0.559372	0.782911	2.3808	HIGHER IN LKO
Trim41	0.721839	0.225066	0.946025	0.365875	0.63474	0.29646	0.783436	2.37429	HIGHER IN LKO
Kat2b	0.283022	0.533213	0.570949	0.969034	0.227893	0.918898	0.788132	2.38043	HIGHER IN LKO
Adrbk1	0.500212	0.578169	0.642577	0.947355	0.228668	0.991643	0.789404	2.37621	HIGHER IN LKO
Mtmr4	0.859044	0.931519	0.288005	0.438509	0.901864	0.231861	0.794581	2.38374	HIGHER IN LKO
Fut11	0.681555	0.937364	0.235384	0.386398	0.497353	0.287281	0.80017	2.39245	HIGHER IN LKO
Rnf115	0.237554	0.415315	0.651895	0.803828	0.247654	0.661349	0.803549	2.39452	HIGHER IN LKO
Pag1	0.724109	0.939327	0.240921	0.388652	0.574718	0.432288	0.808697	2.40183	HIGHER IN LKO
Cdv3	0.243161	0.715662	0.353978	0.698258	0.305636	0.496896	0.812059	2.4038	HIGHER IN LKO
Prlr	0.245214	0.730871	0.339607	0.672969	0.393831	0.841434	0.815098	2.40481	HIGHER IN LKO
Jak3	0.973025	0.874072	0.425314	0.616022	0.743659	0.248488	0.819857	2.41087	HIGHER IN LKO
Cops3	0.659002	0.250203	0.851772	0.360205	0.659398	0.279574	0.822311	2.41013	HIGHER IN LKO
Cldn3	0.312345	0.600175	0.523898	0.937527	0.250665	0.668192	0.822966	2.40414	HIGHER IN LKO
Eya3	0.283672	0.834352	0.250818	0.504155	0.331915	0.503336	0.823183	2.39692	HIGHER IN LKO
Camsap1	0.531085	0.873996	0.305394	0.517888	0.524384	0.252606	0.8257	2.39641	HIGHER IN LKO
Mul1	0.25491	0.477767	0.604547	0.895504	0.532382	0.93779	0.828898	2.39788	HIGHER IN LKO
Cep72	0.715798	0.258116	0.930518	0.414764	0.70849	0.321828	0.833269	2.40273	HIGHER IN LKO
Trmt1l	0.722876	0.929514	0.261912	0.419266	0.812725	0.384121	0.838322	2.4095	HIGHER IN LKO
Cpne8	0.261982	0.414899	0.67105	0.788106	0.310172	0.6524	0.838415	2.40202	HIGHER IN LKO
Bbc3	0.834507	0.940517	0.262066	0.404991	0.738875	0.669359	0.838525	2.39463	HIGHER IN LKO
Cdc42ep1	0.960778	0.949305	0.264366	0.394292	0.941532	0.308328	0.841521	2.39551	HIGHER IN LKO
Lppr3	0.264988	0.730066	0.354905	0.687533	0.346867	0.510707	0.842324	2.39016	HIGHER IN LKO
Strap	0.266494	0.775189	0.307128	0.607101	0.38315	0.545126	0.844252	2.38803	HIGHER IN LKO
BC049762	0.406008	0.26785	0.867381	0.490808	0.46334	0.724867	0.845972	2.38532	HIGHER IN LKO
Dnd1	0.339188	0.518651	0.621905	0.915513	0.26986	0.738658	0.848491	2.38488	HIGHER IN LKO
Elp5	0.409649	0.711221	0.46214	0.795467	0.403	0.270146	0.848847	2.37837	HIGHER IN LKO
Sat2	0.735147	0.270473	0.926813	0.429907	0.603705	0.431328	0.849254	2.37205	HIGHER IN LKO
Dnajb1	0.271293	0.27434	0.807478	0.549497	0.453634	0.868937	0.850266	2.36746	HIGHER IN LKO
Rab30	0.757853	0.927584	0.274189	0.432079	0.623935	0.541263	0.853801	2.3699	HIGHER IN LKO
Tlr3	0.681337	0.918308	0.274263	0.443417	0.78936	0.564379	0.853892	2.36279	HIGHER IN LKO
Narfl	0.277617	0.44593	0.652374	0.829869	0.31268	0.611615	0.857896	2.36652	HIGHER IN LKO
Ube2q1	0.835505	0.93246	0.280884	0.431412	0.791188	0.413091	0.861709	2.3697	HIGHER IN LKO
Hnrnph1	0.554572	0.893175	0.282799	0.47865	0.512584	0.482813	0.863904	2.36843	HIGHER IN LKO
Pard3b	0.753648	0.920301	0.288245	0.452841	0.622502	0.708126	0.869988	2.37779	HIGHER IN LKO
Oraov1	0.849245	0.291218	0.929143	0.44424	0.709339	0.578362	0.873213	2.3793	HIGHER IN LKO
Med20	0.393735	0.84602	0.291461	0.53209	0.386852	0.78614	0.873473	2.37276	HIGHER IN LKO
Nmt1	0.294624	0.304011	0.793872	0.588797	0.458397	0.610262	0.876825	2.37462	HIGHER IN LKO
Saa1	0.983023	0.294974	0.939022	0.433984	0.919256	0.527268	0.877191	2.36842	HIGHER IN LKO
2310057M21Rik	0.317939	0.303821	0.805688	0.57869	0.295668	0.909511	0.877914	2.36321	HIGHER IN LKO
Mplkip	0.815086	0.923402	0.296096	0.455541	0.86756	0.733936	0.878359	2.35728	HIGHER IN LKO
Filip1l	0.296821	0.336466	0.766341	0.641324	0.471534	0.779324	0.879108	2.35221	HIGHER IN LKO
Sdha	0.297858	0.776108	0.326133	0.623879	0.379231	0.637203	0.880175	2.34801	HIGHER IN LKO
Sel1l	0.610027	0.318978	0.88163	0.521774	0.417688	0.298573	0.880905	2.34294	HIGHER IN LKO
Clpb	0.362548	0.303942	0.824891	0.562251	0.47013	0.639778	0.88627	2.3502	HIGHER IN LKO
Dnajb2	0.554105	0.8798	0.304133	0.510961	0.493014	0.593208	0.886457	2.34372	HIGHER IN LKO
Cat	0.312909	0.683106	0.437741	0.798014	0.36611	0.690969	0.894783	2.35873	HIGHER IN LKO
Snai2	0.436665	0.839683	0.318549	0.562057	0.491631	0.90034	0.89986	2.36512	HIGHER IN LKO
Zmym2	0.748744	0.323618	0.901333	0.504368	0.952699	0.830813	0.904247	2.36966	HIGHER IN LKO
Rin3	0.924026	0.32813	0.91944	0.486513	0.855378	0.464165	0.908017	2.37256	HIGHER IN LKO
Cyp2c54	0.372998	0.800611	0.33911	0.614838	0.338487	0.51737	0.916202	2.38695	HIGHER IN LKO
Senp2	0.420653	0.808318	0.352362	0.619724	0.408088	0.344035	0.920332	2.39072	HIGHER IN LKO
Klhl21	0.909797	0.887849	0.386911	0.570597	0.898765	0.345016	0.921044	2.38561	HIGHER IN LKO
Zfp872	0.547415	0.849986	0.346807	0.576793	0.431801	0.758856	0.922331	2.38202	HIGHER IN LKO
Utp11l	0.3481	0.539892	0.606464	0.945579	0.455454	0.736126	0.923249	2.3775	HIGHER IN LKO
Nt5dc3	0.354265	0.759334	0.378105	0.684035	0.414176	0.845195	0.927502	2.38157	HIGHER IN LKO
Tmem140	0.920653	0.359301	0.903806	0.530382	0.886512	0.355282	0.928185	2.37647	HIGHER IN LKO
Herc3	0.98092	0.408441	0.884588	0.591212	0.861931	0.355486	0.92832	2.37001	HIGHER IN LKO
Baz1a	0.356727	0.73855	0.40321	0.723029	0.384792	0.606323	0.929145	2.36534	HIGHER IN LKO
Znf512b	0.793717	0.359865	0.887528	0.549302	0.879324	0.758158	0.931193	2.3638	HIGHER IN LKO
Cyp2j9	0.555187	0.836867	0.368305	0.60736	0.544863	0.956734	0.936461	2.37042	HIGHER IN LKO
Dcun1d3	0.732542	0.872621	0.3692	0.57279	0.835544	0.60278	0.936998	2.36506	HIGHER IN LKO
Cdip1	0.731692	0.796205	0.481283	0.737405	0.369848	0.863415	0.937386	2.35935	HIGHER IN LKO
Tle1	0.527598	0.825064	0.374567	0.623602	0.695628	0.858989	0.940147	2.35964	HIGHER IN LKO
Hp	0.929376	0.376852	0.895654	0.55379	0.831188	0.930985	0.941447	2.35626	HIGHER IN LKO
Cyp2c50	0.452916	0.506291	0.690308	0.849283	0.381602	0.741998	0.944075	2.35622	HIGHER IN LKO
Ccnt2	0.742233	0.855869	0.398664	0.613835	0.647864	0.889613	0.952717	2.37115	HIGHER IN LKO
Git2	0.735366	0.40216	0.852379	0.620161	0.644751	0.438525	0.954343	2.36858	HIGHER IN LKO
Brd2	0.98971	0.402488	0.888869	0.581724	0.984062	0.41797	0.954493	2.36237	HIGHER IN LKO
Dennd1a	0.405643	0.675352	0.499512	0.856052	0.523264	0.97824	0.955916	2.35934	HIGHER IN LKO
BC068281	0.408186	0.584978	0.594503	0.992226	0.43136	0.806924	0.957035	2.35558	HIGHER IN LKO
Sytl4	0.815103	0.412551	0.85935	0.621448	0.493931	0.777031	0.958902	2.35367	HIGHER IN LKO
Hmgb3	0.476971	0.494869	0.710343	0.823226	0.415413	0.755089	0.960089	2.35011	HIGHER IN LKO
C130074G19Rik	0.419484	0.439005	0.735918	0.755542	0.461081	0.600647	0.961728	2.34767	HIGHER IN LKO
Gm6682	0.664616	0.420688	0.825608	0.661168	0.710144	0.551906	0.962201	2.34241	HIGHER IN LKO
Aars	0.422139	0.578062	0.608246	0.975363	0.460994	0.93004	0.962766	2.3374	HIGHER IN LKO
Zcchc10	0.859744	0.44703	0.844501	0.663919	0.995999	0.425902	0.964197	2.33451	HIGHER IN LKO
Dnajb4	0.498208	0.621609	0.598832	0.98139	0.686507	0.431395	0.966204	2.33303	HIGHER IN LKO
3010026O09Rik	0.733842	0.825847	0.441075	0.677408	0.75378	0.78675	0.969512	2.33469	HIGHER IN LKO
Foxa1	0.767091	0.45184	0.824874	0.686966	0.740593	0.445779	0.97102	2.33202	HIGHER IN LKO
Mad2l1bp	0.98732	0.863333	0.446592	0.644197	0.945601	0.560543	0.971274	2.32636	HIGHER IN LKO
Ahsa2	0.449848	0.463047	0.727562	0.78257	0.659724	0.732817	0.972274	2.32251	HIGHER IN LKO
Pccb	0.957795	0.450204	0.85715	0.653514	0.943021	0.528545	0.972381	2.31655	HIGHER IN LKO
Adamts6	0.828703	0.45304	0.835321	0.677792	0.771455	0.928584	0.973225	2.31238	HIGHER IN LKO
Aptx	0.650012	0.797337	0.454644	0.714918	0.536509	0.596898	0.973692	2.30734	HIGHER IN LKO
Acat1	0.461321	0.712006	0.485996	0.814547	0.554098	0.578536	0.975567	2.30565	HIGHER IN LKO
Cd274	0.478084	0.730559	0.47229	0.787674	0.461665	0.855076	0.97566	2.29977	HIGHER IN LKO
Rnd3	0.462327	0.467541	0.728608	0.785405	0.507972	0.867819	0.975839	2.29412	HIGHER IN LKO
Ube2q2	0.588901	0.774755	0.462904	0.741867	0.478996	0.660182	0.975995	2.28845	HIGHER IN LKO
Bloc1s4	0.500069	0.746321	0.463246	0.766837	0.57445	0.84908	0.976086	2.28266	HIGHER IN LKO
Tigd2	0.489212	0.737172	0.469418	0.779709	0.547276	0.705536	0.977689	2.28042	HIGHER IN LKO
Ugt3a1	0.933977	0.480982	0.8338	0.701389	0.926708	0.680843	0.980452	2.2809	HIGHER IN LKO
Arhgap17	0.560095	0.724645	0.512485	0.825543	0.485959	0.983464	0.98155	2.2775	HIGHER IN LKO
Hbp1	0.486089	0.696391	0.514442	0.850902	0.497754	0.658673	0.981578	2.27165	HIGHER IN LKO
Chd1	0.778909	0.794853	0.496487	0.750807	0.51327	0.73792	0.983705	2.27068	HIGHER IN LKO
Dock8	0.958807	0.822703	0.502927	0.729566	0.834009	0.796301	0.984916	2.2676	HIGHER IN LKO
Acsl3	0.878164	0.503556	0.808744	0.743462	0.772905	0.923154	0.98503	2.26201	HIGHER IN LKO
Prdm10	0.994205	0.82757	0.503743	0.725442	0.997062	0.617221	0.985064	2.25628	HIGHER IN LKO
Sra1	0.88644	0.806664	0.508451	0.749307	0.825411	0.800113	0.985894	2.25239	HIGHER IN LKO
Gata6	0.874047	0.531365	0.787255	0.785579	0.510668	0.8237	0.986272	2.24749	HIGHER IN LKO
Tat	0.914922	0.510775	0.809948	0.748033	0.722867	0.843053	0.986289	2.2418	HIGHER IN LKO
Nufip2	0.97038	0.814499	0.517209	0.748762	0.847281	0.89819	0.987336	2.23847	HIGHER IN LKO
Herpud1	0.819802	0.517601	0.78719	0.774682	0.912264	0.575416	0.987398	2.23292	HIGHER IN LKO
2510039O18Rik	0.823189	0.539958	0.770399	0.807754	0.719325	0.52203	0.988077	2.2288	HIGHER IN LKO
Rfc3	0.786528	0.775727	0.523415	0.789739	0.831535	0.882846	0.988282	2.22364	HIGHER IN LKO
Dpf2	0.712754	0.524266	0.758048	0.806179	0.737601	0.94833	0.988407	2.21831	HIGHER IN LKO
Apbb3	0.847196	0.526967	0.785449	0.783737	0.846414	0.80189	0.988797	2.21361	HIGHER IN LKO
D7Ertd143e	0.891127	0.536781	0.786314	0.79075	0.951174	0.951137	0.990121	2.21102	HIGHER IN LKO
Mlxipl	0.730026	0.748262	0.541251	0.82842	0.642687	0.922814	0.990679	2.20674	HIGHER IN LKO
Papola	0.932065	0.543432	0.788677	0.793857	0.935545	0.754223	0.990942	2.20182	HIGHER IN LKO
Lrrc57	0.933913	0.787482	0.545421	0.796542	0.978588	0.725537	0.991176	2.19686	HIGHER IN LKO
Rpl10a	0.697702	0.733738	0.548731	0.847065	0.545594	0.725933	0.991196	2.19145	HIGHER IN LKO
Bcl9l	0.783981	0.75586	0.547389	0.826663	0.813791	0.857473	0.991403	2.18649	HIGHER IN LKO
Cant1	0.590257	0.593862	0.660704	0.945196	0.554931	0.739367	0.992227	2.1829	HIGHER IN LKO
Tnfaip8l3	0.867108	0.765038	0.557836	0.826854	0.743926	0.846702	0.992527	2.17818	HIGHER IN LKO
Efna1	0.578638	0.68758	0.560952	0.896107	0.68054	0.727837	0.992837	2.17351	HIGHER IN LKO
Tff3	0.663686	0.712773	0.562109	0.87582	0.847878	0.959597	0.99295	2.16843	HIGHER IN LKO
9030025P20Rik	0.76651	0.56212	0.739484	0.852859	0.807533	0.59203	0.992951	2.16313	HIGHER IN LKO
S1pr5	0.640167	0.684039	0.586115	0.91949	0.673514	0.856103	0.994973	2.16225	HIGHER IN LKO
2900005J15Rik	0.943491	0.755982	0.587026	0.858334	0.97025	0.841323	0.995039	2.15713	HIGHER IN LKO
Mxi1	0.858747	0.738357	0.587729	0.874454	0.942538	0.99068	0.99509	2.152	HIGHER IN LKO
Nrde2	0.694119	0.593404	0.693062	0.917838	0.717015	0.6435	0.995482	2.14764	HIGHER IN LKO
Enox2	0.831197	0.598666	0.72275	0.89683	0.896116	0.969132	0.995821	2.14318	HIGHER IN LKO
Mospd1	0.976852	0.62112	0.733092	0.906061	0.950263	0.600542	0.995937	2.13827	HIGHER IN LKO
Saa2	0.96519	0.608477	0.741912	0.88808	0.967372	0.733552	0.996398	2.13411	HIGHER IN LKO
Asb1	0.807706	0.702515	0.615012	0.927405	0.973099	0.94129	0.996744	2.12973	HIGHER IN LKO
Numb	0.730662	0.681002	0.617079	0.947225	0.714214	0.947917	0.996848	2.12486	HIGHER IN LKO
Chrac1	0.947549	0.61927	0.729043	0.908086	0.976291	0.968745	0.996954	2.12001	HIGHER IN LKO
Mier2	0.637389	0.64584	0.625157	0.983013	0.627631	0.998928	0.997226	2.11554	HIGHER IN LKO
Ccdc117	0.633871	0.640292	0.629632	0.991247	0.694676	0.921745	0.997419	2.11093	HIGHER IN LKO
C4a	0.886171	0.703826	0.632974	0.940949	0.855771	0.892457	0.997556	2.10621	HIGHER IN LKO
Zfp180	0.739817	0.656959	0.644501	0.989713	0.639202	0.801336	0.997794	2.10174	HIGHER IN LKO
Krtcap2	0.993557	0.652207	0.707998	0.953186	0.980422	0.900085	0.99823	2.0977	HIGHER IN LKO
Zfp945	0.845306	0.67375	0.654703	0.984174	0.920897	0.745194	0.998305	2.09292	HIGHER IN LKO
Spata13	0.878779	0.679187	0.657078	0.981591	0.912902	0.814692	0.998374	2.08815	HIGHER IN LKO
C730027H18Rik	0.971072	0.696358	0.65976	0.969341	0.950129	0.726464	0.998449	2.08341	HIGHER IN LKO

## Sheet: Tab3
0610009L18Rik
1110004E09Rik
1110059E24Rik
1110065P20Rik
1700012D14Rik
1700024P16Rik
1700123O20Rik
1810008I18Rik
1810009A15Rik
1810011H11Rik
1810026J23Rik
2010016I18Rik
2210408F21Rik
2310033P09Rik
2310067B10Rik
2610002M06Rik
2610035D17Rik
2610203C22Rik
2610301B20Rik
2810006K23Rik
2810013P06Rik
2810403D21Rik
2900097C17Rik
3000002C10Rik
3110002H16Rik
3110039I08Rik
4430402I18Rik
4632404H12Rik
4833420G17Rik
4833422C13Rik
4930404H11Rik
4930453N24Rik
4931428F04Rik
4932416H05Rik
4933427D14Rik
5730409E04Rik
5830417I10Rik
6330415G19Rik
6330416G13Rik
6430571L13Rik
9130023H24Rik
9130401M01Rik
9330159M07Rik
9330175E14Rik
9430038I01Rik
9430091E24Rik
9530082P21Rik
A230103J11Rik
A430005L14Rik
AA415398
Aasdhppt
Aatk
Abca7
Abcc6
Abce1
Abi3bp
Abt1
Acad12
Acadm
Acsm1
Acsm5
Actb
Actl6a
Actr5
Acvr1
Acvr1b
Adcy6
Add3
Adgrg6
Adnp2
Adrb3
Aggf1
Agk
Ahr
Ahsa1
Aimp2
Ajuba
Akr1b3
Akt2
Alad
Alg12
Alg2
Alg8
Alkbh4
Alox15
Als2cl
Alyref
Alyref2
Amigo3
Amot
Ampd2
Ank3
Ankrd46
Ankrd50
Anks3
Ano1
Anp32e
Ap2b1
Ap3b1
Ap3d1
Ap5b1
Ap5z1
Apbb2
Apcs
Apex2
Api5
Apoa5
Apobec1
Apof
Appl2
Arap2
Arcn1
Arf1
Arf4
Arfgap1
Arfgap2
Arfgap3
Arfip1
Arfip2
Arg1
Arhgap18
Arhgap35
Arhgef11
Arid3a
Arl1
Arl16
Armc1
Armt1
Arnt
Arrb2
Art2b
Asap1
Asb8
Asph
Aste1
Asxl1
Atad2
Atf6
Atf6b
Atf7
Atg13
Atg9a
Atic
Atp5sl
Atp6v0a4
Atp7a
Atp8b1
Atp9b
Atxn1l
AU019823
Avl9
AW209491
AW549877
Axin2
Azin2
B230208H11Rik
B230217O12Rik
B3galnt1
B3galnt2
B3galt6
B3gnt8
B4galt7
B4gat1
B930041F14Rik
Bach2
Barhl1
Bbx
BC024978
BC026585
Bckdha
Bcl2l11
Bcl7b
Bclaf1
Bcor
Bet1
Bgn
Bhlha15
Birc2
Birc5
Bmp2k
Bmp4
Bmp6
Bmpr1a
Bms1
Bmyc
Bop1
Braf
Brap
Brat1
Brca2
Brox
Btbd2
Btrc
Bub1b
Bub3
C330021F23Rik
C5ar2
Caap1
Cacnb4
Cad
Cage1
Calu
Caml
Canx
Capn15
Capn5
Caprin2
Capza1
Card10
Card9
Casc3
Casp3
Casp9
Casz1
Cbll1
Cbx4
Cbx7
Ccar2
Ccbl2
Ccdc134
Ccdc138
Ccdc149
Ccdc174
Ccdc25
Ccdc3
Ccdc47
Ccdc55
Ccdc61
Ccdc82
Ccdc94
Ccng2
Ccnk
Ccr2
Ccrl2
Cct2
Cct3
Cct5
Cct6a
Cd1d2
Cd2ap
Cd3eap
Cd7
Cdc42bpa
Cdca3
Cdca7
Cdipt
Cdk13
Cdk19
Cdk5rap3
Cdk7
Cdk9
Cdkn2aipnl
Cds2
Cdyl
Cebpz
Cecr2
Cela2a
Celsr1
Celsr2
Cenpc1
Cenpl
Cenpn
Cenpq
Cep128
Cep250
Cep78
Cep83os
Ces1f
Ces2e
Ces2g
Cflar
Champ1
Chd2
Chd6
Chdh
Cherp
Ciapin1
Cic
Cks1b
Cldnd1
Clec16a
Clint1
Clpp
Cnot3
Cnot4
Cnppd1
Coa4
Cog3
Cog6
Cog8
Copb1
Copb2
Cope
Copg1
Cops8
Coq10a
Cpb2
Cpne2
Cpsf2
Cpsf6
Cptp
Cpxm1
Creb3
Crnkl1
Crtc1
Crtc3
Csf1
Csgalnact2
Csnk2a2
Csrp3
Cstf1
Cstf2
Cstf3
Ctdp1
Ctnnbl1
Ctps
Ctr9
Cubn
Cul7
Cwc22
Cxcl1
Cxcl11
Cyb5d2
Cyp2c40
Cyp2c69
Cyp7a1
Cyth2
Cyth3
D030056L22Rik
D130017N08Rik
D19Bwg1357e
D930016D06Rik
Daam1
Dab2ip
Dancr
Dbnl
Dcaf10
Ddost
Ddx1
Ddx17
Ddx20
Ddx41
Ddx42
Ddx51
Ddx56
Ddx60
Deb1
Decr1
Dennd4a
Depdc5
Derl1
Dhfr
Dhrs4
Dhx15
Dhx33
Dhx38
Dhx57
Dimt1
Dis3
Dna2
Dnaja3
Dnajb9
Dnajc10
Dnajc2
Dnajc25
Dnajc28
Dnajc3
Dnajc5
Dnmt1
Dock6
Dock7
Dpf3
Dph5
Drg1
Drg2
Dtwd1
Dus1l
Dusp6
Dyrk2
E230016M11Rik
Ears2
Ebna1bp2
Ecd
Ech1
Eda
Edem2
Edem3
Edn1
Eed
Eef1e1
Eef1g
Efcab2
Egfl8
Ehd1
Ehd4
Ehhadh
Ehmt1
Eid2b
Eif1a
Eif2ak3
Eif2b1
Eif2b3
Eif2b5
Eif2s2
Eif2s3x
Eif3a
Eif3c
Eif3d
Eif3e
Eif3g
Eif3l
Eif3m
Eif4a3
Eif4e
Eif4enif1
Eif5b
Eif6
Elf1
Elf2
Elk3
Elmod2
Elp2
Elp3
Emc6
Eme2
Eml1
Engase
Enpep
Enpp3
Enpp4
Entpd7
Eogt
Ephb6
Eps8l1
Erbb2
Ercc5
Ercc8
Erh
Erlin2
Ero1lb
Erp44
Esyt1
Etaa1os
Etl4
Etv5
Etv6
Eva1c
Exo5
Exoc3
Exoc5
Exosc1
Exosc3
Exosc4
Ext1
Extl2
Ezh1
Ezh2
Faap24
Fabp2
Faf1
Fahd2a
Fam104a
Fam136a
Fam13a
Fam188b
Fam192a
Fam193a
Fam198a
Fam206a
Fam207a
Fam208a
Fam25c
Fam35a
Fam53a
Fam65c
Fam98b
Farsb
Fbf1
Fbl
Fbln1
Fbxl3
Fbxo22
Fbxo32
Fbxw9
Fen1
Fez2
Fgd4
Ficd
Fip1l1
Fkbp1a
Fkbp4
Flad1
Flcn
Fmr1
Fndc3a
Foxk1
Foxp1
Fpr1
Fra10ac1
Frs3
Fst
Fto
Fuk
Fyco1
Fzd7
Fzd8
G3bp2
Gabarapl1
Gabpb2
Gabra3
Galc
Gale
Galnt15
Ganab
Gar1
Gart
Gata4
Gatad2a
Gatsl2
Gbf1
Gcc1
Gck
Gemin4
Gemin6
Gfpt1
Ggps1
Gid8
Gigyf1
Gimap4
Gimap9
Gin1
Git1
Gltscr1
Gm10416
Gm11974
Gm13139
Gm14023
Gm14288
Gm15545
Gm16548
Gm16973
Gm16998
Gm17762
Gm20257
Gm29766
Gm3336
Gm3704
Gm5801
Gm6225
Gm6623
Gm9776
Gmppa
Gmppb
Gmps
Gnb1l
Gnb2l1
Gng11
Gnl2
Gnl3
Golga4
Golga5
Golgb1
Golt1b
Gorasp2
Gosr2
Got1
Gpatch4
Gpatch8
Gpc6
Gpkow
Gpn1
Gpn2
Gpn3
Gpr12
Gpsm1
Gpsm2
Grpel2
Gse1
Gspt1
Gtf2b
Gtf2e1
Gtf2e2
Gtf2h2
Gtf2h3
Gtpbp8
H2-Q5
H2-Q8
Hamp
Hars
Haus4
Hcrtr2
Hdac2
Hdgfrp2
Hdgfrp3
Hdhd3
Hdlbp
Heatr5a
Heca
Hgs
Hip1r
Hist2h2aa2
Hist2h3c1
Hn1l
Hnf4a
Hnrnpab
Hnrnpf
Homer1
Hook1
Hoxb3
Hpn
Hps4
Hs6st1
Hsf4
Hsp90aa1
Hsp90ab1
Hsp90b1
Hspa13
Hspa1l
Hspa4l
Hspb11
Hykk
Hyls1
I830077J02Rik
Iars
Ibtk
Ice1
Id1
Ide
Ier2
Ier3ip1
Iffo2
Ifi35
Ifrd2
Ift20
Igfbp5
Igsf5
Igsf6
Ikbkap
Ikbke
Il12rb1
Il15ra
Il18bp
Immt
Imp3
Imp4
Impdh2
Inca1
Inhba
Inip
Inmt
Ino80e
Inpp5j
Insc
Ints2
Ints4
Ints7
Ippk
Iqcb1
Iqsec1
Ireb2
Irf3
Irf6
Irgm2
Irgq
Isg20
Isy1
Itgax
Itgb5
Itih3
Itpa
Itpk1
Itpripl1
Ivd
Jak2
Josd2
Kansl2
Kansl3
Katnbl1
Kcmf1
Kcne3
Kcnn2
Kctd20
Kdelr2
Kdm4a
Kdm5c
Kdm8
Kif2a
Klf11
Klf12
Klf9
Klhl24
Klhl25
Klhl6
Kmt2b
Kpna1
Kpnb1
Krba1
Kremen1
Krr1
Krt10
L3mbtl2
Lama4
Lars2
Las1l
Lbp
Ldah
Ldb1
Lenep
Leng9
Letm2
Lgals4
Lgr5
Lig3
Lig4
Lin37
Lipt2
Litaf
Llph
Lman1
Lman2
Lmo4
LOC100048884
LOC100503496
LOC100861978
Loh12cr1
Lpar6
Lrat
Lrch1
Lrch3
Lrp6
Lrrc1
Lrrc41
Lrrc56
Lrrc59
Lrrcc1
Lsg1
Lsp1
Ltbp4
Ltv1
Ly6d
Ly6e
Lyrm4
Lyrm7
Lysmd3
Lztr1
Mad1l1
Madd
Maf
Mafk
Mak16
Mal2
Maml3
Map3k1
Map4
Mapk1ip1l
Mapkapk2
Mapre1
Mars2
Max
Mbd5
Mbip
Mbl2
Mcat
Mcm3ap
Med19
Med23
Med26
Med29
Med7
Mef2a
Meis2
Meis3
Metap1
Metap2
Mettl1
Mettl13
Mettl16
Mettl2
Mettl3
Mfng
Mfsd11
Mfsd5
Mgat2
Mical1
Midn
Mis12
Mkrn3
Mlec
Mlh1
Mllt1
Mlst8
Mmachc
Mmd
Mmp14
Mn1
Mob3b
Mocs3
Morn2
Mov10
Mphosph6
Mpnd
Mrgbp
Mrm1
Mrpl19
Mrpl47
Mrpl50
Mrpl53
Mrpl55
Mrps12
Mrps18b
Mrps22
Mrps23
Mrps24
Mrps27
Mrps31
Mrps34
Mrps6
Mrto4
Msantd4
Msrb3
Mta2
Mtap
Mterf3
Mtf1
Mthfsd
Mtmr2
Mtmr3
Mup17
Mxra8
Mybbp1a
Mycn
Mydgf
Myh14
Myl12b
Mypop
Mzt1
N4bp2l1
Naa30
Nacc1
Nacc2
Nans
Nars
Nasp
Natd1
Nbas
Ncoa5
Ndor1
Nedd1
Nek6
Nelfcd
Neurl3
Nf1
Nfatc2ip
Nfatc4
Nfkb1
Nfxl1
Ngdn
Nhsl1
Nifk
Nkiras1
Nkrf
Nle1
Nmd3
Nme6
Nmnat1
Nmnat3
Noa1
Nob1
Nol11
Nol12
Nol8
Nop9
Notch3
Notum
Npm3
Nprl3
Nr2c2
Nr2c2ap
Nr3c1
Nr3c2
Nrbf2
Nsun2
Nsun5
Nt5c3
Ntn1
Nubp2
Nudcd1
Nudt22
Nudt4
Nup88
Nupr1
Nus1
Nxt1
Oaz1-ps
Ogfrl1
Ogt
Olfm1
Opa3
Orai3
Orm1
Osbp
Ostc
Otud1
Ovca2
Oxld1
P3h1
Pacs1
Paf1
Pam16
Pard6b
Pard6g
Pax5
Pcbp1
Pcf11
Pcgf6
Pcm1
Pcmt1
Pcnt
Pcnxl3
Pcsk7
Pdcd11
Pdcd6ip
Pdcd7
Pdcl
Pde4d
Pde6g
Pde7b
Pdf
Pdgfra
Pdha1
Pdia3
Pdia5
Pdik1l
Pdlim1
Pdzd11
Pdzd2
Pelo
Peo1
Pepd
Pex11b
Pex12
Pex2
Pfdn4
Phactr1
Phf12
Phf6
Phip
Phyh
Phyhd1
Pidd1
Piezo1
Pigb
Pigm
Pik3c2b
Pik3r1
Pik3r3
Pilrb2
Pim1
Pin1
Pink1
Pinx1
Pip5k1c
Pisd
Pja2
Pkdrej
Plaa
Plcb3
Plekha3
Plekha5
Plekhf2
Plin5
Plp2
Plrg1
Plxnb1
Pml
Pnpla6
Pofut1
Polb
Pold2
Pole4
Polg2
Polr1e
Pomgnt1
Pomt2
Pop7
Pot1a
Pou2f1
Ppap2b
Ppapdc1b
Pparg
Ppargc1a
Ppat
Ppfia1
Ppfibp2
Pphln1
Ppil4
Ppm1d
Ppm1j
Ppp1r11
Ppp1r13b
Ppp1r14b
Ppp2r3a
Ppp3cb
Ppp4c
Ppp4r1
Ppp6r3
Preb
Prmt1
Prmt3
Prmt5
Prmt6
Prmt7
Proser1
Prpf3
Prpf31
Prpf4
Prps1l3
Prrc1
Prrc2a
Psmd12
Psmd5
Psme3
Ptbp1
Ptbp3
Ptk2
Ptma
Ptpn3
Ptrh2
Pum1
Pum2
Pwp1
Pxdn
Pxk
Pxn
Pxylp1
Pycr2
Pycrl
Qrich1
Qrsl1
Rab1
Rab11a
Rab14
Rab18
Rab23
Rab3a
Rab4a
Rabepk
Rabgap1
Rabl3
Rad17
Rae1
Ralgds
Ranbp2
Rap1b
Rars2
Rasl2-9
Raver1
Rbbp4
Rbbp6
Rbl2
Rbm20
Rbm27
Rbm42
Rbm45
Rbm48
Rbms2
Rbmxl1
Rbpj
Rcc2
Rdh1
Rdh19
Rdm1
Recql
Rela
Relb
Rell1
Rfx1
Rfx3
Rgr
Rhbdd3
Rhou
Rictor
Riok2
Rit1
Rlim
Rnaseh1
Rnf113a1
Rnf121
Rnf126
Rnf135
Rnf185
Rnf43
Rnf8-cmtr1
Rngtt
Rnpep
Rnps1
Rpf1
Rpf2
Rpgrip1
Rpl17
Rpl31-ps12
Rpl36al
Rpl4
Rpl7l1
Rpp38
Rps13
Rps19bp1
Rps6ka5
Rps6kb1
Rps6kc1
Rraga
Rrnad1
Rrp7a
Rsl1d1
Rtn4
Rufy2
Rufy3
Rundc1
Rusc1
Ruvbl2
S100a8
Sap30l
Sar1a
Sart3
Sbds
Sbf2
Scaf1
Scaf4
Scamp3
Scap
Scaper
Scd2
Scfd1
Scfd2
Sclt1
Sco1
Scrib
Sdhaf1
Sdhaf3
Sdr39u1
Sec11a
Sec22b
Sec23b
Sec24c
Sec24d
Sec61b
Sec61g
Sec63
Secisbp2
Sema4a
Senp1
Senp5
Sep11
Sep2
Sep7
Sep9
Serbp1
Serinc3
Serpinb6b
Serpinb8
Sesn1
Sesn2
Setd6
Setd7
Sf1
Sf3a2
Sf3a3
Sf3b4
Sfxn5
Sgk2
Sgsm3
Sh2b1
Sh2d3c
Sh3d19
Sharpin
Shc1
Shroom3
Siah2
Sik3
Simc1
Skiv2l
Skiv2l2
Skp2
Slbp
Slc10a3
Slc10a7
Slc11a2
Slc16a10
Slc16a2
Slc16a6
Slc17a9
Slc19a2
Slc25a29
Slc25a42
Slc30a7
Slc35a2
Slc35a5
Slc35b1
Slc35b4
Slc35d2
Slc35e2
Slc35f6
Slc35g1
Slc38a9
Slc39a7
Slc41a2
Slc4a1ap
Slc50a1
Slc7a6os
Slc8b1
Slmap
Smad7
Smarca4
Smarca5
Smarce1
Smc6
Smco4
Smg6
Smim11
Smim13
Smim24
Smn1
Smpd3
Smpd4
Sms
Smu1
Smurf1
Smyd5
Snd1
Snrnp35
Snrpa
Snrpb2
Snta1
Snx15
Snx19
Socs1
Sorbs3
Sox13
Sp2
Spag9
Spata5
Spata9
Spred3
Sprtn
Spryd4
Spsb3
Sptbn2
Srf
Srfbp1
Srgap2
Srms
Srp54a
Srp54b
Srp54c
Srp68
Srp9
Srpr
Srprb
Srsf4
Srsf6
Ssb
Ssr1
Ssr3
Ssrp1
St13
St3gal1
Stag1
Stag2
Stard13
Stau2
Strbp
Strip1
Stt3a
Stx18
Stx5a
Suclg1
Suco
Sugp2
Sulf2
Sun2
Supt16
Supt5
Supt6
Surf4
Suv39h1
Swsap1
Syt1
Syt7
Tacc1
Taf10
Taf1d
Taf2
Taf3
Taf5
Tank
Tasp1
Tbc1d30
Tbc1d8b
Tbl1x
Tbl3
Tbp
Tbrg1
Tbx6
Tcaim
Tcea1
Tceanc
Tceb3
Tcf19
Tcf20
Tcf4
Tcp1
Tcp11l1
Tctn1
Tdg
Tdrd7
Tdrp
Tet3
Tex264
Tfdp1
Tfdp2
Tfe3
Tfpt
Tfrc
Tgfbrap1
Thap4
Them6
Thoc1
Thoc5
Thumpd1
Timm10
Timm10b
Timm23
Timmdc1
Timp2
Tirap
Tjp1
Tjp2
Tlr1
Tlr2
Tm4sf1
Tm7sf3
Tm9sf1
Tmbim6
Tmc7
Tmed2
Tmed7
Tmed9
Tmem104
Tmem125
Tmem161a
Tmem167
Tmem177
Tmem18
Tmem184a
Tmem186
Tmem214
Tmem248
Tmem263
Tmem33
Tmem39a
Tmem41a
Tmem41a
Tmem55a
Tmem55b
Tmem69
Tmem88b
Tmprss2
Tmx1
Tnfaip1
Tnfaip3
Tnfrsf12a
Tnfrsf14
Tnpo3
Tnrc6a
Toe1
Tom1l1
Tom1l2
Tomm40
Tpd52l2
Tpm3
Trappc12
Trappc5
Trappc9
Trerf1
Triap1
Trim14
Trim21
Trim23
Trim27
Trim28
Trim44
Trim45
Trim65
Trio
Trmt44
Trmt61b
Trp53i11
Trpm7
Tsc1
Tsc2
Tsen2
Tsg101
Tspan15
Tspan31
Tspan9
Tsr2
Tssc4
Tstd1
Ttc1
Ttc27
Ttc28
Ttc8
Ttll13
Ttyh1
Ttyh2
Tubd1
Tubg1
Tubgcp2
Tvp23b
Twistnb
Txlna
Txndc9
Txnip
Txnl1
Tysnd1
Uap1
Uba2
Uba5
Uba6
Ubap1
Ube2d2a
Ube2j2
Ube2t
Ube4a
Ubl4a
Ubn2
Ubqln4
Ubr4
Ubxn2a
Ubxn4
Uckl1os
Uevld
Ufd1l
Ufl1
Ufm1
Ufsp1
Uggt1
Umps
Uros
Uso1
Usp10
Usp14
Usp20
Usp32
Usp38
Usp39
Usp42
Usp48
Usp5
Utp20
Utp23
Utp3
Uxs1
Uxt
Vars
Vasn
Vbp1
Vcl
Vmp1
Vprbp
Vps26a
Vps37c
Vsig10l
Vta1
Wbp11
Wdr18
Wdr19
Wdr3
Wdr33
Wdr36
Wdr43
Wdr46
Wdr59
Wdr74
Wdr77
Wdr92
Wdr93
Wfs1
Wrb
Wwtr1
Xbp1
Xpnpep3
Yae1d1
Yars
Yipf5
Yipf6
Yme1l1
Ypel3
Ythdf2
Ywhah
Zbed3
Zbtb2
Zbtb43
Zbtb44
Zbtb8a
Zbtb9
Zc3h10
Zc3h15
Zc3h18
Zc3h4
Zc3h7a
Zcchc17
Zcchc9
Zcrb1
Zdhhc24
Zfc3h1
Zfhx2
Zfp105
Zfp110
Zfp119a
Zfp169
Zfp260
Zfp263
Zfp27
Zfp28
Zfp324
Zfp330
Zfp335
Zfp341
Zfp35
Zfp384
Zfp407
Zfp446
Zfp518a
Zfp574
Zfp607
Zfp608
Zfp622
Zfp654
Zfp703
Zfp704
Zfp764
Zfp775
Zfp781
Zfp784
Zfp787
Zfp790
Zfp799
Zfp84
Zfp846
Zfp862-ps
Zfp865
Zfp9
Zfp963
Zfyve1
Zkscan14
Zkscan17
Zkscan4
Zkscan8
Zmat1
Zmiz1
Zmiz2
Zmynd15
Znhit2
Zranb3
Zrsr1
Zscan12
Zscan26
Zswim1
Zswim8
Zw10
Zwilch
Zxda
