# Supplementary material for: 12-h clock regulation of genetic information flow by XBP1s
Source: PLoS Biol. 2020 Jan 14;18(1):e3000580. doi: 10.1371/journal.pbio.3000580 (PMC6959563; doi:10.1371/journal.pbio.3000580)
Supplement: S8 Table — Period, decay rate, biological phase, and amplitude for each gene were provided as well as the mean value. Relative amplitude was calculated by normalizing the absolute amplitude to the mean. Tab 1: all genes. Tab 2: 12-h genes. Tab 3: Circadian genes. (XLSX) [file pbio.3000580.s015.xlsx]

## Sheet: All genes
Relative amplitude	Decay rate	Period	Phase	Mean expression	Gene name
0.0694754	0.98211	14.74	21.6891	3431.14	Copg1
0.0836922	0.87146	4.3621	13.167	3431.14	Copg1
0.0534183	1.0862	7.2345	18.2396	3431.14	Copg1
0.0643532	1.063	6.2928	17.8712	1738.44	Atp6v0d1
0.0533157	1.0873	23.303	34.3037	1738.44	Atp6v0d1
0.0297796	1.0573	9.2499	19.126	1738.44	Atp6v0d1
0.0438524	1.0349	9.8666	14.9715	8350.29	Golga7
0.0231122	0.97208	4.8868	12.9418	8350.29	Golga7
0.0293259	1.2727	13.79	14.4699	8350.29	Golga7
0.19133	1.0413	6.4192	15.2383	1516.75	Psph
0.249718	1.091	24.112	22.4901	1516.75	Psph
0.0573477	1.1243	10.565	17.1992	1516.75	Psph
0.0748754	0.97266	4.1688	14.7721	1970.58	Trappc4
0.0227527	1.404	25.34	15.019	1970.58	Trappc4
0.00410772	1.1033	7.0293	13.2436	1970.58	Trappc4
0.0455632	1.0833	5.4214	14.371	995.672	Dpm2
0.048528	1.4016	6.6442	14.0584	995.672	Dpm2
0.0124358	1.2122	4	14	995.672	Dpm2
0.00798792	1.0021	18.099	19.216	3856.58	Psmb5
0.0293198	1.0116	4.4952	15.127	3856.58	Psmb5
0.00579063	0.94561	5.8443	16.3959	3856.58	Psmb5
0.0619653	0.99834	4.8536	13.4042	1172.92	Dhrs1
0.0398579	1.0779	23.959	12.1984	1172.92	Dhrs1
0.171317	1.519	4.5069	15.7337	1172.92	Dhrs1
0.178093	0.79799	6.2353	15.9674	1712.59	Ppm1a
0.0311703	0.93598	19.584	14.4538	1712.59	Ppm1a
0.000322377	1.0758	4	14	1712.59	Ppm1a
0.0158136	1.0107	5.9352	17.743	3587.17	Psenen
0.0322047	0.96426	24.352	32.5507	3587.17	Psenen
0.00716832	1.0151	8.5921	15.0796	3587.17	Psenen
0.0268225	0.99571	4	14	912.928	Anapc1
0.0356874	1.0483	10.681	19.4835	912.928	Anapc1
0.0238573	1.1036	5.2651	12.2738	912.928	Anapc1
0.0645686	0.95047	4.4648	14.373	1835.97	Mrpl43
0.0213838	1.0372	7.8979	18.2856	1835.97	Mrpl43
0.0066744	1.019	34.916	42.5045	1835.97	Mrpl43
0.0246907	0.99783	21.64	23.9447	1050.19	Xpo7
0.0214056	0.98604	5.0056	16.8428	1050.19	Xpo7
0.0489129	0.96332	10.355	21.7987	1050.19	Xpo7
0.0206628	1.0128	4.7434	13.7503	2505.08	Nmt1
0.0781371	0.88903	4.9707	15.4385	2505.08	Nmt1
0.0160266	1.1209	21.502	15.7404	2505.08	Nmt1
0.0186919	1.0141	5.3194	15.5078	1270.39	Atg5
0.015559	1.1509	9.4794	19.2097	1270.39	Atg5
0.00220751	1.0996	14.043	14.9157	1270.39	Atg5
0.0198812	1.0497	20.615	12.651	505.895	Mtif2
0.0360363	1.1239	6.8849	12.654	505.895	Mtif2
0.0640054	1.6912	4.6675	15.5996	505.895	Mtif2
0.0285081	1.0033	20.89	27.1938	5532.88	Rab14
0.0243682	1.0078	11.069	21.9121	5532.88	Rab14
0.0164818	1.0569	5.0021	12.1488	5532.88	Rab14
0.0317616	0.98688	10.565	14.1767	12391.7	Psap
0.0920811	0.88826	4.3915	16.3397	12391.7	Psap
0.0587975	1.096	28.472	16.3357	12391.7	Psap
0.106227	0.87741	17.424	18.1376	4123.42	Ube2g1
0.00283924	1.0039	7.0345	14.0201	4123.42	Ube2g1
0.025637	0.9464	4.1956	16.0025	4123.42	Ube2g1
0.055932	0.99419	28.245	36.2338	1053.46	Zkscan3
0.0468343	1.0159	6.1591	17.2777	1053.46	Zkscan3
0.0135049	1.0769	13.253	17.0291	1053.46	Zkscan3
0.00565248	1.0027	7.1608	13.1273	2692.34	Mrpl27
0.032643	0.85451	12.696	14.8632	2692.34	Mrpl27
0.00568933	0.89207	18.723	28.2345	2692.34	Mrpl27
0.0323901	0.99335	5.4657	17.2187	1865.75	Dlg1
0.0372729	1.0099	23.028	19.6395	1865.75	Dlg1
0.0396194	1.0195	12.232	20.2631	1865.75	Dlg1
0.0530227	0.92075	17.329	25.4243	15930.9	Canx
0.0153438	1.0452	4.3215	16.1348	15930.9	Canx
0.00557344	1.0504	6.0442	16.548	15930.9	Canx
0.0380479	1.014	21.786	25.3542	1346.88	Derl1
0.0251856	1.0167	6.5002	15.2692	1346.88	Derl1
0.00109581	1.0047	4.6395	12.2387	1346.88	Derl1
0.0195299	1.0004	4.7734	13.3294	195.301	Wars
0.0358124	1.0617	11.294	16.6305	195.301	Wars
0.0227843	1.0946	22.907	20.9439	195.301	Wars
0.0316087	1.0003	11.88	14.7452	12056.2	Psma1
0.00777528	1.1265	5.166	13.5796	12056.2	Psma1
0.00340838	1.1249	25.035	36.7164	12056.2	Psma1
0.000685913	0.99657	14.879	14.5215	2402.02	Sar1a
0.00415708	1.0393	7.5207	13.3645	2402.02	Sar1a
0.00425433	0.8184	4	12	2402.02	Sar1a
0.0247778	1.0274	8.5795	15.6959	965.299	G3bp2
0.0204649	1.051	5.0084	15.5917	965.299	G3bp2
0.00226665	1.0362	4	14	965.299	G3bp2
0.0293679	0.98645	7.4944	18.6174	10367.1	Golm1
0.0809908	0.94099	4.2998	14.7368	10367.1	Golm1
0.0222569	0.92073	5.7369	12.0943	10367.1	Golm1
0.0585281	0.99909	21.198	19.7773	2988.99	Gps1
0.0115838	1.0498	4.6636	14.7568	2988.99	Gps1
0.00841221	1.104	7.908	14.5095	2988.99	Gps1
0.0285828	1.0161	5.057	15.8494	9111.06	Ssr3
0.0372317	0.97862	19.255	25.9988	9111.06	Ssr3
0.000726951	1.0817	4	14	9111.06	Ssr3
0.0257194	0.99035	7.6762	12.3424	51973.3	LOC100044627 /// LOC100862455 /// Rpl23
0.0147514	1.0143	4.5341	14.9889	51973.3	LOC100044627 /// LOC100862455 /// Rpl23
0.00570793	0.99107	14.467	24.9016	51973.3	LOC100044627 /// LOC100862455 /// Rpl23
0.00243104	0.9956	7.0147	13.4471	2905.18	Ctbp1
0.0298935	0.83159	4.3758	15.552	2905.18	Ctbp1
0.00205344	1.0936	19.109	16.2348	2905.18	Ctbp1
0.335222	0.93778	4.3638	12.9986	1430.69	Huwe1
0.249292	0.94871	10.474	19.5622	1430.69	Huwe1
0.0285778	0.88454	15.697	17.3671	1430.69	Huwe1
0.0757263	1.0389	6.7083	12.9479	3546.46	Cdv3
0.229846	0.88044	26.589	20.8549	3546.46	Cdv3
0.0255382	1.0258	10.879	15.1679	3546.46	Cdv3
0.0996375	0.83921	7.0192	15.9436	1033.19	Smim7
0.0507073	0.89294	22.767	34.2601	1033.19	Smim7
0.0145035	1.0424	4.334	14.4532	1033.19	Smim7
0.057305	0.99757	4.2636	12.608	6952.28	Copa
0.0369289	1.0024	10.386	19.2457	6952.28	Copa
0.0180347	1.035	5.7453	17.7372	6952.28	Copa
0.000172025	0.99432	9.0828	18.3839	2371.74	Anapc2
0.00293261	0.88104	6.5625	14.3131	2371.74	Anapc2
2.33853e-05	1.0353	17.71	14.7725	2371.74	Anapc2
0.0435468	1.0161	4.3786	12.5313	3006.7	Tug1
0.0161533	1.0074	7.7481	12.1361	3006.7	Tug1
0.0194193	1.048	24.072	33.3485	3006.7	Tug1
0.172236	1.0611	4.089	14.4529	413.676	Gbf1
0.213814	0.9198	10.022	19.981	413.676	Gbf1
0.244892	0.89849	6.4492	17.0898	413.676	Gbf1
0.0675523	0.99174	7.1535	13.839	730.516	Cox18
0.0218147	0.97705	4	14	730.516	Cox18
0.0515335	1.0352	24.06	23.4078	730.516	Cox18
0.108001	0.94811	13.231	19.2278	2853.48	Arfgef1
0.0395748	0.93036	4.2827	14.1462	2853.48	Arfgef1
0.0646438	0.84625	7.3537	12.91	2853.48	Arfgef1
0.0135731	1.0005	9.5822	16.341	388.401	Zranb1
0.0598402	0.9676	6.2305	13.3754	388.401	Zranb1
0.0203231	0.94984	4	16	388.401	Zranb1
0.0121338	0.064211	4	14	388.401	Zranb1
0.0272621	1.0129	11.098	18.8657	680.153	Ddx24
0.0655735	0.89445	6.7704	13.5727	680.153	Ddx24
5.92367e-05	1.0051	22.799	17.5845	680.153	Ddx24
0.0833891	0.99634	7.7343	18.6772	2185.66	Snrnp27
0.168297	0.93244	4.4587	14.785	2185.66	Snrnp27
0.022224	1.0792	12.033	13.4373	2185.66	Snrnp27
0.039883	0.98974	5.8432	14.9641	583.206	Tmem129
0.0661927	0.97493	4.6404	13.0725	583.206	Tmem129
0.0219116	1.0118	15.732	20.7972	583.206	Tmem129
0.0642512	0.96393	6.4189	13.5505	30356.2	Rps27 /// Rps27rt
0.0577214	0.96241	4.2071	15.143	30356.2	Rps27 /// Rps27rt
0.00471068	0.99303	10.137	14.6295	30356.2	Rps27 /// Rps27rt
0.0654425	0.9777	4	16	287.871	Rnf220
0.086233	0.96618	15.836	25.5736	287.871	Rnf220
0.00442246	1.0041	4	16	287.871	Rnf220
0.0215937	1.0647	6.3644	15.3629	287.871	Rnf220
0.0141418	0.99412	4	14	1605.24	Sap30l
0.0420809	1.0457	6.7472	13.7595	1605.24	Sap30l
0.0278326	1.0428	24.443	13.7653	1605.24	Sap30l
0.00252311	1.1735	4	14	1605.24	Sap30l
0.0684162	0.9885	4.3874	15.2179	753.331	Armc1
0.027932	1.0163	10.548	15.4844	753.331	Armc1
0.00691967	1.0506	7.3175	14.0713	753.331	Armc1
0.0412851	1.0036	13.886	17.8383	535.156	Mad2l1bp
0.274503	0.84189	4.2293	12.6339	535.156	Mad2l1bp
0.1891	0.87566	7.128	14.4613	535.156	Mad2l1bp
0.0708066	1.0213	19.611	22.6842	888.844	Naa60
0.0663963	1.0458	5.3992	13.9946	888.844	Naa60
0.00220849	1.239	4	16	888.844	Naa60
0.0837723	1.3937	5.1146	16.8712	1259.91	Vta1
0.0454539	1.2285	20.816	31.8263	1259.91	Vta1
0.0160455	1.1431	9.8401	12.3975	1259.91	Vta1
0.0410271	1.0363	6.5231	15.9026	5297.47	Eif5
0.0314916	1.0955	24.602	22.4682	5297.47	Eif5
0.0010946	1.1618	10.896	12.5633	5297.47	Eif5
0.037254	1.0202	25.237	34.0308	9954.38	Cdc42
0.0356567	0.86221	4.4514	16.1843	9954.38	Cdc42
0.00190234	1.0583	8.1187	16.664	9954.38	Cdc42
0.0675829	1.0152	25.433	22.3314	674.757	Rrn3
0.048871	1.0309	4.3321	12.0105	674.757	Rrn3
0.00575971	1.0211	10.878	12.9081	674.757	Rrn3
0.0469352	0.99272	4.2494	13.759	2107.33	Ankrd17
0.177466	0.86472	11.312	20.0922	2107.33	Ankrd17
0.0076492	0.47991	8.5364	13.616	2107.33	Ankrd17
0.0369556	1.0597	24.448	12.9272	3453.5	Apoa1bp
0.00145806	1.1087	7.3923	12.762	3453.5	Apoa1bp
0.00173395	1.2733	5.3764	13.056	3453.5	Apoa1bp
0.0898909	1.0168	9.5641	16.4335	411.766	Pabpn1
0.145801	0.97246	15.126	26.0629	411.766	Pabpn1
0.111937	1.0341	5.1326	15.9618	411.766	Pabpn1
0.0665231	0.92248	5.0092	16.3874	1482.01	Pdpk1
0.00719171	1.0565	15.299	18.4698	1482.01	Pdpk1
0.000378944	1.0197	8.8652	12.5406	1482.01	Pdpk1
0.0481385	1.0278	4.8366	16.1841	423.569	Cpsf7
0.0113677	1.0408	10.828	17.6925	423.569	Cpsf7
0.00995729	1.1844	18.214	29.8664	423.569	Cpsf7
0.0585039	1.008	8.027	19.2534	302.195	Angel2
0.065406	1.1074	17.016	26.1257	302.195	Angel2
0.0236006	1.0729	5.109	15.6158	302.195	Angel2
0.0243921	1.0814	4	12	640.822	Abhd16a
0.0184806	1.1765	12.12	13.0491	640.822	Abhd16a
0.00561311	1.176	5.8643	14.7769	640.822	Abhd16a
0.069108	0.99119	22.607	21.1533	2816.11	Gm8069 /// Tomm5
0.0633064	0.98352	7.5229	14.2909	2816.11	Gm8069 /// Tomm5
0.0469974	0.96909	5.6302	14.6115	2816.11	Gm8069 /// Tomm5
0.00508984	0.98576	4	14	5691.14	Rab7
0.00472946	1.0374	5.5205	12.781	5691.14	Rab7
0.00273661	1.0445	14.453	17.5564	5691.14	Rab7
0.0426503	1.1826	4.4296	15.3183	3746.38	Ddb1
0.0220175	1.1278	10.236	17.5488	3746.38	Ddb1
0.0363193	1.3097	15.686	13.8023	3746.38	Ddb1
0.0190355	1.0649	25.291	12.8164	11349.3	Pfdn5
0.0159102	1.0964	4.272	14.6759	11349.3	Pfdn5
0.00425788	1.1053	8.2304	14.4042	11349.3	Pfdn5
0.0191472	1.0396	13.653	18.613	4080.81	Rfk
0.0545185	1.2012	7.7731	17.6738	4080.81	Rfk
0.0247083	1.26	4	12	4080.81	Rfk
0.0505782	1.5985	4	14	4080.81	Rfk
0.147722	0.96232	6.18	15.2069	2023.94	Txndc12
0.00937481	1.0231	4	12	2023.94	Txndc12
0.218984	0.077982	4	12	2023.94	Txndc12
0.0057909	1.1523	16.481	27.6131	2023.94	Txndc12
0.0117098	1.0592	4	16	3087.41	Rbm42
0.0137934	1.0964	15.875	16.8137	3087.41	Rbm42
0.00521985	1.0816	7.8782	13.0949	3087.41	Rbm42
0.0121736	1.0336	4.5837	15.5787	4903.72	Psmc5
0.0676914	0.55397	14.487	14.0267	4903.72	Psmc5
0.00544362	1.061	6.0412	14.1091	4903.72	Psmc5
0.0315331	1.0573	4.4316	15.7966	3459.29	Tmem165
0.0115688	1.0554	19.455	22.0869	3459.29	Tmem165
0.0100986	1.0495	8.3668	16.71	3459.29	Tmem165
0.0235114	0.92948	6.0702	15.2433	1099.89	Aup1
0.0136668	0.89925	4	12	1099.89	Aup1
0.0117732	0.73466	6.9724	13.2449	1099.89	Aup1
0.00349098	0.35367	4	14	1099.89	Aup1
0.0650996	1.0994	9.958	17.1278	321.231	Hdac5
0.11027	1.1917	17.436	13.2805	321.231	Hdac5
0.0280029	1.0901	6.4943	12.6791	321.231	Hdac5
0.0367787	1.0812	4.1357	12.2222	1847.86	Pfdn6
0.033654	1.1757	21.961	22.5498	1847.86	Pfdn6
0.119219	1.7443	7.7189	15.7627	1847.86	Pfdn6
0.0748476	1.1844	5.9957	17.5358	1531.03	Dscr3
0.0563764	1.1431	7.657	16.8114	1531.03	Dscr3
0.0231295	1.1217	11.16	14.2468	1531.03	Dscr3
0.0685292	0.93154	5.1294	12.2807	805.292	Cic
0.0305132	1.0516	11.694	19.8457	805.292	Cic
0.0751852	0.39184	4.9381	15.5498	805.292	Cic
0.00150192	0.9967	4	14	4008.73	Riok3
0.0448481	0.93027	7.0181	16.105	4008.73	Riok3
0.0124828	1.0308	14.334	19.4664	4008.73	Riok3
0.0163063	1.0511	4.5346	15.2244	2032.47	Dctn5
0.00638849	1.0595	6.7469	13.9645	2032.47	Dctn5
0.0109148	1.1996	23.243	12.9328	2032.47	Dctn5
0.0215382	0.98763	6.7326	15.6401	2164.71	Rragc
0.0207714	1.0563	10.091	17.4012	2164.71	Rragc
0.00566653	1.0508	21.167	21.0495	2164.71	Rragc
0.153851	0.93265	5.5628	15.3233	376.131	Tbl3
0.033349	0.9603	19.032	19.9141	376.131	Tbl3
0.00123983	0.71837	4	14	376.131	Tbl3
0.02892	0.98535	7.5592	17.4698	2583.68	Hp1bp3
0.0713183	0.93078	5.3735	16.1644	2583.68	Hp1bp3
0.0211752	1.0784	16.786	12.8754	2583.68	Hp1bp3
0.0151307	1.0885	10.397	22.2659	4380.77	BC031181
0.0281585	1.1779	22.148	34.0284	4380.77	BC031181
0.0078525	1.0633	6.9731	18.152	4380.77	BC031181
0.0268871	0.98328	9.6362	13.4635	3229.06	Abhd17a
0.0284603	0.97945	5.2507	15.3285	3229.06	Abhd17a
0.0107127	1.0712	22.675	14.0409	3229.06	Abhd17a
0.0147654	0.99254	4	16	3025.11	Polr2f
0.0149753	1.0051	10.374	15.5292	3025.11	Polr2f
0.0176668	1.0403	6.6019	14.5793	3025.11	Polr2f
0.00680637	0.19464	4	16	3025.11	Polr2f
0.0162794	1.1276	8.0368	17.4373	2707.22	Ube2v1
0.00976205	1.1724	13.776	16.447	2707.22	Ube2v1
0.00231762	1.3385	4	14	2707.22	Ube2v1
0.0515367	1.0419	24.603	36.3637	1205.24	Snapin
0.0115424	1.0201	11.673	18.7389	1205.24	Snapin
0.0172962	1.0591	6.3382	15.6416	1205.24	Snapin
0.102411	0.9681	10.601	18.8747	469.131	Gbf1
0.159712	1.1388	4.0951	14.8641	469.131	Gbf1
0.0880735	1.1138	5.5071	12.0758	469.131	Gbf1
0.257007	0.96591	4.2598	13.7516	278.467	Fryl
0.413866	0.92878	10.341	20.2816	278.467	Fryl
0.227883	0.93316	6.683	16.6133	278.467	Fryl
0.0356852	1.0644	26.847	36.6461	3310.39	Lamtor5
0.016853	1.0521	12.62	15.7057	3310.39	Lamtor5
0.0131791	1.0595	8.4691	14.2033	3310.39	Lamtor5
0.0196515	1.2061	8.2992	16.9129	2444.19	Atox1
0.00659548	1.3036	16.375	22.858	2444.19	Atox1
0.00769621	3.4785	4	14	2444.19	Atox1
0.0961098	0.93518	4.5987	14.2953	2908.76	Mrpl52
0.0183446	1.0371	10.809	15.9285	2908.76	Mrpl52
0.0059655	1.1466	6.9186	13.1701	2908.76	Mrpl52
0.0217804	0.99043	8.7742	20.0306	3665.69	Mrpl52
0.0807489	0.95374	4.5174	14.3322	3665.69	Mrpl52
0.0262832	0.80988	16.213	23.7326	3665.69	Mrpl52
0.00273832	1	4.5796	13.9065	1256.76	Tmem234
0.0231023	0.97686	12.311	14.9277	1256.76	Tmem234
0.00296382	1.0439	8.0777	16.5695	1256.76	Tmem234
0.0959488	0.98113	10.278	19.3079	5270.31	Zbed6 /// Zc3h11a
0.052181	0.96944	4	14	5270.31	Zbed6 /// Zc3h11a
0.02913	1.014	4.7971	16.2954	5270.31	Zbed6 /// Zc3h11a
0.000432669	1.9658	4	12	5270.31	Zbed6 /// Zc3h11a
0.0635191	0.97721	4.9824	14.1837	1109.81	Hnrnpul2
0.0451916	0.91441	13.919	25.1255	1109.81	Hnrnpul2
0.0120848	1.0856	10.174	12.3653	1109.81	Hnrnpul2
0.0441896	1.0029	4.5004	14.2807	1115.01	Sec22b
0.0168199	1.0439	13.378	18.7042	1115.01	Sec22b
0.0125337	1.3523	8.2907	18.112	1115.01	Sec22b
0.0442162	1.1949	10.702	18.6908	1942.45	Ythdf1
0.0155978	1.1957	4.5208	16.3821	1942.45	Ythdf1
0.0249231	1.351	5.5794	16.5262	1942.45	Ythdf1
0.130574	0.89958	4.4176	15.1219	3689.24	Ube2r2
0.0367425	1.0655	7.6811	19.2003	3689.24	Ube2r2
0.0232682	1.1031	18.964	25.7598	3689.24	Ube2r2
0.059005	0.95471	5.4103	12.3427	1099.16	Itch
0.00508315	1.0172	4.7724	16.709	1099.16	Itch
0.00650987	1.0807	7.8938	17.2305	1099.16	Itch
0.0219942	1.2219	20.255	13.2689	1341.63	Wdr6
0.0165083	1.1984	10.627	14.1264	1341.63	Wdr6
0.000974935	1.1418	4	14	1341.63	Wdr6
0.000778457	2.1302	4	16	1341.63	Wdr6
0.0500375	1.0322	6.3677	14.9263	18087.6	Ncl
0.0986055	1.0742	24.858	23.3283	18087.6	Ncl
0.00239523	1.1049	10.746	19.8301	18087.6	Ncl
0.175171	0.99455	28.19	21.7287	1129.78	Ncl
0.0827096	1.0197	6.0267	13.8232	1129.78	Ncl
0.016877	1.0863	14.222	18.8787	1129.78	Ncl
0.115112	1.0536	24.779	24.1741	14123.4	Ncl
0.0352096	1.3446	8.1154	18.7299	14123.4	Ncl
0.00131868	1.1525	10.379	20.502	14123.4	Ncl
0.0241835	1.1047	12.037	16.6536	510.522	Elp2
0.0193257	1.302	4	16	510.522	Elp2
0.00040629	1.1054	7.1622	14.7775	510.522	Elp2
0.0370534	0.97594	10.691	14.471	6737.31	Rbbp7
0.0390839	0.97031	23.303	23.1065	6737.31	Rbbp7
0.0533893	0.94469	4.2302	12.3142	6737.31	Rbbp7
0.00522656	1.0419	29.775	18.6664	1740.27	Aldh3a2
0.0156677	1.1484	14.582	26.2828	1740.27	Aldh3a2
0.00463757	1.0516	5.4026	16.3234	1740.27	Aldh3a2
0.0116682	1.0515	11.165	13.6277	11070.2	Morf4l2
0.00736605	1.0537	5.165	16.1884	11070.2	Morf4l2
0.0025947	1.1241	25.778	36.7356	11070.2	Morf4l2
0.028255	1.1912	20.364	13.6661	42539.7	Actg1
0.0148177	1.1666	10.795	14.3172	42539.7	Actg1
0.00344205	1.1081	7.3799	12.4454	42539.7	Actg1
0.0303856	0.99277	22.024	20.675	29695	LOC101056240 /// Sumo2
0.0139808	1.0077	7.0152	12.664	29695	LOC101056240 /// Sumo2
0.00604418	1.9734	5.6965	14.6399	29695	LOC101056240 /// Sumo2
0.0404534	1.0024	20.643	21.6019	21188.3	LOC101056240 /// Sumo2
0.0172482	1.0143	7.2558	12.2355	21188.3	LOC101056240 /// Sumo2
0.0129316	1.0214	4.6639	14.0789	21188.3	LOC101056240 /// Sumo2
0.0157666	1.0021	8.4063	16.8936	9085.02	Vps35
0.0280572	0.97635	16.846	25.5926	9085.02	Vps35
0.0422542	0.90771	4.7814	15.5085	9085.02	Vps35
0.120884	0.91907	4.5438	12.1496	2165.71	Vps35
0.0616981	0.939	7.7645	15.2417	2165.71	Vps35
0.0736461	0.8377	15.051	23.832	2165.71	Vps35
0.00382102	0.98817	8.3709	15.1212	9101.75	Cct8
0.000521944	1.004	16.101	22.7805	9101.75	Cct8
0.0751864	1.0221	4.2635	12.645	3127.96	Ganab
0.0178493	1.022	17.76	13.7257	3127.96	Ganab
0.0279518	1.1228	5.4945	14.9496	3127.96	Ganab
0.0317211	0.99263	16.41	26.9388	1600.01	Ublcp1
0.00831795	1.2227	6.035	15.9018	1600.01	Ublcp1
0.00259823	1.0773	4.513	15.7868	1600.01	Ublcp1
0.0985493	0.99222	20.925	26.6597	970.296	Ublcp1
0.130395	0.96409	4.6212	14.823	970.296	Ublcp1
0.00827809	1.0404	6.4794	17.028	970.296	Ublcp1
0.136725	0.98596	19.399	27.424	428.262	Ublcp1
0.0393147	1.0416	4	14	428.262	Ublcp1
0.0111362	1.0293	6.3347	15.59	428.262	Ublcp1
0.00353055	0.90597	4	16	428.262	Ublcp1
0.104038	1.1374	4.4584	12.1317	292.894	Rnf34
0.00677563	1.0665	6.6836	12.1292	292.894	Rnf34
0.00232965	1.0634	11.301	14.4761	292.894	Rnf34
0.01909	1.0934	18.434	24.3272	747.985	Rbck1
0.00792503	1.0687	4.7958	12.1596	747.985	Rbck1
0.00275834	1.0415	7.4739	17.2708	747.985	Rbck1
0.0247177	1.0208	12.257	19.1887	456.314	Pnpo
0.0442634	1.089	6.3428	15.146	456.314	Pnpo
0.0371083	1.123	19.81	16.7052	456.314	Pnpo
0.0456536	0.98653	15.203	17.9651	5113.29	Spin1
0.0237519	1.1026	4.8008	12.0199	5113.29	Spin1
0.00212771	1.367	6.9561	14.6002	5113.29	Spin1
0.0520821	1.0012	12.041	21.8714	1324.29	Spin1
0.0520837	0.98623	4.8184	13.6269	1324.29	Spin1
0.01947	1.0281	7.9465	19.7125	1324.29	Spin1
0.0421571	0.9852	8.4169	14.6247	13427.9	Dazap2 /// Gm2444
0.00676742	1.0555	12.035	17.0717	13427.9	Dazap2 /// Gm2444
0.00802808	1.0721	4.5507	14.6508	13427.9	Dazap2 /// Gm2444
0.144013	0.89999	16.79	27.2909	729.571	Ddr1
0.0310621	1.0482	8.8209	18.3128	729.571	Ddr1
0.0180133	1.098	5.0478	14.5553	729.571	Ddr1
0.0974563	1.0317	7.0491	12.3002	956.162	Ddr1
0.0302815	1.0831	9.6907	13.544	956.162	Ddr1
0.0136943	1.1134	5.0688	14.3767	956.162	Ddr1
0.0249546	1.0124	14.806	25.6472	2642.56	Wbp11
0.00821172	1.0337	6.7453	16.2301	2642.56	Wbp11
0.00540437	1.1278	4.409	14.9724	2642.56	Wbp11
0.242001	0.53895	4	12	12547.5	Gja1
0.0323515	0.93667	4	14	12547.5	Gja1
0.0425934	1.044	26.799	35.4126	12547.5	Gja1
0.0300889	1.0389	6.7759	14.0994	12547.5	Gja1
3.52811	0.169	4	12	1592.32	Gja1
3.91566	0.061687	4	14	1592.32	Gja1
0.451642	0.91411	19.499	31.0335	1592.32	Gja1
0.0248969	1.0403	9.7959	19.6978	1592.32	Gja1
0.0129547	1.0042	6.9433	15.7259	21373	Slc16a1
0.0487597	0.97172	25.101	32.3847	21373	Slc16a1
0.069106	0.92264	4.8857	12.0894	21373	Slc16a1
0.00681724	1.0538	10.047	20.3419	2153.51	Cx3cl1
0.0106366	1.1428	17.804	26.602	2153.51	Cx3cl1
0.00129509	0.82099	4.5697	16.4584	2153.51	Cx3cl1
0.0277963	1.0078	8.5406	16.336	893.788	Cx3cl1
0.0117677	1.0908	4.8461	14.1756	893.788	Cx3cl1
0.0165536	1.1291	12.339	20.5777	893.788	Cx3cl1
0.019095	1.0174	6.4168	12.793	4765.76	Plat
0.0162367	0.95645	4.5631	13.6829	4765.76	Plat
0.015075	0.9482	20.892	27.9606	4765.76	Plat
0.136159	0.98419	4.9165	15.6644	2271.47	Srsf2
0.0218247	1.061	18.76	21.7312	2271.47	Srsf2
0.000443986	1.0664	5.9553	12.1068	2271.47	Srsf2
0.11128	0.97993	15.829	24.0357	2509.53	Uhrf1
0.0295354	1.1199	7.8862	17.1957	2509.53	Uhrf1
0.0216415	1.2584	4.4389	15.7463	2509.53	Uhrf1
0.147724	0.99028	17.314	22.8732	853.956	Uhrf1
0.111725	1.0394	8.3786	13.4304	853.956	Uhrf1
0.0165552	1.0875	4.6569	15.9852	853.956	Uhrf1
0.132383	1.0268	25.354	35.8611	464.727	Gsn
0.0905305	0.96746	5.8967	14.8406	464.727	Gsn
0.00402356	1.0484	9.0957	18.8443	464.727	Gsn
0.0123969	1.0003	4.6748	13.4423	3847.24	Api5
0.0199613	1.0146	7.3428	12.6296	3847.24	Api5
0.00333189	0.53909	10.916	14.3737	3847.24	Api5
0.631439	1.6359	13.755	21.6262	5138.1	Atp6v1b2
0.850586	2.3095	15.925	16.7903	5138.1	Atp6v1b2
0.0868297	1.245	10.218	21.5933	5138.1	Atp6v1b2
0.0403868	0.99287	7.1075	13.8838	9175.27	Cct7
0.0103441	1.0317	17.933	23.77	9175.27	Cct7
0.00421829	1.0384	4.3041	12.0333	9175.27	Cct7
0.0444031	0.98267	24.215	24.8905	5894.63	Cct7
0.03329	1.0141	5.2331	16.2619	5894.63	Cct7
0.00667455	1.027	9.5573	16.5912	5894.63	Cct7
0.0286003	1.0541	22.512	33.0934	2870.11	Anxa6
0.0119208	1.072	12.226	23.881	2870.11	Anxa6
0.00334447	1.0777	5.0941	15.9967	2870.11	Anxa6
0.0101339	1.0221	17.569	12.6035	2855.17	Ppp2r1a
0.00601589	0.98352	9.6491	20.5529	2855.17	Ppp2r1a
0.000740901	1.0098	6.7934	18.4527	2855.17	Ppp2r1a
0.100896	0.93089	18.069	26.7211	8144.66	Nono
0.0137975	1.0387	9.3621	16.4616	8144.66	Nono
0.00425653	1.077	6.2025	14.2662	8144.66	Nono
0.0315687	0.98423	20.779	19.7188	15877.1	Nptn
0.0204987	1.0132	4.8254	16.0891	15877.1	Nptn
0.00910328	1.0203	7.7241	18.4834	15877.1	Nptn
0.0588967	1.0597	6.3932	12.0251	15702.8	Scd2
0.0427288	1.1163	23.177	34.2072	15702.8	Scd2
0.0016876	1.1093	10.34	12.3055	15702.8	Scd2
0.0220517	0.94929	17.474	27.2341	6686.11	Scd2
0.00837408	0.95969	8.8388	17.0241	6686.11	Scd2
0.0350996	0.65642	4.8488	15.4603	6686.11	Scd2
0.0475078	0.98488	21.31	31.5835	2457.83	Scd2
0.0226232	0.91022	9.0138	17.4851	2457.83	Scd2
0.0220984	0.81884	5.5122	15.7417	2457.83	Scd2
0.045716	1.0074	5.7155	14.8155	3247.66	Csnk1d
0.0355924	0.98685	10.171	15.9314	3247.66	Csnk1d
0.10644	0.93406	4.4341	12.313	3247.66	Csnk1d
0.0174773	0.97398	4	16	2430.58	Atp6v1h
0.0254688	1.0271	10.91	14.9258	2430.58	Atp6v1h
0.019857	1.1023	5.6452	15.3658	2430.58	Atp6v1h
0.00831159	0.207	4	16	2430.58	Atp6v1h
0.0230963	1.0262	23.392	23.4699	6897.64	Serp1
0.00375114	0.97284	6.4024	14.7244	6897.64	Serp1
0.00192216	1.0763	4.4568	15.5801	6897.64	Serp1
0.0465205	1.0668	24.039	25.2148	6206.72	Serp1
0.0153352	1.1625	4	14	6206.72	Serp1
0.0234974	1.1466	4.9665	13.097	6206.72	Serp1
0.0742454	1.0006	12.228	23.307	3057.97	Lbr
0.046803	1.0396	4.6275	15.4936	3057.97	Lbr
0.0390874	1.0879	6.461	14.3294	3057.97	Lbr
0.0207823	1.0469	8.5489	18.6378	686.056	Orc5
0.00479844	1.1254	15.726	22.2429	686.056	Orc5
0.00197681	1.2632	4	16	686.056	Orc5
0.0212951	1.0282	12.945	17.7745	5238.21	Psmd2
0.00417165	1.0235	4.016	12.7263	5238.21	Psmd2
0.000193154	1.0627	9.4	12.3807	5238.21	Psmd2
0.0111131	0.98763	8.8919	20.0606	35149.5	Rps29
0.0159217	0.97314	6.9185	13.6365	35149.5	Rps29
0.000218313	1.0153	14.442	14.5035	35149.5	Rps29
0.0285958	1.0339	12.28	21.1942	16211.5	Dusp6
0.0070381	0.98382	4.2704	13.2481	16211.5	Dusp6
0.0122618	1.0497	19.386	30.2315	16211.5	Dusp6
0.141007	1.1476	22.771	22.9921	1035.89	Aldh18a1
0.0793692	1.3809	6.3934	16.3445	1035.89	Aldh18a1
0.0369478	1.2331	10.09	17.8962	1035.89	Aldh18a1
0.0133303	0.93936	4	12	12890.1	Serinc1
0.0166313	1.0389	13.934	20.8419	12890.1	Serinc1
0.0020532	1.0659	5.3745	16.9646	12890.1	Serinc1
0.051834	1.0284	24.254	25.1147	28388.3	Npm1
0.0093609	1.0763	8.7239	20.6557	28388.3	Npm1
0.000200766	1.1798	6.5234	14.6162	28388.3	Npm1
0.0980135	0.96509	27.026	22.9238	6834.57	Elovl5
0.0684491	0.96234	10.579	13.9599	6834.57	Elovl5
0.00932758	0.87988	4.8482	12.3123	6834.57	Elovl5
0.0565799	0.99702	4.632	12.6556	6657.49	Dync1i2
0.0162842	1.0132	8.3234	14.274	6657.49	Dync1i2
0.0127568	1.0224	12.507	20.3724	6657.49	Dync1i2
0.102921	1.0235	4.8187	15.5827	206.8	Mlst8
0.0191586	1.05	11.415	14.2254	206.8	Mlst8
0.0155687	1.0581	6.8157	16.7986	206.8	Mlst8
0.0977908	1.0072	4.4707	15.6126	86.0224	Mlst8
0.0505822	1.4433	6.9759	18.2371	86.0224	Mlst8
0.0088377	1.3409	14.993	15.3524	86.0224	Mlst8
0.0911031	0.94029	4	16	7933.43	Stmn1
0.0522851	1.0194	7.509	17.3053	7933.43	Stmn1
0.108521	1.044	15.077	26.4186	7933.43	Stmn1
0.0164815	0.98303	16.84	22.8641	368.851	Rasa3
0.0345348	1.057	7.4032	17.9621	368.851	Rasa3
0.0092734	1.2145	4	14	368.851	Rasa3
0.0185837	1.5263	4	12	368.851	Rasa3
0.0861783	0.97711	22.658	22.0482	1538.81	Gm15210 /// Impdh2
0.0519596	1.1464	4.8679	15.7991	1538.81	Gm15210 /// Impdh2
0.00145905	1.0961	4.7007	13.2683	1538.81	Gm15210 /// Impdh2
0.0463527	0.99976	4.2306	16.0465	4743.63	Gm15210 /// Impdh2
0.0621339	0.99385	22.168	22.9393	4743.63	Gm15210 /// Impdh2
0.0676613	0.98394	5.617	15.0204	4743.63	Gm15210 /// Impdh2
0.0404522	1.0227	4.5205	15.0302	220.398	Def8
0.0359404	1.0437	12.475	19.161	220.398	Def8
0.014433	1.0376	5.8443	15.4431	220.398	Def8
0.132167	0.97917	5.4526	16.2849	747.28	Kitl
0.0302859	1.0197	10.994	14.3907	747.28	Kitl
0.0504349	1.2669	4	12	747.28	Kitl
0.0399828	1.0217	12.655	21.5055	8486.14	Kitl
0.0575031	0.94504	7.2361	15.8749	8486.14	Kitl
0.00396529	0.96867	4	14	8486.14	Kitl
0.0711457	1.0653	25.46	23.2915	12255.7	Eif3c
0.0353485	1.0979	4.3128	15.364	12255.7	Eif3c
0.0211706	1.1454	12.838	18.7057	12255.7	Eif3c
0.0469274	1.1502	23.27	24.1553	6435.9	Eif3c
0.0112342	1.2063	8.2998	14.2565	6435.9	Eif3c
0.00943054	1.8168	5.4685	16.0888	6435.9	Eif3c
0.146	0.99148	13.685	13.9552	7576.45	Kpna2
0.0645105	0.98315	7.9349	17.7791	7576.45	Kpna2
0.0236109	1.1736	22.49	24.6138	22941.1	Eif4g2
0.0123455	1.1114	11.625	20.8148	22941.1	Eif4g2
0.000202222	1.1271	7.1425	12.2284	22941.1	Eif4g2
0.061904	0.98207	10.434	13.6667	694.689	Bpgm
0.0219111	0.98064	6.0255	17.6078	694.689	Bpgm
0.00913531	1.0304	23.889	35.4668	694.689	Bpgm
0.0859826	0.98035	23.299	33.3216	281.592	Bpgm
0.0377355	1.0109	4.3911	14.5181	281.592	Bpgm
0.00351686	1.0236	6.8781	18.71	281.592	Bpgm
0.0422613	1.0702	10.294	14.6461	200.283	Unc45a
0.01554	1.1207	18.17	16.3577	200.283	Unc45a
0.00579222	1.0621	4.8861	13.5885	200.283	Unc45a
0.0308826	1.0743	22.57	22.68	9534.19	Cct4
0.0107164	1.2885	5.0142	14.528	9534.19	Cct4
0.0002941	1.4643	4	14	9534.19	Cct4
0.335129	0.71855	4	14	144.646	Cct4
0.170458	0.91286	6.887	17.8092	144.646	Cct4
0.00642452	1.1729	17.276	13.571	144.646	Cct4
0.0266532	1.0205	16.792	23.8314	6547.29	Trim28
0.0534053	1.0786	4.3414	12.0528	6547.29	Trim28
0.0190436	1.0705	5.6688	14.821	6547.29	Trim28
0.0263108	1.0017	17.917	24.8793	6761.17	Calu
0.0445012	0.99389	4.763	15.833	6761.17	Calu
0.0561057	0.94864	5.9028	15.4166	6761.17	Calu
0.0120204	1.0198	8.4742	18.9109	13349.6	Hnrnph1
0.0237775	0.44226	4	16	13349.6	Hnrnph1
0.00435818	1.0727	17.593	16.9241	13349.6	Hnrnph1
0.0324313	1.0181	7.684	17.9547	2017.31	Actr1a
0.00756066	0.97475	20.553	31.9821	2017.31	Actr1a
0.000694806	1.0051	5.2047	16.0828	2017.31	Actr1a
0.073188	1.0015	4.986	16.7134	249.481	Spry1
0.0532017	1.0288	8.1729	12.9504	249.481	Spry1
0.0238159	1.0946	15.246	24.6908	249.481	Spry1
0.0394186	0.9707	6.6173	13.4062	42792.9	Rps26
0.00529947	1.0163	12.309	15.4274	42792.9	Rps26
0.00141196	0.97082	4	16	42792.9	Rps26
0.178598	0.96977	15.146	17.9259	955.218	Dpysl3
0.0327674	1.0098	9.0242	12.5652	955.218	Dpysl3
0.119449	0.95669	5.0587	12.881	955.218	Dpysl3
0.0671922	1.0253	15.62	24.8306	1485.59	Rrm1
0.0228314	1.106	7.9872	12.2301	1485.59	Rrm1
0.0330334	1.2391	4.3323	15.0976	1485.59	Rrm1
0.0257278	0.96157	6.3506	13.9532	67825.4	Rplp2
0.00941978	1.0185	4.6847	14.1318	67825.4	Rplp2
0.0092054	1.0338	23.618	25.5922	67825.4	Rplp2
0.01385	0.9544	8.3271	19.1949	8739.51	Lamp1
0.00390686	0.78806	6.4426	17.6784	8739.51	Lamp1
0.000225516	1.0174	15.108	13.1057	8739.51	Lamp1
0.0295939	1.3354	11.275	19.3563	6228.78	Ghitm
0.00921593	1.3062	19.525	22.3179	6228.78	Ghitm
0.00138067	8.1047	4	14	6228.78	Ghitm
0.0178118	1.0561	6.1492	15.5413	7877.25	Ghitm
0.0406208	1.169	10.574	18.8649	7877.25	Ghitm
0.027243	1.1499	23.889	23.4322	7877.25	Ghitm
0.0364907	1.0019	5.0649	16.7798	52.0001	Sh2d3c
0.0741498	1.055	13.042	24.169	52.0001	Sh2d3c
0.00782902	1.0152	4	16	52.0001	Sh2d3c
0.0059359	1.0587	8.9873	19.1472	4661.47	Tfg
0.00581362	1.0578	17.259	12.6161	4661.47	Tfg
0.00588355	1.0698	6.6425	12.4401	4661.47	Tfg
0.0280418	0.99234	8.4186	16.8358	3959.15	Hdgf
0.0359253	1.0471	21.655	26.3573	3959.15	Hdgf
0.0195365	1.0842	5.1171	13.7694	3959.15	Hdgf
0.0266944	1.0224	23.028	29.5108	29216.6	Hsp90b1
0.0335734	1.0336	8.6936	19.4524	29216.6	Hsp90b1
0.0886961	0.88432	5.0117	12.3964	29216.6	Hsp90b1
0.0151104	0.97548	8.3348	12.7476	1014.9	Papss1
0.00523844	1.0471	4	14	1014.9	Papss1
0.00089654	0.98842	18.186	12.4097	1014.9	Papss1
0.055832	1.0438	26.333	35.7911	4614.92	Suclg1
0.0201819	1.0269	7.3968	19.3826	4614.92	Suclg1
0.00145389	1.058	11.319	19.0319	4614.92	Suclg1
0.0184407	1.0682	11.591	21.4027	2211.62	Sgpl1
0.0147909	1.081	5.0664	16.2799	2211.62	Sgpl1
0.00584231	1.1557	20.846	12.069	2211.62	Sgpl1
0.0640499	1.03	10.779	12.3656	1126.72	Sgpl1
0.0264273	1.1321	5.0042	13.264	1126.72	Sgpl1
0.0116482	1.3436	22.353	26.2991	1126.72	Sgpl1
0.000183792	1.0023	14.758	13.0873	340.188	Snrpn /// Snurf
0.00189707	0.94518	6.2919	13.8771	340.188	Snrpn /// Snurf
0.0005102	0.97413	8.9462	16.4475	340.188	Snrpn /// Snurf
0.0690334	1.0345	6.2165	16.4928	252.66	Snrpn /// Snurf
0.103997	1.1714	19.996	31.1269	252.66	Snrpn /// Snurf
0.00616543	1.0943	9.5673	13.3602	252.66	Snrpn /// Snurf
0.0443013	1.1417	21.909	33.4779	21454.9	Mgst1
0.0672238	1.2222	8.9988	12.5002	21454.9	Mgst1
0.0112208	1.4929	6.4451	14.2907	21454.9	Mgst1
0.128599	1.506	5.3241	14.0544	7697.26	Junb
0.0723088	1.4016	10.301	17.184	7697.26	Junb
0.0245986	1.1635	35.711	12.4254	7697.26	Junb
0.0414796	0.99635	13.087	17.5863	359.632	Plod3
0.0178293	0.98218	7.572	12.3383	359.632	Plod3
0.0166754	0.93361	4.9912	12.0043	359.632	Plod3
0.111321	0.94719	4	14	154.158	Slc38a1
0.0451381	1.1471	23.288	16.5278	154.158	Slc38a1
0.0543287	1.334	5.8455	14.844	154.158	Slc38a1
0.608442	0.97349	24.236	33.234	24.6439	Lpl
0.274883	0.86144	10.876	18.9842	24.6439	Lpl
0.0126271	1.1326	4.7896	16.5596	24.6439	Lpl
0.210641	0.94804	4.9493	13.425	1478.35	Reg1
0.0247912	0.98229	21.527	14.7159	1478.35	Reg1
0.0274686	0.96229	10.245	21.5396	1478.35	Reg1
0.0321492	1.2054	20.037	13.0872	40949.7	Tmsb4x
0.0280979	1.1858	10.665	13.529	40949.7	Tmsb4x
0.00175649	1.1099	7.3318	16.4801	40949.7	Tmsb4x
0.0351503	1.0013	5.0549	15.8325	1107.07	Ccnd3
0.0346282	1.0379	15.019	25.0368	1107.07	Ccnd3
0.00744593	1.0097	8.6026	15.3058	1107.07	Ccnd3
0.0722284	1.0105	24.693	33.2485	4397.72	Tspyl1
0.00645653	1.0713	5.5235	16.2286	4397.72	Tspyl1
0.00698362	0.88434	12.585	12.584	4397.72	Tspyl1
0.210418	0.83462	6.752	14.3786	1723.05	Stip1
0.432269	0.49967	8.6542	19.0113	1723.05	Stip1
0.00233748	1.0687	4.6034	15.3023	1723.05	Stip1
0.0330297	1.0221	14.625	13.6466	1076.24	Ciapin1
0.00348602	1.0386	5.2685	15.6979	1076.24	Ciapin1
0.00150782	1.0233	7.32	15.3381	1076.24	Ciapin1
0.0625541	1.2732	17.542	22.265	964.636	Impact
0.0649571	1.5425	8.407	13.402	964.636	Impact
0.0245751	1.513	4.5353	14.5955	964.636	Impact
0.0214672	1.0202	21.741	25.7983	21251	Gm15483 /// LOC102642137 /// Rps13 /// Rps13-ps4
0.00148318	1.0469	4	14	21251	Gm15483 /// LOC102642137 /// Rps13 /// Rps13-ps4
0.00290885	1.0837	4.9758	13.6047	21251	Gm15483 /// LOC102642137 /// Rps13 /// Rps13-ps4
0.0362612	1.015	16.621	25.0923	13251.1	Hnrnpab
0.0112783	1.0232	4.9032	14.4659	13251.1	Hnrnpab
0.0057319	1.0456	7.6182	19.5258	13251.1	Hnrnpab
0.0233143	1.0088	8.4202	17.0933	3230.64	Ddx1
0.0589357	1.0393	5.7112	15.1467	3230.64	Ddx1
0.00247774	2.7426	4	14	3230.64	Ddx1
0.111653	0.99855	23.518	20.8931	485.611	Mthfd1
0.0625356	1.0657	8.8827	18.2122	485.611	Mthfd1
0.0449331	1.1537	4.3441	15.9532	485.611	Mthfd1
0.0876653	0.98188	24.526	21.4902	598.07	Mthfd1
0.0786965	1.0359	4.9154	15.2588	598.07	Mthfd1
0.011823	1.3496	8.6489	19.0956	598.07	Mthfd1
0.0384461	1.1866	20.094	12.7977	21172.5	Tpi1
0.0189227	1.1919	10.139	12.0016	21172.5	Tpi1
0.00756104	1.1484	7.3656	13.072	21172.5	Tpi1
0.00674653	0.99161	8.3104	17.682	2789.46	Npdc1
0.0811626	0.63818	4	12	2789.46	Npdc1
0.0941938	0.46277	4	14	2789.46	Npdc1
0.00723724	1.0218	17.636	13.0791	2789.46	Npdc1
0.0428542	1.0051	6.4995	16.9373	3376.66	Cstf2t
0.0199979	1.2749	5.1622	15.9737	3376.66	Cstf2t
0.00974069	6.2213	4	14	3376.66	Cstf2t
0.00411793	1.166	7.83	14.0132	2668.48	Marcksl1
0.000454379	1.0509	4	14	2668.48	Marcksl1
0.000341101	1.1584	5.5617	17.1856	2668.48	Marcksl1
0.0411613	0.97076	5.2468	16.0336	269.413	Ndn
0.124604	1.4276	19.441	12.8021	269.413	Ndn
0.0433505	1.2782	9.6391	17.566	269.413	Ndn
0.243717	0.8909	5.1666	15.5957	1246.69	Nup62
0.0396394	1.0233	16.833	26.2171	1246.69	Nup62
0.00568305	1.0151	7.6405	12.7838	1246.69	Nup62
0.0601012	0.99603	5.4137	15.0607	1886.35	Nup62
0.0379113	1.0397	18.73	22.5798	1886.35	Nup62
0.00493111	1.0537	8.5558	18.0314	1886.35	Nup62
0.0394333	1.0119	6.8147	16.4674	17109.4	Map1lc3b
0.0375419	0.98021	17.258	15.0647	17109.4	Map1lc3b
0.000320806	1.2509	4	14	17109.4	Map1lc3b
0.0289269	1.0825	24.821	14.02	7083.37	Map1lc3b
0.0207461	1.0803	8.3161	15.8095	7083.37	Map1lc3b
0.012118	1.115	12.053	16.7867	7083.37	Map1lc3b
0.0315667	0.99568	22.55	12.0415	13058.7	Map1lc3b
0.0347063	0.97868	4.3262	14.3548	13058.7	Map1lc3b
0.000365396	1.0393	5.9468	13.5474	13058.7	Map1lc3b
0.0542931	0.99536	12.878	21.4165	224.367	Atp9a
0.0445065	1.3336	4.9935	13.9805	224.367	Atp9a
0.011343	1.7298	7.7352	16.4783	224.367	Atp9a
0.0254932	1.0035	24.901	31.5147	20009.3	Cox5a
0.015124	1.0098	11.342	15.1739	20009.3	Cox5a
0.0127801	0.99059	6.5048	13.0699	20009.3	Cox5a
0.017586	1.0102	4.5058	15.1795	1020.49	Cops8
0.0534683	0.94837	10.516	16.5601	1020.49	Cops8
0.0368165	0.85143	4	12	1020.49	Cops8
0.111981	0.92423	19.978	18.4557	1121.88	Bcar3
0.0386493	0.96932	7.2276	12.0626	1121.88	Bcar3
0.0511319	1.0508	4.2905	14.2769	1121.88	Bcar3
0.0374164	1.0015	4.3849	13.2508	1759.76	Pdcd6ip
0.0206414	1.0342	7.9318	13.9176	1759.76	Pdcd6ip
0.0116379	1.0492	17.524	20.1409	1759.76	Pdcd6ip
0.121264	1.0579	7.7883	15.95	833.259	Zfand2a
0.0276553	1.0679	12.121	13.5023	833.259	Zfand2a
0.0185309	0.88119	42.69	12.2233	833.259	Zfand2a
0.0601404	1.0594	5.1835	13.7859	445.092	Zfand2a
0.0410944	1.0616	8.1328	12.6424	445.092	Zfand2a
0.030817	1.1117	12.953	18.8766	445.092	Zfand2a
0.0299871	1.0083	7.5864	12.2192	37208.1	Gm5621 /// Rpl10
0.000394189	1.0025	13.471	18.6277	37208.1	Gm5621 /// Rpl10
0.00602585	0.81428	4	16	37208.1	Gm5621 /// Rpl10
0.0151188	1.0514	9.6873	14.0692	20049.2	Sdc1
0.00196956	1.055	5.4668	16.2673	20049.2	Sdc1
0.000700727	1.1402	15.274	18.8767	20049.2	Sdc1
0.0335588	0.95539	11.608	23.3771	4489.13	Sdc1
0.00101984	1.0671	9.4247	20.6253	4489.13	Sdc1
0.12875	0.99392	17.037	24.4999	1121.38	Mcm5
0.0325028	1.067	7.5777	13.6153	1121.38	Mcm5
0.00539424	1.1246	4.5238	15.8086	1121.38	Mcm5
0.0333396	0.98048	5.8375	16.7318	1167.14	Pigq
0.0116834	1.0193	4.7214	15.7338	1167.14	Pigq
0.0122311	1.1009	16.17	27.3715	1167.14	Pigq
0.0159926	1.0075	5.5762	12.3163	1592.23	Creg1
0.023013	0.98054	8.6938	16.9137	1592.23	Creg1
0.019889	1.0648	4.1629	15.382	1592.23	Creg1
0.0334571	1.002	4.3421	15.0613	910.24	Creg1
0.078498	0.9204	18.541	17.8033	910.24	Creg1
0.0289726	0.91918	7.4505	16.2429	910.24	Creg1
0.0396607	1.0059	14.303	18.3625	13693.7	Cpe
0.0404844	0.99369	7.0151	17.2655	13693.7	Cpe
0.0916906	0.97039	5.1274	13.4419	13693.7	Cpe
0.0040864	1.1273	9.5604	13.8518	8522.42	Pebp1
0.00302637	1.0989	16.54	14.7701	8522.42	Pebp1
0.000999599	1.0866	6.9181	13.1844	8522.42	Pebp1
0.0105966	1.0417	10.857	19.9287	3520.76	Mark2
0.0062265	0.64389	4.6212	14.5712	3520.76	Mark2
0.000503352	1.0758	5.0606	15.215	3520.76	Mark2
0.147859	1.1313	6.1477	17.8904	129.707	Mark2
0.089813	1.1271	20.106	28.3328	129.707	Mark2
0.0245283	1.6843	4	16	129.707	Mark2
0.0533761	0.99981	10.674	13.2814	801.221	Cdk16
0.0278725	0.94116	7.4983	17.4347	801.221	Cdk16
0.00512194	1.0571	5.0552	14.1895	801.221	Cdk16
0.0379438	1.0153	6.6475	13.7865	2029.58	Rrp1
0.100065	0.68116	4	12	2029.58	Rrp1
0.0892057	0.056995	4	14	2029.58	Rrp1
0.00382306	1.101	18.256	18.2836	2029.58	Rrp1
0.00969159	1.0598	8.3749	15.9923	6461.48	Itm2c
0.0102877	1.0691	14.838	14.8102	6461.48	Itm2c
0.0255047	0.9703	7.644	13.1019	11737.5	Eif3h
0.0526945	0.89377	4.6455	15.4101	11737.5	Eif3h
0.00407022	1.068	18.76	22.6442	11737.5	Eif3h
0.04592	1.0071	25.012	32.9243	2409.02	Hnrnph2
0.109281	0.94724	4.9341	12.6146	2409.02	Hnrnph2
0.00599722	1.1379	8.8204	20.8137	2409.02	Hnrnph2
0.1686	0.97864	14.737	17.8031	496.595	Scd1
0.0622197	1.0848	4.7156	14.5033	496.595	Scd1
0.0233027	1.0876	6.6545	13.3847	496.595	Scd1
0.062546	1.0404	12.132	19.3904	202.174	Scd1
0.0165768	1.1332	4	12	202.174	Scd1
0.0309258	1.2411	5.6445	16.9116	202.174	Scd1
0.0572056	1.1175	4.9799	16.1743	3725.16	Ndufv1
0.0275183	1.1183	11.446	14.3018	3725.16	Ndufv1
0.00546983	1.5198	23.368	21.6107	3725.16	Ndufv1
0.061472	1.1645	4	16	2895.95	Ndufv1
0.0190038	1.0279	5.4427	15.9103	2895.95	Ndufv1
0.0273651	1.0973	4	14	2895.95	Ndufv1
0.00595321	1.052	14.562	24.9615	2895.95	Ndufv1
0.0019407	1.125	6.8211	12.8236	10459.1	Cox6c
0.000688623	1.1113	9.7976	15.0672	10459.1	Cox6c
0.000856801	1.1388	17.63	28.7597	10459.1	Cox6c
0.00624971	1.0974	7.9634	13.2162	25837.1	Marcks
0.003609	1.5165	13.922	22.6643	25837.1	Marcks
0.000489003	1.1188	4.3019	13.3638	25837.1	Marcks
0.19215	0.65607	21.369	29.26	13820.4	Marcks
0.0490375	0.89231	5.9829	15.4862	13820.4	Marcks
0.00972487	1.0429	4.9292	12.5821	13820.4	Marcks
0.0097457	1.0636	14.939	19.1118	15471.4	Marcks
0.00294168	1.0231	6.9918	17.0456	15471.4	Marcks
0.00102274	1.0238	5.6277	15.8626	15471.4	Marcks
0.0213921	1.0094	4	16	1656.69	Map2k2
0.0414442	1.014	4.8719	14.412	1656.69	Map2k2
0.00304729	1.0102	8.0209	17.0151	1656.69	Map2k2
0.102071	0.84907	4	16	4400.78	Carhsp1
0.00827308	0.97642	8.5317	12.0411	4400.78	Carhsp1
0.0125891	1.0612	18.248	18.8222	4400.78	Carhsp1
0.0767273	0.021381	4	14	4400.78	Carhsp1
0.0365916	0.99642	5.3242	15.2887	3330.05	Carhsp1
0.0831819	0.97473	9.8815	13.6137	3330.05	Carhsp1
0.0349544	1.0617	18.652	23.6637	3330.05	Carhsp1
0.0148957	1.0446	17.326	23.967	1930.76	Isyna1
0.00904534	0.95719	5.9005	17.4533	1930.76	Isyna1
0.00386438	0.7744	4.089	13.1647	1930.76	Isyna1
0.0116414	1.032	7.6749	19.0692	37967.9	Rpl7
0.00714025	1.0197	15.033	26.4169	37967.9	Rpl7
0.0102545	1.0419	4.4007	15.0767	37967.9	Rpl7
0.0111605	1.0704	7.2566	12.5691	5689.89	Atp5g2
0.00134115	1.1223	10.626	12.2374	5689.89	Atp5g2
0.00101172	1.1651	19.89	20.2919	5689.89	Atp5g2
0.0257468	0.9782	4	12	2343.87	Herpud2
0.0127354	1.033	8.6418	19.7988	2343.87	Herpud2
0.0088162	1.0513	14.683	17.8646	2343.87	Herpud2
0.000349158	0.91233	4	14	2343.87	Herpud2
0.0327501	1.0349	8.0772	19.1322	449.898	Herpud2
0.0144237	1.0648	4.8344	14.0726	449.898	Herpud2
0.0370279	1.3613	20.305	27.2383	449.898	Herpud2
0.30689	0.97882	4.0812	14.8517	72.8534	Lcp1
0.0558958	1.1021	16.258	18.6364	72.8534	Lcp1
0.0201723	1.0573	10.146	15.8763	72.8534	Lcp1
0.00575407	1.0023	10.718	21.1904	4238.39	Acadm
0.0761137	0.96555	28.514	36.474	4238.39	Acadm
0.0466818	1.0222	4.8602	14.1658	4238.39	Acadm
0.178771	0.90116	14.305	21.063	1777.92	Sf3b3
0.0669007	1.1127	4.5816	13.2202	1777.92	Sf3b3
0.000685295	1.0908	4	14	1777.92	Sf3b3
0.0324117	1.0878	4.7344	15.1268	1124.96	Clcn4-2
0.0583646	1.1866	19.647	13.3883	1124.96	Clcn4-2
0.0127848	1.1564	6.0068	15.1522	1124.96	Clcn4-2
0.0256824	0.93778	4	14	2632.93	Hdlbp
0.00643374	1.0195	10.393	18.062	2632.93	Hdlbp
0.0152894	0.92562	6.0185	16.5204	2632.93	Hdlbp
0.0152982	0.42541	4	16	2632.93	Hdlbp
0.0768608	0.98329	11.569	22.0147	1995.42	Hdlbp
0.00967363	1.1628	4	14	1995.42	Hdlbp
0.00660321	1.3195	5.0421	17.0237	1995.42	Hdlbp
0.0029047	3.3226	4	12	1995.42	Hdlbp
0.0561337	0.99682	22.903	22.1613	11284.5	Vcam1
0.0153317	1.0402	8.4679	18.6262	11284.5	Vcam1
0.0335859	1.1073	4.5751	16.0443	11284.5	Vcam1
0.00497119	1.0037	11.645	15.1367	18886.4	Vdac2
0.0696574	0.70221	37.864	42.3884	18886.4	Vdac2
0.00433814	1.0749	8.0612	14.2435	18886.4	Vdac2
0.0683562	1.019	22.552	17.062	656.649	Klhdc3
0.0145152	1.022	9.6276	21.2931	656.649	Klhdc3
0.0201886	1.0677	4.6843	12.3166	656.649	Klhdc3
0.0825752	1.0146	16.177	12.278	256.518	Pigo
0.0983636	0.9296	9.1983	20.3388	256.518	Pigo
0.0242377	1.0548	5.2623	15.4626	256.518	Pigo
0.0561595	1.1168	20.647	17.433	1987.69	Sqle
0.0157429	1.153	9.4703	20.5817	1987.69	Sqle
0.00683425	1.2186	6.286	14.82	1987.69	Sqle
0.0404441	0.98173	4.5862	14.2809	971.513	Casp6
0.0486746	1.0352	24.68	35.537	971.513	Casp6
0.0173482	0.9365	7.9999	18.4489	971.513	Casp6
0.0719692	0.97965	12.562	19.5888	10259.9	Txnip
0.121219	0.77116	4	14	10259.9	Txnip
0.0759926	0.85767	6.2499	16.7719	10259.9	Txnip
0.000841048	1.2536	4	14	10259.9	Txnip
0.0884965	0.98285	12.537	19.6643	9561.95	Txnip
0.0313827	0.97902	5.1875	13.8427	9561.95	Txnip
0.0240181	0.96741	6.8551	13.21	9561.95	Txnip
0.023163	1.0373	15.977	23.4892	6655.11	Vdac1
0.19643	0.62827	4.5483	15.5143	6655.11	Vdac1
0.00163372	1.0101	8.3391	14.3433	6655.11	Vdac1
0.551083	0.88118	7.2872	14.342	47.0891	Hey1
0.775296	0.78189	4.5626	12.3722	47.0891	Hey1
0.335045	0.89962	17.651	21.1109	47.0891	Hey1
0.0354909	1.3107	19.522	30.6467	49268.9	Gm21399 /// Prdx1
0.0572897	1.5632	9.592	13.4164	49268.9	Gm21399 /// Prdx1
0.0177524	1.2331	7.8278	17.4164	49268.9	Gm21399 /// Prdx1
0.00418987	1.1006	7.222	18.2115	726.514	Cotl1
0.00319939	1.2068	18.81	18.9618	726.514	Cotl1
0.000928433	1.1587	10.427	20.5988	726.514	Cotl1
0.0305004	1.1724	4	14	1005.2	Cotl1
0.0259829	1.1516	7.6741	12.5677	1005.2	Cotl1
0.00142449	1.2299	13.262	12.9942	1005.2	Cotl1
0.137115	0.90848	7.1066	13.3294	4922.73	Ywhah
0.0272317	1.0278	16.189	25.1175	4922.73	Ywhah
0.173566	0.61116	4	16	4922.73	Ywhah
0.0158995	1.0891	23.365	12.0885	3117.83	Psmc1
0.00351019	1.2871	4.8319	15.9979	3117.83	Psmc1
0.000712674	2.2994	5.6209	12.5324	3117.83	Psmc1
0.0241488	1.0469	9.0199	14.502	4809.18	Tspan3
0.00350247	1.2705	4	14	4809.18	Tspan3
0.00196977	1.2117	18.692	20.3501	4809.18	Tspan3
0.0171099	1.0096	6.7231	12.1797	1863.72	Ehd1
0.0819288	0.93681	4.8708	13.7601	1863.72	Ehd1
0.00594994	1.028	11.771	23.4865	1863.72	Ehd1
0.103596	0.88356	12.283	15.3856	669.289	Ehd1
0.008541	0.981	6.3501	12.2924	669.289	Ehd1
0.0352254	0.91584	5.0466	13.603	669.289	Ehd1
0.024376	1.0119	4.9626	12.1979	64.2797	Ehd1
0.00759306	1.0106	6.3035	16.9874	64.2797	Ehd1
0.0493344	0.75743	8.9422	14.4926	64.2797	Ehd1
0.0614498	0.94787	4	12	441.873	Pld3
0.0772802	0.91605	7.1071	12.7587	441.873	Pld3
0.00322278	1.0729	16.705	14.0044	441.873	Pld3
0.0537155	0.96733	6.1983	14.1648	1391.33	Abce1
0.0479829	1.0372	25.455	21.7337	1391.33	Abce1
0.00792939	0.81929	4.2854	12.7335	1391.33	Abce1
0.00308067	1.0004	4	14	3412.57	Abce1
0.0319677	1.059	19.003	19.6128	3412.57	Abce1
0.0680073	0.81564	5.2265	15.2454	3412.57	Abce1
0.429564	0.84031	10.976	22.647	50.6188	Tap1
0.481402	0.81925	5.6204	14.9009	50.6188	Tap1
0.042502	1.0362	6.1356	14.8467	50.6188	Tap1
0.136994	0.97679	10.566	20.0768	489.541	Copg1
0.027726	1.077	4.0975	14.3926	489.541	Copg1
0.0169089	1.1708	17.144	18.9771	489.541	Copg1
0.0230116	1.0132	8.4666	17.1531	1063.2	Dr1
0.0232073	0.98599	15.685	12.4702	1063.2	Dr1
0.000408841	0.99083	6.5779	18.361	1063.2	Dr1
0.0295188	1.0032	10.764	13.4748	761.074	Dr1
0.0670947	0.95273	4.9801	13.5454	761.074	Dr1
0.0824716	0.74945	4	16	761.074	Dr1
0.0146699	1.0545	6.4814	15.9717	3347.41	Atp5g1
0.00477474	0.96794	4.4833	15.9876	3347.41	Atp5g1
0.00134737	1.1135	16.905	13.0426	3347.41	Atp5g1
0.0700135	1.0336	7.8263	12.6215	5607.49	Fabp5
0.078832	0.87749	4	12	5607.49	Fabp5
0.006033	1.0999	17.782	19.1661	5607.49	Fabp5
0.0766259	0.88861	4	12	2084.54	Fabp5
0.0695845	1.1009	8.2607	12.2962	2084.54	Fabp5
0.00366449	1.1243	17.278	20.9102	2084.54	Fabp5
0.0284686	0.98683	20.318	20.0487	9412.48	Cct3
0.0263862	0.95648	11.536	15.8639	9412.48	Cct3
0.0210795	0.89723	8.6966	15.5588	9412.48	Cct3
0.855984	0.69201	7.2775	18.8122	35.4563	Fgg
0.0564414	1.0287	5.1203	14.0992	35.4563	Fgg
0.0667922	1.0414	22.9	13.5328	35.4563	Fgg
0.0416834	0.99124	24.072	23.1941	32675.3	LOC102635048 /// Rpl12
0.0537935	0.88767	7.0371	14.1504	32675.3	LOC102635048 /// Rpl12
0.00574623	1.0375	4.635	14.0348	32675.3	LOC102635048 /// Rpl12
0.0118073	1.0601	12.549	23.3542	4458.95	Pdcd6
0.0155517	1.0903	5.6879	15.1942	4458.95	Pdcd6
0.0201738	1.1235	4.3237	14.0989	4458.95	Pdcd6
0.0478903	1.3599	10.802	22.6544	9037.31	Hn1
0.0242063	1.1835	23.06	16.6754	9037.31	Hn1
0.013043	1.106	9.6148	15.5796	9037.31	Hn1
0.18332	0.51804	23.872	19.3837	1897.56	Klf10
0.00829267	1.0259	14.719	20.9573	1897.56	Klf10
0.00244219	1.0322	6.7911	14.0117	1897.56	Klf10
0.0907039	1.003	4.9312	15.8993	2847.95	Mcm7
0.12555	0.96978	20.678	23.0197	2847.95	Mcm7
0.137889	0.91887	7.3134	13.7488	2847.95	Mcm7
0.0884064	0.98531	21.642	22.9286	2090.68	Mcm7
0.102837	0.92712	5.7187	14.4886	2090.68	Mcm7
0.023334	1.0381	4.3998	12.024	2090.68	Mcm7
0.0659806	1.1673	5.4485	17.2768	1468.49	Tmem109
0.099912	1.676	4	12	1468.49	Tmem109
0.00996014	1.0571	8.067	19.0805	1468.49	Tmem109
0.0997532	0.95584	4.8144	15.4546	91.8126	Tmem109
0.111865	1.0771	17.789	24.1173	91.8126	Tmem109
0.0407156	1.1233	5.9939	17.7644	91.8126	Tmem109
0.0319288	1.1117	20.542	16.5261	25505.5	Cd24a
0.00349886	1.107	7.0082	15.3826	25505.5	Cd24a
0.00489095	1.153	10.167	12.9744	25505.5	Cd24a
0.162048	0.9692	7.7674	16.6104	2497.16	Hif1a
0.0589358	1.0612	13.955	21.6762	2497.16	Hif1a
0.0630516	0.83811	4	14	2497.16	Hif1a
0.0111241	1.0827	18.884	19.1854	10497.8	Fkbp1a
0.00739148	1.0854	6.7592	17.7196	10497.8	Fkbp1a
0.00425062	1.106	8.9383	12.7787	10497.8	Fkbp1a
0.0640084	1.2638	4.6223	15.0761	26827.4	Cct2
0.0213595	1.1226	23.002	24.7118	26827.4	Cct2
0.00521884	1.1632	10.59	14.4737	26827.4	Cct2
0.0447497	1.1462	4.2487	12.125	1834.38	Snd1
0.0193711	1.0947	22.405	28.1714	1834.38	Snd1
0.0131947	1.3146	5.4044	14.6028	1834.38	Snd1
0.195639	0.9123	5.3496	15.5178	2275.42	Cyr61
0.0488499	1.0587	20.944	18.9517	2275.42	Cyr61
0.016288	1.1137	9.1445	20.392	2275.42	Cyr61
0.219633	1.0212	26.618	22.2561	1439.76	Sgk1
0.0577414	0.95319	4.6541	13.0189	1439.76	Sgk1
0.0380923	1.0791	13.972	20.1193	1439.76	Sgk1
0.0927374	0.97539	18.516	23.9582	884.757	Nasp
0.0727929	1.0819	5.8039	15.2247	884.757	Nasp
0.00092127	1.1128	4.3314	14.9766	884.757	Nasp
0.0293406	1.0461	4.3873	13.3869	2500.09	Flii
0.034626	1.1008	11.464	20.8798	2500.09	Flii
0.00230664	1.1461	4.7339	16.0359	2500.09	Flii
0.0246696	1.0261	6.8874	13.6456	1053.69	Smarcb1
0.0255731	1.0591	10.533	14.5664	1053.69	Smarcb1
0.0436478	0.46383	4	16	1053.69	Smarcb1
0.000607307	1.046	4	14	1053.69	Smarcb1
0.0154556	1.0889	13.393	13.5863	180.025	Fuca2
0.0383557	1.5155	5.5623	15.1191	180.025	Fuca2
0.000479593	1.1138	4	12	180.025	Fuca2
0.166129	0.88712	6.0609	14.0954	2355.04	Phc2
0.0393021	0.97238	10.035	16.4221	2355.04	Phc2
0.148613	0.65935	4	16	2355.04	Phc2
0.103488	1.0302	21.466	16.8659	348.312	Scarb1
0.0921616	0.91563	4	14	348.312	Scarb1
0.0179644	1.0384	6.3337	16.5888	348.312	Scarb1
0.0719315	0.98638	5.4381	17.3413	707.645	C2
0.0395085	1.0078	12.108	20.6663	707.645	C2
0.140371	0.67988	4	16	707.645	C2
0.138213	0.32598	4	14	707.645	C2
0.0599548	1.0037	19.501	21.0891	770.247	Prps1
0.0361676	1.1182	4	12	770.247	Prps1
0.0723742	0.87855	7.4776	15.0423	770.247	Prps1
0.00487222	1.0283	17.232	23.6685	37409.6	Rps5
0.00548148	1.0601	5.8918	13.4875	37409.6	Rps5
0.00251074	1.0649	7.2012	15.3364	37409.6	Rps5
0.0468737	0.96638	4.4168	15.198	7327.78	Ndufb11
0.0105216	1.0097	8.1855	12.1222	7327.78	Ndufb11
0.00396191	1.0436	20.36	12.9423	7327.78	Ndufb11
0.0100377	1.0117	7.5796	12.5654	3248.17	Ndufb11
0.0510226	0.86885	4	12	3248.17	Ndufb11
0.00239864	1.0405	18.892	13.4586	3248.17	Ndufb11
0.0168827	1.0224	8.026	13.153	11681.5	Atp5c1
0.0286513	0.90769	4	16	11681.5	Atp5c1
0.0122185	0.85378	4	14	11681.5	Atp5c1
0.00183863	1.0262	22.078	14.293	11681.5	Atp5c1
0.0747381	0.93037	4.1986	12.7286	2014.13	Sec23b
0.0144897	1.0866	13.848	21.182	2014.13	Sec23b
0.00469226	1.0705	5.7706	12.0109	2014.13	Sec23b
0.0120153	1.0204	7.2517	17.5538	6705.43	Tbc1d15
0.00720788	0.95416	10.858	19.0586	6705.43	Tbc1d15
0.00370148	0.96261	4.6318	14.1157	6705.43	Tbc1d15
0.0312225	1.1445	24.692	20.7327	4414.51	Tbc1d15
0.0178674	1.0967	5.4415	17.0428	4414.51	Tbc1d15
3.87382e-05	1.1077	4	16	4414.51	Tbc1d15
0.0702281	0.96609	4.6765	16.1726	1653.44	Tbc1d15
0.0897982	0.93938	6.3446	16.2641	1653.44	Tbc1d15
0.013112	1.0469	13.25	21.141	1653.44	Tbc1d15
0.0158087	1.0366	5.7669	17.0616	26858.7	Hspa5
0.00199012	1.1006	17.821	23.2332	26858.7	Hspa5
0.000539826	1.0592	4	14	26858.7	Hspa5
0.0464868	1.0101	4.5484	15.0277	1324.07	Ankrd10
0.00575557	1.0767	8.9936	19.7473	1324.07	Ankrd10
7.13208e-05	1.0729	26.635	25.4536	1324.07	Ankrd10
0.0644779	1.0014	15.048	26.5431	10431.2	Cd9
0.0421582	0.96754	7.5977	17.6242	10431.2	Cd9
0.0150533	1.0565	25.832	37.569	10431.2	Cd9
0.191506	1.0504	10.788	16.3709	1941.03	Ifrd1
0.124202	1.0893	21.865	18.6099	1941.03	Ifrd1
0.0481352	1.044	7.5035	16.0567	1941.03	Ifrd1
0.132841	0.82228	5.2176	15.4964	2325.93	Kars
0.0166032	1.0321	19.976	22.736	2325.93	Kars
7.95122e-05	1.0677	4	14	2325.93	Kars
0.0839122	0.98967	10.498	20.3046	3542.51	Pfkp
0.0269408	0.99526	41.025	44.9231	3542.51	Pfkp
0.0405255	1.0072	4.5028	12.7535	3542.51	Pfkp
0.105391	1.0048	25.165	21.6382	490.723	Ddx18
0.0353099	1.0155	6.1828	13.6088	490.723	Ddx18
0.0188958	1.0245	9.0623	20.3997	490.723	Ddx18
0.0625695	1.1207	9.7683	16.5569	1162	Ddx18
0.079702	1.1614	21.206	20.9195	1162	Ddx18
0.00171669	1.065	4	14	1162	Ddx18
0.0798196	0.98936	18.315	24.0258	823.006	Nup85
0.0731903	0.98406	5.3979	15.2818	823.006	Nup85
0.0427142	1.0203	4.459	15.3545	823.006	Nup85
0.0192417	1.0111	15.213	24.9563	29879.9	Gm10051 /// Rpl28
0.0869213	0.94906	7.2585	19.1395	29879.9	Gm10051 /// Rpl28
0.20814	0.82462	4.4709	14.8981	29879.9	Gm10051 /// Rpl28
0.0806161	0.95041	22.41	30.7969	834.325	Sav1
0.0373116	1.0595	13.341	12.6525	834.325	Sav1
0.00954257	1.1264	4.8908	14.364	834.325	Sav1
0.152876	1.0083	7.731	19.026	274.837	Ccnb1 /// Gm5593
0.928041	0.88566	14.581	24.7571	274.837	Ccnb1 /// Gm5593
0.532629	0.87606	5.2399	15.6353	274.837	Ccnb1 /// Gm5593
0.102957	1.0417	22.321	14.8957	181.555	Adm
0.0142789	1.0926	9.2762	12.1312	181.555	Adm
0.00371887	1.2697	5.0428	16.8763	181.555	Adm
0.035024	1.0314	16.034	13.2418	1167.66	Raf1
0.0195503	1.0538	6.6908	15.8141	1167.66	Raf1
0.00429116	1.1042	4.4382	12.158	1167.66	Raf1
0.0110871	1.0199	4	12	2183.72	Arpc1a
0.0487545	1.0644	24.109	34.9618	2183.72	Arpc1a
0.0062063	1.0701	4.8459	16.1566	2183.72	Arpc1a
0.0365654	0.99012	21.141	12.7144	176.735	Adam15
0.166633	0.90222	6.0187	13.6821	176.735	Adam15
0.0216188	1.0398	5.0937	17.0128	176.735	Adam15
0.0352792	1.0488	20.973	27.8937	540.585	Smad1
0.0124251	1.1352	9.4133	21.2244	540.585	Smad1
0.000861659	1.2813	5.2548	12.4929	540.585	Smad1
0.0104601	1	7.8188	18.2081	17209.4	Rab1
0.0117238	1.0368	6.2706	14.372	17209.4	Rab1
0.00621798	1.0609	22.987	14.0998	17209.4	Rab1
0.0397912	1.0087	11.86	21.2814	6697.96	Zfand5
0.19451	0.94667	21.417	30.25	6697.96	Zfand5
0.0552855	0.90195	6.0309	16.5271	6697.96	Zfand5
0.250655	0.94766	21.428	29.6988	1384.37	Zfand5
0.0186857	1.0485	5.6492	16.3638	1384.37	Zfand5
0.0227973	1.1412	5.1602	15.1225	1384.37	Zfand5
0.185287	0.96986	21.395	29.5717	4203.96	Zfand5
0.0390879	1.0318	6.6381	12.8273	4203.96	Zfand5
0.0229417	1.0882	4.5129	14.961	4203.96	Zfand5
0.0473392	0.99958	14.135	16.7026	529.624	Tpst2
0.0522257	1.0647	8.0488	13.1494	529.624	Tpst2
0.00199681	1.2052	4.683	14.9918	529.624	Tpst2
0.00202177	1.0298	19.338	27.7384	1926.83	Ap1s1
0.00018614	0.86568	9.1314	13.6851	1926.83	Ap1s1
2.77929e-06	0.99147	6.4863	16.2338	1926.83	Ap1s1
0.0161112	0.99415	6.3618	13.5489	29644	Rps15
0.01084	0.97592	14.107	24.8601	29644	Rps15
0.0266947	0.90662	7.6922	16.1322	29644	Rps15
0.0215079	1.0336	6.9284	12.8254	17501.5	Rps15
0.0135348	1.0677	9.7395	13.4088	17501.5	Rps15
0.00746804	1.0753	18.377	20.9067	17501.5	Rps15
0.0454554	0.98975	9.0523	16.0919	1347.08	Pdhb
0.0225911	1.0069	4.5197	16.281	1347.08	Pdhb
0.0268522	0.91432	18.801	25.5728	1347.08	Pdhb
0.0824764	0.98819	4.2214	14.1262	885.999	Map4
0.0602822	0.98238	23.41	21.3926	885.999	Map4
0.137623	0.7283	6.9533	18.3816	885.999	Map4
0.0378959	1.0944	4.1896	14.6505	1729.84	Map4
0.0454908	1.1245	5.3772	12.2278	1729.84	Map4
0.0250254	1.1875	23.667	25.9333	1729.84	Map4
0.0695881	1.0357	7.0998	14.0284	1197.1	Mrpl20
0.0274714	1.0158	12.751	12.5791	1197.1	Mrpl20
0.0476985	1.165	4.4734	14.284	1197.1	Mrpl20
0.0105364	0.99733	6.8911	17.3471	12324	Adam9
0.017341	1.0155	4	14	12324	Adam9
0.000563811	1.1071	16.129	17.2715	12324	Adam9
0.0498456	0.98381	11.48	15.1404	6793.38	Sarnp
0.0218065	0.97532	4	12	6793.38	Sarnp
0.00776344	1.1726	4.8045	16.5495	6793.38	Sarnp
0.0441922	0.99235	7.1019	18.0424	263.567	Vipas39
0.00457796	1.0159	4	16	263.567	Vipas39
0.0345582	1.2864	16.488	17.5702	263.567	Vipas39
0.0158333	1.0092	21.352	22.001	26400	Rpl27
0.00632075	1.0061	7.4304	14.4105	26400	Rpl27
0.00189818	1.0432	4.8787	12.8462	26400	Rpl27
0.0625982	0.95904	5.6372	15.7993	4885.44	Eif3d
0.0832965	0.93633	4.895	15.2622	4885.44	Eif3d
0.00464196	1.0997	16.635	17.7677	4885.44	Eif3d
0.123419	0.96401	7.8926	15.829	2861.95	Hist1h1c
0.0469546	1.0206	12.76	19.5185	2861.95	Hist1h1c
0.00210416	1.0184	4.8455	13.9058	2861.95	Hist1h1c
0.0176517	0.99569	7.1084	12.5078	14287.6	Ywhaz
0.0499805	0.92286	9.8499	14.2267	14287.6	Ywhaz
0.00282133	1.0599	4.2878	13.2218	14287.6	Ywhaz
0.041384	1.0109	5.8988	15.2216	2675.53	Ywhaz
0.0422078	0.98416	7.537	13.2439	2675.53	Ywhaz
0.0109063	1.0236	16.972	24.5435	2675.53	Ywhaz
0.148067	0.76977	4	12	1036.02	Mpdu1
0.241386	0.76132	8.6464	14.1399	1036.02	Mpdu1
0.0252718	1.028	16.176	12.2274	1036.02	Mpdu1
0.0288903	0.99599	4	14	2326.59	Nnt
0.0924013	0.98948	6.312	17.4468	2326.59	Nnt
0.0269467	0.96243	13.686	22.4139	2326.59	Nnt
0.000168169	4.6569	4	16	2326.59	Nnt
0.0629654	0.99902	5.1879	15.2907	782.049	Kti12
0.0428771	1.0994	23.625	23.8368	782.049	Kti12
0.0126327	1.0907	11.077	22.7373	782.049	Kti12
0.034283	1.0244	10.318	14.4066	2429.83	Tmed3
0.010581	1.0081	7.1858	12.8536	2429.83	Tmed3
0.0908786	0.8287	4	16	2429.83	Tmed3
0.00263479	1.0775	4	14	2429.83	Tmed3
0.0586828	1.1383	19.805	12.1443	2944.31	Fuca1
0.0299466	1.1223	5.0976	12.2791	2944.31	Fuca1
0.00562917	1.0476	4	16	2944.31	Fuca1
0.0368251	1.0239	4.5166	14.5796	803.855	Slc35a4
0.0135987	1.0444	6.9961	15.3418	803.855	Slc35a4
0.0122664	1.0779	19.153	20.8279	803.855	Slc35a4
0.00645616	0.98415	8.3104	16.7485	2799.84	Cox8a
0.00253657	0.99057	15.223	25.7637	2799.84	Cox8a
0.000157748	0.94709	4	14	2799.84	Cox8a
0.0231399	0.97988	14.64	12.5525	2150.32	Fkbp8
0.0709682	0.7889	7.2203	18.2678	2150.32	Fkbp8
0.0803947	0.72936	5.6387	15.085	2150.32	Fkbp8
0.0339591	1.1686	4.455	15.442	528.365	Orc3
0.0108402	1.0688	17.911	28.0407	528.365	Orc3
0.00750693	1.0646	8.2921	20.09	528.365	Orc3
0.0422317	1.0054	4.3665	14.3932	276.442	Orc3
0.0290897	1.0066	11.891	12.0192	276.442	Orc3
0.0278562	1.0257	18.347	16.1568	276.442	Orc3
0.0955279	1.0428	7.4572	12.3257	76.9451	Orc3
0.0555734	1.0689	4	14	76.9451	Orc3
0.00213849	1.0762	5.1847	13.3595	76.9451	Orc3
0.202686	0.94881	13.352	12.1261	1599.42	Trim59
0.0873066	1.0268	8.0743	17.783	1599.42	Trim59
0.0550362	1.0524	5.2769	12.976	1599.42	Trim59
0.0135968	1.1839	21.094	13.3192	25897.3	Txn1
0.00853217	1.2025	10.43	12.523	25897.3	Txn1
0.00270507	1.1385	7.2767	13.54	25897.3	Txn1
0.220926	0.97038	15.59	24.4908	2878.16	Rrm2
0.0602753	1.0234	8.0136	17.7725	2878.16	Rrm2
0.0248318	1.0922	4.4703	15.9004	2878.16	Rrm2
0.069565	1.031	19.843	22.024	5939.77	Ccnd2
0.0387591	1.047	6.9137	13.8937	5939.77	Ccnd2
0.112422	1.2152	4.6548	16.2041	5939.77	Ccnd2
0.0828563	1.0672	4	12	1044.19	Ccnd2
0.0529461	1.026	7.8657	12.3984	1044.19	Ccnd2
0.0784165	1.6289	5.7309	14.2494	1044.19	Ccnd2
0.0613246	1.0274	17.972	24.7846	1381.89	Ccnd2
0.0246662	1.0261	5.8731	14.9441	1381.89	Ccnd2
0.0078145	1.0388	9.4517	17.7214	1381.89	Ccnd2
0.161482	1.0029	25.134	20.9826	1382.08	Fkbp5
0.0511086	1.0769	6.7589	14.3651	1382.08	Fkbp5
0.0206117	1.0622	4	14	1382.08	Fkbp5
0.0253516	1.0066	4.1475	13.0627	197.787	Polr1b
0.0534657	1.0343	7.1428	15.827	197.787	Polr1b
0.00700421	1.049	18.75	21.9161	197.787	Polr1b
0.0290669	0.96375	5.1156	15.9295	3380.75	Dnpep
0.0306275	1.0969	23.929	12.7934	3380.75	Dnpep
0.00847799	1.0526	11.128	18.7241	3380.75	Dnpep
0.0751134	1.0336	5.3746	12.0343	177.569	Gm6682 /// Tuba1c
0.0956147	1.1097	9.9402	13.2997	177.569	Gm6682 /// Tuba1c
0.00737809	1.0715	16.827	25.1428	177.569	Gm6682 /// Tuba1c
0.0640684	1.0543	13.312	19.5664	3393.87	Errfi1
0.0780966	0.78899	4	14	3393.87	Errfi1
0.00874929	1.1706	22.443	28.6368	3393.87	Errfi1
0.00055995	1.3965	4	14	3393.87	Errfi1
0.0142071	0.98888	5.7936	16.1719	1203.54	Prnp
0.0214867	1.0294	18.638	25.8577	1203.54	Prnp
0.00504081	0.97237	4.5161	14.171	1203.54	Prnp
0.0481943	1.0803	22.454	26.3275	5128	Efr3a
0.00172067	1.0127	5.4273	15.8247	5128	Efr3a
0.00325753	1.0718	7.8185	12.2611	5128	Efr3a
0.04182	1.0444	25.236	23.3359	1699.52	Efr3a
0.0211365	1.0531	4.754	16.353	1699.52	Efr3a
0.00601416	1.0747	8.1154	17.5426	1699.52	Efr3a
0.0406284	1.0279	22.782	27.5747	3267.57	Efr3a
0.00721883	1.215	5.6777	12.9694	3267.57	Efr3a
0.00426862	1.2082	4.3161	13.5623	3267.57	Efr3a
0.111383	0.93324	7.1825	12.5724	453.319	Aplp1
0.0148849	1.048	5.5709	15.7627	453.319	Aplp1
0.00515354	1.0916	22.478	34.151	453.319	Aplp1
0.127327	0.97059	23.877	21.1475	2685.22	Apex1
0.0878959	0.97039	6.1663	14.1377	2685.22	Apex1
0.0376803	1.2366	4	12	2685.22	Apex1
0.155085	0.98716	22.938	18.0836	965.906	Anxa7
0.0760757	0.99156	12.382	18.9408	965.906	Anxa7
0.0164119	1.0323	4.8757	13.9126	965.906	Anxa7
0.182034	0.98902	22.663	17.8562	6764.1	Anxa7
0.0056995	0.9887	4	12	6764.1	Anxa7
0.0276019	0.8997	7.6304	14.5714	6764.1	Anxa7
0.0898431	0.93843	4.9051	16.0293	1349.82	Dhx30
0.0232016	1.0326	6.0781	16.6923	1349.82	Dhx30
0.00355825	1.1426	16.507	15.2215	1349.82	Dhx30
0.00297273	1.0006	13.96	21.6774	21447	Rps6 /// Rps6-ps4
0.0405652	1.021	7.6761	12.2663	21447	Rps6 /// Rps6-ps4
0.000278412	0.20833	4	12	21447	Rps6 /// Rps6-ps4
0.0672509	1.0028	21.029	21.0045	1103.33	Rps6
0.066843	0.98593	4.4451	15.0334	1103.33	Rps6
0.157594	0.66232	7.134	13.8359	1103.33	Rps6
0.0237319	1.1762	8.1513	19.5348	11816.2	Atp5j
0.0145915	1.3699	15.727	20.9535	11816.2	Atp5j
0.0031247	1.3588	4	14	11816.2	Atp5j
0.00642526	0.92457	4	14	7587.86	Dhx15
0.0186158	0.8434	7.5565	18.5897	7587.86	Dhx15
0.0035027	1.0502	8.8033	20.0743	7587.86	Dhx15
0.0640243	0.98787	24.99	21.4559	7596.18	Dhx15
0.0124036	1.0471	6.0654	13.8612	7596.18	Dhx15
6.78499e-05	1.0529	9.6825	21.5057	7596.18	Dhx15
0.0175717	1.0825	6.4895	13.4386	7669.93	Hspa4
0.00962173	1.0835	10.038	21.2555	7669.93	Hspa4
0.00330877	1.115	18.706	13.8191	7669.93	Hspa4
0.0358142	1.4591	18.869	25.0694	490.017	Hspa4
0.0303569	1.4137	4.82	15.0239	490.017	Hspa4
0.0138179	1.4881	8.4609	15.4751	490.017	Hspa4
0.0183271	0.9891	8.2912	15.5449	3949.44	Laptm4b
0.00586716	0.99517	4.5399	12.2614	3949.44	Laptm4b
0.00711427	0.65258	5.4569	15.6037	3949.44	Laptm4b
0.0423673	0.99126	4.6604	12.7349	12169.7	Srsf3
0.27501	0.70212	4.889	15.44	12169.7	Srsf3
0.00143017	1.0371	9.9122	18.0164	12169.7	Srsf3
0.0141965	1.0343	13.217	18.5156	2107	Srsf3
0.00593241	1.0554	9.9661	15.786	2107	Srsf3
0.01157	1.1955	4.9543	14.8778	2107	Srsf3
0.0275928	0.99695	7.4705	13.9435	4152.54	Srsf3
0.00247386	0.99881	4.5966	12.2346	4152.54	Srsf3
0.00784485	1.0532	9.4404	17.4744	4152.54	Srsf3
0.00395856	1.0012	17.826	20.9754	3359.91	Srp54a /// Srp54b /// Srp54c
0.0445637	1.0348	4.3446	15.922	3359.91	Srp54a /// Srp54b /// Srp54c
0.00129622	1.0413	8.6688	12.3922	3359.91	Srp54a /// Srp54b /// Srp54c
0.0529682	0.98214	13.665	13.0727	3066.37	Hmgb3
0.0437319	0.92051	5.3287	15.3615	3066.37	Hmgb3
0.00104802	0.99115	4.6097	15.5721	3066.37	Hmgb3
0.110929	0.99622	10.226	19.7055	1996.95	Vcl
0.0531269	1.0131	23.273	12.514	1996.95	Vcl
0.38119	0.81299	4.236	13.0205	1996.95	Vcl
0.0537278	0.97543	4	14	566.541	Vcl
0.112296	1.1411	10.48	21.0757	566.541	Vcl
0.00902706	1.1594	4.7837	12.8888	566.541	Vcl
0.112877	0.97454	8.323	20.1147	991.525	Nr2f2
0.00828804	1.0255	19.476	24.1303	991.525	Nr2f2
0.00158524	0.9448	4	12	991.525	Nr2f2
0.107781	0.87393	4	12	662.352	Nr2f2
0.0473675	1.0718	7.5895	13.8359	662.352	Nr2f2
0.000855496	1.0893	13.322	19.2938	662.352	Nr2f2
0.202302	0.88892	4	16	212.182	Nr2f2
0.115259	0.92873	13.034	23.7846	212.182	Nr2f2
0.0241415	1.0348	7.844	12.1937	212.182	Nr2f2
0.00905683	0.00365	4	14	212.182	Nr2f2
0.0444166	1.176	6.5963	14.642	5950.48	Rad21
0.153668	1.7204	5.1858	12.1676	5950.48	Rad21
0.0218292	1.1096	24.225	30.5969	5950.48	Rad21
0.0775164	0.98311	7.864	18.1491	1688.03	Rad21
0.251406	0.8599	15.665	25.8391	1688.03	Rad21
0.173469	0.82901	5.2048	15.3325	1688.03	Rad21
0.0320978	0.98166	5.9416	14.7721	1571.01	Cops4
0.0443918	0.95657	4.4217	14.3108	1571.01	Cops4
0.0152057	1.0183	7.9143	16.8194	1458.4	Rab31
0.014409	0.9562	4.6708	15.3514	1458.4	Rab31
0.0196188	0.92782	21.856	32.2067	1458.4	Rab31
0.0181918	1.0736	20.055	15.4638	1717.58	Prdx4
0.0265408	1.2338	4.9217	13.4731	1717.58	Prdx4
0.0073353	1.0843	7.2645	13.401	1717.58	Prdx4
0.0989786	1.0114	15.057	26.1866	2448.61	Prdx4
0.0851422	0.96562	8.0499	18.7175	2448.61	Prdx4
0.147663	0.83486	4	16	2448.61	Prdx4
0.0542623	1.0068	6.6281	14.2134	1213.99	Trap1
0.072587	0.97641	4.9446	15.3557	1213.99	Trap1
0.0171089	1.1363	9.1545	13.9522	1213.99	Trap1
0.0252583	0.98001	8.6655	19.14	1449.74	Kansl2
0.0749748	0.9324	5.1109	15.7858	1449.74	Kansl2
0.0149323	1.0675	18.565	19.7942	1449.74	Kansl2
0.047394	1.0159	4.3477	15.5538	832.975	Pes1
0.0518167	1.0197	7.1899	14.1829	832.975	Pes1
0.0385077	1.0178	25.27	20.6065	832.975	Pes1
0.0156695	1.0656	4.3722	12.0263	300.189	Pes1
0.00441256	1.1184	11.061	15.4916	300.189	Pes1
2.08542e-05	1.2016	22.482	12.1139	300.189	Pes1
0.0570965	0.93091	10.951	19.9675	1004.12	Rbbp9
0.0503762	0.89831	8.8661	14.4003	1004.12	Rbbp9
0.0123889	1.0401	16.953	24.4964	1004.12	Rbbp9
0.0152868	0.98413	12.648	13.2498	8345.87	Vdac3
0.00740725	1.1735	4.3328	13.2386	8345.87	Vdac3
0.0263542	0.98641	4.9922	16.0709	6441.87	Gm21596 /// Gm6115 /// Hmgb1
0.0455644	0.95319	10.496	15.5619	6441.87	Gm21596 /// Gm6115 /// Hmgb1
0.0249654	1.0561	4.3751	15.7084	6441.87	Gm21596 /// Gm6115 /// Hmgb1
0.0272353	0.99915	6.5939	13.9595	6815.7	Rbmxl1
0.0121663	0.99342	4	14	6815.7	Rbmxl1
0.0665551	0.93767	4	16	6815.7	Rbmxl1
0.0252379	1.0333	13.965	13.5516	6815.7	Rbmxl1
0.0340137	1.0398	7.4699	16.0927	7633.4	Rdx
0.0021827	0.98949	14.543	25.6799	7633.4	Rdx
0.00610763	1.0473	5.6819	13.4336	7633.4	Rdx
0.099582	0.99461	21.607	24.9684	2839.67	Rdx
0.0205369	1.0014	8.3581	16.1795	2839.67	Rdx
0.218592	0.88364	4	12	2839.67	Rdx
0.0651852	0.93675	4.9032	15.5885	4539.37	Mesdc2
0.0054285	1.0561	6.386	15.6343	4539.37	Mesdc2
0.00939249	1.1	17.504	26.269	4539.37	Mesdc2
0.0217745	1.1169	11.787	23.476	307.671	Apba3
0.00478816	1.0483	6.8707	16.31	307.671	Apba3
0.00116251	1.0472	4	14	307.671	Apba3
0.179179	1.0033	10.112	14.624	3625.53	Hmga1 /// Hmga1-rs1
0.0684092	1.1383	21.664	26.3283	3625.53	Hmga1 /// Hmga1-rs1
0.0210976	1.1679	5.1993	13.0065	3625.53	Hmga1 /// Hmga1-rs1
0.0438208	1.0968	23.066	24.883	6220.79	Adh5
0.00976339	1.078	4.1904	15.8928	6220.79	Adh5
0.0105597	1.2825	9.1857	20.1448	6220.79	Adh5
0.0186949	1.2863	10.279	16.0328	2999.75	Pnrc2
0.007828	1.1952	8.7016	18.7122	2999.75	Pnrc2
7.5033e-05	1.1767	5.6085	17.2778	2999.75	Pnrc2
0.0427878	1.0067	8.2464	17.4046	5129.51	Pnrc2
0.017583	1.0032	13.825	23.284	5129.51	Pnrc2
0.0806745	0.66206	6.2116	13.6745	5129.51	Pnrc2
0.165603	0.85375	4	12	345.488	Gm2a
0.215492	0.8899	10.894	13.3986	345.488	Gm2a
0.00459367	1.0352	16.918	21.9779	345.488	Gm2a
0.0499728	0.99554	7.0215	15.5199	8680.32	Sec61a1
0.00510626	1.0547	4.3101	15.7027	8680.32	Sec61a1
0.00429063	1.0521	17.397	25.157	8680.32	Sec61a1
0.0270495	1.0142	21.041	26.1203	2034.57	Sec61a1
0.0396527	1.0505	5.2567	16.028	2034.57	Sec61a1
0.0448253	1.0614	4.4249	15.5966	2034.57	Sec61a1
0.0258386	1.0948	15.157	23.5416	1901.42	Sec61a1
0.00900463	1.0399	4.4847	16.4464	1901.42	Sec61a1
0.00468176	1.0602	6.2444	15.0278	1901.42	Sec61a1
0.0857302	0.98399	5.6736	14.9733	407.861	Napa
0.0208978	0.95819	23.859	26.1928	407.861	Napa
0.00700484	1.0175	8.8449	18.8748	407.861	Napa
0.0620266	1.0466	11.965	20.6847	3591.04	Cyp4b1
0.0394326	1.1004	25.494	21.5865	3591.04	Cyp4b1
0.0582394	1.3993	5.7933	16.0997	3591.04	Cyp4b1
0.031943	1.1335	22.577	16.3959	394.04	Inpp5k
0.0109743	1.1291	4	16	394.04	Inpp5k
0.0115344	1.3072	5.3786	12.1967	394.04	Inpp5k
0.0182292	0.99945	5.135	15.37	1822.54	Snrpc
0.0101555	1.0239	7.53	12.9959	1822.54	Snrpc
0.0081327	1.0258	15.278	26.6928	1822.54	Snrpc
0.0586932	1.0352	11.028	13.0777	374.046	Nelfcd
0.015227	1.0942	8.162	13.6872	374.046	Nelfcd
0.00205515	1.0474	4	14	374.046	Nelfcd
0.085747	0.8281	4	16	1889.86	Kifc3
0.0197464	1.0612	8.8293	19.7981	1889.86	Kifc3
0.0123427	1.143	4	12	1889.86	Kifc3
0.0102144	1.1529	20.296	12.0507	1889.86	Kifc3
0.0351066	1.056	7.6627	13.9162	545.653	Il33
0.0324954	1.1285	5.6122	16.5335	545.653	Il33
0.0165189	1.1564	19.4	18.0733	545.653	Il33
0.0104495	1.0818	5.5721	15.0667	6159.54	Crk
0.00633197	1.0633	8.2912	18.2534	6159.54	Crk
0.00659627	1.0774	4.5312	15.3749	6159.54	Crk
0.0359466	0.98391	6.1439	14.7714	7171.19	Phb2
0.0563254	1.0561	25.161	21.8205	7171.19	Phb2
0.00324437	1.0548	10.443	14.8143	7171.19	Phb2
0.117164	1.042	15.711	16.4584	310.163	Gpd1
0.0578257	1.0464	4.2418	15.001	310.163	Gpd1
0.0759793	1.0789	19.269	19.8045	310.163	Gpd1
0.0449038	0.99694	13.136	17.5945	1011.63	Glb1
0.0414717	1.0582	5.9149	16.3575	1011.63	Glb1
0.0019709	1.1395	9.2547	20.928	1011.63	Glb1
0.0521739	1.0008	6.185	16.9874	144.505	Sipa1
0.0309747	1.0569	4.3593	15.1138	144.505	Sipa1
0.00242372	1.0279	9.0548	13.8249	144.505	Sipa1
0.0404494	1.0095	13.608	17.2296	868.888	Taz
0.0597614	0.97333	5.2652	17.0374	868.888	Taz
0.0379082	1.0352	6.5499	14.7282	868.888	Taz
0.00360355	1.0029	5.892	15.7097	4583.43	Usp14
0.0100676	0.98244	12.723	17.9858	4583.43	Usp14
0.00147789	0.52589	9.7671	21.1723	4583.43	Usp14
0.0534606	1.0688	23.792	34.7515	12199.3	Glud1
0.0232522	1.132	5.0662	14.1759	12199.3	Glud1
0.0124557	1.0946	9.0463	20.1662	12199.3	Glud1
0.0635623	0.88825	5.1667	15.9939	1748.14	Imp3
0.0048424	1.0172	10.266	17.005	1748.14	Imp3
0.00275435	1.1013	19.949	31.123	1748.14	Imp3
0.0328866	0.98668	11.634	13.0167	6094.28	Magoh
0.0260146	0.98808	7.1515	12.857	6094.28	Magoh
0.0163537	0.99157	5.0003	16.2469	6094.28	Magoh
0.0220354	0.99907	6.4685	13.5	4458.38	Surf4
0.00532211	0.99253	4.8073	16.7265	4458.38	Surf4
0.018539	0.76136	10.589	21.7219	4458.38	Surf4
0.169166	0.95302	21.531	20.9491	3925.5	Mcm4
0.0701821	0.96051	11.248	13.1681	3925.5	Mcm4
0.0250358	1.0647	4.6459	15.888	3925.5	Mcm4
0.0152665	1.0015	4.8947	13.8018	1052.74	Gosr1
0.0175467	1.0613	13.772	18.5796	1052.74	Gosr1
0.00193059	1.1378	7.0453	16.727	1052.74	Gosr1
0.0553724	0.99751	5.3265	14.3099	309.883	Reps1
0.0393638	1.0513	22.129	22.9778	309.883	Reps1
0.0340547	0.88951	4	12	309.883	Reps1
0.019599	2.7104	4	14	309.883	Reps1
0.00491386	1.067	9.9494	21.8531	42247.9	Rpl37a
0.00162792	1.0685	7.1878	15.6205	42247.9	Rpl37a
0.00133313	1.105	17.893	20.2904	42247.9	Rpl37a
0.0640533	0.83114	4	12	211.668	Rpl37a
0.0096661	1.1707	13.974	15.3905	211.668	Rpl37a
0.00467932	1.1373	7.7512	17.9772	211.668	Rpl37a
0.0326639	0.99908	4.5998	14.5717	32037.2	Rpl19
0.0285936	0.99285	7.9388	12.7599	32037.2	Rpl19
0.0182176	0.99051	16.161	22.3224	32037.2	Rpl19
0.0317494	0.97375	15.05	26.0702	6895.25	Spcs1
0.0296581	0.92136	8.4413	17.1748	6895.25	Spcs1
0.00273223	1.083	4.3794	12.2372	6895.25	Spcs1
0.240061	0.83668	4	14	28.9868	Fstl1
0.127541	1.1481	20.608	24.9138	28.9868	Fstl1
0.190673	1.4811	5.7024	15.6548	28.9868	Fstl1
0.00977617	1.7521	4	14	28.9868	Fstl1
0.051114	1.1604	20.305	16.0947	1254.57	Nsdhl
0.00935032	1.2243	7.4206	16.4907	1254.57	Nsdhl
0.0104171	1.3213	9.7359	14.2111	1254.57	Nsdhl
0.0597041	0.99777	5.2342	16.1101	333.649	Sh3bp5l
0.02428	1.0128	8.934	13.3485	333.649	Sh3bp5l
0.0166073	1.0698	4.3608	14.3195	333.649	Sh3bp5l
0.0886343	0.97524	4.724	13.1847	192.133	Zbtb17
0.0413057	1.012	15.229	25.3938	192.133	Zbtb17
0.0129754	1.0259	7.5938	17.93	192.133	Zbtb17
0.534536	0.96412	13.137	19.0615	265.071	Adh1
0.135002	0.97189	4	14	265.071	Adh1
0.176308	1.0279	5.5162	12.4803	265.071	Adh1
0.0123737	0.94576	4.6292	14.9961	13872.1	Arpc1b /// Gm5637
0.00526913	1.0239	8.0466	16.0868	13872.1	Arpc1b /// Gm5637
0.000862089	0.90843	4	14	13872.1	Arpc1b /// Gm5637
0.175548	0.892	4.0662	15.124	336.865	Arpc1b /// Gm5637
0.0292461	1.0391	17.82	24.6898	336.865	Arpc1b /// Gm5637
0.018484	1.0272	10.32	15.5294	336.865	Arpc1b /// Gm5637
0.0522998	0.98143	5.266	15.3806	2133.55	Pin1
0.0607037	1.2647	4.3546	15.6692	2133.55	Pin1
0.0139617	1.1402	18.782	26.1275	2133.55	Pin1
0.0443056	1.0093	5.0639	12.6748	3623.56	Rfk
0.16029	0.91378	13.528	18.947	3623.56	Rfk
0.173741	0.85056	9.7566	13.7157	3623.56	Rfk
0.0208151	1.0305	12.077	19.7715	3949.35	Rfk
0.0355841	1.0891	5.9849	15.767	3949.35	Rfk
0.00718448	1.186	4	12	3949.35	Rfk
0.0506529	1.0259	23.291	20.9334	262.777	Vac14
0.0302063	0.9213	4	14	262.777	Vac14
0.0171476	1.0331	8.1052	15.198	262.777	Vac14
0.000540725	1.8549	4	14	262.777	Vac14
0.0145885	1.0098	17.555	22.0683	2980.44	Eif3i
0.0209063	1.0322	7.5136	14.1099	2980.44	Eif3i
0.0191133	1.0877	4.5575	15.2467	2980.44	Eif3i
0.0798347	0.97804	24.031	20.1645	4125.27	Lrrc59
0.0674961	0.9612	5.8951	14.0045	4125.27	Lrrc59
0.00266067	1.0717	8.9335	15.0999	4125.27	Lrrc59
0.0561431	1.0052	14.44	24.3212	2695.54	Lrrc59
0.0407236	1.0872	5.1233	14.6939	2695.54	Lrrc59
0.00347456	1.1213	4	14	2695.54	Lrrc59
0.0118218	4.1617	4	12	2695.54	Lrrc59
0.0782836	1.0314	16.413	20.2407	2856.28	Mpzl2
0.130754	0.84571	4	14	2856.28	Mpzl2
0.242728	0.74667	6.371	16.1222	2856.28	Mpzl2
0.195861	0.99411	25.443	21.4132	429.224	Mpzl2
0.0662405	1.0109	11.432	22.6049	429.224	Mpzl2
0.0358088	1.0292	5.1424	15.7111	429.224	Mpzl2
0.132256	0.94727	9.2737	15.972	278.672	Ass1 /// Gm5424
0.0243928	0.97688	4	12	278.672	Ass1 /// Gm5424
0.0847448	1.0956	23.889	25.7627	278.672	Ass1 /// Gm5424
0.105088	0.32002	4	12	278.672	Ass1 /// Gm5424
0.0730028	0.93445	6.7462	13.39	9425.94	Psmb7
0.407514	0.60886	19.903	28.2094	9425.94	Psmb7
0.17939	0.82012	9.5175	16.4944	9425.94	Psmb7
0.0819737	0.96922	5.2577	15.748	3653.61	Sec13
0.0315972	1.0134	19.944	28.5291	3653.61	Sec13
0.0143644	1.0529	4.502	16.3264	3653.61	Sec13
0.0190501	1.0011	4.5628	13.1739	1572.06	Klhl13
0.0283067	1.0767	20.11	14.2423	1572.06	Klhl13
0.00230468	0.84263	4	12	1572.06	Klhl13
0.0277376	0.98769	11.287	13.4984	37184.2	Rpl35
0.0436567	0.95806	5.3391	13.8218	37184.2	Rpl35
0.0347018	1.0415	24.4	24.3952	37184.2	Rpl35
0.0511364	0.94719	5.1964	15.365	14414.4	Cnbp
0.0244367	1.0883	24.045	21.9513	14414.4	Cnbp
1.32168e-06	1.1061	10.527	19.2297	14414.4	Cnbp
0.132876	0.94515	4.2383	14.7331	1584.34	Aurkaip1
0.0480427	0.9781	6.7967	13.2705	1584.34	Aurkaip1
0.00355353	1.1023	11.776	18.6354	1584.34	Aurkaip1
0.0194512	1.0054	9.2417	13.636	2981.21	Dctn3
0.0425814	0.973	14.308	15.5263	2981.21	Dctn3
0.000825571	1.0112	5.7035	13.7019	2981.21	Dctn3
0.0388562	1.0201	22.66	18.5456	2129.24	Nadk
0.0283792	1.0179	13.135	16.9953	2129.24	Nadk
0.0894809	0.94247	8.6037	15.115	2129.24	Nadk
0.0460204	0.53283	4	14	2506.28	Nadk
0.0133776	1.1546	12.965	14.2423	2506.28	Nadk
0.00501317	1.1961	6.5002	18.2293	2506.28	Nadk
0.00137339	1.284	4	12	2506.28	Nadk
0.025039	0.99417	10.634	21.5052	956.747	Btg2
0.0545411	0.94281	4	16	956.747	Btg2
0.053985	1.0379	24.692	33.8349	956.747	Btg2
0.0875134	1.005	19.267	21.1465	5299.76	Mcm6
0.0247536	1.0979	8.7977	13.9844	5299.76	Mcm6
0.000654898	1.2435	4.4428	16.1571	5299.76	Mcm6
0.0446451	0.98674	4.1192	12.6368	2549.04	Stk38
0.00674404	1.0909	15.842	19.9769	2549.04	Stk38
0.00374094	1.0813	10.118	13.7347	2549.04	Stk38
0.0686094	0.99623	4.9684	16.0517	615.251	Cdkn2d
0.243182	0.96433	14.173	25.1339	615.251	Cdkn2d
0.0874082	1.045	26.013	34.913	615.251	Cdkn2d
0.0098589	1.162	15.696	26.5479	646.928	Vps16
0.00677772	1.3001	4	14	646.928	Vps16
0.00295952	1.1245	6.094	15.3434	646.928	Vps16
0.031875	1.0999	7.9257	19.3163	13078	Tubb5
0.00887967	1.1033	15.559	24.7538	13078	Tubb5
0.00120485	1.2618	4	14	13078	Tubb5
0.0404399	0.9946	22.397	33.5365	4867.72	Capn2
0.042899	0.97817	12.931	20.5959	4867.72	Capn2
0.000983829	1.1318	5.754	17.3199	4867.72	Capn2
0.109803	1.0155	15.817	26.1553	1106.71	Tk1
0.0188071	1.0855	4.7638	14.9706	1106.71	Tk1
0.00602127	1.0663	8.0897	18.1202	1106.71	Tk1
0.02031	1.023	5.0678	14.0319	142.639	Pex12
0.0346722	1.0631	8.617	19.4166	142.639	Pex12
0.0122982	1.1194	13.156	21.3495	142.639	Pex12
0.0444273	1.1844	4.9441	16.1372	982.774	Snx1
0.000310407	1.114	10.155	20.1517	982.774	Snx1
0.00017822	1.1932	19.491	26.9991	982.774	Snx1
0.0142124	1.0717	9.022	13.6216	1127.32	Tmem19
0.0215592	1.1635	22.701	13.771	1127.32	Tmem19
0.0169665	1.3241	4.5041	15.0876	1127.32	Tmem19
0.0221297	0.99854	4.5372	15.6182	1438.79	Tmem19
0.0202156	1.0179	9.0641	14.5913	1438.79	Tmem19
0.00583781	1.0129	6.972	13.187	1438.79	Tmem19
0.143996	0.94256	5.2143	15.703	153.421	Capn10
0.0498666	1.0281	20.107	18.6627	153.421	Capn10
0.130231	0.91573	4.2348	15.0179	153.421	Capn10
0.033111	1.0384	4.3066	12.5408	2759.57	Scoc
0.0168258	1.0788	18.26	26.2052	2759.57	Scoc
0.0019661	1.0718	9.1884	18.7686	2759.57	Scoc
0.0536657	0.99035	12.407	20.5067	4823.56	Ets2
0.0393659	1.0409	26.188	20.7679	4823.56	Ets2
0.00925498	0.98051	4	14	4823.56	Ets2
0.0543685	0.84012	4	14	4823.56	Ets2
0.0221851	1.0797	12.112	14.7055	10070.7	Atp5j2
0.0179578	1.0983	6.9423	13.4711	10070.7	Atp5j2
0.00049919	1.2362	22.628	26.646	10070.7	Atp5j2
0.0282521	0.98676	4.3595	15.7147	2719.87	Polr2g
0.0568255	0.90888	9.785	15.1812	2719.87	Polr2g
0.0116366	1.0451	17.714	25.4523	2719.87	Polr2g
0.0291639	0.99135	13.689	18.6426	4735.59	Perp
0.0705594	0.95734	7.824	14.5771	4735.59	Perp
0.17703	0.75654	5.1539	13.1877	4735.59	Perp
0.0275031	0.9735	8.5764	15.5952	1420.35	Lamtor3
0.241152	0.68552	4.2853	15.1934	1420.35	Lamtor3
0.0126588	1.0564	16.891	27.0868	1420.35	Lamtor3
0.0678023	0.97633	4.6281	16.2632	4594.53	Tnfaip2
0.00403902	1.0274	9.2559	18.5992	4594.53	Tnfaip2
0.0047291	1.0767	16.625	26.3239	4594.53	Tnfaip2
0.0414522	1.096	4.6333	15.9133	49.9515	Ctns
0.0220442	1.2368	11.817	12.6206	49.9515	Ctns
0.000636577	1.6071	5.7677	13.8659	49.9515	Ctns
0.0194512	0.99892	7.4807	12.1855	43454.4	Rps4x
0.0176967	0.95323	4	12	43454.4	Rps4x
0.00241909	1.027	15.67	25.2798	43454.4	Rps4x
0.0445323	0.97608	7.2474	18.8269	36775.1	Gm13777 /// Rplp1
0.0805435	0.93156	4.7965	14.793	36775.1	Gm13777 /// Rplp1
0.0329886	0.96988	14.855	26.5657	36775.1	Gm13777 /// Rplp1
0.0970604	0.78206	6.0362	13.4842	5416.21	Atp5o
0.0216295	0.81284	4	12	5416.21	Atp5o
0.00278305	1.0222	16.168	17.4976	5416.21	Atp5o
0.0462811	1.0759	4.5515	12.2959	723.88	Ap1b1
0.0110969	1.0456	16.981	26.8153	723.88	Ap1b1
0.0342211	1.2168	6.078	13.9992	723.88	Ap1b1
0.0750679	0.96819	17.836	25.9908	4278.79	Uba2
0.00536647	0.98663	7.4958	14.4576	4278.79	Uba2
0.0601525	0.83278	4.3931	15.406	4278.79	Uba2
0.0752305	0.97823	5.0563	15.0304	1729.19	Wdr45b
0.0124532	1.0296	7.4655	18.1537	1729.19	Wdr45b
0.0096216	1.0501	17.801	12.0768	1729.19	Wdr45b
0.053565	1.0732	11.888	13.064	3417.75	Psmc3
0.0193022	1.041	6.3849	15.495	3417.75	Psmc3
0.00637963	1.1602	15.606	19.8797	3417.75	Psmc3
0.108629	0.99943	24.593	21.801	882.106	Gart
0.111508	0.97026	5.7299	14.5643	882.106	Gart
0.0323612	1.1731	4	12	882.106	Gart
0.0012231	1.0518	4	14	882.106	Gart
0.0141406	0.94648	7.2753	12.8394	1174.76	Mrpl28
0.00381645	1.0602	4.6275	12.5715	1174.76	Mrpl28
0.00261841	1.0571	16.861	28.8325	1174.76	Mrpl28
0.0113999	0.95247	4.3843	14.5834	2539.32	Ndufc1
0.00322165	0.98305	7.5233	18.0295	2539.32	Ndufc1
0.00950491	0.93173	12.212	22.7194	2539.32	Ndufc1
0.062844	0.81933	4	12	12050	Dnaja1
0.0188597	1.1074	8.3875	14.2426	12050	Dnaja1
0.0014427	1.1081	13.62	21.6169	12050	Dnaja1
0.0721725	0.96233	12.045	21.8265	99.3259	Plod1
0.0307855	0.95841	7.4091	17.8912	99.3259	Plod1
0.013202	1.0431	5.6959	16.2465	99.3259	Plod1
0.0230383	0.96372	5.4474	14.6665	10465.2	Psmc4
0.0199003	1.0601	8.037	14.5654	10465.2	Psmc4
0.00391928	1.0705	12.935	23.9836	10465.2	Psmc4
0.0276737	0.99521	20.93	21.1168	4350.55	Psmc4
0.0114183	1.0414	7.6647	16.5978	4350.55	Psmc4
0.00863109	1.0446	4.7074	12.7596	4350.55	Psmc4
0.0497503	1.0084	24.498	19.3964	2145.6	Prdx3
0.071334	0.92815	6.3607	14.53	2145.6	Prdx3
0.0113353	0.91841	4	12	2145.6	Prdx3
0.00400276	2.0923	4	14	2145.6	Prdx3
0.0950688	0.98772	15.489	21.5442	58.2231	Nfib
0.031526	1.0417	4.6099	15.4758	58.2231	Nfib
0.0139223	0.98098	10.149	13.0292	58.2231	Nfib
0.0801096	0.90421	5.3771	15.7339	705.283	Scamp3
0.0185625	1.0615	16.949	26.062	705.283	Scamp3
0.00114791	1.0407	10.018	19.1442	705.283	Scamp3
0.0546004	1.0766	21.256	15.9036	16058.8	Reg3b
0.0133335	1.0612	10.794	18.9264	16058.8	Reg3b
0.00344172	1.0452	6.6063	12.8152	16058.8	Reg3b
0.270189	0.96215	14.551	25.347	892.487	Shcbp1
0.120024	1.0348	8.2841	18.377	892.487	Shcbp1
0.0414639	1.0741	5.934	14.4685	892.487	Shcbp1
0.0130684	0.91669	4	12	11641.8	Slc25a3
0.00494786	1.0293	14.734	16.0235	11641.8	Slc25a3
0.0105173	1.0693	7.9811	12.5668	11641.8	Slc25a3
0.0295135	1.0139	22.911	17.0626	4663.9	Litaf
0.00901906	1.0781	8.2993	15.8965	4663.9	Litaf
0.00023937	1.0291	4	14	4663.9	Litaf
0.104526	0.82622	5.175	15.618	2189.12	Litaf
0.011347	1.0343	9.2301	16.9645	2189.12	Litaf
0.000971805	1.0722	15.654	18.3786	2189.12	Litaf
0.0466768	0.9527	5.11	16.2216	332.833	Sh3bp4
0.0113414	1.0281	8.3653	16.277	332.833	Sh3bp4
0.0211301	1.1502	4.4656	12.2794	332.833	Sh3bp4
0.226853	0.98845	13.787	19.5947	5881.88	Clca3
0.318589	0.83652	4	14	5881.88	Clca3
0.162292	1.0483	5.462	17.4279	5881.88	Clca3
0.00186896	1.0972	4	12	5881.88	Clca3
0.0109926	1.0503	5.7826	15.1231	378.38	Ap1m1
0.00455108	1.0242	11.997	13.1525	378.38	Ap1m1
0.0090232	1.0581	20.353	15.8794	378.38	Ap1m1
0.8947	0.65338	8.5381	13.9613	6526.43	Ugdh
0.670626	0.72061	15.811	19.3855	6526.43	Ugdh
0.487464	0.75305	5.8756	17.7108	6526.43	Ugdh
0.250555	0.99937	8.0047	18.663	1043.45	Nusap1
0.481836	0.72256	4	12	1043.45	Nusap1
0.150708	1.0682	15.258	26.3878	1043.45	Nusap1
0.557191	0.97136	13.536	13.2144	23.7663	Nusap1
0.48737	0.66671	4	12	23.7663	Nusap1
0.0143943	1.0122	9.5801	19.4168	23.7663	Nusap1
0.136051	0.98302	6.7852	12.6011	92.6681	Tuba3a /// Tuba3b
0.111067	1.0216	14.125	12.4641	92.6681	Tuba3a /// Tuba3b
0.00831591	0.96032	4.214	12.2622	92.6681	Tuba3a /// Tuba3b
0.0444507	1.1286	23.862	23.1939	2369.19	Rars
0.0112722	1.079	5.6921	14.1737	2369.19	Rars
0.00560775	1.1659	10.492	19.8387	2369.19	Rars
0.0552151	1.0447	4.8857	13.0198	429.412	Mllt11
0.0517592	1.07	14.086	12.4578	429.412	Mllt11
0.00220206	0.066565	4	14	429.412	Mllt11
0.0848893	1.05	12.596	16.6031	1058.25	Abhd4
0.0704466	1.1951	8.2525	15.4475	1058.25	Abhd4
0.0384153	1.0014	11.539	21.5701	444.323	Stambp
0.0116172	1.0598	6.6658	18.0221	444.323	Stambp
0.00360076	1.0829	5.5237	13.5552	444.323	Stambp
0.0720971	0.99222	4.0939	13.9368	9208.14	Serpinb1a
0.123224	0.95676	15.308	17.6189	9208.14	Serpinb1a
0.0122344	1.019	6.1531	16.5808	9208.14	Serpinb1a
0.0124403	1.0152	4.5798	13.0395	3825.32	Adk
0.0634039	0.91008	15.179	16.6827	3825.32	Adk
0.020654	1.0804	10.324	13.5246	3825.32	Adk
0.0183902	1.0568	4.2107	15.8857	690.551	Sec22a
0.0142463	1.0695	7.0306	13.2276	690.551	Sec22a
0.00831915	1.0625	20.038	29.3787	690.551	Sec22a
0.0523525	1.0472	5.6663	15.227	315.11	Kctd20
0.0223547	1.1122	7.8704	19.615	315.11	Kctd20
0.0210599	1.1131	12.658	19.0677	315.11	Kctd20
0.0318757	1.1425	5.3555	16.8722	293.791	Kctd20
0.0296033	1.2044	13.22	13.9938	293.791	Kctd20
0.00244024	1.0824	8.1745	18.8148	293.791	Kctd20
0.0619704	1.0321	6.8696	14.7152	1521.47	Crisp1
0.0885842	1.0865	22.745	16.3684	1521.47	Crisp1
0.0229528	1.0875	4.507	16.1985	1521.47	Crisp1
0.0420082	1.1475	21.101	14.5797	25012.8	Crip1
0.005399	1.1669	6.7232	16.6962	25012.8	Crip1
0.000297976	1.1349	9.6154	14.1487	25012.8	Crip1
0.0206084	1.1113	21.476	14.7091	2421.64	Ufc1
0.00419435	1.162	6.7823	13.961	2421.64	Ufc1
0.000777763	1.1128	9.331	17.3023	2421.64	Ufc1
0.0210755	0.99548	4	16	5791.09	Atp6v0e
0.00608279	1.029	7.1169	14.0044	5791.09	Atp6v0e
0.00783583	1.1533	19.602	12.1544	5791.09	Atp6v0e
0.126073	0.86085	6.1185	12.5199	6177.87	Cyfip1
0.155584	0.78665	16.285	18.7411	6177.87	Cyfip1
0.00977424	1.1009	9.1032	20.8775	6177.87	Cyfip1
0.0890003	0.92796	4.2735	12.2448	15840.2	Cd81
0.0114606	1.0477	9.183	15.2194	15840.2	Cd81
0.0118437	1.0742	16.56	14.0152	15840.2	Cd81
0.0275713	1.1692	22.779	24.0343	1487.12	Nfe2l1
0.00998168	1.2128	11.282	19.8961	1487.12	Nfe2l1
0.0122881	1.3586	4.8125	15.2097	1487.12	Nfe2l1
0.0119614	1.1138	4.3157	15.5914	604.56	Cirbp
0.0370385	1.3587	6.774	15.6999	604.56	Cirbp
0.00225827	1.1591	13.824	20.1934	604.56	Cirbp
0.0580468	0.99939	4	12	186.315	Wwox
0.0806891	0.93008	13.687	17.1311	186.315	Wwox
0.00496395	0.95035	7.8536	14.0644	186.315	Wwox
0.00388218	0.69769	4	14	186.315	Wwox
0.0223383	0.9886	7.508	18.8662	22555.8	Mif
0.0149744	1.0286	16.677	23.1347	22555.8	Mif
0.00188075	0.84935	6.3417	15.0049	22555.8	Mif
0.140853	0.92632	9.1859	18.0415	5067.4	Gm14277 /// Snrpd1
0.15651	0.90393	13.304	24.6048	5067.4	Gm14277 /// Snrpd1
0.101141	0.92607	6.3532	14.3013	5067.4	Gm14277 /// Snrpd1
0.0543994	1.0006	22.967	30.2635	11173.3	Uqcrb
0.0365389	1.0525	7.8168	14.7157	11173.3	Uqcrb
0.00414417	1.0736	11.908	19.2315	11173.3	Uqcrb
0.0216803	1.0264	11.271	18.5099	560.315	Sh3gl1
0.0175223	1.0608	6.6628	14.248	560.315	Sh3gl1
0.0153585	1.1756	21.207	15.3038	560.315	Sh3gl1
0.0162627	1.0253	6.2495	16.5167	2029.68	Prkcsh
0.00780863	1.024	10.044	19.3067	2029.68	Prkcsh
0.00564267	1.0441	15.266	23.5771	2029.68	Prkcsh
0.061935	1.0385	11.207	18.2619	842.625	Man2b1
0.119678	1.5619	19.218	13.2123	842.625	Man2b1
0.0492556	1.527	4.386	12.1694	842.625	Man2b1
0.0236204	0.97575	4	12	1997.13	Polr2c
0.0316665	1.0437	4.8706	16.1617	1997.13	Polr2c
0.00469434	1.0238	6.6669	13.599	1997.13	Polr2c
0.0451201	0.99274	22.288	28.1242	4392.28	Lamp2
0.0119833	1.0175	9.8191	18.7204	4392.28	Lamp2
0.0118736	1.0319	4.3783	13.7478	4392.28	Lamp2
0.061601	0.94159	4	12	4333.86	Lamp2
0.205909	0.81142	4.8356	13.1467	4333.86	Lamp2
0.014234	1.0535	25.805	35.5137	4333.86	Lamp2
0.0343089	0.45656	4	14	4333.86	Lamp2
0.187669	1.0295	25.113	21.8715	1721.22	Timm8a1
0.00399473	1.1361	4.4895	15.4058	1721.22	Timm8a1
0.000747075	1.1133	10.633	17.0436	1721.22	Timm8a1
0.128218	1.049	24.693	22.2709	637.35	Timm8a1
0.0290876	1.0154	4.8092	14.9407	637.35	Timm8a1
0.0107147	1.1051	10.556	14.1831	637.35	Timm8a1
0.0622082	1.0002	5.1814	16.0488	637.698	Men1
0.0737058	0.95416	8.7033	12.5528	637.698	Men1
0.0112467	1.0543	15.633	13.0792	637.698	Men1
0.0390232	1.0684	5.2519	16.1629	257.99	Men1
0.0283391	1.0626	4.5465	15.814	257.99	Men1
0.00316276	1.049	11.008	12.2561	257.99	Men1
0.0668427	0.98531	5.2587	15.1597	1255.18	Mrpl34
0.0741723	0.93302	16.78	27.2547	1255.18	Mrpl34
0.00621948	1.2137	4.5652	16.5153	1255.18	Mrpl34
0.0580019	0.98447	5.5029	15.3957	340.675	Klf16
0.127729	0.93366	7.8179	12.9754	340.675	Klf16
0.0658634	0.95313	18.153	19.4614	340.675	Klf16
0.0150675	1.2855	18.325	24.402	5141.13	Map2k1
0.0457643	2.3661	6.6268	13.6112	5141.13	Map2k1
0.000663862	1.0754	10.064	19.6053	5141.13	Map2k1
0.0026957	1.1112	9.3793	18.0507	2524.39	Tecr
0.0021602	1.1078	6.6195	17.4059	2524.39	Tecr
0.00169245	1.1321	17.465	13.5992	2524.39	Tecr
0.0179831	1.0237	8.1975	15.2364	1462.15	Nr1h2
0.0191827	0.87992	4	16	1462.15	Nr1h2
0.0171309	1.0909	17.913	14.4682	1462.15	Nr1h2
0.0493299	1.0257	5.0693	15.0652	276.372	Rbmx
0.0630998	0.93243	13.65	24.7484	276.372	Rbmx
0.0146686	1.1007	5.9476	17.2024	276.372	Rbmx
0.0912877	0.92095	4	14	575.324	Gmpr2
0.108575	1.5134	20.826	14.3468	575.324	Gmpr2
0.00171691	1.08	6.2886	12.1896	575.324	Gmpr2
0.00388477	1.6914	4	12	575.324	Gmpr2
0.797494	0.63658	4.629	15.2681	288.955	Mfsd10
0.13843	0.92912	16.356	26.6024	288.955	Mfsd10
0.0671994	0.95294	7.2163	18.8085	288.955	Mfsd10
0.0300491	1.0595	8.657	19.6876	1077.04	Snx18
0.0581149	1.5321	4	16	1077.04	Snx18
0.00041421	1.106	15.537	14.7275	1077.04	Snx18
0.128079	1.0996	11.433	21.654	225.829	Snx18
0.376364	1.3709	21.328	24.0237	225.829	Snx18
0.293513	1.3717	6.3207	16.2147	225.829	Snx18
0.0422784	0.9721	6.8327	13.4668	5546.1	Fkbp4
0.0290247	1.0602	21.635	27.448	5546.1	Fkbp4
0.025243	1.0609	5.1048	15.1419	5546.1	Fkbp4
0.0295304	1.0135	5.2598	14.9794	43.3492	Fkbp4 /// LOC102642559
0.0561533	1.0335	6.9357	12.5964	43.3492	Fkbp4 /// LOC102642559
0.017754	1.3031	8.9351	19.4972	43.3492	Fkbp4 /// LOC102642559
0.0139989	1.0129	6.5613	13.3493	42347.5	Hsp90ab1
0.0353145	0.91723	8.4238	17.9516	42347.5	Hsp90ab1
0.0259774	0.92	4.906	12.6715	42347.5	Hsp90ab1
0.0293918	0.99196	17.273	24.6924	21156.9	Hsp90ab1
0.0203508	1.0416	4.5385	15.3472	21156.9	Hsp90ab1
0.0152414	1.0454	8.4493	18.3887	21156.9	Hsp90ab1
0.0223084	1.0336	15.478	15.969	4749.07	LOC102641347 /// Ndufc2
0.0320147	0.52521	4	16	4749.07	LOC102641347 /// Ndufc2
0.0211536	0.8097	5.5625	15.1467	4749.07	LOC102641347 /// Ndufc2
0.0146513	0.95914	4	16	285.695	1110001J03Rik
0.0333146	1.0624	5.7615	14.5378	285.695	1110001J03Rik
0.242987	1.2557	16.495	27.8001	285.695	1110001J03Rik
0.0347291	1.1284	19.695	13.7548	43967.8	Gsta4
0.0190653	1.1382	9.8737	12.3303	43967.8	Gsta4
0.000702424	1.0859	7.3097	14.2108	43967.8	Gsta4
0.0287056	1.0293	11.642	22.5223	2793.74	Hiatl1
0.0171283	1.0528	4.3241	13.4157	2793.74	Hiatl1
0.0057293	1.0453	5.9584	12.1666	2793.74	Hiatl1
0.0311203	0.9037	4.5208	16.0522	435.047	Zscan21
0.00816924	1.0274	9.3985	17.6135	435.047	Zscan21
0.00385499	0.87737	4	12	435.047	Zscan21
0.0360308	0.99959	18.103	25.1954	1233.45	Ptdss1
0.0301383	1.0142	4.8266	14.5842	1233.45	Ptdss1
0.0240659	0.98655	7.0329	17.2578	1233.45	Ptdss1
0.0308565	0.99677	23.475	18.0512	1240.91	Nfs1
0.0233442	1.0378	4.3643	14.94	1240.91	Nfs1
0.0135541	1.0336	10.974	12.0576	1240.91	Nfs1
0.117208	0.89354	6.315	14.2143	878.203	Ap3m1
0.0414369	0.9078	4	16	878.203	Ap3m1
0.0475835	0.93412	4.8566	12.4344	878.203	Ap3m1
0.00408015	1.3912	4	16	878.203	Ap3m1
0.130509	0.98672	7.1641	15.074	58.9538	Ap3m1
0.0820049	0.90765	4	12	58.9538	Ap3m1
0.029514	1.0584	5.693	14.0817	58.9538	Ap3m1
0.0865791	1.0379	7.3028	14.134	367.571	Tmem97
0.0776611	1.1436	15.347	23.3184	367.571	Tmem97
0.031898	1.0671	4.5568	13.8047	367.571	Tmem97
0.00797068	1.051	5.7253	17.3085	329.759	Pdcd7
0.00343002	1.0221	4.2865	12.9829	329.759	Pdcd7
0.00148551	0.95825	10.149	19.7038	329.759	Pdcd7
0.240243	0.77159	6.7233	14.1078	294.993	Pnkp
0.0111379	1.0523	4.7412	12.6156	294.993	Pnkp
0.00103996	1.6205	5.576	16.4164	294.993	Pnkp
0.175983	0.94035	23.594	20.0777	92.5122	Panx1
0.0512127	1.0583	8.0786	18.1657	92.5122	Panx1
0.0159743	1.1058	4.6835	16.5173	92.5122	Panx1
0.049156	1.0037	5.6531	13.7688	358.06	Mov10
0.101988	1.0643	4.1015	14.7438	358.06	Mov10
0.0422728	1.0477	11.001	16.9196	358.06	Mov10
0.0666019	0.90901	8.3459	14.8879	6004.63	Prdx5
0.0284937	1.039	12.053	19.5746	6004.63	Prdx5
0.0212746	1.0054	19.813	22.9703	9831.45	Ctsc
0.0172084	1.0065	5.58	16.5353	9831.45	Ctsc
0.00983985	1.0332	10.321	13.9888	9831.45	Ctsc
0.176235	0.95408	12.019	19.7913	592.798	Pcx
0.284178	0.92163	20.842	17.7595	592.798	Pcx
0.378645	0.80607	4.7094	13.1489	592.798	Pcx
0.0389081	1.1094	22.644	12.6377	3539.21	Cope
0.00426603	1.0677	9.8628	19.4699	3539.21	Cope
0.00421144	1.0836	6.7645	15.8037	3539.21	Cope
0.0179999	0.95049	4	12	7811.72	M6pr
0.0193066	1.0352	6.1066	17.0593	7811.72	M6pr
0.00366257	1.0486	4	12	7811.72	M6pr
0.0102607	1.0899	8.9502	19.0518	7811.72	M6pr
0.066455	1.2619	10.843	16.3679	3379.43	M6pr
0.049129	1.4329	4.9843	13.9273	3379.43	M6pr
0.00036073	1.1718	7.6853	12.932	3379.43	M6pr
0.028425	0.99705	13.698	25.5989	2140.79	Pip4k2c
0.0257316	0.97152	6.1401	16.7836	2140.79	Pip4k2c
0.0219321	0.95185	8.2247	16.2353	2140.79	Pip4k2c
0.0516543	1.0305	10.556	14.1584	834.315	Pip4k2c
0.0434068	0.92118	4	12	834.315	Pip4k2c
0.0225265	1.1783	5.5844	13.8968	834.315	Pip4k2c
0.0101487	1.3969	4	12	834.315	Pip4k2c
0.0909929	1.0285	4.5208	15.1288	232.458	Rcbtb2
0.0289687	1.0504	12.386	21.025	232.458	Rcbtb2
0.0190495	1.0632	7.9619	15.0364	232.458	Rcbtb2
0.155857	1.0175	4.7084	16.2844	37.3509	Rcbtb2
0.0908037	1.017	8.1602	12.9693	37.3509	Rcbtb2
0.0129705	1.0526	14.666	22.2075	37.3509	Rcbtb2
0.118149	0.97163	6.7345	13.1732	136.465	Ptcd1
0.24388	0.72413	4	14	136.465	Ptcd1
0.133513	1.1597	10.797	12.1639	136.465	Ptcd1
0.0451596	1.8703	4	12	136.465	Ptcd1
0.0244878	0.99281	7.9835	17.9849	8063.52	Atp6v0c
0.0136352	0.92833	6.1452	14.8816	8063.52	Atp6v0c
0.00378024	1.0541	14.25	25.6997	8063.52	Atp6v0c
0.0290276	1.0112	13.436	13.5698	4088.39	Emg1
0.031224	1.0573	4.9846	15.2275	4088.39	Emg1
0.02066	2.2545	17.048	18.1316	4088.39	Emg1
0.0072715	0.9868	14.1	24.0091	13682.7	Bag1
0.011373	1.0352	4.8288	14.7787	13682.7	Bag1
0.0106409	0.89479	8.4688	20.2791	13682.7	Bag1
0.11858	0.93037	4.5109	14.8674	999.512	Guk1
0.0198449	1.1242	13.015	23.864	999.512	Guk1
0.00489879	1.1003	7.08	14.5673	999.512	Guk1
0.0672418	0.98787	9.963	14.5932	577.408	Mesdc1
0.0637538	1.222	4.9243	14.1257	577.408	Mesdc1
0.113684	2.2726	23.501	27.8958	577.408	Mesdc1
0.0128008	1.0818	17.429	14.4432	1334.44	Hmox2
0.0055036	1.0453	7.4705	17.4301	1334.44	Hmox2
0.000263677	1.0226	5.2612	13.8533	1334.44	Hmox2
0.0836287	0.98689	6.7499	14.3672	585.086	Pycrl
0.0476101	1.0173	4.4061	15.6018	585.086	Pycrl
0.0073784	1.1388	16.435	26.1577	585.086	Pycrl
0.00280861	0.99771	9.5593	19.6494	8164.17	Cd82
0.02656	1.0576	19.415	12.9258	8164.17	Cd82
0.0589723	0.80662	6.1403	16.647	8164.17	Cd82
0.0405215	0.98328	10.139	13.2468	444.564	Abcb10
0.0278178	1.0157	5.3684	15.8584	444.564	Abcb10
0.00573866	1.0389	4	14	444.564	Abcb10
0.226377	1.0355	6.8354	13.5407	334.265	Abcb10
0.0853335	1.0508	5.0744	15.7387	334.265	Abcb10
0.0674794	1.0662	8.9862	14.7448	334.265	Abcb10
0.0153713	1.0024	7.4414	12.3597	34064.8	LOC100862433 /// Rps16 /// Rps16-ps2
0.00781569	1.006	14.566	25.6143	34064.8	LOC100862433 /// Rps16 /// Rps16-ps2
0.000895645	0.30787	6.1141	15.4113	34064.8	LOC100862433 /// Rps16 /// Rps16-ps2
0.0684166	0.99415	22.911	21.6404	521.511	Pea15a
0.0192544	1.0204	5.5164	12.9018	521.511	Pea15a
0.00644205	1.0864	7.4633	18.0431	521.511	Pea15a
0.201405	0.90176	21.111	23.3395	2593.08	Pea15a
0.512078	0.70802	11.73	15.2353	2593.08	Pea15a
0.239152	0.81582	7.423	19.4228	2593.08	Pea15a
0.0418951	0.99666	11.268	19.6554	3780.87	Acox1
0.046082	0.96352	4	14	3780.87	Acox1
0.042614	1.0545	21.87	14.6927	3780.87	Acox1
0.0212523	4.2366	4	12	3780.87	Acox1
0.0756281	0.9994	11.356	20.7172	3085.89	Acox1
0.05612	0.92305	4	14	3085.89	Acox1
0.0351795	1.0657	4.8233	13.7695	3085.89	Acox1
0.0255856	1.0026	4	16	3524.71	Pafah1b3
0.0173257	1.1144	16.707	27.7472	3524.71	Pafah1b3
0.00229585	1.0321	7.2672	17.1304	3524.71	Pafah1b3
0.164019	0.79537	4	16	1890.82	Gstm2
0.0724807	1.1473	23.818	12.0523	1890.82	Gstm2
0.0271036	1.1095	11.491	13.6145	1890.82	Gstm2
0.00412329	1.2937	4	16	1890.82	Gstm2
0.025142	0.96745	8.2853	13.6881	651.182	Nsmaf
0.0295441	0.95296	6.6874	16.4865	651.182	Nsmaf
0.0153069	0.90411	4.5535	14.7676	651.182	Nsmaf
0.0704235	0.97195	15.642	25.2088	22377.5	Gm8203 /// H2afz
0.018776	1.0858	4.7661	15.7671	22377.5	Gm8203 /// H2afz
0.0239053	1.2511	9.4097	14.2193	22377.5	Gm8203 /// H2afz
0.0914719	1.1314	22.662	12.5752	5761.33	Gstm1
0.0095721	1.1163	10.486	12.838	5761.33	Gstm1
0.00284282	1.0823	7.242	18.4702	5761.33	Gstm1
0.00810847	1.1812	8.7203	12.3113	3255.12	Ndufb7
0.0108887	1.2608	15.851	19.8278	3255.12	Ndufb7
0.00438817	1.8963	4	14	3255.12	Ndufb7
0.0944037	0.93914	22.121	30.6918	4767.82	Gabarapl1
0.035516	1.0416	4.9796	16.9753	4767.82	Gabarapl1
0.0075351	1.0499	10.38	21.4194	4767.82	Gabarapl1
0.0226787	0.99115	7.0304	14.0095	1915.19	Gabarapl1
0.179669	0.67895	4	16	1915.19	Gabarapl1
0.0377738	0.94075	14.408	17.5259	1915.19	Gabarapl1
0.0134965	0.99538	16.987	26.1963	46326	Gm5451 /// LOC101056029 /// Rpl9
0.0118737	0.99414	7.0818	13.5176	46326	Gm5451 /// LOC101056029 /// Rpl9
0.00998748	1.0601	5.2726	14.3299	46326	Gm5451 /// LOC101056029 /// Rpl9
0.0201435	1.033	6.2408	13.1774	2375.85	Ssb
0.0164825	1.0695	11.282	14.0522	2375.85	Ssb
0.0196595	1.1302	8.1304	18.3618	2375.85	Ssb
0.0461267	1.0521	17.327	21.9755	2340.38	Ssb
0.0100351	1.0281	6.505	12.1489	2340.38	Ssb
0.00322879	1.0644	9.4263	14.6112	2340.38	Ssb
0.0490357	0.96763	5.6285	15.2834	1114.21	Ssb
0.0363595	1.0565	17.892	19.4137	1114.21	Ssb
0.000156768	1.0608	9.7213	15.7284	1114.21	Ssb
0.0140794	1.0246	11.648	17.2532	2039.14	Plin3
0.0346695	1.0629	24.046	35.5966	2039.14	Plin3
0.0142746	0.91271	6.3372	15.001	2039.14	Plin3
0.0301397	1.0278	11.868	21.5844	417.974	Pex19
0.0556781	1.0544	6.4482	16.4885	417.974	Pex19
0.0314823	1.0487	5.2431	16.0734	417.974	Pex19
0.0276455	1.0121	14.34	18.9581	8193.75	Rab5a
0.0273428	0.96984	6.77	16.7208	8193.75	Rab5a
0.0389443	0.9455	5.1586	12.9486	8193.75	Rab5a
0.0281047	1.0265	23.299	14.0403	11277.8	Ccni
0.00938761	1.0092	4.9183	13.7711	11277.8	Ccni
0.00531556	1.0109	8.3034	15.4722	11277.8	Ccni
0.0362801	0.99818	7.0953	15.21	887.264	Thap11
0.0493562	0.90077	4	16	887.264	Thap11
0.0106852	1.0443	14.159	13.0176	887.264	Thap11
0.205518	0.91678	4.5132	12.7406	7075.59	Cat
0.0273012	1.0222	7.5523	15.8932	7075.59	Cat
0.0038719	1.0415	23.901	32.4584	7075.59	Cat
0.0794416	0.94582	6.3228	17.4801	9782.28	Cat
[truncated: 56,751 more rows]

## Sheet: ~12h genes
Decay rate between 0.9 to 1.1; period between 9.5h and 12.5h	Relative amplitude	Decay rate	Period	Phase	Mean expression	Gene name
	1.09801	0.905	10.009	21.6257	74.5224	Aspm
	0.881096	0.93174	9.6055	15.0804	31.9852	Zranb3
	0.711914	0.90375	9.9627	19.7763	200.78	Syne2
	0.695856	0.94759	10.238	12.3519	37.2634	Arhgef39
	0.667947	0.9419	10.785	18.9404	51.3424	Zbtb20
	0.638521	1.0039	11.767	13.8635	440.737	Fmo5
	0.637288	0.90447	12.263	19.7158	35.0705	43166
	0.612751	0.95051	9.9962	19.1484	330.542	Prrc2c
	0.571393	0.91423	9.9895	20.3851	61.3903	Col12a1
	0.537696	0.90803	10.334	19.3492	318.028	Rnf213
	0.524558	0.91878	11.094	19.4638	50.9571	Gm15800
	0.519151	0.91156	12.045	20.387	74.1673	Cd36
	0.515779	0.93312	10.334	20.8292	26.8119	Akap13
	0.512409	0.91257	11.692	20.8147	163.846	Per2
	0.508401	0.91407	10.917	22.0497	529.7	AA467197
	0.494928	0.9531	11.684	18.3587	34.445	Raph1
	0.476287	0.94767	10.601	19.5196	1206.79	Lrp1
	0.46642	0.9058	9.8989	20.2513	213.794	Lrba
	0.46408	0.90423	11.284	18.7773	280.034	Herc1
	0.459181	0.97051	10.006	20.8407	114.007	Akap13
	0.45626	0.92033	10.916	19.351	109.069	Huwe1
	0.44688	0.90663	11.559	20.9993	1579.98	2610528A11Rik
	0.445829	0.95998	10.55	20.3177	518.54	Zbtb20
	0.442691	0.93783	11.416	13.4625	54.5076	Ldlrad4
	0.442575	0.91283	11.634	20.4986	192.871	Samd4
	0.436838	0.95368	12.438	20.2485	26.8237	Rasip1
	0.433575	0.99183	10.716	17.8566	169.59	Nr1d1
	0.428772	0.92114	10.304	19.5113	1281.94	Dst
	0.425306	0.94878	9.9935	20.0046	37.2222	Clmn
	0.416986	0.93962	10.314	20.0282	188.424	Muc5ac
	0.413866	0.92878	10.341	20.2816	278.467	Fryl
	0.412713	0.92849	10.686	19.5354	889.19	Dync1h1
	0.412607	0.93284	12.349	19.8848	69.1989	Hmgcs2
	0.411916	0.94256	10.622	19.4602	3676.14	Fat1
	0.41111	0.9109	11.187	23.1798	68.5122	Hipk1
	0.407558	0.9334	11.806	21.6136	305.87	Cd36
	0.407156	0.9294	11.962	23.8198	106.77	Atl3
	0.406227	0.92007	11.59	20.8752	130.75	Fbp2
	0.406116	0.91884	10.364	19.5497	363.142	Trrap
	0.404036	0.93467	12.022	21.9608	28.1782	Lats2
	0.397451	0.92571	10.708	19.4501	199.074	Ubr4
	0.396528	0.90524	9.9381	19.761	176.981	Apc
	0.395614	0.92558	10.544	19.7053	1770.92	Lpp
	0.39483	0.91733	10.942	19.9974	585.416	Dopey2
	0.387731	0.94977	10.475	19.2245	209.269	Zbtb20
	0.386935	0.94255	10.347	20.2065	305.964	Heatr5b
	0.382287	0.95364	11.05	14.6693	21.5435	Glyat
	0.381936	0.92485	9.5418	17.0519	27.1512	Olfml2b
	0.381803	0.91656	10.819	12.1892	42.5517	Per2
	0.380191	0.94905	10.029	13.2279	40.608	Bdh1
	0.378371	0.90251	10.856	20.6101	186.516	Rhobtb1
	0.374918	0.9419	10.305	19.2828	144.117	Ubn2
	0.368908	0.95003	11.317	18.7776	429.495	Syne1
	0.368186	0.93316	10.544	19.6442	767.493	Zbtb20
	0.365324	0.91489	11.931	22.7943	71.416	Suv39h2
	0.365229	0.90289	12.089	22.9636	24.2861	Ntn4
	0.362305	0.92508	11.801	20.7658	94.3847	Zfand5
	0.361669	0.9143	9.5735	18.2374	40.8766	2610020H08Rik
	0.352784	0.96334	12.479	21.4294	72.9002	Vldlr
	0.352339	0.93147	11.071	19.3967	160.828	Zzef1
	0.349803	0.90687	12.341	20.6085	722.634	Mxd1
	0.348911	0.98583	11.277	20.1971	34.191	LOC497255
	0.34874	0.93336	11.635	21.3822	32.2894	2310001H17Rik
	0.346842	0.94281	9.5575	17.8484	31.4172	Pcsk4
	0.345043	0.9497	10.744	19.3728	1013.32	Lpp
	0.344215	0.94399	10.549	19.6546	4002.79	Flnb
	0.342867	0.96056	11.511	19.9605	41.0113	Zbtb21
	0.338599	0.93511	9.8789	20.3689	27.6469	0
	0.338114	0.93618	10.912	19.5141	180.336	Sorl1
	0.335631	0.93573	10.986	19.7164	227.929	Dst
	0.33403	0.92847	11.127	19.5719	98.7276	Sorl1
	0.333218	0.91588	10.894	19.3719	1888.55	Prpf8
	0.332677	0.93289	10.694	19.9812	171.62	Kmt2a
	0.329135	0.94754	9.7387	19.0985	69.5095	Polr3a
	0.329001	0.94781	10.685	19.0554	1884.49	Srrm2
	0.328611	0.93435	10.63	19.4236	221.18	Kmt2c
	0.326936	0.96842	10.832	19.5141	41.5733	Epb4.1l5
	0.326915	0.9141	10.469	19.4106	578.339	Insr
	0.326336	0.93168	11.827	21.593	26.2717	AI415730
	0.325936	0.97407	10.619	18.7	21.6141	Xrn1
	0.325856	0.93637	9.7222	17.9689	81.3181	Lifr
	0.325674	0.92382	10.33	19.8804	470.502	Cbl
	0.322778	0.94996	11.945	20.5649	312.834	Ldhd
	0.322064	0.93156	10.381	18.6144	425.288	Zbtb20
	0.322011	0.9269	10.712	19.2273	369.509	Ep400
	0.319736	0.95937	10.639	19.4919	2612.72	Lpp
	0.316091	1.0035	10.467	18.8219	48.6429	Ar
	0.314381	0.92265	11.905	22.916	46.653	4933412E12Rik
	0.311935	0.95026	12.002	20.8843	92.2884	Sall1
	0.310647	0.96395	10.328	19.808	857.501	Zfhx3
	0.310143	0.92299	10.642	20.1879	929.572	Usp9x
	0.31013	0.93581	12.19	21.5418	21.2608	Lmln
	0.307446	0.95962	10.873	18.831	412.261	Ep300
	0.303949	0.97213	10.604	13.951	469.797	Cry1
	0.303428	0.93762	10.19	13.0737	148.411	Xpr1
	0.299603	0.90333	10.804	19.5919	474.394	Vldlr
	0.298867	0.95944	10.593	19.117	712.826	Notch1
	0.298059	0.93104	9.7649	19.9627	351.655	Kmt2c
	0.297937	0.94991	12.47	17.8003	58.3614	Brwd1
	0.297331	0.92422	11.1	19.6124	472.281	Cep350
	0.296013	0.9125	10.365	15.7864	2169.43	Eps8
	0.294666	0.9093	10.245	19.3508	461.254	Trio
	0.294576	0.905	10.317	13.0748	1230.17	Calm1 /// Calm2 /// Calm3
	0.29405	0.90409	10.656	20.6368	913.656	Hilpda
	0.292175	0.92045	11.495	22.2525	34.235	Zfp369
	0.289421	0.92743	10.63	19.6412	558.101	Tpr
	0.289294	0.93853	10.381	19.7268	775.681	Utrn
	0.287084	0.93499	11.731	14.2196	218.939	Psmc3ip
	0.284942	0.96667	12.458	19.8804	39.3182	Auts2
	0.284764	0.98513	11.909	21.8405	36.1022	Plekhm3
	0.28354	0.90953	10.688	19.7903	699.591	Mycbp2
	0.283278	0.90907	11.934	19.959	163.881	Inadl
	0.282255	0.93739	10.535	19.4924	10486.3	Ahnak
	0.279919	0.95973	12.009	20.9617	28.5475	Mtx3
	0.279142	1.0727	11.897	22.4368	58.3409	Lacc1
	0.278706	0.96041	9.9107	20.3151	112.434	Acaca
	0.278341	0.91512	10.951	19.4607	280.821	Mtor
	0.278121	0.92522	10.949	20.4924	71.2934	Cnnm3
	0.2776	0.96057	9.7736	14.7271	30.9294	Mnd1
	0.277511	0.96029	11.206	19.9933	78.2671	Utrn
	0.276435	0.94288	10.881	19.4961	1298.32	Akap13
	0.276232	0.93123	10.379	19.8164	182.246	Atrx
	0.276218	0.96758	10.861	19.4697	261.199	Zzef1
	0.273469	0.90184	9.8442	12.2219	175.391	0
	0.271492	0.91389	9.7109	20.7215	1925.36	Glg1
	0.271362	0.96803	10.763	13.629	600.732	Mapk1
	0.270066	0.93515	10.081	14.0916	76.7442	Elp6
	0.269789	0.91465	9.7333	19.7687	185.634	Cdc73
	0.269252	0.96347	9.8698	20.2505	63.1268	6230424C14Rik
	0.26909	0.96935	9.6454	21.2031	68.2975	Mgarp
	0.26899	0.94326	10.53	19.4979	881.965	Hectd1
	0.268071	0.93054	9.7914	20.1856	163.919	Vps13b
	0.267628	0.95446	10.594	19.9846	1419.06	Atp7a
	0.266802	0.93098	10.789	19.1516	287.284	Lpp
	0.266717	0.93138	12.363	18.687	169.228	Atg2b
	0.266585	0.93858	10.429	19.4353	412.536	Macf1
	0.265774	0.97005	10.87	18.7162	925.975	Lpp
	0.264229	0.91398	12.416	19.5827	9423.63	Gfpt1
	0.263993	0.96569	10.438	19.8573	382.549	Mylk
	0.26329	0.95281	11.012	22.1416	38.957	Atf7
	0.262293	0.92489	11.351	19.5472	365.31	Nsd1
	0.262178	0.91845	11.948	22.2236	87.5513	Rapgef6
	0.262003	0.94567	10.906	19.8945	227.44	Cnot6l
	0.261913	0.98653	11.695	23.3999	46.3428	Cyp1b1
	0.261674	0.99374	10.66	17.5672	58.1289	Zfp451
	0.259386	0.93193	10.817	19.9641	1157.04	Tnks
	0.259007	0.93758	9.9843	16.1646	85.8741	Chn1
	0.258303	0.91739	10.812	19.7762	842.807	Usp9x
	0.258003	0.94124	11.054	19.003	1372.54	Snrnp200
	0.255753	0.94648	12.163	19.6654	352.27	Atp8a1
	0.255182	0.90393	10.551	19.138	625.357	Ncoa6
	0.253979	1.0338	11.397	12.7594	184.118	Daam1
	0.253895	0.93772	11.091	19.0536	460.529	Trio
	0.253826	0.95782	10.238	19.5211	234.082	Zfhx4
	0.253434	0.93578	11.905	22.9656	51.5977	Med14
	0.253224	0.96356	12.015	20.3074	1629.47	Rreb1
	0.252837	0.95445	10.492	14.8632	50.3289	Ccdc77
	0.252775	0.96596	11.249	19.2137	100.405	Bod1l
	0.25226	0.96226	9.856	19.8573	98.6524	N4bp2
	0.252141	0.93391	12.133	13.3533	71.6361	Traip
	0.251491	0.92699	11.662	20.0724	112.33	Pik3c2g
	0.250065	0.96932	11.51	16.4867	52.539	Hspg2
	0.250043	0.93872	10.516	20.4533	2069.88	Dsp
	0.249897	0.97312	10.536	15.8846	99.2329	2810047C21Rik1 /// Gm3912
	0.249589	1.0541	12.124	18.6433	175.673	Slc1a4
	0.249571	0.90604	11.536	21.2625	119.565	Nr4a1
	0.249292	0.94871	10.474	19.5622	1430.69	Huwe1
	0.248301	0.94874	11.631	19.881	112.935	Helz
	0.24578	0.99351	11.166	12.8197	62.0702	Taf15
	0.243769	0.94579	11.756	22.436	329.188	Trmt6
	0.243548	0.97937	10.72	20.7601	35.3154	Pgf
	0.243237	0.93823	10.708	13.819	1138.56	Aph1a
	0.242824	0.92233	10.124	19.7654	793.529	Zbtb20
	0.24278	0.90664	10.271	20.476	129.788	Hipk2
	0.242297	0.9229	11.514	20.7638	223.676	Ank3
	0.242017	0.90966	10.807	14.9016	87.275	Telo2
	0.241914	0.90692	12.34	19.9881	1071.04	Cmip
	0.241219	0.94669	11.104	19.1562	1419.04	Lama5
	0.240911	0.90981	12.014	20.7082	12945.9	Tjp1
	0.240603	0.95661	11.076	19.5357	102.509	0
	0.24048	0.98105	11.626	23.241	30.8966	Ddx19b
	0.239537	0.93998	12.04	21.0579	263.951	Khnyn
	0.239258	0.90856	11.061	12.8212	782.972	Isoc1
	0.238598	0.92884	9.8847	13.5484	85.2648	Sec22c
	0.238575	0.95229	10.409	21.6395	146.646	Tfap2a
	0.238496	0.9251	10.301	19.9046	170.611	Dnmt3a
	0.237352	0.93517	11.565	21.4684	63.264	Pex11b
	0.237007	0.99539	12.222	23.1124	92.453	Rlf
	0.23678	0.94412	11.867	23.7231	77.7744	Cdc26
	0.23677	0.90598	10.862	14.4031	279.52	Metrn
	0.236759	0.92462	10.251	19.8887	196.521	Fyco1
	0.236246	0.95688	10.726	20.1454	43.8755	Gemin8
	0.235869	0.94562	10.601	20.2112	421.386	Chd9
	0.235409	0.93958	10.6	19.6755	713.872	Sec16a
	0.234634	0.92279	10.081	20.2943	797.011	Atp8a1
	0.234484	0.93071	11.532	18.679	418.945	Hivep2
	0.234416	0.92913	10.689	22.1939	35.6512	Hipk1
	0.234187	0.92339	10.949	19.8422	281.732	Anapc1
	0.233178	0.95082	11.442	19.8343	1176.61	Usp9x
	0.233049	0.94058	10.936	20.028	148.552	Smad2
	0.232088	1.0054	10.02	19.8845	106.942	C030046G05
	0.231511	0.9583	11.961	21.9191	187.049	2610018G03Rik
	0.231056	0.95692	12.298	23.0496	134.885	Zak
	0.230799	0.93786	11.643	21.4035	55.5861	Gm2808 /// Tulp4
	0.230365	0.94426	10.55	19.973	972.195	Myo7b
	0.229853	0.97603	10.882	19.4115	1412.29	0
	0.228878	0.91365	11.282	20.0315	615.315	Arhgef16
	0.228871	0.94138	11.558	20.1169	66.8445	Mtus1
	0.228756	0.93976	11.136	19.8079	174.623	Zfp318
	0.228409	1.0021	11.614	19.9285	422.452	Rif1
	0.228209	0.93618	10.477	19.4282	1697.92	Tmem131
	0.227053	0.9145	10.855	19.8023	4346.47	Flna
	0.226736	0.91728	12.106	13.2873	353.962	Ndc1
	0.22569	0.9694	11.413	18.6887	66.9378	Plxna3
	0.225344	0.90678	11.792	12.3383	4885.68	Vapb
	0.22527	0.94198	11.674	19.3994	1100.9	Myh9
	0.224429	0.93632	11.419	19.822	800.566	Cp
	0.224423	0.96927	10.739	22.1425	48.9041	Kif1b
	0.224398	0.94089	11.785	18.4454	244.485	Kdm5c
	0.224239	0.91306	11.884	20.7482	110.008	43349
	0.223769	0.94045	10.637	19.3623	2228.64	Sptan1
	0.22372	0.91895	10.457	19.6985	1802.96	Tpr
	0.223477	1.0691	11.647	21.2164	159.99	Fryl
	0.223178	0.94464	10.331	20.0115	539.283	Phip
	0.222994	0.92422	10.458	20.7575	63.3067	Lrrc19
	0.222813	0.95206	9.8776	20.1891	55.6053	Irs2
	0.222514	0.94761	10.963	19.5931	966.233	Glg1
	0.222124	0.9187	11.61	12.3935	80.8602	2810408B13Rik
	0.221845	0.92088	12.205	13.7024	386.514	Nde1
	0.220439	0.94408	11.1	19.0809	869.11	Itpr3
	0.219298	0.93541	10.177	20.9753	126.276	Ercc6l2
	0.218822	0.9415	11.348	14.6067	24.8339	Zik1
	0.218762	0.95626	10.157	13.0052	66.8178	Slc43a2
	0.218754	0.92272	10.221	19.3909	1199.7	Ugt2b5
	0.218186	0.97006	12.463	19.6634	389.842	Ldhd
	0.217672	0.98584	11.228	19.6126	367.728	Phip
	0.217059	0.98667	11.538	22.2676	76.0079	Cd68
	0.216909	0.99202	10.597	16.7007	28.2146	Gm21320 /// LOC100048884 /// Mup1 /// Mup10 /// Mup11 /// Mup14 /// Mup16 /// Mup19 /// Mup2 /// Mup9
	0.216778	0.97407	11.695	12.3527	45.8866	Mapk8
	0.216537	0.92544	11.289	19.4454	1884.57	Ubr5
	0.215791	0.95168	10.842	21.1329	1582.18	Pfkp
	0.215727	0.93894	11.328	12.3319	21.7655	Rbm14 /// Rbm14-rbm4 /// Rbm4
	0.215711	0.99369	10.725	19.5078	201.844	Notch1
	0.215371	0.91374	10.32	19.9359	1672	Psme4
	0.215134	0.9084	11.203	19.4671	405.997	Supt6
	0.215092	0.92289	11.198	18.7238	292.377	Zfp654
	0.214259	0.90605	9.734	19.9588	503.129	Setd2
	0.214229	0.96098	9.6549	19.4616	1737.95	Myh9
	0.214073	0.93997	11.873	20.7968	256.081	Elf3
	0.213814	0.9198	10.022	19.981	413.676	Gbf1
	0.212384	0.91981	10.487	19.4405	1519.89	Bmpr2
	0.212265	0.91826	10.592	19.4771	1145.64	Arid5b
	0.211685	1.0665	10.746	19.4261	109.351	Synpo
	0.211436	0.92526	10.76	19.8419	697.422	LOC102641972 /// Ptprj
	0.210935	0.97559	10.48	18.9721	183.753	AK077428 /// Gm16536 /// Gm16536
	0.210143	0.96303	11.933	12.1772	126.856	Mms22l
	0.210127	0.90207	10.483	20.9326	3340.08	Iqgap2
	0.210071	1.0017	11.191	20.7198	127.747	6720427I07Rik /// 6720427I07Rik
	0.209298	0.98869	10.703	19.2245	91.1591	Pou2f1
	0.209236	1.0382	11.169	12.0031	39.8869	Dimt1
	0.208834	0.97864	10.294	12.0021	29.4378	Txndc11
	0.208555	0.94779	10.766	21.9838	56.4705	Gtf3c4
	0.208465	0.97319	9.5456	14.2184	192.339	Abhd6
	0.208103	0.97763	10.772	19.3531	14823.5	Fn1
	0.207453	0.92587	9.8849	19.7117	73.0595	Vps13d
	0.207316	0.95977	12.297	20.9089	478.217	Dennd5b
	0.2066	0.96509	11.116	20.3016	23.0213	Akap9
	0.206419	1	11.191	18.1261	75.5016	Flnb
	0.206335	0.94126	10.865	15.0588	92.0676	Metap1d
	0.205841	0.99413	11.713	21.6466	77.1743	Zfp316
	0.205755	0.93707	11.044	22.4248	321.809	Akt3
	0.205515	1.0713	12.468	21.885	53.7558	Bmp2k
	0.205437	1.0182	9.5724	14.5148	148.922	Dcaf8
	0.204848	0.9614	11.522	12.0365	242.482	Trim12c
	0.204558	0.94121	11.094	19.3433	674.528	Sh3pxd2a
	0.204261	0.98037	10.29	19.8347	370.683	Mpp7
	0.204096	0.96504	11.577	19.8331	165.52	Kif13b
	0.203966	0.93124	10.7	19.4323	384.221	Mroh1
	0.203529	0.96952	10.556	19.3329	652.162	Mkl2
	0.202826	0.94609	9.8318	19.5025	110.509	Camk1d
	0.202634	1.0152	10.487	14.9337	156.578	Fosl1
	0.202597	0.94022	10.82	13.2407	145.442	Sik2
	0.202566	0.93177	10.604	14.4055	579.368	Usp1
	0.202325	0.94814	9.6933	20.1021	760.639	Nipbl
	0.202216	1.0003	12.363	23.9387	72.9832	Zfp41
	0.202179	0.95831	11.176	19.3852	1119.21	Ptprk
	0.201994	1.0812	12.416	19.0754	337.158	Slc6a9
	0.20109	0.94766	9.5848	12.0858	562.953	Fgfr2
	0.200865	0.95938	11.042	16.3119	296.248	S100a4
	0.200594	0.91472	10.174	19.6984	1317.29	Dnajc13
	0.200162	0.96097	12.338	12.5242	108.692	Ildr2
	0.199783	1.0118	10.292	17.1937	289.064	0
	0.199776	0.96696	10.746	20.1182	180.082	Plxna2
	0.199383	0.97618	10.78	12.9069	49.4575	Pdx1
	0.198726	1.0033	10.591	19.8038	1378.58	Atp2a2
	0.198073	0.97306	11.816	19.9272	167.191	Gcn1l1 /// Gm13123
	0.198009	0.9122	11.609	19.3098	507.694	Gm608
	0.197924	0.95853	10.27	13.6081	47.0352	Traf3
	0.197894	0.93725	12.386	21.4807	369.874	Gcnt1
	0.197695	0.99671	11.709	18.827	131.131	Nos2
	0.197137	1.0041	12.083	19.866	50.6958	Nr1i2
	0.197043	0.9346	11.826	17.5661	36.1617	Wdr19
	0.196912	0.95701	11.605	19.5094	513.304	Atp8a1
	0.196903	0.93103	10.381	20.2968	8462.02	Cltc
	0.196457	0.96561	10.865	22.0823	181.862	Brca1
	0.196444	0.95476	11.332	14.437	5929.33	H2afz
	0.196292	0.96279	9.6732	14.7217	47.0972	Zfp213
	0.196146	0.99621	10.396	19.2506	573.878	Fasn
	0.195004	0.96922	10.679	22.3525	161.33	Arnt
	0.194714	0.90505	10.918	19.8033	558.451	Chd2
	0.19461	0.96994	12.435	20.8292	347.094	Tmem106a
	0.194415	0.91724	10.229	19.6678	1358.02	Lamb2
	0.19419	0.90184	11.006	19.1429	1867.04	Atp2a2
	0.193747	0.96004	11.708	22.546	151.713	Mb21d2
	0.19352	0.99341	10.788	14.1518	128.018	Zfp365
	0.193351	0.93452	12.271	13.5122	52.0038	Gins3
	0.193254	0.93871	11.014	19.5042	2470.95	Sptan1
	0.193133	0.9638	10.814	19.1309	462.2	Ino80d
	0.193105	0.97725	10.955	19.5197	524.079	Zfp704
	0.19282	0.95289	10.118	20.0978	584.606	Ago2
	0.192501	0.9322	12.018	18.8212	526.864	Zfp704
	0.192352	0.96411	10.443	20.0125	1158.5	Slc4a4
	0.192259	0.94832	10.719	19.2103	4774.29	Plec
	0.192145	0.96414	10.206	19.4004	5406.75	Nfib
	0.192099	0.92455	11.089	19.2091	4001.69	Myof
	0.192015	0.9769	10.664	18.7536	378.074	Ash1l
	0.192002	0.90512	9.9357	14.4045	48.1005	Rmi1
	0.191979	0.96207	9.8243	12.2849	72.8923	2310047K21Rik
	0.191506	1.0504	10.788	16.3709	1941.03	Ifrd1
	0.191307	0.9687	12.329	20.3474	411.674	Tspan14
	0.191291	0.95364	10.565	19.8835	1771.44	Prkca
	0.191215	0.95625	12.431	22.1206	75.2283	Zfp652
	0.19107	0.97259	10.511	19.033	169.781	Ncoa1
	0.190879	0.90937	10.259	20.1496	246.03	Atrn
	0.190873	0.91903	10.939	21.6214	105.934	Kidins220
	0.190157	0.97793	11.201	21.8411	246.092	Rbfox2
	0.189852	0.97939	12.087	22.3945	250.079	Bex1
	0.189684	0.93439	12.052	19.3956	736.721	Prrc1
	0.189103	0.90706	10.581	19.7697	2643.95	Ncor1
	0.1885	0.95036	10.959	21.3271	27.0557	0
	0.188404	0.97326	10.993	17.5127	54.6155	9630010G10Rik
	0.188058	0.96966	10.413	19.5944	227.142	Atxn2
	0.187661	0.90458	10.538	18.9384	60.0785	Foxn3
	0.187428	0.94756	11.33	13.0037	335.18	Pon3
	0.18693	0.96138	9.6546	19.9625	24.6788	Kcnq1ot1
	0.186871	0.91075	11.917	18.5616	344.227	Asph
	0.186457	0.98644	10.824	20.8109	58.1741	2310001H17Rik
	0.18639	0.9032	12.091	21.5226	375.288	Lpin1
	0.18631	1.0624	11.544	15.384	190.629	Cutal
	0.186308	0.92311	11.105	20.7349	118.352	Dmkn
	0.186147	0.92235	10.774	19.89	738.063	Kif1b
	0.185829	0.97059	10.113	13.9228	371.482	Nacc1
	0.185821	0.94727	11.716	19.74	1122.48	B230308N11Rik
	0.185578	0.98686	10.055	19.2089	328.379	Mpp7
	0.185572	0.9401	11.088	22.5508	100.75	Klhl18
	0.185254	0.94756	11.177	12.7469	217.118	Glrb
	0.184463	0.96615	10.848	20.3455	311.098	Ston2
	0.184116	0.96987	10.504	21.7467	319.32	Gm3579
	0.183713	0.96144	10.284	19.8863	475.447	Chd8
	0.183475	1.0017	10.674	19.8284	553.318	2810474O19Rik
	0.1833	0.98795	10.494	19.293	1135.62	Bptf
	0.182906	0.97637	9.6715	13.6199	184.652	Lzic
	0.182145	0.9386	10.366	15.7205	89.3915	Ttf2
	0.182119	0.96592	12.183	20.8348	128.564	Mib1
	0.181628	0.99664	9.615	15.4707	275.508	Tpcn1
	0.180898	0.95815	12.404	21.1347	99.7236	BC030870
	0.180678	0.90974	10.519	18.9425	1403.05	Prkd3
	0.180616	0.92571	11.721	22.6955	177.781	Mtf2
	0.18031	0.92277	10.475	19.3488	5816.33	Iqgap1
	0.179928	0.99152	12.153	18.1676	121.704	0
	0.179223	0.93341	10.086	19.459	43.3504	Syn3
	0.179179	1.0033	10.112	14.624	3625.53	Hmga1 /// Hmga1-rs1
	0.179003	0.91429	10.874	19.6547	804.968	Pld1
	0.178824	0.9849	10.276	19.5593	2082.49	Nfib
	0.178684	0.9442	10.332	19.6392	2867.18	0
	0.178544	0.93939	11.079	21.6923	1058.06	Tmcc3
	0.178196	0.99065	11.057	17.2717	486.038	Gm4354
	0.17786	0.97811	10.753	18.4963	22.3705	Fbxl17
	0.177159	0.95663	10.035	19.6452	125.842	Ints1
	0.177096	0.97294	10.676	19.1737	2904.07	Zmiz1
	0.176472	0.9743	10.319	19.9877	1531.8	Cpd
	0.176235	0.95408	12.019	19.7913	592.798	Pcx
	0.176128	0.98909	12.406	21.8189	55.7741	Col4a3bp
	0.176068	0.97996	10.294	15.1457	134.584	Serpinb9b
	0.176062	0.9616	12.434	18.3852	24.0529	2810427A07Rik
	0.175968	0.94726	10.776	19.7569	689.317	Lmtk2
	0.17593	1.0437	11.317	12.4807	186.552	Acyp2
	0.175836	0.9248	11.513	21.983	336.28	Cbx5
	0.175812	1.0179	10.862	22.2691	48.4426	Ypel2
	0.175748	0.9093	10.819	12.1538	317.193	Pcyt1a
	0.175583	0.95448	9.6689	14.0687	39.1131	Apln
	0.175336	0.94985	9.8307	19.4129	553.874	Zfp292
	0.175016	0.90056	11.908	22.6288	116.903	Hmgxb4
	0.174909	0.90989	11.222	18.4209	1412.51	Numa1
	0.174315	1.005	10.017	21.0456	67.7086	Cttnbp2
	0.174056	0.96292	11.433	18.6299	1843.66	Dbp
	0.173567	0.91177	10.513	15.9926	104.3	Sh3d21
	0.173409	0.92618	11.362	12.2516	81.8033	Trib2
	0.173236	0.95891	12.318	21.9895	110.795	Tnrc6a
	0.173035	0.94477	11.513	12.2338	203.97	Rad51d
	0.172858	0.99764	10.705	18.7007	4527.31	Onecut2
	0.172788	0.9418	10.112	15.997	27.6581	Lpar2
	0.172689	0.95685	11.232	18.4316	140.09	Sod1
	0.172185	0.93448	10.377	19.7809	4281.44	Lnpep
	0.171902	1.0306	11.149	17.3735	789.901	0
	0.171685	1.0294	10.671	12.0235	61.719	R3hdm1
	0.171606	0.95538	12.066	19.9411	284.756	Sbno1
	0.171504	0.9222	11.464	19.2523	748.112	Sec16a
	0.170763	0.95213	11.719	20.1773	114.491	Abi3
	0.170604	0.95725	12.49	12.7269	42.6706	1600002H07Rik
	0.169963	1.0024	10.87	15.7819	155.434	Mms19
	0.169928	0.91204	11.381	21.7968	198.554	Btbd7
	0.16983	1.0261	11.293	18.1258	91.7657	Htt
	0.169685	0.91305	10.007	20.3371	364.109	Scaf4
	0.169375	0.9782	10.819	21.0768	88.6281	Elmo1
	0.169371	0.9212	11.109	20.8304	281.241	0
	0.169193	0.97034	10.504	22.4262	196.284	Nap1l3
	0.168483	1.0074	10.051	19.6649	198.453	Ets1
	0.168479	0.96788	11.532	20.2262	177.553	Ppp1r3c
	0.168133	0.97903	10.494	13.0212	126.602	Tmem127
	0.167927	0.97645	11.09	18.9784	3486.64	Myh9
	0.167852	0.92731	11.131	19.4952	105.84	Bptf
	0.167578	0.9444	9.7463	20.0612	28.1039	Zfp236
	0.167532	0.9131	11.797	20.9904	2642.25	Ube2d3
	0.167353	0.94269	10.86	19.7749	728.267	Arid1a
	0.166842	1.0137	12.278	17.0561	20.3953	Nanos1
	0.16682	0.99017	9.6238	16.2051	222.083	Mcph1
	0.166792	0.9292	10.509	15.059	398.832	Rab11b
	0.166348	0.93565	10.747	20.253	876.137	Cpd
	0.166239	0.99596	10.639	20.085	112.751	Lphn3
	0.166221	0.92138	12.011	18.9764	28030.2	C3
	0.165694	0.91972	11.428	13.7356	251.499	Phtf1
	0.165516	0.98144	10.397	19.8902	40.7368	Tenm3
	0.165317	0.96152	10.685	19.2177	8431.21	Sptbn1
	0.165019	0.97694	10.825	12.2676	1054.53	Ier5
	0.164979	1.0298	11.137	17.1252	1671.85	0
	0.164775	0.93743	11.107	21.6345	236.954	Tlr3
	0.164576	0.92776	10.742	15.2557	29.7516	4931428F04Rik
	0.164234	0.92734	12.339	19.668	451.125	Shprh
	0.163385	0.98632	10.634	13.3224	142.657	Nol9
	0.163205	0.91056	10.559	13.754	304.99	Slc35e4
	0.163197	0.96193	12.126	20.4276	2840.62	Ero1l
	0.163152	0.94641	9.8434	19.6667	3877.12	Fndc3b
	0.163106	0.94406	11.483	18.2091	802.18	Asxl1
	0.16301	0.96585	11.838	14.031	27.456	Zfp511
	0.162864	0.98489	12.378	12.3418	233.299	Zdhhc2
	0.162844	0.94047	12.347	20.3442	279.851	Lrrc51
	0.162768	0.92048	11.118	20.7999	1298.91	Efna1
	0.161987	0.92708	10.344	19.2486	235.933	Vps11
	0.161954	0.99443	12.172	19.0773	117.173	Pisd-ps1 /// Pisd-ps3
	0.161913	0.96687	10.163	12.3493	250.259	Gm3579
	0.161886	0.97937	9.9455	20.7263	1006.63	Baz1b
	0.161679	0.92183	9.7659	19.7731	338.04	Gtf3c1
	0.161511	0.9491	10.47	21.4084	88.872	0
	0.161481	0.939	10.615	19.1262	367.733	Sestd1
	0.161057	0.97828	10.799	21.9039	111.705	LOC102641972 /// Ptprj
	0.16096	0.9952	10.378	20.198	386.444	Tnrc6b
	0.160823	0.945	11.255	21.0504	1027.29	Ahcyl2
	0.160606	0.96504	11.093	13.4582	57.5769	Cep250
	0.159974	0.90978	10.316	20.6822	87.0941	Elac2
	0.159886	0.972	10.534	20.61	201.469	Epm2aip1
	0.159852	1.0053	10.958	21.6877	66.7769	Dock1
	0.159516	0.98502	10.81	20.4961	33.6456	0
	0.159326	0.9352	11.443	21.402	327.355	Kbtbd7
	0.159272	0.95464	11.282	18.0544	58.9721	6230424C14Rik
	0.159066	0.99622	10.953	12.1855	377.302	Gorab
	0.158959	0.9267	11.288	20.0562	2452.83	Gda
	0.158954	0.92244	9.8807	20.0244	33.0032	Scaf4
	0.15877	0.95351	10.967	13.3708	95.5775	Tmem110
	0.158684	0.94788	10.024	16.8171	295.065	Anapc11
	0.158682	0.99881	9.995	21.6413	284.102	Amot
	0.158639	0.93911	10.833	12.1634	174.434	Gpsm3
	0.158507	1.0045	11.511	14.0666	30.1274	0
	0.158435	0.99401	9.6521	19.2086	29.3597	Zfp658
	0.158424	0.92864	11.234	19.0478	145.887	Tox
	0.158354	1.0772	11.535	21.5559	24.7433	Socs2
	0.158215	0.99242	10.7	19.095	3909.49	Onecut2
	0.158157	0.96637	10.828	19.0268	1563.25	Bptf
	0.158143	0.97386	9.6163	13.6815	112.837	Xxylt1
	0.15808	0.92359	11.416	18.9463	375.227	Mecp2
	0.157885	0.90105	10.101	15.4035	717.928	Grb2
	0.157684	0.96526	10.276	19.3362	462.253	Pard3
	0.157545	0.98252	11.46	17.2983	251.281	Letmd1
	0.157501	0.92797	10.859	13.3882	334.932	Agap3
	0.157479	0.92511	12.373	20.0909	250.217	Mapk1ip1
	0.157384	0.98162	12.032	20.7377	173.792	Arfgef2
	0.157181	0.93049	10.615	12.0392	24.4076	Drosha
	0.157041	0.9284	10.768	20.8486	183.57	Cpne8
	0.156933	0.99834	10.786	19.4357	506.918	Lama5
	0.156573	0.918	10.44	15.228	279.487	Mettl21a
	0.156261	0.96529	10.674	19.4958	3199.91	Glg1
	0.156133	0.95088	10.02	20.1585	1585.44	Purb
	0.156026	0.92907	9.6508	17.787	1983.26	Vnn3
	0.155709	0.93389	11.713	19.5223	866.499	Atp8a1
	0.15562	0.96789	9.9299	20.3397	276.611	Lamc1
	0.155436	0.97411	11.675	22.7094	102.699	Paqr5
	0.155039	0.94982	11.092	19.1429	386.896	Ralgapa1
	0.155025	0.99153	9.791	13.2335	182.396	Hoxd8
	0.154996	0.96781	12.106	21.3016	20.736	Dnaja4
	0.154723	0.94407	12.28	19.6876	942.793	Ralgapa2
	0.154713	0.96388	10.615	19.5113	706.094	Usp34
	0.154689	0.92603	10.976	16.5258	211.237	Toe1
	0.154507	0.96007	11.669	23.0288	84.7315	Fzd6
	0.154439	0.9689	11.055	20.5669	244.64	Cobl
	0.154245	0.97672	11.846	18.3745	139.842	Whsc1
	0.153984	0.98394	9.8124	16.8964	52.4729	Rap2b
	0.15387	1.0837	9.8938	21.6478	431.793	Smim6
	0.153567	0.94369	10.521	14.6096	316.227	Dnph1
	0.153435	0.94668	11.989	19.8408	1567.18	Krr1
	0.153399	0.96062	10.276	19.8086	1171.49	Mylk
	0.153269	0.94008	10.332	20.3696	566.26	Il6st
	0.153216	0.94985	10.983	19.5298	1231.2	Pi4ka
	0.152846	0.98976	10.29	15.3863	79.4383	Tube1
	0.152803	0.99388	10.359	16.4	81.8167	Arhgdig
	0.152786	0.96488	10.398	19.8127	2018.25	Mllt4
	0.152715	0.9936	10.462	12.4609	62.3765	Pofut1
	0.152652	0.9217	9.7032	12.9761	22.3514	0
	0.152572	0.91516	9.9425	16.533	107.729	Trim45
	0.152216	0.98434	10.372	14.6472	28.2086	1700026L06Rik
	0.152214	1.0149	11.232	17.8578	127.67	Upp1
	0.152178	0.93564	11.053	17.7687	134.093	Nedd4l
	0.152082	0.96284	9.8982	20.7148	120.251	Dstyk
	0.152042	0.96249	10.028	15.5973	25.8482	Nmnat1
	0.152013	0.97937	11.904	14.1833	117.828	Rfc2
	0.151992	0.95404	10.618	13.663	180.089	Gm14680 /// Sms
	0.151845	0.95273	12.016	19.0704	56.9856	Afm
	0.151833	1.0949	10.585	18.9214	38.8914	Zfyve9
	0.151782	1.0542	11.405	22.8124	251.993	Sesn1
	0.151633	0.98273	10.256	20.6726	422.994	Pds5b
	0.151184	0.9376	11.506	19.8966	580.192	Psd3
	0.151011	0.904	11.482	21.4063	52.5099	Ppargc1a
	0.150305	0.98592	10.303	12.2399	129.466	Fam219b
	0.149765	0.96673	10.603	19.5853	338.784	Pnpla6
	0.149653	1.0193	11.391	18.5448	21.2291	Crb3
	0.149652	0.97142	11.013	13.8372	32.0157	Sall2
	0.14945	0.9441	12.489	21.0782	327.067	Slc4a4
	0.149313	0.96987	11.8	22.2145	58.3781	Gp1bb /// Sept5
	0.149292	0.94704	10.705	21.3386	253.262	Ndst1
	0.149193	1.0502	9.8605	14.7225	20.7744	Ntmt1 /// Ntmt1
	0.149175	0.91984	11.608	20.5888	58.1289	Zfp451
	0.149168	0.95319	11.198	19.0009	406.749	Setd1b
	0.149013	0.97382	11.205	21.8426	339.608	Fmr1
	0.149007	1.0564	10.376	19.6567	170.516	0
	0.14873	0.9185	10.983	19.5353	2026.09	Uhmk1
	0.148427	0.95676	12.14	23.5875	150.162	Taf2
	0.14811	1.077	10.678	14.8973	60.7685	Pip5k1a
	0.1481	0.98988	11.579	22.836	24.4524	Setd5
	0.147918	0.9427	11.86	14.3803	475.086	Rpl31 /// Rpl31-ps12
	0.147817	0.96329	10.537	21.5318	241.164	Fam83e
	0.14762	1.0314	9.6769	13.5918	230.524	Tarsl2
	0.147498	1.0378	12.233	18.0934	91.2312	Zc3hav1
	0.147458	0.94405	11.733	13.0535	350.921	Knop1
	0.147451	0.92851	11.129	19.9773	862.672	Dock1
	0.147239	0.95307	11.601	20.026	821.659	Trak1
	0.147153	0.99189	11.57	12.2152	153.827	4933411K20Rik
	0.146722	0.96155	10.673	12.9312	74.0871	Dnmbp
	0.146666	0.94031	10.15	20.4825	70.5029	Ift122
	0.1465	0.9788	11.391	20.3389	64.1256	Tmem45a
	0.146104	0.97473	11.835	19.0527	459.781	Ahnak2
	0.145676	1.0248	11.93	16.7501	596.445	Wars
	0.145646	0.9254	11.712	19.6697	586.78	Trip12
	0.145582	1.0522	10.35	13.7967	21.0108	Tpm1
	0.145532	1.0025	9.5093	13.5014	218.152	Cryl1
	0.145513	0.97478	11.594	22.448	151.533	Lancl2
	0.145242	1.0631	9.6118	18.7854	59.3107	Nfia
	0.145227	0.9537	12.063	20.7807	777.5	Iqgap2
	0.144935	0.92526	10.383	19.6943	4916.12	Pura
	0.144819	0.93648	9.8461	20.1218	383.293	0
	0.144814	0.91178	10.581	19.3561	751.64	Ankrd17
	0.144799	0.97201	10.844	20.8311	103.421	Col15a1
	0.144769	0.94297	11.158	19.3618	1060.13	Nfia
	0.144474	0.93095	11.306	19.293	2972.15	Myo6
	0.14443	0.92464	11.454	21.624	173.717	Cnot4
	0.144174	1.0134	10.133	14.5502	91.9292	Ptp4a3
	0.144009	0.98553	10.224	14.0886	160.906	Lmnb2
	0.143764	0.92783	11.274	19.2085	135.318	Dnmt3a
	0.143719	1.0384	10.161	19.8098	191.402	Zc3h13
	0.143545	1.0567	11.091	12.0804	41.2038	Slc7a1
	0.143456	1.0123	11.086	21.0849	39.6304	Tctn3
	0.143388	0.94809	11.341	19.2579	731.969	Zfp292
	0.142895	0.94969	11.177	23.1703	242.99	Ddx59
	0.142738	1.0907	10.794	17.2558	3845.37	Nupr1
	0.142639	0.96215	10.423	12.6579	850.439	Mcu
	0.142573	1.0018	11.693	21.628	58.1626	Trim30a
	0.142454	0.96894	10.711	14.6278	20.6354	Rad54l
	0.142089	0.92179	10.435	13.2079	224.141	Nupl1
	0.142024	0.95564	10.101	19.4683	700.615	Hipk2
	0.141818	1.0323	11.092	12.261	876.065	Eif2a
	0.141809	0.9759	12.297	15.4473	34.084	Klhdc3
	0.141351	0.9446	11.893	21.7493	22.6684	B230307C23Rik
	0.141306	0.97804	9.9528	18.9999	851.909	Camsap2
	0.141147	0.98263	10.899	20.0804	75.9065	Zwint
	0.140967	1.0442	9.7127	13.4004	27.9938	Pm20d1
	0.14062	0.93665	10.003	20.9916	4689.09	Dsg2
	0.140567	0.99143	11.055	21.9438	308.152	Lactb
	0.140258	0.91093	9.9687	21.228	1618.31	Hk1
	0.140148	0.99818	12.438	24.2023	124.158	Golt1b
	0.13998	0.93978	10.114	12.7734	181.44	Gpr137
	0.139948	0.97406	10.439	13.4789	102.437	Rab17
	0.139891	0.96132	11.241	19.4387	100.739	Ubn2
	0.139753	0.91232	10.353	19.6642	3690.09	Trip12
	0.139689	1.045	11.956	22.7887	23.9533	5430414B19Rik
	0.139333	0.95934	10.767	19.3616	5362.98	Agrn
	0.139318	0.96284	12.476	18.3084	240.041	9030622O22Rik
	0.139138	0.94801	10.347	20.2736	558.84	AI413194 /// Trim56
	0.139136	0.94863	9.9136	13.3979	341.478	Fbxl20
	0.139076	1.0083	10.254	18.8688	25.5573	Trip11
	0.13907	0.95374	11.782	22.5827	152.067	Atg7
	0.139029	0.97884	11.837	22.9464	206.23	Slc39a6
	0.139026	0.95727	10.364	19.9858	107.055	Tbc1d24
	0.138999	0.96568	10.241	19.9671	256.85	Pdzrn3
	0.138979	0.97506	10.073	20.0395	1073.82	Ago2
	0.138966	0.97366	11.935	13.2473	42.4232	Camkk2
	0.138936	0.90774	9.6683	19.3673	469.857	1110037F02Rik
	0.138905	0.99403	11.914	23.625	183.837	Zfa-ps /// Zfx
	0.138828	0.98384	11.798	18.5423	332.065	Ptpn13
	0.138496	0.98827	10.324	19.9853	933.429	Peak1
	0.13832	0.96002	10.691	19.1939	1381.57	Amot
	0.138292	0.99878	11.429	22.4526	96.4542	Chic1
	0.138125	0.94494	11.13	19.9465	262.4	Prr14l
	0.137934	1.0334	10.948	22.8325	785.465	Rnf19b
	0.137929	0.93464	11.59	20.5855	624.087	0
	0.137882	1.0657	11.488	22.3328	27.6773	Firre
	0.137831	0.95315	11.801	19.1212	2960.44	Stk24
	0.137763	0.93964	11.433	20.5438	176.23	Lig3
	0.137455	0.99187	11.722	22.0218	88.47	Cdk7
	0.137269	0.98711	10.401	19.2385	94.1891	Hdac4
	0.137241	1.0235	9.6921	14.1388	619.859	Zdhhc3
	0.137185	1.0404	10.745	21.038	53.4926	Slc45a4
	0.137089	0.94762	10.649	13.8689	404.876	Nedd1
	0.137076	0.98543	9.9472	14.098	387.26	Ikbkg
	0.137062	0.98138	10.626	19.5226	3677.3	Iqgap1
	0.136994	0.97679	10.566	20.0768	489.541	Copg1
	0.13693	1.025	11.912	22.6381	20.0335	Polr3b
	0.136626	0.97336	10.197	19.9878	2016.17	Ago2
	0.136533	0.97135	10.249	20.0838	12071.9	Dsp
	0.136439	0.96744	10.298	20.1529	732.153	Foxo1
	0.136384	0.9761	11.769	22.7617	560.609	Yes1
	0.136142	1.0332	12.33	22.1766	1244.35	Aplp1
	0.135899	0.9785	10.356	21.3989	83.9975	Spats2l
	0.135896	0.9594	10.47	20.5212	290.81	Gbf1
	0.135798	1.0459	11.821	22.2843	276.014	Slc16a6
	0.135739	0.91628	10.89	21.6653	368.958	Ctr9
	0.135676	0.98956	11.1	13.1436	26.351	Skp2
	0.135452	0.93498	11.778	19.8183	5414.31	Acsl4
	0.135373	0.95397	10.937	20.9274	175.101	Tmem108
	0.135263	0.9781	10.234	20.2009	138.06	Rictor
	0.135189	0.94117	10.507	20.5799	1809.32	Fosl2
	0.135081	1.01	10.376	13.7497	118.332	Ssx2ip
	0.134938	0.94511	9.6115	14.7991	128.052	Tmem80
	0.134897	0.95695	11.813	18.4446	34.6784	Ogdh
	0.134437	0.9591	11.043	18.6611	1003.15	Arhgef28
	0.134393	0.92098	12.345	13.2848	402.983	Snip1
	0.134335	0.98619	11.68	19.5673	286.508	Nr2f2
	0.13432	0.98622	11.38	13.0423	190.575	Gpx8
	0.134095	1.057	10.24	18.7905	86.7265	H13
	0.134078	0.97969	10.09	13.6596	70.5978	Cep70
	0.13405	0.95634	10.308	13.3274	489.325	Smap1
	0.134017	0.9873	10.51	19.0761	376.011	Plxna2
	0.133977	0.91969	9.9848	14.7171	1571.17	Dtymk
	0.133966	0.94166	10.276	19.5834	700.894	Gse1
	0.133905	1.0259	11.22	15.7116	20.6803	Vps13a
	0.133897	0.9979	12.308	16.8613	174.463	Slc19a1
	0.133849	0.96609	11.208	13.0254	1595.38	Nxt2
	0.133829	0.99091	10.518	13.2188	122.35	Il17ra
	0.133706	0.90654	9.9288	19.811	1006.39	Ufl1
	0.133654	1.0228	12.139	21.2458	45.4532	Clic5
	0.133436	0.93577	11.066	18.9322	1428.7	Mybbp1a
	0.133421	1.0295	11.608	20.0782	26.9119	Vps13a
	0.133299	1.0516	11.136	17.2002	1576.61	0
	0.133247	0.9758	9.6032	19.4836	181.468	Bod1l
	0.133067	1.0303	10.061	19.157	652.591	Gtpbp2
	0.133	0.94819	11.452	20.2413	2110.38	Fhl1
	0.132812	0.94011	11.25	20.6179	302.85	Etv3
	0.132632	0.91583	12.156	19.5198	234.814	DQ553245
	0.132582	1.0315	11.793	21.5738	58.7863	Nek1
	0.132442	0.96831	9.8651	20.7737	147.001	Pde4dip
	0.132419	0.98227	10.279	19.4416	895.146	Tpr
	0.132127	0.95158	10.433	15.595	358.276	Pttg1
	0.131994	0.9767	10.688	19.7242	3137.26	Sptbn1
	0.131834	0.9797	11.492	20.4684	151.633	Pcx
	0.131609	0.93531	10.397	21.5344	239.133	Abhd10
	0.131267	0.94123	11.541	20.4568	562.654	Elmsan1
	0.131096	0.93562	9.8042	13.5054	250.381	Tap2
	0.130896	0.98601	10.511	19.5133	1188.01	Tns3
	0.130877	0.94319	11.517	21.5441	522.813	Sin3a
	0.130793	0.95678	11.68	14.1087	102.298	Ccser2
	0.130736	1.0128	11.388	19.4338	20.2667	3110057O12Rik
	0.130724	0.9362	11.627	19.2572	1286.5	Slk
	0.130718	0.97321	10.277	19.8698	452.517	Phc3
	0.130709	0.95882	10.213	12.6004	64.9733	BC025446
	0.130405	0.90253	11.033	12.2323	38.6794	Sin3b
	0.130273	0.9092	11.245	15.0317	159.051	Umps
	0.130242	0.95031	10.804	15.9086	4150.59	Tnnt2
	0.130113	1.0011	9.5806	15.675	118.614	Zfand2a
	0.130079	0.96222	10.901	20.8794	266.239	Atf7ip
	0.130002	0.99856	11.358	22.2496	126.652	Me2
	0.129964	0.96202	11.652	19.8564	166.154	Mitf
	0.129942	0.95022	11.563	22.1556	364.487	Hipk3
	0.129931	1.0098	11.316	21.2119	94.5978	0
	0.129494	0.9099	11.969	12.2459	1043.61	Khdrbs3
	0.129458	0.96071	10.688	20.7341	318.744	Mid2
	0.129419	0.96316	10.419	15.7025	280.514	Utp23
	0.129328	1.0025	10.648	20.5485	199.014	Atp8a1
	0.129322	1.0059	11.714	12.1984	350.459	LOC102643033
	0.129123	0.93203	9.6945	12.9519	341.195	Crkl
	0.129098	0.9638	12.14	18.6568	816.018	Tcn2
	0.128953	0.96472	12.437	20.7401	77.7402	Elac1
	0.128938	1.0091	10.196	14.2022	137.908	Tcf3
	0.128906	0.95681	10.752	22.316	89.6607	Podxl
	0.128829	0.96398	9.7613	19.419	1159.83	Heatr5a
	0.128733	0.95921	10.956	19.6549	498.926	Trp53bp1
	0.128712	0.98989	10.588	13.952	47.5963	Btbd19
	0.128605	0.92471	12.091	19.6079	870.481	Arid2
	0.128457	0.97069	10.305	20.5595	298.761	Hspa4l
	0.128349	1.0188	10.863	12.5925	24.413	Irak1bp1
	0.12823	0.95188	10.157	19.4005	974.138	Brd4
	0.12819	0.92832	9.7371	14.0942	513.112	Endod1
	0.128079	1.0996	11.433	21.654	225.829	Snx18
	0.128045	0.92116	9.7616	19.6528	1920.73	Zfp871
	0.127657	1.0107	11.908	22.1185	481.164	Maoa
	0.127597	0.99899	12.075	21.2468	224.159	Wnt7b
	0.127504	0.94462	12.001	19.2373	250.878	Rasgrf2
	0.127459	0.959	10.763	20.3502	400.003	Cd59a
	0.127374	1.0317	10.993	13.8715	29.1865	Matn2
	0.127291	0.97101	12.456	20.4711	5640	Stom
	0.127108	1.0978	10.427	18.6162	227.602	Rbm12
	0.126812	0.96801	10.947	22.7435	562.249	Tollip
	0.126807	0.95186	11.06	19.4253	1886.02	Cnot1 /// Gm6158
	0.126745	0.97945	11.579	19.7094	27283.2	Dmbt1
	0.126621	0.95448	11.812	13.0664	644.806	Uxs1
	0.126605	0.98793	10.008	19.9579	1343.74	0
	0.126591	0.9846	10.82	20.1531	625.734	Aak1
	0.126551	1.0254	12.421	23.5195	45.667	Plekhg6
	0.126536	0.94082	11.12	18.8666	3120.86	Tjp2
	0.126252	1.0145	12.099	12.8499	208.392	Ube2k
	0.126121	0.97516	11.248	22.0064	139.204	Bcl2l11
	0.12606	0.93706	9.7526	16.2362	449.818	2510002D24Rik
	0.125934	0.99188	10.829	14.462	41.0198	Mreg
	0.125905	1.0842	11.235	17.6103	217.291	Ccnl2
	0.125876	0.96203	10.308	21.1938	142.157	Pard3
	0.125712	0.96569	9.7913	15.1403	184.04	Osgepl1
	0.125694	0.98393	10.714	20.4391	147.083	Ttc36
	0.125556	0.98288	11.122	18.4091	17017.1	Slc12a2
	0.125497	0.94056	10.882	20.3988	416.155	Ubr3
	0.125419	0.95005	10.189	18.5728	931.712	Plxna1
	0.125308	0.98128	9.9618	20.4912	526.35	Lrpprc
	0.125308	0.9811	10.717	21.723	28.9702	Naprt1
	0.125211	1.0242	10.77	22.7253	126.294	LOC102641289 /// Tbc1d14
	0.1252	0.9907	9.7829	20.0136	207.636	Mex3a
	0.125148	0.93216	9.9924	15.0277	1623.04	Cdc34
	0.125133	0.92388	10.74	19.5717	1733.52	Opa1
	0.125129	0.95222	11.409	13.4695	50.4022	Cbfa2t2
	0.125125	0.93611	12.108	19.8971	8367.66	Itgav
	0.125074	0.94107	10.662	13.1425	106.182	Sirt5
	0.125038	0.91576	10.58	20.7003	1999.87	Sytl2
	0.124941	0.93758	11.005	19.6635	1188.05	Sik3
	0.124868	0.93386	12.347	20.5441	2353.04	Pdcd6ip
	0.124859	0.97794	11.183	18.2954	863.345	Lrrk1
	0.124746	1.0216	10.502	13.5245	32.3202	Serpinb8
	0.12473	0.92261	10.706	19.816	291.975	Ranbp10
	0.124694	0.99372	10.963	12.8203	92.9921	Tfpt
	0.124663	0.91667	11.386	18.5179	807.3	Rfx7
	0.124597	0.96483	11.538	22.4033	855.331	Gskip
	0.124519	0.96731	10.388	13.9581	186.574	Agk
	0.124256	0.98579	10.16	16.0965	43.8512	Tank
	0.123885	1.0069	12.167	22.1347	213.31	Ankrd11
	0.1238	1.061	10.101	17.9747	33.5622	Add2
	0.12354	0.94576	11.192	19.7128	6818.34	Abcc3
	0.123454	0.99063	10.374	12.6066	26.541	Ppp1r1b
	0.123452	1.0073	11.597	21.2035	372.955	2210018M11Rik
	0.123442	1.0549	10.256	19.7335	66.7069	Stc1
	0.123398	0.94012	12.306	19.8581	330.41	Ptpn4
	0.123392	0.96085	10.379	12.4028	259.789	Nt5c2
	0.122834	1.0395	11.282	16.855	1674.3	0
	0.122581	1.0025	10.334	20.1065	74.3866	Slc25a29
	0.12254	0.95506	10.382	20.6606	131.974	Rlim
	0.122536	0.92335	9.9228	17.6392	125.77	Klhl21
	0.122528	0.93812	10.192	15.1986	606.44	Prpf31
	0.122375	0.97098	11.221	19.7104	578.191	Myo1b
	0.122292	1.0406	10.263	12.0504	217.643	Kpna4
	0.122204	0.97093	11.406	19.9652	5122.25	Pah
	0.121984	1.0194	10.395	12.9536	12246.5	Cotl1
	0.121932	0.98753	10.551	19.8323	1321.18	Lnpep
	0.121878	0.94931	11.069	21.1608	223.125	Rasa1
	0.121809	0.96919	10.668	18.8106	856.079	Rc3h1
	0.121774	0.96987	12.376	18.6143	326.359	Trip12
	0.121626	0.93273	11.856	21.9005	1119.58	Supt16
	0.121514	0.95458	12.44	19.9118	334.068	Pdgfd
	0.121351	0.90412	9.7206	14.3306	729.831	Ostm1
	0.121346	0.93575	11.67	16.5701	242.431	Ranbp10
	0.121321	0.91505	10.405	15.9897	140.529	D2Wsu81e
	0.121242	0.9428	10.891	22.0843	132.407	Vps53
	0.121152	0.99374	10.79	22.1318	404.862	Fkbp5
	0.121095	1.0128	11.226	19.7101	167.539	Wdr47
	0.121039	0.99414	9.9181	19.4219	30.8843	Ptprm
	0.120937	1.035	10.182	12.9089	49.3859	Ttll5
	0.120858	0.92595	9.603	18.9661	558.688	Ice1
	0.120811	1.0183	11.927	23.0969	148.011	Paqr8
	0.120775	0.99435	9.8238	13.387	51.8898	Fam210a
	0.120743	0.95871	10.523	18.9981	257.886	Ube4b
	0.120742	0.95067	10.632	19.5183	124.177	0
	0.120645	0.96139	11.107	20.4998	6224.89	Reg3g
	0.120573	1.079	10.113	21.4726	208.04	Ncam1
	0.120128	0.96351	12.494	22.4582	796.735	Kpna1
	0.120101	1.0127	10.591	19.354	1848.44	Cmip
	0.120041	0.94026	12.319	24.2931	606.292	Ska2
	0.119957	0.97944	10.964	20.23	322.799	Usp24
	0.119774	0.98861	12.117	20.0299	281.096	Papss2
	0.11976	0.96182	12.255	18.8128	83.8797	Nhlrc2
	0.119699	0.99711	10.224	22.1421	217.513	Uhmk1
	0.11961	1.0106	11.988	15.9327	61.6687	Tcf23
	0.119552	0.99561	10.488	15.9109	56.4974	Slc41a3
	0.119518	0.99559	11.768	19.5469	172.66	Tmprss2
	0.119503	0.99081	10.169	14.5762	156.211	Rbfox2
	0.119489	0.96998	9.5946	14.518	99.3584	Fbxo32
	0.119487	0.94441	11.328	19.3062	53.1271	Coro7
	0.119256	1.0414	10.852	12.6932	117.265	Gtf2h5
	0.119254	0.93788	11.527	19.0645	383.686	Apbb2
	0.119173	0.96565	11.513	22.3435	189.875	Camk2n2
	0.119142	1.0413	11.203	21.5998	126.333	Rab27a
	0.119088	1.0381	11.324	16.7932	3556.21	0
	0.119054	0.98268	12.403	19.6516	1072.49	Rock2
	0.119049	0.99097	9.8757	14.8022	232.006	Tbc1d22b
	0.118871	1.074	10.545	14.8451	41.4922	Prelid1
	0.118732	0.92708	12.013	16.6283	575.295	Dnmbp
	0.118565	0.99749	10.177	12.7688	37.3719	Ptpn14
	0.118554	0.98069	11.217	13.344	57.0441	Setx
	0.118553	0.9668	12.002	23.8417	67.546	Zfp191
	0.118314	0.98438	12.392	13.5323	144.058	Cenpj
	0.118249	0.9865	10.66	18.5506	254.141	Ncoa3
	0.118162	0.9677	11.236	19.7347	2300.74	Egr1
	0.117964	1.0087	12.134	20.1436	28.2391	Snapc4
	0.117862	0.96894	12.07	19.4834	238.279	0
	0.117822	1.0164	10.902	13.0224	22.6902	Exosc1
	0.117812	0.9757	11.131	13.0376	68.3905	Socs4
	0.11729	0.95744	11.854	12.3452	247.182	Ggta1
	0.117235	1.0031	10.895	13.3555	21.2342	0
	0.117007	0.97731	11.535	19.3439	1091.18	Tm9sf3
	0.116952	0.9627	10.137	16.4462	559.305	Bri3bp
	0.116762	0.97447	9.7539	14.5538	102.124	Pias4
	0.116613	0.96507	12.141	18.2182	888.391	Tenc1
	0.116436	0.98406	10.938	18.7627	832.942	Pbrm1
	0.116379	0.94946	9.8313	19.9709	922.125	Tnrc6a
	0.116239	0.94805	11.624	12.3418	340.9	Zfp266
	0.116053	1.0117	11.387	13.2544	222.209	Tpgs2
	0.116042	0.95465	9.6219	21.5683	262.525	Vps8
	0.116006	0.97528	10.613	19.1358	6302.6	Onecut2
	0.115993	0.9305	12.489	23.7489	1634.86	Lman1
	0.115942	1.0809	11.166	16.931	8855.49	0
	0.115898	0.95893	12.488	19.9368	35.0757	Nsun6
	0.115879	1.0103	11.952	19.9411	23.5521	Zfp945
	0.115653	0.9604	10.559	13.7358	972.532	Ergic1
	0.115613	0.99403	10.443	18.9408	1678.66	Prrc2b
	0.115328	1.0184	12.054	20.8329	1266.07	Tsc22d3
	0.115216	0.99552	12.176	19.7713	700.722	Myo1b
	0.115141	0.95929	11.151	13.0308	430.378	Snapc3
	0.115059	0.97702	11.772	12.9727	764.666	Eda2r
	0.114974	0.95361	11.891	16.1344	1929.47	Ccz1
	0.114912	1.0289	11.213	21.1046	80.1481	0
	0.114841	0.93941	10.955	19.4987	6469.83	Fndc3b
	0.114772	0.96373	10.009	13.4663	655.509	Cds2
	0.114764	0.99576	10.603	20.5673	41.1209	Pak6
	0.114734	0.95742	12.01	19.6624	591.89	Gspt1
	0.114512	0.94682	11.104	21.7549	138.539	Mettl8
	0.114439	0.94976	11.629	17.9944	224.888	Tbc1d16
	0.114388	0.92865	9.7514	20.9087	60.8423	Gm7694
	0.114339	0.98452	10.462	22.0267	454.788	Tmcc3
	0.114305	0.91902	10.564	12.6433	435.325	Me2
	0.114181	1.0458	11.808	20.0593	126.494	Pard3b
	0.114052	1.066	12.182	23.1333	146.251	Rps6ka5
	0.113714	0.95921	12.277	21.8283	179.046	Zrsr1
	0.113668	0.96432	12.464	20.3865	499.155	Cnksr3
	0.113649	0.94347	11.051	22.6317	253.676	Nr2c2
	0.113575	1.0019	10.426	18.9084	535.82	Rora
	0.113312	0.90208	11.741	12.5228	17017.1	Slc12a2
	0.113311	0.92361	11.931	20.7147	643.767	Asap1
	0.113284	0.9961	10.46	14.0957	146.681	Traf4
	0.113272	0.94173	11.203	20.1289	55.765	Xkr8
	0.11327	0.999	11.799	21.4791	510.357	Tbl1xr1
	0.113235	1.0407	11.604	21.8896	244.537	Zcchc2
	0.113189	0.99196	11.604	20.0841	159.15	Pcx
	0.113167	0.98523	10.972	22.3161	110.663	Cln3
	0.113131	0.97578	11.701	21.1121	898.603	Ankhd1
	0.113111	0.97144	12.077	20.8475	305.257	Paqr5
	0.11305	0.9823	10.829	12.3266	374.048	Slc35a5
	0.113013	0.93891	9.8045	16.5798	748.074	Sdhaf2
	0.11295	0.99424	12.271	15.376	501.02	Ctla2b
	0.112823	0.97468	11.045	18.7243	467.494	Zkscan1
	0.112816	0.96746	9.8778	13.888	440.576	Nck2
	0.11261	0.99952	11.082	17.8876	59.3587	Pogk
	0.112602	0.95631	10.057	16.403	86.5616	Mob3c
	0.112524	0.97422	10.536	14.9227	377.911	Tfdp2
	0.112484	1.0301	10.124	17.2583	60.4706	Sae1
	0.112302	1.0197	11.591	13.1211	37.3137	Smyd4
	0.112286	0.93095	10.166	20.264	4025.8	Mbnl2
	0.112274	0.96837	9.6907	15.2924	419.419	Naa40
	0.112192	0.95141	9.6598	21.1967	252.014	Add2
	0.112054	1.0021	11.788	21.49	314.419	Uba6
	0.11191	1.0017	12.289	19.1102	64.3965	Tctn1
	0.111718	0.96644	10.615	12.1479	178.336	Rtkn
	0.111703	0.98496	10.187	20.0552	322.892	Lphn2
	0.11151	0.97508	12.221	18.8472	689.912	Kat6a
	0.111417	0.94186	12.243	19.7298	228.691	U2surp
	0.111316	0.94258	10.201	19.3138	854.34	Cramp1l
	0.111267	0.98614	11.371	21.4839	48.5411	Six5
	0.111215	0.9272	10.177	15.1263	171.81	Aplf
	0.111116	0.93273	9.6348	14.0617	1121.39	Car2
	0.111049	0.98263	11.72	20.5047	1042.17	Atp6v0a1
	0.110929	0.99622	10.226	19.7055	1996.95	Vcl
	0.110847	0.96756	10.752	20.4491	908.461	St3gal6
	0.11079	1.0014	11.07	12.5327	35.0988	Fam229b
	0.110762	1.002	12.027	20.8722	146.978	Rrp9
	0.110747	1.059	12.029	14.7829	160.087	3110009F21Rik
	0.110693	0.97536	12.304	22.2148	29.5068	A730008H23Rik /// Hjurp
	0.110652	0.97951	10.572	13.4024	1019.57	Kpnb1
	0.110645	0.93774	9.5608	15.6979	6501.87	Atxn7l3b
	0.110589	0.99503	11.973	22.9444	147.566	Zkscan8
	0.110554	0.97035	11.245	18.6064	307.706	Hook3
	0.110392	1.0736	11.884	20.4835	140.012	Phgdh
	0.11028	0.96403	11.696	15.3922	183.895	Lrp5
	0.110256	0.99801	10.286	16.1273	67.162	Glrx3 /// Gm12669
	0.110229	1.0643	11.277	12.1802	75.2056	Dus4l
	0.110199	1.0926	11.858	17.8348	632.618	Socs2
	0.110096	0.93449	10.738	17.9107	455.477	0
	0.11005	0.90113	11.876	22.3513	2306.77	Pafah1b1
	0.109718	0.95155	10.951	21.6515	195.501	Nrn1
	0.109574	1.0085	10.615	12.8987	50.8133	Ssh1
	0.109553	0.96382	12.445	24.1063	35.9972	Ddx11
	0.109509	0.94328	12.216	19.7107	464.091	Sdf4
	0.109458	0.9554	10.666	20.5668	4567.41	Tgfbr1
	0.109389	0.99647	10.515	21.021	253.682	Gys1
	0.109375	1.0244	11.4	18.5218	913.661	Dbp
	0.10927	0.99126	12.373	19.4812	190.629	Cutal
	0.109164	0.98076	10.059	14.5953	265.582	Mtf2
	0.109119	1.0059	10.121	14.0364	184.331	Mcoln1
	0.109088	0.98298	9.85	13.0596	597.406	Bcl6
	0.109006	1.005	10.506	19.5156	92.0556	Zhx3
	0.108889	0.93983	12.407	22.2783	171.01	Hoxa3
	0.108874	1.0545	11.669	21.612	86.4798	Cebpg
	0.108756	1.0559	10.125	13.0906	158.859	Slc52a3
	0.108729	0.98497	10.101	14.3385	81.0622	Mark4
	0.108687	0.96626	12.305	20.4511	499.966	Ralgapb
	0.108679	0.97836	10.729	15.6535	1034.77	Zwint
	0.108639	0.97747	10.876	21.9407	40.4957	Aqp11
	0.10858	0.94964	10.147	20.0823	2566.94	43165
	0.108389	0.96291	11.058	22.8585	775.521	Rab27b
	0.108348	1.021	11.155	12.337	79.8613	Dennd2d
	0.108319	1.0504	10.828	16.6329	2390.17	Eif4ebp1
	0.108248	0.99505	10.204	16.8517	174.213	Pigl
	0.108185	0.9585	11.603	12.9717	235.135	Poc1b
	0.108171	1.0029	11.657	12.757	123.067	Tnfaip8
	0.108143	0.98363	11.938	19.2537	340.254	Spsb2
	0.108103	1.0421	12.354	13.8659	45.9655	Phf3
	0.108026	1.0603	12.097	24.0219	43.0432	Ascc3
	0.107905	0.95659	12.214	19.1001	34.3524	0
	0.107859	0.96519	12.419	22.1171	955.248	Fyttd1
	0.107831	1.0073	10.877	14.228	305.627	Ccdc122
	0.107726	1.0143	10.477	13.2467	117.695	Nudt13
	0.107604	0.95381	10.445	13.7049	781.086	Cisd2
	0.107375	0.95317	10.146	20.1244	1019.58	Gpd2
	0.107342	0.92637	11.794	22.2792	183.438	Whsc1l1
	0.107228	0.98407	10.291	14.3163	143.415	Vps18
	0.107184	0.97643	11.129	12.5417	6142.5	Snrpd3
	0.107034	0.99771	10.755	13.098	379.094	U2af1l4
	0.106991	0.99677	10.576	12.1763	42.4522	Pacs2
	0.106906	1.0095	10.787	12.5574	130.236	S100pbp
	0.106812	0.98603	9.7206	20.9758	29.1727	Slc12a6
	0.10669	0.93315	12.285	23.643	55.1411	B4galt2
	0.106624	0.94965	10.837	19.8041	986.085	Rock2
	0.106479	0.9566	12.357	12.1054	528.593	Mtf2
	0.10635	0.93843	9.9428	14.1338	1127.49	Ppp1r18
	0.106308	0.98743	12.33	20.9367	30.295	Pcdhb9
	0.106229	0.98567	10.322	13.2836	421.446	Tbc1d20
	0.106087	1.0015	12.185	19.8014	74.3802	Sugct
	0.105954	1.06	11.138	20.7487	51.2862	Golga3
	0.105942	0.97917	9.9953	13.4802	336.431	Dcaf7
	0.105878	0.94798	12.112	24.0968	1042.93	Acer3
	0.105875	1.0693	11.628	23.4092	2033.53	Efhd2
	0.105585	1.0043	10.401	14.5011	42.8944	Wdr25
	0.105578	0.99068	12.412	22.6914	59.2508	Ldlrad4
	0.105531	0.94559	10.543	21.9147	174.988	Bag4
	0.105511	1.0044	9.5913	12.2471	58.6783	Brwd3
	0.105468	0.94889	9.9986	19.0176	4534.06	Slc26a2
	0.105392	0.99397	11.19	12.6626	73.6529	Dcun1d3
	0.105372	0.98988	12.01	20.6908	295.98	Scamp5
	0.105332	0.94596	11.921	19.3668	1189.06	Myo1b
	0.105206	1.0179	10.838	19.5393	458.531	1700020I14Rik /// 1700020I14Rik
	0.104936	1.0008	11.944	22.8274	82.4142	Zmym1
	0.104869	0.99571	9.6441	18.2395	53.2052	Meis2
	0.104854	0.98016	10.46	14.2241	75.4672	Gm4924
	0.104731	0.99129	11.451	23.3775	242.966	Mtmr9
	0.104728	0.97671	10.73	22.5113	544.284	Atg13
	0.104628	0.95445	12.282	19.2853	1065.11	Myo1b
	0.104558	0.96825	11.142	13.0738	118.474	Fbxo3
	0.104478	1.0221	10.642	13.0735	69.2701	Rnf169
	0.104475	0.98576	10.785	17.1594	291.363	Hspa5
	0.104293	0.9596	10.554	13.9012	657.725	Cdk16
	0.104236	0.98347	12.317	20.5901	135.546	Hexdc
	0.104114	1.0899	12.428	18.4563	828.075	Ppp1r15a
	0.104022	0.97146	10.054	13.9964	195.17	Pla2g15
	0.103971	0.96966	11.208	13.0353	705.733	Mapre1
	0.103953	1.0143	9.5598	15.5523	217.041	Shc2
	0.103932	0.94773	11.481	20.7685	897.609	Zfp36
	0.1039	0.91245	11.523	19.8382	311.281	Dtx3l
	0.103889	0.9621	11.172	19.0377	754.823	Numa1
	0.103738	0.97705	10.86	14.871	326.901	Dnaaf2
	0.10362	1.0122	11.87	15.5884	455.258	Acads
	0.103409	0.93315	10.301	19.0791	529.55	Glis3
	0.103313	0.96169	10.054	19.5187	423.762	Sntb2
	0.103252	1.0723	11.133	18.8595	169.434	Ppp2r3d
	0.103241	0.98021	9.6819	20.192	374.639	Sin3a
	0.103234	1.0049	9.9044	13.6187	129.85	Mmp14
	0.103202	0.91214	11.244	12.768	1850.25	Prkar2a
	0.103153	1.0112	10.458	17.2412	154.184	Tbc1d1
	0.103153	0.92973	10.407	13.6784	229.213	Cdc27
	0.103119	0.94373	10.736	19.9369	7527.99	Wnk1
	0.10306	0.91792	11.682	20.252	223.85	Cnnm3
	0.102962	1.0882	9.5423	13.4007	1295.59	Slc39a10
	0.102848	1.0113	9.9615	17.4697	34.3516	Fbxo17
	0.10282	0.94566	10.453	20.2722	403.48	Suv420h1
	0.102745	0.95965	11.104	16.5175	3929.91	Vimp
	0.102716	1.0429	9.8763	20.1796	60.3122	5730408K05Rik /// Mir5136
	0.102544	0.93521	9.5773	18.5714	140.202	Gpc6
	0.102411	0.9681	10.601	18.8747	469.131	Gbf1
	0.102176	1.0639	11.52	20.4862	32.1601	Adamtsl5
	0.102066	0.99248	10.52	14.42	247.212	Zfp787
	0.102	0.96705	10.31	18.6571	1122.53	AI314180
	0.101999	1.0452	12.198	21.9464	73.5792	Crnkl1
	0.101954	0.92189	10.169	13.9181	2704.56	Gsr
	0.101835	1.0031	10.939	13.9117	315.765	Ppap2a
	0.101799	1.0078	10.917	22.0627	45.7452	Tpd52
	0.101738	0.96049	11.821	21.419	368.104	Ndrg2
	0.101664	0.97939	11.327	13.0679	197.73	Slain2
	0.101584	1.0031	10.052	20.5831	699.579	Lrp6
	0.101572	0.93731	11.02	15.0173	38.3237	Pnmt
	0.101492	0.91177	11.294	19.3634	1536.12	Sp1
	0.101449	0.9674	9.9167	21.1996	42.226	Ntf5
	0.101141	0.99452	11.123	21.8555	140.575	Zfp36l2
	0.100968	1.0136	9.896	15.0169	1378.38	Psme3
	0.100803	0.90307	11.42	19.66	4202.46	Klf5
	0.100755	1.0584	11.581	20.9694	34.5452	5730407I07Rik
	0.100742	0.95225	10.366	13.2216	848.923	Tmem19
	0.100517	0.90515	11.335	21.2133	600.975	A230046K03Rik
	0.100469	0.99499	10.687	19.7175	1328.39	Chd4
	0.10045	1.0014	11.227	21.9422	241.193	Casd1
	0.100398	0.99786	10.687	21.5246	532.165	Tmcc3
	0.100355	0.95882	10.193	19.936	274.107	Atxn10
	0.100306	1.075	11.755	17.9934	1298.69	Snx9
	0.1003	0.99209	10.964	22.4283	2426.52	Tgfbr1
	0.10027	0.95126	12.028	19.8252	3065.53	Ankrd17
	0.100254	0.92211	10.609	20.4721	742.411	Zmym2
	0.100247	0.99812	11.044	13.7462	116.217	Csf2ra
	0.100158	1.0303	10.405	18.7242	148.154	Helz
	0.10014	0.96311	12.406	20.2907	7989.98	Stom
	0.10013	0.91486	10.552	22.3249	393.73	Akap1
	0.100129	1.0026	9.6219	18.7131	2268.28	Mef2a
	0.10009	0.92616	12.152	19.7739	2496.56	Gpd2
	0.100078	1.039	9.6638	13.5023	195.049	Fbxo21
	0.100059	0.95057	9.8434	13.462	5112.58	Eif1ax
	0.0999553	0.9901	11.063	13.0127	268.32	Zfp191
	0.0999463	1.002	10.736	12.47	252.135	Kitl
	0.099899	0.95714	12.129	20.2683	498.684	Nostrin
	0.0998565	0.94328	10.074	13.0041	1602.12	Pafah1b1
	0.0998465	0.97791	11.225	18.9947	89.888	AK077428
	0.0997995	0.98565	10.411	12.3285	30.7476	Pcbp3
	0.0997258	1.0121	11.258	21.8664	609.23	Efnb1
	0.0996285	0.91235	10.056	17.485	73.5071	Gtf2ird1
	0.0994639	0.99738	10.831	18.5257	121.298	Szt2
	0.099364	0.9549	12.225	19.9266	2360.61	Stag2
	0.0993371	0.91451	12.406	20.8141	4552.17	Cxadr
	0.099276	1.0144	12.309	12.519	131.244	Tpgs2
	0.0992356	1.002	9.5711	21.446	267.404	Slco2a1
	0.0992267	0.95848	10.982	22.5129	230.462	Dnajc18
	0.0990483	1.0068	11.58	21.2698	44.8206	Adhfe1
	0.0989839	0.95208	11.43	18.698	45.1306	Recql5
	0.0989463	0.96713	11.22	19.4345	5031.82	Myo1d
	0.0989439	1.0221	9.9646	15.4389	26.7505	Taf1d
	0.0988844	0.96161	10.772	19.6236	488.288	Uhrf1bp1l
	0.0986154	1.0586	10.255	22.1054	207.757	Ptprs
	0.0985603	1.0688	12.087	15.2292	33.3217	Adora2a
	0.0984797	0.94561	11.058	12.3778	684.121	Heca
	0.098366	0.98858	10.066	15.3741	33.0541	Vrk1
	0.0983006	0.91671	10.276	20.125	869.76	Ap3b1
	0.0982181	1.0257	10.7	12.776	22.8573	Odf2
	0.0980226	0.93579	12.448	19.4667	891.835	Lbp
	0.0978591	1.0016	11.017	19.9862	586.415	Tubb2a-ps2 /// Tubb2b
	0.0977862	0.96828	10.619	12.7921	166.23	Mrs2
	0.0977776	1.0015	10.746	13.865	204.331	Lrrc57
	0.0977616	0.99801	11.935	21.4037	595.305	Cyp4a12a
	0.0975491	1.0465	10.304	13.0388	990.701	Hnf4a
	0.0975241	0.93815	12.199	19.0239	906.976	Ankfy1
	0.0975188	0.98848	11.078	21.5511	339.565	Pcx
	0.0974788	0.98525	10.1	13.3552	325.322	Arf2
	0.0973578	0.96935	10.413	14.1893	57.3596	Jmy
	0.0972821	0.95714	11.938	20.0253	1837.4	Tbl1xr1
	0.0971474	0.96454	12.025	12.4586	209.723	Phf12
	0.0970388	0.93188	9.6109	15.3393	1188.27	Hbegf
	0.0968908	0.99112	9.674	20.1104	794.565	Itgb4
	0.0967574	0.96009	10.787	20.013	1059.68	Dido1
	0.0967475	1.0589	11.762	20.453	884.178	Etnk1
	0.0965575	1.0673	10.106	12.7094	32.2543	B4galt5
	0.0965124	1.0298	11.343	21.3538	167.237	Arap2
	0.0964876	1.0099	10.757	14.2	3163.52	Mat2a
	0.0964557	0.95552	10.155	20.6631	978.004	Celf2
	0.0964009	0.97488	11.978	21.722	44.0431	Ccny
	0.096355	1.048	9.6921	15.847	67.5689	Ociad1
	0.0961928	1.0429	10.769	12.5735	105.756	Rcan1
	0.0959752	0.94272	11.548	12.8383	282.823	Ankra2
	0.0959488	0.98113	10.278	19.3079	5270.31	Zbed6 /// Zc3h11a
	0.0959025	1.0182	12.155	20.6034	1433.16	Tsc22d3
	0.0958836	0.9577	11.001	21.272	602.543	Slc35e2
	0.0958625	1.0063	11.678	21.6308	89.3655	Mal
	0.0958123	1.0048	11.221	23.2146	703.375	Cbx5
	0.0957837	0.99253	10.541	19.8633	2220	Nisch
	0.0957164	1.0032	12.071	22.6631	64.269	Fam73a
	0.0955665	1.0804	9.6495	21.1146	801.222	Ypel2
	0.0955413	0.90235	9.6055	20.0785	635.83	Paf1
	0.095537	1.0746	12.131	18.9979	945.874	Socs2
	0.0955343	0.9831	11.039	12.0264	198.565	Rexo1
	0.0954984	1.0698	11.045	12.6871	4039.86	Mlph
	0.0952973	0.99294	11.796	21.8874	144.428	Avl9
	0.0952728	0.99915	10.612	21.0415	626.642	Chd4
	0.0951308	1.0347	10.71	19.1343	204.779	Ptpn23
	0.0950765	0.9208	9.5385	20.0274	825.945	Pja1
	0.0950704	0.96387	11.826	22.1988	479.876	Pklr
	0.0950136	1.03	10.518	15.9489	366.79	Rpap2
	0.0950083	1.063	10.591	12.0296	236.737	Mtrr
	0.0949769	0.96321	11.972	12.1959	785.201	Arhgap6
	0.0949216	1.0527	12.302	12.8636	76.1007	Nr1i2
	0.0947612	1.0093	10.477	12.0001	31.4454	Atxn7
	0.094717	0.95367	12.009	15.4379	636.676	Nme7
	0.0946752	0.94497	11.175	12.6138	422.286	Mier1
	0.0946668	0.97109	9.6566	20.3513	281.725	Spen
	0.0946357	1.0173	10.366	18.7376	2361.69	Ppl
	0.0944235	1.0314	11.708	23.485	179.063	Ephb6
	0.0944116	1.0035	9.7281	15.0671	124.826	Lrrk1
	0.0943068	1.0989	10.539	13.4283	56.2292	Prkce
	0.0941658	0.93256	11.259	18.8677	438.546	Magi1
	0.0941163	1.0336	10.198	18.9542	81.8455	Polr1a
	0.0940503	0.98659	12.29	22.8795	306.729	Stag1
	0.0939953	1.0008	11.139	22.214	503.94	Zfp106
	0.0939887	0.99519	11.849	21.6504	314.229	Pde4dip
	0.0938904	0.94233	10.428	18.8625	1232.48	Ide
	0.0938693	0.99482	10.686	13.8025	4029.86	Dut
	0.0938007	0.98734	9.6321	16.2119	1491.55	Trim8
	0.0936201	0.96552	9.7058	16.0311	56.1781	Cdc37
	0.0935963	1.0118	10.968	19.8641	1251.65	Psme4
	0.0935184	0.94458	12.21	20.0413	729.739	Camsap2
	0.0935089	0.98746	9.8309	14.6035	702.137	Slc25a10
	0.0935087	0.90938	10.521	14.3403	4893.87	Tspan4
	0.0934782	0.98415	10.467	14.6569	1840	Fam210b
	0.0934312	1.0048	10.795	19.2551	487.353	Hipk2
	0.0934085	1.0133	11.691	12.0022	23.8993	Ppp2r3c
	0.0933938	0.98656	11.027	13.9779	345.269	Rbbp8
	0.0933336	0.96132	10.015	14.2783	139.223	Tpst1
	0.093216	1.0306	10.981	20.6344	176.622	Srr
	0.0932084	1.0053	10.676	18.5583	148.997	Ank1
	0.0930333	0.97026	9.6852	18.8482	656.26	Zcchc11
	0.0928505	1.0389	11.451	22.8511	70.2312	Wwc2
	0.092831	0.90589	10.451	14.398	10945.7	Nap1l1
	0.0928238	0.99996	10.082	12.3386	1765.88	BC057675 /// Gm20186
	0.0927051	0.98863	12.305	21.961	367.401	Entpd5
	0.0926416	1.012	12.348	18.7472	22.858	Ints8
	0.0923759	0.92435	10.996	22.2847	733.157	Naa15
	0.0923627	0.94373	9.7184	20.1129	403.063	Rmnd5b
	0.0923389	0.96984	12.279	18.5614	26.3442	Plekhm3
	0.0922904	1.0655	11.103	16.9988	1496.06	Cryzl1
	0.0921712	0.95547	11.524	14.0166	76.2928	Fzd2
	0.0920879	1.0003	11.025	12.7475	145.129	Xylb
	0.0920113	1.0213	10.212	20.1992	36.1586	Eme2
	0.0918925	1.0763	9.8154	17.6152	37.2936	Npcd /// Nptxr
	0.0918847	0.99924	10.127	14.1289	291.039	Orai2
	0.0918729	0.98277	11.942	19.7809	173.616	Hdhd3
	0.0917678	0.9495	12.126	23.24	638.656	Fem1b
	0.0917228	0.96757	10.695	20.2559	1024.13	Pbx1
	0.0916709	1.0001	12.018	12.0907	386.797	Ttc9c
	0.091577	1.0365	11.169	21.013	356.247	Vamp2
	0.0914899	1.0199	12.185	22.28	133.079	Senp2
	0.0914264	1.0326	12.445	12.5916	128.191	Cwc25
	0.091208	0.95916	11.309	18.9855	861.701	AW987390
	0.0911639	0.99208	10.667	13.3715	232.504	Haus2
	0.0909937	1.009	10.763	22.2215	170.832	Dhdds
	0.0909723	1.0672	9.776	16.8714	427.647	Hist3h2a
	0.0909604	0.959	10.216	21.0526	8656.08	Ncoa4
	0.0909385	0.97112	11.365	20.9377	123.428	Inpp4a
	0.0909025	0.98215	10.489	13.5756	167.861	E130012A19Rik
	0.0908916	1.016	12.262	19.5241	87.3172	Aadac
	0.0908096	0.94948	10.548	13.3362	571.019	Stx6
	0.0907604	1.0614	10.214	19.4767	1214.87	Sftpd
	0.090643	0.99913	9.5616	19.858	99.3215	Lig3
	0.0905537	1.0403	12.13	14.4243	303.798	Serhl
	0.0903804	0.94363	9.8573	15.8934	811.702	Lsm12
	0.0903086	0.99054	12.245	20.1405	74.8412	Gpatch8
	0.0901073	0.98972	12.234	18.5873	104.134	Arap1
	0.0900922	0.97599	10.144	15.2991	1101.65	Aen
	0.0900287	0.9952	11.912	23.4327	207.334	Morc4
	0.0899939	0.98607	12.118	13.8895	1599.62	Rnf26
	0.0899347	0.95892	12.002	19.2419	441.075	Rap1gap2
	0.0899303	0.97373	11.983	20.0236	21.2814	Rasgrf2
	0.0898909	1.0168	9.5641	16.4335	411.766	Pabpn1
	0.0897677	1.0386	10.6	19.8156	718.477	Rora
	0.0895791	0.97695	11.256	21.6724	249.411	Ezh1
	0.0894263	1.0121	11.319	22.7548	128.895	Cstf1
	0.0894157	1.0334	12.081	21.9831	72.9268	Tle4
	0.0893994	0.92772	11.219	14.46	839.692	Zfp637
	0.0893947	0.99406	12.486	24.4294	176.487	Nmrk1
	0.0893383	0.95238	11.614	19.4985	312.117	Ptpn3
	0.0893307	0.99488	10.915	19.806	391.758	Wdr7
	0.0893159	0.95373	10.8	12.4523	163.326	Hif1an
	0.0892987	0.99744	12.296	20.335	1874.38	Maoa
	0.0892652	0.91166	11.259	20.5018	303.612	Ripk1
	0.0892115	0.95834	11.918	19.701	510.047	Sema6d
	0.0891771	0.98756	10.291	14.9124	2171.68	Pdap1
	0.0891371	1.0227	12.419	22.2077	25.3744	Hspb1
	0.0891228	1.0178	10.823	20.9687	429.632	Cgn
	0.0890999	1.04	9.9415	19.2061	2876.99	Raph1
	0.0890808	1.0026	10.125	19.8222	1465.7	Creb3l2
	0.088868	0.99386	11.267	22.4166	464.892	Rprd1a
	0.0886978	0.96118	11.624	13.6673	156.238	2810021J22Rik
	0.0886765	0.9786	10.406	14.6574	663.152	Gpr89
	0.0886258	1.0296	11.367	21.8621	422.676	Msi2
	0.0885401	0.97615	9.5744	14.0884	279.964	Tspan5
	0.0884308	1.0453	11.348	20.2761	21.6318	2010004M13Rik
	0.0884072	1.012	9.8884	14.5439	119.244	Tfap4
	0.0883716	0.99112	10.236	19.3844	1433.56	Pum1
	0.0883613	0.96174	10.255	14.9603	1989.01	Fam210b
	0.0883504	0.96232	10.703	14.3921	48.036	A130010J15Rik
	0.0883098	0.98165	10.191	12.4522	139.072	Akt3
	0.0883044	0.94596	9.9634	17.7074	80.8907	Alkbh8
	0.0882788	0.9712	10.06	21.3797	11277	Ndrg1
	0.0882699	0.98056	10.584	17.038	97.118	Calr3
	0.0882439	0.97555	9.729	18.3206	1303.5	Cep57
	0.0881206	0.99716	11.152	20.5768	203.471	Acss2
	0.0881157	0.96106	12.422	19.093	1466.62	C77080
	0.088086	1.0189	10.661	19.5021	9217.58	Raph1
	0.0880699	0.93247	9.5638	16.2896	1791.71	Irgm1
	0.0879522	0.98484	12.343	19.557	476.486	Trim41
	0.0879442	0.99791	10.656	12.2724	122.344	Ptpn21
	0.0878777	0.9721	10.651	14.2011	120.716	Inip
	0.0878151	0.98793	10.112	13.7038	183.244	Marveld1
	0.0877692	0.95439	10.71	20.2833	435.529	Ppp1r13b
	0.0877292	1.0005	11.456	21.3329	148.138	Srgap2
	0.0877272	0.97473	11.064	16.5246	180.904	Noa1
	0.0877064	0.99522	11.476	20.6048	185.457	Tmprss2
	0.0875896	0.97477	9.6146	19.1698	1500.41	Aff1
	0.0875802	1.0108	12.213	23.3145	214.475	Psmd6
	0.0875387	0.98205	11.125	18.8771	277.249	Cdc42bpa
	0.0875203	0.97114	10.828	20.07	166.08	Zmym3
	0.0873985	1.002	10.958	18.8207	1605.82	Cnot6l
	0.087394	0.98555	12.261	19.2153	1357.83	Atp6v0a1
	0.0873914	1.0202	10.486	12.0172	200.921	Trak1
	0.0873268	0.99459	10.774	12.9621	417.581	B3gnt2
	0.0871991	0.96933	11.981	23.2288	265.072	Bicd2
	0.0871563	0.96064	9.6986	20.2653	1283.44	Hectd1
	0.0871316	1.0465	12.389	22.7361	410.184	Rbm15
	0.0870856	1.0245	10.232	18.0744	3290.33	Wwc1
	0.0868438	1.0174	12.061	23.1483	572.615	Bclaf1
	0.0867879	1.0173	11.457	13.8234	112.198	Nsl1
	0.0866946	0.98964	12.307	12.1926	477.815	Rfc4
	0.0866935	0.93868	9.7155	14.8283	103.456	Pigl
	0.0866439	1.0037	10.723	13.7878	786.784	Usf2
	0.0865715	0.94742	11.277	20.6038	22.314	Pxmp2
	0.0865692	0.95597	10.086	21.5028	9747.58	Higd1a
	0.0865544	0.9559	9.6445	17.9244	87.3786	Ppp4r1l-ps
	0.0865154	1.0342	11.724	23.6263	297.866	Nabp1
	0.0864763	1.0338	10.933	12.1132	135.979	Mul1
	0.0863753	0.98969	11.615	23.569	638.4	Pkn2
	0.0862985	1.0357	11.597	22.5066	30.7838	Rbm41
	0.0862815	0.9782	10.049	20.4524	44.13	Inpp5j
	0.0862233	0.97067	10.024	19.0302	312.027	Zfc3h1
	0.0861985	1.0151	11.606	12.0123	417.27	Msl2
	0.0861218	0.97185	11.398	12.5618	117.986	43349
	0.0859503	1.0731	11.375	22.8381	119.974	Prkag2
	0.0858178	1.0033	9.5701	18.9554	2093.39	Sf3b1
	0.0858047	0.98008	11.273	17.278	109.206	Rab2a
	0.0857538	1.0106	9.6643	18.8845	244.257	Nat10
	0.0857041	0.99034	10.608	19.349	110.632	Zbtb40
	0.0856555	0.988	12.067	21.495	1030.29	Hgfac
	0.0856137	0.96528	10.151	20.672	3036.66	Dock11
	0.0855943	1.0197	11.563	20.5726	2222.21	Stat3
	0.0855627	0.96942	10.303	14.3327	115.151	Uevld
	0.0855623	1.0412	10.434	15.0919	1217.22	Hmga2
	0.0854446	0.93632	9.8531	20.0889	1662.5	Tbc1d8b
	0.0853895	0.92347	11.675	17.8884	78.0986	Rgmb
	0.0853675	0.95079	12.34	15.6722	968.284	Gm17748 /// Ppih
	0.085359	0.90052	10.016	13.1676	314.062	Lamc2
	0.085336	0.99849	11.065	12.6124	75.2742	Dmd
	0.0852575	1.0411	11.934	20.997	165.203	0
	0.0852383	0.98753	9.7179	18.8697	293.084	Pigo
	0.085218	0.92464	10.25	13.9493	213.096	Pank1
	0.0851995	0.98722	10.215	20.8577	1001.86	Agl
	0.0850458	1.046	11.95	21.5167	40.5734	Acot4
	0.0848805	0.98935	10.51	19.5982	236.144	Slc9a1
	0.0848734	1.0241	10.096	15.1497	924.93	Gdf15
	0.0848677	0.96674	12.332	20.0689	2485.52	Parm1
	0.0848612	0.9608	11.599	12.9846	1000.83	Arl6
	0.0848487	1.0916	11.095	18.003	3287.74	Aars
	0.0848433	1.0197	10.18	12.7	23.9783	Amigo1
	0.0847965	1.0445	11.168	22.7731	38.077	Aifm2
	0.0847931	1.0439	11.035	16.4965	48006.3	0
	0.0847425	1.0056	11.125	18.5573	96.5064	Rita1
	0.0847286	0.96556	10.101	13.49	504.269	Akt2
	0.0846953	1.0587	9.9472	19.7582	1622.64	Tmem123
	0.0846876	0.99103	10.276	21.0863	255.362	Mblac2
	0.0846314	0.961	11.82	19.3924	401.246	Fads3
	0.0844245	1.0169	11.021	14.5417	463.278	Lin54
	0.0843878	0.90946	10.329	16.7447	809.999	Opa3
	0.0842476	0.93679	10.658	16.4598	23.787	Slc5a2
	0.0842455	1.0285	11.33	13.2867	1279.5	0
	0.0840836	0.96765	11.758	12.0016	34.1351	Zfp770
	0.0840699	0.98025	11.437	20.8655	289.545	Ccdc186
	0.0840604	0.96404	10.5	19.9503	5951.67	Ifngr1
	0.0840033	1.0183	11.868	16.0134	3203.44	Trim27
	0.0839877	1.0097	12.033	22.119	138.996	Smarcad1
	0.0839798	1.0356	11.762	22.7936	96.2065	Smpd4
	0.0839122	0.98967	10.498	20.3046	3542.51	Pfkp
	0.0838557	0.94085	9.7591	19.8002	557.601	Sec24d
	0.083848	0.95737	11.022	20.4423	1647.12	Zbtb4
	0.0838441	0.96837	10.206	19.6251	1108.51	Nrp1
	0.0837995	0.97834	10.686	12.9446	474.704	Cds2
	0.0837564	1.0303	11.074	22.3522	31.8137	4930414L22Rik
	0.0837504	1.018	10.55	19.0251	496.165	Myo9b
	0.0836361	0.99167	11.713	22.725	211.896	Tlr4
	0.0835522	0.95163	11.61	19.3798	2265.6	Smad4
	0.0834975	0.96918	12.344	18.376	773.819	Cdc42bpb
	0.0834598	1.043	12.431	18.9855	263.384	Dusp9
	0.0834577	0.98153	10.446	20.2292	2317.68	Vil1
	0.0834456	1.0301	11.372	12.1652	374.208	Ptprk
	0.0833967	0.98091	10.849	21.5935	142.394	Mettl4
	0.0833038	1.0118	10.875	22.3734	101.15	Mgat3
	0.0832614	0.95775	10.047	19.5418	462.231	Etv6
	0.0832529	1.0217	11.153	13.987	1277.26	Frg1
	0.083202	0.91288	10.341	15.8023	196.469	Wdr46
	0.0831819	0.97473	9.8815	13.6137	3330.05	Carhsp1
	0.083148	0.94426	11.005	21.9235	586.087	Atf2
	0.0830763	1.0226	12.401	17.8044	447.733	Ccdc85b
	0.0830557	1.0729	9.942	20.1854	533.69	Plod2
	0.082967	1.0113	11.268	21.1119	1073.17	Sel1l
	0.0829647	1.0195	11.037	20.6574	343.857	Kmt2e
	0.082926	0.98265	9.8885	13.5068	39.5799	Nck1
	0.0828698	0.94328	10.829	13.8245	120.623	Cbx8
	0.0827914	1.0554	10.811	21.139	508.362	Erap1
	0.0827765	0.98407	10.368	22.0158	538.365	St3gal6
	0.0827725	1.0016	11.4	14.3136	358.791	Ap1s3
	0.0827063	1.0078	11.214	13.6931	234.313	Rab40c
	0.0826799	0.96436	12.43	21.1889	389.671	Cttnbp2nl
	0.0826661	0.99088	9.5604	16.5906	556.77	Gm8615 /// Gnpda1
	0.0826605	0.97533	11.186	18.2747	1345.87	Yy1
	0.0825129	0.94296	9.6464	13.7672	9044.88	Ctnnb1
	0.0824984	0.95455	10.44	20.4889	425.269	Fbxo38
	0.0824537	0.95436	12.205	20.8886	559.83	Strn
	0.0823993	1.0041	11.011	12.5417	362.454	Suco
	0.0823762	0.96874	10.569	12.5646	228.782	Gm12942
	0.0821169	0.96911	11.117	22.6422	399.309	Mapk14
	0.0820685	0.96699	10.816	19.0734	668.88	Dlgap4
	0.0820114	1.0216	10.983	19.8196	9341.15	Ttr
	0.0818962	1.0013	10.238	19.9355	254.859	Ccdc93
	0.0818896	1.0949	11.727	23.0951	10641.4	ND5
	0.0818672	0.94379	10.732	21.1276	420.266	Tcf7l2
	0.0817764	0.96075	12.286	22.3803	151.354	1700094D03Rik
	0.0817633	0.93573	12.222	22.1893	7599.75	Chmp2b
	0.0817592	0.95376	11.171	20.5889	2798.46	Gm6910 /// Rybp
	0.0817568	0.95148	10.768	18.8754	71.1305	Gsap
	0.0817334	0.99524	11.774	12.0797	201.244	Zfp647
	0.0816733	0.94874	11.858	20.0404	229.458	Ghr
	0.0816467	0.92334	12.226	21.065	239.143	Ero1lb
	0.0816161	1.005	9.6617	12.0502	503.112	Ppp1r3b
	0.0814045	0.97904	11.202	13.7469	1252.04	Nucks1
	0.0813995	0.99577	10.991	14.506	439.708	Etf1
	0.0813847	0.93876	11.571	19.6259	1497.53	Ythdf3
	0.0813102	0.98515	9.7427	20.1498	1110.61	Lrrk1
	0.0813051	0.96984	9.6095	14.6641	665.641	Terf1
	0.0812956	0.99358	10.264	12.9837	676.568	Spred1
	0.0812677	0.95231	11.828	14.7376	991.119	Srsf3
	0.0812276	1.0221	11.141	23.1008	233.226	Agpat1
	0.0812203	0.97199	9.9336	18.9712	27.0499	Scarf2
	0.081182	0.98341	11.21	22.3409	405.583	Akt3
	0.0810852	1.0414	12.304	23.1229	281.136	Ier5
	0.0810258	1.0006	9.8886	14.6053	32.9426	Zpr1
	0.0808075	0.93024	10.341	14.3518	665.977	Wdyhv1
	0.0807815	1.0524	11.729	21.8133	121.783	Rprd2
	0.0807762	0.98558	10.589	20.3141	672.228	Cys1
	0.0807511	1.0086	10.616	14.2626	25.2034	Irak3
	0.0807503	0.9869	11.912	20.3331	232.333	Ppp3ca
	0.08067	1.009	11.803	12.6424	365.191	Casp7
	0.0806441	0.97907	11.258	13.8044	215.302	Map2k2
	0.0805822	1.0369	10.769	12.3751	303.839	Tor3a
	0.080428	0.95705	10.676	13.2765	177.177	Abhd8
	0.0804115	0.99181	9.7158	20.5779	16052.9	Ndrg1
	0.080355	1.0288	9.9518	13.5866	3142.31	Igfbp4
	0.0803237	0.99633	10.724	22.5595	127.945	Ap3s2
	0.0802849	0.96859	9.9669	13.6744	74.6616	Mrpl51
	0.0802307	0.91109	10.847	14.198	87.5151	Asrgl1
	0.0801666	1.033	10.187	13.9936	560.458	Irf2bp2
	0.0801273	1.0406	11.701	20.5727	599.421	Dhrs11
	0.0801259	1.0501	11.847	14.8367	116.16	Glmn
	0.0800682	0.95142	12.048	18.4109	870.158	Taok3
	0.0799604	1.0038	11.76	22.3233	97.1005	Cgnl1
	0.0799241	1.0916	10.565	13.0925	568.54	Bak1
	0.0799194	0.98245	10.599	19.9397	552.832	Asph
	0.0798935	0.95205	12.282	19.2454	743.941	Rora
	0.0798724	0.98816	11.439	17.0065	3696.14	0
	0.0798292	1.0456	10.032	20.3902	92.2069	4931406P16Rik
	0.0796688	0.97132	10.492	12.7716	344.802	Tpd52
	0.0796468	1.0093	10.91	13.6373	89.799	Ica1
	0.0796035	0.95487	9.515	15.8911	213.9	Bet1l
	0.0795822	1.0642	10.468	13.3282	314.316	Pla2g12a
	0.0794192	1.0551	11.812	21.1675	188.37	Il7
	0.0794161	1.0165	9.9612	14.4619	815.149	Vat1
	0.0793996	1.0303	11.488	20.8513	96.3128	Gnl1
	0.0793423	0.99104	12.32	19.8314	315.166	Slk
	0.0793177	1.0011	10.267	13.3255	325.93	Mr1
	0.0792755	0.95536	10.338	16.2469	239.61	H13
	0.0792462	0.99754	9.9284	15.4636	93.2007	Sesn1
	0.0790915	0.97907	11.408	20.4724	141.219	Khnyn
	0.0789791	0.95534	10.076	13.5883	129.419	Pank4
	0.0789363	1.0262	11.458	23.2078	123.436	Map7
	0.0789265	0.95861	11.272	14.6128	4887.08	Uba2
	0.078924	0.95005	10.968	19.8312	1211.62	Ptpre
	0.0788974	0.96705	10.397	13.4174	1209.14	Tbl1x
	0.0788149	0.9598	11.86	21.2345	313.037	Zfp763
	0.0787763	0.98585	12.117	19.6391	14024.8	Aldh1a1
	0.0787656	0.96337	10.823	21.1762	27.6847	Stx1a
	0.0787242	0.99144	9.6821	13.9013	224.459	Als2cl
	0.0787177	1.0012	9.6774	13.2345	62.6949	Inpp5f
	0.0787146	0.96898	10.342	13.6182	398.833	Rhot2
	0.0786789	0.9917	10.732	12.7318	209.835	Repin1
	0.0786517	0.996	10.486	19.3891	303.617	Adcy9
	0.0785767	1.0184	10.783	12.4485	413.812	Cxxc1
	0.0785655	0.98455	10.007	14.8692	248.002	Parp3
	0.078551	0.96626	9.8139	17.1717	981.834	Rnase4
	0.0784857	1.0253	12.367	20.9674	272.508	Sardh
	0.0784634	0.95734	10.235	13.5007	292.238	Ppp2r5c
	0.0783698	0.96538	11.225	19.8297	1079.62	1110037F02Rik
	0.0783419	0.99199	10.559	22.2974	100.278	Marveld3
	0.0783077	0.97412	9.6386	15.9398	289.882	Wdr34
	0.0782031	0.99942	10.121	15.2418	1281.64	St3gal4
	0.0781978	0.91786	12.29	21.0616	459.373	Gpatch1
	0.0780199	1.0589	11.912	16.108	1367.27	AW209491
	0.0779698	1.0078	10.607	12.955	178.749	Usp12
	0.0779225	1.0057	12.372	20.802	523.982	Clrn3
	0.0779204	0.96877	11.55	21.829	563.627	Ube3a
	0.077914	0.97899	9.6313	16.3121	67.2768	Top3a
	0.0777487	0.9873	10.447	22.3391	99.0035	Parvb
	0.077747	0.99294	10.029	13.8226	1016.22	Fam134a
	0.0775423	0.94114	11.585	20.1677	11367.7	Slc44a1
	0.077533	0.99922	9.6428	13.7967	47.8712	Tmco6
	0.0775264	1.0014	11.277	22.8587	270.695	Nadk2
	0.0775181	0.94549	12.163	21.317	1714.41	Camk2d
	0.0774824	0.93164	12.259	22.8017	742.646	Stk3
	0.077448	0.98347	10.454	13.3566	5889.37	Rtn3
	0.0774229	1.0094	10.403	13.6056	325.692	Fam46b
	0.0774179	1.0099	10.106	19.484	972.953	Aqr
	0.077414	1.0058	10.561	15.9571	70.0726	Nek4
	0.0773899	0.98311	11.676	23.0967	396.873	Pcyt1a
	0.0772542	1.0125	9.794	12.0447	146.858	Clcn5
	0.0772444	0.95281	10.104	20.1178	878.924	Trappc11
	0.0772316	0.98137	11.586	19.5045	432.906	Fam134b
	0.0772252	0.96155	9.7962	13.7172	583.566	Nudt16l1
	0.0771702	0.97658	9.705	19.234	320.59	Trip11
	0.0771662	0.98981	10.452	14.3573	310.706	Exoc1
	0.0771202	0.96074	11.939	21.424	2890.29	Hcfc1r1
	0.0770465	1.0468	11.337	13.1645	226.645	Rhobtb3
	0.0770463	1.0359	11.039	20.8294	29.4784	Rtn4ip1
	0.0770221	0.99449	12.231	18.601	314.793	0
	0.0770068	0.95948	12.061	12.9922	4234.95	Tmem109
	0.0769589	0.989	11.295	18.1501	147.902	Lca5
	0.0768974	0.96374	11.593	14.7687	10996.7	Gm21596 /// Gm6115 /// Hmgb1 /// LOC102635075
	0.0768902	0.96008	10.14	13.5003	1502.92	Gorasp2
	0.076869	0.98512	10.729	13.5503	1472.77	Pitpnb
	0.0768608	0.98329	11.569	22.0147	1995.42	Hdlbp
	0.0767235	0.96393	10.352	13.8095	119.491	Whsc1l1
	0.07669	1.0486	11.172	22.3409	24.4457	Fam19a5
	0.0766838	1.0196	12.462	19.5589	188.063	Pddc1
	0.0766479	0.96953	10.508	13.5642	47.6386	Sec22c
	0.0766146	1.0908	10.24	15.4398	1320.09	Hmga2
	0.0765955	1.046	11.912	14.1623	236.907	Slc35a2
	0.0764377	0.98585	12.166	15.3967	597.82	Tead2
	0.0764224	0.97889	10.638	14.9112	2788.97	Bnip2
	0.0764084	0.97749	11.122	13.0735	423.513	Trim37
	0.0763757	0.95604	10.328	19.9691	3474.14	B4galt6
	0.0762702	0.98646	9.738	15.1186	329.251	Sh3rf1
	0.0762597	0.98994	11.909	19.0696	593.839	Bcl2l11
	0.0761661	0.975	11.161	13.447	292.492	Cstf1
	0.0760757	0.99156	12.382	18.9408	965.906	Anxa7
	0.0760576	0.99603	10.471	19.5179	3461.32	Rrbp1
	0.0760094	0.93752	12.179	22.5807	271.335	Phykpl
	0.0759417	0.99143	11.487	15.6835	645.416	Irf3
	0.0759141	1.0693	10.112	12.7954	190.65	AI846148
	0.0759003	1.0266	11.668	19.088	182.903	Rasal1
	0.0758666	0.9591	11.313	23.1706	1005.53	Tmem248
	0.0758295	1.001	11.726	20.4665	191.197	Zfp143
	0.0757043	0.96088	10.661	19.452	1390.2	Mia3
	0.0756429	0.95545	10.908	13.2752	9066.28	Dek
	0.0756379	1.0696	9.5899	20.2539	137.688	Ctnnal1
	0.0756281	0.9994	11.356	20.7172	3085.89	Acox1
	0.0755915	0.99796	11.395	12.7694	115.174	Tesk2
	0.075589	1.0171	9.6275	13.8042	24.774	Kif1c
	0.0755684	1.0263	10.618	13.3327	67.5282	Etv5
	0.0755654	0.99026	11.838	20.855	115.286	9130008F23Rik
	0.0755211	1.0412	10.059	16.0594	36.8321	Pmf1
	0.0754709	1.0279	10.217	12.4487	293.438	Zbtb7b
	0.0754059	0.99281	11.224	19.0565	768.322	Klhl24
	0.0753866	1.0013	11.457	23.2262	53.1553	Cep76
	0.0753764	1.0163	10.567	12.1483	320.365	Srxn1
	0.0753522	0.96968	10.172	15.4667	121.899	Eri2
	0.075097	1.042	10.621	22.1593	59.1102	Cacna2d1
	0.0750344	1.0045	10.835	13.506	101.54	Acad8
	0.074991	1.054	12.242	19.9162	848.875	Tnrc18
	0.074979	0.98575	11.415	20.3662	320.383	0
	0.0749498	0.97864	10.864	13.9947	1118.7	Smo
	0.0748906	1.0342	10.962	15.5876	141.155	Atpaf1
	0.0748878	0.95517	9.9649	13.7229	512.527	Suv39h1
	0.0748377	1.0079	12.176	21.2442	222.134	LOC102641972 /// Ptprj
	0.0748232	0.97159	10.103	15.6517	250.89	Pomk
	0.0747876	0.99317	11.595	12.4651	836.796	Msl2
	0.0747744	0.99395	10.642	13.0902	134.479	Fbxo45
	0.0747633	0.95317	12.395	23.0218	64.5825	Pibf1
	0.0746893	1.0257	12.441	22.1966	387.74	Pcgf6
	0.0746567	0.97374	10.382	13.1047	230.715	Zdhhc24
	0.0746065	0.9646	9.6811	17.4077	252.139	0610009O20Rik
	0.0745801	0.98923	12.128	13.2359	812.388	Rbm25
	0.074573	1.0132	10.169	13.9732	60.8048	Ing5
	0.0745469	0.92593	11.421	13.3464	3402.15	Rnps1
	0.074514	0.97467	12.003	20.7775	354.001	Prrg1
	0.0744901	0.93905	10.55	15.1703	605.127	Tars2
	0.0744782	0.99097	10.961	21.7445	554.283	Nfya
	0.0744724	0.96407	10.407	19.7138	1762.59	Ncor1
	0.0744606	0.95039	11.674	20.46	233.398	Golga1
	0.0744224	1.0079	9.6241	14.6228	1452.87	Mlec
	0.0743016	1.0115	10.421	15.7721	207.045	Nol9
	0.074293	0.96045	11.295	13.0275	614.728	Gart
	0.0742454	1.0006	12.228	23.307	3057.97	Lbr
	0.0742243	0.98172	11.04	16.4924	184.268	Nphp1
	0.0741884	1.0092	11.092	20.8773	351.861	AI661453
	0.0741833	0.99849	10.078	19.3726	246.551	Phf20l1
	0.0741395	0.95802	12.337	21.3015	730.838	6230416C02Rik /// Etohi1 /// Gm14288 /// Gm14306 /// Gm14431 /// Gm14436 /// Gm14440 /// Gm8898
	0.0741145	0.95251	11.084	12.2705	1069.1	Tmem248
	0.0740112	0.96744	11.056	14.2643	311.845	Dyrk3
	0.0739911	1.0027	10.18	18.7963	40.9779	LOC101056118
	0.07398	1.0214	10.92	19.7123	11636.7	Ttr
	0.0739569	0.93459	11.476	20.1011	95.8234	Dpy19l3
	0.0738363	1.0056	10.219	13.0581	25.53	0
	0.0738234	1.0577	11.254	13.0725	95.4332	Bnc1
	0.0737758	0.97848	11.225	17.9636	228.254	Pld2
	0.0736813	0.98786	11.578	22.619	761.143	C1galt1
	0.0736358	1.0072	12.144	22.0005	228.666	Thnsl1
	0.0736143	1.0194	10.147	13.4562	172.461	Pmm1
	0.073612	0.92001	10.633	18.6944	1305.06	Papd5
	0.0735787	0.99829	12.146	20.6625	490.495	Ezh1
	0.0735638	1.0016	11.538	22.6691	55.7285	Gm15417
	0.0735552	0.96599	11.06	20.2627	1903.06	Ptprk
	0.0735012	0.9873	11.849	22.2721	740.695	Slc35a3
	0.073434	0.97206	11.77	16.3346	238.415	Snupn
	0.0734016	1.0084	11.537	12.4285	141.346	Cep68
	0.0732935	1.005	10.795	18.9322	845.068	Pld1
	0.0732635	0.99432	10.121	14.7249	166.271	Anapc15
	0.0732405	1.0017	9.7531	13.4066	198.909	Suv420h2
	0.0731763	0.92788	10.48	20.2188	2811.02	Pkp2
	0.0731678	0.97575	12.189	23.3251	1143.02	Far1
	0.0731601	0.95923	9.7972	21.458	709.102	Ociad2
	0.0731324	0.9757	10.658	19.402	48.791	Mboat2
	0.0730846	0.96601	11.378	21.4984	248.734	Adipor2
	0.0730837	0.98483	10.944	22.2129	2393.91	H2-K1
	0.0730641	0.98016	10.194	15.1347	666.921	Chid1
	0.0730468	1.0336	10.664	12.9559	359.715	Ubqln4
	0.0730346	0.99157	11.458	19.8857	128.687	Vapb
	0.0730107	1.0266	10.351	19.6211	1783.79	Smarca4
	0.0729583	0.96478	11.554	13.7468	24232.2	Cks1b
	0.0729443	1.001	12.452	19.842	71.4956	Pla2g6
	0.0729269	1.0056	10.405	12.5692	104.115	Ikbkb
	0.072907	1.02	11.254	12.6218	791.42	Cdc23
	0.0728655	0.9329	9.9655	13.9166	2585.89	Ppp2cb
	0.0728503	1.0846	9.9579	13.0639	875.357	Nudt21
	0.0727798	1.0209	12.379	24.0012	245.846	Atg5
	0.072755	0.99008	10.582	21.4339	160.946	Fam120b
	0.0727092	0.94746	10.146	12.538	31.3578	E2f2
	0.0726809	0.95307	12.105	12.9595	419.092	Slc19a2
	0.0725953	0.99354	10.534	13.5721	3076.23	Fundc2
	0.0725818	0.98414	10.441	16.0395	1463.31	Lrrc40
	0.0725714	0.97259	11.901	20.6887	546.275	Kdsr
	0.0724873	0.91338	12.233	15.5088	1650.14	Mrpl11
	0.07246	1.0132	10.673	20.6067	290.919	Dlg3
	0.0724031	0.98935	12.118	20.9029	67.3839	Abcb6
	0.0723958	1.0397	11.499	19.888	183.563	Slc37a1
	0.0723749	0.99098	12.029	21.7566	202.344	Abhd13
	0.0722308	1.0011	11.274	12.9515	465.093	Ece2
	0.072213	0.96874	10.29	14.7942	1563.13	Siva1
	0.0721725	0.96233	12.045	21.8265	99.3259	Plod1
	0.0721412	1.0127	11.822	23.1633	193.16	Mmachc
	0.0721079	1.0077	11.574	23.4069	844.18	Scarb2
	0.071976	1.0164	11.657	23.3604	300.239	Ralgps2
	0.0719671	0.93675	12.104	16.8846	245.857	Ing3
	0.0719264	0.91385	11.12	13.1916	4200.4	Nop10
	0.0718283	1.0476	12.015	15.9696	391.405	Pagr1a
	0.0717298	1.0024	11.493	19.2224	606.972	Dfna5
	0.0716404	0.93679	9.5442	19.1591	1259.65	Cirh1a
	0.0715955	0.99525	11.592	21.3771	974.698	Tmem64
	0.0715736	0.99552	11.217	13.7133	262.594	Tcof1
	0.0715313	0.98348	11.431	19.5022	1453.13	Scarb2
	0.0715199	0.98912	10.757	22.4808	201.846	Emc1
	0.0715116	0.94088	9.6515	17.6625	1196.98	Tex30
	0.0715087	0.97582	12.082	18.5213	427.808	Ehbp1l1
	0.0714895	1.0905	11.279	21.0871	99.2173	Mknk1
	0.0714545	0.99378	12.106	23.6806	871.071	Dnajc3
	0.0713843	0.99535	11.616	22.5086	164.386	Cadm4
	0.071289	0.96924	10.399	16.1804	2980.83	Dcun1d5
	0.071271	1.0396	11.673	12.2779	44.683	Rnf146
	0.0712129	1.0547	11.305	18.5946	153.635	Mprip
	0.0711974	1.0157	10.396	13.68	813.794	Trabd
	0.0711879	1.0049	9.7517	16.9734	209.142	Slc7a6os
	0.0710897	0.98064	11.314	22.7434	1305.81	Tnfrsf21
	0.0709421	1.029	10.507	12.0272	635.729	Capn5
	0.0709389	1.0036	9.802	16.4637	454.081	1700052N19Rik
	0.0708012	1.0076	11.844	12.2418	301.633	Dctn4
	0.0707504	1.0148	11.401	12.2201	164.74	Katnb1
	0.0707287	0.9605	11.31	22.2243	2334.44	Arl5a
	0.0707197	0.99446	11.708	12.8794	1606.88	Rfc4
	0.0706374	0.97146	10.459	19.929	8876.04	Actn1
	0.0705743	1.0223	12.118	18.4259	450.872	Mta3
	0.0704868	0.98923	10.416	14.6369	492.149	Srd5a3
	0.0704461	1.0863	10.536	21.1505	223.609	Slc25a23
	0.0704077	1.0543	9.9184	12.2811	122.981	Cyb5d2
	0.0703854	1.099	11.99	22.1568	186.291	Nol9
	0.0702897	1.0611	11.418	12.0934	184.166	Adora1
	0.0702546	1.0687	10.974	16.1204	5695.57	Cdipt
	0.0702068	0.91064	11.56	23.2304	955.036	Arf4
	0.0701821	0.96051	11.248	13.1681	3925.5	Mcm4
	0.0701084	0.98151	11.571	20.4495	402.719	Clybl
	0.0700048	1.0419	10.986	14.8689	204.92	Brms1
	0.0699853	1.0247	10.206	14.7809	525.625	Vat1
	0.0699724	1.0464	12.258	22.2944	339.077	Tmem33
	0.0699688	0.99872	11.679	12.3069	582.946	Fra10ac1
	0.0699486	0.94362	9.9804	14.8527	5385.38	Taf10
	0.0699131	1.0157	11.372	12.0015	505.227	Trim44
	0.0698882	1.0426	10.849	13.8005	40.7651	Gm2832 /// Gm8267
	0.0698381	1.0957	12.018	12.4177	422.663	9030624J02Rik
	0.069803	1.0399	9.7119	12.6752	116.127	Aldh3b1
	0.0697151	1.0848	11.312	13.362	1887.31	D17Wsu92e
	0.0696668	0.97604	10.432	21.8949	367.837	Trmt1l
	0.0696386	1.0536	11.552	22.7905	124.968	Traf6
	0.0696259	0.96528	11.031	13.269	667.424	Surf6
	0.0696041	0.97846	12.391	23.1523	964.655	Zfp148
	0.069589	0.97866	10.183	19.5623	3265.75	Zfp106
	0.0694693	1.008	10.391	15.4319	2271.54	Anapc16
	0.0693777	0.98586	9.5352	16.9604	243.165	Bdnf
	0.0693408	0.98937	11.676	17.1008	4654.4	Atg3
	0.0693373	0.98539	10.925	14.4176	766.312	Zfp277
	0.0692708	1.0979	10.059	21.7068	1173.8	Hmgcr
	0.0691994	0.9651	12.153	20.2843	1436.25	Cpq
	0.0691966	1.0058	10.5	13.9672	117.662	Osgin2
	0.0691612	0.98439	10.161	14.3112	1815.3	Mob1a
	0.0691429	0.96224	10.189	18.2393	1378.91	Zwint
	0.0691128	0.973	11.148	13.9293	14764.9	Ccng1
	0.0691103	0.95514	11.624	19.4058	2753.28	Nr3c1
	0.0691063	0.9819	9.7405	15.7582	569.673	Htra2
	0.0690934	0.96644	11.108	19.0851	1229.93	Nfkb1
	0.0690128	0.94294	11.259	14.3512	14682.8	Gm15453 /// Rbm3
	0.0690073	1.0063	12.048	23.8029	91.9671	1700052K11Rik
	0.0689881	1.0673	11.272	13.0668	32.1447	Slc9a9
	0.0689611	0.97667	11.706	19.8937	421.31	Slc22a5
	0.0689249	1.0323	11.874	22.0583	63.4865	LOC102642487
	0.0689161	0.9846	11.577	20.1197	611.323	Rnf19a
	0.0689118	0.94566	10.851	15.1736	311.267	Zfp191
	0.0688659	0.96438	11.233	16.677	2341.54	Emc2
	0.0688448	0.95299	11.79	14.9524	1447.31	Mrpl4
	0.0686924	0.97753	11.624	18.4817	3912.22	Tor1aip2
	0.0686614	1.0102	12.094	20.2464	641.059	Tec
	0.0686596	1.0127	12.249	24.1666	377.427	B4galt7
	0.0686573	0.98011	10.021	15.1508	661.459	Mis12
	0.0686219	1.0327	10.07	18.0381	381.977	Pxdn
	0.0685762	0.97241	10.34	13.6282	159.913	Hoxb3
	0.0685475	1.0337	10.147	13.411	49.4023	Elk1
	0.0684644	0.96174	10.694	15.0852	1664.63	Wtap
	0.0684491	0.96234	10.579	13.9599	6834.57	Elovl5
	0.0684433	1.0541	11.326	18.4662	1294.21	Sec23ip
	0.0684347	1.0253	10.642	12.0331	150.032	Cpsf6
	0.0683605	1.0328	10.579	15.3444	145.382	Isy1
	0.06834	0.98262	11.373	12.5602	523.471	Nbn
	0.0683107	0.98451	10.435	13.4401	62.4675	Kctd12b
	0.068285	0.97268	10.24	16.3486	1504.69	Bloc1s2
	0.0682835	0.98997	11.323	20.675	559.022	Pof1b
	0.0682748	1.0304	10.059	21.3388	430.672	Adck4
	0.0680644	1.0484	10.557	13.343	144.645	Adal
	0.0680541	0.97744	12.479	12.915	939.371	Aars /// Exosc6
	0.0680459	1.0176	12.082	20.7488	985.158	Neu1
	0.0679855	0.95507	11.946	12.2781	412.294	Ttc32
	0.0679762	0.97516	11.841	13.1902	271.113	Skp2
	0.0679572	0.95561	10.312	16.5805	910.19	Paip2b
	0.0679324	0.99228	11.237	19.9074	1545.15	Ablim1
	0.0679241	1.0088	10.298	14.9755	270.44	Chchd5
	0.0679226	1.0035	10.293	14.5867	3230.73	Nop58
	0.0678963	0.96335	12.234	17.1553	910.123	Atp13a1
	0.0677775	1.0938	10.896	14.9801	1363.93	Nudcd2
	0.0677665	0.99152	11.996	21.4016	2385.01	Coro2a
	0.06776	1.025	11.78	23.5544	68.3855	Dido1
	0.0677229	1.0142	12.397	18.2929	489.702	Ube3b
	0.0677179	1.0472	10.517	12.0423	358.369	Slc19a2
	0.0676724	0.97135	11.534	12.7801	927.764	Nucks1
	0.0676306	0.96859	12.155	17.2003	22.6859	Abcc5
	0.0676071	1.002	10.423	12.2099	1487.83	Cxxc5
	0.0675893	1.0138	10.679	13.4712	1035.4	Pip5k1a
	0.0675512	0.98953	12.338	17.1292	205.72	Arhgap22
	0.0675096	0.96131	11.36	21.6385	25196.4	3930401B19Rik
	0.0674823	0.93846	10.049	15.7455	139.382	Pet112
	0.0674654	1.06	12.178	15.0011	71.4855	Pkn3
	0.0674418	1.0265	11.72	16.4468	365.649	Ivd
	0.067416	1.0203	11.25	21.3316	75.5043	Ctif
	0.0673864	0.98747	10.002	14.3464	2229.5	Hif1a
	0.0673299	0.95786	10.557	14.372	2202.23	Prps1 /// Prps1l3
	0.0672654	1.0007	10.603	13.2269	277.658	Sgk3
	0.0672418	0.98787	9.963	14.5932	577.408	Mesdc1
	0.0672287	0.94633	12.073	12.6727	978.095	Apoo
	0.0671985	1.0163	10.096	14.1193	102.654	Vrk2
	0.0671726	0.94589	12.492	17.0221	2400.06	Scamp1
	0.0670934	1.0758	10.996	13.2526	317.468	2010107G23Rik
	0.0670661	1.0084	10.905	14.2189	365.967	Fam118b
	0.0670566	1.0111	11.038	21.6724	38.132	Ift81
	0.0670413	1.0149	11	19.3535	858.188	Gm20300
	0.0670291	1.0028	12.247	20.1704	470.363	Thra
	0.0670173	0.9722	11.125	15.1465	5902.95	Srsf7
	0.0669944	0.9825	11.454	13.1635	2001.84	Actl6a
	0.0669608	0.9968	12.114	20.1211	1472.83	Mvp
	0.066869	1.0301	10.882	13.3559	318.055	43353
	0.0668563	1.0095	11.516	15.5994	1776.83	Ctla2a /// Ctla2b
	0.0668385	0.98881	10.269	19.6029	110.311	Bche
	0.0667051	0.99995	11.474	19.5964	2058.25	Gda
	0.0666558	0.99837	10.638	18.1514	97.0959	Dennd3
	0.0666415	1.0843	10.578	20.3016	22.3918	Otub2
	0.0665837	1.0985	12.036	20.3005	125.905	Aldh18a1
	0.0665576	0.98204	10.843	14.14	1105.51	Sf3a3
	0.0665456	0.97787	9.636	13.536	3625.79	Cyb5b
	0.0665415	0.99703	11.014	21.7106	561.454	Slmap
	0.0664297	0.99285	10.937	19.3466	348.639	Aasdhppt
	0.0664123	1.0248	9.8019	14.3977	834.304	Trim35
	0.0663282	0.91085	11.32	13.2827	1011.91	Ncbp2
	0.0662901	1.0664	10.307	20.5111	119.988	Ccl7
	0.0662672	1.012	10.964	14.9266	267.028	Nfxl1
	0.0662542	1.0092	10.549	13.9496	82.1925	Zfp839
	0.0662405	1.0109	11.432	22.6049	429.224	Mpzl2
	0.0661312	1.015	10.613	19.8618	17854.8	Cp
	0.0660903	1.0122	10.148	19.6266	424.328	Gys1
	0.0660642	0.93063	10.204	13.6431	705.98	Rfc3
	0.0660163	1.0402	11.463	20.5248	192.483	Stard5
	0.0658616	1.0147	11.241	21.8499	44.4963	Hsd17b14
	0.0658497	0.95527	10.372	12.8646	280.809	Ppapdc2
	0.0658406	0.99047	10.125	20.389	3633.32	Plac8
	0.0657955	0.95747	9.6061	12.3658	140.903	Tlr1
	0.065752	1.027	11.853	21.075	102.33	Ntn4
	0.065738	1.0516	10.742	12.4011	271.423	Nfil3
	0.0657238	0.9719	10.156	14.8081	9454.72	Cald1
	0.0655949	1.0904	10.88	16.4542	1515.85	Myc
	0.0655729	0.99217	10.614	20.1563	1055.44	Myo15b
	0.0655481	1.004	10.731	14.0066	58.4334	Ndufab1
	0.0655273	0.97852	10.061	21.4023	391.898	Ap1g1
	0.0654768	0.97461	12.074	19.064	2151.75	Ppm1b
	0.065473	1.0167	11.366	21.4694	206.357	Gata5
	0.0654639	1.0172	11.007	12.0867	1216.91	Ywhag
	0.065452	1.0139	10.522	19.2087	1806.7	Kidins220
	0.0654243	1.0271	10.358	19.3763	95.8696	D3Ertd254e
	0.0654049	0.99981	10.697	12.5081	378.687	Il4ra
	0.0653679	0.94266	11.155	16.9826	467.354	Clcn7
	0.0653547	1.038	11.438	23.2106	324.904	Angel2
	0.0653202	1.0215	12.348	23.9039	983.402	Irak1
	0.0652768	0.95509	10.013	17.4935	4517.99	0
	0.065251	0.96147	11.13	22.4664	578.443	Enox2
	0.0651361	0.946	10.615	20.358	2923.39	Hnrnpul2
	0.0651266	0.96891	9.9067	15.3732	2605.36	Mdm2
	0.0650996	1.0994	9.958	17.1278	321.231	Hdac5
	0.0650538	1.0017	10.166	12.6482	402.405	Vps26b
	0.0650525	0.99053	11.657	12.5767	82.4873	Atl2
	0.0650373	1.046	12.241	20.9853	368.681	Deptor
	0.0650145	0.99023	10.767	14.122	232.6	Nipa1
	0.0649605	1.0975	11.511	20.9183	12379.8	Aplp2
	0.0648966	0.94736	9.8813	16.1996	343.962	Taf5l
	0.0648745	1.0038	10.864	14.248	94.1325	Ptms
	0.0648595	0.95261	12.465	18.5774	305.414	Vdr
	0.0648459	1.04	10.306	13.5348	901.522	Ikbkg
	0.064731	0.9918	12.233	20.6946	237.704	Ppargc1a
	0.0647242	0.98688	10.856	13.7085	326.462	2310047M10Rik
	0.0646825	0.96678	11.356	13.8397	270.623	Bsdc1
	0.0646813	0.90935	10.998	12.4557	220.617	Dgcr8
	0.064645	1.0799	11.396	17.359	2110.91	Tars
	0.0646312	0.983	10.365	19.8377	329.005	Ssh2
	0.0646235	1.0252	12.308	15.9772	49.8054	Ilkap
	0.0645827	0.98989	12.105	19.4106	334.486	Smad5
	0.0645817	0.982	9.8099	16.4458	310.645	Lrrc14
	0.0645599	0.99369	12.367	20.6566	167.99	Rnmt
	0.0645495	1.0065	10.691	12.0837	569.145	Cant1
	0.0645377	0.93159	10.984	18.8018	368.56	Wdr55
	0.0645255	0.96967	9.837	16.3217	812.021	Usp39
	0.0645057	0.98529	12.159	22.0575	2316.2	Klf3
	0.0644967	1.0269	10.011	15.4574	99.0718	Orc2
	0.0644903	1.0213	9.7441	12.7636	1197.33	Zdhhc5
	0.0643996	1.006	11.743	22.6763	781.806	Paip1
	0.0643954	1.0504	12.104	14.8689	32.0862	Polh
	0.064387	1.0696	10.723	20.7961	50.7836	Ptpdc1
	0.064387	0.95725	11.152	19.6277	369.516	Ints3
	0.0643725	1.0448	10.263	12.5102	1115.26	Cdc42se1
	0.0643438	1.0235	11.624	13.9547	1141.4	Cnp
	0.0643155	1.0644	11.792	21.735	160.447	Zfp367
	0.0642715	1.0753	12.383	16.8686	409.98	Slc20a1
	0.0642397	1.0197	12.274	20.8288	389.572	Zdhhc18
	0.0641762	0.97904	11.39	22.4364	752.241	Trappc13
	0.0641626	1.0566	9.8147	13.6857	250.161	Tnpo2
	0.0641305	0.95076	11.054	19.2886	1456.56	1700020I14Rik /// 1700020I14Rik
	0.0641197	0.98195	9.5043	14.2437	568.967	Entpd5
	0.0640764	0.99113	11.233	20.9163	396.87	C2
	0.0640499	1.03	10.779	12.3656	1126.72	Sgpl1
	0.0640259	0.99281	11.991	21.1311	137.538	Zmym3
	0.0640209	1.0383	12.47	14.4468	27.8109	Git2
	0.0639364	0.99564	11.946	14.6308	217.538	Tmem201
	0.0638498	1.0139	11.884	20.6842	184.759	Polr3b
	0.0638496	0.98364	10.263	20.0212	405.766	Unc13b
	0.0637723	0.97926	11.048	12.7022	70.4851	Xylt2
	0.063766	0.98614	10.871	15.7994	1155.35	Atxn7l3
	0.0636707	0.99643	11.663	21.8582	82.0063	Gm12942 /// Zmym6
	0.0636504	0.97064	10.426	15.2827	1292.4	Eif2d
	0.0636363	1.0012	12.235	22.2055	572.314	Dab2
	0.0636347	0.96606	11.898	22.2099	626.64	Klhl24
	0.0636262	1.0031	12.25	23.8969	182.856	Stx17
	0.0635825	0.98462	11.27	21.7707	569.748	Entpd5
	0.063575	0.98059	10.541	20.0752	792.827	Myo1e
	0.0635271	1.0006	10.286	14.8704	1302.78	Tcf3
	0.063389	0.96728	10.309	19.4331	1904.59	Psme4
	0.0633782	0.97133	9.5088	19.4408	201.296	Mlxip
	0.0633727	0.99728	11.812	20.6644	265.395	Tprn
	0.063368	1.0071	11.257	22.5362	701.331	Map4k5
	0.0633666	0.95679	11.506	19.2734	297.908	Srgap2
	0.0631698	0.99624	10.681	21.5844	210.202	Liph
	0.0631112	1.0405	10.088	21.9504	34.6785	Usp11
	0.0630618	0.99526	10.65	15.1914	1479.76	Dbndd2
	0.0630522	0.96802	11.576	21.9155	223.447	Ndrg4
	0.0630309	0.97918	11.918	22.0604	341.8	AU040320
	0.0630305	1.0212	11.408	22.8862	25.5318	Clcc1
	0.0630258	0.94429	10.266	18.386	131.816	Stx2
	0.0629735	1.0305	10.659	22.6551	340.969	Cd2bp2
	0.0629483	1.0159	12.343	23.439	199.697	Dcun1d3
	0.0628222	1.0786	11.376	12.6468	567.443	Commd4
	0.0627881	1.0411	11.542	13.1759	216.385	Lancl2
	0.0627765	0.96159	9.7606	14.6011	177.019	Ccdc125
	0.0627406	1.0484	10.509	15.0631	247.999	Tyw5
	0.0626869	0.99377	11.751	18.5917	494.457	Acadsb
	0.0626177	1.0965	12.276	21.6556	25.7528	Nin
	0.0626097	1.0204	10.018	15.3285	9723.41	Wfdc2
	0.062554	1.0446	10.285	13.374	131.253	Lif
	0.0625524	0.97723	11.015	13.5659	634.636	Acin1
	0.062546	1.0404	12.132	19.3904	202.174	Scd1
	0.0624822	1.0123	10.562	20.9364	246.278	Tef
	0.0624435	1.0477	9.9237	13.3065	39.9593	Dancr
	0.062387	0.9921	9.736	15.1585	309.459	Acp6
	0.0623756	1.022	11.626	20.919	61.1682	Rdh13
	0.062367	1.0154	10.945	19.6177	1284.49	Fam168a
	0.0623638	0.98161	11.228	18.4202	25.4712	Cstf2
	0.0623518	0.97484	10.152	13.4632	220.484	Cgnl1
	0.0623383	1.0355	10.769	19.3935	29.0005	Apol7a
	0.0621659	0.97843	11.985	18.891	1140.59	Elk4
	0.0621594	0.97905	10.185	19.4113	128.701	Phf3
	0.0621574	1.0446	11.393	18.0652	625.026	Pim3
	0.0620821	1.0048	9.868	14.1594	727.875	Suds3
	0.0620266	1.0466	11.965	20.6847	3591.04	Cyp4b1
	0.062015	1.0193	10.12	12.6914	37.4554	Ids
	0.0620058	1.0057	9.7052	14.6094	125.569	Vps33a
	0.061987	1.0568	10.077	18.1386	312.556	Nob1
	0.0619634	1.0602	10.546	15.2701	384.711	Mllt1
	0.061935	1.0385	11.207	18.2619	842.625	Man2b1
	0.0619179	0.99969	11.49	20.4067	540.199	Fuca1
	0.061904	0.98207	10.434	13.6667	694.689	Bpgm
	0.0618585	1.0509	9.8949	15.8027	207.467	Vegfc
	0.0618229	1.0806	12.384	22.2943	149.1	Mapre3
	0.0617863	1.0115	9.8484	20.498	275.967	Gm3650 /// Spg11
	0.0617738	0.96678	11.012	21.444	2508.67	Gng12
	0.0617731	1.0017	11.068	14.5985	165.878	Tspan6
	0.0617679	0.97238	11.394	19.0994	2414.13	Slc35f5
	0.0617643	0.96868	12.15	20.0585	1311.11	Gcnt2
	0.0617538	0.99167	9.9458	12.0997	691.293	Cbx5
	0.061715	0.99986	10.593	22.0992	521.915	Nr3c1
	0.0616495	1.0328	12.06	12.8142	140.488	Rrp1b
	0.06152	1.0785	11.523	14.922	34.2393	Ccl9
	0.0614796	0.98138	12.461	18.9034	786.537	Kras
	0.0614148	0.94559	10.727	14.8737	12732.4	Txnl1
	0.0613593	0.99986	10.68	18.3229	764.22	Cpsf1
	0.0613214	1.0092	11.501	13.6297	854.644	Fkbp7
	0.061296	1.0466	12.356	20.1048	657.694	Sft2d2
	0.0612534	1.0432	11.954	12.9973	126.576	Brf1
	0.0612501	1.0012	11.644	20.1489	245.42	Thra
	0.0612453	1.013	12.423	23.1608	136.879	Rhobtb3
	0.0612341	0.97076	10.679	21.2323	369.533	Gramd3
	0.0612278	1.0048	12.371	19.6082	302.01	Atp9a
	0.0611744	1.04	11.478	21.623	475.951	Pphln1
	0.0611683	0.96785	10.149	15.2026	1424.3	Gatad1
	0.0611377	0.997	12.444	19.0903	846.745	Kiz
	0.0610769	0.99921	11.213	16.6061	48.3587	Gatsl3
	0.061076	1.0579	10.486	19.8497	9759.31	Sult1a1
	0.0610712	0.95485	11.19	16.983	1415.04	Nupl1
	0.0610521	1.0279	11.431	13.6087	176.292	Rrp1b
	0.0610257	1.0202	9.8651	15.9858	439.848	Arf2
	0.0610107	0.97166	11.157	13.5783	670.767	Med6
	0.0608647	1.0702	11.212	19.1495	880.444	Gpt2
	0.0608368	0.91622	11.751	20.1506	687.413	Safb
	0.0608278	0.9821	11.341	21.0024	346.519	Neurl4
	0.0608061	0.92708	11.197	18.4361	696.575	Arhgap35
	0.0607963	0.94989	9.7715	14.4027	39.157	Numbl
	0.0607174	0.96635	10.163	21.6456	755.434	Chd3
	0.0607065	1.0138	10.95	14.16	1375.96	Sh3bgrl2
	0.0606877	0.98335	10.681	20.1055	757.815	Lpin2
	0.0606511	1.0079	11.876	18.6202	693.672	Gsap
	0.0606251	0.94955	10.153	14.2044	1475.13	Sh3bgrl3
	0.0605685	0.98448	10.942	13.2323	644.031	Gna13
	0.0605024	1.0134	10.281	21.1609	283.665	Ralgds
	0.0604787	0.96551	10.936	14.507	3327.78	Gm12372 /// Taf9
	0.0604509	1.0359	10.04	20.2029	7882.1	Gja1
	0.0604505	0.9929	11.902	13.0422	845.683	Ggta1
	0.0603683	1.0179	12.185	12.0859	504.337	Tmeff2
	0.0603069	0.97131	11.93	19.7919	2028.03	Smad3
	0.0602944	1.0802	9.7961	19.6868	212.886	Arhgef17
	0.0602571	0.99826	9.6981	21.114	3448.56	Slco2a1
	0.0602437	1.0059	9.624	21.3829	429.887	Gapvd1
	0.0602267	0.99645	10.445	13.0795	1233.8	Tnfrsf1b
	0.0602135	1.0179	10.783	14.9998	203.914	Stau2
	0.0602042	0.9698	10.779	13.3186	417.047	Acp2
	0.0601754	1.0204	11.968	12.56	464.742	Ctu1
	0.0601588	0.98661	10.03	16.7119	22.9007	Bcl7c
	0.0601445	1.0226	11.546	21.6747	97.8909	E430018J23Rik
	0.0601385	0.98562	10.346	15.6544	153.569	Ripk3
	0.0601195	0.99129	11.08	21.059	346.943	Gata5
	0.0600985	0.98725	11.176	18.9555	4044.36	Ano6
	0.060093	1.0512	12.025	18.913	273.579	Arhgef11
	0.0600804	1.0079	11.927	22.043	281.596	Vav3
	0.0600592	0.98252	10.963	19.3735	5904.17	Uba1
	0.0600436	0.99502	12.144	20.1179	528.316	Chpt1
	0.0600126	0.90433	10.903	14.1429	17928.2	Rpl18
	0.0599627	0.99749	10.605	14.0099	155.427	Rab11fip1
	0.0599547	0.97942	10.262	13.6961	216.453	Pank1
	0.0599362	1.0275	10.845	13.0108	100.687	Efna5
	0.0599156	1.0347	10.92	18.512	34.8257	Tmem8
	0.0598764	0.9902	10.098	14.4608	636.511	Actr6
	0.0598703	0.98497	9.979	13.788	377.015	Atp2c1
	0.0598642	1.088	12.223	21.866	262.735	Map4k5
	0.059843	0.94425	10.945	13.1803	749.829	Map4k4
	0.0598226	1.0041	11.709	14.5003	285.982	N6amt2
	0.0597673	0.98473	12.212	12.2304	1883.17	Pbdc1
	0.059754	0.90406	12.256	15.9274	248.221	Cgref1
	0.0597513	0.99869	10.309	19.9076	265.219	Opa1
	0.0597306	1.0027	12.473	19.7128	393.869	Icmt
	0.0596532	1.0578	11.204	12.9999	516.016	Bcam
	0.0596528	1.0465	10.265	20.8523	1029.46	Tmem2
	0.0596264	1.0147	10.618	18.7362	144.792	Dicer1
	0.0596042	1.0261	10.93	12.0956	1146.43	Tstd2
	0.059601	1.0177	12.449	13.9198	361.739	Syap1
	0.0595386	1.0312	9.6362	20.9521	2600.4	Ap2b1
	0.0594762	1.095	10.644	21.3207	328.098	Rassf10
	0.0594397	0.9962	12.422	23.0769	900.744	Jak1
	0.0593818	1.0457	11.39	20.7577	118.841	Zfp142
	0.0593604	1.0331	10.561	12.8837	43.3252	Aqp8
	0.0593336	1.0371	10.857	13.734	262.435	Stam
	0.0592847	1.0106	10.125	18.7005	60.4912	9030624J02Rik
	0.0592231	1.0317	10.657	15.7193	89.5022	Ercc4
	0.0591383	1.0236	11.809	16.9348	217.291	Ppp1r16a
	0.0589332	0.97788	10.39	21.4663	171.54	Mcur1
	0.0589323	0.9534	11.087	14.1619	3839.32	Pdcl
	0.0588951	1.0151	11.819	21.1165	513.218	Zdhhc17
	0.0588217	1.033	10.453	12.7291	666.692	Fam120a
	0.0588141	1.0093	10.661	15.6262	906.517	Larp7
	0.0588127	1.0186	11.339	13.0779	464.015	Plekhh3
	0.05878	1.0086	10.991	19.1155	313.157	Stk10
	0.0587663	1.046	12.467	20.515	49.7258	Ccdc173
	0.0586957	1.0883	10.015	13.6626	885.107	Esrra
	0.0586932	1.0352	11.028	13.0777	374.046	Nelfcd
	0.0586741	1.0078	10.901	12.1964	160.708	Casp7
	0.0586713	1.0901	10.692	12.4463	669.8	Gtf2h4
	0.0586692	1.0332	9.5273	18.0194	3187.63	Khdrbs1
	0.0586417	0.98532	9.8257	21.1591	1053.72	Chmp4c
	0.0586025	1.0071	12.005	17.5193	34.7426	Epha7
	0.0585524	0.97782	12.429	14.155	233.104	Srpk1
	0.0585428	1.018	10.075	15.3664	102.431	Nudt6
	0.0584963	0.9992	10.099	22.0758	388.503	Sh3d19
	0.0584744	0.98178	11.855	19.8612	91.924	Adck1
	0.0584533	0.95398	9.7372	18.0509	427.486	Htra2
	0.0584099	1.0191	9.9897	14.5949	1448.35	Ccnd2
	0.0584082	1.0496	10.763	22.125	316.801	Yy1
	0.0584081	0.98608	10.8	12.7526	421.723	Chm
	0.0584008	1.0123	10.912	19.1304	1450.02	Scaf11
	0.0583838	1.0059	9.6964	16.9212	275.186	Tia1
	0.0583736	1.0274	11.317	13.3609	2059.56	Lsm6
	0.0583542	0.99581	10.88	22.1845	254.936	Gpr137b /// Gpr137b-ps
	0.0583202	1.011	10.6	22.1893	484.258	Ipp
	0.0583134	0.98975	10.095	20.4979	334.215	Megf8
	0.0582554	0.98777	10.764	19.5518	5094.47	Bhlhe40
	0.0581886	0.95056	11.843	20.2766	7387.36	Tmbim1
	0.0581676	0.96499	11.239	19.4589	477.963	Epm2aip1
	0.0581396	0.97631	11.309	19.2736	22541.9	Bicc1
	0.058096	1.0066	9.6309	14.5029	1778.54	Sec22b
	0.0580917	1.0046	11.5	12.0166	277.372	Ncoa7
	0.0580642	1.0184	9.8817	15.1728	233.648	Pmm1
	0.0580572	1.0438	12.01	21.7918	26.3575	2700008G24Rik /// LOC102640169 /// Xkr6
	0.0580433	0.99506	12.064	17.1228	65.1065	Hcn2
	0.058018	1.0194	10.163	13.5733	214.913	4930430F08Rik
[truncated: 3,285 more rows]

## Sheet: ~24h genes
Decay rate between 0.9 to 1.1; period between 20.5h and 23.5h	Relative amplitude	Decay rate	Period	Phase	Mean expression	Gene name
	0.99916	0.94821	21.99	19.0032	2673.44	Nr1d2
	0.989308	0.94987	22.329	19.0888	158.359	Nr1d2
	0.904229	0.98521	25.661	21.3955	163.846	Per2
	0.889314	0.95484	21.943	30.0684	309.587	Arntl
	0.847497	0.97242	22.572	19.8877	246.278	Tef
	0.843637	0.99004	22.219	19.0521	1843.66	Dbp
	0.780218	0.95356	20.916	30.4768	1910.29	Ivl
	0.749687	1.0019	22.179	19.1164	913.661	Dbp
	0.718068	0.98852	22.426	19.7457	664.227	Tef
	0.656305	0.95328	20.695	30.7178	5557.17	Ivl
	0.60593	0.92524	22.751	32.7602	28.5475	Mtx3
	0.596982	1.0216	22.288	27.0215	469.797	Cry1
	0.595259	1.0119	22.643	16.8316	169.59	Nr1d1
	0.536145	0.97804	22.916	27.3665	53.3475	Lonrf3
	0.515206	0.94405	22.261	13.062	127.747	6720427I07Rik /// 6720427I07Rik
	0.476282	0.96537	23.381	20.7848	119.988	Ccl7
	0.472713	0.9879	23.233	21.0622	4893.87	Tspan4
	0.464794	0.92411	22.361	32.8278	36.2698	0
	0.45247	0.93464	23.245	33.2338	312.834	Ldhd
	0.429041	0.96013	25.095	20.6257	74.6735	Per1
	0.399258	0.92076	23.237	20.0368	250.129	Ung
	0.393558	0.97669	25.1	20.5361	443.797	Cry2
	0.38827	0.91271	21.874	32.3276	32.2894	2310001H17Rik
	0.38169	0.90633	22.178	30.2994	3579.76	BC005512 /// F630007L15Rik /// Gm6958
	0.367302	0.91249	22.421	32.6136	92.8175	Mbd5
	0.360621	0.91754	21.773	21.2977	102.229	1700025G04Rik
	0.350199	0.92549	22.718	21.5725	300.983	Chek1
	0.32015	0.97075	23.137	21.0176	281.649	Wee1
	0.318552	0.97293	22.843	20.6949	559.877	Wee1
	0.316629	0.97291	23.302	17.9823	140.076	Aoc1
	0.312429	0.93177	20.522	18.8834	262.402	Sord
	0.306079	0.92543	21.295	32.0908	47.9752	Pdlim5
	0.305897	0.97862	21.601	13.8908	92.8811	Ube2b
	0.302273	0.9772	21.935	30.3982	42.054	Rpgr
	0.293431	0.98387	23.471	33.5734	85.5806	Malat1
	0.29004	0.99532	23.253	13.5375	2298.44	Spink4
	0.28777	0.96982	23.44	19.9572	44.5007	Zmynd19
	0.284178	0.92163	20.842	17.7595	592.798	Pcx
	0.280121	1.0091	22.328	16.0145	3005.49	Serpine1
	0.276199	0.92322	21.379	12.9597	285.497	Atp8b1
	0.275625	0.94384	23.195	31.5208	86.0445	Glcci1
	0.273092	0.98552	21.097	29.8492	43.6519	Hebp2
	0.271011	0.9325	20.957	19.4461	289.841	Samd4
	0.270861	1.0432	21.928	26.8599	271.423	Nfil3
	0.270107	1.0266	20.901	15.3904	103.174	0
	0.265933	0.96631	21.666	29.4837	250.259	Gm3579
	0.26023	0.97604	21.006	27.5599	60.5204	Edrf1
	0.258278	1.0376	21.329	16.4367	41.841	D330040H18Rik
	0.257023	0.93888	21.017	13.2764	1578.14	Ogt
	0.254384	1	20.735	30.0547	55.5861	Gm2808 /// Tulp4
	0.2543	0.9256	22.695	20.9254	1815.73	Ide
	0.250655	0.94766	21.428	29.6988	1384.37	Zfand5
	0.249403	0.9693	23.183	32.9279	42.4894	Ogt
	0.248857	0.99758	21.337	29.2567	67.523	Slc23a2
	0.248554	1.047	20.906	27.7696	48.4426	Ypel2
	0.248186	0.92594	22.046	12.8493	1210.87	Il13ra1
	0.245552	1.0452	23.063	22.0362	4467.48	Psat1
	0.243874	0.96008	22.081	22.9522	1435.99	Gar1
	0.242512	0.94612	21.751	19.7367	133.948	Ydjc
	0.240899	0.95211	23.159	19.4064	508.669	Eef2k
	0.240727	0.93349	22.953	32.6975	250.217	Mapk1ip1
	0.238654	0.97959	22.891	15.6006	178.803	Igsf5
	0.234381	0.91221	22.695	19.3929	37.119	Uck2
	0.233424	1.0274	23.245	16.5531	21.2291	Crb3
	0.228093	0.94133	20.827	30.4034	411.674	Tspan14
	0.226727	0.94123	21.994	13.1368	4041.77	Ccng2
	0.225942	0.94219	22.349	21.6368	233.166	Nampt
	0.224296	0.90986	23.449	32.8172	109.311	Gna13
	0.222707	0.9451	21.123	23.8705	353.962	Ndc1
	0.221822	0.94709	21.56	29.2809	183.895	Lrp5
	0.221727	0.91422	22.167	31.3126	585.422	Pllp
	0.221208	0.99266	22.804	12.0382	31.4609	0
	0.216863	0.99636	21.764	22.0568	104.01	Rhebl1
	0.215198	0.95383	21.604	20.0457	500.72	Lin9
	0.214856	0.93429	21.157	18.6868	2462.86	Gcnt3
	0.21471	1.0846	23.101	25.6091	75.2056	Dus4l
	0.214582	0.95775	20.538	13.6138	4818.57	Neat1
	0.214421	0.9577	23.447	32.0957	839.265	Arrb1
	0.213584	0.95364	22.046	19.1784	315.043	Mfsd12
	0.21286	1.0242	20.996	26.1875	57.806	Nup214
	0.212543	0.92805	21.509	17.7756	788.218	Ralgps2
	0.21119	0.93766	20.897	18.8757	346.863	Birc3
	0.21097	0.94634	21.188	17.8053	151.633	Pcx
	0.210531	0.98805	20.728	19.5893	36.7964	E130308A19Rik
	0.209721	0.97268	21.922	17.5659	110.509	Camk1d
	0.209604	1.05	21.728	19.0544	42.5699	Aldh1l2
	0.209375	1.0169	22.329	13.3663	30.7171	D130084N16Rik
	0.208828	0.95588	21.456	29.7684	58.1081	Fam212b
	0.20865	0.9713	23.298	17.09	275.908	Arhgef28
	0.20853	1.0891	21.151	26.8609	480.659	Srrm2
	0.207222	0.98966	23.167	24.1241	153.758	Bmper
	0.206719	0.96583	21.322	28.9694	5748.19	Irf2bp2
	0.206575	0.9601	21.279	17.7738	82.0478	Hemk1
	0.204337	0.98898	22.666	29.944	1840	Fam210b
	0.203898	0.94417	22.135	19.3494	123.395	Pik3ip1
	0.203807	1.0289	20.734	26.7701	108.77	Dcbld2
	0.203787	0.9916	23.342	31.295	398.661	Cxxc4
	0.202336	1.0514	21.983	17.443	45.3583	Reg4
	0.202237	0.9626	22.067	24.0388	359.42	Alg8
	0.201405	0.90176	21.111	23.3395	2593.08	Pea15a
	0.197799	0.98425	20.868	28.1404	560.458	Irf2bp2
	0.197661	1.0134	20.858	28.738	532.165	Tmcc3
	0.196621	0.93362	21.151	18.5186	151.713	Mb21d2
	0.196571	0.90457	22.868	32.0476	243.322	Zfyve1
	0.195743	0.94599	22.685	30.8166	29.4232	0
	0.19451	0.94667	21.417	30.25	6697.96	Zfand5
	0.194188	0.91442	21.431	18.6418	331.297	Ccny
	0.193869	0.98162	22.627	18.6285	5094.47	Bhlhe40
	0.193498	0.98273	21.62	31.8876	79.9676	Lrrc49
	0.192807	0.97834	23.196	20.6031	105.017	Rad51c
	0.192046	0.94195	22.271	19.4874	68.9115	Mios
	0.190836	0.99722	22.265	15.6053	26.1618	Plet1os
	0.190605	1.0353	23.088	14.4129	54.8484	0
	0.189839	0.9267	22.106	33.0387	263.951	Khnyn
	0.189106	0.96947	22.584	19.1102	2897.95	Sord
	0.188108	0.9299	22.772	16.3069	87.4766	0
	0.186033	0.92915	21.064	31.4042	7989.98	Stom
	0.185287	0.96986	21.395	29.5717	4203.96	Zfand5
	0.185166	1.0572	23.154	14.8249	21.9619	0
	0.185073	0.99701	23.111	25.3697	87.1773	Hmgb2
	0.183762	0.99167	21.345	18.5393	65.3901	Cfi
	0.183281	1.0847	21.439	32.8328	162.199	Gale
	0.182446	0.97813	21.304	18.8818	83.9326	Adam15
	0.182034	0.98902	22.663	17.8562	6764.1	Anxa7
	0.181587	0.97944	22.99	18.7571	888.391	Tenc1
	0.181412	0.972	21.113	24.035	54.8188	Sass6
	0.181292	1.0108	21.153	20.4071	329.049	Alad
	0.180005	0.97928	22.575	24.8489	46.7499	Mybl2
	0.179128	0.90893	20.747	17.3158	498.684	Nostrin
	0.178364	0.99219	21.603	30.2613	148.83	Fam168a
	0.177639	0.96821	21.913	19.7834	57.7935	Gpatch4
	0.177253	1.0046	21.759	21.9523	116.173	Icam1
	0.17672	0.95054	22.398	30.6216	213.773	Rtn4rl1
	0.175803	0.92923	22.666	32.2188	647.223	Acvr2a
	0.175466	0.96145	23.061	20.8336	50.3859	Angel1
	0.17541	1.0163	21.792	29.3232	242.392	Mum1l1
	0.175197	1.0512	21.189	27.0854	46.8867	Phf2
	0.175114	0.99112	22.536	20.3252	1488.86	Dkc1
	0.174593	0.99663	21.318	29.9562	26.3045	Htatsf1
	0.173377	0.96393	21.289	25.6013	66.116	0
	0.173299	1.0282	22.149	26.9438	43.3389	Nmt2
	0.171754	0.91721	21.202	21.3978	37.4314	Tsc22d3
	0.171634	0.96797	22.958	21.9032	196.697	Ndc1
	0.171371	0.98436	21.259	29.7203	1989.01	Fam210b
	0.170604	1.0243	22.249	24.8148	33.9324	Lins
	0.17003	1.0099	22.881	33.1607	2688.23	Gjb1
	0.16982	0.98074	21.366	30.5965	2190.67	Fam210b
	0.169449	1.0067	21.909	28.5196	66.8178	Slc43a2
	0.169372	0.93448	23.472	32.6049	326.702	Efna4
	0.169315	0.97846	23.436	34.0425	30.295	Pcdhb9
	0.169166	0.95302	21.531	20.9491	3925.5	Mcm4
	0.168433	0.96379	21.683	20.2233	692.524	Nampt
	0.168133	0.9587	20.946	22.6772	229.853	Chek1
	0.168109	0.97699	21.489	13.5118	34.191	LOC497255
	0.168044	0.99472	23.03	12.3894	74.1673	Cd36
	0.167955	0.95513	21.137	22.9971	642.994	Kpna3
	0.167853	0.98669	22.581	29.0212	43.4475	Sf3b2
	0.167474	0.92034	23.374	32.4334	824.45	Rnf135
	0.167239	0.92691	20.609	28.898	416.277	Rbm5
	0.166976	0.91152	21.067	17.2622	529.943	Trpm4
	0.165963	0.90144	23.305	20.0674	1943.69	Ebna1bp2
	0.165869	0.94226	23.395	24.3584	802.947	Zfp91 /// Zfp91Cntf
	0.164754	0.93489	22.459	12.3217	387.512	Crebzf
	0.164713	0.94854	22.768	23.9532	325.816	Tinf2
	0.164379	0.99155	22.402	31.2871	3909.49	Onecut2
	0.164338	1.0698	22.46	26.9347	208.412	Adpgk
	0.163016	0.90716	20.595	21.3656	300.584	0
	0.162792	1.029	23.124	22.4283	133.888	Rrp12
	0.161488	1.0066	20.712	29.0709	825.571	Ypel2
	0.161428	1.0212	22.225	16.8944	626.99	Avpi1
	0.161409	1.039	21.763	28.0878	66.9716	Kantr
	0.160852	0.94299	23.345	32.0002	1108.51	Nrp1
	0.16038	0.99398	22.197	31.0589	174.335	Lcorl
	0.159569	1.0246	23.429	33.1194	5077.44	Egln3
	0.159529	0.98049	22.836	21.7998	94.3727	Fam220a
	0.159526	0.98616	21.734	23.0089	61.719	R3hdm1
	0.159196	0.94429	21.139	19.5783	1006.63	Baz1b
	0.15908	0.94475	23.473	30.6396	775.521	Rab27b
	0.158027	0.9635	22.064	19.8677	2469.83	Nhp2
	0.157876	0.99986	21.991	27.6924	184.652	Lzic
	0.157855	0.94193	20.697	20.2041	429.887	Gapvd1
	0.157846	0.92712	20.92	30.509	304.207	Gemin8
	0.157195	0.93906	21.542	25.0425	1078.43	Mtdh
	0.157115	1.0405	22.123	26.6632	41.9768	Pitpnc1
	0.156722	0.93716	22.226	31.2449	89.5022	Ercc4
	0.156169	1.0992	21.821	22.7887	61.376	Rgs20
	0.155813	0.98556	20.855	27.9912	205.105	Smim3
	0.155379	1.0349	22.418	23.8386	66.3101	Glce
	0.155099	1.0067	23.365	13.3694	540.493	Gm4354
	0.155085	0.98716	22.938	18.0836	965.906	Anxa7
	0.15383	0.92163	21.665	30.0013	442.54	Arhgap6
	0.153726	1.0895	23.243	20.383	22.3918	Otub2
	0.153723	1.0909	22.802	14.8631	147.083	Ttc36
	0.153062	0.95586	20.56	26.5119	131.711	Supt3
	0.152794	0.95227	21.533	22.6846	2708.1	Mcm3
	0.152294	1.0631	22.968	26.6319	125.844	Lonrf3
	0.152052	0.95699	21.528	20.5353	899.876	Parp1
	0.151909	1.0164	20.947	27.5284	80.1612	Ipo8
	0.151757	1.0534	22.496	24.2916	38.8121	Taf5
	0.151489	1.015	23.431	22.8538	378.02	Igf1r
	0.150878	0.92494	22.235	17.6212	250.878	Rasgrf2
	0.150845	1.0016	23.296	23.5056	65.1647	Ankmy2
	0.15069	1.0568	22.067	24.0897	130.103	Tmem206
	0.150044	1.0805	20.994	27.0947	67.5282	Etv5
	0.149971	0.98148	21.557	16.7364	938.874	Ugp2
	0.149955	1.0144	21.578	15.9164	83.3209	Ndn
	0.149952	1.0683	23.126	13.6782	2578.28	Selenbp1
	0.149785	1.0032	21.43	28.2548	89.1183	Gabpb2
	0.149678	0.98388	23.38	22.9035	139.072	Akt3
	0.149116	0.94016	21.466	12.0749	213.31	Ankrd11
	0.148717	0.97865	22.479	32.1517	730.838	6230416C02Rik /// Etohi1 /// Gm14288 /// Gm14306 /// Gm14431 /// Gm14436 /// Gm14440 /// Gm8898
	0.148692	0.9885	21.464	30.0082	7045.82	Nek7
	0.148477	1.0048	21.493	17.2847	42.5993	Sec16b
	0.147773	0.9703	21.432	18.1069	2550.54	Ncoa4
	0.147378	0.95499	22.79	20.4279	186.446	Stard5
	0.147087	1.0711	22.813	23.0694	216.511	Gm6484
	0.146553	1.0665	21.733	16.67	87.3172	Aadac
	0.14634	1.0068	22.504	16.0987	214.131	Fgfbp1
	0.146046	0.94943	21.615	20.3494	538.365	St3gal6
	0.145584	0.97881	23.055	24.0552	513.56	Trip13
	0.145396	1.0606	22.046	26.396	117.265	Gtf2h5
	0.145393	1.0509	22.562	14.8231	49.5621	2610319H10Rik
	0.144663	0.93075	21.157	19.4002	440.113	Tmed8
	0.144541	0.99164	23.35	21.2927	81.5572	Btbd19
	0.144523	0.99104	21.912	29.9274	3963.24	Nek7
	0.144236	0.98666	21.115	19.4917	35.5265	Eif5a2
	0.144195	0.91818	21.233	18.7798	1360.32	Tmem183a
	0.143936	0.94804	21.574	17.9019	922.533	Acot13
	0.143903	0.92892	23.322	19.798	1540.76	Gls
	0.143798	0.96452	20.751	32.377	43.8755	Gemin8
	0.14376	0.99502	23.211	33.9465	37.7129	Gm14057
	0.143508	0.95086	22.31	13.176	879.981	Mlx
	0.143348	0.97585	22.113	31.6725	141.209	Snx27
	0.143213	0.96931	22.127	29.3194	5129.72	Ier5
	0.142645	1.0615	22.145	25.597	489.325	Smap1
	0.142638	0.9468	22.648	20.666	217.88	Tfam
	0.142277	0.94079	20.902	18.0331	9648.81	Gcnt3
	0.142109	0.94802	23.477	19.9985	631.811	Slc7a6
	0.142001	0.91976	20.696	29.4716	65.1065	Hcn2
	0.140601	1.0318	23.12	25.5965	21.9088	Rorc
	0.140062	0.99081	21.504	18.7564	510.586	0
	0.13965	1.0144	21.341	17.3926	61.9307	Pabpc1
	0.139473	1.0887	22.758	13.7727	4366.72	Bnip3
	0.138603	1.0403	22.356	16.4028	53.7187	BB166591
	0.13817	1.0086	22.122	18.0691	118.59	Polr3g
	0.137875	0.98909	21.118	27.0055	101.82	Arsb
	0.137741	0.92341	21.219	31.0419	441.075	Rap1gap2
	0.137656	1.0002	23.479	34.6321	793.803	Mir22hg
	0.137592	0.98189	22.508	23.7886	220.071	Rad18
	0.137179	0.98323	21.815	19.4322	1190.91	Eif1a
	0.137012	1.0039	20.75	16.0847	439.319	Adora1
	0.136996	0.94715	22.624	21.0779	44.3998	Zdhhc6
	0.136597	0.95676	20.922	12.2151	367.754	Bdh1
	0.136343	0.91511	22.747	31.0377	342.738	Tecpr1
	0.136028	0.98623	22.301	21.7524	625.194	Mcm2
	0.135569	0.96397	22.471	22.5383	136.651	Ccdc134
	0.135551	1.0731	22.09	26.7923	241.134	Fbrs
	0.135457	0.98206	22.063	27.0696	34.2853	Sass6
	0.135368	1.0596	21.146	17.3222	153.95	Ngef
	0.135133	0.95606	21.211	19.2512	431.916	Csrp2bp
	0.135086	0.93722	22.036	32.0037	134.648	Camk2g
	0.134799	0.98907	23.153	33.005	185.002	Zcchc6
	0.134616	1.0269	20.747	29.8243	49.3315	Rpusd3
	0.134581	0.9692	20.519	12.0651	47.4406	Arhgef25
	0.13454	0.97364	22.265	32.5605	1157.21	Ogt
	0.134129	0.99747	21.784	28.0529	39.4039	Nsun3
	0.134063	0.958	20.877	29.6175	223.403	Gpm6b
	0.13399	1.0064	22.46	20.6683	50.0798	Smpdl3b
	0.133851	1.025	20.562	19.7062	256.808	Shroom3
	0.13358	0.99437	21.065	21.2516	3183.55	Arhgef26
	0.133575	0.95538	21.548	19.4622	118.342	2810408M09Rik
	0.133491	1.0035	22.249	28.9888	394.873	Leo1
	0.133463	0.98557	20.59	27.0993	53.5068	Tyro3
	0.133351	0.96498	21.888	22.3883	1678.72	Mcm2
	0.132642	0.95964	22.955	16.8487	159.15	Pcx
	0.131897	1.06	21.11	27.5584	1217.22	Hmga2
	0.13123	0.98654	21.717	16.0433	177.871	Ugt2a3
	0.131213	0.95623	21.898	20.1765	184.417	Gbp2
	0.1302	0.92845	22.353	29.7348	822.673	Tmem65
	0.13015	0.99764	23.283	22.273	226.123	Tbc1d31
	0.129965	1.0111	23.411	32.9852	34.32	Spa17
	0.129912	1.0454	21.809	27.6019	180.583	Cd47
	0.129698	1.0794	23.007	23.6026	4860.54	Snhg1
	0.129615	1.0165	21.515	29.0214	122.757	Mplkip
	0.129569	0.96789	22.034	14.9644	2317.68	Vil1
	0.128903	0.94542	22.993	33.658	2972.15	Myo6
	0.128254	1.0148	20.877	19.3742	519.577	Slc10a3-ubl4 /// Ubl4
	0.127932	1.0364	21.044	28.6668	282.463	Tecpr1
	0.127792	1.0299	22.867	33.3267	111.738	Tom1l2
	0.127769	1.0232	21.912	31.7685	651.113	Slc22a18
	0.127224	1.0108	22.906	25.7455	85.4889	Lrrc8c
	0.127194	1.0706	22.572	25.8598	66.6965	Zc3h8
	0.12708	1.0009	22.354	12.2525	21.6461	0
	0.126777	0.99163	21.071	28.8966	214.913	4930430F08Rik
	0.126195	0.94423	21.85	14.9944	969.914	Lpin2
	0.12617	1.0519	22.136	27.3144	67.162	Glrx3 /// Gm12669
	0.126032	0.99001	23.348	31.9022	28.0643	Gm5085
	0.125945	1.0185	20.55	21.0557	53.5694	Il15ra
	0.12555	0.96978	20.678	23.0197	2847.95	Mcm7
	0.125541	0.99439	23.016	28.8068	425.342	Bmp1
	0.125168	0.95902	21.698	22.5699	127.038	Ankdd1b
	0.12489	1.0017	22.287	12.4434	305.87	Cd36
	0.124458	1.0402	20.502	29.1091	276.014	Slc16a6
	0.124346	1.0023	22.712	33.1929	675.808	Mpp7
	0.124202	1.0893	21.865	18.6099	1941.03	Ifrd1
	0.124156	1.0267	21.062	19.46	111.366	Cish
	0.123869	0.99824	20.852	20.7966	390.444	Uck2
	0.123742	1.0318	22.939	31.5154	3682.83	Ctnnd1
	0.123483	1.0124	22.668	12.5929	496.876	Rbm39
	0.123156	0.96844	22.217	20.514	1000.49	Nanp
	0.122711	0.99396	21.572	16.4154	243.744	Vamp4
	0.122461	1.0417	22.685	33.8572	28.3306	Klf5
	0.12217	0.95849	21.679	12.9433	30.4773	2010001E11Rik /// AI317395
	0.122082	0.98884	20.71	30.0921	426.452	Endod1
	0.122055	1.0086	21.049	14.3249	3290.33	Wwc1
	0.12118	1.039	22.256	21.5256	538.126	Gid4
	0.121119	1.0036	21.135	18.1362	44.13	Inpp5j
	0.120853	1.0841	21.771	14.1112	7595.98	Tff3
	0.120424	1.0147	21.75	17.3152	24.6612	BC035532 /// Gm17491
	0.120354	1.0655	22.523	23.396	54.6321	Cnnm2
	0.120281	0.99615	22.601	17.0322	1003.15	Arhgef28
	0.120166	0.97541	20.595	24.3519	2597.23	Pbrm1
	0.120141	0.96573	20.826	18.9437	475.776	Ado
	0.120104	1.0809	22.395	23.3089	103.795	Abcb1b
	0.11959	1.0876	22.398	23.1175	54.2187	Endov
	0.11918	1.0388	21.612	25.8827	184.561	Wisp1
	0.119025	0.93801	21.349	32.2966	60.1487	Kdm5c
	0.118601	0.97604	21.687	33.6671	175.564	Tgfa
	0.11826	1.006	22.978	28.598	382.817	Wipi1
	0.118245	1.0278	22.489	25.9132	454.514	Ncs1
	0.118094	1.015	20.697	30.111	1373.82	Clock
	0.117951	0.99154	22.433	31.7178	6302.6	Onecut2
	0.117483	1.0393	22.577	13.9808	40.3429	9530006C21Rik
	0.11719	0.99684	23.155	21.2273	120.673	Nol9
	0.117173	0.97164	20.517	19.1656	2020.43	Rilpl2
	0.117087	0.96655	22.644	30.5993	1968.62	D030056L22Rik
	0.116962	0.98292	21.639	29.5578	5380.56	Stk24
	0.115947	0.9875	22.585	22.5729	51.106	Helq
	0.115743	0.96171	22.865	31.167	22537.8	Lasp1
	0.115527	0.9862	20.56	20.0761	24.1814	Ebf3
	0.115296	0.95285	21.791	21.9379	166.271	Anapc15
	0.115282	1.0473	20.905	18.0781	2361.69	Ppl
	0.11519	1.0448	22.4	26.8313	21.7259	Tnfrsf10b
	0.115072	1.0227	21.22	18.6979	559.285	Dusp3
	0.114773	0.97045	21.587	19.4655	1152.03	Lima1
	0.114658	1.0508	23.353	24.4484	99.0718	Orc2
	0.114493	1.0928	23.482	23.6732	4835.92	Snhg1
	0.114441	1.0283	22.042	28.5048	95.3836	Ccnk
	0.114414	0.91101	23.01	18.5035	66.4375	Myo19
	0.113303	1.0884	23.385	13.0211	2445.65	Fbxo9
	0.113125	1.0955	22.874	25.8585	3524.77	Fbln2
	0.113049	1.0133	21.024	29.022	390.133	Zdhhc20
	0.113014	1.0338	20.647	32.5436	2943.17	Iigp1
	0.112947	1.0659	20.619	18.2361	266.108	Shroom3
	0.112874	1.0697	21.575	26.0759	961.852	Trp53inp1
	0.112703	1.0756	22.763	20.7745	326.647	Ptgs1
	0.112633	1.0171	21.305	17.8244	96.8487	Crb3
	0.112585	1.0863	21.567	26.2995	129.851	Acot2
	0.112576	1.0576	22.201	15.431	197.822	Rab3d
	0.112496	1.0372	21.999	28.5913	1059.37	Bcor
	0.11205	1.0671	22.505	26.6945	110.483	Ttc3
	0.112019	1.0223	22.929	18.422	296.859	Hist2h2aa2
	0.111903	0.98362	21.905	12.3797	59.5031	Vps25
	0.111522	0.94464	20.872	30.4675	97.5287	Kctd1
	0.111382	0.9826	21.231	32.5446	496.165	Myo9b
	0.111352	1.0416	22.191	26.1178	22.6902	Exosc1
	0.111124	0.97457	21.743	20.8011	131.62	Ncapd3
	0.111035	1.0626	21.508	26.3632	156.984	Cdc42ep3
	0.111035	1.0245	23.305	33.3959	1977.21	Iigp1
	0.110856	0.97052	21.661	22.1548	144.091	Clspn
	0.110724	1.0457	21.834	17.5004	373.794	Bcl2l1
	0.110421	0.94612	21.654	17.2163	369.874	Gcnt1
	0.110364	0.98066	22.826	23.6717	155.134	Trim47
	0.11024	0.99329	21.931	25.2902	291.039	Orai2
	0.110068	1.035	20.548	20.0588	70.6236	Kank1
	0.10968	0.97858	22.03	17.8045	918.943	Ppap2b
	0.109657	1.0296	22.899	17.3553	263.384	Dusp9
	0.109634	0.97959	22.739	34.1395	24.0529	Kbtbd11
	0.109572	0.96522	22.338	19.0464	1225.49	Jak2
	0.109132	0.9761	22.968	31.1991	551.096	Klra18
	0.109081	0.99605	21.828	30.3852	1377.34	Fam213a
	0.108645	1.0497	23.123	22.6102	174.463	Slc19a1
	0.108161	1.0095	23.406	34.5851	199.351	Rab10os
	0.107928	0.91034	22.087	20.2041	24.1661	Zgpat
	0.107796	1.0203	20.758	29.7458	2467.43	0
	0.107697	1.0157	21.311	18.6313	153.291	Arl4d
	0.107545	0.99416	21.417	29.6779	727.565	Nudt12
	0.107473	0.9516	22.073	32.1506	571.532	Stx16
	0.107158	0.93651	21.273	18.7022	205.304	Slc45a4
	0.106563	0.96584	21.381	15.6804	44.8206	Adhfe1
	0.106318	0.98629	21.624	21.4815	575.219	Shmt1
	0.106219	1.0697	21.083	26.576	156.578	Fosl1
	0.106163	0.97953	22.035	23.0573	164.453	Psmg4
	0.106135	1.0042	20.992	24.8599	89.1094	Ncoa3
	0.106075	1.0268	21.142	18.7602	460.28	Pdgfb
	0.105286	1.0685	21.375	15.618	507.666	Ak4
	0.105189	0.98211	22.618	31.2551	4567.41	Tgfbr1
	0.10502	1.0826	22.17	26.2916	219.54	Myo5a
	0.105011	0.99481	22.578	19.2632	905.736	Mtch2
	0.104993	1.0019	20.832	16.0881	136.057	Trak1
	0.104941	1.0263	23.079	21.4047	265.235	Srprb
	0.104865	0.98811	22.489	32.9046	407.115	Zfyve1
	0.104714	0.9845	21.687	30.117	807.689	Rin2
	0.104689	1.0061	20.95	20.2712	109.914	Nfic
	0.104523	0.9536	21.176	12.6036	293.084	Pigo
	0.104328	1.0148	22.363	22.8846	57.4305	Ttpal
	0.104184	0.99638	20.682	27.275	46.6022	Ebf3
	0.104065	0.97041	22.988	19.1729	462.231	Etv6
	0.103488	1.0302	21.466	16.8659	348.312	Scarb1
	0.103404	1.068	22.447	30.6611	217.186	Mmp19
	0.103115	1.0199	22.201	12.8587	129.699	Ak4
	0.102957	1.0417	22.321	14.8957	181.555	Adm
	0.102556	0.98138	21.982	18.125	232.633	Tbcd
	0.102546	0.99005	22.998	19.4635	391.181	Dnaja2
	0.102335	1.028	22.851	22.4924	303.493	5430416N02Rik
	0.10231	0.95152	23.409	22.5848	435.325	Me2
	0.102297	0.95181	20.626	17.0588	93.103	Btbd9
	0.101857	1.0266	23.169	15.9889	112.797	Mvd
	0.101725	1.0731	21.275	17.0935	129.349	Ddb2
	0.101403	0.97262	21.68	29.9802	1208.34	Gna13
	0.101184	0.97885	22.961	31.0094	288.305	2610008E11Rik
	0.101088	1.0045	22.36	23.8719	834.976	Zc3h7b
	0.10095	1.0326	21.239	26.6148	1436.3	Hmga2
	0.100844	0.98398	23.333	30.8483	1077.82	Cdc23
	0.100755	0.95003	22.817	31.4825	3119.86	Filip1l
	0.100674	0.93959	22.186	19.2259	476.927	Mief1
	0.100426	1.0489	20.663	19.1637	605.501	Tor1b
	0.10036	1.0319	22.169	17.6051	225.329	Pik3ip1
	0.100271	1.0031	23.346	33.9306	323.623	Grb14
	0.100117	0.98195	21.378	30.8066	7599.75	Chmp2b
	0.100032	0.97562	21.551	22.6055	293.025	2310057M21Rik
	0.0999315	0.99645	20.65	26.1739	186.574	Agk
	0.0998385	1.0549	23.035	24.0723	299.143	Ptprg
	0.0997299	1.0244	22.692	23.7236	167.733	Sclt1
	0.0996745	1.0146	21.889	27.18	107.524	Kbtbd7
	0.0996642	1.0798	22.59	13.8829	363.039	Kctd11
	0.0996614	1.023	20.933	17.4847	805.467	Rassf1
	0.099582	0.99461	21.607	24.9684	2839.67	Rdx
	0.0994847	0.95486	21.769	13.541	891.835	Lbp
	0.0990423	0.99399	21.179	22.5666	1542.55	Cdt1
	0.098851	1.0117	21.449	19.1944	238.096	Lrrc1
	0.0988197	0.99861	23.45	20.8205	321.333	Hrh1
	0.0987766	0.95284	22.703	32.5024	154.964	Zfp273 /// Zfp85
	0.0987674	0.96257	21.941	12.6962	241.699	Pfn2
	0.0985493	0.99222	20.925	26.6597	970.296	Ublcp1
	0.0983742	1.0701	20.785	26.9623	1768.9	Prpf40a
	0.0981695	1.0149	21.328	15.2595	976.8	Insig1
	0.0976583	0.95985	22.102	31.8882	4645.18	Vmp1
	0.0975712	1.0099	20.92	20.8956	10144.4	Polr2l /// Usp50
	0.0975204	0.96355	23.296	33.2555	612.364	43161
	0.0974956	1.082	23.363	13.0467	183.563	Slc37a1
	0.0974654	1.0743	21.428	28.0325	83.681	Ttbk2
	0.0972964	0.99366	21.997	23.6712	167.324	Nfic
	0.097281	1.087	22.173	24.8037	1777.7	Tnpo3
	0.0972517	1.0657	21.173	24.9855	45.4182	Kif1b
	0.0971469	0.99176	20.773	23.4402	44.6767	Txnl4b
	0.0970878	1.0266	20.726	28.4175	81.8167	Arhgdig
	0.0970357	0.96314	21.971	22.7023	1372.07	Orc6
	0.0968485	1.0161	20.84	27.2856	117.986	43349
	0.0968045	0.96461	22.236	32.8709	208.503	Bbs12
	0.0967461	0.94833	21.778	29.8643	302.917	Cdip1
	0.0965474	1.0341	22.919	16.4317	128.687	Vapb
	0.0964565	0.94556	21.93	19.8729	512.065	Supv3l1
	0.0960716	1.0422	23.112	12.4768	117.173	Pisd-ps1 /// Pisd-ps3
	0.0957466	1.0205	22.694	16.6248	443.859	5430435G22Rik
	0.0957375	0.96525	23.366	30.7332	1286.69	Exoc4
	0.0957241	0.96904	21.187	31.6218	149.421	Tceal1
	0.0955209	1.018	21.437	19.0367	1486.06	Vamp3
	0.0954466	0.96962	21.394	30.9959	4438.92	Pfdn2
	0.0952741	0.9906	23.499	23.459	233.411	Meaf6
	0.0951722	0.97485	23.053	33.3057	292.333	Mterfd3
	0.0951198	0.99969	23.091	24.9515	330.131	Kat2a
	0.0950115	0.99795	23.292	24.3318	212.038	Swap70
	0.0949709	0.93855	22.875	31.8469	1203.38	Cideb
	0.0949578	0.98034	23.43	20.0358	335.475	Nfx1
	0.094948	0.98735	22.404	28.5956	2892.95	Spred1
	0.0947442	0.98645	22.828	23.0627	489.508	Rabl6
	0.0947014	0.95304	22.652	21.9461	667.424	Surf6
	0.094701	1.0446	23.106	23.2693	22.5151	Ptpn2
	0.0946633	0.96836	21.052	28.9521	621.487	Fbxl3
	0.0945877	1.0929	21.428	21.2944	95.9152	Epb4.1l5
	0.0944288	1.005	21.11	17.3896	87.8461	Vps29
	0.0944037	0.93914	22.121	30.6918	4767.82	Gabarapl1
	0.094032	1.0114	22.21	18.3422	325.953	Peo1
	0.0940214	0.97262	22.132	12.0945	858.188	Gm20300
	0.0939878	0.99351	22.266	19.9885	1691.37	Cndp2
	0.0937138	0.97792	22.306	32.3089	536.036	Ogt
	0.0936573	0.99833	22.628	20.7985	282.434	Ptrh2
	0.0936155	1.0074	22.214	27.9965	292.238	Ppp2r5c
	0.0935078	1.0066	23.423	12.3883	223.447	Ndrg4
	0.0933072	1.0394	21.154	21.695	2525.85	Atic
	0.0932293	1.0734	20.542	24.8028	21.7078	Ptprb
	0.0932265	1.0445	23.054	17.6808	227.103	Elovl6
	0.0929609	1.0043	21.179	19.7515	23.4292	Dis3l2
	0.092954	0.9821	20.966	24.413	1701.68	Usp1
	0.0928517	0.95212	21.621	19.2833	427.284	Mppe1
	0.0927954	1.0529	22.154	21.7631	1272.56	Wdr43
	0.0926094	0.95834	22.66	21.3177	2564.53	Nmd3
	0.0925229	0.98873	21.022	18.3889	209.364	Fbxo31
	0.0924979	0.97882	21.661	15.6363	19910.1	Krt20
	0.0924067	1.0333	20.675	18.9617	352.269	Shmt1
	0.0922861	0.98144	21.66	22.407	420.648	Gart
	0.0921647	1.0068	22.053	16.4763	83.9975	Spats2l
	0.0920897	1.0777	23.492	24.2211	200.728	Sos1
	0.0920289	1.0738	23.462	22.3461	675.527	B230354K17Rik
	0.0920189	0.99828	20.928	20.509	87.4842	Tbl2
	0.0920127	1.0316	21.123	18.4155	4546.76	Mknk2
	0.0919693	0.9834	22.262	24.3158	7565.79	Gsta3
	0.0917728	0.98246	21.028	31.4062	106.524	Camkmt
	0.0916981	1.0758	22.147	27.1153	1174.24	Gnaq
	0.0916829	1.0221	23.283	14.9545	1226.27	Stk25
	0.0916366	0.96244	21.269	19.7384	164.478	Eva1c
	0.0916138	1.0548	23.279	25.7915	180.089	Gm14680 /// Sms
	0.0915228	0.98007	21.498	31.4959	248.047	Ttc23
	0.0915054	1.0195	22.145	26.2989	93.8633	4930428B01Rik
	0.0914275	1.0362	21.694	28.2286	542.025	Msl1
	0.0914185	1.0057	21.081	19.2747	372.9	Plekha7
	0.0912969	0.97631	21.41	18.8084	2251.34	Coq10b
	0.0911593	0.97567	23.089	22.1585	8760.71	Ccnd2
	0.0910574	0.98126	23.233	17.829	133.467	Usf2
	0.0910316	1	21.963	20.7828	862.14	Nifk
	0.0909721	0.97472	22.882	27.3252	158.701	Lzic
	0.0907966	1.0646	21.118	15.4682	118.429	Hist2h2be
	0.0907927	1.0912	22.775	23.7158	4526.57	Atf4
	0.0905584	1.0281	22.762	25.6306	158.976	Osbpl1a
	0.0904789	0.9949	22.854	31.4022	40.7299	Wdr37
	0.0903938	1.0229	22.387	24.2985	117.763	AA987161
	0.0901977	1.0428	21.293	33.1684	152.319	Speg
	0.0896968	0.97216	23.497	34.9872	85.537	Purg
	0.0896885	0.99609	23.174	13.8192	267.927	Tmco3
	0.0896729	0.96862	20.603	31.4464	598.085	Extl3
	0.0893729	1.0009	21.833	13.6009	90.853	Snhg10
	0.0891744	1.0967	22.742	23.901	966.69	Cpox
	0.0890274	0.99062	21.402	20.5019	1375.82	D10Wsu102e
	0.0890057	1.0326	23.426	23.1085	147.476	Gemin5
	0.088805	1.0724	22.487	14.1862	523.799	Pdk1
	0.0887688	1.0766	21.641	21.8376	73.972	Rora
	0.0887165	1.0952	22.028	33.3235	200.125	4930523C07Rik
	0.0885842	1.0865	22.745	16.3684	1521.47	Crisp1
	0.0884064	0.98531	21.642	22.9286	2090.68	Mcm7
	0.0882579	0.98795	23.197	18.5699	837.613	P2ry2
	0.0882393	1.0026	23.459	13.5961	417.411	Nlrp10
	0.0880421	1.0121	21.702	23.6853	97.9078	Dvl2
	0.0879683	0.99516	21.316	18.9514	88.7684	Slc11a2
	0.0879162	0.98979	22.843	20.4938	674.597	A430005L14Rik
	0.0878031	1.0177	21.042	22.6741	54.3762	Kif1b
	0.0874874	0.94031	23.225	31.9947	347.547	4930430F08Rik
	0.0874372	0.96103	21.651	25.177	203.97	Rad51d
	0.0872316	1.0018	21.634	20.7269	1998.52	Ano1
	0.0870838	0.99492	21.982	19.6803	12102.4	Ankrd1
	0.0870668	0.9649	20.76	30.2091	809.999	Opa3
	0.0870431	0.98887	21.084	21.7063	7261.46	Ccnd1
	0.0869397	0.90793	20.932	29.5371	1300.35	Pdia4
	0.0868721	1.0889	21.354	25.8172	56.1193	Gm8539 /// Zbtb8os
	0.0864763	1.08	22.168	26.868	229.261	Mfap3
	0.0864662	0.98403	21.65	15.2309	147.82	Pak1
	0.0864362	1.0015	22.196	32.6511	86.7739	Rsf1
	0.0863802	0.98101	22.424	32.3052	802.476	Lphn2
	0.0862827	0.97421	21.096	23.6813	68.6789	Ccdc166
	0.0862057	0.90103	23.126	30.7258	22911	Ywhaq
	0.0861783	0.97711	22.658	22.0482	1538.81	Gm15210 /// Impdh2
	0.0861772	0.99989	22.029	19.3314	2261.67	Hnrnpdl
	0.0859826	0.98035	23.299	33.3216	281.592	Bpgm
	0.0858978	0.97687	21.457	26.232	385.738	Med18
	0.0857619	1.0305	21.334	26.7021	355.006	Plbd2
	0.0856377	1.0834	21.923	16.2809	63.5328	0
	0.0855496	0.97748	21.718	19.3932	2553.37	Vamp3
	0.0855309	1.0387	23.116	15.4243	145.887	Tox
	0.0855267	1.0574	20.912	20.5426	141.871	Ankmy2
	0.0854457	0.9848	22.898	20.6605	838.521	Serf2
	0.0853532	0.97925	21.622	26.381	391.667	Ror1
	0.0853181	1.0935	20.543	25.7906	880.54	B3galnt2
	0.0853117	1.0801	23.449	22.7462	9922.44	Odc1
	0.0849171	0.98393	21.093	24.2105	5732.65	Ccnd2
	0.0848933	1.0224	23.101	32.0462	399.749	Tmem158
	0.0847976	0.98373	20.805	28.2196	42.9635	Ankib1
	0.0847422	1.0183	23.056	22.4994	1065.11	Atic
	0.0847353	1.0618	22.363	15.5707	137.688	Ctnnal1
	0.0846617	0.95981	21.305	24.7167	362.454	Suco
	0.0845937	1.0566	20.748	17.7554	106.975	Tspan33
	0.0845898	1.0193	21.688	15.2765	102.275	Eno2
	0.0845168	1.0257	22.55	19.6852	825.232	Optn
	0.0843959	1.0754	23.041	26.5446	138.822	Dzip3
	0.0842595	1.0609	23.383	14.4277	520.44	Narf
	0.0840823	1.0001	21.232	29.914	741.964	Bace1
	0.0840592	0.92229	22.126	20.7957	318.133	Xpnpep3
	0.0839583	0.929	21.958	33.5791	1999.87	Sytl2
	0.0838034	0.99501	21.618	17.6908	290.919	Dlg3
	0.0836659	0.98076	21.224	15.2534	186.207	Fam214b
	0.0836106	1.0523	22.776	15.7153	57.1866	Cbs
	0.0836103	1.0371	23.43	20.4374	352.923	Klf9
	0.0831168	1.0764	22.171	15.3514	3678.2	Cpm
	0.0830919	1.0803	21.135	31.3735	3666.3	Mien1
	0.0829783	1.006	21.502	30.5771	763.959	Dio3os
	0.0829147	1.0276	21.456	26.5013	44.1707	Ptpdc1
	0.0828985	1.0392	21.38	26.8947	250.161	Tnpo2
	0.0827261	1.0689	22.785	12.6839	144.61	Acss2
	0.0826337	0.98267	22.386	17.867	595.495	Stx8
	0.0825767	0.98363	21.37	14.7148	88.6085	Strap
	0.0825449	0.99082	21.487	18.9672	153.209	Bud13
	0.0824332	0.90652	21.394	30.3489	1751.41	Raf1
	0.0823721	1.0192	22.729	16.6061	444.714	Rfxap
	0.0823121	0.98688	22.853	16.0628	245.067	Pex16
	0.0822264	0.97289	22.507	23.0534	421.446	Tbc1d20
	0.0820885	0.90837	20.728	14.0031	4527.31	Onecut2
	0.0820879	1.0086	23.149	19.3363	244.64	Cobl
	0.0820629	1.0777	21.051	29.5045	111.724	Prox1
	0.0819276	1.0151	21.34	19.6006	672.228	Cys1
	0.0819198	0.99229	22.064	18.6198	1458.47	Tmem41a
	0.0819153	1.0685	22.652	30.4773	214.697	Rnf11
	0.0813851	1.0269	21.804	26.8086	32.0157	Sall2
	0.0813335	1.0003	23.211	32.4486	1038.59	Dab2ip
	0.0813257	1.044	22.72	21.8523	374.076	Polr1e
	0.0812181	1.0877	23.205	17.6249	90.2902	Il13ra2
	0.0812078	0.96534	21.772	22.4971	14142.5	Ccnd1
	0.081133	1.0138	21.874	24.2106	28.1809	Uba1
	0.0809805	1.0434	21.919	29.4476	93.2027	Foxo4
	0.0809683	0.99888	20.643	30.3732	135.638	Mier2
	0.0806867	1.0877	20.761	16.102	583.516	Myo1c
	0.0806161	0.95041	22.41	30.7969	834.325	Sav1
	0.0806109	1.028	20.561	22.4981	171.304	Tsen2
	0.0804436	0.99185	22.234	20.5724	611.36	Exosc5
	0.0801742	0.94563	21.413	22.1474	280.514	Utp23
	0.0801432	0.95659	21.356	19.9189	942.887	Adsl
	0.0800907	1.0908	21.18	15.8851	114.39	Sort1
	0.0800253	1.0357	20.654	21.7688	536.855	Slpi
	0.0800016	0.98768	21.38	20.7848	307.094	Exosc4
	0.079906	1.0126	21.335	15.3726	104.458	Dynlt1f
	0.0798902	1.0165	21.346	29.6853	3993.73	Pdlim5
	0.0798143	1.0145	22.51	21.8356	33.41	Cdyl2
	0.0795915	1.0088	22.663	28.9002	1592.28	Cdc73
	0.0794594	1.0218	22.615	18.4044	345.082	Zkscan17
	0.0794585	1.032	22.78	28.2637	885.041	Pbxip1
	0.0794068	0.97249	22.005	33.6619	1714.41	Camk2d
	0.0792835	0.95581	22.072	19.1231	827.334	Smad4
	0.079268	1.0128	21.772	23.6716	27.4285	Eomes
	0.0792406	1.0612	22.149	25.888	37.2814	Gemin5
	0.0791865	1.0616	23.109	29.6768	251.993	Sesn1
	0.0788931	0.98084	22.21	30.7773	2492.74	Ankrd40
	0.0788929	0.99295	22.052	29.2705	189.393	Dmd
	0.0785802	0.9841	21.975	23.7664	870.321	Pold2
	0.0785619	1.0636	22.938	19.8161	505.869	Cth
	0.0783507	0.98003	23.061	13.6196	2356.79	Synj2bp
	0.0783302	0.9905	20.947	26.7641	1513.57	Sf3b2
	0.0782785	0.95912	23.025	32.1923	535.447	Pcbp4
	0.0782211	1.0764	23.237	22.831	875.365	Faf1
	0.0781818	1.0026	23.06	12.9203	43.8951	Taf1d
	0.0781275	0.9648	21.499	13.7354	228.043	3110040N11Rik
	0.0780076	1.0888	22.903	12.7121	283.665	Ralgds
	0.0777315	0.92306	23.391	19.1336	68.0187	Cep78
	0.0777295	0.98025	21.208	32.5455	384.179	Zfp560
	0.0777094	0.98601	23.316	19.5375	890.729	Tmem57
	0.0776423	1.0322	22.698	14.3421	126.23	Ndrg4
	0.0774761	0.96247	21.056	23.8522	4683.51	Atp1b3
	0.0774584	1.0138	20.596	18.0129	2715	Rnf145
	0.0774061	1.0179	22.432	30.8381	321.241	Cyhr1
	0.077127	0.97348	23.489	12.233	142.567	Atg14
	0.0770504	0.92126	22.37	32.4298	586.759	2210016L21Rik
	0.0769911	1.0478	23.467	13.805	677.429	Fam101b
	0.0768113	1.0015	20.663	18.3194	871.59	Fbxo3
	0.0766484	1.0996	21.346	26.0724	106.745	43162
	0.0766313	1.0514	21.781	19.918	931.551	Pprc1
	0.0765767	1.0105	22.188	24.3569	86.5616	Mob3c
	0.0765355	0.96567	22.78	16.8748	216.681	Dynll1
	0.0764816	1.0146	22.654	24.2671	6265.04	Pa2g4
	0.0764529	1.0568	23.068	17.4079	299.766	Selo
	0.07645	1.0103	21.712	23.6201	483.296	Umps
	0.0764126	1.0736	22.235	26.32	810.364	Alg10b
	0.0758916	1.0456	21.274	16.4804	38.2888	1700037C18Rik
	0.0757274	1.0312	22.612	16.6191	2055.03	Slc22a23
	0.0755492	1.0852	23.377	24.4612	419.33	Khsrp
	0.0754574	1.032	23.099	26.9694	661.459	Mis12
	0.0754146	1.0293	21.195	16.6339	23.3414	Ypel1
	0.0752751	1.0949	23.053	12.8196	371.862	Zfp618
	0.075109	1.0078	21.242	13.3433	248.356	Sh3yl1
	0.075042	0.99086	21.68	19.9999	1043.39	Pdlim1
	0.0748104	0.96725	20.96	15.0058	791.815	Bckdha
	0.0746442	1.0992	22.185	25.5365	9454.72	Cald1
	0.074555	0.99198	23.084	23.3772	6520.29	Nme1
	0.074389	1.0082	21.662	30.3357	522.846	Araf
	0.0743788	0.96173	20.806	17.4248	251.935	Ccdc101
	0.0743041	1.0029	21.058	13.3657	23.5258	Usp3
	0.0742645	1.0392	22.035	21.2706	340.54	Grwd1
	0.074256	1.004	23.172	23.5802	781.297	Phf20
	0.0739505	1.0794	23.424	22.5018	1907.68	Prkrir
	0.0737788	0.99446	21.961	21.295	729.505	Abcf1
	0.0737396	1.0653	21.837	21.7235	24.4835	0
	0.0736927	0.94468	20.579	31.373	303.612	Ripk1
	0.0736803	1.0121	22.22	15.2497	764.22	Cpsf1
	0.073667	0.96502	20.58	25.0449	4275.46	Ssrp1
	0.0736549	1.0968	22.299	25.2165	8280.51	Rad23b
	0.0736216	0.99381	23.366	25.2342	374.048	Slc35a5
	0.0735931	1.0086	20.7	27.7981	1289.31	Gna13
	0.0735819	0.99467	21.648	18.1462	1389.34	Tprgl
	0.0735628	1.0397	22.309	16.9633	740.13	Marveld1
	0.0735522	1.0505	23.141	33.2982	1770.01	Rnf5
	0.0734777	0.99326	20.571	29.1111	520.92	Fzd1
	0.0733338	0.99183	22.481	12.729	4164.52	Tnfrsf22 /// Tnfrsf23
	0.0733323	1.024	22.67	14.7286	55.7763	Narf
	0.0732813	0.9571	21.044	19.321	163.029	Hrh1
	0.0731782	1.0624	20.942	27.8819	65.279	Bptf
	0.0731132	0.9894	21.496	27.2269	466.865	Spred1
	0.0730411	0.99182	21.596	27.8288	200.296	Fbxw2
	0.0727726	1.0675	21.305	24.3172	1245.03	Nfib
	0.072584	1.0368	20.688	28.4697	281.136	Ier5
	0.0724981	1.0626	23.296	23.7211	24.8161	Sys1
	0.0724366	1.0116	23.226	31.0738	157.246	Sdccag8
	0.0724265	1.027	22.707	16.0388	554.162	Dvl1
	0.0724239	1.0844	23.024	13.3057	12257.3	Fam162a
	0.0724071	0.965	21.569	32.2599	8130.97	H2-D1
	0.0723977	1.0327	23.427	33.3311	976.218	Cpn1
	0.0723836	0.97992	22.235	31.1017	624.312	Hspb8
	0.07236	1.0325	21.96	21.319	6684.35	Tomm20
	0.0723119	0.96359	22.731	23.4571	14682.8	Gm15453 /// Rbm3
	0.0723032	1.0787	22.482	16.7716	62.7026	Cdk13
	0.0721896	1.0893	21.446	25.757	128.772	0
	0.0721594	1.0674	22.756	16.8243	110.663	Cln3
	0.0719481	1.0325	20.942	17.667	908.461	St3gal6
	0.0719015	0.97207	21.414	24.3	112.24	Tgfbrap1
	0.0718738	0.9726	20.726	19.223	474.888	Natd1
	0.0717806	1.0484	20.768	30.9706	2306.95	Palld
	0.0716942	0.98646	21.161	21.8017	420.285	Ift57
	0.0716121	0.98279	20.501	16.3826	3138.58	Pdcd4
	0.0716109	1.0165	20.631	21.3865	193.504	Ilf3
	0.0716037	1.0438	21.341	26.3595	303.839	Tor3a
	0.0715907	1.0529	21.442	22.6346	428.938	Noc4l
	0.0715657	1.0141	22.577	24.5691	114.446	Rbm19
	0.0715595	1.0858	21.289	27.8558	203.685	Rps6ka3
	0.0715415	0.99679	22.876	17.4224	1380.88	Mast2
	0.0714908	1.0895	20.831	27.2942	308.152	Lactb
	0.0714077	1.0118	22.412	20.2258	827.193	Strbp
	0.0713313	1.0247	21.346	17.7807	220.263	Vps11
	0.071089	1.0864	23.234	12.6897	2936.88	Glrx
	0.0710567	0.95229	22.606	12.3548	635.83	Paf1
	0.0708854	0.97949	22.124	32.9744	71.2756	Nat14
	0.0708274	1.0603	21.671	15.9411	845.068	Pld1
	0.0708169	0.9704	22.018	20.4311	579.523	S100pbp
	0.0708078	1.0436	23.419	14.3743	228.752	Egr3
	0.0707072	0.98581	21.783	32.9181	11226.6	Vmp1
	0.0706373	1.0294	22.74	25.3667	518.055	Trnt1
	0.0706157	1.0908	21.045	17.0831	3971.07	Akr1c19
	0.0705634	1.0346	22.812	27.8055	74.3077	Eya3
	0.0704613	1.0757	21.881	18.5831	908.243	Vasn
	0.0703862	1.0249	22.257	17.3357	1778.16	Tnfaip3
	0.0703245	1.0189	21.236	18.0175	3443.75	Slc9a3r1
	0.0702766	1.0522	20.956	32.5176	23.8868	Gatad2a
	0.0702657	1.0421	23.417	34.5192	352.775	Gm2a
	0.0702179	1.0175	22.337	28.5627	145.937	Stxbp3a
	0.0701533	1.0188	21.689	22.6873	381.536	Trmt1
	0.0701173	1.0251	23.235	25.5679	241.396	C230052I12Rik
	0.0700631	0.97052	22.192	19.7734	288.54	Jmjd8
	0.069956	1.0059	21.641	19.1055	624.163	Fam20c
	0.0698928	1.0267	22.441	16.4502	464.797	Mst1r
	0.0698217	1.0275	22.614	13.3926	81.1152	Proser2
	0.069782	1.0487	22.852	22.6008	337.48	Trdmt1
	0.0696423	1.0036	21.148	29.5175	14403.6	Cox6c
	0.0695909	1.0169	21.262	27.0299	322.485	Trim44
	0.0695619	0.98438	21.415	19.4179	169.322	Tmx4
	0.0695522	1.0163	21.848	17.7065	4091.6	Hnrnpdl
	0.0694504	0.99555	22.4	33.2313	379.35	Uevld
	0.0693388	0.96961	20.658	30.0564	1938.68	Snhg8
	0.0692777	1.0071	21.649	26.0845	254.113	Kcmf1
	0.0691922	0.99055	20.535	19.8307	5387.03	F2r
	0.069108	0.99119	22.607	21.1533	2816.11	Gm8069 /// Tomm5
	0.0690538	1.0345	21.59	26.7028	1519.57	Irf2bpl
	0.0689589	1.0629	21.649	27.3546	174.42	Megf9
	0.0689496	1.0988	23.348	35.2746	458.683	Nek8
	0.0688881	1.0619	21.483	16.8362	8798.9	Ier3
	0.06883	0.9535	22.104	22.5927	634.636	Acin1
	0.0687833	1.0056	22.818	20.4807	1060.95	Tmem11
	0.0687334	0.99492	21.213	12.638	2628.8	Ahcyl2
	0.0687194	1.0877	21.393	15.3836	111.017	Spats2l
	0.0686196	0.99325	20.709	24.0526	96.7449	Anapc16
	0.0685609	0.98714	21.346	23.6751	473.944	Rfc1
	0.0684254	0.95646	22.558	21.423	1993.68	Aimp2
	0.0684166	0.99415	22.911	21.6404	521.511	Pea15a
	0.0683849	0.9413	21.638	30.8941	1089.33	Hnrnph3
	0.0683562	1.019	22.552	17.062	656.649	Klhdc3
	0.0682027	1.0017	22.806	30.8353	427.197	Wipi1
	0.0680302	1.012	20.529	31.2272	183.466	Lmbr1
	0.067921	1.0253	23.234	14.4798	985.792	Cmbl
	0.0679104	1.0827	21.084	27.7142	278.844	Foxp1
	0.0678392	1.012	21.547	23.2757	21675.4	Ran
	0.0678169	0.97609	20.572	17.6898	1458.01	Pkp2
	0.0678031	1.036	23.131	26.7492	844.18	Scarb2
	0.0676893	1.0358	23.001	22.8571	151.247	Spata5
	0.0675864	1.0024	20.768	14.1808	548.365	Tmem170b
	0.0674606	1.0936	22.106	33.3489	49.6112	0
	0.0674028	0.94438	23.467	31.8312	17015.9	Ywhaq
	0.0673342	1.0195	23.164	17.339	1495.29	Ttyh2
	0.0673316	1.0544	20.669	25.4768	1724.3	Tomm70a
	0.0673079	0.99419	22.816	12.0892	122.09	Gm9835 /// Gmfg
	0.067287	0.99453	21.096	30.8861	273.524	Pcdhb17
	0.0672509	1.0028	21.029	21.0045	1103.33	Rps6
	0.067152	1.0436	21.993	21.0165	754.11	Mnt
	0.0671099	0.97683	22.927	17.5288	1089.85	Lima1
	0.0670866	1.018	20.999	20.7688	10666.8	Eif2s2
	0.0669319	0.90227	23.192	22.448	2274.46	Gng10
	0.0668156	1.0001	22.161	24.0205	505.361	Gm10349 /// Gm9386 /// Nutf2 /// Nutf2-ps1
	0.0667922	1.0414	22.9	13.5328	35.4563	Fgg
	0.0664525	1.0254	20.782	30.4564	188.691	Zfp652
	0.0664523	1.0045	21.866	20.7992	1758.43	Pabpc4
	0.0663639	1.0798	20.545	29.0157	35.8689	0
	0.0663112	1.0029	20.925	18.6786	24.4278	Ccbl2
	0.0662698	1.0993	23.256	24.3735	237.758	Foxf2
	0.066247	1.0051	23.202	22.06	1724.15	Casc4
	0.0661985	1.0527	21.327	16.3342	518.834	Tfe3
	0.06599	0.95101	21.327	14.1034	286.74	Zfp687
	0.0659281	0.98367	22.202	21.5943	222.706	Exog
	0.065763	0.97053	22.672	30.7659	1722.22	Tm2d2
	0.0657223	1.0162	22.237	14.8036	199.083	Camsap3
	0.0657186	1.0369	23.019	16.6286	440.728	Fam114a1
	0.0657	1.0056	22.989	15.1418	983.105	Pparg
	0.0656457	1.0026	20.585	20.2386	250.862	Ggnbp1 /// Zbtb9
	0.0653577	1.0101	23.302	15.397	534.535	Rabep2
	0.0653569	0.98048	22.791	32.6348	427.896	Bet1
	0.0653555	1.0487	23.178	13.7803	595.696	Myo15b
	0.0653523	0.96568	21.459	13.9153	686.74	Tspan17
	0.065335	0.96316	21.035	29.0633	29333.4	Ywhaz
	0.0652045	1.0238	21.764	22.3004	207.771	Trmt10a
	0.0651776	1.0134	20.795	20.4122	860.603	Ppp2r2b
	0.0651263	1.0304	22.162	29.6219	80.7016	Gpatch2
	0.0650057	1.0927	22.557	23.0962	300.638	Epha4
	0.0649614	1.0569	22.584	27.7674	871.071	Dnajc3
	0.0649195	0.96651	21.848	29.7219	1493.6	Impad1
	0.0649185	0.95957	20.76	27.8278	8875.44	LOC102641923 /// Srsf1
	0.0649021	1.005	23.31	25.3806	429.169	Haus2
	0.0648691	0.99611	21.132	25.3601	737.053	Bclaf1
	0.0647543	0.9748	20.962	22.4414	325.322	Arf2
	0.0646879	0.99949	20.755	20.9794	2750.99	Sema3c
	0.064624	1.0211	21.66	14.4006	2856.65	Npepps
	0.0646055	1.0303	20.552	27.7256	188.888	Mettl4
	0.0645252	1.0862	21.45	26.6432	10436.2	Trp53inp1
	0.0644683	1.0317	22.807	14.6427	596.169	Gm20559
	0.0644166	1.0533	21.534	17.845	64.0798	Tmem198b
	0.064415	1.0611	23.459	25.1774	274.209	Nvl
	0.0644022	1.0588	20.988	17.5486	730.316	Gkn2
	0.0643122	0.98278	22.43	23.0854	865.28	Nudt19
	0.0642599	0.92966	23.309	19.2711	433.832	Tmem161a
	0.0642552	1.0295	23.494	13.3844	807.934	Nat2
	0.0641967	1.0452	22.103	23.5985	232.504	Haus2
	0.0641074	1.069	21.613	27.7483	694.116	Ctcf
	0.064025	1.0285	21.208	17.9111	1247.54	Fam50a
	0.0640217	0.99762	23.458	21.8687	640.158	Exosc2
	0.0639724	1.0084	21.142	20.2507	2181.35	Farsb
	0.0639526	0.96141	21.808	31.5107	3540.75	Pdcl3
	0.0639311	1.0325	22.54	16.6967	6635.89	Msmo1
	0.0638269	0.95957	23.023	16.2302	1714.29	D19Bwg1357e
	0.0636882	0.99636	22.67	20.3533	25.6958	Pdhb
	0.0636452	1.0499	22.981	21.9386	1424.08	Serpine2
	0.0635594	1.0614	20.938	28.659	402.143	Sox9
	0.0635561	1.0179	22.038	12.6592	210.202	Liph
	0.0634644	1.0338	23.409	24.0433	1226.67	Amotl2
	0.063225	1.0368	20.55	27.717	4285.65	Ppp2r5e
	0.0631593	1.0638	23.184	24.493	157.541	Taf4b
	0.0631523	1.0129	22.431	24.4872	77.9291	Efna2
	0.0630429	0.98942	23.084	20.225	3608.02	Sfxn1
	0.063018	1.0663	21.348	27.9779	986.639	Smc6
	0.0628973	1.0559	21.267	17.3661	820.29	Gadd45b
	0.0628872	0.99383	22.589	23.4024	439.708	Etf1
	0.0628715	1.0097	21.721	17.9692	572.342	Slc35c1
	0.0628158	1.0245	20.959	21.743	258.26	Utp20
	0.0627416	0.96724	21.77	29.5415	412.294	Ttc32
	0.0626613	0.99901	21.676	14.3171	1489.37	Tfpi
	0.0626244	0.98167	22.463	19.6961	892.688	Abcf1
	0.0626164	1.0566	22.121	14.8109	103.283	1700011H14Rik
	0.0625507	1.0291	21.385	19.0101	650.192	Rrp7a
	0.0624299	0.99585	23.387	34.9243	955.248	Fyttd1
	0.0624137	1.0648	20.5	29.5028	331.946	Trove2
	0.0623629	1.0641	21.727	24.4272	24.1365	Six4
	0.0622394	1.0869	21.845	14.1843	560.866	Nr2f6
	0.0622189	1.0288	20.989	18.4903	536.782	Mbp
	0.0621854	0.97512	21.522	17.1096	464.353	Ppap2b
	0.0621695	1.0727	22.712	16.2259	1695.4	Cpm
	0.0621419	1.0251	23.162	25.4616	10611.2	Nap1l1
	0.0621339	0.99385	22.168	22.9393	4743.63	Gm15210 /// Impdh2
	0.0621076	1.0596	21.596	26.2342	1560.71	Bclaf1
	0.0620674	0.95997	21.854	23.3544	26750.3	Ran
	0.0619607	0.99278	20.781	14.2539	602.543	Slc35e2
	0.0619313	0.99137	21.467	18.8724	62.1785	Wdr4
	0.0618843	1.0383	22.172	27.1527	160.551	Smad5
	0.0618827	1.0149	21.443	30.0924	351.924	Hps5
	0.0618772	0.99943	22.274	20.7704	456.97	Riok2
	0.0618696	1.0028	22.853	19.0978	456.379	Fam76a
	0.0618498	1.0939	22.419	13.0951	1770.42	Pgm2
	0.0618356	1.0314	22.212	20.0685	183.244	Marveld1
	0.0617099	1.0153	22.478	19.5894	238.979	Kri1
	0.0615105	0.99433	21.12	23.3297	88.1865	Slc25a15
	0.0614435	1.0899	23.495	23.5106	1907.38	Ddx19a
	0.0613328	0.97666	21.395	24.4614	3209.64	Sae1
	0.0612831	0.9879	21.555	18.5521	4435.48	Clns1a
	0.0612821	1.0226	21.752	21.3981	379.719	Mcc
	0.0611746	1.0779	20.844	20.0516	168.828	Ttl
	0.0611595	0.9941	22.866	21.8159	908.575	Axin1
	0.0611573	1.0744	22.291	26.1257	359.074	Ubtf
	0.0611384	1.0189	22.764	20.8881	148.143	Rad51d
	0.0610877	0.98413	22.404	23.5885	66.0559	Rbm26
	0.0610736	1.0601	23.498	25.574	182.033	Arl15
	0.0610527	1.0421	22.833	23.1926	315.125	Ppp1r15b
	0.0610345	1.0793	22.82	29.1444	94.9692	Prr12
	0.0609914	1.0135	22.699	30.1622	637.467	Ptgr2
	0.0609413	0.97535	22.814	22.1117	99.7912	9630033F20Rik
	0.0609168	1.0134	21.698	16.2831	462.369	Zfp260
	0.0609104	1.0435	23.022	25.8599	144.645	Adal
	0.0608517	1.0119	21.272	15.247	2793.15	Cpne3
	0.0607839	1.036	21.424	27.7473	156.578	Matn2
	0.0607833	0.99628	23.422	12.5849	1376.37	Ccng2
	0.0607477	0.99799	22.414	16.2963	177.646	Dusp9
	0.0606424	1.002	21.392	19.0493	1525.01	Tmem57
	0.0605341	1.0286	22.305	24.5565	118.614	Zfand2a
	0.0603779	1.0577	22.516	15.9236	954.686	Ugp2
	0.0602822	0.98238	23.41	21.3926	885.999	Map4
	0.0602439	0.99439	22.376	21.9449	2001.36	Phf5a
	0.0602395	1.0047	21.809	19.6871	10307.2	Ankrd1
	0.0602389	1.0007	21.297	12.5608	264.852	Gltpd1
	0.0602178	1.0552	21.168	14.6989	1532.6	Tnfrsf22
	0.0601726	1.0421	20.904	28.6261	1517.17	Mpzl1
	0.0601116	1.0392	21.809	28.8683	6010.49	Sfpq
	0.0600947	1.0292	21.304	18.2338	34.8649	Pkp1
	0.0600534	1.0714	21.085	27.4859	95.3652	Frrs1
	0.0600381	0.99368	23.072	20.7879	1319.16	Vprbp
	0.0599996	0.98127	23.362	33.0712	923.706	Cdk19
	0.0599995	1.0064	21.593	31.4396	4435.04	Stx6
	0.0598018	0.98394	23.389	18.7282	554.599	Ifi35
	0.0597604	0.94791	20.769	22.5899	422.286	Mier1
	0.0597089	0.95819	22.886	19.2777	538.647	BC003331
	0.0596577	1.0009	22.506	17.2426	525.096	Nmt1
	0.0596207	1.0481	23.341	16.4103	1320.41	Map2k3
	0.0595702	1.0157	21.528	14.6077	34.9906	1500011B03Rik
	0.0595596	1.0232	22.223	24.2461	172.536	Aven
	0.0595541	0.98811	21.981	21.2284	482.956	Rpp14
	0.0595142	0.99368	21.299	27.966	1366.33	Add3
	0.0595069	1.0534	22.836	23.3577	1091.27	Nol11
	0.0595053	1.0101	22.291	28.7703	4206.01	Cdkn1b
	0.0594873	0.99473	22.452	18.6277	476.371	Gnl1
	0.0594072	1.0859	22.991	34.8638	489.469	Fbxo6
	0.0593973	1.014	23.188	29.2182	53.5816	Map9
	0.059376	0.99297	22.47	31.6603	2501.82	Eid1
	0.0593705	1.0326	21.728	14.6934	75.8626	Gm14005
	0.0592423	1.0181	22.78	32.4693	353.025	Slc31a2
	0.059194	1.0062	22.652	20.0364	8066.03	Dnaja2
	0.0590662	0.995	22.871	12.87	2811.02	Pkp2
	0.0590053	1.0443	22.953	22.2568	145.8	Phf20l1
	0.0589901	1.0151	21.229	24.7156	944.939	Igsf8
	0.0588257	1.0463	21.879	13.6899	1669.85	Ldlr
	0.0588108	0.99693	22.425	21.558	426.826	Pcgf5
	0.0587797	1.0134	20.745	17.5725	406.331	Aacs
	0.0585977	1.0114	22.411	23.7981	5694.08	Eif3a
	0.0585745	1.0032	22.391	30.3386	4575.37	Snx6
	0.0585372	0.95054	22.338	19.4274	113.972	Vps18
	0.0585281	0.99909	21.198	19.7773	2988.99	Gps1
	0.0584177	1.0484	23.304	14.4709	8214.98	Calml4
	0.0584169	0.99038	21.895	18.7576	3232.45	Dcaf13
	0.0583734	1.012	22.537	20.293	100.782	Whsc1
	0.0583338	1.0394	21.304	18.1202	139.113	Tchp
	0.058323	1.0539	20.992	22.2633	535.946	Wnk4
	0.0582837	1.0124	23.299	30.0635	1004.64	Prps2
	0.058248	1.0207	21.091	29.3041	1447.6	Stam
	0.0582283	0.97484	20.912	27.9683	2678.39	Hnrnpul1
	0.0582065	1.0087	22.301	13.5435	490.495	Ezh1
	0.0581568	1.0681	23.071	23.7598	115.223	Cabin1
	0.0581214	1.0285	22.763	13.7855	195.501	Nrn1
	0.0581086	1.0138	22.303	16.5619	1097.5	Ccnl1
	0.0580959	0.99772	22.652	21.8152	246.658	Alg3
	0.0579673	1.0556	23.201	15.352	222.287	Gorasp1
	0.0579122	1.0165	22.301	24.4248	346.801	Kntc1
	0.0579058	1.007	21.514	21.1883	122.344	Ptpn21
	0.0577396	1.0808	21.772	16.7201	6021.86	Krt7
	0.0577317	1.0219	22.415	22.9634	1310.3	Camk1
	0.0577125	0.9911	22.345	24.3208	1886.45	Psmg2
	0.0577107	1.0429	22.726	15.9477	606.716	5031439G07Rik
	0.0577078	1.0238	22.969	34.7911	157.13	Rnf43
	0.0576499	0.99852	21.429	32.8902	183.57	Cpne8
	0.0576109	0.99633	21.363	23.8185	864.35	Nubp1
	0.0575346	1.0338	21.102	29.1048	1785.33	Sec63
	0.0575046	1.079	23.496	35.2812	1349.74	Dvl1
	0.0573548	0.98867	21.381	22.1417	3367.57	Dnaja2
	0.0573381	0.95305	21.655	31.7208	4403.35	Igbp1
	0.0573205	1.001	22.048	24.2679	1422.7	Usp39
	0.0572925	1.01	22.587	15.06	523.315	Ppip5k1
	0.0572397	1.0666	20.604	16.8345	72.7013	Spry4
	0.0571612	0.96734	21.85	28.2668	8793.37	Lamp2
	0.0571565	1.0808	22.185	13.8214	433.827	Dtx1
	0.0570111	1.0119	21.665	16.393	254.859	Ccdc93
	0.0569319	0.99123	22.431	18.4252	500.984	Wwp2
	0.0569158	1.0405	22.769	14.0644	467.708	Sbsn
	0.0569069	1.0647	20.875	31.1671	300.86	Athl1
	0.0568904	1.0849	22.178	27.71	241.447	Son
	0.0568835	1.0508	22.476	22.1966	1729.43	Tfcp2l1
	0.0568295	0.99407	23.113	19.2395	14130	Sema3c
	0.0568086	0.99624	22.993	28.4068	24967.4	Hnrnpab
	0.0567871	0.98262	23.145	23.2703	131.953	Ttc27
	0.0567364	1.0152	21.211	29.4135	1183.44	Pid1
	0.0567283	1.0924	23.292	22.5235	10222.1	Snx5
	0.0565472	1.0663	21.726	14.9698	3236.02	Rnd3
	0.0565123	1.0127	23.419	14.0598	1017.44	Clcn4-2
	0.0564063	1.0317	22.613	25.4516	260.708	Zfp180
	0.0563905	1.0474	21.52	28.546	2879.35	Pmepa1
	0.0563466	1.0075	20.723	29.7185	726.823	Kif16b
	0.0562296	1.0484	22.163	18.2851	116.028	Tbc1d25
	0.0561474	1.0542	22.283	17.2402	4347.48	Fam107b
	0.0561392	1.0013	20.664	16.2374	469.583	Ppcs
	0.0561337	0.99682	22.903	22.1613	11284.5	Vcam1
	0.0560367	1.0606	20.771	13.1868	194.587	Toporsos
	0.056024	1.0304	23.41	20.5134	439.954	Ankrd27
	0.0560105	1.028	21.28	17.8805	1029.45	Elp5
	0.0559974	0.97769	22.707	23.8064	407.269	Slc12a4
	0.055993	0.99661	20.781	23.4313	155.344	Slc52a2
	0.0559552	0.9926	21.954	16.1167	629.826	5730508B09Rik
	0.0558722	0.99271	22.137	33.9292	691.148	Acaa1a
	0.0558642	0.99762	21.458	13.7055	579.011	Chfr
	0.0558081	0.99096	21.683	26.1289	1137.72	Sf3b2
	0.0557783	1.028	22.299	21.1946	1193.3	Jade2
	0.0557297	0.94449	22.25	28.4387	1386.08	Cnot6
	0.0557109	1.0853	20.68	26.3106	407.245	Osbpl11
	0.05566	0.97588	23.107	24.1562	671.721	Kat2a
	0.05558	0.97854	22.866	28.9414	6164.09	Sarnp
	0.0555163	1.0116	21.547	25.4501	529.574	L3mbtl3
	0.0555024	1.0106	22.623	22.0157	180.1	Fpgs
	0.0554113	1.0876	22.565	26.4711	318.188	Nceh1
	0.0553229	0.98863	21.184	20.0817	893.012	Slc20a2
	0.0552112	0.9977	20.905	18.0706	201.6	Nr1h4
	0.0551817	0.93878	21.629	30.3551	29849	B2m
	0.0551014	1.0693	23.258	13.3039	1327.26	Stap2
	0.0550512	0.99048	22.977	22.9115	2243.47	Gmps
	0.0550361	0.93409	22.651	20.0927	95.8026	Nol6
	0.0549104	1.0146	21.411	24.8062	53.498	Rad18
	0.0548507	1.029	22.325	24.4511	452.865	Srsf10
	0.0548069	1.0039	21.426	32.4918	175.77	2810002D19Rik
	0.0547983	1.0714	21.556	19.426	317.382	Tmem214
	0.0547679	1.0021	20.583	29.8146	106.446	Crem
	0.0547358	1.044	21.822	16.5111	231.958	Dcaf4
	0.0547194	0.9797	21.93	21.7857	1769.02	Tank
	0.0546589	1.0149	21.313	27.742	2293.72	Rab14
	0.054655	1.0098	21.041	14.6375	207.882	Snapin
	0.0546191	0.99438	20.77	23.6058	308.416	Zak
	0.0546004	1.0766	21.256	15.9036	16058.8	Reg3b
	0.0545668	1.004	20.625	30.5196	1907.68	Tnks2
	0.0545444	1.0748	20.715	23.8875	267.283	Ecsit
	0.0545406	1.0787	22.965	27.0191	454.964	Scaf11
	0.0544906	1.0593	21	22.5012	1776.3	Trnt1
	0.0544555	1.0169	22.478	23.0617	85.9013	Top1mt
	0.0544457	0.9911	22.318	32.0111	847.853	Sharpin
	0.0544344	1.0586	23.049	13.3348	1121.97	Slc6a8
	0.0544298	1.0248	22.66	17.5085	1528.43	Vamp3
	0.0544046	0.99203	20.694	14.1089	124.041	Ttbk2
	0.0543994	1.0006	22.967	30.2635	11173.3	Uqcrb
	0.0543716	1.0211	22.247	26.984	8750.52	Sarnp
	0.0543365	1.0594	22.251	14.6709	2708.6	Fam102b
	0.0543274	1.02	22.022	14.9002	9747.58	Higd1a
	0.0542913	1.0044	22.606	30.1874	9082.86	Tmem30a
	0.0542243	1.0493	21.412	27.1811	49.5608	Ube2cbp
	0.0541867	0.96549	22.576	22.8986	3127.33	Nfib
	0.054141	1.0103	21.696	16.6225	9140.21	Zfp36l2
	0.0541329	0.97271	20.969	14.7556	1489.59	Yif1a
	0.0541199	1.0574	23.443	14.1794	38.3519	9430051O21Rik
	0.0540968	1.0541	21.44	16.8683	3552.59	Myo1c
	0.0540326	1.0406	20.775	32.5001	7545.08	Idh1
	0.0539974	1.0344	20.702	19.4648	457.244	Nfkb2
	0.0539337	1.0166	22.205	23.0871	3374.89	Snrpb2
	0.0537958	1.0846	22.768	14.3476	1119.94	Hes6
	0.0537216	1.0445	21.466	18.9103	443.137	Cyp51
	0.0536876	0.95298	22.894	20.6546	174.223	Dagla
	0.0535473	1.0239	22.928	25.36	621.432	Haus2
	0.0534211	1.005	20.933	30.1507	1030.34	Zfp326
	0.0533157	1.0873	23.303	34.3037	1738.44	Atp6v0d1
	0.0532583	1.0977	23.266	12.4711	1233.53	Prkcdbp
	0.053252	1.0515	21.054	32.9325	528.844	Tspan5
	0.0532345	1.097	22.839	20.2493	880.444	Gpt2
	0.0531692	1.0725	21.156	18.9497	723.615	Crebrf
	0.0531269	1.0131	23.273	12.514	1996.95	Vcl
	0.0531195	1.0079	21.508	27.0466	45.7836	Ubox5
	0.0530873	1.0757	22.135	28.1032	1859.28	Mtdh
	0.0529755	1.0018	20.542	17.9395	1117.76	Ammecr1l
	0.0529747	1.0326	22.162	28.1484	8252.99	Rcn2
	0.0529565	1.0919	23.077	24.5353	73.989	Rusc2
	0.0529514	1.0112	21.54	23.3318	69.0822	Osbpl10
	0.0528467	0.98218	20.998	14.9111	313.037	Zfp763
	0.0528046	0.99078	23.151	18.8797	763.835	9030624J02Rik
	0.052733	0.97052	21.4	30.0201	42804.3	Atp6v0c
	0.0527299	1.0547	22.722	16.4491	471.649	Esrp2
	0.0526893	1.0146	20.732	28.4939	6944.1	Dnaja1
	0.0526584	1.0608	23.029	13.4268	2642.66	Pgd
	0.0526017	1.0074	22.364	32.154	244.35	Rgl3
	0.0525875	1.0229	21.416	19.8995	353.506	Tnfaip3
	0.0525578	1.0151	23.01	22.6754	812.021	Usp39
	0.0525195	1.0824	23.297	24.062	309.135	Nol8
	0.0524074	1.0993	23.236	13.2788	298.065	Rph3al
	0.0523984	1.0914	23.121	23.1996	708.457	Gtf2a1
	0.0523695	1.0844	22.885	13.2939	502.507	Atp8b2
	0.0523398	1.0952	22.873	23.1646	4393.6	Copb1
	0.0523313	0.97226	20.812	12.3577	747.507	Cpne3
	0.0523239	0.99457	22.251	14.9101	684.276	Vhl
	0.0522837	0.98073	22.328	14.0555	137.538	Zmym3
	0.0521981	1.0538	22.998	25.5528	362.04	Mphosph8
	0.0521589	1.0997	20.935	30.234	256.374	Rtn4
	0.0521555	1.045	22.138	25.8898	1378.38	Psme3
	0.0521403	1.0903	20.808	25.9651	343.159	Usp53
	0.0520724	1.028	20.812	18.0731	3641.32	Nudt4
	0.0520521	1.0153	23.318	23.9531	125.025	Zfp592
	0.0520435	1.0078	22.059	27.377	143.545	Rxra
	0.0520317	1.0641	21.779	14.4032	1061.08	Gpam
	0.0520184	1.083	20.764	29.3017	159.401	Kdm5c
	0.0519927	1.037	22.91	16.3344	2128.22	Net1
	0.0519859	0.98616	22.003	30.5174	223.08	Kif3a
	0.051952	0.99988	22.376	32.6453	440.522	Nkiras1
	0.0518448	1.0456	22.653	16.625	107.49	Rnf122
	0.0517993	0.98598	20.614	13.178	928.777	Mvb12a
	0.0517893	0.99075	23.109	32.879	440.748	Pja1
	0.0517536	1.0545	21.095	16.7635	699.236	Bloc1s5
	0.0516478	1.0274	23.325	15.7263	2867.69	Gde1
	0.0516434	1.0956	21.546	16.2024	1599.62	Irak2
	0.0516247	0.97646	21.504	30.9153	40829.3	Ywhaq
	0.0515866	1.0828	21.859	26.8872	339.077	Tmem33
	0.0514975	0.98458	20.765	18.7388	975.543	Sdccag3
	0.0513811	1.0551	22.481	14.2678	587.648	Ctnnal1
	0.0513609	1.0813	21.679	15.019	415.881	Tmem214
	0.0513419	1.0163	22.835	17.9275	585.526	Traf3ip2
	0.051296	0.98854	22.558	15.6472	653.696	Mvp
	0.0510686	1.0514	23.45	13.4507	5838.02	Arl5a
	0.051018	0.99932	22.659	34.6099	1088.67	Gm2382 /// Mthfs
	0.0510123	1.0031	21.237	14.9819	253.292	Epb4.1l5
	0.0509973	0.98706	22.994	31.2416	558.148	D230025D16Rik
	0.0509853	1.0047	22.215	23.176	4912.39	Fbl
	0.0509522	1.0731	21.292	28.6586	640.993	Dpp9
	0.0509194	1.0057	21.968	14.3354	936.617	Srd5a1
	0.0508963	1.0612	22.9	26.5014	981.25	Tmtc3
	0.0508454	0.9651	21.506	21.888	842.475	Ppp1r8
	0.0508449	1.0218	22.239	16.3331	12041.7	Hadh
	0.0508298	1.0826	23.385	14.351	774.545	Ttc1
	0.0507463	0.98166	23.135	21.5438	407.202	C1ra
	0.0507184	1.0324	22.326	15.1331	12638.4	Hmgcs1
	0.0507004	1.0448	22.288	20.098	169.62	Rnf39
	0.0506897	1.038	22.965	26.3716	2788.97	Bnip2
	0.0506545	0.99434	20.833	29.7619	39319.7	Lasp1
	0.0506529	1.0259	23.291	20.9334	262.777	Vac14
	0.0506523	1.0214	22.553	15.4457	85.3662	Igf2bp3
	0.0506444	1.009	21.013	24.9767	105.883	Setdb1
	0.050488	1.0703	21.202	14.3407	130.768	Mturn
	0.0504123	1.0724	20.582	17.6248	255.961	Gls
	0.0503953	0.98084	21.242	14.8663	9353.25	Anxa8
	0.0503864	1.0531	20.789	21.2303	409.555	Gadd45b
	0.0503607	1.0556	22.331	30.6551	942.202	2210013O21Rik
	0.0502718	1.0877	21.368	16.4348	543.168	Prkab1
	0.0502186	1.0132	21.255	21.5093	48.0619	L3hypdh
	0.0501977	1.0033	23.198	19.2236	813.702	Stam2
	0.0501864	1.0996	22.215	14.0643	13227.9	Gpi1
	0.0500536	0.99932	21.318	23.0315	455.272	Trappc5
	0.050041	1.0065	21.788	27.2468	8589.75	Cadm1
	0.0499673	0.99314	21.778	23.4728	7894.76	Ranbp1
	0.0499613	0.97743	20.763	18.9706	6090.32	Ss18
	0.0499124	0.96064	20.556	12.681	2621.8	Itfg1
	0.0498961	1.001	21.172	15.4009	3402.95	Gcnt1
	0.0498362	0.97859	21.532	21.2576	1649.44	Mrpl40
	0.049805	1.057	21.375	17.7589	145.531	Smim1
	0.0497863	0.98936	21.946	13.8208	1062.66	Srxn1
	0.0497388	1.0356	21.437	27.4138	1382.1	Pja1
	0.0497278	1.0874	20.663	26.9049	129.135	Tnk2
	0.0496645	1.0285	22.047	21.2634	304.189	Sap30bp
	0.0496442	0.98615	21.629	17.4711	1215.85	Tnfrsf23
	0.0495828	1.042	23.211	13.5455	12700	Hmgcs1
	0.0495477	1.0247	21.234	33.1977	550.137	Hmgcl
	0.0494132	1.0184	22.853	15.7568	364.563	Proser2
	0.049389	0.9974	22.382	23.6144	233.06	Cc2d1b
	0.0493657	1.0416	21.655	27.7361	187.073	Pcnt
	0.0493293	1.0259	20.655	26.9164	399.309	Mapk14
	0.0493164	0.98326	20.58	16.874	944.107	Slc25a20
	0.0492849	0.97929	21.278	14.9856	219.329	Pdk2
	0.0492672	1.0716	23.358	24.4842	695.391	Pithd1
	0.0491878	1.0002	22.974	34.7639	26.2216	Snhg10
	0.0491647	1.0047	22.872	24.2314	13002	Nap1l1
	0.0490558	0.98931	21.237	17.6723	31.1955	Ttc26
	0.0490195	0.97563	22.426	28.0221	855.659	Stxbp6
	0.0489551	1.087	22.999	27.8029	318.091	Hcfc1
	0.0489142	1.0087	23.293	21.8051	28794.9	Ran
	0.0489102	1.0718	22.689	13.8209	3211.23	Cited2
	0.0489001	1.0654	23.486	15.4701	3918.11	Mcl1
	0.0488765	1.0407	22.688	23.3169	81.6343	Usp36
	0.0488499	1.0587	20.944	18.9517	2275.42	Cyr61
	0.0488106	0.99188	23.403	35.0049	749.223	Mfsd4
	0.0487793	0.98836	23.358	29.9546	7635.62	Gclc
	0.0487743	1.009	21.562	30.9277	40.4852	Pla2g7
	0.048754	0.96512	21.197	24.916	2264.47	Wdr82
	0.0487539	1.047	22.025	14.8713	582.886	Mxi1
	0.0486728	0.97041	23.059	16.4722	2508.67	Gng12
	0.0483116	1.0426	22.866	24.2562	309.545	Taf6
	0.0482923	0.99646	22.041	26.0726	1355.08	Hyou1
	0.0482704	0.98104	21.401	25.293	1052.61	Ino80e
	0.0481943	1.0803	22.454	26.3275	5128	Efr3a
	0.0481162	1.0555	22.913	14.2966	435.529	Ppp1r13b
	0.0480854	1.0314	22.009	19.7918	508.595	Map2k5
	0.0480423	0.99993	22.412	30.8501	1072.06	Rmi1
	0.048002	0.98118	22.375	19.3763	2302.78	Ptpn11
	0.0479786	1.0373	21.598	29.4955	915.617	Rassf9
	0.0479224	1.0789	21.757	16.7529	516.543	Pcyt2
	0.0478244	0.9908	23.286	23.2336	17070	Hint1
	0.0477456	1.0541	21.267	17.4442	185.307	Gm14680 /// Sms
	0.0477141	1.0007	20.708	27.2569	614.536	Smek1
	0.0476119	1.0585	23.451	35.3245	714.317	Alas1
	0.0475838	1.0989	20.77	13.096	3396.99	Elp2
	0.0475661	1.0183	21.67	23.5531	261.543	Tapbpl
	0.0475078	0.98488	21.31	31.5835	2457.83	Scd2
	0.0474726	1.0203	21.683	16.1685	65.482	Elmod3
	0.0473111	0.99106	23.288	22.3224	3541.62	Clic4
	0.0472528	1.0767	21.857	25.2356	170.839	Rps6kb1
	0.0471784	0.97176	21.908	12.7547	4741.57	Nbr1
	0.0471664	1.0639	21.838	16.7674	30822.8	Cd24a
	0.0471451	1.0916	22.038	28.3482	252.836	Atxn2l
	0.0471289	1.0065	20.63	23.7448	239.734	Tada2a
	0.0470998	1.0795	21.409	14.7451	7715.95	43161
	0.0468824	0.99194	21.301	30.8159	742.411	Zmym2
	0.0468356	1.0434	20.78	20.3224	182.528	Spata6
	0.0468006	1.0407	20.772	32.0172	1739.34	Snap47
	0.0467652	1.034	21.921	16.828	172.282	Atp5sl
	0.0466751	1.0378	22.94	14.8246	1220.65	Tradd
	0.046667	1.0034	22.028	33.8749	1053.72	Chmp4c
	0.0466601	1.057	22.319	33.5158	3319.24	Tgoln1 /// Tgoln2
	0.0466167	1.0169	23.338	20.9981	10605.2	Myadm
	0.0466076	0.98531	21.705	15.8336	399.587	Parp9
	0.0465452	1.0639	22.644	13.1665	935.95	Slc16a3
	0.0465171	0.98465	21.107	20.1819	35708.6	Gnb2l1
	0.0464928	0.97488	22.79	13.8297	132.876	Tardbp
	0.0464782	1.0445	22.85	21.6344	200.692	Eif1ad
	0.0464755	1.0524	23.36	14.8539	395.714	Chmp7
	0.0463678	1.0273	22.788	22.1495	1505.1	Uri1
	0.0463361	1.0243	20.669	18.9224	483.942	Lefty1
	0.0462841	1.013	22.232	17.2853	7171.8	Nudt4
	0.0462477	1.0314	21.055	29.9521	3018.05	Asph
	0.0462262	0.99515	20.587	27.7352	230.462	Dnajc18
	0.046182	1.0624	20.815	21.2216	8254.29	Eif6
	0.0461797	1.0873	20.714	23.4744	33.5615	Foxc1
	0.0457932	0.9921	23.131	12.7498	987.264	Snrpn /// Snurf
	0.0457912	1.0162	21.675	20.0342	180.148	Nrd1
	0.0457316	1.0518	21.187	18.1772	1074.97	Ralb
	0.0456952	1.0385	20.766	28.4956	181.091	Tob2
	0.0456262	1.0234	23.361	16.1483	217.051	Myl12a
	0.0456056	1.0325	20.538	20.1399	365.28	Paqr7
	0.0454855	0.97097	23.355	20.1295	292.067	Bcl2l11
	0.0454511	1.0771	22.964	24.0261	254.894	Flrt2
	0.0454021	1.0234	23.169	15.5377	731.993	Glo1
	0.045385	1.0287	21.776	26.6589	349.701	1700066M21Rik
	0.0453179	1.0691	22.862	22.3571	13460.5	Serbp1
	0.0451984	1.088	22.865	12.2965	16886.9	Gpi1
	0.0451201	0.99274	22.288	28.1242	4392.28	Lamp2
	0.0450869	1.093	21.089	20.8615	170.12	Lsm11
	0.0449196	1.0762	20.933	31.49	2771.98	Ube2z
	0.0448864	1.0425	21.213	18.9861	2595.53	Vamp3
	0.0448794	1.0177	22.03	22.3517	244.616	Champ1
	0.0448279	1.0363	20.54	18.8672	286.237	Arih2
	0.0448277	1.0838	23.276	14.8513	3284.13	Ffar4
	0.044803	1.0101	21.166	29.6135	3110.02	Sypl
	0.0447809	1.0909	22.343	15.7158	4645.73	Wwc1
	0.0447326	1.032	22.394	23.7015	780.594	Apc
	0.0446916	0.98825	20.634	28.2922	1494.69	Mta1
	0.0446404	1.0531	22.978	15.0979	3648.44	Sbsn
	0.0446308	1.0576	21.534	27.8579	666.132	Rabgap1
	0.0444654	1.0084	22.881	22.7681	1091.99	Gtf3a
	0.0443898	1.074	23.213	24.4918	35.6523	Dusp7
	0.0443018	1.0342	20.637	29.3867	1275.03	Pcmtd1
	0.0442852	1.0914	23.139	27.1708	1056.92	Ddah1
	0.0442797	0.99651	22.723	24.059	2302.82	Nras
	0.0442004	0.95286	22.447	33.4562	9380.91	Etfa
	0.0441839	1.007	21.156	23.4765	303.146	Rap2a
	0.0440404	1.0441	23.12	25.4828	793.77	G6pdx
	0.0440381	1.0856	22.282	17.3851	1623.91	Pilrb1
	0.0440167	1.041	20.747	18.5411	82.4505	Lmbr1l
	0.0439712	1.0821	21.932	19.7499	204.284	Styx
	0.0439708	1.0331	21.35	19.3385	292.308	Wisp1
	0.0439573	1.0846	22.415	27.4041	2524.32	Enah
	0.0439273	1.0481	21.104	18.9907	905.406	Ankrd13a
	0.0439123	1.0023	23.059	14.1003	187.615	2610306M01Rik
	0.0438546	1.0817	23.279	14.141	146.858	Clcn5
	0.0438208	1.0968	23.066	24.883	6220.79	Adh5
	0.0437943	1.0121	22.232	26.867	23.5761	Cep97
	0.0436893	1.0002	21.457	25.1585	830.042	Spred1
	0.0435606	1.0067	23.263	26.0593	829.604	Nup93
	0.0435403	0.98052	22.238	12.3835	139.691	Mkrn1
	0.0435383	1.0683	20.653	15.9217	933.891	Acbd4
	0.0434148	1.0239	20.805	22.9521	291.131	Rab11fip2
	0.0433394	1.0488	23.231	33.2316	2273.82	Edem1
	0.043329	1.0802	22.987	14.2287	3294.84	Stat6
	0.0433264	1.051	21.561	18.2503	456.664	Get4
	0.0433169	1.0432	21.406	22.5627	212.776	Alg6
	0.0430727	1.055	20.889	30.4447	201.492	Igfbp7
	0.0430686	1.0183	21.501	26.4857	956.334	A230046K03Rik
	0.0430037	1.024	21.865	17.5649	7218.45	Sf1
	0.0429933	1.0717	21.181	27.7691	114.278	Rapgef6
	0.0429101	1.0788	22.828	14.656	7087.85	Mcl1
	0.0429024	1.0699	23.449	24.0163	912.956	Tbpl1
	0.0429006	1.0813	20.92	25.0982	41293.1	Hmgn1
	0.0428888	1.0508	23.017	18.0071	394.098	Ipo11
	0.0428834	1.0166	20.753	27.0852	1815.3	Mob1a
	0.0427379	1.01	23.484	20.539	1571.63	Rpl7l1
	0.0427107	1.0549	20.603	19.1029	114.126	Cryl1
	0.0427056	1.0329	21.979	16.2148	809.215	Hsdl1
	0.0426323	0.98707	21.12	30.1236	1064.03	Enpp4
	0.042614	1.0545	21.87	14.6927	3780.87	Acox1
	0.042605	0.99142	21.771	13.1878	459.843	Pxylp1
	0.0425915	1.0626	21.939	16.2857	590.4	Fam63a
	0.0425775	0.99067	20.696	31.3043	600.975	A230046K03Rik
	0.0425767	1.0436	21.685	18.3874	386.757	Erbb2
	0.0425458	0.95419	21.156	19.1972	430.402	Crcp
	0.0425314	1.0757	21.362	32.9915	1212.8	Ucp2
	0.0425241	1.0506	22.679	26.5492	975.212	Smap1
	0.0424201	1.0297	23.359	12.6476	1183.12	Armcx3
	0.0424016	1.0156	20.905	18.3592	861.76	Gas2l1
	0.0423794	0.97224	21.842	31.7396	2884.99	Pmpcb
	0.0423479	1.0848	21.122	16.1597	44527.4	Krt19
	0.0423223	1.0248	20.69	22.137	360.94	Polr3h
	0.0422471	1.0699	21.802	21.7503	2804.36	Emc4
	0.0422415	1.0539	22.242	12.7713	3133.55	Sdcbp
	0.0421034	1.0228	21.846	26.9548	364.745	Napg
	0.0420766	1.0562	22.851	12.4988	2729.64	Ifngr2
	0.0420736	0.99458	21.378	26.2003	558.688	Ice1
	0.042051	0.90064	21.121	28.4788	5032.47	Hs3st1
	0.0420091	1.0234	21.66	30.2077	5396.93	Impad1
	0.0419927	0.97671	20.659	19.583	2203.86	Arpp19
	0.0419733	1.0808	23.344	13.5091	1166.46	Dcaf11
	0.0418999	0.9348	22.378	33.6746	27678.4	Btg1
	0.041892	1.0567	20.871	29.0095	738.947	Rap2c
	0.041876	1.0399	22.331	25.2566	417.581	B3gnt2
	0.0418465	1.0111	20.658	21.2605	14298.9	Gsto1
	0.0418357	1.09	21.476	28.8101	1769.59	Spty2d1
	0.0418266	0.97904	22.116	32.772	698.36	Agmo
	0.0417285	1.0541	21.241	17.605	675.27	Stard3
	0.0416953	1.0204	20.704	29.5287	376.633	Srpk2
	0.041665	0.99865	22.868	22.1026	10550.3	Cnbp
	0.0416004	1.088	21.996	24.8835	2116.95	Lsm14a
	0.0415612	1.0019	21.329	24.7666	821.439	Zbtb14
	0.0414642	1.032	20.657	19.0595	1117.16	Creb3
	0.0413653	1.0243	22.679	13.6673	4913.3	Mcl1
	0.0413027	1.0125	22.334	32.2205	259.392	Tmem170
	0.0412649	1.0048	21.642	29.588	4938.82	Eid1
	0.0412591	1.0241	22.25	17.2324	4351.77	Sf3b1
	0.0412389	1.0143	21.978	26.0568	115.289	Snapc4
	0.0412017	1.0622	21.397	25.6239	1474.11	Naa35
	0.0411775	1.0501	21.252	17.6578	280.226	Rbfa
	0.041164	1.0514	21.148	16.581	168.458	Mon1a
	0.0410995	0.98928	21.291	21.5005	3136.29	Elovl5
	0.0410965	0.99685	21.295	17.3925	975.071	Ufm1
	0.0409771	1.0154	22.8	20.3296	485.188	Dhx36
	0.0409529	0.96823	21.653	17.5894	1337.59	Gskip
	0.0409455	0.99667	22.272	20.4262	633.476	Papd7
	0.0409404	0.97296	20.879	28.0895	7042.44	Mtch2
	0.0407581	1.0543	22.466	13.8661	603.12	Pkdcc
	0.0407028	1.0865	21.685	24.0641	662.362	Rnf146
	0.0406858	1.0215	22.141	16.0949	1216	Med15
	0.040634	0.9831	21.184	22.4184	4151.9	Eif4e
	0.0406284	1.0279	22.782	27.5747	3267.57	Efr3a
	0.0406119	0.95729	23.048	18.705	7411.13	Ube2d3
	0.0406068	1.0927	22.199	14.6509	12141.3	Plet1
	0.0405971	1.0133	21.592	21.3889	972.532	Ergic1
	0.0404534	1.0024	20.643	21.6019	21188.3	LOC101056240 /// Sumo2
	0.0404399	0.9946	22.397	33.5365	4867.72	Capn2
	0.0404218	0.99825	21.342	18.7429	21.8041	Tcf12
	0.0403517	0.98939	23.329	28.9323	4441.6	Impa1
	0.0403141	1.0235	21.744	26.5636	1430.72	Dnajc3
	0.0403061	1.0036	22.023	21.8357	843.396	Sf3a3
	0.0402888	1.0233	20.889	19.2003	739.61	1810055G02Rik
	0.0402319	1.0678	22.679	22.2566	133.919	Nle1
	0.0401694	1.0896	22.646	24.8164	6015.03	Gas5
	0.0400588	1.0719	21.023	23.391	338.512	Ldlrad3
	0.0400319	1.0174	20.502	17.9866	55.1361	Atrip
	0.0399978	1.0328	21.343	16.9327	197.426	Gatad1
	0.0399735	0.96139	22.008	18.9374	974.394	Mogs
	0.039938	1.0387	20.618	19.3606	1171.97	Ap2a2
	0.0399196	1.0639	21.983	17.3657	354.622	Dusp10
	0.0399121	1.0028	21.054	21.0094	639.605	Pyurf
	0.0398954	1.0802	21.383	28.5267	811.873	Trove2
	0.0398509	1.0065	23.186	14.2164	3810.36	C78339
	0.0398393	1.0443	20.798	16.1843	4068.24	Hpx
	0.039829	1.0615	23.156	12.9103	5351.88	Bnip3l /// Gm10480
	0.0396565	1.038	21.159	28.7938	1228.75	Ppp2r5e
	0.039652	1.0581	21.683	25.0544	133.613	Rint1
	0.0396241	1.0105	22.394	19.1599	444.578	Zfp809
	0.0395563	1.0286	22.985	24.2038	462.597	Gm8801 /// Ppp1r10
	0.0395168	1.0025	22.393	23.3875	733.157	Naa15
	0.0394704	0.98387	20.588	24.6799	352.031	Lig4
	0.0394298	0.96746	21.87	33.3994	4623.41	Evi5
	0.0394045	1.0578	22.695	13.928	76.4683	Zfp764
	0.0393876	1.0203	23.226	22.8091	233.637	Dock9
	0.0393873	1.0219	20.592	12.9109	115.174	Tesk2
	0.0393638	1.0513	22.129	22.9778	309.883	Reps1
	0.0393099	1.008	21.566	23.052	668.687	Ipo9
	0.039281	1.0754	21.293	26.3237	5576.74	Rbms1
	0.0392027	1.0038	22.532	14.5804	978.197	2210016F16Rik
	0.0391812	1.0744	22.421	14.915	328.321	Jmjd6
	0.0391747	0.9923	22.047	15.5006	422.599	3110002H16Rik
	0.0391703	1.0431	20.616	28.2971	223.485	Gnpda1
	0.0391044	1.0149	21.326	33.2227	1224.72	Kmt2e
	0.0390955	1.05	23.406	28.7867	1293.76	Lipa
	0.0390839	0.97031	23.303	23.1065	6737.31	Rbbp7
	0.0390604	1.0843	22.97	19.7613	162.021	Swap70
	0.0390217	1.0583	21.386	27.4664	5308.32	Lims1
	0.0388862	1.0436	22.35	16.5413	219.564	Tmem86a
	0.0388653	1.0477	21.122	29.3653	532.712	Tmlhe
	0.0388562	1.0201	22.66	18.5456	2129.24	Nadk
	0.0387391	1.019	23.307	13.4193	627.067	Il13ra1
	0.0387231	1.0001	22.072	28.379	1181	Spop
	0.0387223	1.0486	21.438	16.9693	1381.12	D10Jhu81e
	0.0387172	1.0972	22.106	14.8169	912.722	2810403A07Rik
	0.038682	1.0379	20.892	22.1628	914.016	9130401M01Rik
	0.0386694	1.0215	22.137	21.9223	429.952	Prpf4
	0.0386355	1.0091	22.758	21.5489	1076.47	B3gnt2
	0.0386286	1.0801	23.474	15.4228	1238.1	Oaf
	0.038496	1.0659	22.192	23.1207	180.622	Smyd5
	0.038449	1.053	21.582	24.8473	539.78	Zbtb41
	0.0383548	1.0262	22.451	28.3899	3502.87	Rala
	0.0383243	0.96847	22.942	32.3155	3100.01	Chmp4b
	0.0381616	0.9835	21.197	16.2774	1392.18	Sri
	0.0381346	1.0123	21.921	16.054	500.91	Map3k1
	0.0380479	1.014	21.786	25.3542	1346.88	Derl1
	0.0380186	1.0276	22.134	13.6112	503.112	Ppp1r3b
	0.0379852	1.0806	22.894	27.9145	500.052	Add3
	0.0379442	1.0991	22.215	12.8815	665.609	Dapk3
	0.0378826	1.0113	21.401	23.9899	103.488	Ets2
	0.0378763	1.0774	22.834	25.5837	600.745	Bcl7b
	0.0377728	1.0694	20.806	27.3302	4065.83	Selt
	0.037751	1.0064	21.381	16.2843	4261.61	Sh3bp5
	0.037694	1.0739	22.423	25.3323	1372.95	Jag1
	0.0376854	1.0012	22.105	23.6064	428.075	Wdr18
	0.0376635	1.0951	23.415	23.1332	173.903	Prkce
	0.0375471	1.001	21.778	16.7045	4498.73	Tor1aip2
	0.0374059	1.036	21.599	22.8985	126.926	Samhd1
	0.0374056	0.98753	23.269	17.2825	3434.09	Edf1 /// Gm11964
	0.0373786	0.9911	20.584	28.8726	5208.59	Bzw1
	0.0373556	1.0876	22.772	23.3689	68.1343	Elavl1
	0.0372729	1.0099	23.028	19.6395	1865.75	Dlg1
	0.0371375	0.98336	20.886	24.8078	1366.22	Txn2
	0.0371286	0.97729	21.438	17.7805	441.794	Jade1
	0.0371153	1.0313	21.175	22.524	2616.98	Etf1
	0.0371043	0.9667	22.233	33.3892	4655.47	Chmp1b
	0.0370491	0.98036	20.874	24.5864	238.899	Zfp282
	0.0369764	1.0588	23.167	14.2767	356.286	Pak1
	0.0369587	1.0191	23.196	13.8009	853.709	Heca
	0.0368814	1.0387	20.822	32.7327	2736.39	Cym
	0.0367578	1.057	21.126	23.4497	660.812	Zfyve20
	0.0367473	1.0828	21.227	16.0843	1016.46	Lrrc75a
	0.0366512	1.0427	22.899	16.6153	2808.09	Mpp1
	0.0365654	0.99012	21.141	12.7144	176.735	Adam15
	0.0365137	1.0356	23.473	13.9919	207.878	Sik3
	0.0364965	1.0699	21.919	27.2715	470.796	Trmt1
	0.0362923	1.0055	22.84	33.6874	1672.7	Zfpm1
	0.0362587	1.0473	21.045	26.7525	1319.3	Gsk3b
	0.0361927	1.0361	23.494	13.7946	1293.91	Arl3
	0.0361859	1.0167	20.512	22.097	295.336	Srpk1
	0.0360914	1.0008	21.735	17.3599	831.611	Lztfl1
	0.0360691	1.0144	23.316	24.783	1257.36	Nras
	0.036024	1.0983	21.296	16.2747	396.28	Hmga2-ps1
	0.0359893	1.0378	20.746	25.4947	3548.88	Commd3
	0.0359709	1.0324	22.486	16.0405	3499.44	Mcl1
	0.0359462	0.96233	23.346	35.2459	12386.3	Actr3
	0.0359253	1.0471	21.655	26.3573	3959.15	Hdgf
	0.0358622	1.0662	20.746	27.0286	2321.89	Smad1
	0.0358449	1.0356	21.718	32.6944	1959.55	Zfp260
	0.0358274	1.0365	22.074	30.3887	18382	Hsp90b1
	0.035827	1.0368	20.651	19.5984	8565.05	Eef1d
	0.0358097	1.0962	21.618	12.6554	1828.61	Csnk1d
	0.035757	0.97186	21.961	30.9155	843.919	Gzf1
	0.0357568	1.0386	21.35	17.6093	121.996	Mapk7
	0.0356325	1.0264	22.731	14.5492	631.951	Mpv17l2
	0.0355868	1.0334	22.149	25.8265	951.138	Scoc
	0.035395	1.0166	22.826	30.3495	358.791	Ap1s3
	0.0353321	1.0166	22.963	20.8082	697.78	Gfer
	0.0353052	1.0124	20.957	15.1175	5076.82	Sbsn
	0.0352792	1.0488	20.973	27.8937	540.585	Smad1
	0.0352281	1.0203	21.795	21.5856	1492.62	Prosc
	0.0352044	1.0757	21.56	18.6662	373.715	Il18
	0.0351921	0.99954	22.541	30.8996	2334.44	Arl5a
	0.0351588	1.0545	21.021	31.8534	91.5219	Cnp
	0.0351105	1.0213	20.612	20.7429	1210.47	1700037H04Rik
	0.0350247	1.0629	21.048	25.9121	975.084	Gm5806 /// Gm9855 /// Tdg
	0.035017	1.0609	21.659	18.1746	422.417	Socs3
	0.0349667	1.0318	20.713	15.609	119.21	Slc35d2
	0.0349607	1.0106	22.722	24.4971	1050.61	Ergic1
	0.0349172	1.0142	22.092	15.7135	1074.31	Mgrn1
	0.0349144	1.0073	21.59	19.1271	2001.01	Trim27
	0.0349054	1.0001	22.299	22.2476	1256.48	Ash2l
	0.034872	0.97411	22.431	22.1544	17124.9	Eif4a1
	0.0348528	1.0239	21.073	27.9937	3229.18	Ube2v2
	0.034847	1.0677	21.548	15.5052	4528.08	Vti1b
	0.0348326	1.0671	21.707	16.6155	430.287	Grtp1
	0.0348204	0.99817	20.967	23.4334	2197.16	Gtpbp4
	0.0347744	0.9859	21.823	24.2542	301.083	Nup133
	0.0347615	1.0877	21.333	26.8993	2770.31	Derl1
	0.0346727	1.0799	23.18	14.4472	895.978	BC005624
	0.034583	0.99394	21.545	25.4997	2207.85	Rbm22
	0.0345416	1.0505	21.382	18.2721	6539.93	Gm10224 /// Gm4581 /// Rpl15
	0.0345234	1.064	21.247	30.3474	301.749	Bcl2
	0.0345219	1.0438	21.438	12.8697	2681.78	Bloc1s1 /// Rdh5
	0.0344433	1.0118	21.616	12.0432	287.029	Fam115a
	0.0344269	1.0305	21.597	23.0625	293.323	Slc25a25
	0.0344211	0.95726	21.165	29.9467	598.121	Ftsj1
	0.0343746	1.0659	20.792	29.2422	600.793	Crebbp
	0.0343148	1.0045	21.423	25.3787	160.584	Gcfc2
	0.0342744	1.0414	22.633	21.6982	486.835	D6Wsu163e
	0.0342711	1.012	22.256	14.9479	267.141	Cables2
	0.0342654	1.0371	22.051	22.2494	1049.28	Ikbkap
	0.0342242	1.0356	23.249	16.0274	10576.7	Cmpk1
	0.0341374	0.99527	21.374	27.1696	3099.13	Lsm14a
	0.0341294	1.008	20.862	20.9718	835.703	Nfix
	0.0341155	1.0073	20.74	22.8603	2588.09	Sf3a2
	0.0339961	1.0025	23.162	24.3814	1113.19	Mrpl15
	0.0339801	1.0681	21.345	26.4091	3251.61	Papola
	0.0339409	1.0677	23.165	22.1714	739.049	4930506M07Rik
	0.0339131	1.0285	21.604	17.2509	1623.97	Smagp
	0.0337392	1.0167	23.384	13.5708	352.961	Cep19
	0.033724	1.0189	22.472	26.9108	468.734	Tmem126b
	0.0336088	0.99871	21.378	21.4075	1225.27	Phf20
	0.0335796	1.0347	22.105	19.1743	236.674	Mtg1
	0.0335581	1.0746	22.979	13.7691	3228.2	Kif1c
	0.0334962	1.0795	22.403	16.6694	420.776	Galt
	0.0334866	1.0201	20.501	17.0152	1508.31	Arih2
	0.0334857	1.0463	20.579	20.7301	1256.48	Smndc1
	0.0334713	1.0012	22.04	12.1911	387.102	Map3k12
	0.0333503	0.99764	22.471	19.378	834.415	Csnk1e
	0.0333496	0.99475	21.231	17.8062	183.181	Hmox1
	0.0332366	1.0192	21.212	31.4242	3206.58	Impad1
	0.033234	1.0163	20.719	17.5297	446.825	Safb2
	0.0331753	1.0508	21.267	24.6426	523.154	Atpaf1
	0.0331481	1.0173	21.743	17.4823	36.6277	Fbrsl1
	0.033125	1.0598	23.022	19.5781	543.608	Polg
	0.0330533	1.0544	21.325	26.9121	2815.33	Dnajc8
	0.0329222	1.0391	22.687	15.2977	49.8649	Dpp4
	0.0328985	1.0886	21.079	17.7429	3878.36	Wdr6
	0.0328796	1.0706	21.172	14.381	70.2076	Mvd
	0.0328674	1.0397	20.675	16.5449	499.042	Extl2
	0.0328001	1.0227	22.419	13.7279	230.981	Pex14
	0.0327667	1.0432	20.759	14.3516	2033.89	Fdx1
	0.0327204	1.0904	21.75	14.4089	1233.05	Preb
	0.0326925	0.98085	21.17	20.1105	3882.73	Edf1 /// Gm11964
	0.0326887	1.0651	22.813	14.9757	5116.62	Sdc4
	0.0326814	1.0172	21.876	24.3308	144.571	Poc5
	0.0326695	1.0611	22.223	26.3789	877.027	Capn7
	0.0326002	1.0455	22.511	27.9265	536.144	Appbp2
	0.0325383	1.0486	22.342	17.9489	61.2755	Rusc1
	0.0325357	1.006	20.582	25.0959	60.003	Mettl17
	0.0325	0.96145	21.119	28.9997	506.659	Zfp799
	0.0324945	1.0292	20.801	19.1163	473.982	Gemin4 /// Glod4 /// Gm6330
	0.0324559	1.0896	22.74	24.8159	400.71	Kif2a
	0.0324065	1.0655	21.137	27.2741	7285.58	Mtpn
	0.0323949	1.016	21.234	12.6523	58.3241	D3Ertd751e
	0.0323799	1.0154	22.572	26.9458	531.565	Tmem181a /// Tmem181b-ps /// Tmem181c-ps
	0.0323721	1.0183	22.166	22.7049	704.062	Snx19
	0.0322985	1.0057	23.084	34.896	1298.58	Zbtb33
	0.0322367	1.0587	23.48	23.8607	616.565	Magohb
	0.0322228	1.0567	22.877	16.7276	389.606	Uba7
	0.0321805	1.0494	21.686	27.4904	362.978	Aarsd1
	0.0321623	0.98927	21.27	32.5441	218.871	Wipi1
	0.0321345	1.0308	22.878	17.7929	580.416	Optn
	0.0320821	1.0352	20.683	29.6917	2725.01	Chmp3
	0.0319927	1.0417	22.178	24.639	1759.4	Atl3
	0.0319449	1.028	21.382	13.3121	290.199	Zfp444
	0.0319063	1.0159	22.384	17.0396	507.824	Bin1
	0.0318338	0.99481	23.339	13.5408	1479.06	Slc30a9
	0.031831	1.0169	21.744	31.8007	313.185	Tspan33
	0.0317805	1.0138	20.686	18.1725	201.501	Fbxo34
	0.0317389	1.0799	20.59	28.8267	577.525	Tm7sf3
	0.0317368	1.0324	20.798	15.0728	506.113	Mkrn2
	0.0317239	1.0698	20.773	26.0316	910.482	Aen
	0.0316972	1.0639	21.513	26.5709	179.871	Tmcc1
	0.0315777	1.0106	20.578	14.0964	782.071	Fam63b
	0.0315687	0.98423	20.779	19.7188	15877.1	Nptn
	0.0315667	0.99568	22.55	12.0415	13058.7	Map1lc3b
	0.0315654	1.0486	22.869	14.2152	1391.33	Hnrnpa2b1
	0.0315039	1.0258	22.34	13.2019	9782.28	Cat
	0.0314344	1.0762	21.053	28.428	2139.63	0
	0.0314304	1.055	21.911	28.3719	2749.95	Gm4887 /// Twf1
	0.0314174	1.0344	20.558	12.5026	1328.44	Wsb2
	0.031413	1.0171	22.675	18.0729	773.693	Mrpl47
	0.0314033	1.0472	22.194	25.9193	1137.2	Dnttip2
	0.0313857	1.0353	20.545	20.0211	654.501	Erlin1
	0.0313326	0.9907	23.108	12.5599	639.909	1110032A03Rik
	0.0313199	1.0426	21.481	12.0981	248.002	Parp3
	0.0312042	1.0647	21.682	16.1738	3292.44	Myo1c
	0.0311961	1.0424	20.586	22.838	1041.67	Smarcad1
	0.031174	1.04	20.785	18.8463	546.243	Commd9
	0.0311587	1.0743	22.487	15.7666	43.3522	0
	0.0311398	1.0199	21.251	18.2891	24434.3	Akr1c12 /// Akr1c13
	0.0310642	1.0816	23.008	22.197	270.44	Chchd5
	0.0310537	1.0501	22.847	24.0797	330.311	Cklf
	0.0309953	1.0364	20.582	22.9222	211.213	Papd7
	0.0309911	1.0536	21.996	14.9569	277.086	Gbe1
	0.0308826	1.0743	22.57	22.68	9534.19	Cct4
	0.0308565	0.99677	23.475	18.0512	1240.91	Nfs1
	0.0307877	1.0344	22.332	34.0071	563.9	Slc48a1
	0.0307158	1.0526	22.348	28.5752	228.254	Trim13
	0.0306625	1.0508	22.805	12.6699	740.644	Rab3gap1
	0.0305876	0.99099	21.085	20.6507	2731.36	Rtcb
	0.0305088	1.0466	23.331	25.4737	586.087	Atf2
	0.030463	1.0933	22.95	19.2509	261.399	Dusp7
	0.0304404	1.024	21.484	26.7523	702.882	Smc3
	0.0304052	0.98716	20.621	15.8385	4941.52	Ndfip2
	0.0303926	1.0904	21.611	16.3814	955.43	Rsu1
	0.0303856	0.99277	22.024	20.675	29695	LOC101056240 /// Sumo2
	0.0303516	0.97939	22.275	31.7418	24521.3	Morf4l2
	0.0303458	1.0972	20.83	24.87	33.1894	Mynn
	0.0303375	1.0172	22.721	16.7222	5976.76	Ppp2r1a
	0.0303299	1.0792	22.73	32.9025	395.267	Nosip
	0.0303065	1.0713	21.218	24.1479	2264.14	Mbd2
	0.0301092	1.0315	23.303	22.7517	396.45	Uvrag
	0.0300742	0.999	21.552	33.3949	32183	Anxa13
	0.0300369	1.0252	21.474	24.0893	91.6673	Rab11fip2
	0.0300189	1.0282	22.368	25.8433	86.0792	Simc1
	0.0300075	1.0364	23.051	28.0934	3835.57	Sf3b2
	0.0299836	1.0788	20.987	16.892	2986.36	Zfp622
	0.0299627	1.0393	22.413	16.7361	225.681	Snrnp35
	0.0298741	1.0772	21.472	21.0075	964.112	Tmx3
	0.0298575	1.0799	22.829	26.1216	1185.36	Dnaja3
	0.0298428	1.015	22.838	14.0871	765.344	Socs3
	0.0297312	0.96265	22.804	20.015	600.575	Ctdp1
	0.0297244	1.0832	20.9	17.0011	1716.3	Oaz2
	0.0297205	1.0533	22.885	13.5906	126.882	Wrap73
	0.0296195	1.0144	23.412	25.2161	1120.55	Il6st
	0.0295608	1.0499	23.122	13.5636	4438.37	Gm13363 /// Ptp4a1
	0.0295532	1.0756	20.509	28.2269	46.7022	Ptk7
	0.0295506	1.0825	21.471	28.5231	3907.2	Elavl1
	0.0295179	1.0979	21.082	15.7517	32784.2	Aldoa
	0.0295135	1.0139	22.911	17.0626	4663.9	Litaf
	0.0294637	1.0351	22.668	26.5371	172.151	Zfp777
	0.029455	1.0251	20.69	32.0639	1425.77	Ccpg1
	0.0294205	1.0475	22.776	15.1258	9376.46	Ptp4a2
	0.0293581	1.0328	22.631	32.9553	1547.65	Sptlc2
	0.029348	1.0274	22.619	19.5968	2963.95	Sod2
	0.0293364	1.096	22.5	21.9456	767.169	Snhg12
	0.0293201	0.97654	20.828	26.1503	7392.21	Bzw1
	0.0292461	1.0258	22.187	17.8097	399.623	Cnot10
	0.0292106	0.91725	22.525	29.8122	710.359	Gipc1
	0.0291989	1.0488	20.834	29.7433	1168.33	Nfyb
	0.0291741	1.0529	22.333	32.4451	8822.89	Calm1 /// Calm2 /// Calm3
	0.0291297	1.0223	23.029	21.9485	729.84	Mrps35
	0.0291079	0.98712	20.694	14.4298	4727.92	BC005537
	0.0290954	0.98355	22.77	24.7733	9313.5	Cntd1
	0.0290919	1.0786	20.739	24.713	143.621	Tceb3
	0.0290522	1.0536	23.026	12.9958	3748.98	Tmem55a
	0.029037	1.0409	21.543	27.2135	1217.48	3110073H01Rik
	0.0290247	1.0602	21.635	27.448	5546.1	Fkbp4
	0.0289603	1.0599	23.036	24.6397	500.989	Arhgef2
	0.028935	1.0786	22.06	13.5421	4078.39	Lrp10
	0.0289193	1.0877	21.196	15.0076	272.759	Ift140
	0.0288987	1.0458	22.439	12.6213	403.063	Rmnd5b
	0.0288986	1.0524	21.279	18.4245	44.4866	Hdac10
	0.0288843	1.087	20.698	25.2059	4240.92	Bpnt1
	0.0288596	0.99993	21.108	15.2286	1473.34	Malsu1
	0.0288556	1.0571	23.464	20.6908	1530.66	Kbtbd2
	0.0288105	1.0957	23.323	15.2471	1003.04	Ptbp2
	0.0287867	0.97447	21.829	19.0659	6605.89	Psmd14
	0.0286003	1.0541	22.512	33.0934	2870.11	Anxa6
	0.0285522	0.92337	21.32	13.638	6224.89	Reg3g
	0.0285358	1.0454	23.255	21.4674	589.071	Lyplal1
	0.0285305	0.99441	21.231	22.5978	3035.98	Cebpd
	0.0285081	1.0033	20.89	27.1938	5532.88	Rab14
	0.0285023	0.97335	22.499	23.9195	1988.68	Snrpb2
	0.0284682	1.0466	22.45	29.0216	10233.9	Ndufa2
	0.0284627	1.0713	23.133	25.0734	2217.29	Top1
	0.0283526	1.0826	22.357	17.6291	22.393	Prss12
	0.0283484	1.0432	23.178	25.3653	230.715	Zdhhc24
	0.0282322	0.97281	21.944	31.1538	467.82	Ift22
	0.0281754	1.0119	20.796	12.5446	556.832	Tmem167
	0.0281047	1.0265	23.299	14.0403	11277.8	Ccni
	0.0280832	1.021	20.527	30.6172	791.505	Actr1b
	0.028067	1.0835	22.179	28.6439	106.025	Golga1
	0.0280607	1.0306	21.993	33.1194	134.452	Dgcr14
	0.0280544	1.071	20.671	31.351	352.088	Zfp608
	0.0279954	1.0121	21.653	26.4377	1238.42	Osmr
	0.0279907	1.0084	21.854	13.2964	3625.07	Bnip3l /// Gm10480
	0.0279675	1.0635	22.318	32.5388	163.454	Sntb2
	0.0279284	1.0963	22.329	24.1718	1207.44	Farsb
	0.0279245	1.0996	21.58	12.3805	16060.4	Gm10193 /// Zfp706
	0.0279234	1.0882	21.682	27.5611	1189.11	Brd1
	0.0279153	1.0281	23.395	12.8136	96.1908	Fahd2a
	0.0278976	1.0643	21.21	15.2127	590.159	Ubap2l
	0.0278343	1.0644	21.521	27.25	1126.09	Naa35
	0.0278137	1.0361	22.672	22.198	675.545	Col4a2
	0.027806	1.0179	23.334	14.516	2287.2	Ube2d3
	0.0277928	1.0904	22.79	14.5948	325.767	Ttc1
	0.0277706	1.0555	22.042	16.6023	1184.2	B4galt5
	0.0276995	1.031	22.647	14.7323	192.574	Map3k11
	0.0276737	0.99521	20.93	21.1168	4350.55	Psmc4
	0.0276461	1.0658	22.279	27.7383	12506.7	Matr3
	0.0276388	0.95437	21.415	15.0521	3973.69	Rnf13
	0.0275412	1.0445	21.597	27.2691	230.033	Akap10
	0.0274963	1.0549	21.024	29.0833	40.2127	Htt
	0.0274864	1.0391	22.516	26.4121	582.185	Wapal
	0.0274423	1.026	22.913	18.4876	716.049	Sil1
	0.0274385	1.0486	22.383	17.7254	2095.16	Rps6ka4
	0.0273578	1.0166	21.991	13.1597	6940.18	Mgst3
	0.0273438	1.0361	22.181	23.3499	1177.75	Tcf12
	0.0272992	1.025	22.745	20.2653	822.147	Ssbp2
	0.0271388	1.0918	21.672	21.9938	2991.58	Gpbp1
	0.0271331	1.0111	21.592	17.2438	18496.2	Pebp1
	0.0271134	1.0265	22.442	21.67	3716.25	Eif2s2
	0.0270774	1.059	23.311	24.6669	527.385	Atp2a2
	0.0270495	1.0142	21.041	26.1203	2034.57	Sec61a1
	0.0270135	1.0351	23.428	14.3075	731.761	Pafah2
	0.0270134	1.024	20.765	17.1844	729.26	Vcpkmt
	0.0270016	0.9957	20.798	26.3188	1228.37	Slc25a30
	0.0269952	0.98525	21.335	20.5743	21310.4	Uqcrb
	0.0269723	1.044	20.754	18.1334	345.08	Phf3
	0.0269464	1.0257	21.488	25.6049	445.077	Desi2
	0.0269056	1.0474	21.38	18.7579	137.02	Hyal2
	0.0268375	1.0775	20.922	13.5762	22905.2	Anxa4
	0.0268309	0.99562	20.759	21.2602	1002.13	Ubqln4
	0.0268261	1.0506	21.609	21.511	571.765	Pdik1l
	0.0268085	1.0005	20.906	24.9751	52.8818	Gm4120 /// Gm4983 /// Gm9292 /// LOC101055823
	0.0267477	1.0103	22.052	26.9788	1561.63	Thrap3
	0.0266944	1.0224	23.028	29.5108	29216.6	Hsp90b1
	0.0266874	1.0283	20.882	19.1759	571.296	Sptlc2
	0.0266621	1.0627	21.503	27.994	2767.68	Golim4
	0.0266092	1.0683	22.147	19.3885	73.5882	S1pr5
	0.0265409	1.0072	23.045	21.9753	1150.75	Ap3b1
	0.026523	1.0596	21.897	27.691	13162.2	Cald1
	0.0265007	1.0487	22.08	27.3806	347.175	Oxa1l
	0.026434	1.0233	22.062	18.8006	1440.04	Xrn2
	0.026432	1.038	23.375	35.3531	1230.17	Calm1 /// Calm2 /// Calm3
	0.0264276	1.0427	21.479	28.9405	1446.37	Mgea5
	0.0264141	1.077	21.767	24.9804	1029.6	Vegfa
	0.0263673	1.0479	21.89	27.2531	815.557	Ccdc55
	0.0263418	1.0572	22.268	22.1159	5076.43	Krtcap2
	0.0263405	1.0653	20.819	14.9518	1098.92	Sidt2
	0.0263155	1.0234	21.683	28.0681	64221.5	Rps20
	0.0262954	1.0735	23.408	34.9598	360.793	Ten1
	0.0262921	1.0687	20.93	19.6267	148.653	Trib2
	0.0262683	1.081	22.628	23.8916	326.775	Daglb
	0.0262381	1.038	23.243	22.7066	411.569	Ampd2
	0.0262154	1.026	23.38	14.3622	7512.45	C920025E04Rik /// H2-T23 /// LOC102641046
	0.0261733	1.054	21.068	32.0409	9352.27	Ifitm2
	0.0260445	1.0458	23.241	15.581	5671.75	Smim14
	0.0260298	1.0173	23.332	24.7639	16594	Pcbp2
	0.0260298	1.0902	21.531	28.0215	492.689	Sec24b
	0.0259377	1.0445	22.761	22.7268	280.202	Pak2
	0.0259369	1.038	22.657	15.8764	1520.23	Ctdspl
	0.0258722	1.0394	21.474	16.2434	351.714	Adipor1
	0.0258322	1.0542	23.215	25.3557	251.716	9630033F20Rik
	0.0256921	1.0235	20.886	14.5849	834.499	Zcchc7
	0.0256572	1.0296	22.3	20.365	1161.16	Ruvbl1
	0.025532	1.0475	23.439	26.1552	1394.33	Utp6
	0.0255174	1.0363	20.733	22.1477	263.365	Ilf3
	0.0254667	1.0225	23.078	14.9115	657.564	Echdc3
	0.0254405	1.0765	20.842	25.9358	692.974	Srprb
	0.0253245	1.029	20.842	30.325	1662.5	Tbc1d8b
	0.0252596	1.0519	21.706	16.5888	8464.89	Ugp2
	0.0251676	0.9387	23.159	32.3729	74283.6	S100a6
	0.0250521	1.0583	23.094	23.7273	309.459	Acp6
	0.0250456	1.0055	23.343	23.084	2590.31	43351
	0.0250428	1.0109	22.028	22.1176	607.6	Imp4
	0.024888	1.0409	21.06	21.7133	850.21	Clstn1
	0.024842	1.0689	23.404	24.4548	1028.26	Smad7
	0.0248287	1.0816	22.861	15.1565	3304.73	Map4k3
	0.0247912	0.98229	21.527	14.7159	1478.35	Reg1
	0.0247388	1.0309	21.35	20.2263	871.505	Slc38a2
	0.0247155	1.0227	20.98	26.651	1680.72	Taf13
	0.0247119	1.0693	20.645	19.1741	258.378	Cnot11
	0.024706	1.0574	22.165	15.0069	7646.89	Ugp2
	0.0246907	0.99783	21.64	23.9447	1050.19	Xpo7
	0.0246742	1.0207	21.565	28.6088	455.82	Zfp322a
	0.0246707	1.0258	20.787	24.0311	20.6609	Ppp1r13l
	0.0244343	1.0506	21.97	14.5121	14629.4	Xbp1
	0.0244157	1.0967	21.99	17.1155	1043.18	Rnpepl1
	0.0243637	1.0686	22.606	24.3749	509.66	Hsf1
	0.0243156	1.0583	22.954	25.678	1242.82	Med1
	0.0243156	1.0016	21.579	19.7972	421.524	Tubgcp4
	0.0242494	1.0716	23.19	20.2518	185.885	Ttll7
	0.0242269	1.0361	22.919	23.5123	3021.76	Rbm17
	0.0241917	1.0749	20.564	26.529	653.175	Gid8
	0.0241408	1.0723	22.765	12.6573	171.461	Dmap1
	0.0240547	1.099	22.91	12.0721	8457.39	Dynlt3
	0.0240332	1.092	20.887	24.7138	556.379	Gramd1b
	0.0240084	1.0529	22.224	26.4617	2115.26	Plrg1
	0.023987	1.023	21.279	15.2312	1094.43	Mrps18a
	0.0239611	1.0422	22.613	23.4573	259.862	Supt20
	0.0239099	1.0317	21.793	23.2391	4204.78	Eftud2
	0.0238298	1.0853	22.41	25.7697	1609.66	Efnb2
	0.0237862	1.0273	20.728	18.3042	1845.44	Tnfaip1
	0.0237746	1.0009	20.595	19.1402	1422.53	Kdelc1
	0.0237262	1.0534	20.609	29.6347	3192.09	Ddit4
	0.023671	1.0481	21.763	27.6337	1235.69	Ccdc47
	0.0236524	1.0847	21.82	27.2001	266.341	Ankib1
	0.023555	1.0452	22.444	15.4986	137.245	Ccdc94
	0.0233972	1.0156	21.962	30.2318	497.65	Rnf169
	0.0233745	1.0261	22.052	31.0389	395.354	Zfp52
	0.0233701	1.0724	21.196	21.3392	248.934	Sh2b3
	0.0233277	0.97085	21.481	30.1932	578.214	Spats2l
	0.0232633	1.0361	23.379	15.2939	774.12	Pias1
	0.0232549	1.007	22.357	27.276	130.889	Mgmt
	0.0232108	0.95522	20.847	19.0735	193.16	Mmachc
	0.0232032	1.0561	21.368	27.3167	861.063	Camk1
	0.0231935	1.0533	21.854	27.1345	174.213	Pigl
	0.0230963	1.0262	23.392	23.4699	6897.64	Serp1
	0.0230949	1.0822	22.809	16.7773	232.744	Bnip1
	0.0230871	0.98633	21.65	18.4246	451.759	Nop9
	0.0230531	1.0404	20.856	16.1952	4548.46	Pam
	0.0230109	0.99986	22.512	20.3301	763.941	Ttc13
	0.0230107	1.018	22.853	34.5418	51039.7	Tmsb10
	0.0229905	1.0119	21.895	23.0965	3620.63	Ddx50
	0.0229887	1.0657	22.131	22.7034	427.75	Epn2
	0.0229691	1.0599	21.379	26.8804	1019.89	Cdc5l
	0.0229637	1.0606	22.247	26.3048	1459.52	Gm5806 /// Gm9855 /// Tdg
	0.0229496	0.96817	20.671	16.3929	93.6924	1110054M08Rik
	0.0229349	1.0836	22.259	21.3364	156.059	Zfp84
	0.0228797	1.0417	21.08	21.6435	196.734	Phtf2
	0.022879	1.0354	20.796	20.1774	1008.26	Stag1
	0.0228638	1.0212	22.982	25.5313	352.4	Plcxd2
	0.0227843	1.0946	22.907	20.9439	195.301	Wars
	0.0227076	0.95587	20.602	29.246	7618.42	Lgals9
	0.0226868	1.0289	21.665	18.9509	137.657	Ogfod2
	0.022587	0.97955	22.744	21.4129	22374.8	Gm15483 /// LOC102642137 /// Rps13 /// Rps13-ps4
	0.0225252	1.0375	20.548	23.8219	235.559	Jag1
	0.0225155	0.99874	23.114	23.1987	4495.39	Tra2b
	0.0224961	1.0865	22.806	33.9404	242.264	Hyal1 /// Nat6
	0.0224427	1.0062	21.587	31.729	2163.02	Msantd4
	0.0223623	1.0794	21.339	15.5655	1566.03	Snx10
	0.0222424	1.0824	20.939	28.1119	23217.8	Gm5963 /// Rps21
	0.0221883	1.096	22.464	33.1615	408.62	Fbxo18
	0.0221765	1.0392	21.06	28.4448	1620.72	Hspa13
	0.0220826	1.0079	21.873	18.0643	690.751	Ak2
	0.0220761	0.97332	21.579	25.4347	36557.1	Eef1b2
	0.0220691	1.0931	21.689	14.3425	36.6204	4732491K20Rik
	0.0220128	1.0601	22.718	16.0491	2147.93	4933434E20Rik /// Gm7664
	0.0220014	1.0485	20.608	21.5621	637.269	Aig1
	0.021946	0.99894	21.413	24.4856	2235.48	Stard7
	0.021829	1.0858	23.191	35.0693	57.5464	Mrps14
	0.0217488	1.0331	22.666	21.084	2174.55	Chchd3
	0.0215875	1.0163	20.663	22.091	15755.4	Cct5
	0.0215039	1.003	21.358	18.9052	374.658	Timm44
	0.0214987	1.0502	20.847	29.849	13324.5	Tceb2
	0.0214672	1.0202	21.741	25.7983	21251	Gm15483 /// LOC102642137 /// Rps13 /// Rps13-ps4
	0.0213765	1.0716	22.697	25.4051	2212.8	Kif5b
	0.0213287	1.0032	21.903	12.2784	18727.8	Lasp1
	0.0212749	1.0457	22.422	16.2414	667.745	Asb8
	0.0212291	1.0229	20.895	24.0785	1175.56	Gkap1
	0.0211296	1.0959	20.577	31.2298	22.1887	Rmdn1
	0.0210729	1.0447	21.059	16.6915	367.411	Dgka
	0.021071	0.99879	22.492	32.2056	1123.16	Ppp3cb
	0.0209513	1.0153	23.146	33.5739	320.237	Kansl1l
	0.0209151	1.0452	20.773	25.6946	1364.47	LOC100044627 /// LOC100862455 /// Rpl23
	0.0208694	0.94492	20.586	20.6781	62.5393	Afg3l2
	0.0208509	1.0698	22.905	15.3184	518.682	Edem2
	0.0207235	1.0466	21.818	31.3384	8263.97	Txndc17
	0.0206489	1.0407	20.757	21.0599	910.809	Utp11l
	0.020567	1.0528	21.492	22.2415	1957.7	Rnf4
	0.0204833	1.0805	23.159	25.3074	714.131	Ide
	0.0203859	0.99244	23.104	17.7239	6846.41	Cnih1
	0.0203079	1.0689	21.542	25.3698	1144.88	Raet1a /// Raet1b /// Raet1c /// Raet1d /// Raet1e
	0.0203044	1.0085	22.419	13.4005	33.768	1700088E04Rik
	0.0202889	1.0099	20.808	24.6518	345.144	Pom121
	0.0202721	1.0285	22.655	14.8866	903.901	Fbxo25
	0.0201657	1.0555	23.496	16.8563	986.737	Arcn1
	0.020156	1.0806	20.934	29.3375	150.952	Zfp335
	0.020037	1.0244	22.837	15.4157	2631.03	Cnot7
	0.0199998	1.0731	22.395	15.8104	1119.21	Hmbs
	0.0199912	1.0787	20.689	18.1073	626.364	Ehd2
	0.0199617	1.0738	22.459	29.5546	41339.3	Gm5963 /// Rps21
	0.0199561	1.0123	22.785	27.7552	41274.6	Rps15a /// Rps15a-ps5
	0.0199422	0.98751	21.758	18.661	1535.94	Pkn2
	0.0198812	1.0497	20.615	12.651	505.895	Mtif2
	0.0198669	1.0259	21.288	16.3686	1763.64	Eif1ax
	0.0198284	1.0512	21.367	28.487	392.619	Pogz
	0.0197182	1.064	23.024	27.8872	5838.88	Tgm2
	0.0197093	1.0591	22.685	22.2001	657.191	Wwp1
	0.0196929	1.0352	21.063	15.2351	4749.23	Ndufb10
	0.019669	1.0759	20.788	17.0674	1795.01	1110007C09Rik
	0.0196277	1.0204	21.562	24.1436	269.16	Flrt2
	0.0196188	0.92782	21.856	32.2067	1458.4	Rab31
	0.0195931	1.0041	21.828	27.1996	16176.1	Gdi2
	0.0195401	1.0382	22.26	21.241	5696.29	Gorasp2
	0.0195148	1.096	20.601	18.8744	403.182	Vamp5
	0.0194447	1.0464	21.573	30.4203	274.008	Trafd1
	0.0193711	1.0947	22.405	28.1714	1834.38	Snd1
	0.0193248	1.0639	22.651	17.2057	3921.28	Ltbp3
	0.0192786	1.057	21.85	16.8478	461.008	Ddx49
	0.0192587	0.90912	21.272	14.3267	2752.52	Tbk1
	0.0192586	1.0974	23.222	16.9514	532.042	Akr1c14
	0.0192558	1.0499	21.109	30.5701	1740.36	Mavs
	0.019224	1.0982	21.49	26.6078	4314.61	Ccdc47
	0.0190549	1.0506	21.553	15.9055	655.641	Lsm14b
	0.0190461	1.0801	22.959	14.0801	452.146	Alas1
	0.019022	1.0215	21.905	21.7648	2188.3	Slc35a1
	0.018962	1.039	23.36	21.5932	4816.89	Sec62
	0.0188941	0.99707	20.788	25.7218	79.2502	Cox10
	0.0188895	1.0798	22.88	20.6645	759.087	Nudcd1
	0.0187957	1.07	21.374	29.9183	222.083	Mcph1
	0.0186906	1.0468	21.418	26.9486	140.884	Brat1
	0.0186526	1.0541	23.417	16.5202	215.197	Stard5
	0.0186476	1.055	20.726	28.108	57.3596	Jmy
	0.0186459	0.91591	20.686	21.1007	380.588	Ncor2
	0.0186326	1.0972	21.614	23.7712	4250.93	Tcf12
	0.0186326	1.0619	21.099	28.4283	595.033	2610301B20Rik
	0.0184821	1.0784	21.533	26.5617	167.2	Zbtb44
	0.0184172	1.06	22.8	15.8273	1884.66	Ttc3
	0.0183847	1.0229	22.567	33.738	27406.6	Rtn4
	0.0183383	1.0825	23.38	25.789	2271.54	Anapc16
	0.0183055	0.92216	21.944	23.1695	20964.2	Gm10045 /// Gm11703 /// Gm13653 /// Gm15682 /// Gm5445 /// Gm5528 /// Rpl21
	0.01829	1.0781	20.833	28.5192	2748.05	Mtdh
	0.018245	1.0564	20.654	19.424	827.955	Ppp1r7
	0.018211	1.0393	20.694	20.8133	682.984	Prkx
	0.0181802	1.0175	23.366	35.1771	679.695	Ndrg3
	0.0180438	1.0174	21.036	26.5966	226.205	Yeats2
	0.0180397	1.0672	21.237	28.1078	43.117	9430020K01Rik
	0.0180193	1.034	21.825	16.0607	744.059	Mycbp
	0.0179266	1.0845	22.383	25.9794	1160.62	B230308N11Rik
	0.0178802	1.0258	21.042	21.9716	1020.62	Akr1b3 /// Gm6644
	0.0178394	1.0463	21.603	24.8436	397.468	Med1
	0.0177499	1.0899	21.691	17.7466	636.197	Cep83
	0.0176864	1.077	20.802	27.8227	2012.4	Ubxn4
	0.017617	1.074	21.497	23.4633	150.037	Rwdd3
	0.0176159	1.0194	21.646	21.6361	92.9717	Nkain1
	0.0175863	1.0332	22.406	16.3454	26102.2	Arpc2
	0.0175776	1.076	21.718	14.1492	95.7721	Slc38a10
	0.0175654	1.0388	21.833	22.5368	4251.78	Aimp1
	0.0175633	1.0484	23.495	22.4683	55228.8	Rpl13a
	0.0175104	1.0928	21.289	29.9726	1352.22	Leprotl1
	0.0174181	1.0881	22.143	26.4305	2631.86	Ube2d2a
	0.0173123	1.0466	20.638	20.4914	2763.36	Immt
	0.0172472	1.0776	20.928	26.2752	117.503	0
	0.0172084	1.0436	20.629	13.0009	44464.2	Actb
	0.0171699	1.057	21.435	27.323	1673.28	Aebp2
	0.0171631	1.0603	22.458	24.1997	153.096	Rnf24
	0.0171334	1.0206	22.195	25.6413	53090.4	Rplp0
	0.0171229	1.0189	21.282	25.1777	272.161	Dyrk1a
	0.0171097	1.0674	21.272	16.7925	603.096	Nelfa
	0.0170847	1.0725	22.499	13.4981	9701.22	Pitpna
	0.0170531	1.0547	21.627	25.464	36690.1	Rpl7
	0.0170227	1.0638	21.153	29.3874	100.331	Prkdc
	0.0170073	1.0552	21.489	15.8386	150.806	Map3k10
	0.0169339	1.0297	20.723	17.2304	21177.7	Dynll1
	0.0168579	1.0272	23.5	13.8335	1422.84	Golph3
	0.0168414	0.96203	20.683	27.3651	143.052	Ascc2
	0.0168323	1.0958	22.402	32.6015	321.299	Galnt4
	0.0167341	1.0375	23.461	19.0859	8948.9	Tpm1
	0.0167156	1.0816	20.843	27.6256	217.246	Bbx
	0.0166125	0.95239	21.848	19.628	510.182	Trmt1
	0.0165416	1.0887	21.815	18.2536	2971.66	Frmd4b
	0.016529	1.0824	22.259	22.497	326.178	Caprin1
	0.0164498	1.0196	20.888	32.6444	3445.14	Rnf6
	0.0164357	1.0875	21.697	24.3492	287.205	Gcc1
	0.0164256	1.0401	20.771	30.4178	646.1	Trappc2
	0.0164171	1.0338	23.355	16.1301	1616	Ptk2b
	0.0162904	1.0471	21.025	23.5614	2921.48	Grina
	0.0161555	1.067	22.73	15.2843	15982.2	A730098P11Rik /// Gm6747 /// Morf4l1
	0.0161159	1.07	20.785	16.297	944.423	Bag2
	0.0161075	1.038	20.762	15.6881	654.305	Fam53c
	0.0159868	1.0639	20.804	31.5986	7984.59	Atp2a2
	0.0158995	1.0891	23.365	12.0885	3117.83	Psmc1
	0.0158693	1.0838	22.572	25.4059	711.346	Dnajc21
	0.01585	1.0599	23.227	13.886	446.005	Rab27a
	0.0158333	1.0092	21.352	22.001	26400	Rpl27
	0.0157983	1.0602	20.818	23.491	30885.5	Rps17
	0.0157446	1.0396	22.935	27.6347	1059.82	Ahcyl1
	0.0157417	1.0799	20.512	18.345	1173.8	Hmgcr
	0.0155973	1.0243	21.511	25.6183	1948.8	Larp1
	0.0154874	1.0605	22.598	23.7955	1586.45	Pik3r1
	0.0154668	1.0703	22.558	23.4125	47442.2	Gm8430 /// Rps27a
	0.0153905	1.0705	21.253	27.6063	368.592	Wdr41
	0.0153867	1.0587	22.269	14.292	376.455	Rhod
	0.0153235	1.0627	21.995	14.8419	128.75	AI503316 /// Hnrnpu
	0.0153021	1.0146	23.483	20.7109	641.101	0
	0.0152324	1.0812	21.652	18.3236	2336.99	Ndufs1
	0.0152079	1.0667	22.712	12.9815	12566	Rac1
	0.0151599	1.099	22.175	16.3837	1695.14	Mrpl22
	0.0151394	0.98463	21.971	14.7582	110.311	Bche
	0.0151097	1.0567	21.737	19.2753	715.859	Gatad2a
	0.015075	0.9482	20.892	27.9606	4765.76	Plat
	0.0149853	1.0343	22.895	33.8039	118.545	Zfp191
	0.0149131	0.98003	23.32	13.9244	1064.44	Isca2
	0.0148027	1.0199	21.187	18.7751	64.5005	Mvb12a
	0.0147891	1.0236	22.872	15.2725	3009.51	Cisd1
	0.0146957	1.0685	20.772	15.9113	4226.28	Chp1 /// Gm20056
	0.0146622	1.0752	20.958	18.4696	5783.44	Arl6ip5
	0.0144966	1.0697	22.075	19.0217	2437.82	Frmd4b
	0.014472	0.99351	21.56	28.1051	435.449	Kif1b
	0.0144154	1.0113	22.271	33.0187	1682.09	Yipf5
	0.0143873	1.0089	21.446	13.5059	1361.19	Hagh
	0.014376	1.0522	21.666	21.2213	9228.84	Vcam1
	0.0143584	0.96582	21.848	32.873	37353.7	Ywhae
	0.0142406	1.0472	22.683	19.0513	647.134	Plekhg3
	0.0142392	1.0362	22.995	15.2323	745.028	Zscan21
	0.0140992	1.0427	21.225	20.8096	282.215	Bbs5
	0.014036	1.0433	23.23	14.2767	4675.27	Acot10 /// Acot9
	0.0138984	1.0183	21.848	16.5901	6426.66	Psmd6
	0.0138812	1.0617	23.464	33.5321	419.777	Tmem141
	0.0137639	1.0665	20.604	17.553	2812.13	Stx12
	0.0137008	1.0949	21.403	26.8905	779.442	Pcbp2
	0.0136642	0.998	22.71	20.4916	3019.27	Rbpms
	0.0136033	1.0691	20.67	17.9512	173.606	Rpl27a
	0.013584	1.0254	22.122	33.8081	2912.54	Klhl2
	0.013499	1.0628	22.631	19.7008	929.033	Eci1
	0.0133702	1.0109	21.323	16.6847	921.856	Ric8
	0.0133677	1.0695	23.455	12.548	809.037	Tspyl1
	0.0132484	1.0483	22.173	13.3421	77.5126	Eif4e2
	0.0132296	1.032	21.149	19.8774	278.814	Snx33
	0.0131349	1.0328	23.265	20.4277	473.136	Prmt7
	0.0130636	1.0821	21.505	23.5894	999.2	Eif4g3
	0.0130319	1.0336	21.426	24.2075	816.95	Bet1l
	0.0128571	1.0986	21.024	17.7986	499.925	Gsn
	0.0128301	1.0072	22.276	25.5506	4001.69	Myof
	0.0128231	1.0978	20.659	24.0333	116.499	Rif1
	0.0128133	1.068	21.053	16.1715	1928.46	Ptplad1
	0.0127611	1.052	21.464	26.7028	622.44	Cflar
[truncated: 214 more rows]
