# Supplementary material for: 12-h clock regulation of genetic information flow by XBP1s
Source: PLoS Biol. 2020 Jan 14;18(1):e3000580. doi: 10.1371/journal.pbio.3000580 (PMC6959563; doi:10.1371/journal.pbio.3000580)
Supplement: S10 Table — (XLSX) [file pbio.3000580.s017.xlsx]

## Sheet: sheet1
All MMH-D3 12h central dogma information flow genes	All liver XBP1s-dependent 12h central dogma information flow genes	Commonly found 12h central dogma information genes
Aarsd1	1810055G02Rik	Acbd3
Acbd3	Abca7	Acin1
Acin1	Acbd3	Adar
Adam10	Acin1	Alg12
Adar	Adar	Ap3b1
Aimp1	Aff4	Ap3d1
Akap9	Alg11	Ap3s1
Alg12	Alg12	Ap4b1
Ap1g1	Alg2	Ap4m1
Ap1g2	Alg3	Apobec1
Ap1m1	Alyref	Arcn1
Ap1s2	Alyref2	Arf4
Ap1s3	Ankzf1	Arfgap2
Ap3b1	Ap1b1	Arfip1
Ap3d1	Ap3b1	Arfrp1
Ap3s1	Ap3d1	Atp2c1
Ap3s2	Ap3m1	Atp7a
Ap4b1	Ap3s1	B3galnt2
Ap4m1	Ap4b1	B4galt7
Aph1a	Ap4m1	Bak1
Apobec1	Apobec1	Bet1l
Arap1	Arcn1	Blzf1
Arcn1	Arf1	Btg2
Arf2	Arf4	Canx
Arf3	Arf6	Casc3
Arf4	Arfgap1	Cdipt
Arfgap2	Arfgap2	Cdk7
Arfgef2	Arfgap3	Cnot4
Arfip1	Arfip1	Cnot6l
Arfrp1	Arfrp1	Cog1
Arhgap21	Arl1	Cope
Arhgef2	Arsa	Copg1
Atl1	Asap2	Cpsf1
Atp2c1	Atf4	Cpsf6
Atp7a	Atf6	Creb3
Atp7b	Atf6b	Crnkl1
Atp8a1	Atg9a	Csgalnact2
Atp9a	Atp2c1	Csnk1d
B3galnt2	Atp7a	Cstf1
B3gnt2	Atp8b1	Cstf2
B4galt2	Atp9b	Dad1
B4galt4	Azin2	Ddx20
B4galt5	B3galnt1	Dennd5a
B4galt6	B3galnt2	Dhx15
B4galt7	B3galt1	Dnaja2
Bace2	B3galt6	Dnajc3
Bak1	B3gnt8	Dnajc5
Bcas2	B4galt7	Ece2
Bet1l	B4gat1	Edem1
Bicd2	Bak1	Eif1a
Blzf1	Bet1	Eif2ak2
Btg2	Bet1l	Eif2s1
Cant1	Blzf1	Eif2s2
Canx	Btg1	Eif2s3x
Capn1	Btg2	Eif3e
Cars	Calr	Eif3l
Casc3	Calu	Eif4a1
Ccdc91	Canx	Eif4a2
Cd36	Capn2	Elp2
Cdipt	Casc3	Ergic1
Cdk12	Ccdc47	Ergic2
Cdk7	Cdc40	Ero1l
Celf1	Cdipt	Ero1lb
Celf2	Cdk5rap2	Exosc1
Chst12	Cdk7	Faf2
Clcc1	Cdk9	Fam134b
Clcn5	Cherp	Fmr1
Clic5	Clp1	Gabarapl1
Clstn1	Clstn3	Gbf1
Cmtr1	Cnot11	Gcc1
Cmtr2	Cnot3	Gcnt2
Cnot4	Cnot4	Golga1
Cnot6	Cnot6l	Golga3
Cnot6l	Cog1	Golph3
Cog1	Cog3	Golt1b
Col4a3bp	Cog6	Gorasp2
Copa	Cog8	Gpr89
Cope	Copb1	Grpel2
Copg1	Copb2	Gtf2a2
Copz1	Cope	Gtf2e1
Coro7	Copg1	Gtf2f2
Cpq	Cpsf1	Hspa4l
Cpsf1	Cpsf2	Hspa5
Cpsf3	Cpsf6	Hspa8
Cpsf6	Cptp	Ica1
Cpsf7	Creb3	Ice1
Creb3	Crnkl1	Isy1
Crnkl1	Csgalnact2	Kif1c
Csgalnact1	Csnk1d	Lman1
Csgalnact2	Cstf1	Lman2
Csnk1d	Cstf2	Lonp2
Cstf1	Cstf3	Lrba
Cstf2	Ctnnbl1	Lsm7
Dad1	Cul7	Magoh
Ddhd2	Dad1	Mapk14
Ddx1	Dazap1	Med26
Ddx20	Dbnl	Med29
Ddx39	Ddost	Med7
Ddx46	Ddx20	Mlec
Ddx5	Ddx42	Mllt1
Dennd5a	Dennd5a	Mob4
Dhx15	Derl1	Ndst1
Dnaja2	Dhx15	Nop56
Dnajc3	Dhx16	Numa1
Dnajc5	Dhx38	Nupl1
Dnmbp	Dhx8	Osbp
Ece2	Dnaja1	Pacs1
Edc4	Dnaja2	Pfdn4
Edem1	Dnaja3	Pgm3
Eftud2	Dnajb11	Pi4k2a
Eif1a	Dnajb12	Pitpnb
Eif1ax	Dnajb9	Pld1
Eif2a	Dnajc10	Plekha3
Eif2ak2	Dnajc11	Plrg1
Eif2b2	Dnajc18	Pofut2
Eif2d	Dnajc2	Polr1a
Eif2s1	Dnajc25	Polr1e
Eif2s2	Dnajc28	Polr2b
Eif2s3x	Dnajc3	Polr2f
Eif3e	Dnajc5	Polr3c
Eif3f	Dnm1l	Polr3f
Eif3i	Dohh	Pom121
Eif3l	Dpm2	Prpf31
Eif4a1	Dym	Prpf38b
Eif4a2	Ece2	Prpf6
Eif4e2	Edem1	Prrc1
Eif4ebp1	Edem2	Psen1
Eif4h	Edem3	Psmd12
Eif5	Eif1	Puf60
Elp2	Eif1a	Qsox1
Emp2	Eif1ad	Rab14
Ergic1	Eif1b	Rbm25
Ergic2	Eif2ak1	Rngtt
Ergic3	Eif2ak2	Rnps1
Ero1l	Eif2ak3	Rpl37a
Ero1lb	Eif2b1	Rpl6
Etf1	Eif2b3	Rps15a
Exosc1	Eif2b4	Rps18
Faah	Eif2b5	Rps28
Faf2	Eif2s1	Rrbp1
Fam109a	Eif2s2	Rusc1
Fam134b	Eif2s3x	Sart1
Fam20c	Eif3a	Scamp1
Fbxw8	Eif3b	Sec22b
Fgfr2	Eif3c	Sec24c
Fmr1	Eif3d	Sec24d
Frg1	Eif3e	Sec31a
Gabarapl1	Eif3g	Serinc3
Gabarapl2	Eif3l	Sf3a3
Galnt10	Eif3m	Slc30a5
Galnt4	Eif4a1	Slc30a6
Gbf1	Eif4a2	Slc35a2
Gcc1	Eif4a3	Slc35a5
Gcnt1	Eif4e	Slc39a7
Gcnt2	Eif4ebp2	Smg5
Gdi1	Eif4ebp3	Smpd4
Gemin5	Eif4enif1	Snapin
Gemin8	Eif5a	Snrpb2
Gga1	Eif5b	Snx9
Ggta1	Eif6	Sppl3
Glg1	Elac2	Srp54a
Gnpnat1	Elavl1	Srp68
Gnptg	Ell	Srp72
Golga1	Elp2	Srp9
Golga2	Elp3	Srprb
Golga3	Elp4	Srsf10
Golga7	Ercc6	Srsf3
Golph3	Ergic1	Srsf7
Golt1b	Ergic2	St3gal4
Gopc	Erlin1	St3gal6
Gorab	Erlin2	Stt3b
Gorasp2	Ero1l	Supt6
Gpr107	Ero1lb	Taf10
Gpr89	Exosc1	Taf11
Grb2	Exosc3	Taf2
Grpel2	Exosc4	Taf9
Grsf1	Exosc6	Taf9b
Gsap	Ext1	Tbcc
Gtf2a1	Ext2	Timm9
Gtf2a2	Faf2	Tlr1
Gtf2a2	Fam134b	Tmed3
Gtf2e1	Fbxo2	Tmed7
Gtf2f2	Fip1l1	Tmem167
Gtf2h4	Fmr1	Tomm22
Gtf2h5	Fndc3a	Tra2b
Gtf2i	Ftcd	Trappc5
Gtf2ird1	Furin	Trim23
Gtf3c1	Fxr2	Txndc11
Gtf3c2	Fzd8	Ube2d2a
Gtf3c4	Gabarapl1	Ube2j1
Gtf3c6	Gak	Ubqln2
Hars	Galnt15	Ubqln4
Herpud1	Ganab	Unc13b
Hnrnpf	Gbf1	Usp19
Hnrnph1	Gcc1	Usp39
Hnrnpk	Gcnt2	Uxs1
Hook3	Gemin4	Vps41
Hspa4l	Gemin6	Vps53
Hspa5	Gga3	Wdr33
Hspa8	Gmppa	Xab2
Iars2	Golga1	Xbp1
Ica1	Golga3	Ykt6
Ice1	Golga4
Inpp5b	Golga5
Inpp5e	Golph3
Irgm1	Golt1b
Isy1	Gorasp2
Jmjd6	Gosr2
Khdrbs1	Gpr89
Khdrbs3	Gpsm1
Kif1c	Grpel2
Kin	Gspt1
Klhl20	Gtf2a2
Kxd1	Gtf2b
Lman1	Gtf2e1
Lman2	Gtf2e2
Lonp2	Gtf2f1
Lrba	Gtf2f2
Lsm6	Gtf2h1
Lsm7	Gtf2h2
Lsm8	Gtf2h3
Macf1	Hnrnpm
Magoh	Hnrnpu
Magohb	Hras
Mal	Hs2st1
Man1a	Hsp90aa1
Mapk14	Hsp90ab1
Mars	Hsp90b1
Mbnl2	Hspa1l
Med14	Hspa2
Med15	Hspa4l
Med16	Hspa5
Med20	Hspa8
Med21	Hsph1
Med26	Hyou1
Med29	Ica1
Med6	Ice1
Med7	Ift20
Mgat3	Ikbkap
Mlec	Immp1l
Mllt1	Isy1
Mob4	Kbtbd8
Msln	Kcnip3
Mtor	Kdelr2
Mtus1	Khsrp
Myo18a	Kif1c
Myo6	Kpnb1
Ncbp2	Lgr5
Ndst1	Lman1
Nfx1	Lman2
Nop56	Lonp2
Nucb1	Lrba
Nudt16	Lsm3
Nudt21	Lsm7
Numa1	Magoh
Nup133	Map2k7
Nupl1	Map3k5
Ocrl	Mapk14
Osbp	Mapk8ip3
Osbpl9	Mapkapk2
Pabpn1	Med12
Pacs1	Med19
Papd4	Med23
Papd5	Med24
Papola	Med26
Parm1	Med27
Pdcd10	Med29
Pde4dip	Med30
Pfdn4	Med7
Pgm3	Med8
Pi4k2a	Mfng
Pi4kb	Mgat2
Pigg	Mlec
Pitpnb	Mllt1
Pitpnm1	Mllt3
Pld1	Mnat1
Plekha3	Mob4
Plrg1	Mogs
Pnn	Mphosph6
Pofut2	Mppe1
Polr1a	Mydgf
Polr1c	Nat8
Polr1e	Ncbp1
Polr2b	Ndfip1
Polr2f	Ndst1
Polr2g	Nhp2l1
Polr2j	Nmd3
Polr3a	Nop56
Polr3b	Nploc4
Polr3c	Nsg1
Polr3f	Nufip1
Polr3k	Numa1
Pom121	Nup188
Ppp1r8	Nup210
Ppp2r1a	Nup35
Ppp4r2	Nup62
Pqbp1	Nup88
Prpf19	Nup93
Prpf31	Nupl1
Prpf38b	Nxf1
Prpf39	Nxt1
Prpf40a	Optn
Prpf4b	Osbp
Prpf6	Pabpc1
Prpf8	Pacs1
Prrc1	Pam16
Psen1	Papd7
Psmc6	Pcbp1
Psmd12	Pcf11
Ptbp3	Pcsk7
Puf60	Pde9a
Qk	Pelo
Qsox1	Pfdn2
Rab10	Pfdn4
Rab11fip5	Pgm3
Rab14	Phf5a
Rab21	Pi4k2a
Rab2a	Pigm
Rab2b	Pik3c2a
Rap1gap	Pitpnb
Rasip1	Pja2
Rbfox2	Pkdcc
Rbm15b	Plaa
Rbm17	Pld1
Rbm25	Plekha3
Rbm38	Plrg1
Rbm39	Pnpla8
Rbm5	Pofut2
Rfng	Polr1a
Rhbdd2	Polr1b
Rhbdf1	Polr1e
Rheb	Polr2b
Rhobtb3	Polr2f
Rnd3	Polr2h
Rngtt	Polr2l
Rnmt	Polr3c
Rnps1	Polr3d
Rpl10a	Polr3f
Rpl11	Pom121
Rpl13a	Pomgnt1
Rpl14	Pop5
Rpl18	Pop7
Rpl22	Postn
Rpl22l1	Ppil1
Rpl27	Ppp2ca
Rpl31	Ppp2r1b
Rpl35	Ppp2r3a
Rpl37a	Ppp2r5a
Rpl6	Ppp2r5b
Rpl7	Preb
Rps10	Prmt5
Rps11	Prpf18
Rps14	Prpf3
Rps15	Prpf31
Rps15a	Prpf38b
Rps17	Prpf4
Rps18	Prpf6
Rps20	Prrc1
Rps24	Psen1
Rps25	Psen2
Rps26	Psma8
Rps27	Psmc2
Rps28	Psmd12
Rps6	Psmd7
Rrbp1	Ptbp1
Rsl24d1	Puf60
Rtn3	Pxylp1
Rusc1	Qsox1
Sart1	Rab14
Sart3	Rab36
Scaf8	Rab43
Scamp1	Rab6a
Scamp2	Rab6b
Scnm1	Rae1
Sdf4	Ranbp2
Sec11c	Rangap1
Sec14l1	Rasl2-9
Sec16a	Rbm25
Sec22b	Rbm8a
Sec24c	Rbmxl1
Sec24d	Rhou
Sec31a	Rnf103
Sec61a2	Rnf121
Sec62	Rnf125
Sel1l	Rnf185
Serinc3	Rngtt
Sf3a3	Rnps1
Sf3b6	Rpl13
Sgms1	Rpl15
Sh3rf1	Rpl17
Slc30a5	Rpl31-ps12
Slc30a6	Rpl32
Slc35a1	Rpl36al
Slc35a2	Rpl37a
Slc35a3	Rpl6
Slc35a5	Rpl7l1
Slc35c2	Rplp0
Slc39a7	Rplp1
Slu7	Rpn1
Smg5	Rpp14
Smndc1	Rpp21
Smpd4	Rpp25l
Snapin	Rpp38
Snrnp200	Rpp40
Snrnp27	Rps13
Snrnp35	Rps15a
Snrnp48	Rps18
Snrpa1	Rps19bp1
Snrpb2	Rps28
Snrpd3	Rps6ka5
Snrpe	Rps6kb1
Snrpf	Rps6kc1
Snrpg	Rps7
Snupn	Rps8
Snx9	Rrbp1
Sorl1	Rusc1
Sppl2b	Sar1a
Sppl3	Sart1
Srebf1	Scamp1
Srebf2	Scap
Srek1ip1	Scfd1
Srp54a	Scyl1
Srp68	Scyl3
Srp72	Sec11a
Srp9	Sec22b
Srpk1	Sec23b
Srpk2	Sec24c
Srprb	Sec24d
Srrm2	Sec31a
Srsf10	Sec61a1
Srsf3	Sec61b
Srsf7	Sec61g
Srsf9	Sec63
St3gal4	Serinc3
St3gal6	Sf3a1
Stk24	Sf3a2
Stk25	Sf3a3
Strap	Sf3b3
Stt3b	Sf3b4
Supt6	Sgms2
Syf2	Skiv2l
Syncrip	Skiv2l2
Taf10	Slc24a5
Taf11	Slc30a5
Taf15	Slc30a6
Taf1c	Slc30a7
Taf1d	Slc35a2
Taf2	Slc35a5
Taf5l	Slc35b4
Taf9	Slc35c1
Taf9b	Slc35d2
Tardbp	Slc39a7
Tars	Slc50a1
Tarsl2	Smg5
Tbcc	Smg6
Tgoln1	Smg7
Thrap3	Smn1
Timm9	Smpd3
Tlr1	Smpd4
Tmed3	Snapin
Tmed5	Snrpa
Tmed7	Snrpb2
Tmem167	Snrpd1
Tmem167b	Snx9
Tmem30a	Spcs2
Tmf1	Spcs3
Tnks	Sppl3
Tnks2	Sptbn2
Tomm22	Srp19
Tpst1	Srp54a
Tra2b	Srp54b
Trappc5	Srp54c
Trim23	Srp68
Trip11	Srp72
Tsen54	Srp9
Ttf2	Srpr
Txndc11	Srprb
Txnl4b	Srsf1
U2af1l4	Srsf10
Ube2d2a	Srsf3
Ube2d3	Srsf4
Ube2e2	Srsf6
Ube2e3	Srsf7
Ube2j1	Ssr1
Ube4b	Ssr2
Ubqln2	Ssr3
Ubqln4	Ssu72
Unc13b	St3gal1
Usb1	St3gal4
Usp19	St3gal6
Usp39	St6galnac4
Uxs1	Steap4
Vps41	Stt3a
Vps52	Stt3b
Vps53	Stx18
Wars	Stx5a
Wars2	Sulf2
Wdr33	Sumo1
Wls	Supt6
Wtap	Surf4
Xab2	Sys1
Xbp1	Syvn1
Xylt2	Taf10
Yars2	Taf11
Yipf3	Taf12
Yipf4	Taf2
Ykt6	Taf3
Yod1	Taf5
Zdhhc17	Taf9
Zdhhc3	Taf9b
Zfp36l1	Tbcc
Zpr1	Tbp
	Tceb3
	Thoc1
	Thoc5
	Timm10
	Timm9
	Tlr1
	Tmco1
	Tmed10
	Tmed2
	Tmed3
	Tmed7
	Tmed9
	Tmem115
	Tmem167
	Tmem79
	Tob2
	Tom1l1
	Tomm22
	Tomm40
	Tra2a
	Tra2b
	Tram1
	Trappc5
	Trappc9
	Trim23
	Tuba1a
	Tuba1c
	Tubb6
	Txndc11
	Txndc5
	Txnl4a
	U2af2
	Ube2c
	Ube2d2a
	Ube2f
	Ube2g1
	Ube2g2
	Ube2h
	Ube2j1
	Ube2j2
	Ube2n
	Ube2s
	Ube2t
	Ube2u
	Ube2v2
	Ube2w
	Ube4a
	Ubqln2
	Ubqln4
	Ubxn2a
	Ubxn4
	Ufd1l
	Uggt1
	Unc13b
	Upf1
	Upf2
	Upf3a
	Uso1
	Usp19
	Usp39
	Uxs1
	Vapa
	Vcp
	Vimp
	Vps41
	Vps45
	Vps53
	Wbp11
	Wdr33
	Wfs1
	Xab2
	Xbp1
	Yipf5
	Yipf6
	Ykt6
	Zcchc7
	Zdhhc13
	Zdhhc7
	Zfpl1
	Zfyve1
