# Supplementary material for: 12-h clock regulation of genetic information flow by XBP1s
Source: PLoS Biol. 2020 Jan 14;18(1):e3000580. doi: 10.1371/journal.pbio.3000580 (PMC6959563; doi:10.1371/journal.pbio.3000580)
Supplement: S11 Table — (XLSX) [file pbio.3000580.s018.xlsx]

## Sheet: All 9.5h to 12.5h decay 0.9 to 
Category	Term	Count	%	PValue	Genes	List Total	Pop Hits	Pop Total	Fold Enrichment	Bonferroni	Benjamini	FDR
UP_KEYWORDS	Phosphoprotein	2320	54.3071	2.77005e-246	94192, 20438, 20437, 75597, 14270, 20909, 69663, 16907, 20430, 20907, 16905, 20913, 52040, 17283, 17281, 75991, 16403, 15357, 13712, 20910, 69660, 13713, 69126, 20044, 14674, 69131, 14283, 57257, 69675, 14284, 243867, 52036, 107650, 20916, 235344, 20926, 109331, 22129, 235339, 66209, 66202, 17299, 100732, 22121, 78757, 109333, 75580, 14670, 226562, 84092, 140570, 50875, 78781, 381760, 109754, 209…	4104	7617	22680	1.68322	1.27699e-243	1.27699e-243	3.94342e-243
UP_KEYWORDS	Acetylation	1174	27.4813	1.34634e-173	52815, 28064, 52626, 69663, 16907, 16905, 12859, 12858, 12857, 17281, 433904, 75991, 13990, 69126, 246103, 20639, 14886, 20042, 19340, 16202, 55951, 14489, 14284, 110265, 230027, 107650, 20916, 235344, 20926, 109331, 235339, 66209, 66202, 100732, 27984, 22121, 109333, 66200, 17463, 226562, 381760, 109754, 74035, 235134, 19326, 19325, 17261, 20937, 20655, 84095, 52829, 12608, 80718, 12606, 58887, …	4104	3125	22680	2.07613	6.20665e-171	3.10332e-171	1.91664e-170
UP_KEYWORDS	Nucleus	1382	32.3502	1.76345e-117	226541, 71890, 27993, 20438, 20437, 14270, 13992, 69663, 16601, 27784, 16907, 16905, 52040, 17283, 13710, 13712, 13990, 13713, 13714, 246103, 20639, 14886, 14885, 14682, 56397, 14677, 66403, 14674, 69131, 80732, 14283, 14489, 14284, 52036, 110265, 20926, 20643, 68539, 109331, 19359, 22129, 66209, 17299, 231841, 232976, 56392, 20646, 109333, 75580, 66200, 338371, 84092, 212427, 231464, 55927, 2167…	4104	4534	22680	1.68447	8.12949e-115	2.70983e-115	2.51043e-114
UP_KEYWORDS	Cytoplasm	1297	30.3605	3.93206e-96	226541, 71890, 20438, 20437, 14270, 28064, 27784, 20430, 20913, 19341, 75991, 14470, 13710, 20910, 246103, 231830, 14886, 20042, 14677, 14674, 16202, 224796, 14679, 14489, 52036, 110265, 107652, 66405, 20239, 235344, 20643, 19359, 231841, 100732, 20648, 56392, 109333, 66200, 338371, 84092, 231464, 50875, 216766, 78781, 109754, 20650, 12879, 13731, 67997, 20655, 12608, 69146, 78388, 74996, 56376, …	4104	4404	22680	1.62753	1.81268e-93	4.5317e-94	5.59765e-93
GOTERM_CC_DIRECT	GO:0005634~nucleus	1722	40.309	1.59904e-92	226541, 71890, 20438, 20437, 14270, 69663, 27784, 16907, 16905, 52040, 17283, 13710, 13712, 13713, 13714, 14682, 14677, 14674, 80732, 69131, 14283, 14284, 52036, 110265, 235344, 20926, 68539, 109331, 22129, 66209, 17299, 22121, 109333, 66200, 75580, 14670, 84092, 78781, 52023, 381760, 20931, 74035, 20935, 17261, 20937, 13731, 12608, 12606, 17268, 58887, 67788, 78388, 52846, 75560, 14697, 20462, 4…	3873	6019	19662	1.45241	1.71897e-89	1.71897e-89	2.54973e-89
GOTERM_CC_DIRECT	GO:0005737~cytoplasm	1846	43.2116	4.34412e-90	226541, 75593, 71890, 20438, 20437, 14270, 20909, 28064, 27784, 20430, 16905, 20913, 17283, 75991, 13710, 20911, 13712, 20910, 13713, 13714, 75590, 20044, 14677, 14674, 14679, 57257, 52036, 110265, 107652, 107650, 235344, 22129, 17299, 100732, 22121, 109333, 66200, 84092, 50875, 78781, 109754, 17261, 13731, 12608, 330192, 69146, 78388, 140580, 330177, 69150, 52846, 50884, 28036, 225659, 20467, 20…	3873	6631	19662	1.4133	4.66993e-87	2.33496e-87	6.92684e-87
UP_KEYWORDS	Alternative splicing	1333	31.2032	8.28061e-81	73608, 16907, 20430, 16905, 20908, 52040, 20913, 17283, 75991, 71699, 13710, 16403, 13990, 69660, 20910, 14886, 230648, 320292, 69131, 80732, 230857, 57257, 14284, 52036, 110265, 107652, 20239, 271564, 107650, 394434, 394432, 109331, 22129, 52231, 66209, 231841, 109333, 78757, 394436, 14670, 226562, 338371, 67588, 212427, 231464, 78781, 74035, 235132, 17261, 67998, 20937, 67997, 27388, 238386, 17…	4104	4779	22680	1.54145	3.81736e-78	7.63472e-79	1.17882e-77
UP_KEYWORDS	Ubl conjugation	541	12.6639	2.13117e-65	50995, 20181, 16907, 226442, 16905, 20185, 20186, 12728, 232164, 13858, 15357, 52563, 13990, 13712, 71592, 13854, 246103, 13855, 14886, 23797, 21425, 14184, 20588, 225182, 14183, 14284, 21423, 229285, 56490, 56491, 231841, 20821, 19211, 75580, 230753, 67039, 27494, 17463, 226562, 26926, 21418, 71777, 21416, 67588, 84092, 67040, 232341, 328572, 13836, 235134, 245688, 66313, 235132, 17261, 70802, 8…	4104	1505	22680	1.98654	9.82472e-63	1.63745e-63	3.03392e-62
GOTERM_CC_DIRECT	GO:0005654~nucleoplasm	679	15.8942	2.75189e-63	50995, 77781, 14270, 28064, 13992, 75695, 52626, 16601, 20181, 75692, 16905, 226442, 20185, 52040, 20913, 17283, 52348, 14784, 13712, 13990, 13713, 20910, 13714, 246103, 67025, 13855, 20639, 74157, 14886, 23797, 56397, 75292, 20817, 77087, 16202, 20588, 20587, 225182, 14183, 20585, 14284, 75686, 52036, 110265, 107652, 20239, 21423, 110074, 52335, 20787, 109331, 20788, 19359, 56490, 66209, 17299, …	3873	1935	19662	1.78143	2.95828e-60	9.86093e-61	4.38797e-60
GOTERM_MF_DIRECT	GO:0044822~poly(A) RNA binding	455	10.6507	3.20631e-59	20383, 13992, 98415, 69663, 52040, 78455, 14784, 77987, 20910, 67025, 28126, 67027, 20042, 20813, 20044, 20815, 100608, 20817, 21429, 20585, 20239, 66407, 110074, 20926, 20823, 78651, 22121, 74164, 109333, 230753, 226562, 22401, 212528, 67040, 381626, 66511, 216766, 231329, 78781, 14569, 381760, 20650, 20935, 69956, 12974, 58887, 20068, 244059, 56381, 67050, 78581, 109620, 20462, 28036, 226412, 1…	3542	1113	17446	2.01356	6.85188e-56	6.85188e-56	5.55532e-56
UP_KEYWORDS	Isopeptide bond	366	8.56742	2.315e-51	11735, 50995, 227541, 76007, 12331, 20181, 16907, 226442, 16905, 20185, 21833, 15357, 13990, 52563, 13712, 71592, 246103, 14886, 239719, 252870, 66700, 11865, 12488, 20588, 225182, 14284, 21423, 18949, 66905, 229285, 56490, 56491, 72567, 71371, 19211, 75580, 230753, 67039, 27494, 226562, 17463, 26926, 21418, 71777, 21416, 67040, 22153, 66043, 12237, 17864, 53605, 74570, 328572, 235134, 66313, 235…	4104	953	22680	2.12238	1.06721e-48	1.52459e-49	3.29561e-48
UP_KEYWORDS	Transcription	569	13.3193	5.69044e-43	71890, 13992, 16601, 27784, 20181, 226442, 20185, 17283, 20186, 12995, 13710, 77987, 13712, 13713, 13714, 246103, 14886, 14885, 24075, 21425, 101685, 56397, 66403, 20588, 21429, 20587, 80732, 20586, 20585, 14284, 66405, 21423, 20926, 52335, 20787, 20788, 102162, 56490, 67037, 232976, 232878, 74164, 109333, 75580, 66200, 230753, 21418, 71777, 21416, 67040, 231464, 55927, 66511, 231329, 328572, 235…	4104	1859	22680	1.69149	2.62329e-40	3.27912e-41	8.10086e-40
GOTERM_CC_DIRECT	GO:0005829~cytosol	577	13.5066	1.61481e-40	108100, 50995, 226541, 20438, 20437, 14270, 75695, 14782, 20185, 19341, 17283, 13858, 14784, 20911, 19347, 20910, 74155, 231830, 14682, 14489, 14283, 107652, 107650, 110074, 20643, 233204, 26926, 21418, 21416, 84092, 232341, 216766, 15925, 12972, 66313, 226418, 12879, 20166, 13731, 20655, 231717, 58887, 69146, 56376, 14164, 14083, 14697, 338367, 100715, 71562, 14751, 13722, 52357, 110391, 672511,…	3873	1784	19662	1.64195	1.73592e-37	4.33981e-38	2.57487e-37
GOTERM_MF_DIRECT	GO:0005515~protein binding	1132	26.4981	3.15294e-39	52815, 20437, 20909, 14270, 20430, 20907, 16905, 20908, 52040, 20913, 19341, 17283, 71699, 16403, 20911, 19347, 20910, 246103, 231830, 14886, 20639, 14682, 19340, 14677, 16202, 14679, 57257, 20926, 68539, 109331, 19359, 22129, 100732, 27984, 20648, 109333, 78757, 67588, 84092, 140570, 231464, 19329, 109754, 19326, 19325, 20650, 17261, 12879, 20937, 52440, 20655, 80718, 12608, 232232, 17268, 12606…	3542	4092	17446	1.36257	6.73783e-36	3.36892e-36	5.46285e-36
UP_KEYWORDS	Transcription regulation	543	12.7107	5.11422e-39	71890, 13992, 16601, 27784, 20181, 226442, 20185, 17283, 20186, 12995, 13710, 77987, 13712, 13713, 13714, 246103, 14886, 14885, 24075, 21425, 101685, 56397, 66403, 20588, 21429, 20587, 80732, 20586, 14284, 66405, 21423, 20926, 52335, 20787, 20788, 102162, 56490, 67037, 232976, 232878, 74164, 109333, 75580, 66200, 230753, 21418, 71777, 21416, 67040, 231464, 55927, 66511, 328572, 235134, 245688, 23…	4104	1799	22680	1.66803	2.35765e-36	2.61962e-37	7.28055e-36
UP_KEYWORDS	RNA-binding	237	5.54775	2.72713e-35	74455, 20383, 13992, 69663, 59093, 52040, 72416, 76522, 20639, 67025, 20813, 56335, 75686, 20643, 68011, 75710, 78651, 20823, 17299, 20821, 20646, 67039, 230257, 22401, 338371, 109095, 212528, 67040, 66511, 216766, 78781, 108797, 12972, 66911, 74035, 20935, 69956, 67997, 56381, 105559, 68988, 22668, 338467, 68981, 233833, 217351, 20462, 28036, 236511, 17876, 224481, 52530, 13722, 78586, 98758, 21…	4104	601	22680	2.17926	1.25721e-32	1.25721e-33	3.88232e-32
UP_KEYWORDS	Methylation	325	7.60768	5.91418e-33	19744, 14270, 11461, 12331, 16907, 66163, 16905, 52040, 78455, 19341, 20186, 75991, 76308, 13854, 13855, 24075, 269523, 19340, 15525, 20588, 18739, 20585, 234865, 20239, 21423, 18949, 232976, 72567, 71371, 20646, 230753, 226562, 67040, 11853, 381626, 66511, 231329, 53605, 269774, 328572, 19326, 104479, 12974, 15405, 20166, 80718, 12608, 56381, 57376, 12468, 52846, 217353, 68794, 12464, 109620, 53…	4104	960	22680	1.87089	2.72644e-30	2.47858e-31	8.41938e-30
GOTERM_BP_DIRECT	GO:0006351~transcription, DNA-templated	579	13.5534	1.3678e-30	71890, 13992, 16601, 27784, 20181, 226442, 20185, 52040, 17283, 20186, 12995, 13710, 13712, 77987, 13713, 13714, 246103, 14886, 14885, 24075, 21425, 101685, 56397, 66403, 20588, 21429, 20587, 80732, 20586, 20585, 14284, 66405, 21423, 20926, 52335, 20787, 20788, 102162, 56490, 67037, 232976, 232878, 74164, 109333, 75580, 66200, 230753, 21418, 71777, 21416, 67040, 231464, 55927, 66511, 231329, 3285…	3656	1885	18082	1.51917	9.4857e-27	9.4857e-27	2.69263e-27
GOTERM_MF_DIRECT	GO:0098641~cadherin binding involved in cell-cell adhesion	143	3.34738	1.72994e-30	22323, 53378, 108100, 26905, 17988, 66882, 224020, 17886, 98845, 13043, 18222, 27406, 16480, 16341, 13858, 16403, 319151, 13855, 319150, 13660, 319154, 239719, 12488, 66870, 12929, 14828, 214230, 12345, 242687, 14104, 66905, 17912, 56491, 27984, 109333, 224105, 84092, 50875, 78781, 13836, 29875, 17920, 19326, 19325, 15481, 56418, 12402, 229317, 231659, 66395, 83921, 230972, 16456, 56376, 20874, 5…	3542	279	17446	2.52452	3.69689e-27	1.2323e-27	2.99734e-27
UP_SEQ_FEATURE	splice variant	1276	29.8689	4.91242e-30	73608, 100042074, 16907, 20430, 16905, 20908, 52040, 20913, 75991, 71699, 13710, 16403, 13990, 69660, 20910, 14886, 230648, 320292, 69131, 80732, 230857, 52036, 107652, 20239, 271564, 107650, 109331, 52231, 66209, 109333, 78757, 14670, 226562, 338371, 67588, 212427, 231464, 78781, 109754, 74035, 235132, 17261, 67998, 20937, 67997, 27388, 238386, 17268, 56381, 232023, 226551, 68796, 74996, 56376, …	3835	4691	18012	1.27756	3.58213e-26	3.58213e-26	9.71988e-27
UP_KEYWORDS	Zinc	580	13.5768	4.97758e-30	50995, 20438, 20437, 232157, 16800, 328133, 94092, 69020, 16601, 20181, 226442, 17385, 78455, 12859, 52040, 27267, 20186, 17281, 224691, 11487, 170753, 17387, 58223, 231830, 67026, 67027, 235441, 75292, 80732, 668039, 230857, 20585, 57257, 11491, 668030, 11490, 245174, 109331, 22129, 52231, 56490, 232976, 20821, 232878, 74164, 212933, 74670, 75580, 22401, 71777, 100043468, 67588, 212528, 231329, …	4104	2099	22680	1.52704	2.29467e-27	1.91222e-28	7.08605e-27
GOTERM_CC_DIRECT	GO:0005913~cell-cell adherens junction	152	3.55805	6.49607e-30	22323, 53378, 108100, 26905, 17988, 66882, 224020, 98845, 17886, 13043, 18222, 27406, 16480, 16341, 71228, 16403, 13858, 319151, 13855, 319150, 13660, 319154, 239719, 12488, 66870, 12929, 14828, 214230, 242687, 12345, 14104, 66905, 17912, 56491, 27984, 109333, 224105, 84092, 50875, 78781, 13836, 29875, 17920, 19326, 19325, 15481, 56418, 12402, 229317, 231659, 66395, 83921, 230972, 16456, 56376, 2…	3873	316	19662	2.44195	6.98327e-27	1.39665e-27	1.03582e-26
UP_KEYWORDS	Transferase	480	11.236	7.0717e-30	94192, 170755, 14583, 12995, 244418, 20810, 74157, 75590, 23797, 20815, 75292, 20817, 16202, 14184, 69131, 14183, 20443, 69035, 230027, 107652, 107650, 235344, 394433, 394434, 69922, 394432, 69923, 109331, 235339, 394430, 13846, 12716, 78752, 17299, 235439, 13841, 94284, 109333, 24086, 19210, 394435, 394436, 67041, 19229, 212528, 56386, 52163, 232341, 231329, 26921, 328572, 226419, 74035, 13836, …	4104	1654	22680	1.60377	3.26006e-27	2.50774e-28	1.00672e-26
GOTERM_CC_DIRECT	GO:0070062~extracellular exosome	747	17.486	5.25922e-29	108100, 26905, 20909, 232157, 14782, 16803, 20430, 75692, 20908, 14583, 20913, 19341, 12858, 12857, 381101, 11487, 14784, 20911, 69660, 20910, 67025, 14682, 20813, 19340, 20044, 13852, 14677, 71785, 14674, 230857, 224796, 14679, 57257, 14489, 69675, 20443, 110265, 242687, 56496, 11490, 20916, 110074, 394434, 20643, 68539, 394430, 12716, 13846, 14387, 78651, 66307, 212933, 94284, 394435, 230753, 4…	3873	2674	19662	1.41821	5.65367e-26	9.42278e-27	8.386e-26
UP_KEYWORDS	Zinc-finger	455	10.6507	1.74282e-28	20438, 20437, 16800, 94092, 16601, 69020, 20181, 226442, 52040, 78455, 20186, 224691, 17281, 170753, 67026, 67027, 235441, 75292, 80732, 668039, 20585, 57257, 668030, 245174, 109331, 22129, 52231, 56490, 232976, 20821, 232878, 74164, 74670, 75580, 22401, 71777, 100043468, 67588, 212528, 231329, 78781, 328572, 232337, 235132, 226418, 67997, 52440, 58887, 338467, 68795, 28035, 98403, 225164, 226409…	4104	1565	22680	1.60669	8.03442e-26	5.73887e-27	2.48107e-25
UP_KEYWORDS	Ubl conjugation pathway	228	5.33708	1.34854e-27	50995, 216233, 18744, 226541, 65257, 20438, 20437, 27784, 268281, 18223, 52563, 71599, 56736, 269529, 67027, 269523, 56631, 252870, 235441, 17999, 20585, 243867, 22284, 217232, 22682, 66156, 109331, 22129, 19359, 20821, 235439, 74164, 66200, 69544, 70620, 67588, 84092, 14155, 19720, 30050, 12238, 12234, 56228, 226418, 66313, 77593, 75826, 235461, 74996, 68795, 114893, 68842, 98403, 225164, 54484,…	4104	631	22680	1.99683	6.21677e-25	4.14451e-26	1.91977e-24
UP_KEYWORDS	Metal-binding	843	19.7331	4.35812e-27	20438, 94192, 20437, 20249, 16601, 12859, 52040, 12858, 17281, 16403, 231830, 14682, 230648, 14677, 14674, 80732, 230857, 668039, 14679, 69675, 57257, 668030, 235344, 245174, 109331, 22129, 78752, 52231, 27984, 232976, 14673, 75580, 338371, 100043468, 67588, 56386, 231464, 78781, 225467, 235132, 235130, 20937, 67997, 52440, 20655, 12874, 58887, 12870, 56376, 56375, 68795, 28035, 52637, 100715, 52…	4104	3395	22680	1.37222	2.00909e-24	1.25568e-25	6.20418e-24
GOTERM_CC_DIRECT	GO:0005730~nucleolus	296	6.92884	6.36854e-27	27993, 59090, 52626, 69663, 14784, 76303, 246103, 67025, 20639, 28126, 67005, 20044, 100608, 12488, 56397, 101685, 20817, 21429, 11861, 20587, 69131, 20586, 225182, 17997, 20585, 60611, 22687, 75686, 72425, 52335, 109331, 22129, 78651, 17299, 67014, 66801, 72567, 74164, 22121, 434234, 72736, 22401, 338371, 71777, 68183, 67040, 212427, 17869, 66511, 20931, 74035, 20935, 12606, 22158, 244059, 11350…	3873	842	19662	1.78468	6.84618e-24	9.78025e-25	1.01548e-23
GOTERM_MF_DIRECT	GO:0003723~RNA binding	282	6.60112	7.6742e-26	74455, 234069, 27993, 20383, 13992, 69663, 59093, 66163, 52040, 72416, 76522, 67025, 20639, 20813, 20044, 56335, 75686, 66405, 20643, 52335, 68011, 75710, 78651, 20823, 17299, 20821, 20646, 67039, 230257, 22401, 338371, 109095, 212528, 67040, 66511, 216766, 78781, 108797, 12972, 74035, 66911, 245688, 20935, 69956, 67997, 110960, 56381, 105559, 57376, 68988, 22668, 338467, 68981, 233833, 217351, 2…	3542	780	17446	1.78075	1.63998e-22	4.09994e-23	1.32965e-22
UP_KEYWORDS	Protein transport	209	4.89232	1.62832e-25	233726, 226541, 68166, 54399, 98417, 75695, 52348, 19341, 76308, 13858, 18226, 20911, 20910, 67023, 100503724, 19340, 66700, 56334, 18739, 65246, 234865, 271564, 68299, 67015, 233204, 67042, 22401, 71770, 19329, 30056, 19326, 19325, 104799, 266781, 75826, 330192, 57743, 11843, 69150, 66525, 11842, 11841, 53612, 338366, 56807, 69940, 19335, 19334, 74043, 19330, 107767, 19305, 16649, 72124, 16648, …	4104	577	22680	2.00173	7.50653e-23	4.41561e-24	2.31806e-22
UP_KEYWORDS	Nucleotide-binding	486	11.3764	2.49922e-25	50995, 15944, 26905, 69663, 170759, 170755, 78455, 19341, 27267, 12995, 12728, 244418, 13990, 77987, 12725, 14682, 23797, 19340, 20815, 75292, 14677, 20817, 14674, 20818, 16202, 14184, 69131, 20586, 14183, 20585, 14679, 75686, 20916, 107650, 235344, 69922, 69923, 13848, 13846, 12716, 14673, 13841, 109333, 24086, 230753, 14670, 67042, 19229, 67040, 52163, 232341, 15925, 19329, 26921, 226419, 74035…	4104	1754	22680	1.53124	1.15214e-22	6.40077e-24	3.55786e-22
GOTERM_MF_DIRECT	GO:0000166~nucleotide binding	570	13.3427	1.12599e-24	50995, 15944, 26905, 20383, 69663, 170759, 170755, 78455, 19341, 27267, 12728, 244418, 12725, 13990, 77987, 20639, 14682, 23797, 19340, 20815, 75292, 14677, 20817, 14674, 20818, 16202, 14184, 69131, 20586, 14183, 20585, 14679, 75686, 20916, 107650, 235344, 69922, 69923, 13848, 12716, 13846, 20823, 14673, 109333, 13841, 24086, 230753, 67039, 434234, 14670, 67042, 19229, 67040, 52163, 232341, 38162…	3542	1936	17446	1.45016	2.40624e-21	4.81249e-22	1.95092e-21
UP_KEYWORDS	mRNA processing	132	3.08989	5.57659e-24	56194, 234728, 20383, 13992, 234723, 13046, 12192, 56190, 83486, 76522, 108014, 69878, 192159, 74157, 20639, 53890, 66373, 20815, 20817, 69131, 68092, 22687, 14105, 66877, 18949, 20926, 59013, 192160, 20643, 68011, 14300, 93686, 78651, 230753, 67039, 230257, 328110, 68219, 109095, 53975, 68183, 70233, 76265, 231464, 216766, 76479, 14007, 24018, 15481, 56417, 66094, 193116, 105559, 68988, 22668, 6…	4104	307	22680	2.37614	2.57081e-21	1.35306e-22	7.93879e-21
GOTERM_BP_DIRECT	GO:0006355~regulation of transcription, DNA-templated	646	15.1217	8.711e-24	71890, 13992, 52626, 69020, 27784, 16601, 20181, 13999, 226442, 20185, 17283, 20186, 224691, 12995, 13710, 13712, 77987, 13713, 71592, 13714, 246103, 14886, 14885, 24075, 21425, 101685, 56397, 66403, 20588, 21429, 80732, 20587, 20586, 668039, 14283, 14284, 66405, 668030, 21423, 20926, 52335, 245174, 20787, 109331, 20788, 102162, 56490, 67037, 232976, 74164, 109333, 74670, 75580, 66200, 230753, 24…	3656	2279	18082	1.40194	6.04108e-20	3.02054e-20	1.71483e-20
UP_KEYWORDS	Coiled coil	760	17.7903	1.45304e-23	108100, 50996, 23790, 14270, 20909, 16800, 75695, 94092, 16907, 20907, 16905, 20908, 20185, 20913, 27267, 52348, 17281, 75991, 13858, 77987, 71592, 67023, 231830, 75590, 20815, 13852, 21425, 101685, 20817, 77087, 21429, 20588, 225182, 20586, 69675, 14283, 271564, 20926, 109331, 22129, 78752, 52231, 56491, 170760, 67037, 27984, 20821, 235439, 24086, 75580, 67039, 27494, 226562, 17463, 67043, 67588…	4104	3076	22680	1.36541	6.69852e-21	3.34926e-22	2.06854e-20
UP_KEYWORDS	Mitochondrion	317	7.42041	3.95769e-22	52815, 18747, 75593, 75597, 243362, 56248, 14782, 66163, 12859, 72416, 12858, 12857, 71365, 12018, 67003, 24071, 71361, 230649, 100503724, 75805, 67006, 72947, 94280, 72018, 55951, 12125, 228026, 66706, 230027, 110265, 107650, 66407, 20916, 69922, 69923, 14571, 235339, 12716, 170760, 56749, 67013, 17993, 17991, 67041, 67044, 26926, 68836, 237781, 66043, 381760, 109754, 30056, 12034, 69956, 12974,…	4104	1058	22680	1.65581	1.82449e-19	8.68806e-21	5.63413e-19
GOTERM_CC_DIRECT	GO:0005739~mitochondrion	495	11.5871	1.20319e-21	52815, 75593, 75597, 14782, 12859, 12858, 12857, 433904, 13712, 20910, 13713, 24071, 230649, 19340, 20044, 94280, 55951, 230027, 110265, 107650, 66407, 20916, 110074, 69922, 69923, 14571, 235339, 12716, 170760, 19211, 67041, 67044, 26926, 75572, 212528, 15925, 381760, 109754, 19326, 69956, 12974, 20655, 84095, 13830, 170770, 66525, 20463, 14081, 384281, 433256, 52637, 15937, 224481, 218885, 52538…	3873	1721	19662	1.46017	1.29343e-18	1.61679e-19	1.91853e-18
UP_KEYWORDS	ATP-binding	380	8.89513	2.44118e-20	50995, 227541, 18747, 320404, 18749, 17886, 11461, 18641, 69663, 170759, 228012, 170755, 78455, 268281, 27267, 227154, 12995, 12728, 244418, 77987, 13990, 12725, 18099, 23797, 269523, 15525, 54391, 20815, 170472, 75292, 20817, 68961, 16202, 14184, 69131, 20586, 20585, 14183, 228026, 117150, 214230, 73914, 107650, 20916, 108099, 235344, 69922, 102448, 69923, 13848, 224088, 13846, 12716, 13841, 109…	4104	1363	22680	1.54072	1.12538e-17	5.11537e-19	3.47524e-17
GOTERM_BP_DIRECT	GO:0015031~protein transport	215	5.03277	2.54317e-20	233726, 226541, 68166, 54399, 98417, 17886, 75695, 52348, 19341, 76308, 13858, 18226, 20911, 20910, 67023, 100503724, 19340, 54598, 66700, 18739, 65246, 234865, 271564, 68299, 67015, 233204, 67042, 22401, 71770, 14567, 14569, 19329, 30056, 19326, 19325, 104799, 266781, 75826, 330192, 57743, 69150, 11843, 66525, 11842, 11841, 53612, 338366, 56807, 69940, 19335, 19334, 74043, 19330, 107767, 19305, …	3656	592	18082	1.79621	1.76369e-16	5.87895e-17	5.00643e-17
UP_KEYWORDS	mRNA splicing	105	2.45787	6.11443e-20	56194, 20383, 234723, 13046, 56190, 83486, 76522, 108014, 69878, 192159, 53890, 20639, 66373, 20815, 20817, 69131, 68092, 22687, 66877, 14105, 18949, 20926, 59013, 20643, 192160, 68011, 14300, 93686, 78651, 230753, 67039, 230257, 328110, 53975, 109095, 68183, 70233, 216766, 76479, 15481, 66094, 193116, 105559, 68988, 22668, 68981, 20462, 28035, 107817, 56215, 233073, 68278, 66921, 74044, 106583, …	4104	240	22680	2.41776	2.81875e-17	1.22555e-18	8.70446e-17
GOTERM_CC_DIRECT	GO:0005925~focal adhesion	154	3.60487	1.69333e-19	22323, 53378, 12476, 319565, 23790, 224020, 16800, 17886, 12337, 11461, 14026, 12331, 224024, 20430, 12333, 13043, 109246, 18222, 16480, 11487, 16403, 17387, 20044, 14674, 16202, 15530, 14828, 14107, 11491, 71436, 11867, 64540, 70568, 14673, 22121, 244895, 227753, 19229, 11658, 13430, 18186, 216963, 21886, 14569, 239833, 13836, 29875, 20650, 19325, 20163, 21817, 16363, 15481, 12505, 18720, 66395,…	3873	391	19662	1.99951	1.82033e-16	2.02259e-17	2.70007e-16
GOTERM_BP_DIRECT	GO:0006397~mRNA processing	136	3.18352	2.04474e-19	18747, 56194, 234728, 20383, 13992, 234723, 13046, 56190, 83486, 76522, 108014, 69878, 192159, 74157, 53890, 20639, 66373, 20815, 20817, 69131, 56335, 68092, 22687, 14105, 66877, 18949, 20926, 59013, 192160, 20643, 14300, 93686, 78651, 230753, 67039, 230257, 67471, 328110, 68219, 109095, 53975, 68183, 70233, 76265, 231464, 216766, 76479, 14007, 24018, 15481, 56417, 193116, 105559, 68988, 22668, 6…	3656	322	18082	2.08893	1.41803e-15	3.54507e-16	4.02525e-16
GOTERM_CC_DIRECT	GO:0048471~perinuclear region of cytoplasm	234	5.47753	4.7871e-19	18747, 226541, 68166, 17988, 18749, 20909, 171531, 20430, 16905, 20185, 72416, 19341, 240028, 76303, 24071, 207165, 24075, 72949, 269523, 67006, 12488, 17999, 14184, 230857, 14489, 68018, 22687, 20239, 68299, 109333, 24086, 19229, 26926, 17869, 54473, 19325, 54683, 239739, 12977, 12450, 12874, 13830, 26407, 18102, 18103, 11350, 78388, 11749, 11842, 14083, 11746, 233833, 19087, 53612, 20462, 67154…	3873	692	19662	1.71668	5.14614e-16	5.14614e-17	7.63319e-16
UP_KEYWORDS	Cytoskeleton	308	7.20974	1.54992e-18	105732, 108100, 11735, 71890, 23790, 68166, 17988, 16800, 17886, 75695, 11461, 11733, 75991, 18226, 18645, 246103, 231830, 12488, 14677, 224796, 17997, 14679, 242687, 12345, 11867, 100732, 20648, 109333, 24086, 67019, 22153, 69546, 72042, 50875, 66140, 57748, 20650, 12879, 13830, 13405, 272589, 11350, 68794, 14083, 12464, 109620, 11744, 225659, 18472, 225164, 230249, 22004, 19230, 72333, 20947, 1…	4104	1073	22680	1.5863	7.14512e-16	2.97713e-17	2.20645e-15
UP_KEYWORDS	Golgi apparatus	233	5.45412	2.69195e-18	19744, 226541, 15944, 54399, 212167, 28064, 16800, 231440, 18220, 12728, 14470, 14784, 11487, 19347, 76303, 22134, 22135, 56334, 68151, 224796, 56336, 15531, 18739, 14183, 68018, 20443, 69035, 68861, 107650, 20787, 20788, 68299, 78752, 170760, 67015, 65945, 14073, 56386, 14567, 20168, 19325, 13731, 84095, 231717, 11843, 56375, 11842, 11841, 74585, 171212, 20660, 56807, 13722, 53418, 226548, 10776…	4104	753	22680	1.71	1.24099e-15	4.96396e-17	3.83224e-15
GOTERM_MF_DIRECT	GO:0016740~transferase activity	428	10.0187	1.9741e-17	94192, 170755, 14583, 244418, 20810, 74157, 23797, 20815, 75292, 20817, 16202, 14184, 69131, 14183, 20443, 69035, 230027, 107652, 107650, 235344, 394434, 69922, 394432, 69923, 235339, 13846, 12716, 78752, 17299, 13841, 94284, 109333, 19210, 24086, 394436, 67041, 19229, 212528, 56386, 52163, 232341, 231329, 26921, 328572, 226419, 74035, 13836, 225467, 66313, 20937, 12974, 27388, 84095, 140780, 330…	3542	1472	17446	1.43213	4.21865e-14	7.03108e-15	3.42036e-14
UP_KEYWORDS	Repressor	176	4.11985	6.3565e-17	22770, 75593, 22775, 71722, 268448, 59004, 17684, 12913, 226442, 20185, 20186, 17283, 108014, 13710, 232164, 13713, 13714, 19698, 208727, 667118, 81004, 320799, 20893, 20586, 19291, 52335, 14011, 116870, 217166, 71375, 22601, 72567, 74164, 56449, 75580, 230257, 232906, 21416, 21888, 21887, 19720, 21807, 51813, 55927, 234594, 218820, 194655, 21886, 14007, 54169, 224903, 245688, 58180, 12034, 67500…	4104	534	22680	1.82141	5.11813e-14	1.9984e-15	1.55431e-13
GOTERM_CC_DIRECT	GO:0005794~Golgi apparatus	349	8.16948	2.10303e-16	19744, 18747, 226541, 15944, 68166, 212167, 54399, 28064, 16800, 231440, 66168, 18220, 14470, 12728, 76308, 14784, 11487, 77987, 12725, 19347, 69660, 76303, 13855, 23797, 22134, 22135, 56334, 68151, 14184, 17999, 18739, 15531, 56336, 224796, 230857, 14183, 14679, 12224, 68018, 20443, 69035, 68861, 20239, 107650, 20787, 20788, 68299, 78752, 56491, 170760, 67015, 21418, 67043, 65945, 14073, 84092, …	3873	1190	19662	1.48888	2.38698e-13	2.16493e-14	3.55271e-13
UP_KEYWORDS	Activator	196	4.58801	4.94027e-16	17684, 20186, 13710, 217218, 13712, 13713, 13714, 239719, 11865, 21425, 11863, 21429, 20587, 20586, 20585, 12224, 60611, 108098, 18949, 20787, 20788, 67037, 71371, 230753, 21418, 21416, 17869, 194655, 17864, 80859, 17261, 12608, 75826, 12606, 17268, 56381, 20462, 67155, 18514, 211586, 18515, 270110, 235497, 15251, 73274, 18128, 74112, 170791, 20677, 18609, 17342, 11909, 104263, 14238, 20850, 2116…	4104	624	22680	1.73583	2.04725e-13	7.54952e-15	6.32827e-13
GOTERM_MF_DIRECT	GO:0046872~metal ion binding	853	19.9672	6.75956e-16	230848, 20438, 94192, 20437, 20249, 16601, 12859, 52040, 12858, 17281, 16403, 231830, 14682, 230648, 14677, 14674, 80732, 230857, 668039, 14679, 69675, 57257, 668030, 20916, 235344, 245174, 109331, 22129, 78752, 52231, 27984, 232976, 14673, 75580, 338371, 100043468, 67588, 56386, 231464, 78781, 225467, 235132, 235130, 20937, 67997, 52440, 20655, 12874, 58887, 12870, 56376, 56375, 68795, 28035, 52…	3542	3355	17446	1.25229	1.42353e-12	2.03393e-13	1.15463e-12
UP_KEYWORDS	Endosome	151	3.53464	7.92998e-16	11736, 15944, 72027, 72296, 70358, 268445, 231440, 170755, 52348, 101490, 15289, 233280, 12728, 433904, 17281, 170625, 13858, 14784, 12725, 69660, 100273, 231830, 73122, 13660, 76205, 66371, 224705, 66700, 67739, 68365, 68151, 218035, 320292, 68095, 71732, 252972, 66905, 16330, 12514, 68299, 208092, 106039, 75767, 56175, 74104, 84092, 19720, 11652, 19329, 216190, 19326, 24017, 19325, 74718, 10479…	4104	443	22680	1.88369	3.58269e-13	1.27676e-14	1.11022e-12
GOTERM_BP_DIRECT	GO:0008380~RNA splicing	104	2.43446	1.10059e-15	56194, 20383, 234723, 13046, 56190, 83486, 76522, 108014, 69878, 192159, 53890, 20639, 66373, 20815, 20817, 69131, 68092, 22687, 66877, 14105, 18949, 20926, 59013, 20643, 192160, 14300, 93686, 78651, 230753, 67039, 230257, 328110, 53975, 109095, 68183, 70233, 216766, 76479, 15481, 193116, 105559, 68988, 22668, 68981, 20462, 28035, 107817, 56215, 233073, 68278, 66921, 74044, 106583, 98758, 17149, …	3656	241	18082	2.13431	7.6994e-12	1.53988e-12	2.18714e-12
UP_KEYWORDS	Kinase	214	5.00936	1.79544e-15	18747, 227541, 320404, 18749, 56248, 18641, 228012, 170755, 12995, 244418, 18099, 75590, 23797, 54391, 20815, 75292, 20817, 68961, 16202, 14184, 69131, 14183, 228026, 117150, 214230, 73914, 107650, 235344, 108099, 69922, 69923, 102448, 12716, 13846, 109333, 13841, 24086, 19229, 21915, 19092, 52163, 232341, 269774, 26921, 226419, 13836, 74035, 21812, 84095, 18720, 26407, 26400, 18102, 18103, 11350…	4104	707	22680	1.67275	8.18901e-13	2.81997e-14	2.53131e-12
GOTERM_MF_DIRECT	GO:0003682~chromatin binding	166	3.88577	1.15118e-14	21761, 71722, 14815, 268448, 21372, 98415, 17684, 12913, 20185, 17283, 13712, 319151, 13714, 246103, 19697, 319150, 19698, 72949, 208727, 319154, 54624, 235441, 66403, 71175, 100683, 20588, 21429, 20586, 57354, 71735, 320209, 14284, 18027, 21423, 19017, 116871, 20787, 109331, 319974, 20788, 116870, 16476, 228880, 22601, 77035, 21418, 21416, 21888, 231329, 381760, 328572, 224903, 12879, 56220, 687…	3542	466	17446	1.75457	2.46745e-11	3.08431e-12	2.00062e-11
UP_KEYWORDS	Chromatin regulator	103	2.41105	1.39698e-14	21761, 14815, 210766, 228012, 20185, 17283, 217218, 13990, 13144, 208727, 56397, 81004, 235441, 66403, 20588, 100683, 209200, 20587, 71735, 20586, 20585, 109331, 231051, 216825, 24086, 77035, 71777, 214572, 66867, 54169, 245688, 234135, 239122, 20937, 13163, 232232, 224727, 13433, 109151, 64707, 244059, 13435, 22589, 73247, 57376, 75560, 213464, 110052, 50887, 107817, 66923, 219249, 66262, 71954,…	4104	270	22680	2.10819	6.44884e-12	2.14939e-13	1.99174e-11
UP_KEYWORDS	Ribonucleoprotein	112	2.62172	4.1976e-14	27993, 20104, 268449, 68028, 12193, 66163, 12192, 59093, 76522, 100040970, 69878, 192159, 20639, 67025, 20042, 20813, 20044, 66373, 100043813, 66407, 59013, 20643, 66489, 68011, 75617, 68735, 78651, 20821, 20646, 22121, 666642, 68836, 66661, 66094, 20068, 239528, 99045, 78388, 68988, 68981, 121022, 19988, 19989, 620155, 236511, 52530, 77721, 19981, 20055, 27207, 20054, 98758, 52535, 67115, 19934,…	4104	308	22680	2.00957	1.93465e-11	6.24056e-13	5.97411e-11
UP_KEYWORDS	Apoptosis	157	3.67509	6.79429e-14	50996, 106869, 20437, 17210, 68497, 70186, 23856, 83486, 68742, 330662, 12995, 68606, 12018, 207785, 269529, 68350, 13144, 103784, 192656, 14184, 12125, 67738, 14183, 241494, 13347, 381560, 109333, 13841, 19211, 224105, 67039, 22401, 26926, 12684, 59126, 67588, 14155, 11652, 194655, 76479, 12175, 20168, 13836, 12177, 21812, 17261, 67500, 20166, 56412, 52440, 66660, 13163, 224727, 21981, 26400, 17…	4104	489	22680	1.7743	3.13229e-11	9.78884e-13	9.67226e-11
GOTERM_CC_DIRECT	GO:0030529~intracellular ribonucleoprotein complex	121	2.8324	7.29852e-14	27993, 20104, 268449, 11461, 68028, 66163, 12192, 59093, 72416, 76522, 18226, 69878, 192159, 20639, 67025, 20813, 66373, 20044, 20239, 66407, 59013, 20643, 192160, 13548, 75617, 68735, 20823, 78651, 93687, 20821, 20646, 22121, 56449, 68836, 16469, 29875, 15481, 20068, 239528, 99045, 78388, 68988, 68981, 121022, 19988, 19989, 28036, 236511, 104721, 107817, 52530, 12189, 77721, 19981, 27207, 20055,…	3873	320	19662	1.91962	7.84123e-11	6.53433e-12	1.16307e-10
GOTERM_CC_DIRECT	GO:0005856~cytoskeleton	318	7.44382	2.35986e-13	105732, 108100, 11735, 71890, 23790, 68166, 17988, 16800, 17886, 75695, 11461, 11733, 72416, 75991, 18226, 18645, 246103, 231830, 12488, 14677, 224796, 17997, 14679, 242687, 12345, 11867, 100732, 20648, 109333, 24086, 67019, 19229, 22153, 69546, 72042, 50875, 66140, 57748, 20650, 12879, 266781, 13830, 13405, 272589, 11350, 78388, 68794, 14083, 12464, 109620, 11744, 225659, 18472, 225164, 230249, …	3873	1113	19662	1.45048	2.53736e-10	1.95182e-11	3.76366e-10
GOTERM_BP_DIRECT	GO:0098609~cell-cell adhesion	83	1.94288	3.43969e-13	22323, 67115, 110611, 211446, 26905, 17988, 66882, 72590, 286940, 27370, 224020, 103724, 27406, 19041, 22631, 16341, 239796, 13858, 319151, 217517, 13855, 232431, 16796, 319150, 319154, 239719, 98258, 333654, 70737, 21872, 66870, 26936, 214230, 71436, 12345, 20405, 242687, 106504, 22384, 66905, 17912, 99889, 26394, 56491, 27984, 28018, 69178, 99412, 94184, 84092, 97114, 101869, 78781, 11518, 1792…	3656	189	18082	2.17198	2.38527e-09	3.97546e-10	6.77092e-10
GOTERM_MF_DIRECT	GO:0003713~transcription coactivator activity	80	1.87266	5.49404e-13	108143, 14815, 56771, 83602, 17684, 15468, 74112, 170791, 16480, 26896, 13710, 18676, 26754, 217218, 72199, 24075, 211652, 239719, 19401, 11863, 67673, 100683, 14534, 22215, 20587, 12387, 20586, 16478, 56406, 13207, 57320, 108098, 21423, 68776, 70625, 19017, 109331, 72065, 116870, 102162, 16476, 28019, 67037, 22601, 14245, 216825, 71371, 230753, 21418, 66213, 67040, 269003, 233908, 69792, 22195, …	3542	180	17446	2.1891	1.17417e-09	1.30464e-10	9.51983e-10
GOTERM_CC_DIRECT	GO:0016020~membrane	1570	36.7509	6.701e-13	73608, 94192, 75597, 14270, 20909, 28064, 69663, 16907, 20907, 20908, 17281, 16403, 15357, 20910, 69660, 20042, 14682, 20044, 14677, 14674, 14679, 20443, 110265, 107650, 68539, 78752, 69672, 22121, 14673, 109333, 230657, 226562, 84092, 140570, 109754, 74035, 13731, 27388, 84095, 80718, 330192, 20068, 69146, 232023, 226551, 78388, 140580, 69150, 14697, 20463, 50884, 433256, 52014, 27392, 13722, 74…	3873	6998	19662	1.13895	7.2039e-10	5.14565e-11	1.06855e-09
GOTERM_BP_DIRECT	GO:0000122~negative regulation of transcription from RNA polymerase II promoter	228	5.33708	7.31693e-13	22770, 71890, 17684, 20181, 59093, 226442, 20185, 20186, 17283, 13714, 207165, 20044, 235441, 320799, 71175, 17999, 14184, 20586, 14183, 12224, 12227, 21423, 15437, 52335, 20787, 20788, 56490, 216742, 74164, 71371, 75580, 21418, 21416, 19720, 17869, 55927, 234594, 194655, 22654, 328572, 245688, 20937, 12606, 56381, 67050, 56353, 22661, 28036, 67154, 20467, 20466, 17876, 15410, 52357, 18518, 20901…	3656	729	18082	1.54685	5.07467e-09	7.24953e-10	1.4405e-09
GOTERM_CC_DIRECT	GO:0043231~intracellular membrane-bounded organelle	229	5.36049	7.69893e-13	28064, 20249, 170759, 18846, 231440, 52348, 19341, 17281, 18226, 15357, 11487, 13858, 13713, 244416, 13855, 28126, 269523, 67006, 20815, 56334, 11865, 235441, 12125, 14183, 14283, 12224, 22282, 66905, 394434, 20787, 20788, 69923, 394432, 224088, 94284, 394435, 394436, 21418, 234594, 234699, 17261, 84095, 266781, 54683, 12874, 244059, 241915, 233833, 53612, 14081, 74585, 52637, 338366, 12369, 6715…	3873	751	19662	1.54802	8.27685e-10	5.5179e-11	1.2277e-09
GOTERM_CC_DIRECT	GO:0043234~protein complex	197	4.61142	2.14349e-12	18747, 17886, 98845, 16800, 11461, 20907, 17283, 12330, 14784, 18226, 20911, 20910, 22139, 14682, 100503724, 269523, 67006, 14677, 12488, 66403, 16202, 20588, 20587, 20586, 18632, 21423, 22288, 69922, 20787, 20648, 109333, 94284, 394435, 17869, 18489, 14567, 328572, 21812, 20650, 12034, 20655, 84095, 266781, 12606, 13405, 57376, 11749, 69150, 19087, 14697, 18479, 225659, 20466, 12361, 22003, 1930…	3873	628	19662	1.59253	2.30427e-09	1.44017e-10	3.41789e-09
UP_KEYWORDS	Hydrolase	407	9.52715	2.61553e-12	15944, 69663, 170759, 78455, 17385, 101490, 381101, 11487, 77987, 13990, 17387, 71599, 58223, 235441, 110173, 20586, 230857, 225182, 20585, 11491, 75686, 11490, 14387, 327942, 212933, 19211, 338371, 75572, 14073, 84092, 67040, 66514, 231464, 15925, 226418, 235130, 67997, 232232, 12874, 244059, 235461, 15931, 74996, 75560, 67155, 71562, 226409, 74044, 329908, 672511, 67059, 212442, 230709, 192119,…	4104	1646	22680	1.36647	1.20578e-09	3.65388e-11	3.72351e-09
UP_KEYWORDS	Cell cycle	184	4.30712	3.44725e-12	71890, 20437, 243362, 16800, 234723, 76454, 210766, 232679, 228012, 23857, 56190, 17217, 227154, 59003, 12995, 170625, 52696, 52563, 14020, 53892, 76302, 72949, 66700, 235441, 14677, 12488, 170472, 71175, 26356, 20587, 67203, 17997, 225182, 69534, 14679, 22284, 217232, 73754, 66156, 77622, 83669, 71375, 93687, 100732, 67037, 20821, 216825, 72568, 13445, 109333, 24086, 66671, 77035, 59126, 84092, …	4104	626	22680	1.62435	1.58918e-09	4.67405e-11	4.90746e-09
GOTERM_MF_DIRECT	GO:0008134~transcription factor binding	125	2.92603	3.80943e-12	50995, 14815, 21372, 98415, 83602, 20181, 21833, 13559, 207165, 13854, 19697, 18099, 208727, 252870, 19401, 11865, 11863, 19290, 20586, 67738, 16478, 19291, 12224, 18027, 21423, 19017, 93686, 16476, 17536, 21418, 21416, 17869, 14004, 55927, 74244, 328572, 54169, 15481, 13163, 12608, 232232, 21981, 77044, 12606, 11545, 21406, 20466, 67367, 17936, 98758, 244349, 235459, 211586, 18515, 67111, 108143…	3542	342	17446	1.80024	8.14068e-09	8.14068e-10	6.60024e-09
UP_KEYWORDS	DNA-binding	397	9.29307	4.38775e-12	16601, 20181, 226442, 52040, 20185, 20186, 17283, 13710, 13990, 13712, 71592, 13713, 13714, 14886, 67026, 21425, 101685, 21429, 20587, 233210, 80732, 225182, 57354, 20585, 14283, 14284, 21423, 52335, 20787, 20788, 56490, 232976, 20821, 74164, 75580, 338371, 21418, 26926, 21416, 212427, 381760, 235134, 235132, 20935, 17261, 12608, 58887, 12606, 17268, 244059, 56381, 57376, 75560, 21406, 110052, 50…	4104	1604	22680	1.3678	2.02274e-09	5.77924e-11	6.24631e-09
GOTERM_MF_DIRECT	GO:0008270~zinc ion binding	310	7.25655	5.50729e-12	76007, 18744, 20438, 20437, 94092, 20181, 268281, 17385, 20186, 22670, 240028, 21833, 217218, 17387, 67003, 58223, 207165, 56736, 231830, 67027, 67005, 56631, 235441, 66609, 20585, 12349, 22687, 69035, 22682, 22288, 66156, 109331, 22129, 227449, 20821, 74164, 212933, 22401, 71777, 67588, 56364, 19720, 320685, 15925, 108797, 12972, 328572, 225467, 77593, 235130, 20937, 20655, 12874, 13405, 240913,…	3542	1075	17446	1.42037	1.1769e-08	1.06991e-09	9.542e-09
GOTERM_BP_DIRECT	GO:0016569~covalent chromatin modification	103	2.41105	5.565e-12	21761, 14815, 210766, 228012, 20185, 17283, 217218, 13990, 13144, 208727, 56397, 81004, 235441, 66403, 20588, 100683, 209200, 20587, 71735, 20586, 20585, 109331, 231051, 216825, 24086, 77035, 71777, 214572, 66867, 54169, 245688, 234135, 239122, 20937, 13163, 232232, 224727, 13433, 109151, 64707, 244059, 13435, 22589, 73247, 57376, 75560, 213464, 110052, 50887, 107817, 66923, 219249, 66262, 71954,…	3656	266	18082	1.91512	3.85932e-08	4.82415e-09	1.09551e-08
GOTERM_CC_DIRECT	GO:0005768~endosome	174	4.07303	7.76313e-12	11736, 15944, 72027, 72296, 54399, 20909, 70358, 268445, 231440, 170755, 21968, 19341, 52348, 101490, 233280, 12728, 433904, 17281, 170625, 114143, 13858, 14784, 12725, 69660, 100273, 231830, 73122, 13660, 76205, 66371, 224705, 22134, 54598, 22135, 66700, 67739, 68365, 68151, 320292, 218035, 71732, 68095, 230857, 16337, 252972, 66905, 16330, 12514, 68299, 208092, 106039, 75767, 56175, 74104, 8409…	3873	544	19662	1.62379	8.34536e-09	4.90903e-10	1.23785e-08
GOTERM_CC_DIRECT	GO:0016607~nuclear speck	83	1.94288	1.45368e-11	18747, 56194, 75956, 229700, 110809, 20383, 13819, 20747, 15251, 22083, 15257, 103554, 60532, 19653, 212880, 18609, 104836, 106021, 192159, 53890, 192196, 72826, 69131, 229615, 56335, 13205, 22218, 19826, 66877, 69823, 14105, 18949, 192160, 66118, 13548, 75553, 268420, 93687, 328365, 67302, 72567, 230753, 67039, 74322, 53317, 59126, 28000, 70233, 20624, 56036, 66511, 66185, 665155, 76479, 18148, …	3873	205	19662	2.05544	1.56271e-08	8.68171e-10	2.31794e-08
GOTERM_BP_DIRECT	GO:0006915~apoptotic process	183	4.28371	1.46332e-11	50996, 106869, 20438, 20437, 59009, 17210, 11676, 68497, 70186, 12192, 23856, 83486, 68742, 330662, 12995, 68606, 12018, 207785, 269529, 24075, 68350, 13144, 54391, 103784, 192656, 14184, 19290, 12125, 230857, 67738, 14183, 19291, 73914, 241494, 13347, 381560, 231841, 72567, 109333, 19211, 13841, 224105, 67039, 227753, 22401, 26926, 12684, 59126, 67588, 14155, 11652, 194655, 76479, 12175, 328572,…	3656	570	18082	1.58788	1.01482e-07	1.12758e-08	2.88069e-08
UP_KEYWORDS	Transport	455	10.6507	2.0393e-11	74150, 226541, 20909, 98417, 20383, 328133, 75695, 16803, 170759, 20907, 20908, 19341, 52348, 12728, 13858, 20911, 12725, 20910, 67023, 19340, 94280, 55951, 224796, 108116, 271564, 20926, 68539, 230751, 233204, 67042, 67044, 22401, 71770, 19329, 20168, 224674, 208795, 19326, 19325, 330192, 12870, 69150, 66525, 338366, 20660, 19335, 69940, 19334, 74043, 19330, 107767, 16649, 19305, 16648, 228545, …	4104	1901	22680	1.32271	9.40118e-09	2.61144e-10	2.90313e-08
GOTERM_MF_DIRECT	GO:0016301~kinase activity	209	4.89232	2.46879e-11	18747, 227541, 18749, 56248, 18641, 228012, 170755, 12995, 244418, 18099, 75590, 23797, 54391, 20815, 75292, 20817, 16202, 68961, 14184, 69131, 14183, 228026, 68018, 117150, 73914, 214230, 107650, 235344, 108099, 69922, 69923, 102448, 12716, 13846, 109333, 13841, 24086, 19229, 21915, 19092, 52163, 232341, 26921, 226419, 13836, 74035, 21812, 84095, 18720, 26407, 26400, 18102, 18103, 11350, 140780,…	3542	674	17446	1.52733	5.27581e-08	4.39651e-09	4.27748e-08
GOTERM_BP_DIRECT	GO:0016192~vesicle-mediated transport	86	2.01311	2.91417e-11	231874, 319740, 228545, 67727, 68166, 228960, 98417, 20909, 215474, 20907, 20908, 11772, 77573, 67456, 11776, 11777, 11774, 67458, 108012, 20911, 20910, 67023, 217517, 11778, 69162, 73122, 320714, 66682, 192197, 20955, 13852, 59042, 56334, 70361, 218035, 71732, 22318, 22319, 74325, 56447, 214459, 20333, 11765, 11766, 11767, 77038, 252903, 67300, 106039, 76338, 67489, 227753, 72772, 71770, 73296, …	3656	213	18082	1.99691	2.02098e-07	2.02098e-08	5.73678e-08
UP_KEYWORDS	Endoplasmic reticulum	263	6.15637	3.64887e-11	19744, 74559, 77781, 98417, 20249, 170759, 12330, 15357, 67023, 76303, 228812, 269523, 67006, 20815, 56334, 68151, 20818, 14184, 57357, 18739, 68018, 68292, 107650, 394434, 20787, 69922, 68539, 20788, 394432, 56491, 327942, 94284, 19210, 394436, 72736, 65945, 14073, 56228, 109754, 20168, 224674, 19325, 27388, 67048, 57743, 226551, 68796, 217353, 14081, 74585, 19089, 433256, 67154, 52014, 338366, …	4104	997	22680	1.45779	1.68213e-08	4.54629e-10	5.1945e-08
UP_KEYWORDS	Ligase	110	2.57491	3.88423e-11	50995, 50790, 18744, 67490, 20438, 81018, 20437, 59009, 108937, 59004, 268281, 27267, 105689, 106021, 77853, 68350, 67027, 56631, 56438, 81003, 209200, 229615, 20585, 26569, 234734, 20916, 14629, 272396, 22129, 20821, 70560, 74164, 211007, 67702, 67841, 67588, 384309, 19720, 59026, 22200, 22201, 24017, 12402, 93679, 110960, 68729, 216443, 68795, 16882, 14081, 384281, 433256, 13560, 71807, 98403, …	4104	330	22680	1.84211	1.79063e-08	4.71219e-10	5.52957e-08
UP_KEYWORDS	Spliceosome	53	1.24064	4.02356e-11	11834, 75956, 110809, 68592, 83486, 76522, 69878, 192159, 20639, 66373, 15387, 15382, 56403, 13207, 66877, 18949, 59013, 20643, 68011, 14300, 75062, 78651, 81898, 53317, 68183, 28000, 20624, 76479, 20227, 57905, 76938, 320632, 15481, 68879, 67332, 76167, 66094, 193116, 67439, 66101, 100336, 68988, 22668, 68981, 28035, 233073, 66921, 74044, 106583, 98758, 17149, 19134, 67797	4104	117	22680	2.50337	1.85486e-08	4.75605e-10	5.7279e-08
UP_KEYWORDS	Transit peptide	153	3.58146	5.00892e-11	52815, 66885, 66377, 75597, 545725, 14782, 70047, 72416, 12859, 12858, 21379, 12857, 76187, 26462, 67003, 52892, 56199, 230649, 75387, 66576, 75805, 11946, 68346, 11669, 17714, 229211, 228026, 110265, 230027, 215999, 235674, 66407, 20916, 17713, 18293, 69923, 14571, 235339, 237926, 12716, 192166, 68735, 56749, 67013, 70560, 17993, 216188, 67041, 67472, 68836, 26926, 66043, 11655, 381760, 80907, 7…	4104	510	22680	1.65789	2.30912e-08	5.77279e-10	7.13067e-08
GOTERM_MF_DIRECT	GO:0032403~protein complex binding	126	2.94944	5.71076e-11	18747, 67923, 14815, 75782, 20181, 20430, 21833, 16403, 67003, 56532, 19697, 14682, 269523, 66576, 15525, 71718, 56438, 12488, 20586, 66971, 228026, 16337, 22318, 93730, 242687, 11867, 20787, 73340, 94284, 394435, 19229, 232906, 66043, 13430, 17869, 216963, 71602, 328572, 29875, 54169, 21812, 16568, 215449, 84095, 12874, 22158, 12606, 16669, 11749, 16653, 54401, 14083, 50884, 13036, 268980, 18472…	3542	358	17446	1.73354	1.22039e-07	9.3876e-09	9.89457e-08
GOTERM_MF_DIRECT	GO:0042803~protein homodimerization activity	238	5.57116	6.65796e-11	14991, 20437, 14270, 17886, 14782, 27267, 101490, 68404, 21833, 381101, 15357, 11487, 12018, 20810, 67006, 252870, 66700, 320799, 105722, 230857, 14183, 228026, 18632, 75686, 73914, 21423, 22282, 394433, 394434, 394430, 56491, 94284, 394435, 75580, 394436, 17463, 67041, 19092, 14073, 55927, 15925, 30056, 17261, 56752, 231717, 12608, 12977, 13830, 12606, 11749, 110446, 19087, 21406, 74585, 18478, …	3542	798	17446	1.469	1.4228e-07	1.01629e-08	1.15357e-07
GOTERM_MF_DIRECT	GO:0003677~DNA binding	483	11.3062	1.07944e-10	77781, 94092, 16601, 20181, 226442, 52040, 20185, 20186, 17283, 13710, 13990, 13712, 71592, 13713, 13714, 14886, 67026, 24075, 21425, 101685, 20588, 21429, 233210, 20587, 80732, 57354, 225182, 20585, 14283, 14284, 21423, 20926, 52335, 20787, 20788, 56490, 232976, 20821, 74164, 75580, 26926, 338371, 21418, 21416, 212427, 55927, 231329, 381760, 328572, 235134, 235132, 20935, 17261, 12608, 17268, 58…	3542	1847	17446	1.28803	2.30677e-07	1.53784e-08	1.87026e-07
UP_KEYWORDS	WD repeat	90	2.10674	1.21797e-10	216560, 72124, 23790, 105841, 21372, 80877, 71820, 72515, 54709, 98193, 74781, 69162, 217325, 231672, 192197, 103784, 81004, 21771, 71735, 17997, 67936, 380752, 71968, 382236, 78798, 11867, 20402, 83946, 213081, 28199, 71833, 104082, 83669, 102162, 73447, 70465, 81896, 57773, 27368, 74320, 99512, 53317, 30838, 212198, 69544, 30839, 107684, 21888, 210544, 21887, 28000, 319481, 12237, 30050, 21886,…	4104	256	22680	1.94285	5.61483e-08	1.36947e-09	1.73389e-07
GOTERM_MF_DIRECT	GO:0016874~ligase activity	126	2.94944	1.30385e-10	50995, 18744, 50790, 67490, 81018, 20438, 75788, 20437, 59009, 108937, 59004, 68497, 268281, 27267, 105689, 106021, 77853, 56736, 68350, 67027, 56631, 56438, 269700, 81003, 17999, 209200, 229615, 20585, 26569, 234734, 20916, 14629, 109331, 272396, 22129, 20821, 70560, 235439, 74164, 211007, 67702, 67841, 67588, 384309, 19720, 59026, 30945, 22200, 22201, 66313, 24017, 12402, 93679, 110960, 68729, …	3542	362	17446	1.71439	2.78633e-07	1.74146e-08	2.25908e-07
GOTERM_MF_DIRECT	GO:0019901~protein kinase binding	145	3.39419	1.36111e-10	105732, 18747, 19744, 67727, 20104, 11461, 232679, 16480, 11487, 14784, 20910, 74155, 19697, 208727, 71718, 114715, 16202, 69131, 16337, 114716, 74256, 108099, 22288, 69922, 20787, 66801, 71728, 12484, 78757, 19211, 224105, 75580, 14936, 21416, 59126, 53357, 13430, 232341, 56036, 108911, 66259, 328572, 29875, 219103, 228730, 13731, 216810, 12505, 13163, 73813, 12402, 231659, 26400, 11928, 18102, …	3542	434	17446	1.6456	2.90868e-07	1.71099e-08	2.35828e-07
GOTERM_BP_DIRECT	GO:0016310~phosphorylation	190	4.44757	1.40825e-10	227541, 18747, 19878, 11534, 18749, 56248, 224020, 18641, 50798, 228012, 170755, 16548, 244418, 56532, 18099, 333789, 23797, 13144, 20815, 54391, 192656, 75292, 20817, 16202, 17165, 68961, 14184, 69131, 17169, 14183, 228026, 16337, 117150, 73914, 214230, 107650, 235344, 66878, 69922, 102448, 69923, 13548, 12716, 13846, 93687, 56542, 109333, 13841, 224105, 244895, 24086, 19229, 21915, 19092, 59126…	3656	612	18082	1.53547	9.76622e-07	8.87838e-08	2.77226e-07
UP_KEYWORDS	Translation regulation	47	1.10019	1.92877e-10	67869, 74480, 13685, 17347, 13688, 13665, 100037258, 231464, 11652, 234594, 319765, 14433, 232164, 69956, 218693, 229317, 231659, 17346, 239528, 21357, 14265, 19317, 104625, 52846, 217980, 80912, 233833, 17973, 80913, 217351, 68092, 67070, 13205, 236511, 269037, 332397, 18983, 18813, 192160, 66118, 17872, 72068, 17974, 26987, 213988, 22121, 17149	4104	101	22680	2.57165	8.89164e-08	2.11706e-09	2.74578e-07
GOTERM_CC_DIRECT	GO:0005681~spliceosomal complex	60	1.40449	2.39311e-10	19744, 11834, 75956, 110809, 234723, 68592, 83486, 66642, 76522, 69878, 192159, 20639, 66373, 15387, 15382, 56403, 13207, 22183, 13204, 66877, 18949, 231889, 59013, 20643, 14300, 75062, 78651, 81898, 67039, 53317, 68183, 28000, 20624, 76479, 20227, 57905, 76938, 320632, 15481, 68879, 67332, 76167, 193116, 67439, 66101, 100336, 11800, 68988, 22668, 68981, 28035, 233073, 68278, 66921, 74044, 106583…	3873	136	19662	2.23971	2.57259e-07	1.354e-08	3.81589e-07
GOTERM_CC_DIRECT	GO:0005769~early endosome	86	2.01311	2.61159e-10	228545, 231876, 11736, 19244, 22224, 19245, 72296, 19243, 20437, 268445, 22329, 231440, 18016, 70829, 100017, 21968, 170755, 18222, 104831, 15289, 233280, 101490, 18220, 77573, 13858, 12725, 13660, 73122, 217463, 11981, 14063, 22041, 66700, 68151, 142980, 68365, 320292, 218035, 71732, 12752, 230857, 277463, 242687, 207592, 26396, 68112, 26413, 17912, 26417, 26395, 67844, 110351, 84092, 69470, 181…	3873	226	19662	1.93184	2.80746e-07	1.40373e-08	4.16426e-07
GOTERM_CC_DIRECT	GO:0005622~intracellular	413	9.6676	3.68589e-10	26905, 20909, 232157, 16800, 75695, 94092, 78255, 69020, 13999, 20907, 20908, 19341, 224691, 52563, 77987, 12725, 71592, 67025, 67027, 23797, 19340, 13852, 75292, 14677, 14674, 20818, 20588, 320292, 668039, 668030, 242687, 107650, 66407, 235344, 245174, 20648, 20821, 14673, 74670, 233204, 245305, 22401, 100043468, 84092, 14567, 14569, 19329, 13836, 19326, 19325, 20163, 100503353, 67997, 241308, 2…	3873	1599	19662	1.31124	3.96233e-07	1.88683e-08	5.87727e-07
UP_KEYWORDS	DNA damage	108	2.52809	6.36012e-10	71890, 50505, 21761, 108937, 76454, 210766, 228012, 229543, 268281, 103554, 15289, 13990, 77987, 106021, 14885, 75387, 269523, 56438, 252870, 56397, 170472, 235441, 22590, 209200, 225182, 320209, 77622, 19359, 66209, 231841, 24086, 80905, 22401, 114741, 59026, 75764, 235134, 57748, 30939, 109019, 225280, 67788, 22589, 11350, 112407, 11545, 330177, 74996, 16882, 56210, 67711, 72899, 12189, 226409,…	4104	336	22680	1.77632	2.93201e-07	6.81864e-09	9.05421e-07
UP_KEYWORDS	Actin-binding	87	2.03652	7.14231e-10	22323, 20740, 20742, 319565, 226541, 237860, 226251, 68166, 23790, 286940, 19240, 17886, 211401, 14026, 12331, 20430, 232533, 59003, 11426, 29816, 18645, 74192, 16796, 231637, 74117, 100169, 26936, 13803, 12345, 242687, 11867, 17913, 22288, 17912, 14300, 102502, 69693, 14248, 20648, 227753, 22349, 107684, 109711, 72042, 50875, 68142, 78885, 56320, 94040, 71602, 27428, 11519, 17922, 11518, 17920, …	4104	252	22680	1.90789	3.2926e-07	7.48319e-09	1.01677e-06
GOTERM_BP_DIRECT	GO:0045944~positive regulation of transcription from RNA polymerase II promoter	280	6.55431	7.2509e-10	16800, 98415, 16601, 17684, 20181, 20186, 17283, 21833, 13710, 16403, 13712, 13713, 246103, 17984, 72949, 239719, 21425, 11865, 56397, 11863, 71175, 20588, 20587, 20586, 20585, 14183, 14283, 14284, 12224, 60611, 108098, 21423, 22282, 15437, 20787, 20788, 30046, 230753, 21418, 21416, 67040, 52163, 17869, 17864, 15402, 328572, 17261, 12879, 12608, 75826, 17268, 12606, 18103, 11843, 14164, 21406, 22…	3656	995	18082	1.39179	5.02848e-06	4.19041e-07	1.4274e-06
GOTERM_MF_DIRECT	GO:0005524~ATP binding	400	9.3633	8.23838e-10	50995, 69663, 170759, 78455, 170755, 27267, 12995, 12728, 244418, 13990, 77987, 12725, 23797, 20815, 75292, 20817, 16202, 14184, 69131, 20586, 14183, 20585, 107650, 20916, 235344, 69922, 69923, 13848, 13846, 12716, 13841, 109333, 230753, 24086, 19229, 67040, 52163, 232341, 15925, 26921, 226419, 74035, 13836, 67997, 84095, 110960, 244059, 140780, 330177, 75560, 14083, 14081, 338367, 384281, 433256…	3542	1507	17446	1.30736	1.76054e-06	9.78078e-08	1.4274e-06
KEGG_PATHWAY	mmu03040:Spliceosome	60	1.40449	9.57036e-10	56194, 72654, 11834, 110809, 20383, 68592, 66642, 76522, 108014, 212880, 69878, 192159, 20639, 66373, 15387, 15382, 13207, 68092, 13204, 66441, 66877, 14105, 20643, 68011, 75062, 78651, 81898, 67039, 53317, 68183, 28000, 20624, 66055, 76479, 225027, 20227, 67958, 67959, 57905, 76938, 320632, 15481, 68879, 67332, 66094, 193116, 67439, 66101, 68988, 68981, 20462, 28035, 56215, 233073, 27967, 66921,…	1625	133	7720	2.1432	2.75626e-07	2.75626e-07	1.27093e-06
UP_KEYWORDS	Serine/threonine-protein kinase	124	2.90262	9.69878e-10	18747, 227541, 19878, 18749, 228012, 170755, 140810, 12995, 56532, 18099, 23797, 13144, 20815, 192656, 75292, 20817, 16202, 17165, 68961, 69131, 17169, 73914, 214230, 235344, 66878, 69922, 13548, 93687, 56542, 109333, 24086, 224105, 19092, 59126, 59125, 52163, 232341, 11652, 269774, 26921, 226419, 21812, 26407, 26400, 140780, 12675, 330177, 20874, 18479, 18004, 70584, 12361, 16150, 107589, 13728,…	4104	405	22680	1.69201	4.47114e-07	9.93586e-09	1.38071e-06
UP_KEYWORDS	Magnesium	151	3.53464	1.00149e-09	19744, 50790, 19878, 11534, 50505, 94192, 18641, 56297, 170759, 70047, 29858, 233280, 68606, 76650, 53892, 18099, 14682, 67528, 319638, 53893, 54391, 66387, 14677, 75292, 14674, 14679, 72157, 75686, 73914, 235344, 66878, 16330, 77622, 224088, 21975, 56542, 14673, 77626, 80905, 338371, 59126, 59125, 107569, 56386, 231464, 231329, 105663, 226419, 73373, 66454, 21812, 14000, 26407, 26400, 239528, 18…	4104	521	22680	1.60168	4.61685e-07	1.00366e-08	1.42571e-06
GOTERM_BP_DIRECT	GO:0006974~cellular response to DNA damage stimulus	138	3.23034	1.04713e-09	230848, 71890, 50505, 21761, 108937, 76454, 210766, 228012, 229543, 268281, 20913, 17283, 103554, 77987, 13990, 106021, 14885, 75387, 269523, 56438, 252870, 235441, 56397, 170472, 22590, 71175, 209200, 225182, 320209, 57257, 12227, 77622, 19359, 66209, 231841, 22601, 24086, 75580, 14670, 80905, 22401, 114741, 17869, 59026, 75764, 22201, 235134, 57748, 30939, 20937, 12402, 109019, 244059, 225280, …	3656	420	18082	1.62506	7.26183e-06	5.58604e-07	2.06137e-06
INTERPRO	IPR013083:Zinc finger, RING/FYVE/PHD-type	138	3.23034	1.59788e-09	18744, 11736, 68166, 81018, 20438, 20437, 59009, 268448, 108937, 171531, 23856, 268281, 17281, 22670, 105689, 106021, 207165, 56736, 68350, 83671, 67027, 56631, 56438, 81003, 235441, 360213, 26356, 218035, 209200, 71732, 20585, 75212, 66156, 109331, 231051, 22129, 228880, 20821, 216825, 211007, 67702, 71777, 67588, 384309, 386454, 19720, 30945, 108797, 54169, 234135, 77593, 24017, 12402, 93679, 6…	3934	445	20594	1.6234	6.71585e-06	6.71585e-06	2.98526e-06
GOTERM_MF_DIRECT	GO:0016787~hydrolase activity	404	9.45693	1.85569e-09	15944, 69663, 170759, 78455, 17385, 101490, 381101, 11487, 77987, 13990, 17387, 71599, 58223, 235441, 110173, 20586, 230857, 225182, 20585, 11491, 75686, 11490, 14387, 327942, 212933, 19211, 338371, 75572, 14073, 84092, 67040, 66514, 231464, 15925, 226418, 235130, 67997, 232232, 12874, 244059, 235461, 15931, 74996, 75560, 67155, 71562, 226409, 74044, 329908, 672511, 212442, 67059, 230709, 192119,…	3542	1533	17446	1.29804	3.96561e-06	2.08717e-07	3.21521e-06
GOTERM_CC_DIRECT	GO:0005783~endoplasmic reticulum	347	8.12266	1.89552e-09	19744, 15944, 77781, 74559, 98417, 20249, 170759, 12330, 66168, 15357, 12018, 67023, 76303, 228812, 269523, 54598, 67006, 20815, 56334, 68151, 20818, 14184, 57357, 18739, 69675, 68018, 117150, 18633, 68292, 107650, 394433, 394434, 20787, 69922, 68539, 20788, 394432, 394430, 56491, 327942, 94284, 19210, 394435, 394436, 72736, 65945, 14073, 56228, 109754, 12038, 20168, 224674, 19325, 21817, 27388, …	3873	1323	19662	1.33153	2.03768e-06	9.26219e-08	3.02246e-06
GOTERM_CC_DIRECT	GO:0030027~lamellipodium	66	1.54494	2.83164e-09	22323, 19249, 226251, 17311, 23790, 20909, 14270, 59009, 14026, 18016, 20430, 18128, 20908, 13043, 18806, 18805, 20911, 19303, 20955, 18706, 13852, 74117, 100169, 16202, 12388, 12387, 14107, 12345, 242687, 12385, 109333, 27494, 227753, 22349, 14252, 19229, 544963, 73723, 13430, 75723, 50875, 56320, 13836, 17925, 54126, 18720, 18103, 219140, 14083, 104418, 50884, 16412, 18479, 23999, 16413, 19274,…	3873	164	19662	2.04306	3.04401e-06	1.32348e-07	4.51514e-06
GOTERM_BP_DIRECT	GO:0006886~intracellular protein transport	86	2.01311	4.24062e-09	12662, 228545, 233726, 12663, 109815, 67727, 228960, 19384, 20909, 171531, 20907, 228012, 20908, 11772, 103724, 21968, 13043, 170625, 11776, 11777, 11774, 108012, 14020, 66687, 11778, 13660, 73122, 217463, 83671, 13852, 56334, 68151, 218035, 71732, 65246, 207592, 74325, 99889, 56447, 24045, 11765, 11766, 11767, 252903, 381085, 67300, 106039, 69178, 67489, 67042, 212999, 71770, 56324, 58244, 54161…	3656	232	18082	1.83337	2.94083e-05	2.10062e-06	8.34802e-06
GOTERM_CC_DIRECT	GO:0005793~endoplasmic reticulum-Golgi intermediate compartment	36	0.842697	4.74105e-09	72108, 98267, 17155, 67727, 192119, 98417, 360013, 100862258, 15289, 76308, 18220, 67456, 12406, 67458, 228875, 56334, 70361, 68799, 67830, 19255, 14828, 66366, 76299, 230249, 16330, 54342, 107338, 66890, 20333, 269682, 217449, 26889, 66676, 66111, 73130, 14268	3873	68	19662	2.68766	5.09661e-06	2.12359e-07	7.55975e-06
GOTERM_BP_DIRECT	GO:0045893~positive regulation of transcription, DNA-templated	175	4.09644	4.78017e-09	234069, 71890, 21372, 94092, 17684, 20181, 213498, 226442, 17283, 13710, 18226, 217218, 13712, 13713, 106021, 207165, 56736, 19697, 208727, 239719, 19401, 11865, 21425, 81004, 11863, 16202, 20588, 26356, 20586, 14284, 16337, 12224, 18024, 18027, 18028, 21423, 22282, 68010, 19017, 20787, 109331, 20788, 75812, 16476, 217166, 71375, 100732, 19687, 216825, 230753, 77035, 21418, 21416, 67040, 17869, 1…	3656	576	18082	1.50264	3.315e-05	2.21003e-06	9.41017e-06
GOTERM_BP_DIRECT	GO:0006511~ubiquitin-dependent protein catabolic process	63	1.47472	8.91933e-09	22225, 231380, 22224, 20438, 20437, 67923, 228769, 110616, 50753, 74112, 27401, 74841, 17847, 106021, 231672, 269523, 56438, 252870, 23806, 235441, 22210, 23807, 22215, 67731, 22217, 71472, 22284, 74256, 93841, 76179, 109331, 69077, 22129, 19820, 216825, 140630, 236733, 50933, 84092, 26440, 26443, 26572, 53312, 12234, 227334, 54473, 66313, 77593, 66105, 224727, 78832, 63958, 74996, 68795, 72584, …	3656	154	18082	2.0233	6.18537e-05	3.86597e-06	1.75584e-05
GOTERM_CC_DIRECT	GO:0005802~trans-Golgi network	64	1.49813	2.03834e-08	226541, 228960, 212167, 20909, 360013, 80877, 234678, 18220, 11776, 11777, 11487, 11774, 19347, 11778, 11980, 11981, 22134, 22135, 20955, 14537, 68365, 68151, 12752, 22318, 20239, 76899, 74325, 107522, 214459, 68299, 11765, 11766, 11767, 235574, 77626, 67489, 67844, 69710, 13430, 71770, 58244, 78885, 19325, 320634, 70028, 192176, 231717, 12874, 216344, 66629, 68038, 17973, 20660, 11979, 11977, 11…	3873	164	19662	1.98115	2.19119e-05	8.76486e-07	3.2502e-05
INTERPRO	IPR000504:RNA recognition motif domain	83	1.94288	2.61995e-08	76626, 229700, 67667, 72459, 110809, 20383, 53621, 13046, 56190, 104015, 83486, 74213, 432508, 237073, 170791, 70930, 19653, 108014, 19652, 16589, 53890, 20639, 15384, 15382, 68092, 56403, 22183, 19826, 69207, 14105, 52202, 22384, 59013, 19017, 74326, 75710, 20823, 93686, 213988, 67039, 434234, 230257, 432467, 224432, 21841, 109095, 108062, 56275, 66055, 381626, 233908, 319765, 21843, 14007, 2250…	3934	241	20594	1.80288	0.00011011	5.50567e-05	4.89476e-05
UP_KEYWORDS	Mitochondrion outer membrane	46	1.07678	2.63474e-08	67844, 76809, 50790, 74104, 237781, 239555, 53375, 15275, 67749, 20621, 26949, 214952, 109754, 12894, 56717, 28185, 12177, 170728, 14732, 24071, 71361, 11909, 68350, 67952, 59040, 67006, 72018, 66427, 18174, 14081, 433256, 11640, 75734, 13205, 52637, 170731, 223696, 107650, 17161, 22334, 17872, 100756, 208104, 14245, 100434, 68614	4104	111	22680	2.29018	1.21461e-05	2.58429e-07	3.75079e-05
GOTERM_BP_DIRECT	GO:0007049~cell cycle	181	4.23689	2.96635e-08	71890, 20437, 243362, 16800, 234723, 76454, 210766, 232679, 228012, 23857, 56190, 17217, 227154, 59003, 170625, 52696, 52563, 14020, 53892, 76302, 72949, 66700, 235441, 14677, 12488, 170472, 71175, 26356, 20587, 67203, 17997, 225182, 69534, 14679, 320209, 22284, 73754, 66156, 77622, 83669, 71375, 93687, 100732, 67037, 20821, 216825, 72568, 13445, 109333, 24086, 66671, 77035, 59126, 84092, 52163, …	3656	614	18082	1.45798	0.000205695	1.21009e-05	5.8395e-05
INTERPRO	IPR012677:Nucleotide-binding, alpha-beta plait	93	2.17697	3.1817e-08	76626, 229700, 67667, 268449, 72459, 110809, 20383, 53621, 13046, 56190, 104015, 83486, 432508, 74213, 237073, 170791, 70930, 19653, 108014, 19652, 16589, 53890, 20639, 54720, 217980, 15384, 15382, 68092, 56403, 22183, 19826, 69207, 14105, 52202, 22384, 59013, 19017, 74326, 75710, 20823, 93686, 213988, 434234, 67039, 230257, 224432, 432467, 21841, 94213, 109095, 108062, 56275, 66055, 381626, 2339…	3934	281	20594	1.73254	0.000133718	4.45747e-05	5.94427e-05
GOTERM_CC_DIRECT	GO:0000139~Golgi membrane	126	2.94944	3.19632e-08	19744, 15944, 54399, 67495, 101706, 360013, 231440, 12913, 76308, 12728, 19347, 76303, 215160, 81003, 70361, 68151, 68365, 15531, 75212, 69035, 68861, 71435, 20787, 56447, 20788, 56491, 77038, 170760, 17309, 77626, 68316, 65945, 74104, 17155, 14073, 17153, 13430, 70231, 74102, 54161, 15893, 18669, 20168, 59021, 13731, 242406, 56418, 67474, 50907, 74375, 94221, 338366, 171212, 59031, 56807, 54342,…	3873	403	19662	1.58725	3.43598e-05	1.32155e-06	5.09663e-05
GOTERM_MF_DIRECT	GO:0019904~protein domain specific binding	99	2.31742	3.57086e-08	17886, 21372, 20181, 20907, 18016, 20185, 21833, 14784, 20910, 76303, 269523, 19401, 22590, 20893, 71732, 67203, 14679, 14828, 16337, 18024, 69922, 14011, 68737, 19687, 227753, 53975, 234594, 108911, 15893, 29875, 219103, 21817, 80718, 13433, 12450, 75826, 12606, 11928, 11350, 54401, 19087, 338367, 11640, 268980, 14609, 18518, 16151, 106583, 57752, 71116, 211586, 107767, 26941, 15114, 19384, 1183…	3542	289	17446	1.68727	7.63064e-05	3.81546e-06	6.18695e-05
GOTERM_MF_DIRECT	GO:0003676~nucleic acid binding	328	7.6779	3.86758e-08	241944, 230848, 22775, 20383, 13992, 22678, 69663, 69020, 16601, 72020, 13999, 59093, 226442, 224691, 77987, 71592, 69684, 627914, 72556, 74157, 20639, 67026, 67005, 170472, 72154, 80732, 668039, 20585, 240041, 12224, 252876, 668030, 208292, 20926, 245174, 56490, 30046, 75710, 227449, 20823, 232976, 232878, 240034, 74164, 74670, 75580, 67039, 434234, 230257, 245305, 22401, 627901, 109095, 1000434…	3542	1237	17446	1.30602	8.26468e-05	3.93571e-06	6.70105e-05
INTERPRO	IPR001680:WD40 repeat	88	2.05993	4.3925e-08	72124, 23790, 105841, 21372, 80877, 71820, 72515, 54709, 98193, 74781, 69162, 217325, 231672, 103784, 81004, 21771, 71735, 17997, 67936, 380752, 71968, 382236, 78798, 11867, 20402, 83946, 213081, 28199, 71833, 104082, 83669, 102162, 73447, 70465, 235439, 81896, 57773, 27368, 74320, 99512, 53317, 30838, 212198, 69544, 30839, 107684, 21888, 210544, 21887, 28000, 319481, 12237, 30050, 21886, 103583,…	3934	263	20594	1.75159	0.0001846	4.61532e-05	8.20636e-05
GOTERM_CC_DIRECT	GO:0031410~cytoplasmic vesicle	184	4.30712	4.87825e-08	73608, 11736, 15944, 67727, 72027, 68166, 72296, 18010, 14270, 16800, 12212, 20907, 170755, 18222, 17281, 170625, 14470, 19142, 26754, 68607, 108012, 12725, 17387, 54609, 13660, 13852, 66700, 68365, 68151, 218035, 14184, 71732, 230857, 14183, 22318, 68861, 22319, 71435, 114716, 11490, 17913, 16330, 20787, 56447, 20788, 214459, 20821, 252903, 233204, 27494, 67844, 75767, 13430, 54161, 71602, 16561…	3873	646	19662	1.44599	5.24398e-05	1.94226e-06	7.77852e-05
UP_SEQ_FEATURE	compositionally biased region:Ser-rich	129	3.01966	6.03995e-08	107975, 211401, 12212, 59090, 268445, 13046, 22083, 140810, 244418, 105689, 170753, 14020, 246103, 83671, 97998, 54624, 69131, 380711, 57354, 17169, 68968, 382236, 20239, 66151, 18949, 71375, 230753, 14218, 232798, 21807, 12173, 235134, 234699, 54169, 56030, 70802, 52829, 239027, 56381, 21983, 212326, 74374, 27008, 80912, 54604, 56353, 80913, 77116, 107817, 56215, 98952, 214791, 72895, 329908, 54…	3835	390	18012	1.55354	0.000440336	0.000220192	0.000119508
GOTERM_MF_DIRECT	GO:0019003~GDP binding	32	0.749064	6.55713e-08	19744, 56451, 19384, 239555, 18951, 665155, 56327, 19329, 19341, 19326, 19325, 224624, 59021, 215449, 11891, 80718, 100101806, 216344, 74012, 81003, 14677, 68365, 16653, 14679, 54170, 24067, 19334, 56044, 72065, 19330, 19139, 20130	3542	60	17446	2.62692	0.000140116	6.36934e-06	0.00011361
UP_SEQ_FEATURE	compositionally biased region:Gln-rich	56	1.31086	6.84588e-08	93760, 227723, 18223, 74157, 208727, 239719, 252870, 21425, 71175, 67772, 56406, 229096, 18949, 20788, 231051, 20868, 170760, 99412, 99512, 226562, 19883, 21887, 232798, 81702, 21807, 381626, 21886, 70661, 269774, 235134, 54473, 108655, 67500, 66625, 58207, 21981, 57261, 235461, 241915, 208431, 80912, 233833, 80913, 67224, 80892, 27967, 67155, 54383, 18044, 269682, 20668, 231861, 17977, 244349, 1…	3835	131	18012	2.00777	0.000499077	0.000166387	0.000135455
INTERPRO	IPR016024:Armadillo-type fold	110	2.57491	7.22526e-08	233726, 66882, 50793, 224020, 227446, 330662, 103554, 21379, 16480, 22084, 218693, 54609, 226849, 100608, 71175, 100683, 71732, 65246, 52036, 74252, 233912, 22284, 26562, 320487, 241694, 231841, 78757, 67489, 71770, 59026, 54161, 234138, 208846, 69008, 13163, 231659, 77044, 51792, 75974, 140580, 76582, 80912, 80913, 320473, 230249, 223658, 329908, 57753, 14897, 100710, 68510, 74370, 16649, 16648,…	3934	354	20594	1.62666	0.000303632	6.07337e-05	0.000134987
GOTERM_BP_DIRECT	GO:0006417~regulation of translation	51	1.19382	8.93311e-08	67869, 74480, 13685, 17347, 13688, 13665, 231464, 100037258, 11652, 234594, 319765, 12192, 98828, 232164, 19652, 69956, 218693, 229317, 231659, 17346, 239528, 21357, 11803, 14265, 19317, 104625, 17165, 217980, 52846, 233833, 17973, 80912, 80913, 68092, 217351, 13205, 67070, 236511, 269037, 18983, 332397, 18813, 192160, 66118, 17872, 72068, 17974, 26987, 213988, 17149, 22121	3656	121	18082	2.08461	0.000619319	3.44167e-05	0.000175856
INTERPRO	IPR017986:WD40-repeat-containing domain	98	2.29401	9.60505e-08	23790, 21372, 71820, 98193, 54709, 103784, 81004, 218035, 71732, 21771, 17997, 71735, 67936, 382236, 11867, 28199, 213081, 71833, 83669, 102162, 235439, 70465, 57773, 69544, 212198, 210544, 21888, 21887, 12237, 21886, 30050, 103583, 216766, 12234, 234699, 245688, 229317, 50907, 14697, 71752, 213464, 268980, 68842, 18472, 58523, 382406, 209018, 74187, 68980, 242418, 269252, 74370, 72124, 216560, 1…	3934	307	20594	1.67107	0.000403619	6.72811e-05	0.000179448
GOTERM_MF_DIRECT	GO:0004842~ubiquitin-protein transferase activity	107	2.50468	1.17186e-07	226541, 65257, 20438, 75788, 81018, 20437, 67923, 75785, 76454, 68497, 268281, 59003, 27401, 106021, 56736, 66689, 68350, 56631, 56438, 269700, 81003, 17999, 209200, 67731, 270201, 66156, 109331, 22129, 20821, 235439, 56550, 67588, 384309, 14155, 19720, 59026, 30945, 103583, 12234, 22201, 66313, 24017, 12402, 93679, 68729, 69149, 68795, 54151, 225164, 75234, 67711, 77113, 54484, 12189, 319236, 29…	3542	326	17446	1.61664	0.000250396	1.08881e-05	0.000203039
GOTERM_CC_DIRECT	GO:0005765~lysosomal membrane	81	1.89607	1.1832e-07	231874, 68441, 228545, 11736, 15944, 14950, 231871, 214597, 69596, 18010, 66335, 18805, 240028, 77573, 12728, 11776, 11774, 69660, 13002, 18605, 76205, 14682, 20955, 81003, 21871, 67739, 14677, 142980, 68365, 218035, 12752, 71732, 277854, 235567, 230857, 14679, 73689, 252972, 12514, 14628, 108664, 14387, 71728, 11432, 71900, 66552, 74919, 73822, 108123, 22201, 12492, 19025, 56717, 208795, 60455, …	3873	234	19662	1.75731	0.000127186	4.54265e-06	0.000188665
UP_SEQ_FEATURE	compositionally biased region:Pro-rich	215	5.03277	1.27754e-07	50996, 13992, 20185, 52348, 66168, 170753, 246103, 21425, 12488, 20588, 69131, 20586, 20239, 18949, 66151, 20788, 227449, 75710, 269878, 233204, 226562, 19229, 21416, 69546, 21807, 381626, 235134, 57748, 15400, 226178, 70802, 20166, 12608, 238386, 330192, 56381, 67788, 232023, 11350, 78832, 241915, 22668, 14083, 217351, 66724, 20353, 338366, 56215, 66923, 268396, 67155, 73182, 72333, 20668, 23186…	3835	731	18012	1.38139	0.000931151	0.000232869	0.000252779
KEGG_PATHWAY	mmu05169:Epstein-Barr virus infection	79	1.84925	1.33952e-07	100862456, 18747, 14991, 74414, 74197, 19384, 19106, 15182, 18749, 13000, 15184, 237336, 26420, 69833, 17246, 21929, 22631, 12995, 27401, 234779, 19182, 19697, 19698, 11909, 53859, 23797, 67005, 12575, 208727, 18706, 252870, 22034, 14964, 17999, 26397, 26398, 69077, 26399, 16179, 26416, 54131, 16476, 26419, 22031, 57296, 17463, 14972, 70428, 17869, 11652, 231329, 66413, 328572, 20022, 67089, 1803…	1625	215	7720	1.74563	3.85774e-05	1.92889e-05	0.000177886
GOTERM_MF_DIRECT	GO:0019899~enzyme binding	121	2.8324	2.0205e-07	66887, 109815, 20181, 11733, 83679, 16859, 14784, 54709, 244416, 19697, 24075, 19401, 229615, 67738, 16478, 14828, 11666, 74257, 192160, 56491, 16476, 235527, 216825, 19211, 394436, 19229, 67841, 72042, 56224, 17261, 15405, 20655, 15481, 13163, 12402, 109154, 70423, 22158, 26400, 18102, 18103, 64009, 11545, 54401, 11540, 110446, 14225, 12189, 71954, 12460, 107589, 11938, 53412, 19305, 11835, 1518…	3542	384	17446	1.55203	0.000431688	1.79907e-05	0.000350076
INTERPRO	IPR015943:WD40/YVTN repeat-like-containing domain	105	2.45787	2.04653e-07	23790, 21372, 18845, 18846, 18844, 71820, 54709, 98193, 103784, 81004, 218035, 21771, 71732, 71735, 17997, 67936, 234865, 382236, 11867, 28199, 213081, 71833, 83669, 102162, 70465, 235439, 57773, 212198, 69544, 21888, 210544, 21887, 140570, 12237, 21886, 30050, 103583, 216766, 12234, 234699, 245688, 229317, 50907, 71752, 14697, 213464, 268980, 20353, 18472, 68842, 58523, 382406, 209018, 74187, 24…	3934	340	20594	1.61665	0.000859788	0.000122872	0.000382346
GOTERM_BP_DIRECT	GO:0016567~protein ubiquitination	115	2.69195	2.11443e-07	216233, 18744, 226541, 65257, 20438, 75788, 81018, 20437, 59009, 75785, 108937, 232679, 105689, 98193, 76302, 56736, 192157, 68350, 67027, 269523, 56631, 56438, 81003, 17999, 67731, 18024, 75212, 108098, 28199, 66156, 71833, 20821, 211007, 56550, 67841, 67588, 14155, 51813, 103583, 30945, 12234, 24017, 216440, 69149, 13560, 231670, 68842, 75234, 225164, 67711, 77113, 12189, 16351, 672511, 242418,…	3656	362	18082	1.57119	0.00146528	7.71736e-05	0.000416242
GOTERM_BP_DIRECT	GO:0043065~positive regulation of apoptotic process	108	2.52809	2.27421e-07	227541, 20104, 20437, 21766, 64010, 20181, 70186, 83486, 17283, 16403, 12018, 71361, 13144, 252870, 192656, 105722, 11668, 12125, 67738, 234733, 14283, 13347, 16476, 56749, 72567, 13841, 19211, 26926, 22401, 53975, 71777, 21416, 21807, 194655, 74244, 15402, 12177, 57748, 66143, 21817, 67500, 13163, 13680, 170770, 11350, 20874, 66854, 21898, 56215, 66262, 71954, 19106, 12159, 15251, 65964, 18128, …	3656	335	18082	1.59448	0.00157592	7.8855e-05	0.000447696
INTERPRO	IPR008271:Serine/threonine-protein kinase, active site	103	2.41105	2.47919e-07	18747, 227541, 19878, 18749, 228012, 170755, 12995, 56532, 18099, 23797, 13144, 20815, 192656, 75292, 20817, 68961, 17165, 69131, 17169, 235344, 69922, 13548, 93687, 56542, 109333, 224105, 24086, 19092, 59126, 59125, 52163, 232341, 11652, 269774, 26921, 226419, 21812, 26407, 26400, 140780, 12675, 330177, 20874, 18479, 18004, 16150, 107589, 13728, 104318, 19134, 17347, 12572, 98267, 213452, 19106,…	3934	333	20594	1.6192	0.00104146	0.000130242	0.000463178
KEGG_PATHWAY	mmu05211:Renal cell carcinoma	34	0.79588	2.4853e-07	100043674, 67923, 13819, 11652, 15251, 22346, 328572, 14784, 215449, 12540, 109905, 18591, 23797, 56438, 18706, 11863, 112407, 22339, 67673, 20525, 16653, 12929, 18479, 214230, 26396, 21802, 70584, 26413, 26417, 26395, 16476, 216805, 224105, 14194	1625	67	7720	2.41084	7.15742e-05	2.38586e-05	0.000330043
UP_KEYWORDS	Lysosome	79	1.84925	2.69538e-07	11735, 231874, 68441, 228545, 15944, 15114, 67111, 66881, 214597, 69596, 18010, 80877, 21929, 15975, 77573, 17281, 69660, 229445, 20955, 81003, 67739, 110173, 218035, 12751, 12752, 71732, 192654, 73689, 252972, 54170, 75612, 12514, 14628, 14387, 19156, 11432, 17159, 71900, 66552, 74919, 16563, 64138, 12492, 19025, 56717, 208795, 24017, 74718, 53599, 19063, 75620, 239739, 17966, 11891, 22619, 6803…	4104	249	22680	1.75333	0.000124249	2.58869e-06	0.000383712
GOTERM_BP_DIRECT	GO:0031175~neuron projection development	55	1.28745	3.15752e-07	319740, 11839, 26420, 15469, 20908, 18806, 16589, 231830, 74840, 13660, 22422, 239719, 17999, 18457, 72313, 73689, 71436, 12227, 12345, 26562, 224617, 236539, 17257, 73340, 26419, 235439, 12484, 19211, 54138, 19229, 16779, 74244, 20416, 67886, 94040, 75665, 226519, 12505, 18555, 17967, 17096, 20615, 63958, 27008, 72584, 16412, 19272, 83431, 19274, 17181, 72333, 69981, 16150, 54633, 11789	3656	139	18082	1.95699	0.00218734	0.000104268	0.000621582
GOTERM_CC_DIRECT	GO:0005741~mitochondrial outer membrane	58	1.35768	3.16768e-07	50790, 76809, 239555, 53375, 17210, 26949, 12894, 12050, 170728, 24071, 71361, 11909, 68350, 59040, 67006, 72018, 109900, 12799, 13205, 107650, 17161, 229285, 14245, 67844, 26926, 237781, 74104, 382793, 15275, 67749, 20621, 214952, 109754, 28185, 56717, 12177, 14732, 12034, 67952, 18102, 66427, 18174, 14081, 433256, 75734, 11640, 52637, 170731, 223696, 22334, 52055, 74143, 14609, 17872, 100756, 2…	3873	153	19662	1.92449	0.000340467	1.17422e-05	0.000505095
KEGG_PATHWAY	mmu04120:Ubiquitin mediated proteolysis	57	1.33427	3.63211e-07	50995, 218793, 231380, 20438, 75788, 20437, 67923, 59004, 17246, 27401, 52563, 231672, 100042355, 56438, 68999, 22034, 22210, 67673, 17999, 69288, 22215, 22214, 229615, 70790, 53323, 66440, 217232, 66156, 235439, 140630, 56550, 100043674, 83814, 28000, 59026, 22193, 103583, 22346, 22195, 22200, 12234, 56228, 22201, 66313, 17222, 12402, 68729, 66105, 216150, 56459, 117146, 63958, 17237, 72584, 121…	1625	142	7720	1.907	0.000104599	2.61508e-05	0.000482336
GOTERM_MF_DIRECT	GO:0042802~identical protein binding	179	4.19007	4.02716e-07	53378, 108100, 239555, 74360, 20437, 56248, 18641, 211401, 11461, 64945, 20193, 19692, 320191, 14470, 20198, 27401, 56298, 14784, 20910, 12018, 56532, 19697, 22139, 233490, 68350, 269523, 13144, 72947, 81003, 70361, 11668, 218035, 11669, 67203, 17025, 60611, 11666, 75686, 252972, 117150, 107652, 93730, 14104, 73754, 14724, 192160, 73137, 16476, 100732, 20821, 67015, 19211, 224105, 12684, 19720, 2…	3542	625	17446	1.41065	0.000860235	3.44236e-05	0.000697752
GOTERM_MF_DIRECT	GO:0031625~ubiquitin protein ligase binding	94	2.20037	4.80836e-07	18747, 68441, 234069, 65257, 14950, 18749, 20747, 170823, 15251, 59004, 21938, 110616, 268281, 72416, 17246, 22631, 14339, 19697, 99382, 18099, 68350, 57436, 269523, 12575, 252870, 22034, 23806, 22210, 229512, 20818, 22214, 20585, 14828, 20481, 22218, 53323, 12759, 71472, 17126, 192160, 17127, 19017, 109331, 17129, 24045, 26987, 22031, 109689, 22032, 76577, 70620, 17869, 22195, 66352, 56228, 2286…	3542	284	17446	1.63026	0.00102702	3.95203e-05	0.000833103
GOTERM_BP_DIRECT	GO:2001237~negative regulation of extrinsic apoptotic signaling pathway	25	0.585206	5.00534e-07	208449, 21416, 11835, 59009, 18186, 12159, 16905, 13043, 21812, 12421, 16403, 21672, 19697, 22339, 13132, 57320, 14630, 15194, 83946, 16196, 14629, 16410, 22601, 19766, 19192	3656	44	18082	2.81014	0.00346519	0.00015777	0.000985339
GOTERM_CC_DIRECT	GO:0005813~centrosome	129	3.01966	5.81216e-07	18747, 19878, 74360, 17988, 18749, 101706, 75695, 76454, 52348, 320191, 75991, 83679, 17984, 14677, 67200, 380711, 67203, 17997, 320209, 14679, 18024, 73689, 216049, 217232, 74256, 93687, 109333, 67042, 21418, 68219, 210544, 18286, 13430, 16563, 103583, 30945, 52023, 219103, 228730, 16568, 16569, 67474, 18102, 12464, 19087, 18004, 225659, 18472, 225164, 230249, 12189, 59032, 233276, 226977, 38240…	3873	435	19662	1.5055	0.000624612	2.08267e-05	0.000926763
UP_KEYWORDS	SH3 domain	68	1.59176	5.95878e-07	108100, 20740, 22325, 72296, 72129, 59009, 14270, 54353, 98845, 15468, 13043, 330662, 170625, 218397, 71228, 11426, 14784, 234779, 66938, 16796, 329416, 217328, 12488, 333654, 21872, 21873, 12929, 57257, 20409, 13383, 20405, 71972, 54324, 214459, 13196, 53885, 223435, 14218, 56324, 53972, 71602, 53310, 17922, 22612, 54126, 21981, 17096, 230972, 17524, 11350, 98402, 219140, 27059, 21682, 17973, 13…	4104	208	22680	1.80668	0.000274662	5.6061e-06	0.000848283
UP_KEYWORDS	Methyltransferase	60	1.40449	6.26199e-07	74455, 107823, 234728, 99890, 67667, 15469, 15468, 192195, 72096, 74157, 319263, 104263, 98685, 73681, 76894, 67011, 56335, 18193, 230027, 18948, 84505, 66083, 231051, 228019, 107522, 71974, 17299, 209584, 14055, 18537, 235626, 57295, 71449, 319822, 212528, 214572, 66254, 214162, 52064, 234135, 239122, 20937, 69188, 13433, 64707, 208043, 13435, 22017, 72181, 67099, 67897, 70152, 329504, 224481, 2…	4104	176	22680	1.88397	0.000288636	5.77354e-06	0.000891447
GOTERM_MF_DIRECT	GO:0047485~protein N-terminus binding	48	1.1236	6.53913e-07	20740, 53378, 19305, 69601, 67665, 50505, 21761, 27354, 13000, 20907, 17283, 12995, 16341, 52696, 93692, 12034, 18148, 20937, 20910, 28084, 13163, 19697, 21357, 22034, 81004, 57376, 11545, 71175, 20588, 56376, 20586, 229615, 12759, 19298, 68776, 18810, 17257, 12315, 12314, 56426, 12313, 26395, 22003, 228880, 208092, 17977, 17979, 11430	3542	117	17446	2.0207	0.00139644	5.17547e-05	0.00113298
GOTERM_MF_DIRECT	GO:0004674~protein serine/threonine kinase activity	130	3.04307	6.62109e-07	18747, 227541, 19878, 18749, 228012, 170755, 140810, 12995, 56532, 18099, 23797, 13144, 20815, 192656, 75292, 20817, 16202, 17165, 68961, 69131, 17169, 228026, 73914, 214230, 235344, 66878, 69922, 70568, 13548, 93687, 56542, 109333, 24086, 224105, 19092, 59126, 59125, 52163, 232341, 11652, 269774, 26921, 226419, 21812, 26407, 26400, 18103, 140780, 12675, 330177, 20874, 18479, 18004, 70584, 12361,…	3542	428	17446	1.49605	0.00141393	5.05319e-05	0.00114718
UP_SEQ_FEATURE	nucleotide phosphate-binding region:ATP	268	6.27341	6.70559e-07	50995, 227541, 18747, 18749, 17886, 18641, 69663, 228012, 170755, 268281, 78455, 227154, 12995, 12728, 244418, 13990, 12725, 18099, 23797, 269523, 20815, 75292, 20817, 68961, 16202, 14184, 69131, 20586, 20585, 14183, 68968, 228026, 214230, 73914, 235344, 69922, 13848, 12716, 13846, 109333, 13841, 230753, 24086, 19229, 21915, 19092, 67040, 52163, 232341, 269774, 26921, 226419, 13836, 21812, 67997,…	3835	963	18012	1.30709	0.00487778	0.000977465	0.00132678
UP_KEYWORDS	Thiol protease	49	1.147	7.89773e-07	22225, 12339, 22224, 12337, 12333, 110616, 74112, 21929, 74841, 17847, 71599, 229445, 252870, 235441, 22217, 360216, 22284, 71472, 74256, 93841, 66085, 216825, 236733, 50933, 229603, 320213, 84092, 329777, 64138, 227334, 68149, 77593, 226418, 50817, 75826, 235461, 74996, 13036, 12369, 13030, 215351, 329908, 100756, 13032, 230484, 66615, 56464, 666468, 75007	4104	134	22680	2.02082	0.000364019	7.13891e-06	0.00112431
UP_KEYWORDS	Cytoplasmic vesicle	132	3.08989	9.96427e-07	11736, 15944, 67727, 68166, 72296, 14270, 18010, 16800, 12212, 20907, 170755, 17281, 170625, 14470, 26754, 108012, 12725, 54609, 13660, 56334, 68151, 68365, 218035, 14184, 71732, 14183, 22318, 68861, 71435, 114716, 11490, 17913, 16330, 20787, 56447, 20788, 214459, 20821, 252903, 233204, 67844, 75767, 13430, 54161, 71602, 16561, 15893, 207352, 17920, 19326, 19325, 20650, 19027, 104799, 266781, 564…	4104	489	22680	1.49177	0.000459247	8.83367e-06	0.0014185
KEGG_PATHWAY	mmu04142:Lysosome	50	1.17041	1.03102e-06	18010, 11776, 214505, 114143, 11777, 108012, 11774, 11778, 229445, 21871, 110173, 12751, 12752, 58911, 192654, 74325, 12514, 75612, 108664, 11765, 11766, 14387, 11767, 19156, 252903, 11432, 67300, 106039, 67489, 17159, 64138, 12492, 19025, 53599, 19063, 239739, 15931, 94178, 18174, 13036, 13030, 16889, 11781, 13032, 17939, 11605, 11881, 56464, 16784, 11975	1625	122	7720	1.94704	0.000296891	5.93852e-05	0.00136917
SMART	SM00320:WD40	87	2.03652	1.06323e-06	72124, 23790, 105841, 21372, 80877, 71820, 72515, 54709, 98193, 74781, 69162, 217325, 231672, 103784, 81004, 21771, 71735, 17997, 67936, 380752, 71968, 382236, 78798, 11867, 20402, 83946, 213081, 28199, 71833, 104082, 83669, 102162, 73447, 70465, 235439, 81896, 57773, 27368, 74320, 99512, 53317, 30838, 212198, 69544, 30839, 107684, 21888, 210544, 21887, 28000, 319481, 12237, 30050, 21886, 103583,…	2120	262	10425	1.63289	0.000714233	0.000714233	0.00159464
GOTERM_CC_DIRECT	GO:0000792~heterochromatin	21	0.491573	1.09458e-06	15499, 72462, 20586, 15182, 22218, 22337, 22201, 18393, 58198, 30951, 17257, 54383, 13990, 20937, 17190, 17191, 12419, 13163, 13433, 13435, 22589	3873	35	19662	3.04601	0.00117598	3.79565e-05	0.00174533
GOTERM_CC_DIRECT	GO:0005840~ribosome	66	1.54494	1.1175e-06	67115, 20104, 19934, 19933, 225215, 13665, 268449, 27370, 68028, 94066, 66163, 319195, 12330, 100040970, 107733, 67025, 69163, 20044, 224742, 78523, 81910, 22186, 66407, 67308, 71974, 75617, 68735, 57294, 22121, 666642, 68836, 64658, 16469, 64659, 66419, 68463, 66493, 75620, 54127, 20068, 19944, 99045, 227743, 19896, 17973, 56284, 121022, 19988, 64660, 20088, 19989, 67097, 19981, 77721, 20084, 20…	3873	188	19662	1.78224	0.0012006	3.75405e-05	0.00178188
UP_KEYWORDS	DNA repair	84	1.96629	1.24478e-06	12572, 99890, 22224, 50505, 21761, 69596, 210766, 229543, 268281, 22427, 103554, 15289, 22632, 227195, 77987, 13990, 72199, 235610, 16588, 14885, 269523, 66647, 56438, 252870, 170472, 56397, 22210, 22590, 209200, 225182, 320209, 67278, 70790, 27223, 77622, 19359, 66209, 52864, 80905, 114741, 69714, 28000, 72103, 27354, 59026, 68142, 75764, 212377, 100862258, 19366, 19364, 235134, 57748, 665775, 3…	4104	279	22680	1.66384	0.00057368	1.08272e-05	0.00177204
INTERPRO	IPR017441:Protein kinase, ATP binding site	115	2.69195	1.25345e-06	18747, 227541, 19878, 18749, 228012, 170755, 140810, 12995, 56532, 18099, 23797, 13144, 20815, 75292, 20817, 68961, 14184, 69131, 14183, 17169, 16337, 214230, 235344, 13548, 13846, 93687, 56542, 109333, 13841, 24086, 224105, 19229, 19092, 59126, 59125, 52163, 11652, 26921, 226419, 13836, 21812, 26407, 11350, 12675, 330177, 20874, 21682, 14083, 18479, 18004, 70584, 12988, 16451, 107589, 13728, 104…	3934	394	20594	1.52795	0.00525441	0.000585191	0.00234176
INTERPRO	IPR001841:Zinc finger, RING-type	89	2.08333	1.30375e-06	67118, 18744, 107823, 207742, 81018, 20438, 20437, 59009, 53621, 217069, 108937, 268281, 17246, 22670, 70294, 105689, 104836, 106021, 77853, 56736, 68350, 67027, 72193, 56631, 56438, 22034, 81003, 360213, 23806, 22036, 23807, 218035, 209200, 100978, 71732, 20585, 75212, 18193, 22385, 66156, 109331, 231051, 22129, 19820, 55983, 20821, 74164, 22031, 211007, 22032, 67702, 67588, 384309, 386454, 1972…	3934	286	20594	1.62903	0.00546469	0.000547818	0.00243573
GOTERM_BP_DIRECT	GO:0042787~protein ubiquitination involved in ubiquitin-dependent protein catabolic process	52	1.21723	1.37203e-06	67118, 226541, 207742, 231380, 20438, 75788, 20437, 67923, 217069, 20747, 68497, 17246, 59003, 70294, 56736, 66689, 99382, 269529, 56438, 269700, 23806, 23807, 17999, 22215, 242785, 70790, 66089, 66156, 83814, 59026, 30945, 22195, 228662, 83962, 66313, 12402, 216440, 268882, 117146, 78832, 63958, 52323, 72584, 75234, 207304, 29864, 54197, 69116, 399566, 68031, 14897, 80751	3656	134	18082	1.91928	0.00946992	0.000413612	0.00270092
INTERPRO	IPR000719:Protein kinase, catalytic domain	143	3.34738	1.3799e-06	18747, 227541, 19878, 18749, 228012, 170755, 227154, 140810, 12995, 244418, 56532, 18099, 23797, 13144, 20815, 192656, 75292, 20817, 16202, 17165, 68961, 14184, 69131, 14183, 17169, 16337, 73914, 214230, 235344, 69922, 13548, 13848, 13846, 93687, 56542, 109333, 13841, 24086, 224105, 244895, 19229, 19092, 59126, 59125, 52163, 232341, 11652, 269774, 26921, 226419, 13836, 21812, 26407, 26400, 11350,…	3934	515	20594	1.45357	0.00578294	0.000527109	0.00257799
KEGG_PATHWAY	mmu04012:ErbB signaling pathway	39	0.912921	1.49599e-06	13685, 11839, 17869, 11652, 20416, 26420, 56717, 14784, 234779, 13712, 12402, 58988, 26400, 23797, 20850, 12575, 18706, 11350, 16653, 15200, 14083, 17973, 12929, 18479, 108058, 214230, 26396, 21802, 216148, 70584, 26413, 26398, 26417, 18750, 26395, 17974, 16476, 26419, 224105	1625	87	7720	2.12966	0.000430754	7.18052e-05	0.00198663
GOTERM_BP_DIRECT	GO:0008285~negative regulation of cell proliferation	117	2.73876	1.7302e-06	17988, 11539, 170823, 20181, 18016, 19692, 17283, 18226, 12018, 22084, 17984, 76281, 208727, 19401, 26356, 14184, 20587, 14183, 14283, 12227, 54722, 18028, 83669, 16476, 70465, 19211, 19229, 21418, 53975, 67588, 194655, 218820, 12038, 16878, 66143, 30939, 77044, 12606, 15499, 98402, 66854, 11540, 268980, 18858, 22057, 116701, 66923, 14609, 67155, 66262, 12988, 100710, 26941, 11835, 19106, 12159, …	3656	384	18082	1.50694	0.0119273	0.000499832	0.00340599
GOTERM_CC_DIRECT	GO:0071013~catalytic step 2 spliceosome	40	0.93633	1.91457e-06	53317, 67471, 68183, 11834, 28000, 20624, 75956, 66055, 110809, 68592, 20227, 57905, 320632, 69878, 68879, 192159, 67332, 20639, 66094, 193116, 67439, 15387, 68981, 15382, 13207, 56403, 66441, 66877, 18949, 59013, 20643, 68011, 74326, 14300, 75062, 98758, 17149, 20646, 81898, 19134	3873	96	19662	2.11529	0.00205605	6.23668e-05	0.00305281
UP_KEYWORDS	Helicase	47	1.10019	1.96239e-06	94213, 53975, 67040, 192119, 68142, 69663, 19366, 19691, 268281, 78455, 17217, 68705, 22427, 212880, 13990, 77987, 320632, 67997, 109151, 13681, 244059, 13680, 17454, 22589, 13682, 170472, 67772, 75560, 20586, 320209, 20585, 13207, 13205, 104721, 13204, 68278, 27225, 67155, 107932, 226409, 74044, 269400, 76251, 269254, 71990, 78394, 72831	4104	130	22680	1.99798	0.000904256	1.67529e-05	0.00279361
UP_KEYWORDS	S-adenosyl-L-methionine	54	1.26404	2.22417e-06	74455, 99890, 234728, 107823, 67667, 15469, 15468, 192195, 72096, 74157, 98685, 73681, 76894, 56335, 66971, 230027, 18193, 18948, 210009, 84505, 66083, 231051, 237926, 71974, 17299, 209584, 14055, 18537, 235626, 57295, 319822, 212528, 214572, 66254, 214162, 52064, 234135, 239122, 20937, 69188, 13433, 64707, 208043, 13435, 22017, 72181, 67897, 67099, 329504, 224481, 229780, 239706, 110147, 66617	4104	158	22680	1.88874	0.00102482	1.86424e-05	0.00316626
GOTERM_CC_DIRECT	GO:0005743~mitochondrial inner membrane	115	2.69195	2.22814e-06	52815, 66377, 14270, 56295, 12859, 66271, 12858, 12857, 433904, 67003, 52892, 56199, 75387, 100503724, 66576, 11946, 68346, 55951, 17714, 12799, 66706, 230027, 215999, 66972, 19299, 14571, 77622, 67530, 12716, 73132, 67013, 56749, 17993, 17991, 94284, 216821, 68316, 26926, 67044, 74104, 66043, 17721, 109754, 30056, 14732, 12034, 56412, 66091, 69089, 319653, 67713, 74610, 66525, 110446, 20463, 433…	3873	387	19662	1.50858	0.00239239	7.04461e-05	0.00355278
UP_KEYWORDS	mRNA transport	35	0.819288	2.51799e-06	72124, 22695, 21951, 74412, 110809, 20383, 319765, 12192, 72416, 225027, 70579, 18226, 223527, 75826, 223642, 71844, 13680, 14265, 19317, 65246, 15382, 68092, 234865, 108989, 66441, 69823, 72787, 20926, 17913, 192160, 66118, 237082, 107939, 17149, 68051	4104	86	22680	2.24908	0.00116012	2.07282e-05	0.00358453
UP_KEYWORDS	Chaperone	62	1.45131	2.55023e-06	76594, 68332, 107047, 75597, 18415, 22327, 83945, 12330, 73316, 66072, 13002, 52892, 100503724, 66403, 67738, 108903, 67072, 17714, 57320, 12759, 17713, 20926, 56445, 212427, 100037258, 72042, 72778, 101869, 30056, 245688, 12406, 18148, 69408, 15481, 13163, 224727, 74330, 433667, 72726, 66101, 109054, 15507, 67384, 67713, 14229, 12468, 69702, 12464, 76483, 80888, 58233, 76299, 381280, 140740, 125…	4104	191	22680	1.79388	0.00117497	2.06254e-05	0.00363043
GOTERM_BP_DIRECT	GO:0000398~mRNA splicing, via spliceosome	45	1.05337	2.66722e-06	53317, 109095, 56194, 68183, 11834, 28000, 229700, 66055, 72459, 234723, 68592, 237073, 76522, 20227, 212880, 320632, 69878, 68879, 192159, 20639, 53890, 76167, 66094, 56381, 66373, 68988, 22668, 68981, 56335, 68092, 20462, 22183, 67225, 13204, 66877, 14105, 233073, 231889, 68278, 20643, 68011, 75062, 78651, 20646, 81898	3656	112	18082	1.98717	0.0183272	0.000739614	0.00525051
INTERPRO	IPR011009:Protein kinase-like domain	151	3.53464	2.71656e-06	18747, 227541, 19878, 18749, 224020, 228012, 170755, 227154, 140810, 12995, 244418, 56532, 18099, 23797, 13144, 20815, 192656, 75292, 20817, 16202, 17165, 68961, 100683, 14184, 69131, 14183, 17169, 16337, 73914, 214230, 107650, 235344, 66878, 69922, 13548, 13848, 13846, 93687, 56542, 109333, 13841, 24086, 224105, 244895, 19229, 19092, 59126, 59125, 52163, 232341, 11652, 269774, 26921, 226419, 138…	3934	556	20594	1.4217	0.0113528	0.000951022	0.00507513
GOTERM_BP_DIRECT	GO:0030335~positive regulation of cell migration	70	1.63858	2.81513e-06	105732, 53378, 319565, 237860, 19243, 20909, 12159, 18128, 18222, 18806, 15289, 18805, 11487, 16403, 17387, 104836, 20348, 11980, 13144, 14063, 14538, 71785, 16202, 15200, 14828, 11491, 16337, 384783, 17913, 26413, 17127, 70568, 104943, 26395, 26419, 22349, 19229, 21418, 230098, 11652, 100862258, 225631, 21812, 67500, 23871, 12977, 72341, 18591, 76509, 17096, 18590, 13132, 22339, 14164, 14083, 16…	3656	203	18082	1.70546	0.0193336	0.0007506	0.00554166
GOTERM_BP_DIRECT	GO:0006810~transport	445	10.4167	2.81542e-06	74150, 226541, 20909, 98417, 20383, 328133, 75695, 16803, 170759, 20907, 20908, 19341, 52348, 12728, 17281, 13858, 20911, 12725, 20910, 67023, 19340, 94280, 55951, 224796, 108116, 271564, 20926, 68539, 170760, 230751, 233204, 67042, 67044, 22401, 71770, 19329, 20168, 224674, 208795, 19326, 19325, 330192, 12870, 69150, 66525, 338366, 20660, 19335, 69940, 19334, 74043, 19330, 107767, 16649, 19305, …	3656	1822	18082	1.20796	0.0193356	0.000722885	0.00554224
GOTERM_MF_DIRECT	GO:0046982~protein heterodimerization activity	148	3.46442	3.18195e-06	50995, 53378, 22770, 14815, 17210, 11539, 228769, 83602, 20181, 20907, 68404, 21833, 71365, 12725, 12018, 22084, 19697, 22139, 66373, 19401, 11865, 21425, 66979, 11863, 320799, 20893, 56335, 228026, 18024, 54170, 73914, 21423, 22282, 394433, 14629, 394434, 394430, 56491, 241694, 16476, 78651, 319162, 94284, 394435, 394436, 17869, 55927, 66867, 22200, 12177, 21812, 17261, 12608, 66094, 17268, 1260…	3542	514	17446	1.41823	0.00677676	0.000234449	0.00551296
KEGG_PATHWAY	mmu04010:MAPK signaling pathway	85	1.9897	3.22771e-06	12293, 18747, 17347, 12291, 18749, 286940, 65964, 26420, 19043, 19042, 218397, 14784, 13712, 13714, 240672, 19697, 18099, 19698, 11909, 17346, 53859, 19418, 75590, 23797, 22034, 17165, 14184, 14183, 16478, 12929, 26396, 26413, 26397, 26398, 26399, 12064, 26417, 26416, 26395, 16476, 20130, 26419, 19056, 14673, 19055, 19058, 224105, 109689, 15370, 56274, 17869, 11652, 17762, 26921, 21812, 18033, 21…	1625	253	7720	1.59611	0.00092915	0.000132789	0.00428625
INTERPRO	IPR001715:Calponin homology domain	33	0.772472	3.24877e-06	319565, 22325, 20742, 231798, 544963, 109711, 286940, 67886, 114601, 94040, 276829, 29875, 18826, 11426, 54126, 192176, 231830, 13405, 64009, 68794, 27008, 57257, 13518, 22288, 18810, 74392, 12316, 71994, 170736, 102502, 100732, 13589, 212307	3934	76	20594	2.27304	0.0135618	0.0010498	0.0060694
GOTERM_MF_DIRECT	GO:0004672~protein kinase activity	152	3.55805	3.32946e-06	18747, 227541, 19878, 18749, 228012, 170755, 227154, 140810, 21379, 12995, 244418, 56532, 14885, 18099, 23797, 13144, 20815, 192656, 75292, 20817, 16202, 17165, 68961, 14184, 69131, 14183, 17169, 228026, 16337, 73914, 214230, 235344, 69922, 13548, 13848, 13846, 93687, 56542, 109333, 13841, 24086, 224105, 244895, 19229, 19092, 59126, 59125, 52163, 232341, 11652, 269774, 75619, 26921, 226419, 13836…	3542	531	17446	1.40993	0.00708981	0.00023714	0.00576853
UP_SEQ_FEATURE	repeat:WD 3	83	1.94288	4.15247e-06	72124, 23790, 105841, 21372, 94092, 80877, 71820, 72515, 98193, 54709, 74781, 69162, 217325, 231672, 192197, 103784, 81004, 21771, 71735, 17997, 67936, 380752, 71968, 382236, 78798, 11867, 20402, 83946, 213081, 28199, 71833, 104082, 102162, 73447, 70465, 57773, 27368, 99512, 53317, 30838, 69544, 30839, 107684, 21888, 210544, 67683, 21887, 28000, 319481, 12237, 30050, 21886, 78885, 216766, 217109,…	3835	243	18012	1.60424	0.0298261	0.00503394	0.00821591
GOTERM_BP_DIRECT	GO:0050821~protein stabilization	49	1.147	4.48405e-06	108143, 64010, 74838, 20913, 14433, 407786, 20677, 29816, 20910, 18645, 232430, 18099, 14682, 68350, 71718, 57437, 252870, 22210, 67072, 57320, 22218, 224824, 19298, 12759, 71472, 210009, 21423, 17127, 19211, 14252, 56274, 269774, 328572, 18148, 12034, 192176, 224727, 12468, 338467, 12464, 50884, 319757, 12539, 11787, 11931, 56426, 12462, 52838, 16784	3656	128	18082	1.89333	0.0306184	0.00110999	0.00882686
INTERPRO	IPR001650:Helicase, C-terminal	42	0.983146	4.76538e-06	94213, 53975, 67040, 192119, 68142, 69663, 19366, 19691, 268281, 22427, 212880, 13990, 77987, 320632, 67997, 109151, 13681, 244059, 13680, 22589, 13682, 170472, 67772, 75560, 20586, 20585, 234733, 13207, 13205, 104721, 13204, 68278, 27225, 67155, 107932, 226409, 74044, 216848, 76251, 71990, 78394, 72831	3934	109	20594	2.01711	0.0198297	0.00142962	0.00890262
GOTERM_MF_DIRECT	GO:0003779~actin binding	104	2.43446	5.05447e-06	22323, 319565, 226541, 23790, 68166, 72296, 17886, 98845, 211401, 12331, 14026, 171531, 18016, 20430, 20198, 59003, 18645, 231637, 239719, 100169, 12345, 242687, 11867, 17913, 22288, 17912, 14300, 69693, 20648, 227753, 72042, 50875, 71602, 17922, 57748, 17920, 20650, 208846, 17925, 63985, 13405, 12808, 64009, 109624, 56376, 14083, 68794, 338367, 23999, 77113, 22004, 78906, 16351, 19230, 72333, 22…	3542	338	17446	1.51553	0.0107433	0.000348372	0.00875712
UP_KEYWORDS	GTP-binding	94	2.20037	5.08459e-06	19744, 68441, 15944, 26905, 19384, 227624, 13494, 56248, 14852, 56297, 65967, 19341, 233870, 76308, 56298, 74194, 56055, 14682, 74012, 59040, 19340, 71924, 81003, 57837, 14677, 213990, 14674, 20818, 68365, 11861, 69288, 73710, 14679, 54170, 100210, 73991, 72065, 20130, 70317, 14673, 76338, 14670, 67042, 67844, 75869, 56451, 233328, 22153, 11853, 13430, 20624, 18951, 56327, 665155, 214952, 19329, …	4104	332	22680	1.56468	0.00234126	4.0413e-05	0.00723814
UP_SEQ_FEATURE	repeat:WD 2	84	1.96629	5.22574e-06	216560, 72124, 23790, 105841, 21372, 94092, 80877, 71820, 72515, 54709, 98193, 74781, 69162, 217325, 231672, 192197, 103784, 81004, 21771, 71735, 17997, 67936, 380752, 71968, 382236, 78798, 11867, 20402, 83946, 213081, 28199, 71833, 104082, 102162, 73447, 70465, 57773, 27368, 99512, 53317, 30838, 69544, 30839, 107684, 21888, 210544, 67683, 21887, 28000, 319481, 12237, 30050, 21886, 78885, 216766,…	3835	248	18012	1.59083	0.0373893	0.00542895	0.0103393
UP_SEQ_FEATURE	repeat:WD 1	84	1.96629	5.22574e-06	216560, 72124, 23790, 105841, 21372, 94092, 80877, 71820, 72515, 54709, 98193, 74781, 69162, 217325, 231672, 192197, 103784, 81004, 21771, 71735, 17997, 67936, 380752, 71968, 382236, 78798, 11867, 20402, 83946, 213081, 28199, 71833, 104082, 102162, 73447, 70465, 57773, 27368, 99512, 53317, 30838, 69544, 30839, 107684, 21888, 210544, 67683, 21887, 28000, 319481, 12237, 30050, 21886, 78885, 216766,…	3835	248	18012	1.59083	0.0373893	0.00542895	0.0103393
INTERPRO	IPR019786:Zinc finger, PHD-type, conserved site	29	0.678839	5.40461e-06	20591, 71777, 107823, 268448, 214162, 23856, 268281, 17765, 234135, 18676, 192195, 207165, 21652, 69188, 26356, 100978, 18193, 213109, 22385, 107932, 228829, 239510, 66262, 216848, 228880, 28019, 74164, 192285, 74322	3934	64	20594	2.37205	0.0224596	0.00151323	0.0100968
SMART	SM00220:S_TKc	114	2.66854	5.81186e-06	18747, 227541, 19878, 18749, 228012, 170755, 140810, 12995, 244418, 56532, 18099, 23797, 13144, 20815, 192656, 75292, 20817, 68961, 17165, 69131, 17169, 235344, 69922, 13548, 93687, 56542, 109333, 24086, 224105, 244895, 19092, 59126, 59125, 52163, 232341, 11652, 269774, 26921, 226419, 21812, 26407, 26400, 140780, 12675, 330177, 20874, 18479, 18004, 12361, 16150, 107589, 13728, 104318, 19134, 1257…	2120	380	10425	1.47524	0.00389796	0.00195088	0.00871638
GOTERM_BP_DIRECT	GO:0006468~protein phosphorylation	161	3.76873	5.98079e-06	227541, 18747, 19878, 18749, 228012, 170755, 227154, 12995, 244418, 11487, 56532, 18099, 23797, 13144, 20815, 19401, 192656, 75292, 20817, 16202, 17165, 68961, 14184, 69131, 17169, 14183, 228026, 16337, 73914, 214230, 235344, 66878, 69922, 13548, 13848, 13846, 93687, 56542, 109333, 13841, 24086, 224105, 244895, 19229, 19092, 59126, 59125, 52163, 232341, 11652, 269774, 26921, 226419, 13836, 21812,…	3656	576	18082	1.38243	0.0406285	0.00142922	0.011773
INTERPRO	IPR009060:UBA-like	27	0.632022	6.75282e-06	229603, 76577, 207740, 74383, 22225, 59026, 102323, 50523, 53312, 54473, 94232, 224647, 225896, 12402, 17966, 54609, 230895, 67123, 67198, 217351, 114893, 53323, 386649, 219249, 19359, 329908, 68889	3934	58	20594	2.43692	0.0279832	0.00177232	0.0126153
GOTERM_CC_DIRECT	GO:0015629~actin cytoskeleton	67	1.56835	6.89966e-06	108100, 226251, 98267, 23790, 17886, 211401, 171531, 80281, 80879, 19009, 232533, 16480, 59003, 11426, 75547, 26428, 74192, 19401, 57837, 224796, 11491, 72157, 110265, 26936, 117198, 11867, 21924, 22350, 74392, 12385, 244895, 260409, 227753, 107684, 30785, 232906, 11856, 107476, 56320, 225631, 56699, 29875, 18826, 104027, 67282, 192176, 66395, 110960, 11350, 241915, 56376, 208431, 68794, 12632, 2…	3873	201	19662	1.69223	0.00738972	0.000211896	0.0110012
GOTERM_MF_DIRECT	GO:0004843~thiol-dependent ubiquitin-specific protease activity	35	0.819288	7.17003e-06	229603, 22225, 84092, 22224, 210766, 110616, 74112, 21929, 68149, 77593, 226418, 74841, 26754, 17847, 21353, 252870, 235441, 235461, 74996, 22217, 360216, 71472, 74256, 93841, 66085, 76179, 52231, 100756, 230484, 230738, 216825, 70527, 236733, 75007, 50933	3542	81	17446	2.12829	0.0152056	0.000478711	0.0124222
GOTERM_BP_DIRECT	GO:0016579~protein deubiquitination	34	0.79588	7.262e-06	229603, 22225, 84092, 22224, 110616, 74112, 227334, 21929, 68149, 226418, 77593, 74841, 26754, 17847, 252870, 235441, 74996, 99526, 22217, 28035, 71472, 22284, 74256, 93841, 66085, 76179, 329908, 100756, 230484, 230738, 216825, 70527, 236733, 50933	3656	78	18082	2.15588	0.049115	0.00167733	0.0142949
KEGG_PATHWAY	mmu04910:Insulin signaling pathway	53	1.24064	7.60079e-06	18747, 216233, 19744, 17347, 20104, 18749, 26420, 14784, 13712, 22084, 244416, 17346, 23797, 18706, 68961, 12929, 16337, 384783, 14104, 108099, 26396, 26413, 216148, 18770, 19017, 20787, 26417, 26395, 26987, 26419, 14936, 14252, 13685, 19268, 15275, 11652, 20416, 107476, 56717, 12402, 58988, 56458, 16653, 19087, 14120, 67296, 12315, 12314, 12313, 16150, 19079, 74370, 53412	1625	140	7720	1.79851	0.00218664	0.000273592	0.0100932
INTERPRO	IPR014001:Helicase, superfamily 1/2, ATP-binding domain	42	0.983146	8.04086e-06	94213, 53975, 67040, 192119, 68142, 69663, 19366, 19691, 268281, 22427, 212880, 13990, 77987, 320632, 67997, 109151, 13681, 244059, 13680, 22589, 13682, 170472, 67772, 75560, 20586, 20585, 234733, 13207, 13205, 104721, 13204, 68278, 27225, 67155, 107932, 226409, 74044, 216848, 76251, 71990, 78394, 72831	3934	111	20594	1.98076	0.0332312	0.00198602	0.0150214
GOTERM_CC_DIRECT	GO:0042470~melanosome	40	0.93633	8.24226e-06	53378, 67844, 19384, 103963, 171531, 19329, 53605, 20908, 12330, 22631, 59021, 17387, 19027, 13002, 15481, 381269, 80718, 11891, 13830, 83671, 18571, 67878, 14674, 11749, 12751, 20525, 54401, 12464, 11744, 14828, 14590, 12799, 16412, 14104, 13030, 20333, 22627, 67300, 11975, 55963	3873	101	19662	2.01057	0.00882133	0.000246094	0.0131417
UP_SEQ_FEATURE	compositionally biased region:Arg-rich	41	0.959738	9.18985e-06	208263, 226562, 50996, 69601, 73608, 94213, 75956, 69663, 15273, 432508, 74213, 83486, 74035, 74019, 14000, 212880, 71983, 67500, 102462, 17191, 76793, 106021, 76167, 56381, 224902, 269061, 109284, 15193, 67050, 28035, 19826, 18949, 27967, 66921, 68134, 170760, 56449, 230753, 67039, 66618, 209011	3835	98	18012	1.96496	0.0648167	0.0083416	0.0181818
GOTERM_CC_DIRECT	GO:0005789~endoplasmic reticulum membrane	187	4.37734	1.06396e-05	53378, 19744, 67490, 50790, 15944, 67727, 103963, 74559, 66980, 215474, 20249, 170759, 12913, 12330, 76308, 56298, 15357, 76303, 67023, 66789, 30795, 19418, 269523, 67006, 56334, 70361, 20818, 68151, 57357, 18739, 14828, 26569, 75212, 18633, 71436, 66286, 20787, 69922, 56442, 56491, 66676, 327942, 94284, 19210, 73130, 394436, 77626, 72736, 68316, 65945, 74104, 14073, 13026, 234593, 330401, 56228,…	3873	710	19662	1.3371	0.0113725	0.000309078	0.0169639
GOTERM_BP_DIRECT	GO:0016477~cell migration	65	1.52154	1.07161e-05	22325, 12476, 56194, 360013, 330662, 16480, 319939, 18226, 17387, 226751, 211652, 12488, 15200, 12752, 57257, 14107, 13636, 360216, 21927, 68010, 74392, 29806, 231841, 20969, 23888, 12484, 19211, 244895, 14219, 16776, 232906, 19268, 18186, 13642, 72007, 15402, 13836, 18826, 226519, 217866, 13731, 12505, 78937, 66629, 22339, 219140, 11843, 140580, 17973, 16412, 19272, 83431, 18472, 332397, 20660, …	3656	191	18082	1.68314	0.0716221	0.00239443	0.0210934
SMART	SM00360:RRM	75	1.75562	1.10689e-05	76626, 229700, 72459, 110809, 20383, 13046, 56190, 83486, 74213, 432508, 237073, 170791, 70930, 19653, 108014, 19652, 16589, 53890, 20639, 15384, 15382, 68092, 56403, 19826, 14105, 69207, 52202, 22384, 59013, 19017, 74326, 75710, 20823, 93686, 67039, 434234, 230257, 432467, 224432, 21841, 109095, 108062, 56275, 66055, 381626, 233908, 319765, 21843, 14007, 225027, 224903, 67958, 67959, 241490, 666…	2120	229	10425	1.61052	0.00741075	0.00247638	0.0166001
GOTERM_MF_DIRECT	GO:0008168~methyltransferase activity	59	1.38109	1.12363e-05	74455, 234728, 107823, 99890, 67667, 15469, 15468, 192195, 72096, 74157, 104263, 98685, 73681, 76894, 67011, 56335, 18193, 230027, 18948, 84505, 66083, 231051, 228019, 107522, 71974, 17299, 209584, 14055, 18537, 235626, 57295, 71449, 319822, 212528, 214572, 66254, 214162, 52064, 234135, 239122, 20937, 69188, 13433, 64707, 208043, 13435, 22017, 72181, 67099, 67897, 70152, 329504, 224481, 229780, 2…	3542	168	17446	1.72978	0.0237261	0.000727375	0.0194665
INTERPRO	IPR001589:Actinin-type, actin-binding, conserved site	15	0.351124	1.19223e-05	64009, 319565, 20742, 68794, 109711, 286940, 94040, 13518, 22288, 18810, 18826, 11426, 102502, 192176, 13405	3934	23	20594	3.41405	0.048875	0.00278	0.0222717
GOTERM_BP_DIRECT	GO:0032259~methylation	59	1.38109	1.21461e-05	74455, 72658, 234728, 107823, 99890, 67667, 15469, 15468, 192195, 72096, 74157, 98685, 73681, 76894, 67011, 56335, 18193, 230027, 18948, 84505, 66083, 231051, 228019, 107522, 71974, 17299, 209584, 14055, 18537, 235626, 57295, 71449, 319822, 212528, 214572, 66254, 214162, 52064, 234135, 239122, 20937, 69188, 13433, 64707, 208043, 13435, 22017, 72181, 67099, 67897, 70152, 329504, 224481, 229780, 23…	3656	169	18082	1.72666	0.0807837	0.00262884	0.0239079
UP_KEYWORDS	ER-Golgi transport	34	0.79588	1.32786e-05	72772, 67727, 98417, 215474, 54161, 108123, 66352, 20168, 59021, 67456, 67458, 67023, 56418, 69162, 320714, 66682, 59042, 56334, 50907, 26951, 70361, 11843, 11842, 11841, 213827, 12847, 66366, 338366, 56447, 20333, 217449, 77038, 71116, 76338	4104	88	22680	2.13517	0.0061028	0.000103749	0.0189017
INTERPRO	IPR015940:Ubiquitin-associated/translation elongation factor EF1B, N-terminal, eukaryote	24	0.561798	1.34694e-05	230895, 67123, 74383, 22225, 20623, 17169, 217351, 59026, 232944, 53323, 50523, 53312, 70661, 235344, 219249, 94232, 19359, 329908, 68889, 225896, 12402, 17966, 54609, 13728	3934	50	20594	2.51274	0.0550395	0.00297515	0.0251614
INTERPRO	IPR011989:Armadillo-like helical	69	1.61517	1.42457e-05	16649, 16648, 233726, 16646, 227446, 93760, 67451, 80877, 11772, 66642, 103554, 16480, 11776, 11774, 22084, 72199, 71175, 100683, 12388, 235567, 12387, 108903, 72313, 74252, 15194, 233912, 67074, 74125, 108664, 11765, 320487, 11766, 231841, 81898, 54138, 67489, 212999, 71770, 59026, 234549, 101869, 54161, 16211, 234138, 56717, 208846, 71983, 69008, 231659, 51792, 11800, 140580, 76582, 80912, 8091…	3934	219	20594	1.64934	0.058118	0.00298929	0.0266115
GOTERM_MF_DIRECT	GO:0004702~receptor signaling protein serine/threonine kinase activity	27	0.632022	1.43257e-05	56274, 26921, 227154, 21812, 26407, 26400, 59041, 399510, 12675, 330177, 20874, 18479, 18004, 214230, 12168, 12166, 26396, 23955, 26397, 70584, 26398, 26399, 223255, 20868, 26395, 16150, 224105	3542	57	17446	2.33312	0.0301503	0.000900011	0.024818
INTERPRO	IPR011993:Pleckstrin homology-like domain	114	2.66854	1.44678e-05	22323, 22325, 19878, 16800, 98845, 78255, 14026, 213498, 18016, 18222, 18223, 76303, 100273, 19418, 23797, 19415, 75292, 114715, 57257, 68018, 71435, 114716, 24000, 54324, 20648, 19157, 19159, 210376, 19229, 13430, 11652, 53972, 109934, 16561, 17922, 216190, 20650, 20166, 241308, 231717, 263406, 75974, 239027, 230972, 74440, 70381, 140580, 21682, 14083, 77300, 77116, 20947, 16451, 544817, 232227,…	3934	409	20594	1.45911	0.0589968	0.00289147	0.0270263
GOTERM_BP_DIRECT	GO:0001525~angiogenesis	77	1.80243	1.44723e-05	22325, 192119, 94192, 12159, 13819, 17886, 15251, 22375, 74838, 18128, 68585, 17387, 13713, 58223, 22422, 192197, 54598, 18706, 20817, 14674, 15200, 14183, 15530, 57257, 13636, 12224, 242687, 11490, 18771, 17129, 50767, 13846, 26416, 16476, 235626, 17304, 19211, 14219, 19883, 19229, 69601, 18186, 22341, 13642, 22344, 20416, 22346, 13836, 15400, 21812, 192176, 239027, 17268, 14257, 18590, 140484, …	3656	239	18082	1.59343	0.0954936	0.00303677	0.028486
UP_KEYWORDS	Autophagy	43	1.00655	1.47352e-05	76559, 228545, 67841, 60599, 15944, 15114, 67727, 67588, 22224, 74244, 100862258, 15289, 54473, 77573, 76308, 12421, 94232, 66270, 11793, 74781, 54609, 93739, 56458, 57436, 67474, 269523, 51897, 67006, 21425, 11350, 72018, 74374, 70381, 218035, 71732, 57320, 170731, 214459, 66615, 22433, 54636, 666468, 233204	4104	123	22680	1.93196	0.00676997	0.00011321	0.0209749
SMART	SM00490:HELICc	42	0.983146	1.6879e-05	94213, 53975, 67040, 192119, 68142, 69663, 19366, 19691, 268281, 22427, 212880, 13990, 77987, 320632, 67997, 109151, 13681, 244059, 13680, 22589, 13682, 170472, 67772, 75560, 20586, 20585, 234733, 13207, 13205, 104721, 13204, 68278, 27225, 67155, 107932, 226409, 74044, 216848, 76251, 71990, 78394, 72831	2120	108	10425	1.91234	0.0112787	0.00283168	0.0253125
GOTERM_MF_DIRECT	GO:0036459~thiol-dependent ubiquitinyl hydrolase activity	33	0.772472	1.68799e-05	229603, 22225, 84092, 22224, 110616, 74112, 227334, 21929, 68149, 77593, 226418, 74841, 17847, 252870, 235441, 235461, 74996, 99526, 22217, 28035, 360216, 71472, 22284, 74256, 93841, 66085, 329908, 100756, 230484, 216825, 236733, 75007, 50933	3542	77	17446	2.11091	0.0354297	0.00103011	0.0292424
INTERPRO	IPR001452:Src homology-3 domain	67	1.56835	1.72039e-05	108100, 20740, 22325, 72296, 72129, 59009, 14270, 54353, 98845, 66980, 15468, 13043, 330662, 170625, 218397, 71228, 14784, 234779, 66938, 16796, 329416, 217328, 12488, 333654, 21872, 21873, 12929, 57257, 20409, 13383, 20405, 71972, 54324, 214459, 13196, 53885, 223435, 14218, 56324, 53972, 71602, 53310, 17922, 22612, 54126, 21981, 17096, 230972, 17524, 11350, 98402, 219140, 27059, 21682, 17973, 33…	3934	212	20594	1.65442	0.0697564	0.00328137	0.0321367
KEGG_PATHWAY	mmu05200:Pathways in cancer	119	2.78558	1.75167e-05	18747, 19878, 17311, 18749, 67923, 20181, 213498, 16480, 27401, 14784, 16403, 19697, 14682, 23797, 13144, 56438, 19401, 14677, 11863, 14674, 14184, 14183, 14679, 12929, 16476, 100043507, 14673, 19211, 100043674, 21416, 53978, 17869, 11652, 328572, 21812, 12402, 12606, 18591, 18590, 14368, 11350, 112407, 12675, 19730, 16653, 14164, 14083, 14697, 108989, 319757, 18654, 21802, 12982, 56044, 16150, 1…	1625	397	7720	1.42403	0.00503215	0.000560382	0.0232593
GOTERM_MF_DIRECT	GO:0008234~cysteine-type peptidase activity	51	1.19382	1.94831e-05	22225, 12339, 22224, 12337, 12333, 110616, 74112, 21929, 74841, 17847, 71599, 229445, 252870, 235441, 22217, 360216, 71472, 22284, 74256, 93841, 66085, 216825, 236733, 50933, 229603, 320213, 84092, 329777, 13024, 13025, 64138, 227334, 68149, 77593, 226418, 50817, 75826, 235461, 74996, 13036, 12369, 13030, 215351, 329908, 100756, 13032, 230484, 66615, 56464, 666468, 75007	3542	141	17446	1.78155	0.040781	0.00115588	0.0337515
UP_KEYWORDS	Mitochondrion inner membrane	74	1.73221	1.97004e-05	27377, 66377, 27376, 56295, 22228, 67267, 12859, 12858, 66271, 67067, 12857, 66075, 68066, 67003, 56199, 100503724, 66576, 11946, 57837, 55951, 52469, 66706, 230027, 215999, 66972, 67876, 14571, 67530, 12716, 73132, 57423, 235169, 67013, 76137, 56749, 230075, 17993, 17991, 66945, 216821, 68197, 68316, 26926, 67044, 66416, 66043, 17721, 665563, 66414, 52064, 30056, 73095, 12034, 214663, 56412, 564…	4104	254	22680	1.61003	0.00904085	0.000148874	0.0280417
GOTERM_MF_DIRECT	GO:0008022~protein C-terminus binding	69	1.61517	1.99938e-05	53378, 19305, 12572, 16648, 50505, 20437, 21372, 59004, 104015, 19042, 14470, 24071, 76281, 13144, 252870, 12488, 71175, 17999, 12387, 21872, 229615, 15530, 21873, 73689, 224824, 18633, 22318, 13383, 20239, 17913, 66118, 19053, 20788, 11765, 26416, 26395, 20969, 22601, 20683, 67300, 14219, 226562, 16328, 224432, 53310, 328572, 12034, 58180, 266781, 26400, 56459, 239528, 57261, 11350, 13132, 54401…	3542	209	17446	1.62611	0.0418272	0.00115412	0.034636
GOTERM_BP_DIRECT	GO:0006888~ER to Golgi vesicle-mediated transport	33	0.772472	2.12088e-05	72108, 67727, 98417, 215474, 21766, 69608, 11733, 207352, 76308, 67231, 67456, 67458, 56418, 208647, 269523, 59042, 20955, 50907, 26951, 70361, 53612, 76483, 218811, 66191, 15194, 12847, 66366, 338366, 66890, 20333, 56491, 71116, 99412	3656	78	18082	2.09247	0.136779	0.00431666	0.0417429
UP_KEYWORDS	Prenylation	51	1.19382	2.13239e-05	19744, 19244, 19245, 19243, 16907, 16905, 19341, 76308, 74194, 74012, 19340, 68365, 12752, 12799, 64436, 19298, 56445, 16330, 73062, 72065, 100043507, 20130, 76338, 67844, 67689, 11853, 19329, 53605, 19326, 59021, 224624, 19325, 215449, 56418, 12540, 80718, 11891, 109905, 216344, 17532, 71678, 16653, 58233, 14707, 19335, 66922, 19334, 56044, 19330, 14701, 14700	4104	157	22680	1.79517	0.00978224	0.000158542	0.0303522
GOTERM_BP_DIRECT	GO:0006914~autophagy	51	1.19382	2.16452e-05	76559, 228545, 67727, 15114, 15944, 22224, 15289, 77573, 94232, 12421, 76308, 66270, 74781, 54609, 57436, 269523, 67006, 56631, 21425, 72018, 218035, 71732, 57320, 271564, 214459, 233204, 67841, 60599, 67588, 74244, 100862258, 11750, 56717, 54473, 192897, 11793, 19164, 93739, 56458, 67474, 51897, 11350, 70381, 74374, 170731, 94221, 66615, 11881, 54636, 22433, 666468	3656	142	18082	1.77632	0.139387	0.0042797	0.0426017
GOTERM_MF_DIRECT	GO:0019903~protein phosphatase binding	36	0.842697	2.17119e-05	93742, 67727, 72590, 53310, 19692, 29875, 16480, 14784, 11774, 243819, 26400, 14257, 20850, 269523, 20852, 78388, 14534, 12388, 12387, 16337, 11640, 52036, 384783, 217232, 20848, 17872, 26416, 73340, 12988, 16451, 56392, 22627, 14600, 22031, 16453, 53412	3542	88	17446	2.01496	0.0453388	0.00122028	0.0376118
KEGG_PATHWAY	mmu04152:AMPK signaling pathway	48	1.1236	2.29851e-05	14936, 19744, 13685, 11652, 18641, 107476, 20249, 207565, 71978, 12913, 12894, 56717, 227154, 19326, 59021, 19325, 15357, 12491, 22084, 69008, 15378, 68465, 208647, 58988, 56458, 51792, 23797, 226849, 18706, 26932, 68365, 26931, 16337, 384783, 14120, 108099, 14104, 57915, 59032, 19017, 20787, 19054, 19053, 56421, 74343, 12283, 19079, 74370	1625	127	7720	1.79557	0.00659793	0.000661761	0.0305195
GOTERM_MF_DIRECT	GO:0030331~estrogen receptor binding	22	0.514981	2.64859e-05	11545, 15108, 67738, 67040, 12387, 67278, 13207, 233908, 234594, 18193, 268980, 15468, 20185, 19017, 72199, 13433, 17977, 71990, 24075, 17979, 109689, 19183	3542	43	17446	2.52001	0.0550291	0.00145026	0.0458801
SMART	SM00487:DEXDc	42	0.983146	2.80375e-05	94213, 53975, 67040, 192119, 68142, 69663, 19366, 19691, 268281, 22427, 212880, 13990, 77987, 320632, 67997, 109151, 13681, 244059, 13680, 22589, 13682, 170472, 67772, 75560, 20586, 20585, 234733, 13207, 13205, 104721, 13204, 68278, 27225, 67155, 107932, 226409, 74044, 216848, 76251, 71990, 78394, 72831	2120	110	10425	1.87757	0.0186651	0.0037612	0.042043
UP_KEYWORDS	Angiogenesis	42	0.983146	2.8383e-05	19229, 22325, 69601, 94192, 18186, 13819, 22341, 13642, 20416, 22375, 74838, 18128, 13836, 58223, 239027, 14257, 192197, 18706, 22339, 14164, 14083, 15530, 57257, 13636, 16413, 11490, 52014, 18654, 69903, 14751, 13722, 17129, 11600, 16410, 13846, 56426, 18750, 230738, 672511, 22433, 17304, 14268	4104	122	22680	1.9025	0.0129995	0.000207673	0.0403981
UP_SEQ_FEATURE	binding site:ATP	166	3.88577	2.84436e-05	227541, 18747, 19878, 18749, 228012, 170755, 27267, 227154, 140810, 12995, 244418, 16548, 56532, 18099, 13660, 23797, 13144, 20815, 54391, 192656, 75292, 20817, 16202, 17165, 68961, 14184, 69131, 17169, 14183, 68968, 228026, 16337, 73914, 214230, 235344, 66878, 69922, 13548, 12716, 13846, 93687, 56542, 109333, 13841, 24086, 224105, 244895, 19229, 19092, 59126, 59125, 52163, 232341, 11652, 269774,…	3835	583	18012	1.33732	0.187317	0.0227825	0.0562646
GOTERM_CC_DIRECT	GO:0000932~cytoplasmic mRNA processing body	31	0.725655	2.97342e-05	74480, 22695, 234594, 26443, 108797, 12192, 234699, 319618, 83962, 52502, 19182, 53872, 319817, 239528, 17454, 80912, 233833, 381305, 67070, 236511, 67710, 24127, 18983, 319236, 29806, 72068, 78651, 230738, 20821, 213988, 399566	3873	74	19662	2.12672	0.0314593	0.000840824	0.0474016
GOTERM_BP_DIRECT	GO:0045892~negative regulation of transcription, DNA-templated	158	3.6985	2.97387e-05	22770, 268448, 21372, 59004, 17684, 100039028, 226442, 20185, 17283, 13710, 21833, 68606, 13713, 19697, 233490, 19698, 208727, 19401, 11865, 667118, 81004, 320799, 20893, 71175, 19290, 100039177, 20586, 19291, 14629, 116871, 56490, 93686, 16476, 217166, 71375, 19687, 72567, 75580, 21418, 231798, 53975, 232906, 21416, 21888, 194655, 21886, 103583, 12234, 22200, 54169, 245688, 234135, 239122, 12034…	3656	579	18082	1.34964	0.186363	0.00571253	0.0585268
GOTERM_MF_DIRECT	GO:0003690~double-stranded DNA binding	49	1.147	3.25349e-05	234069, 76915, 17132, 14815, 545725, 12952, 98415, 20181, 59093, 17283, 20186, 15289, 13712, 16588, 14885, 20850, 15387, 19290, 12387, 16478, 320209, 19291, 14284, 67070, 18028, 12611, 17126, 22282, 17127, 16476, 19687, 20683, 106143, 12591, 17869, 81703, 100862258, 19364, 224903, 18033, 66660, 13433, 224902, 21685, 230908, 13653, 22661, 20846, 14465	3542	136	17446	1.77462	0.0671661	0.00173669	0.0563556
UP_KEYWORDS	Protein biosynthesis	48	1.1236	3.3168e-05	66235, 15115, 26905, 19106, 13664, 20624, 13665, 223691, 108853, 14852, 22375, 381314, 65967, 69606, 27267, 70120, 225363, 233870, 16341, 217869, 21399, 66143, 54709, 69684, 229317, 110960, 23874, 13681, 217715, 216443, 13682, 97541, 67204, 234734, 384281, 67871, 76563, 71807, 22384, 16865, 72308, 66085, 56422, 13722, 272396, 26987, 70560, 66656	4104	147	22680	1.80451	0.0151744	0.000238889	0.0472073
KEGG_PATHWAY	mmu04066:HIF-1 signaling pathway	41	0.959738	3.32424e-05	13685, 17347, 100043674, 20104, 15275, 67923, 11652, 15251, 22346, 328572, 18126, 56717, 14433, 234779, 18033, 15979, 19697, 58988, 17346, 23797, 12575, 56438, 22041, 18706, 11863, 112407, 22339, 67673, 20525, 21898, 228026, 16337, 108058, 26396, 20848, 26413, 26417, 11600, 18750, 26395, 26987	1625	104	7720	1.8729	0.0095283	0.000869983	0.0441363
GOTERM_MF_DIRECT	GO:0004386~helicase activity	47	1.10019	3.50713e-05	94213, 53975, 67040, 192119, 68142, 69663, 19366, 19691, 268281, 78455, 17217, 68705, 22427, 212880, 13990, 77987, 320632, 67997, 109151, 13681, 244059, 13680, 17454, 22589, 13682, 170472, 67772, 75560, 20586, 320209, 20585, 13207, 13205, 104721, 13204, 68278, 27225, 67155, 107932, 226409, 74044, 269400, 76251, 269254, 71990, 78394, 72831	3542	129	17446	1.79455	0.0722089	0.00182635	0.0607478
GOTERM_MF_DIRECT	GO:0046332~SMAD binding	25	0.585206	3.52221e-05	13132, 11545, 233726, 19290, 12387, 19291, 14225, 21406, 20481, 17684, 22057, 12166, 17126, 17128, 15258, 328572, 17127, 17258, 66313, 22632, 21812, 192176, 223642, 73122, 230597	3542	53	17446	2.32333	0.0725078	0.00179056	0.061009
SMART	SM00033:CH	29	0.678839	3.57113e-05	319565, 22325, 20742, 231798, 544963, 109711, 286940, 114601, 94040, 276829, 29875, 18826, 11426, 54126, 192176, 231830, 13405, 64009, 68794, 27008, 57257, 13518, 22288, 18810, 74392, 12316, 102502, 71994, 170736	2120	66	10425	2.1607	0.0237127	0.00399174	0.0535471
UP_SEQ_FEATURE	active site:Proton acceptor	196	4.58801	3.97831e-05	18747, 227541, 18749, 18641, 14782, 228012, 170755, 12995, 244418, 74157, 18099, 23797, 20815, 75292, 20817, 68961, 14184, 69131, 14183, 69675, 68968, 214230, 235674, 235344, 69922, 13846, 212933, 109333, 13841, 24086, 19229, 19092, 52163, 232341, 15925, 269774, 26921, 226419, 13836, 21812, 26407, 26400, 11350, 140780, 56357, 330177, 110446, 14083, 18479, 110391, 52538, 12988, 13728, 209011, 1257…	3835	710	18012	1.29656	0.251814	0.0285936	0.0786868
GOTERM_MF_DIRECT	GO:0000977~RNA polymerase II regulatory region sequence-specific DNA binding	71	1.66199	4.07071e-05	22775, 268448, 107503, 16601, 20181, 19009, 24135, 12913, 233893, 12053, 19697, 22639, 11909, 14238, 101604, 19401, 667118, 100978, 20586, 19291, 14283, 14284, 223773, 15242, 15437, 17128, 17127, 17258, 14011, 78921, 217166, 228880, 74164, 20683, 71371, 56449, 75580, 19883, 106143, 21418, 232906, 12591, 55927, 17261, 20937, 18033, 16363, 18032, 18030, 27049, 12608, 23872, 64707, 12394, 18102, 269…	3542	221	17446	1.58239	0.0833164	0.00202104	0.0705066
GOTERM_MF_DIRECT	GO:0031492~nucleosomal DNA binding	21	0.491573	4.19708e-05	57376, 20588, 20587, 97114, 20586, 15182, 15364, 15077, 83796, 11461, 260423, 319149, 50887, 319148, 51788, 107932, 17191, 319151, 319150, 56456, 319154	3542	41	17446	2.5228	0.0857886	0.00203641	0.0726945
GOTERM_CC_DIRECT	GO:0030117~membrane coat	17	0.39794	4.22917e-05	71770, 54161, 56297, 12847, 104015, 11772, 56447, 11776, 11777, 108012, 11765, 11774, 11766, 11778, 252903, 67300, 67489	3873	30	19662	2.87679	0.0444466	0.00116508	0.0674142
UP_KEYWORDS	Tumor suppressor	43	1.00655	4.32544e-05	67490, 69601, 60599, 69470, 17132, 50523, 22346, 18016, 23857, 15258, 20186, 29811, 12421, 107392, 216858, 19651, 19650, 22084, 320150, 74155, 17965, 232431, 109905, 75387, 67776, 17165, 26356, 20587, 13636, 57320, 66923, 12189, 29806, 28019, 20112, 11789, 72568, 13445, 216805, 214498, 260299, 19211, 66945	4104	128	22680	1.8565	0.0197432	0.000306733	0.061559
INTERPRO	IPR019775:WD40 repeat, conserved site	53	1.24064	4.37509e-05	23790, 105841, 21372, 54709, 217325, 231672, 81004, 17997, 71735, 67936, 380752, 382236, 78798, 83946, 71833, 104082, 102162, 235439, 70465, 27368, 99512, 53317, 69544, 107684, 21888, 210544, 21887, 28000, 319481, 21886, 30050, 78885, 103583, 216766, 12234, 207615, 245688, 56716, 93871, 67337, 14697, 71752, 69368, 20901, 12847, 268980, 18472, 27966, 382406, 74187, 68980, 242418, 103136	3934	161	20594	1.72328	0.167972	0.0079633	0.0817067
GOTERM_BP_DIRECT	GO:0030036~actin cytoskeleton organization	50	1.17041	4.73954e-05	22323, 53378, 107684, 19878, 237860, 30785, 26941, 68166, 19384, 23790, 286940, 19240, 50875, 211401, 230661, 20416, 12331, 64652, 109934, 27428, 18016, 110616, 208846, 12053, 18645, 217866, 207212, 192176, 18591, 231637, 239719, 18590, 11350, 100169, 140580, 16653, 12752, 259300, 18479, 12345, 18472, 102098, 242687, 74392, 54324, 72333, 14248, 23950, 232227, 27494	3656	142	18082	1.74149	0.280137	0.0088443	0.0932604
UP_KEYWORDS	Lipoprotein	185	4.33052	5.01779e-05	18747, 19744, 12476, 110454, 18749, 66980, 11539, 12212, 56297, 16907, 22329, 11733, 16905, 19341, 12330, 76308, 68404, 26464, 16403, 58223, 71361, 379043, 319263, 14682, 19340, 66700, 14677, 223601, 14674, 68365, 11861, 67484, 67203, 14679, 66606, 12799, 69035, 110265, 19298, 16330, 56445, 231051, 13052, 56442, 235527, 100043507, 208092, 14673, 12484, 23936, 224105, 67844, 19092, 17153, 53978, 1…	4104	780	22680	1.31073	0.0228671	0.000350432	0.0714091
KEGG_PATHWAY	mmu04144:Endocytosis	87	2.03652	5.19139e-05	319740, 14991, 75788, 98366, 11772, 100017, 17246, 19341, 52348, 18806, 107305, 18805, 76959, 13858, 13854, 13855, 13660, 74192, 66371, 18571, 66700, 22034, 213990, 14964, 14184, 17999, 16573, 14183, 73711, 259300, 12345, 20405, 11867, 17126, 74325, 17127, 229285, 13196, 77038, 208092, 19157, 70527, 67300, 19159, 69178, 109689, 69710, 75767, 14972, 93742, 67588, 83814, 84092, 13430, 71770, 56324,…	1625	278	7720	1.48675	0.0148404	0.00124519	0.0689187
UP_SEQ_FEATURE	domain:Leucine-zipper	42	0.983146	5.45067e-05	223922, 17132, 21807, 17869, 81703, 107503, 65964, 12913, 108655, 13559, 17342, 18030, 208647, 232430, 12608, 11909, 19698, 233490, 12606, 21425, 11800, 21685, 12675, 16478, 21406, 14283, 18024, 14284, 21423, 12611, 22282, 20787, 242705, 20788, 14605, 16150, 22099, 16151, 16476, 208104, 22433, 13170	3835	108	18012	1.82651	0.327984	0.0354889	0.107794
GOTERM_BP_DIRECT	GO:0042147~retrograde transport, endosome to Golgi	27	0.632022	5.66621e-05	11736, 228960, 54399, 19720, 73296, 58244, 103724, 70294, 19347, 14020, 242406, 56418, 231717, 224705, 53612, 71517, 22319, 67804, 107338, 68299, 69091, 76688, 72183, 67300, 69178, 13191, 233204	3656	61	18082	2.18914	0.324946	0.0102878	0.111485
GOTERM_MF_DIRECT	GO:0042975~peroxisome proliferator activated receptor binding	13	0.304307	5.74269e-05	15361, 15468, 110074, 328572, 20185, 17246, 19017, 228790, 16151, 111241, 14245, 67025, 17979	3542	19	17446	3.37006	0.115493	0.0027235	0.0994524
INTERPRO	IPR027417:P-loop containing nucleoside triphosphate hydrolase	221	5.17322	5.82199e-05	19744, 15944, 26905, 56248, 17886, 69663, 268281, 78455, 19341, 76308, 77987, 13990, 14682, 269523, 19340, 14677, 170472, 14674, 20818, 11861, 69288, 20586, 15531, 20585, 14679, 243272, 14673, 14670, 67042, 21915, 67040, 11853, 19329, 18669, 76408, 19326, 19325, 67997, 80718, 100101806, 244059, 75423, 11843, 11842, 75560, 11841, 338367, 68278, 30877, 67155, 19335, 226409, 66922, 19334, 68693, 740…	3934	909	20594	1.27273	0.217065	0.0101443	0.108714
GOTERM_BP_DIRECT	GO:0007264~small GTPase mediated signal transduction	74	1.73221	5.85284e-05	12662, 19744, 22325, 12663, 19384, 227624, 56297, 78255, 330662, 19341, 83945, 76308, 74194, 19418, 74012, 59040, 19340, 81003, 213990, 14674, 20818, 68365, 11861, 320292, 69288, 57257, 102098, 72065, 192786, 20130, 70317, 14673, 76338, 67042, 67844, 75869, 232906, 233328, 11853, 73296, 56327, 14567, 14569, 214952, 19329, 242505, 19326, 19325, 59021, 224624, 215449, 54126, 241308, 12540, 80718, 1…	3656	236	18082	1.55082	0.333627	0.0103539	0.115155
UP_KEYWORDS	Allosteric enzyme	21	0.491573	5.89344e-05	27364, 71911, 14936, 227541, 52163, 15275, 17025, 18479, 50798, 18641, 107029, 18478, 107476, 320685, 15925, 14120, 18770, 56421, 76952, 13433, 224105	4104	46	22680	2.52288	0.0268038	0.000405433	0.0838657
GOTERM_MF_DIRECT	GO:0019902~phosphatase binding	23	0.53839	5.89668e-05	114715, 26941, 232341, 78887, 12952, 76448, 319934, 13383, 20405, 53310, 17126, 19692, 26413, 17127, 97031, 66075, 17776, 26417, 13032, 22084, 207785, 83671, 17967	3542	48	17446	2.36012	0.118399	0.00273573	0.102118
GOTERM_CC_DIRECT	GO:0005811~lipid particle	28	0.655431	6.06661e-05	76559, 76577, 50790, 114664, 12684, 28000, 243362, 69573, 109754, 239833, 14433, 215449, 71361, 12390, 13660, 58887, 269523, 15525, 22034, 66853, 18739, 11640, 66905, 16179, 229285, 72759, 67469, 67800	3873	66	19662	2.15375	0.0631369	0.00162912	0.0966903
KEGG_PATHWAY	mmu04141:Protein processing in endoplasmic reticulum	58	1.35768	6.1562e-05	109815, 218793, 19106, 18415, 103963, 13665, 66435, 26420, 12333, 110616, 12330, 94232, 13002, 12018, 54609, 69162, 192193, 269523, 56438, 70361, 14828, 81910, 18024, 68292, 56445, 386649, 19359, 20338, 26419, 56550, 100043674, 17155, 50527, 100037258, 22193, 69608, 56228, 226418, 69276, 15481, 66105, 56453, 216440, 67475, 26400, 57743, 50907, 63958, 19089, 218811, 140740, 17872, 54197, 66890, 22…	1625	168	7720	1.64015	0.0175741	0.00136295	0.0817222
GOTERM_BP_DIRECT	GO:0008152~metabolic process	129	3.01966	6.2536e-05	66885, 227541, 50790, 18010, 18641, 50798, 73744, 381101, 72748, 110173, 11668, 11669, 15531, 20585, 17025, 229211, 26569, 107652, 235674, 20916, 14104, 18293, 394434, 75612, 238023, 394432, 235339, 394430, 14387, 66307, 216188, 212933, 94284, 394435, 224105, 394436, 14936, 17159, 67041, 17155, 53357, 107569, 52163, 11655, 320685, 15925, 73373, 231396, 24018, 14732, 56752, 13433, 80914, 56357, 66…	3656	463	18082	1.378	0.351894	0.0107839	0.123035
UP_SEQ_FEATURE	domain:CH 2	14	0.327715	6.42325e-05	20742, 68794, 109711, 286940, 94040, 13518, 18810, 12316, 18826, 11426, 170736, 102502, 192176, 13405	3835	21	18012	3.13116	0.373996	0.0382812	0.127016
UP_SEQ_FEATURE	domain:CH 1	14	0.327715	6.42325e-05	20742, 68794, 109711, 286940, 94040, 13518, 18810, 12316, 18826, 11426, 170736, 102502, 192176, 13405	3835	21	18012	3.13116	0.373996	0.0382812	0.127016
GOTERM_BP_DIRECT	GO:0060213~positive regulation of nuclear-transcribed mRNA poly(A) tail shortening	10	0.234082	6.75102e-05	22695, 233833, 217351, 213988, 234594, 67710, 12227, 239528, 22057, 18983	3656	12	18082	4.12154	0.373871	0.0113545	0.132816
GOTERM_BP_DIRECT	GO:0006281~DNA repair	94	2.20037	6.91327e-05	12572, 99890, 22224, 50505, 21761, 69596, 210766, 229543, 268281, 19691, 22427, 103554, 22632, 227195, 77987, 13990, 72199, 235610, 16588, 14885, 269523, 66647, 56438, 252870, 170472, 235441, 56397, 66403, 22210, 22590, 100683, 67484, 209200, 20587, 225182, 67278, 70790, 27223, 77622, 19359, 66209, 19687, 52864, 80905, 338371, 114741, 69714, 28000, 72103, 27354, 59026, 68142, 75764, 212377, 19366…	3656	318	18082	1.46198	0.380877	0.0113506	0.136006
INTERPRO	IPR001202:WW domain	23	0.53839	6.98445e-05	94223, 56194, 17999, 83814, 544963, 75788, 14924, 99470, 64010, 22288, 20913, 29875, 11787, 66313, 223666, 52357, 54633, 22601, 74157, 544817, 235626, 211652, 13405	3934	51	20594	2.36083	0.2544	0.011674	0.130408
GOTERM_BP_DIRECT	GO:0006412~translation	114	2.66854	7.02387e-05	20104, 26905, 13664, 225215, 13665, 268449, 223691, 68028, 66163, 27267, 16341, 100040970, 54709, 69684, 67025, 20042, 20044, 100043813, 67204, 81910, 234734, 66972, 66407, 16865, 66489, 272396, 68735, 73132, 26987, 70560, 22121, 666642, 68836, 66143, 75620, 229317, 110960, 13681, 20068, 216443, 13682, 319653, 227743, 121022, 384281, 19988, 19989, 620155, 71807, 52530, 56422, 77721, 19981, 13722,…	3656	401	18082	1.40605	0.385608	0.0112645	0.13818
BIOCARTA	m_mapkPathway:MAPKinase Signaling Pathway	43	1.00655	7.03856e-05	17347, 17869, 20416, 26420, 26921, 21812, 14784, 17261, 18033, 13712, 13163, 50772, 19697, 11909, 58988, 26407, 17346, 53859, 12606, 26400, 399510, 17165, 12675, 18479, 26396, 26397, 26413, 26398, 73086, 17258, 20846, 26399, 26417, 26416, 16150, 26395, 16476, 19766, 26419, 20112, 20111, 20683, 224105	376	87	1289	1.69439	0.0175814	0.0175814	0.0915136
GOTERM_BP_DIRECT	GO:0051091~positive regulation of sequence-specific DNA binding transcription factor activity	40	0.93633	7.0722e-05	67588, 15182, 19720, 56274, 15184, 217069, 16973, 16974, 64010, 15258, 328572, 23947, 57748, 22670, 16480, 12034, 93679, 68729, 57265, 11909, 208727, 22034, 20587, 20586, 12387, 15364, 21898, 15982, 14283, 57320, 21423, 19017, 12064, 54324, 20821, 71371, 235459, 19211, 17979, 19055	3656	107	18082	1.84891	0.387664	0.0110853	0.13913
GOTERM_CC_DIRECT	GO:0001726~ruffle	36	0.842697	7.372e-05	108100, 227753, 22349, 26941, 109711, 50875, 17886, 98845, 18128, 18016, 20430, 13043, 29875, 17920, 218397, 18826, 17925, 54126, 18103, 12808, 11350, 12488, 18479, 64436, 16413, 242687, 77113, 22350, 19334, 72333, 66616, 170835, 69178, 19159, 27205, 27494	3873	95	19662	1.9238	0.0761928	0.00193111	0.117484
INTERPRO	IPR003616:Post-SET domain	11	0.257491	7.444e-05	84505, 234135, 107823, 231051, 20937, 192195, 18193, 235626, 64707, 208043, 214162	3934	15	20594	3.83891	0.268664	0.0119618	0.138982
GOTERM_MF_DIRECT	GO:0044212~transcription regulatory region DNA binding	73	1.7088	7.7461e-05	108143, 11835, 15184, 21372, 213054, 107503, 20181, 23857, 319944, 226442, 238317, 20185, 83383, 17283, 407786, 22632, 21833, 19697, 208727, 19401, 21425, 81004, 12387, 16478, 14284, 15242, 17128, 17127, 20787, 20788, 54131, 16476, 217166, 22601, 20683, 71371, 94246, 109689, 69710, 21418, 21416, 15377, 194655, 50524, 214162, 17864, 15273, 18033, 15378, 208647, 12608, 12606, 14390, 214742, 21406, …	3542	233	17446	1.54317	0.152564	0.00351594	0.134126
UP_SEQ_FEATURE	domain:Post-SET	11	0.257491	8.05038e-05	84505, 234135, 107823, 231051, 20937, 110147, 192195, 18193, 64707, 208043, 214162	3835	14	18012	3.6903	0.444039	0.0441538	0.159167
UP_KEYWORDS	Ribosomal protein	60	1.40449	8.33032e-05	67115, 20104, 19934, 19933, 268449, 27370, 68028, 94066, 66163, 319195, 100040970, 107733, 67025, 69163, 20042, 20044, 78523, 100043813, 22186, 66407, 66489, 67308, 75617, 68735, 57294, 22121, 666642, 68836, 64658, 64659, 66419, 68463, 66493, 54127, 20068, 19944, 99045, 19896, 56284, 121022, 19988, 64660, 20088, 620155, 19989, 67097, 19981, 77721, 20084, 20116, 20055, 27207, 19899, 267019, 114641…	4104	203	22680	1.63339	0.0376763	0.000564611	0.118524
GOTERM_MF_DIRECT	GO:0000287~magnesium ion binding	65	1.52154	8.42685e-05	67763, 18749, 18789, 14854, 65964, 14645, 216136, 19043, 22427, 19042, 232533, 226751, 18099, 67528, 11980, 11981, 20815, 53893, 27364, 14677, 20817, 69634, 67870, 72157, 75686, 73914, 106504, 110074, 235344, 74776, 14629, 18770, 68106, 109785, 93687, 56542, 19211, 55980, 338371, 20623, 59126, 107569, 56274, 232341, 328099, 105663, 70661, 226419, 69181, 217866, 23874, 26400, 268880, 18102, 320940…	3542	202	17446	1.58493	0.164804	0.00374483	0.145905
KEGG_PATHWAY	mmu01100:Metabolic pathways	321	7.51404	8.8836e-05	320404, 94192, 18641, 22271, 12859, 22275, 14583, 12858, 12857, 15357, 67003, 20810, 211488, 228812, 67005, 54391, 72947, 15531, 72157, 20443, 230027, 107652, 68292, 235674, 107650, 20916, 18948, 110074, 394433, 394434, 69923, 102448, 394432, 235339, 394430, 12716, 78752, 14387, 56749, 327942, 17993, 94284, 17991, 394435, 19210, 394436, 21915, 66043, 56386, 320685, 231329, 105663, 12974, 56752, 2…	1625	1278	7720	1.19327	0.0252613	0.00182589	0.117908
GOTERM_BP_DIRECT	GO:0034976~response to endoplasmic reticulum stress	31	0.725655	8.93172e-05	72736, 67490, 53357, 13665, 50527, 12913, 72074, 208647, 12608, 216440, 106200, 170770, 67878, 11350, 63958, 12125, 230908, 14828, 18024, 68018, 71472, 76299, 56807, 17872, 19053, 67890, 22433, 20338, 67988, 11938, 64209	3656	76	18082	2.01738	0.461756	0.0136711	0.175682
GOTERM_BP_DIRECT	GO:0043161~proteasome-mediated ubiquitin-dependent protein catabolic process	51	1.19382	9.00767e-05	67118, 330171, 226541, 20438, 75788, 20437, 20747, 21372, 110616, 59003, 70294, 106021, 76302, 99382, 269523, 56438, 11865, 12488, 81004, 22210, 213990, 22214, 26931, 18024, 21927, 66089, 386649, 19053, 19359, 116870, 19820, 109689, 57296, 17463, 58799, 30839, 83814, 103583, 66413, 228662, 12234, 83962, 66105, 268882, 216150, 63958, 66997, 50789, 170737, 399566, 80751	3656	149	18082	1.69287	0.464583	0.0134889	0.177174
GOTERM_MF_DIRECT	GO:0061630~ubiquitin protein ligase activity	64	1.49813	9.77593e-05	18744, 67118, 20438, 75788, 81018, 20437, 56771, 17246, 27401, 70294, 104836, 106021, 14339, 77853, 56736, 56438, 22034, 23806, 22210, 23807, 22036, 17999, 22215, 22214, 20585, 67245, 75212, 53323, 108098, 66156, 19820, 55983, 140630, 67702, 74287, 67588, 83814, 70620, 66213, 384309, 28000, 51813, 103583, 30945, 69792, 22346, 12234, 56228, 66313, 24017, 12402, 12540, 68729, 216150, 78832, 63958, …	3542	199	17446	1.58407	0.188541	0.00425463	0.169245
UP_KEYWORDS	RNA-mediated gene silencing	22	0.514981	0.000101583	14265, 104625, 52846, 192119, 233833, 68092, 231464, 217351, 67276, 234594, 236511, 18983, 19653, 29806, 72068, 230594, 76793, 56417, 213988, 239528, 21357, 17454	4104	51	22680	2.3839	0.0457525	0.000678498	0.144516
KEGG_PATHWAY	mmu04130:SNARE interactions in vesicular transport	18	0.421348	0.000103074	67727, 228960, 54399, 20909, 53612, 58244, 22318, 22319, 20907, 20908, 20333, 67023, 56418, 20619, 71116, 67474, 20955, 13852	1625	33	7720	2.59133	0.0292506	0.00197717	0.136794
KEGG_PATHWAY	mmu03010:Ribosome	51	1.19382	0.000108026	67115, 19934, 20104, 225215, 19933, 268449, 27370, 68028, 94066, 66163, 319195, 67025, 20042, 20044, 78523, 100043813, 22186, 66407, 66489, 75617, 68735, 57294, 22121, 666642, 64659, 66419, 68463, 665562, 100862433, 54127, 20068, 19944, 19896, 56284, 121022, 20088, 19988, 19989, 67097, 77721, 19981, 20084, 20116, 27207, 20055, 19899, 267019, 114641, 20054, 67427, 19942	1625	145	7720	1.67096	0.0306341	0.00194268	0.143361
GOTERM_BP_DIRECT	GO:0006897~endocytosis	59	1.38109	0.000112014	11736, 11772, 13043, 100017, 12728, 170625, 13858, 29816, 24071, 13854, 13855, 13660, 329416, 108800, 11981, 20955, 12752, 259300, 22359, 242687, 20405, 108664, 214459, 237253, 69178, 109689, 13430, 71770, 16973, 16974, 71602, 269774, 19329, 67602, 19326, 17920, 16971, 12390, 12540, 18102, 11350, 11803, 98402, 13132, 69150, 27008, 20660, 19334, 67804, 74479, 80708, 72183, 17975, 66616, 544817, 14…	3656	181	18082	1.61218	0.540152	0.0163931	0.220278
KEGG_PATHWAY	mmu04668:TNF signaling pathway	41	0.959738	0.000113434	11652, 26420, 21938, 22329, 12913, 21929, 16878, 17387, 18033, 56532, 208647, 12608, 19697, 12977, 11909, 53859, 16168, 26400, 23797, 18706, 67384, 68652, 12675, 66724, 14825, 12369, 26397, 26413, 20312, 26398, 73086, 26399, 26417, 26416, 16150, 26395, 16151, 16476, 19766, 26419, 22031	1625	109	7720	1.78699	0.0321428	0.00191996	0.150533
GOTERM_MF_DIRECT	GO:0031072~heat shock protein binding	24	0.561798	0.000114575	15387, 22695, 15499, 14229, 67738, 15182, 67072, 14815, 11539, 58233, 108989, 107503, 18293, 12539, 56445, 83945, 16179, 30939, 66890, 18033, 12018, 15481, 23950, 67300	3542	53	17446	2.2304	0.217186	0.00488523	0.198329
GOTERM_CC_DIRECT	GO:0031965~nuclear membrane	69	1.61517	0.000115291	319565, 232679, 80879, 68121, 16905, 14433, 12421, 60532, 218397, 18226, 109079, 29819, 66789, 14682, 100608, 72826, 380711, 382030, 234865, 22218, 66407, 66940, 68539, 107939, 68119, 329828, 14245, 68051, 53317, 15370, 67181, 68048, 19092, 15374, 69714, 64659, 230917, 212999, 19720, 98386, 16211, 17920, 67231, 12444, 19164, 75826, 58887, 71844, 13680, 64009, 71949, 226101, 77053, 11746, 56284, 2…	3873	226	19662	1.54996	0.116572	0.00294672	0.183677
GOTERM_CC_DIRECT	GO:1904115~axon cytoplasm	17	0.39794	0.000116856	20615, 15114, 18457, 67749, 15251, 73689, 13518, 18472, 83431, 16561, 11776, 11777, 16568, 11774, 20655, 11778, 216344	3873	32	19662	2.69699	0.118056	0.0029173	0.186167
GOTERM_CC_DIRECT	GO:0002102~podosome	17	0.39794	0.000116856	15387, 14218, 227753, 16800, 11461, 22330, 20405, 22329, 13043, 268396, 72333, 18826, 54324, 13196, 26419, 59069, 74117	3873	32	19662	2.69699	0.118056	0.0029173	0.186167
UP_KEYWORDS	rRNA processing	31	0.725655	0.00011861	27993, 66254, 69663, 217109, 66181, 74035, 70930, 69499, 20937, 102462, 57316, 67973, 52705, 245474, 98956, 78581, 21771, 72181, 214627, 67936, 67276, 224481, 18813, 59050, 27966, 52530, 14300, 78651, 50912, 66583, 72544	4104	85	22680	2.01548	0.0532141	0.00078087	0.168719
UP_KEYWORDS	Cell division	97	2.2706	0.000120991	52717, 12626, 12572, 72124, 71890, 19384, 16800, 22367, 210766, 226154, 232679, 74112, 59003, 170625, 52696, 52563, 14020, 67974, 217325, 72949, 68999, 18571, 66700, 170472, 66296, 12488, 14677, 108907, 67203, 225182, 17997, 212514, 14679, 214627, 242785, 66440, 22284, 217232, 68112, 66156, 74392, 93687, 100732, 67037, 67300, 109333, 99412, 13589, 212307, 320213, 93742, 21951, 59126, 21749, 75430…	4104	372	22680	1.441	0.0542532	0.000785331	0.172104
GOTERM_BP_DIRECT	GO:1900153~positive regulation of nuclear-transcribed mRNA catabolic process, deadenylation-dependent decay	11	0.257491	0.000123505	22695, 233833, 217351, 213988, 234594, 12193, 12192, 239528, 22057, 332397, 18983	3656	15	18082	3.62695	0.575381	0.0176868	0.24285
GOTERM_CC_DIRECT	GO:0017053~transcriptional repressor complex	25	0.585206	0.000123696	107684, 71148, 53975, 12591, 15182, 268448, 21372, 20185, 83383, 57316, 27049, 56381, 208727, 81004, 57376, 54401, 225182, 214742, 20481, 217864, 20466, 58523, 16476, 12419, 72568	3873	58	19662	2.18823	0.124519	0.00301774	0.197055
KEGG_PATHWAY	mmu04919:Thyroid hormone signaling pathway	42	0.983146	0.000125254	18747, 19744, 15182, 18749, 17869, 11652, 11461, 15251, 20181, 18128, 216154, 20185, 328572, 17246, 56717, 26896, 21833, 234779, 22084, 56458, 20502, 23797, 11928, 18706, 54720, 14534, 20525, 16653, 12387, 14463, 20466, 20544, 26396, 26413, 20846, 11931, 26417, 16410, 18750, 26395, 17977, 17979	1625	113	7720	1.76577	0.0354325	0.00200218	0.166207
INTERPRO	IPR000330:SNF2-related	17	0.39794	0.00012729	67772, 75560, 20586, 20585, 68142, 19366, 268281, 107932, 67155, 226409, 74044, 13990, 216848, 76251, 109151, 244059, 22589	3934	33	20594	2.69675	0.41435	0.019621	0.237544
UP_SEQ_FEATURE	repeat:WD 4	74	1.73221	0.00013038	72124, 23790, 21372, 94092, 80877, 71820, 72515, 98193, 54709, 69162, 217325, 231672, 103784, 81004, 21771, 17997, 71735, 67936, 380752, 382236, 78798, 11867, 83946, 20402, 213081, 28199, 71833, 104082, 102162, 73447, 70465, 57773, 27368, 99512, 53317, 30838, 69544, 107684, 21888, 210544, 67683, 21887, 28000, 319481, 12237, 21886, 30050, 78885, 216766, 217109, 71978, 216154, 207615, 234699, 24568…	3835	230	18012	1.51113	0.613565	0.0656589	0.257659
GOTERM_BP_DIRECT	GO:0051028~mRNA transport	34	0.79588	0.000132326	72124, 22695, 21951, 74412, 110809, 20383, 319765, 12192, 72416, 225027, 70579, 18226, 223527, 75826, 223642, 71844, 13680, 14265, 19317, 65246, 15382, 68092, 234865, 108989, 15194, 66441, 69823, 72787, 20926, 17913, 192160, 237082, 107939, 17149	3656	88	18082	1.91089	0.600581	0.0185551	0.260173
BIOCARTA	m_at1rPathway:Angiotensin II mediated activation of JNK Pathway via Pyk2 dependent signaling	21	0.491573	0.000134107	19229, 14083, 18479, 20416, 26396, 26413, 17258, 26398, 26417, 14784, 12315, 17261, 13712, 18750, 12313, 26395, 16476, 26419, 11909, 14682, 11606	376	33	1289	2.18158	0.0332325	0.0167566	0.174296
UP_SEQ_FEATURE	compositionally biased region:Lys-rich	44	1.02996	0.000137437	67134, 93742, 75956, 66356, 244672, 98415, 67288, 214162, 319944, 235134, 105689, 18676, 21453, 67501, 106021, 77853, 52705, 320538, 66932, 67382, 215693, 57261, 67480, 98956, 67050, 233833, 66580, 56353, 28036, 54403, 68201, 19826, 22385, 83946, 59050, 228829, 107932, 14300, 68134, 66083, 55989, 244349, 70508, 237943	3835	119	18012	1.73661	0.632951	0.064634	0.271587
GOTERM_CC_DIRECT	GO:0005815~microtubule organizing center	51	1.19382	0.000139648	75316, 14815, 171531, 73847, 170791, 29811, 320191, 83679, 14020, 19698, 13144, 18571, 71924, 71735, 224796, 16573, 67203, 232314, 52653, 26413, 74392, 104943, 14248, 244329, 259279, 72108, 216543, 68219, 59126, 53357, 59125, 232944, 50523, 78748, 19326, 22612, 12540, 21652, 68045, 14083, 83431, 18472, 52055, 233276, 68134, 83997, 76251, 57752, 99371, 55963, 51885	3873	155	19662	1.67039	0.139406	0.00333072	0.222441
GOTERM_BP_DIRECT	GO:0001701~in utero embryonic development	88	2.05993	0.000141115	11835, 110809, 17886, 211401, 68592, 17684, 20181, 15469, 18128, 56305, 11487, 13854, 13855, 22422, 239719, 56334, 22210, 77087, 14674, 14534, 12125, 67772, 20586, 12387, 14183, 67204, 14283, 13207, 751549, 68018, 22284, 15242, 213081, 17126, 12166, 22682, 17128, 16330, 17127, 328365, 26987, 20683, 13445, 14673, 56449, 57295, 11819, 27494, 27354, 17869, 26572, 654470, 71602, 69608, 11518, 19672, …	3656	299	18082	1.45563	0.6242	0.0193837	0.27743
UP_KEYWORDS	Biological rhythms	41	0.959738	0.000146322	20591, 19883, 19878, 15182, 59027, 12952, 103583, 16601, 214162, 12234, 26420, 14583, 328572, 12995, 20937, 18030, 19698, 64707, 18627, 11865, 18432, 20893, 21685, 22215, 56335, 13207, 108155, 20466, 233073, 209224, 50789, 19017, 18044, 116870, 217166, 269254, 26419, 20683, 104318, 230753, 13170	4104	126	22680	1.79825	0.0652341	0.000936494	0.208101
KEGG_PATHWAY	mmu03015:mRNA surveillance pathway	37	0.866105	0.000148588	76626, 68219, 108062, 14852, 18789, 54451, 71978, 432508, 225363, 94230, 24018, 20220, 103677, 51792, 226849, 67337, 26932, 70248, 269061, 229512, 26931, 68092, 67897, 54196, 19826, 66441, 56215, 18949, 192160, 59032, 19054, 56422, 19053, 68134, 237082, 17149, 74320	1625	96	7720	1.83103	0.0418936	0.00224991	0.197142
GOTERM_MF_DIRECT	GO:0001077~transcriptional activator activity, RNA polymerase II core promoter proximal region sequence-specific binding	81	1.89607	0.000154089	11835, 15395, 15184, 14815, 13819, 98415, 15251, 68910, 12913, 83383, 20186, 20475, 13710, 20677, 13712, 18609, 13713, 17342, 111241, 19697, 19698, 17984, 11909, 20850, 20852, 11865, 15387, 21425, 14536, 22038, 16478, 20585, 14283, 66970, 12224, 60611, 18027, 18028, 21423, 17126, 12611, 17128, 17258, 20787, 14011, 30046, 16476, 20683, 17536, 15370, 21418, 18181, 22697, 21416, 17869, 17864, 225631…	3542	270	17446	1.47764	0.280582	0.00643632	0.266642
GOTERM_BP_DIRECT	GO:0006605~protein targeting	19	0.444757	0.000154288	54401, 69035, 171531, 70827, 20660, 17913, 20913, 17920, 22631, 20973, 24071, 67025, 11891, 216440, 22627, 252903, 22628, 67952, 53412	3656	38	18082	2.47292	0.657014	0.0207631	0.30329
UP_SEQ_FEATURE	domain:RRM	43	1.00655	0.000155268	108062, 67667, 66055, 20383, 53621, 233908, 56190, 104015, 432508, 12050, 237073, 70930, 225027, 67958, 19652, 76938, 69408, 100043257, 16589, 66660, 76167, 208043, 224902, 207214, 269061, 217980, 233833, 217351, 68092, 20462, 22183, 28036, 54196, 19826, 14105, 233073, 209224, 22384, 19017, 20823, 93686, 213988, 67039	3835	116	18012	1.74103	0.677711	0.068323	0.306772
GOTERM_BP_DIRECT	GO:0018105~peptidyl-serine phosphorylation	46	1.07678	0.000159354	18747, 17347, 263803, 231876, 21951, 59126, 15275, 11652, 22367, 50523, 170755, 15258, 56717, 232533, 140810, 21812, 15259, 16589, 17346, 18591, 18604, 23797, 75292, 17165, 16202, 338467, 228026, 108058, 106504, 26413, 69922, 17776, 18754, 13548, 26417, 26416, 18750, 93687, 12283, 20112, 26419, 78757, 109333, 104318, 224105, 24086	3656	133	18082	1.71059	0.668859	0.0210298	0.313236
GOTERM_MF_DIRECT	GO:0019900~kinase binding	35	0.819288	0.000159477	69601, 67763, 12952, 18641, 59090, 107476, 107503, 20907, 53605, 53310, 21929, 54473, 218397, 13731, 74155, 52440, 192176, 18720, 12608, 12606, 211652, 226849, 18627, 20525, 12387, 57320, 16412, 16413, 15194, 13383, 19070, 12539, 18080, 52357, 12283	3542	92	17446	1.87382	0.288821	0.006533	0.275955
GOTERM_CC_DIRECT	GO:0005938~cell cortex	48	1.1236	0.000159849	14219, 19229, 93742, 30785, 56470, 68166, 286940, 101706, 17886, 11652, 18951, 56320, 13043, 75547, 11426, 17925, 72515, 29816, 192897, 54126, 13163, 192176, 19303, 12808, 22034, 15387, 12488, 320799, 17999, 14164, 12387, 14183, 72313, 13518, 18472, 26396, 22350, 78906, 13860, 57912, 104943, 30926, 214459, 26395, 17975, 11789, 58175, 16782	3873	144	19662	1.69223	0.157895	0.00372892	0.254579
GOTERM_MF_DIRECT	GO:0008565~protein transporter activity	29	0.678839	0.000165948	16649, 16648, 233726, 16646, 212999, 71770, 16211, 11772, 30056, 19341, 11776, 11777, 71983, 108012, 69276, 11778, 109905, 54598, 76582, 66069, 16413, 71517, 11765, 69091, 11766, 74204, 252903, 68051, 67489	3542	71	17446	2.01181	0.298588	0.00666934	0.287135
GOTERM_MF_DIRECT	GO:0019888~protein phosphatase regulator activity	16	0.374532	0.000166406	100336, 26932, 100169, 26931, 232314, 72590, 71978, 19054, 17872, 12995, 73062, 18518, 244416, 51792, 226849, 53412	3542	29	17446	2.7175	0.299275	0.00656428	0.287928
GOTERM_BP_DIRECT	GO:0006364~rRNA processing	44	1.02996	0.00017745	67115, 27993, 20104, 66254, 69663, 217109, 66181, 74035, 70930, 69499, 20937, 102462, 57316, 67973, 54127, 67025, 52705, 245474, 20068, 98956, 72462, 21771, 78581, 72181, 117109, 214627, 67936, 20088, 67276, 19989, 224481, 18813, 52530, 27966, 59050, 14300, 66467, 78651, 20055, 50912, 66583, 20054, 78394, 72544	3656	126	18082	1.72712	0.70792	0.0229537	0.348747
GOTERM_CC_DIRECT	GO:0031201~SNARE complex	22	0.514981	0.000179001	69150, 67727, 228960, 18457, 53612, 20909, 58244, 215474, 22318, 108123, 22319, 20907, 20908, 56807, 20333, 20911, 56418, 20619, 71116, 67474, 13852, 20955	3873	49	19662	2.27933	0.175059	0.00408617	0.285042
GOTERM_BP_DIRECT	GO:0006357~regulation of transcription from RNA polymerase II promoter	111	2.59831	0.000180033	21372, 98415, 17684, 20181, 23857, 20185, 20186, 21833, 13712, 170753, 13713, 13714, 246103, 19698, 20587, 16478, 20585, 14283, 14284, 12224, 94112, 382236, 21423, 22282, 20926, 70465, 71371, 21418, 18181, 21416, 55927, 17864, 12173, 57748, 224903, 21399, 80859, 109801, 66660, 72341, 12606, 17268, 224902, 73247, 21685, 11746, 73668, 319758, 110052, 50887, 208104, 211586, 13170, 11835, 15394, 2386…	3656	397	18082	1.38284	0.713106	0.0228577	0.353815
KEGG_PATHWAY	mmu05221:Acute myeloid leukemia	25	0.585206	0.000180825	13685, 21416, 17869, 11652, 56717, 16480, 14784, 18033, 19697, 58988, 12606, 12394, 23797, 20850, 18706, 19401, 12675, 16653, 20848, 26396, 26413, 26417, 16150, 26395, 16151	1625	56	7720	2.12088	0.0507494	0.00260073	0.239866
GOTERM_MF_DIRECT	GO:0005525~GTP binding	108	2.52809	0.000182134	19744, 15944, 26905, 56248, 56297, 19341, 76308, 56298, 13660, 14682, 19340, 71924, 81003, 14677, 14674, 68365, 20818, 11861, 69288, 14679, 16337, 75686, 54170, 14673, 14670, 67844, 67042, 232906, 22153, 11853, 13430, 19329, 19326, 24018, 19325, 59021, 215449, 21817, 56412, 20166, 80718, 100101806, 17532, 18102, 75423, 11749, 11843, 16653, 11842, 11841, 30877, 56422, 19335, 66922, 19334, 56044, 1…	3542	383	17446	1.3889	0.32244	0.00705241	0.315101
GOTERM_BP_DIRECT	GO:0070936~protein K48-linked ubiquitination	22	0.514981	0.000184302	56550, 67118, 22210, 23807, 218793, 83814, 22215, 22214, 67245, 22193, 53323, 21929, 22129, 54197, 70294, 170737, 106021, 66105, 216150, 68031, 80751, 109161	3656	48	18082	2.26684	0.721475	0.0229729	0.362189
KEGG_PATHWAY	mmu04722:Neurotrophin signaling pathway	44	1.02996	0.000184522	11652, 20416, 170936, 26420, 14784, 234779, 215449, 18033, 19164, 12540, 19697, 109905, 26400, 23797, 18706, 192656, 22034, 11350, 16653, 78405, 12929, 65020, 108058, 73914, 77480, 26396, 216148, 26413, 73086, 16179, 12064, 14570, 12315, 26417, 12314, 26416, 12313, 26395, 16150, 16476, 20112, 26419, 22627, 20111	1625	122	7720	1.71339	0.0517596	0.00252762	0.244764
GOTERM_CC_DIRECT	GO:0005903~brush border	30	0.702247	0.000190314	22349, 107684, 56470, 67760, 109711, 286940, 17886, 360013, 71602, 17922, 17920, 72074, 16440, 192176, 74117, 217328, 19730, 18174, 70737, 338367, 22330, 12345, 67938, 22350, 17913, 17912, 18810, 13860, 102502, 14248	3873	77	19662	1.97793	0.185033	0.00425358	0.303031
GOTERM_CC_DIRECT	GO:0005911~cell-cell junction	62	1.45131	0.000194211	67451, 20908, 16480, 14784, 231830, 226751, 13852, 74117, 12488, 16202, 12388, 12387, 21872, 21873, 14107, 11491, 13383, 71436, 242687, 12168, 18949, 26396, 13052, 29806, 12385, 53885, 93742, 109711, 50875, 22343, 56320, 71602, 56699, 53310, 29875, 19325, 215449, 217866, 12540, 192176, 66395, 20619, 17967, 16456, 20525, 17973, 21682, 109620, 99526, 16412, 18479, 99470, 22330, 19271, 19272, 19274,…	3873	201	19662	1.56594	0.18844	0.00425209	0.309226
GOTERM_BP_DIRECT	GO:0009790~embryo development	31	0.725655	0.000202632	16561, 17283, 83945, 218397, 21812, 108655, 13710, 15357, 66143, 19164, 14886, 224727, 54124, 24075, 11946, 68365, 15531, 11804, 68795, 13560, 15194, 21927, 20544, 17257, 19662, 109785, 22003, 22764, 14897, 78757, 57080	3656	79	18082	1.94077	0.75473	0.0247841	0.398144
GOTERM_BP_DIRECT	GO:0001843~neural tube closure	36	0.842697	0.000204076	22323, 18747, 21418, 19878, 232906, 18749, 140570, 102774, 12159, 93760, 170823, 16974, 24136, 17684, 27428, 22084, 22158, 21677, 56334, 22034, 14368, 12808, 19401, 100169, 14534, 50884, 20481, 20353, 24069, 74143, 58198, 207304, 19335, 56044, 81896, 235626	3656	97	18082	1.83557	0.757175	0.0245261	0.400976
GOTERM_CC_DIRECT	GO:0016605~PML body	35	0.819288	0.000224659	17347, 76007, 226541, 231798, 21416, 60599, 19720, 27354, 94092, 59004, 15258, 15257, 56717, 15259, 16341, 106021, 13163, 93679, 75826, 13144, 22589, 252870, 11865, 213990, 338467, 57320, 22218, 20481, 98403, 73754, 19017, 21975, 12419, 244349, 19211	3873	96	19662	1.85087	0.214579	0.00481905	0.357624
UP_KEYWORDS	tRNA processing	29	0.678839	0.000231719	212528, 71916, 76265, 70047, 68626, 28088, 107328, 227682, 67106, 98685, 98956, 73681, 15108, 231413, 117109, 68205, 104721, 329504, 233189, 114615, 69786, 229780, 72085, 66926, 78651, 209584, 68736, 17299, 57773	4104	80	22680	2.00329	0.101326	0.00146242	0.329367
UP_SEQ_FEATURE	repeat:WD 5	68	1.59176	0.000237198	72124, 21372, 94092, 80877, 71820, 72515, 98193, 54709, 69162, 217325, 231672, 103784, 81004, 21771, 17997, 71735, 67936, 380752, 382236, 78798, 83946, 20402, 11867, 213081, 28199, 104082, 102162, 73447, 70465, 57773, 27368, 99512, 53317, 69544, 107684, 21888, 210544, 21887, 67683, 28000, 319481, 12237, 21886, 78885, 216766, 217109, 71978, 216154, 207615, 245688, 57315, 56716, 93871, 67337, 14697…	3835	211	18012	1.51364	0.82269	0.0967502	0.468285
SMART	SM00326:SH3	62	1.45131	0.000242979	108100, 20740, 22325, 72296, 72129, 59009, 14270, 54353, 98845, 15468, 13043, 330662, 170625, 218397, 71228, 14784, 234779, 66938, 16796, 329416, 217328, 12488, 333654, 12929, 57257, 20409, 13383, 20405, 71972, 54324, 214459, 13196, 53885, 14218, 223435, 56324, 53972, 71602, 53310, 17922, 22612, 54126, 21981, 17096, 230972, 11350, 17524, 98402, 219140, 27059, 21682, 17973, 75739, 268396, 13860, 2…	2120	197	10425	1.54762	0.150665	0.0230588	0.363806
KEGG_PATHWAY	mmu03060:Protein export	16	0.374532	0.000249028	20818, 27058, 14828, 665155, 66286, 140740, 24067, 76219, 66661, 69276, 76976, 100101806, 20813, 217337, 69089, 57743	1625	29	7720	2.62111	0.069217	0.0032551	0.3302
GOTERM_MF_DIRECT	GO:0035257~nuclear hormone receptor binding	14	0.327715	0.000250399	211329, 328572, 20185, 20846, 21416, 12387, 12952, 15251, 17977, 57752, 17979, 18627, 192197, 231889	3542	24	17446	2.87319	0.41443	0.00951109	0.432961
GOTERM_CC_DIRECT	GO:0005776~autophagosome	26	0.608614	0.000267331	228545, 234069, 15114, 60599, 109305, 17281, 94232, 77573, 224647, 11793, 74781, 15481, 17966, 54609, 93739, 57436, 209478, 18718, 100855, 71732, 12752, 15194, 117150, 19335, 20821, 233204	3873	64	19662	2.0624	0.249803	0.00561981	0.425417
INTERPRO	IPR004087:K Homology domain	18	0.421348	0.000269965	66249, 15387, 14265, 110611, 19317, 22668, 237400, 72640, 81702, 13992, 11640, 319765, 59093, 108797, 83675, 108857, 20218, 52705	3934	38	20594	2.47968	0.678519	0.0397189	0.503165
GOTERM_CC_DIRECT	GO:0000790~nuclear chromatin	68	1.59176	0.000273928	232440, 11835, 15182, 22378, 15184, 98415, 93760, 11461, 20181, 17684, 52040, 20185, 17283, 22632, 19697, 20852, 19401, 15387, 235441, 22210, 66403, 14534, 20588, 20587, 20586, 320209, 16478, 13803, 21423, 13347, 231889, 17126, 17128, 84505, 17127, 107932, 17258, 30951, 17257, 217166, 16476, 319162, 20683, 52864, 21416, 83796, 17119, 228790, 17190, 17191, 27049, 12608, 56456, 57261, 14390, 71765,…	3873	228	19662	1.5141	0.255106	0.0056477	0.435894
GOTERM_CC_DIRECT	GO:0030426~growth cone	51	1.19382	0.000278801	19229, 15114, 19268, 192119, 13430, 18186, 56320, 53972, 17762, 53310, 20908, 13043, 29811, 19692, 109305, 29875, 170625, 504193, 22084, 54126, 19164, 12402, 192176, 231637, 17967, 59069, 11350, 14265, 12944, 12388, 21858, 22687, 18479, 23999, 12759, 22284, 18472, 22288, 74326, 13860, 269717, 72333, 13052, 12315, 12314, 66849, 12313, 74187, 269254, 170835, 11789	3873	159	19662	1.62837	0.258998	0.00563974	0.443632
GOTERM_CC_DIRECT	GO:0005819~spindle	40	0.93633	0.000282623	93742, 71890, 21749, 28000, 19243, 69546, 14815, 17869, 16800, 17886, 22367, 23856, 59003, 16569, 14020, 72199, 213522, 15507, 64009, 108907, 67203, 51869, 212514, 11744, 13560, 18472, 83431, 74256, 59032, 74392, 20729, 12412, 67655, 20112, 20111, 67300, 13191, 104318, 13589, 13726	3873	116	19662	1.75058	0.262038	0.00561128	0.449701
GOTERM_CC_DIRECT	GO:0055037~recycling endosome	40	0.93633	0.000282623	75767, 231876, 19384, 58244, 64652, 19329, 100017, 170755, 19341, 331004, 101490, 19326, 19325, 104799, 231717, 231830, 78937, 74012, 11981, 209478, 224705, 22041, 320940, 68365, 100855, 18174, 53612, 16412, 73689, 75735, 22319, 52055, 68112, 20660, 29864, 72065, 68299, 11765, 99371, 51885	3873	116	19662	1.75058	0.262038	0.00561128	0.449701
GOTERM_BP_DIRECT	GO:0060348~bone development	24	0.561798	0.00029021	19401, 77087, 14184, 107823, 14183, 12159, 16973, 109181, 268396, 84505, 20855, 17129, 228790, 75547, 17387, 229644, 72055, 20692, 78925, 22158, 70508, 23972, 18590, 244329	3656	56	18082	2.11965	0.866399	0.0341098	0.569756
GOTERM_BP_DIRECT	GO:0046777~protein autophosphorylation	58	1.35768	0.00029363	18747, 17347, 231876, 98267, 19106, 13665, 22367, 12305, 12995, 56532, 16589, 18099, 17346, 59041, 13144, 17165, 14184, 69131, 14183, 12750, 16337, 108058, 73914, 235344, 223775, 69922, 16179, 13548, 20868, 26416, 13846, 224105, 244895, 59126, 232341, 15275, 207565, 269774, 56717, 21812, 22612, 15481, 14257, 18103, 17096, 57261, 11350, 20874, 330177, 14083, 18479, 223255, 18750, 12988, 16451, 197…	3656	183	18082	1.56753	0.869531	0.03393	0.576451
GOTERM_MF_DIRECT	GO:0051015~actin filament binding	45	1.05337	0.000299621	22349, 107684, 319565, 23790, 544963, 109711, 230917, 98845, 17886, 360013, 211401, 56320, 71602, 20430, 27428, 11519, 11518, 17920, 18826, 17925, 29816, 192176, 231830, 16796, 74117, 11350, 64009, 208431, 68794, 18457, 338367, 12632, 22330, 54366, 12345, 11867, 21924, 17913, 22288, 22350, 17912, 14300, 22003, 102502, 12385	3542	132	17446	1.67914	0.472911	0.011172	0.517862
UP_KEYWORDS	Cell projection	159	3.72191	0.000305615	22323, 11735, 108100, 18747, 17311, 226541, 15944, 23790, 14270, 59009, 75785, 75695, 56297, 14026, 75782, 20430, 18016, 13043, 140810, 71820, 231830, 13660, 103765, 12488, 16202, 100169, 229715, 22687, 71436, 22284, 74256, 11490, 213081, 17913, 26562, 52335, 54324, 217166, 56542, 109333, 53885, 23936, 67042, 14218, 19229, 65945, 11658, 232906, 18286, 13430, 654470, 53972, 19329, 17922, 13836, 17…	4104	678	22680	1.29599	0.131433	0.00190238	0.434192
GOTERM_CC_DIRECT	GO:0000151~ubiquitin ligase complex	33	0.772472	0.000312609	56550, 65257, 66213, 51813, 56771, 30945, 102323, 69792, 210766, 50753, 233805, 66313, 69181, 15481, 106021, 56736, 56438, 23806, 23807, 63958, 17999, 68795, 114893, 231670, 108098, 75234, 109331, 29864, 30951, 16151, 23885, 140630, 76863	3873	90	19662	1.86145	0.285454	0.00609241	0.497303
GOTERM_MF_DIRECT	GO:0008013~beta-catenin binding	32	0.749064	0.000313537	19883, 56470, 26941, 21416, 80288, 11835, 21372, 18016, 12234, 15468, 328572, 18222, 18126, 12995, 71228, 19164, 56458, 76281, 19303, 81004, 12488, 67772, 69151, 19271, 19272, 24069, 17127, 58198, 13052, 12385, 11789, 58175	3542	84	17446	1.87637	0.48836	0.0114875	0.541853
KEGG_PATHWAY	mmu04114:Oocyte meiosis	40	0.93633	0.000314947	18747, 71890, 100043674, 11835, 18749, 103583, 12234, 22631, 11515, 30939, 16440, 52563, 17222, 51792, 226849, 68999, 56438, 26932, 20874, 54401, 26931, 108058, 66440, 217232, 26413, 66156, 19053, 12315, 26417, 12314, 24061, 12313, 26395, 22627, 20112, 20111, 22628, 19056, 19055, 19058	1625	110	7720	1.72755	0.0867258	0.00393654	0.417436
UP_SEQ_FEATURE	domain:Helicase ATP-binding	37	0.866105	0.000321595	94213, 53975, 192119, 67040, 68142, 69663, 19366, 19691, 22427, 212880, 13990, 67997, 109151, 13681, 13680, 22589, 13682, 67772, 75560, 20586, 320209, 20585, 13207, 13205, 104721, 13204, 68278, 27225, 67155, 107932, 226409, 74044, 269400, 76251, 71990, 78394, 72831	3835	98	18012	1.77326	0.904195	0.12217	0.6344
UP_KEYWORDS	Endocytosis	38	0.889513	0.000334196	11736, 13430, 71770, 16973, 16974, 269774, 104015, 13043, 11772, 67602, 100017, 17920, 170625, 16971, 13858, 29816, 24071, 13854, 13855, 329416, 108800, 18102, 11350, 11803, 98402, 13132, 27008, 22359, 20405, 20660, 214459, 80708, 66616, 544817, 237253, 14600, 69178, 66691	4104	118	22680	1.77966	0.142805	0.00205243	0.474708
UP_SEQ_FEATURE	domain:Protein kinase	140	3.27715	0.000334499	18747, 227541, 19878, 18749, 228012, 170755, 227154, 140810, 12995, 244418, 56532, 18099, 23797, 13144, 20815, 192656, 75292, 20817, 16202, 17165, 68961, 14184, 69131, 14183, 17169, 68968, 16337, 73914, 214230, 235344, 66878, 69922, 13548, 13848, 13846, 93687, 56542, 109333, 13841, 24086, 224105, 244895, 19229, 19092, 59126, 59125, 52163, 232341, 11652, 269774, 26921, 226419, 13836, 21812, 26407,…	3835	502	18012	1.30985	0.912802	0.120497	0.659777
GOTERM_BP_DIRECT	GO:0052697~xenobiotic glucuronidation	8	0.187266	0.000335223	394433, 394434, 22236, 394432, 394430, 94284, 394435, 394436	3656	9	18082	4.3963	0.902232	0.0380114	0.657851
GOTERM_BP_DIRECT	GO:0000209~protein polyubiquitination	37	0.866105	0.000342066	56550, 67118, 21951, 67588, 72296, 28000, 75788, 81018, 59026, 30945, 103583, 22195, 12234, 268281, 27401, 106021, 56736, 66105, 319817, 216150, 22034, 23806, 23807, 22210, 63958, 20585, 17237, 67245, 70790, 53323, 75234, 54484, 71999, 109331, 74493, 20821, 140630	3656	103	18082	1.77666	0.906765	0.0381489	0.671238
UP_KEYWORDS	DNA recombination	26	0.608614	0.000344753	69714, 21761, 76915, 68142, 75764, 100862258, 19364, 235134, 15289, 22632, 227195, 11792, 16588, 66647, 225280, 56456, 19183, 193838, 67278, 16882, 108138, 67711, 12189, 77622, 269254, 52864	4104	70	22680	2.05263	0.146968	0.00208937	0.489669
GOTERM_CC_DIRECT	GO:0014704~intercalated disc	22	0.514981	0.000349294	11735, 11749, 13511, 14083, 12387, 21872, 109620, 18479, 16412, 22330, 108058, 13518, 12345, 20544, 67451, 14609, 16480, 13052, 11931, 74868, 12385, 11928	3873	51	19662	2.18994	0.313093	0.00668393	0.555509
INTERPRO	IPR001394:Peptidase C19, ubiquitin carboxyl-terminal hydrolase 2	23	0.53839	0.000357727	252870, 235441, 22225, 74996, 84092, 22224, 99526, 28035, 22217, 71472, 22284, 74256, 227334, 74112, 76179, 77593, 74841, 329908, 230484, 100756, 17847, 216825, 236733	3934	56	20594	2.15004	0.777715	0.0505335	0.66622
UP_SEQ_FEATURE	domain:Helicase C-terminal	36	0.842697	0.000362788	94213, 53975, 192119, 67040, 68142, 69663, 19366, 19691, 268281, 22427, 212880, 13990, 67997, 109151, 13681, 13680, 22589, 13682, 67772, 75560, 20586, 20585, 13207, 13205, 104721, 13204, 68278, 27225, 67155, 107932, 226409, 74044, 76251, 71990, 78394, 72831	3835	95	18012	1.77982	0.92906	0.123919	0.715383
GOTERM_BP_DIRECT	GO:0043123~positive regulation of I-kappaB kinase/NF-kappaB signaling	49	1.147	0.000364436	407819, 217069, 19042, 20198, 75547, 18226, 245527, 320150, 19697, 68350, 53859, 14063, 192656, 22034, 142980, 12387, 67245, 56496, 66940, 16179, 54131, 235574, 71148, 59126, 20515, 11853, 81702, 78781, 76025, 23947, 21817, 12491, 192176, 93679, 57261, 11350, 107869, 68652, 12675, 14225, 21898, 67154, 14609, 18754, 66964, 16151, 19766, 66656, 67393	3656	149	18082	1.62649	0.920168	0.0399514	0.714986
KEGG_PATHWAY	mmu05212:Pancreatic cancer	27	0.632022	0.000375553	11652, 26420, 21812, 18033, 12540, 19697, 23797, 18706, 22339, 12675, 16653, 19730, 17126, 17128, 20848, 21802, 17127, 26413, 20846, 242705, 56044, 26417, 16150, 26395, 16151, 16451, 26419	1625	65	7720	1.9734	0.102534	0.00449734	0.497579
GOTERM_MF_DIRECT	GO:0005484~SNAP receptor activity	18	0.421348	0.000388391	67727, 228960, 54399, 20909, 53612, 58244, 215474, 22318, 22319, 20907, 20908, 20333, 56418, 20619, 71116, 67474, 20955, 13852	3542	37	17446	2.39617	0.564017	0.0139719	0.670805
GOTERM_BP_DIRECT	GO:0051683~establishment of Golgi localization	7	0.163858	0.000393559	22631, 26941, 56426, 12540, 54161, 59041, 71435	3656	7	18082	4.94584	0.934772	0.0424059	0.771911
KEGG_PATHWAY	mmu04520:Adherens junction	29	0.678839	0.000394246	108100, 93742, 21416, 19268, 109711, 13000, 11461, 328572, 29875, 12995, 21812, 22612, 99167, 12540, 18099, 12388, 21872, 12387, 16337, 22330, 19271, 242687, 19274, 17126, 17128, 17127, 26413, 26417, 12385	1625	72	7720	1.9135	0.107354	0.00453231	0.522286
GOTERM_BP_DIRECT	GO:0043087~regulation of GTPase activity	28	0.655431	0.000402516	69601, 22325, 110351, 544963, 140570, 108699, 11856, 13640, 53972, 18846, 18844, 29875, 56717, 320634, 56716, 12053, 14020, 20655, 66687, 19415, 57257, 16413, 18472, 69903, 54324, 11603, 78757, 66691	3656	71	18082	1.95047	0.938702	0.0426873	0.789413
GOTERM_BP_DIRECT	GO:0019827~stem cell population maintenance	28	0.655431	0.000402516	54624, 71175, 67050, 66213, 51869, 192119, 12387, 20586, 56335, 235497, 94112, 93760, 69792, 108098, 12166, 20848, 22083, 17765, 16878, 26896, 66083, 18148, 24061, 20843, 230594, 93679, 11789, 214498	3656	71	18082	1.95047	0.938702	0.0426873	0.789413
GOTERM_BP_DIRECT	GO:0006470~protein dephosphorylation	46	1.07678	0.000406338	19267, 19249, 67181, 237860, 19244, 19280, 19245, 19268, 19243, 103583, 56291, 80281, 12234, 71978, 19043, 545622, 104831, 19042, 24018, 68606, 66072, 53892, 79560, 75590, 231637, 67603, 19258, 105352, 66525, 19255, 52468, 19250, 19271, 66461, 19272, 24000, 19274, 67444, 19054, 19053, 218232, 67655, 19056, 19211, 19055, 19058	3656	138	18082	1.64861	0.940306	0.0424352	0.79688
GOTERM_BP_DIRECT	GO:0016578~histone deubiquitination	10	0.234082	0.000412973	74112, 235441, 14534, 100683, 217218, 223527, 17847, 246103, 216825, 24075	3656	14	18082	3.53274	0.942992	0.042474	0.809842
SMART	SM00165:UBA	17	0.39794	0.000413788	230895, 74383, 22225, 17169, 217351, 59026, 53323, 232944, 53312, 219249, 94232, 19359, 68889, 225896, 12402, 54609, 13728	2120	34	10425	2.45873	0.242796	0.034168	0.618813
KEGG_PATHWAY	mmu00310:Lysine degradation	23	0.53839	0.00041464	15107, 107823, 11669, 110446, 26432, 18193, 214162, 18293, 18822, 84505, 234135, 231051, 239122, 20937, 110147, 56752, 192195, 69188, 19193, 235626, 64707, 208043, 72947	1625	52	7720	2.1013	0.112584	0.00458335	0.549234
BIOCARTA	m_pyk2Pathway:Links between Pyk2 and Map Kinases	18	0.421348	0.00042734	19229, 12929, 18479, 20416, 26396, 26397, 26413, 26398, 26417, 14784, 12315, 26416, 18750, 12313, 26395, 16476, 26419, 14682	376	28	1289	2.20384	0.102115	0.0352673	0.554428
INTERPRO	IPR011990:Tetratricopeptide-like helical	60	1.40449	0.000427503	19305, 72656, 71919, 223691, 102774, 234875, 74838, 22083, 64213, 52563, 70551, 66839, 53890, 59042, 18451, 65973, 18452, 229512, 218035, 100683, 67738, 192653, 108155, 66877, 217232, 213081, 66736, 69863, 69077, 22129, 75516, 20338, 81896, 67300, 72354, 328110, 319822, 100037258, 101869, 108123, 66413, 53312, 67955, 56717, 28185, 74764, 103677, 66661, 68879, 216345, 67439, 72747, 14229, 106205, …	3934	204	20594	1.53967	0.834234	0.0581469	0.795678
SMART	SM00456:WW	21	0.491573	0.000434471	94223, 56194, 17999, 83814, 75788, 14924, 99470, 64010, 22288, 20913, 11787, 66313, 223666, 52357, 54633, 22601, 74157, 544817, 235626, 211652, 13405	2120	47	10425	2.19716	0.253252	0.0319268	0.649651
UP_KEYWORDS	Electron transport	35	0.819288	0.00043472	70316, 72736, 67044, 66377, 66416, 60527, 50527, 56295, 17721, 70358, 66414, 20321, 93692, 66108, 109672, 67003, 66091, 13063, 67475, 66576, 67130, 66427, 53382, 77422, 69367, 72900, 209224, 67530, 235169, 230075, 17993, 225887, 17991, 66945, 68197	4104	107	22680	1.80767	0.181637	0.00259985	0.617086
UP_KEYWORDS	Peroxisome	35	0.819288	0.00043472	15488, 19305, 50790, 66887, 72129, 72479, 210808, 20280, 68607, 17117, 67979, 54683, 68729, 19301, 68350, 67528, 56535, 14081, 26378, 75734, 18632, 11666, 224824, 18633, 19298, 230676, 235674, 19299, 74043, 113868, 67420, 72759, 19193, 171282, 11430	4104	107	22680	1.80767	0.181637	0.00259985	0.617086
GOTERM_CC_DIRECT	GO:0000785~chromatin	42	0.983146	0.000435023	19384, 97114, 15182, 81702, 98415, 328572, 52040, 17283, 19651, 12444, 17190, 17191, 319151, 110948, 111241, 319150, 104263, 64707, 319154, 15361, 22210, 71175, 17999, 15364, 15077, 18024, 57320, 260423, 319149, 50887, 319148, 20466, 18393, 20842, 12412, 20843, 77805, 231861, 64704, 100710, 81898, 109689	3873	126	19662	1.69223	0.373591	0.0081726	0.691408
GOTERM_MF_DIRECT	GO:0003729~mRNA binding	47	1.10019	0.000456501	67869, 74480, 22695, 16469, 68219, 108062, 20104, 110809, 27370, 13046, 319765, 12192, 56190, 11810, 432508, 83486, 94230, 319618, 19653, 17191, 16589, 76167, 319817, 239528, 192196, 14265, 19317, 19291, 56335, 68092, 19988, 57320, 20462, 381305, 108989, 19989, 75686, 69823, 66489, 17257, 68134, 22099, 230738, 93686, 22121, 81898, 67039	3542	142	17446	1.63026	0.623097	0.0161312	0.788003
KEGG_PATHWAY	mmu05205:Proteoglycans in cancer	64	1.49813	0.000461204	11735, 18747, 19878, 20104, 18749, 286940, 15251, 11461, 11733, 13043, 83383, 17246, 234779, 14784, 13712, 16440, 22422, 23797, 12575, 19303, 18706, 15200, 12387, 15530, 13207, 108058, 20544, 22350, 26396, 26413, 26417, 26416, 26395, 20969, 20130, 232807, 17869, 11652, 56717, 29875, 66911, 14000, 12402, 12390, 12540, 192176, 12505, 57265, 58988, 17532, 14368, 22339, 16653, 68794, 14083, 21898, 16…	1625	203	7720	1.49778	0.12441	0.00490856	0.610739
UP_KEYWORDS	Tight junction	29	0.678839	0.000462926	22323, 93742, 73608, 75723, 16800, 22343, 64945, 21812, 104027, 192195, 231830, 72823, 16456, 70737, 21872, 108903, 21873, 14924, 99526, 99470, 67154, 75739, 13052, 69693, 68178, 53885, 224912, 27494, 22032	4104	83	22680	1.93088	0.192214	0.00273291	0.657003
GOTERM_CC_DIRECT	GO:0030175~filopodium	29	0.678839	0.000476791	108100, 22323, 22349, 17311, 26941, 544963, 56320, 18016, 22329, 18826, 16403, 504193, 12540, 13405, 12944, 219140, 14107, 16412, 23999, 22350, 22288, 17912, 19230, 13052, 72333, 223254, 13138, 27205, 13424	3873	77	19662	1.912	0.401107	0.00880023	0.757555
GOTERM_CC_DIRECT	GO:0030136~clathrin-coated vesicle	24	0.561798	0.000479845	13132, 98402, 228545, 56470, 218035, 71732, 277463, 15194, 22318, 22319, 269774, 18222, 77573, 170625, 320634, 13858, 16971, 29816, 11765, 66616, 231717, 67300, 108800, 107767	3873	59	19662	2.06509	0.403071	0.00870692	0.762391
UP_KEYWORDS	GTPase activation	48	1.1236	0.000504858	12662, 69710, 69601, 110351, 12663, 232906, 243362, 11856, 14270, 108699, 216963, 14567, 14569, 109934, 98366, 103724, 67231, 218397, 17925, 235633, 22084, 66687, 213522, 239027, 212285, 19415, 209478, 213990, 100855, 223754, 277854, 380711, 108903, 26431, 56784, 228850, 71435, 224617, 57915, 71709, 245638, 14570, 13196, 241694, 77038, 544817, 233204, 66691	4104	163	22680	1.62738	0.207687	0.00294248	0.716316
GOTERM_BP_DIRECT	GO:0035264~multicellular organism growth	41	0.959738	0.000505624	21416, 74386, 192119, 11835, 107503, 70661, 12192, 15402, 20496, 11518, 56717, 12577, 12540, 319817, 217325, 24075, 21357, 22589, 109901, 56334, 19944, 19401, 81004, 22590, 77087, 14534, 333654, 14183, 18004, 319757, 15242, 14571, 231051, 13360, 74493, 22764, 71371, 17979, 216527, 666642, 57295	3656	120	18082	1.68983	0.970025	0.0510025	0.990675
UP_KEYWORDS	Guanine-nucleotide releasing factor	41	0.959738	0.000510897	231874, 223435, 22325, 230098, 52666, 320560, 268739, 16800, 105841, 192236, 78255, 53972, 109934, 72121, 103724, 50753, 330662, 75547, 19347, 54126, 242406, 241308, 207212, 234353, 75974, 19418, 230972, 219140, 320292, 19730, 57257, 102098, 27414, 223254, 54324, 110596, 19157, 99371, 19159, 232227, 66691	4104	133	22680	1.7036	0.20989	0.00294046	0.724854
GOTERM_CC_DIRECT	GO:0032580~Golgi cisterna membrane	27	0.632022	0.000514248	67549, 218271, 69710, 56386, 74241, 67883, 76025, 18220, 216344, 66629, 56334, 234356, 56375, 56336, 18739, 20443, 64436, 14594, 76899, 19070, 100910, 53418, 78752, 269682, 235574, 66111, 99412	3873	70	19662	1.95815	0.424755	0.00917365	0.816842
UP_KEYWORDS	Myristate	50	1.17041	0.000526164	18747, 18749, 56297, 19043, 19042, 66075, 212880, 71361, 67974, 319263, 66700, 14677, 223601, 11861, 67484, 14679, 66606, 110265, 56442, 208982, 208092, 19058, 14252, 71835, 71900, 19092, 75869, 70231, 195018, 56327, 109754, 233805, 22612, 12879, 238386, 17096, 75423, 11350, 105352, 11843, 11842, 11841, 17237, 13518, 29864, 170737, 20116, 70999, 19079, 100434	4104	172	22680	1.60649	0.215435	0.00299089	0.74644
GOTERM_CC_DIRECT	GO:0005770~late endosome	43	1.00655	0.000527909	228545, 66552, 15944, 69596, 268445, 78781, 231440, 15975, 17281, 77573, 74718, 12725, 15481, 104799, 17966, 11891, 109905, 22041, 66700, 68038, 68365, 94178, 218035, 320292, 12752, 71732, 27008, 68942, 15194, 77480, 230249, 26396, 11979, 26413, 14609, 11977, 19334, 54342, 26417, 69091, 26395, 20318, 16784	3873	131	19662	1.66639	0.433145	0.0092626	0.838455
GOTERM_BP_DIRECT	GO:0045454~cell redox homeostasis	26	0.608614	0.000533524	72736, 26926, 109815, 73723, 66866, 50527, 14782, 104009, 93692, 11792, 26462, 21672, 52892, 54683, 67475, 106200, 66958, 98258, 53382, 69367, 18024, 76299, 14629, 30926, 69672, 67988	3656	65	18082	1.97834	0.975301	0.0529715	1.04507
UP_KEYWORDS	Coated pit	20	0.468165	0.000534654	13132, 98402, 13430, 71770, 22359, 269774, 13043, 11772, 74325, 17920, 101490, 320634, 13858, 16971, 108012, 13854, 252903, 67300, 109689, 67489	4104	49	22680	2.25564	0.218501	0.00300208	0.758441
GOTERM_BP_DIRECT	GO:0006895~Golgi to endosome transport	11	0.257491	0.000536001	226541, 68365, 11781, 107338, 13858, 210148, 70028, 78885, 67074, 22134, 22135	3656	17	18082	3.20025	0.975721	0.0524603	1.0499
GOTERM_CC_DIRECT	GO:0005764~lysosome	91	2.13015	0.000539843	11735, 231874, 68441, 228545, 15944, 15114, 67111, 66881, 214597, 69596, 18010, 12333, 80877, 21929, 15975, 77573, 17281, 69660, 22084, 11421, 54598, 229445, 20955, 81003, 67739, 110173, 68365, 14184, 218035, 12751, 12752, 71732, 277854, 192654, 73689, 252972, 54170, 75612, 12514, 14628, 14387, 19156, 11432, 17159, 71900, 66552, 74919, 16563, 64138, 78781, 12492, 19025, 56717, 208795, 24017, 7471…	3873	331	19662	1.3957	0.440375	0.00931901	0.857333
GOTERM_CC_DIRECT	GO:0031252~cell leading edge	23	0.53839	0.000557486	12488, 11350, 20874, 77300, 14107, 17886, 18472, 83431, 269774, 29875, 22631, 57748, 11977, 107338, 192897, 217866, 99167, 226751, 13191, 192197, 231637, 19303, 74117	3873	56	19662	2.08507	0.450894	0.00947018	0.885236
GOTERM_CC_DIRECT	GO:0043209~myelin sheath	58	1.35768	0.000569183	20740, 17988, 11461, 14645, 12859, 68585, 12858, 233870, 14433, 12330, 16440, 20910, 67003, 21672, 13660, 269523, 11946, 18571, 17449, 17448, 14828, 22186, 12799, 12349, 14862, 20916, 22350, 236539, 235339, 12716, 78925, 67300, 66945, 227753, 22153, 22190, 14567, 108123, 14569, 20655, 15481, 12540, 109905, 13063, 28080, 11928, 17967, 18102, 18103, 14697, 338367, 72900, 22334, 14751, 56044, 11931,…	3873	192	19662	1.53358	0.45776	0.00951763	0.90373
GOTERM_MF_DIRECT	GO:0042393~histone binding	42	0.983146	0.00056955	114741, 233726, 21951, 99890, 97114, 212427, 268448, 21372, 74112, 18148, 319151, 13163, 54124, 53890, 319150, 244059, 192197, 319154, 22589, 81004, 235441, 101685, 66403, 67772, 209200, 20586, 15077, 110052, 260423, 319149, 319148, 66423, 22385, 381280, 27223, 20926, 58523, 67155, 109331, 228880, 17975, 192285	3542	124	17446	1.6683	0.704024	0.0197608	0.98224
SMART	SM00322:KH	18	0.421348	0.000575303	66249, 15387, 14265, 110611, 19317, 22668, 237400, 72640, 81702, 13992, 11640, 319765, 59093, 108797, 83675, 108857, 20218, 52705	2120	38	10425	2.32932	0.320715	0.0379333	0.859385
GOTERM_CC_DIRECT	GO:0005759~mitochondrial matrix	57	1.33427	0.000578174	66885, 68332, 75593, 56248, 545725, 17210, 67267, 110616, 83945, 73078, 66072, 66071, 75387, 57837, 15107, 68346, 17448, 11669, 17714, 57320, 18293, 17713, 192166, 70560, 67041, 21915, 56451, 66254, 78038, 665563, 107029, 20416, 74241, 11655, 381314, 14660, 70120, 14661, 234309, 11409, 66108, 12974, 71911, 171210, 15360, 56357, 110446, 69367, 11640, 71807, 11364, 224481, 12189, 52538, 18563, 1804…	3873	188	19662	1.53921	0.462978	0.00951928	0.917945
UP_SEQ_FEATURE	domain:Actin-binding	10	0.234082	0.000620447	20742, 18810, 11426, 68794, 109711, 286940, 192176, 13518, 94040, 13405	3835	14	18012	3.35481	0.989173	0.19387	1.22051
UP_KEYWORDS	Flavoprotein	40	0.93633	0.000629034	52815, 66885, 26926, 66881, 71916, 50527, 266690, 12952, 14782, 70358, 109754, 18126, 11409, 66108, 104009, 26462, 71361, 67475, 18105, 54391, 56357, 14263, 72017, 229211, 67096, 78797, 11364, 210009, 17161, 103711, 240334, 11761, 14571, 192166, 56749, 235169, 19193, 66948, 66945, 11430	4104	130	22680	1.7004	0.251793	0.00348879	0.891769
GOTERM_BP_DIRECT	GO:0048661~positive regulation of smooth muscle cell proliferation	30	0.702247	0.000632668	22402, 59027, 17869, 12159, 15251, 20416, 56717, 108655, 27401, 15357, 21817, 14682, 18591, 208727, 54598, 22034, 22339, 71785, 15200, 14083, 14183, 13653, 108058, 19017, 20846, 20312, 16179, 18750, 16476, 20841	3656	80	18082	1.85469	0.987586	0.060774	1.23812
KEGG_PATHWAY	mmu04014:Ras signaling pathway	70	1.63858	0.000640818	18747, 17311, 18749, 26420, 18806, 18805, 218397, 234779, 14784, 13712, 19697, 19418, 23797, 19415, 18706, 71785, 14184, 14183, 13636, 16337, 214230, 26396, 26413, 216148, 26417, 26395, 20130, 26419, 100043507, 224105, 53357, 13640, 22341, 11652, 20416, 13836, 66350, 18033, 215449, 23871, 12540, 23872, 12977, 109905, 18591, 14257, 17532, 18590, 11350, 22339, 12675, 19730, 16653, 14164, 14697, 184…	1625	229	7720	1.4522	0.168575	0.0065717	0.847654
GOTERM_CC_DIRECT	GO:0022627~cytosolic small ribosomal subunit	22	0.514981	0.000646533	100043813, 20104, 27370, 20088, 13205, 67097, 66405, 16865, 20084, 75617, 68735, 20116, 27207, 20055, 267019, 54127, 57294, 20054, 20068, 20042, 20044, 67427	3873	53	19662	2.1073	0.501049	0.0104788	1.02595
SMART	SM00508:PostSET	9	0.210674	0.000647141	234135, 107823, 231051, 20937, 18193, 235626, 64707, 208043, 214162	2120	12	10425	3.68809	0.352748	0.0387754	0.966211
GOTERM_MF_DIRECT	GO:0070491~repressing transcription factor binding	16	0.374532	0.000653038	11865, 53975, 21888, 12387, 17869, 15184, 57320, 20481, 21423, 15242, 18045, 12419, 15378, 19697, 12394, 208727	3542	32	17446	2.46273	0.752414	0.0222645	1.12546
INTERPRO	IPR005225:Small GTP-binding protein domain	50	1.17041	0.000659765	19744, 19384, 13494, 14852, 56297, 65967, 19341, 76308, 74194, 59040, 74012, 19340, 57837, 81003, 68365, 69288, 11861, 72065, 20130, 76338, 67042, 67844, 75869, 20624, 11853, 56327, 19329, 242505, 19326, 59021, 224624, 19325, 215449, 12540, 80718, 11891, 109905, 216344, 17532, 75423, 16653, 11843, 11842, 11841, 19335, 19334, 66922, 56044, 19330, 76688	3934	165	20594	1.58633	0.937582	0.0855943	1.22545
GOTERM_BP_DIRECT	GO:0043488~regulation of mRNA stability	14	0.327715	0.00066496	74480, 14265, 22695, 234069, 80912, 80913, 381305, 12193, 12192, 72308, 52502, 26416, 11792, 75553	3656	26	18082	2.66315	0.990078	0.0629066	1.30093
UP_KEYWORDS	Mitosis	69	1.61517	0.000666181	52717, 12626, 72124, 71890, 19384, 22367, 16800, 210766, 226154, 232679, 74112, 170625, 52696, 52563, 68999, 170472, 12488, 66296, 108907, 67203, 17997, 225182, 212514, 214627, 242785, 66440, 22284, 66156, 93687, 100732, 67037, 67300, 99412, 13589, 212307, 21951, 59126, 21749, 75430, 67139, 16563, 66140, 12237, 381318, 68142, 232944, 108911, 50523, 239833, 239122, 30939, 17222, 12450, 26951, 1536…	4104	259	22680	1.47226	0.264505	0.0036506	0.9442
GOTERM_BP_DIRECT	GO:0006396~RNA processing	28	0.655431	0.000670041	328110, 192119, 70047, 24018, 67958, 28088, 14000, 68879, 67332, 56417, 53890, 216345, 66094, 245474, 69163, 67439, 227682, 15387, 231413, 28036, 24127, 66877, 27967, 20823, 66583, 50912, 71990, 72831	3656	73	18082	1.89704	0.990422	0.0625198	1.31081
GOTERM_BP_DIRECT	GO:0001889~liver development	34	0.79588	0.000670368	74244, 17684, 18128, 225631, 12421, 18609, 19697, 24075, 12606, 12394, 18706, 239719, 12808, 19401, 16653, 20586, 110446, 109900, 19089, 11364, 15242, 12611, 140740, 17127, 54342, 14465, 110391, 16476, 78925, 22433, 20683, 57295, 13170, 394436	3656	95	18082	1.77009	0.990444	0.0617194	1.31144
GOTERM_MF_DIRECT	GO:0031435~mitogen-activated protein kinase kinase kinase binding	13	0.304307	0.000681494	22034, 73608, 69601, 106504, 26420, 21423, 12539, 26413, 26398, 26395, 12390, 12540, 26400	3542	23	17446	2.78396	0.767031	0.0228593	1.17422
GOTERM_BP_DIRECT	GO:0032088~negative regulation of NF-kappaB transcription factor activity	26	0.608614	0.000695883	252870, 67490, 69601, 11746, 67245, 73914, 59004, 74256, 671535, 15468, 20186, 21929, 83945, 16179, 66083, 107392, 230594, 230738, 52440, 21672, 68729, 20821, 13078, 66200, 22031, 109689	3656	66	18082	1.94836	0.991995	0.0631558	1.36103
INTERPRO	IPR019787:Zinc finger, PHD-finger	28	0.655431	0.000697246	20591, 71777, 107823, 268448, 214162, 23856, 268281, 17765, 54169, 234135, 18676, 207165, 69188, 21652, 26356, 18193, 213109, 22385, 107932, 231051, 66262, 216848, 228880, 28019, 74164, 244349, 192285, 74322	3934	77	20594	1.90359	0.946686	0.0875399	1.29464
UP_SEQ_FEATURE	mutagenesis site	202	4.72846	0.000724556	18747, 18744, 15944, 94192, 13992, 18844, 20913, 170755, 14470, 13710, 13858, 19347, 18099, 14682, 269523, 252870, 11865, 15531, 69035, 235344, 14673, 26926, 65945, 84092, 53605, 226419, 13836, 57748, 80859, 17261, 80718, 75826, 26407, 17268, 11350, 14083, 50887, 18472, 20466, 64898, 100715, 71562, 17872, 53412, 237860, 192119, 22378, 54353, 18789, 140859, 65964, 18128, 56305, 15258, 15257, 15259…	3835	772	18012	1.22894	0.994935	0.213564	1.42392
GOTERM_MF_DIRECT	GO:0003824~catalytic activity	127	2.97285	0.000762466	52815, 227541, 50790, 64296, 71916, 18641, 50798, 11676, 73744, 22271, 68606, 67003, 20810, 53892, 72947, 15531, 20585, 17025, 26569, 66971, 235674, 20916, 14104, 75612, 246277, 237926, 12716, 14387, 56749, 66307, 216188, 224105, 17159, 14936, 52163, 244672, 13026, 11655, 320685, 15925, 24018, 225467, 13433, 192136, 108682, 15931, 110446, 14081, 433256, 18479, 12183, 18478, 27392, 226409, 56421, …	3542	479	17446	1.30592	0.804072	0.0251473	1.31287
GOTERM_MF_DIRECT	GO:0003924~GTPase activity	63	1.47472	0.00077344	19744, 68441, 15944, 19384, 26905, 14852, 65967, 19341, 233870, 56298, 56055, 14682, 59040, 57837, 81003, 71924, 14677, 213990, 14674, 68365, 11861, 73710, 14679, 13205, 54170, 73991, 20130, 14673, 14670, 67844, 22153, 20624, 13430, 56327, 665155, 214952, 19329, 19326, 59021, 19325, 215449, 56412, 12540, 80718, 11891, 100101806, 216344, 109905, 72726, 213895, 16653, 66067, 170731, 74143, 24067, 3…	3542	209	17446	1.48471	0.808618	0.0251174	1.33165
GOTERM_BP_DIRECT	GO:0008333~endosome to lysosome transport	18	0.421348	0.00078322	66700, 228545, 20615, 218035, 170833, 12591, 71732, 17237, 105841, 67095, 320191, 76959, 77573, 74718, 104799, 14339, 73122, 20955	3656	39	18082	2.2827	0.995633	0.0698878	1.5306
GOTERM_MF_DIRECT	GO:0043130~ubiquitin binding	29	0.678839	0.000786151	76577, 22225, 21749, 12237, 12952, 327900, 15925, 74112, 21929, 68149, 54473, 69181, 18226, 224647, 52440, 215160, 225896, 17966, 54124, 18627, 15507, 103784, 67123, 73711, 70790, 17127, 386649, 68889, 50933	3542	77	17446	1.85505	0.81375	0.0251432	1.3534
GOTERM_BP_DIRECT	GO:0007005~mitochondrion organization	30	0.702247	0.00079766	27377, 67844, 19305, 67472, 18181, 237781, 14004, 13819, 74244, 214952, 83945, 12034, 12390, 12606, 59040, 11545, 16882, 57320, 20520, 15194, 108099, 74143, 19017, 11977, 13052, 26416, 67013, 64704, 216821, 192287	3656	81	18082	1.83179	0.99605	0.0702277	1.55861
GOTERM_BP_DIRECT	GO:0061024~membrane organization	25	0.585206	0.000803033	211446, 12752, 20909, 11652, 17886, 11461, 74244, 228850, 22318, 108099, 57915, 17913, 19341, 69940, 240028, 56044, 12315, 12314, 16568, 29816, 12313, 16569, 241694, 19079, 20619	3656	63	18082	1.96264	0.996194	0.0697986	1.56903
GOTERM_CC_DIRECT	GO:0000922~spindle pole	36	0.842697	0.000819773	21951, 59126, 18286, 59125, 16563, 101706, 210766, 50523, 73847, 78748, 18226, 106021, 26951, 17997, 12387, 320209, 71968, 52653, 68617, 233276, 382406, 19053, 12316, 104943, 12315, 18080, 12314, 26416, 12313, 16151, 74187, 67655, 13191, 99412, 259279, 51885	3873	106	19662	1.72416	0.585887	0.0130723	1.29918
UP_KEYWORDS	Acyltransferase	49	1.147	0.000850087	70546, 53627, 107146, 67216, 12593, 503610, 66980, 11655, 70646, 328572, 12894, 55979, 20280, 54169, 28169, 14732, 228136, 99010, 72881, 21817, 320150, 11907, 98956, 14534, 72117, 14792, 192654, 110446, 69035, 235674, 67877, 14104, 235339, 54342, 231051, 113868, 217127, 72085, 66176, 52538, 67469, 77805, 70999, 17977, 269252, 244349, 17979, 70605, 67800	4104	171	22680	1.58356	0.324334	0.00460181	1.20339
UP_SEQ_FEATURE	transit peptide:Mitochondrion	136	3.18352	0.000860209	52815, 66885, 66377, 75597, 545725, 14782, 70047, 72416, 12859, 12858, 12857, 76187, 26462, 67003, 52892, 24071, 56199, 230649, 75387, 66576, 75805, 11946, 66387, 68346, 11669, 17714, 229211, 228026, 230027, 66407, 20916, 17713, 18293, 69923, 14571, 433806, 235339, 237926, 12716, 192166, 68735, 56749, 67013, 17993, 70560, 67041, 68836, 26926, 66043, 14004, 11655, 381760, 80907, 217057, 14732, 699…	3835	496	18012	1.28782	0.998118	0.238786	1.68836
UP_KEYWORDS	Alternative initiation	24	0.561798	0.00086739	227753, 667118, 19267, 22339, 12266, 11545, 54401, 14815, 15275, 14782, 110265, 20416, 20280, 17246, 108655, 14465, 54126, 54683, 12608, 12589, 18041, 107589, 12606, 14194	4104	66	22680	2.00957	0.329707	0.00464083	1.22775
GOTERM_BP_DIRECT	GO:0055114~oxidation-reduction process	171	4.00281	0.000868106	12662, 66885, 52815, 66375, 12663, 66377, 66881, 71916, 56295, 14782, 70358, 20249, 76650, 93692, 15357, 76187, 26462, 67003, 211488, 71361, 66576, 11668, 66609, 57357, 11669, 72017, 58911, 77422, 58810, 69675, 229211, 110265, 17161, 18293, 14104, 14571, 67530, 192970, 237926, 192166, 68736, 56749, 67014, 17993, 19682, 216188, 17991, 77035, 72736, 15488, 14218, 67044, 26926, 97820, 17721, 14567, …	3656	676	18082	1.25109	0.997577	0.0743111	1.69515
GOTERM_CC_DIRECT	GO:0010008~endosome membrane	40	0.93633	0.0008715	11736, 74104, 70358, 20416, 231440, 22201, 216190, 170625, 12728, 76959, 11776, 53599, 69660, 28084, 266781, 66105, 13660, 330192, 224705, 67739, 21871, 142980, 218035, 235567, 27008, 68059, 252972, 73218, 66905, 17912, 12514, 19335, 19334, 67804, 54342, 68299, 11766, 208092, 54637, 106039	3873	122	19662	1.66449	0.608305	0.0136888	1.38062
INTERPRO	IPR003595:Protein-tyrosine phosphatase, catalytic	24	0.561798	0.000897967	19258, 19249, 19267, 105352, 19244, 19280, 19245, 19255, 19268, 19243, 19250, 77116, 53332, 19271, 19272, 24000, 219135, 19274, 104831, 545622, 319939, 218232, 240672, 19211	3934	63	20594	1.99424	0.977082	0.108116	1.66439
GOTERM_BP_DIRECT	GO:0042254~ribosome biogenesis	32	0.749064	0.000912526	67134, 27993, 225215, 69663, 94066, 66181, 75619, 20935, 14000, 102462, 67459, 56412, 67973, 54127, 52705, 245474, 213895, 100608, 57837, 78581, 72181, 13205, 106298, 52530, 59050, 30877, 14300, 20084, 55989, 67014, 72831, 14670	3656	89	18082	1.77828	0.99822	0.0770152	1.78115
INTERPRO	IPR008942:ENTH/VHS	14	0.327715	0.000918039	224432, 56324, 75137, 21968, 27967, 225283, 67958, 20844, 29816, 216810, 13854, 13855, 106583, 106039	3934	28	20594	2.61744	0.978938	0.10733	1.70129
GOTERM_CC_DIRECT	GO:0010494~cytoplasmic stress granule	17	0.39794	0.000918535	14265, 21841, 22695, 217980, 80912, 13665, 80913, 381305, 67070, 13205, 104721, 21843, 20239, 19653, 54633, 29819, 53872	3873	37	19662	2.33253	0.627634	0.0142151	1.45462
UP_KEYWORDS	Wnt signaling pathway	50	1.17041	0.000920445	53627, 26941, 207742, 13000, 235497, 71268, 226154, 59004, 22083, 29811, 12995, 11426, 12054, 17847, 67974, 18099, 76281, 22422, 54624, 68151, 67772, 12388, 12387, 360216, 15242, 74256, 20729, 74493, 93687, 30838, 22402, 21951, 21416, 21888, 21887, 75723, 21886, 16973, 103583, 16974, 12234, 57265, 75826, 14368, 13132, 11789, 68031, 214498, 13728, 104318	4104	176	22680	1.56998	0.345917	0.00486766	1.30239
GOTERM_BP_DIRECT	GO:0031047~gene silencing by RNA	22	0.514981	0.000923251	14265, 104625, 52846, 192119, 233833, 68092, 231464, 217351, 67276, 234594, 236511, 18983, 19653, 29806, 72068, 230594, 76793, 56417, 213988, 239528, 21357, 17454	3656	53	18082	2.05299	0.998348	0.0769495	1.8019
GOTERM_MF_DIRECT	GO:0032947~protein complex scaffold	20	0.468165	0.000926934	26941, 233833, 14924, 15166, 100986, 11640, 234594, 99470, 13383, 67451, 75739, 230249, 26396, 66075, 12421, 52357, 75547, 12390, 211652, 71718	3542	46	17446	2.14151	0.862176	0.0291456	1.59393
INTERPRO	IPR001849:Pleckstrin homology domain	72	1.68539	0.000930845	22325, 20742, 19878, 52666, 54353, 16800, 78255, 213498, 18806, 18805, 218397, 75547, 234779, 76303, 100273, 226751, 19418, 23797, 19415, 75292, 213990, 57257, 114255, 68018, 26936, 319934, 384783, 102098, 71435, 54324, 13196, 110596, 20648, 19157, 19159, 21664, 69710, 223435, 69601, 230098, 13430, 268739, 11652, 241075, 53972, 109934, 16561, 216190, 227333, 20650, 217866, 20166, 54126, 241308, 2…	3934	262	20594	1.43859	0.980043	0.105807	1.72483
KEGG_PATHWAY	mmu05220:Chronic myeloid leukemia	28	0.655431	0.000964088	15182, 17869, 11652, 20416, 17246, 21812, 14784, 18033, 12402, 19697, 12394, 23797, 20850, 12575, 18706, 11350, 12675, 16653, 12929, 17128, 26396, 216148, 26413, 242705, 26417, 16150, 26395, 16151	1625	72	7720	1.84752	0.242545	0.00953328	1.27274
GOTERM_MF_DIRECT	GO:0005154~epidermal growth factor receptor binding	16	0.374532	0.000974331	11839, 22325, 22038, 11843, 216616, 69150, 15200, 57257, 20416, 20239, 21802, 67804, 22612, 70294, 14784, 12505	3542	33	17446	2.3881	0.875464	0.0301702	1.67479
GOTERM_MF_DIRECT	GO:0018024~histone-lysine N-methyltransferase activity	16	0.374532	0.000974331	107823, 18193, 214162, 84505, 17283, 234135, 239122, 231051, 110147, 20937, 192195, 14055, 69188, 235626, 64707, 208043	3542	33	17446	2.3881	0.875464	0.0301702	1.67479
GOTERM_MF_DIRECT	GO:0003730~mRNA 3'-UTR binding	22	0.514981	0.000975742	15387, 52477, 14265, 22695, 237400, 80912, 56275, 66870, 80913, 230908, 381305, 319765, 19826, 12193, 12192, 12972, 19653, 74326, 109331, 52502, 230738, 56449	3542	53	17446	2.04453	0.875839	0.029782	1.67719
GOTERM_BP_DIRECT	GO:0060996~dendritic spine development	11	0.257491	0.000987973	14265, 70584, 50790, 11843, 231380, 68166, 17974, 14270, 18479, 216963, 224105	3656	18	18082	3.02246	0.998946	0.0811473	1.92706
UP_KEYWORDS	Growth regulation	21	0.491573	0.00100698	56397, 240514, 216233, 22401, 69601, 71777, 21761, 15364, 13560, 22193, 20416, 209224, 67296, 21812, 216858, 192157, 17984, 66647, 224105, 56456, 73247	4104	55	22680	2.11005	0.37152	0.00526395	1.42401
GOTERM_CC_DIRECT	GO:0016023~cytoplasmic, membrane-bounded vesicle	47	1.10019	0.0010198	56470, 11736, 15114, 72027, 72296, 18010, 16800, 192236, 12212, 78885, 80877, 11772, 170755, 11519, 104831, 227333, 18222, 15463, 17920, 19326, 170625, 68607, 235633, 104799, 266781, 75826, 329416, 22041, 66700, 227743, 68151, 78405, 14183, 15194, 13518, 230249, 17913, 11979, 13885, 12064, 214459, 66616, 72183, 99371, 21664, 58175, 109689	3873	151	19662	1.58016	0.666076	0.015547	1.61377
GOTERM_MF_DIRECT	GO:0004521~endoribonuclease activity	11	0.257491	0.00102185	14000, 11792, 52898, 192119, 230738, 103677, 67619, 223642, 212442, 54451, 239528	3542	18	17446	3.01001	0.8875	0.0307294	1.75578
GOTERM_MF_DIRECT	GO:0008327~methyl-CpG binding	11	0.257491	0.00102185	17257, 114565, 17190, 71735, 13877, 17191, 66511, 13433, 70465, 75580, 15469	3542	18	17446	3.01001	0.8875	0.0307294	1.75578
KEGG_PATHWAY	mmu04151:PI3K-Akt signaling pathway	99	2.31742	0.00103433	19744, 17311, 20104, 17210, 20181, 12913, 170755, 14784, 16403, 22084, 19697, 23797, 226849, 71785, 14184, 12125, 14183, 16337, 83490, 26987, 100043507, 19211, 109333, 14936, 13685, 53978, 17869, 11652, 13836, 192897, 12977, 18591, 51792, 18590, 16653, 12675, 54401, 14083, 14164, 21898, 14697, 18654, 59032, 12189, 16150, 16151, 16451, 14600, 74370, 16453, 17246, 22631, 15975, 19651, 11909, 12575,…	1625	351	7720	1.33996	0.25773	0.00988556	1.36489
GOTERM_BP_DIRECT	GO:0007029~endoplasmic reticulum organization	14	0.327715	0.00104658	70361, 19305, 227648, 66183, 68018, 15194, 240832, 73991, 109168, 66890, 56298, 56491, 67023, 12390	3656	27	18082	2.56451	0.999298	0.0847511	2.04026
GOTERM_CC_DIRECT	GO:0031902~late endosome membrane	31	0.725655	0.00105037	228545, 71900, 15944, 66552, 353258, 69596, 52348, 331004, 107305, 77573, 18805, 24017, 74718, 12725, 100273, 76205, 330192, 66371, 20955, 66700, 11749, 94178, 218035, 71732, 18174, 27008, 73711, 53612, 68942, 208092, 16784	3873	88	19662	1.78838	0.676884	0.015786	1.66177
GOTERM_BP_DIRECT	GO:0050731~positive regulation of peptidyl-tyrosine phosphorylation	35	0.819288	0.00105684	19229, 11839, 17311, 233328, 13640, 18186, 16800, 22341, 56717, 16878, 218397, 22612, 56716, 12491, 12505, 12390, 18591, 17096, 192656, 11350, 22339, 14184, 15200, 21682, 21898, 13636, 16412, 21802, 11600, 11603, 12484, 78757, 14600, 224105, 11606	3656	101	18082	1.71391	0.999346	0.0845598	2.06006
INTERPRO	IPR003034:SAP domain	12	0.280899	0.00105968	66118, 224903, 68693, 229615, 67500, 66660, 67276, 110052, 59004, 224902, 56215, 239719	3934	22	20594	2.85539	0.988393	0.116428	1.96132
KEGG_PATHWAY	mmu05202:Transcriptional misregulation in cancer	53	1.24064	0.00110654	107823, 15182, 17132, 20181, 20185, 17246, 17283, 16480, 12053, 13714, 319151, 19697, 319150, 72949, 12575, 319154, 19401, 13207, 15242, 21423, 50528, 14011, 20683, 17355, 97114, 21912, 17869, 233908, 214162, 80859, 18033, 12444, 12608, 17268, 12606, 56458, 66629, 12394, 18590, 140780, 64144, 70439, 14083, 15364, 15077, 260423, 319149, 56312, 20466, 319148, 104156, 18514, 16599	1625	166	7720	1.51681	0.273022	0.0102331	1.45952
UP_KEYWORDS	Stress response	26	0.608614	0.00110801	69601, 18415, 100037258, 56295, 69573, 19652, 12406, 15481, 16588, 231659, 26400, 15525, 15507, 15499, 227743, 80888, 57320, 22218, 192160, 73086, 26398, 17872, 26399, 26416, 230738, 22433	4104	75	22680	1.91579	0.400151	0.00572599	1.56585
GOTERM_CC_DIRECT	GO:0030897~HOPS complex	9	0.210674	0.00111403	320191, 228545, 77573, 218035, 170833, 67727, 71732, 104799, 14339	3873	13	19662	3.51463	0.69828	0.0165047	1.76165
GOTERM_CC_DIRECT	GO:0016580~Sin3 complex	9	0.210674	0.00111403	20185, 56306, 12995, 15182, 21761, 268448, 71954, 20467, 20466	3873	13	19662	3.51463	0.69828	0.0165047	1.76165
GOTERM_CC_DIRECT	GO:0005786~signal recognition particle, endoplasmic reticulum targeting	7	0.163858	0.0011263	24067, 27058, 66661, 100101806, 665155, 20813, 217337	3873	8	19662	4.4421	0.702237	0.0164584	1.78089
INTERPRO	IPR000961:AGC-kinase, C-terminal	21	0.491573	0.00118519	18747, 263803, 19878, 19092, 18749, 11652, 50523, 106504, 170755, 232533, 73086, 18754, 17776, 18750, 217866, 226751, 20112, 58988, 20111, 23797, 109333	3934	53	20594	2.0742	0.993155	0.126031	2.19119
INTERPRO	IPR018200:Peptidase C19, ubiquitin carboxyl-terminal hydrolase 2, conserved site	21	0.491573	0.00118519	252870, 235441, 22225, 74996, 84092, 22224, 22217, 71472, 22284, 74256, 227334, 74112, 76179, 77593, 74841, 329908, 230484, 100756, 17847, 216825, 236733	3934	53	20594	2.0742	0.993155	0.126031	2.19119
GOTERM_MF_DIRECT	GO:0000978~RNA polymerase II core promoter proximal region sequence-specific DNA binding	98	2.29401	0.00119031	14815, 11461, 226442, 12913, 20186, 13710, 13712, 13713, 19697, 19698, 17984, 21425, 20588, 20587, 20586, 20585, 16478, 66970, 14283, 12224, 14284, 60611, 18027, 18028, 21423, 22282, 20787, 20788, 14011, 217166, 16476, 17536, 21418, 18181, 21416, 17869, 17864, 15402, 328572, 17261, 12879, 12608, 12606, 17268, 15499, 57376, 21685, 21406, 319758, 22661, 236511, 17876, 67367, 51788, 22724, 18514, 15…	3542	359	17446	1.34456	0.921544	0.0352131	2.04244
KEGG_PATHWAY	mmu04150:mTOR signaling pathway	24	0.561798	0.00122096	19744, 13685, 68441, 20104, 11652, 54170, 26413, 56717, 26417, 56716, 18750, 16150, 69008, 22084, 26987, 12283, 20112, 58988, 20111, 78757, 23797, 19211, 74370, 18706	1625	59	7720	1.93252	0.296616	0.0109352	1.60932
UP_KEYWORDS	Protein phosphatase	39	0.912921	0.00125368	19267, 19249, 67181, 237860, 19244, 19280, 19245, 19268, 19243, 56291, 67881, 19043, 545622, 104831, 19042, 68606, 53892, 240672, 79560, 231637, 67603, 19258, 105352, 19255, 231571, 52468, 19250, 19271, 66461, 19272, 24000, 19274, 67444, 19053, 218232, 67655, 19056, 19211, 19055	4104	130	22680	1.65789	0.439153	0.00640503	1.76999
INTERPRO	IPR011011:Zinc finger, FYVE/PHD-type	42	0.983146	0.00126307	20591, 319740, 71777, 11736, 107823, 68166, 268448, 171531, 214162, 72008, 23856, 268281, 17765, 54169, 17281, 234135, 18676, 66622, 192195, 207165, 21652, 69188, 83671, 230597, 22589, 26356, 18193, 69368, 213109, 22385, 107932, 228829, 239510, 231051, 66262, 216848, 228880, 28019, 244349, 192285, 80751, 74322	3934	136	20594	1.61665	0.995068	0.13046	2.33359
UP_SEQ_FEATURE	chain:UDP-glucuronosyltransferase 1-6	8	0.187266	0.00127914	394433, 394434, 22236, 394432, 394430, 94284, 394435, 394436	3835	10	18012	3.75739	0.999912	0.322193	2.50077
UP_SEQ_FEATURE	chain:UDP-glucuronosyltransferase 1-9	8	0.187266	0.00127914	394433, 394434, 22236, 394432, 394430, 94284, 394435, 394436	3835	10	18012	3.75739	0.999912	0.322193	2.50077
UP_SEQ_FEATURE	chain:Histone H2A type 2-A	8	0.187266	0.00127914	97114, 15077, 319151, 260423, 319150, 319149, 319148, 319154	3835	10	18012	3.75739	0.999912	0.322193	2.50077
UP_SEQ_FEATURE	chain:Histone H3.2	8	0.187266	0.00127914	97114, 15077, 319151, 260423, 319150, 319149, 319148, 319154	3835	10	18012	3.75739	0.999912	0.322193	2.50077
UP_SEQ_FEATURE	chain:UDP-glucuronosyltransferase 1-2	8	0.187266	0.00127914	394433, 394434, 22236, 394432, 394430, 94284, 394435, 394436	3835	10	18012	3.75739	0.999912	0.322193	2.50077
UP_SEQ_FEATURE	chain:UDP-glucuronosyltransferase 1-1	8	0.187266	0.00127914	394433, 394434, 22236, 394432, 394430, 94284, 394435, 394436	3835	10	18012	3.75739	0.999912	0.322193	2.50077
UP_SEQ_FEATURE	chain:UDP-glucuronosyltransferase 1-7C	8	0.187266	0.00127914	394433, 394434, 22236, 394432, 394430, 94284, 394435, 394436	3835	10	18012	3.75739	0.999912	0.322193	2.50077
UP_KEYWORDS	Tyrosine-protein kinase	35	0.819288	0.00127959	19229, 213452, 19106, 230661, 226419, 545622, 13836, 12305, 69181, 244418, 22612, 26400, 14257, 17096, 11350, 14184, 21682, 14083, 14183, 12750, 16337, 18004, 22385, 26396, 26397, 26398, 26399, 13548, 13846, 26395, 12988, 16451, 13841, 244895, 16453	4104	113	22680	1.71169	0.445821	0.00646546	1.80626
SMART	SM00317:SET	17	0.39794	0.00130004	107823, 18193, 214162, 84505, 110593, 234135, 72895, 239122, 231051, 110147, 20937, 192195, 14055, 69188, 235626, 64707, 208043	2120	37	10425	2.25937	0.582802	0.0702592	1.93218
GOTERM_BP_DIRECT	GO:0021955~central nervous system neuron axonogenesis	7	0.163858	0.00130302	232906, 14083, 110596, 18750, 74244, 19211, 83431	3656	8	18082	4.32761	0.999882	0.102055	2.53411
KEGG_PATHWAY	mmu00040:Pentose and glucuronate interconversions	17	0.39794	0.00132957	22238, 243085, 22236, 68631, 11669, 58810, 394433, 394434, 231396, 394432, 102448, 394430, 216558, 66646, 94284, 394435, 394436	1625	36	7720	2.24342	0.318304	0.0115441	1.75131
GOTERM_MF_DIRECT	GO:0008312~7S RNA binding	7	0.163858	0.00133322	24067, 27058, 66661, 100101806, 665155, 20813, 217337	3542	8	17446	4.30978	0.942213	0.0388234	2.28499
UP_KEYWORDS	Ribosome biogenesis	22	0.514981	0.00134213	57837, 67134, 27993, 78581, 225215, 72181, 13205, 69663, 66181, 75619, 52530, 59050, 14300, 14000, 55989, 67459, 102462, 67973, 67014, 52705, 245474, 72831	4104	60	22680	2.02632	0.461592	0.00670718	1.89377
GOTERM_BP_DIRECT	GO:0000422~mitophagy	16	0.374532	0.00135878	76559, 72018, 19017, 67841, 12421, 100756, 11793, 66615, 74781, 67391, 54636, 74244, 93739, 57436, 666468, 67006	3656	34	18082	2.32746	0.99992	0.105004	2.64118
INTERPRO	IPR016197:Chromo domain-like	14	0.327715	0.00137528	67772, 21761, 12593, 107932, 30951, 504193, 216848, 20937, 12412, 12419, 109151, 244059, 64707, 94246	3934	29	20594	2.52718	0.996925	0.137841	2.53839
GOTERM_CC_DIRECT	GO:0031307~integral component of mitochondrial outer membrane	12	0.280899	0.00138278	12894, 72018, 74104, 12018, 24071, 67749, 67391, 68350, 59040, 67952, 223696, 214952	3873	22	19662	2.7691	0.774068	0.0199009	2.18225
KEGG_PATHWAY	mmu04912:GnRH signaling pathway	32	0.749064	0.00141194	19229, 18747, 18749, 26420, 18806, 18805, 11515, 14784, 16440, 13712, 17387, 12540, 26407, 14682, 26400, 16653, 15200, 108058, 26396, 26413, 26397, 26398, 26399, 12315, 26417, 12314, 26416, 18750, 12313, 26395, 16476, 26419	1625	88	7720	1.72755	0.334308	0.0118971	1.85887
UP_KEYWORDS	FAD	36	0.842697	0.00144517	52815, 66885, 26926, 66881, 50527, 266690, 12952, 14782, 70358, 109754, 18126, 11409, 66108, 104009, 26462, 71361, 67475, 18105, 56357, 14263, 72017, 229211, 78797, 67096, 11364, 210009, 17161, 240334, 11761, 14571, 192166, 235169, 19193, 66948, 66945, 11430	4104	118	22680	1.68599	0.486602	0.00714322	2.03776
UP_KEYWORDS	TPR repeat	42	0.983146	0.00144837	19305, 72656, 71919, 14155, 100037258, 102774, 240263, 101869, 234875, 68121, 74838, 67955, 22083, 56717, 28185, 104831, 52563, 66839, 70551, 74764, 65973, 18451, 72747, 18452, 14229, 67738, 192653, 70387, 73668, 108155, 217232, 271564, 213081, 66736, 69863, 66827, 22129, 217449, 75516, 237500, 67120, 72354	4104	144	22680	1.61184	0.48736	0.00708311	2.04224
GOTERM_CC_DIRECT	GO:0005667~transcription factor complex	74	1.73221	0.00145457	15182, 15395, 13819, 21372, 15251, 107503, 74838, 238317, 20185, 22632, 26754, 19651, 77987, 13559, 19650, 19697, 14238, 21677, 11865, 21425, 11863, 67673, 14536, 100683, 11906, 12387, 16478, 56406, 20481, 21423, 17126, 17128, 17127, 17258, 18771, 18986, 242705, 17129, 29806, 16476, 22601, 67014, 14245, 15370, 21418, 18181, 21416, 66213, 56275, 55927, 15273, 328572, 11792, 15405, 20220, 23871, 15…	3873	267	19662	1.40702	0.790871	0.0206479	2.29432
GOTERM_MF_DIRECT	GO:0003700~transcription factor activity, sequence-specific DNA binding	216	5.05618	0.00146468	241944, 22770, 22775, 22678, 69020, 17684, 20181, 226442, 20185, 20186, 13710, 21833, 13712, 13713, 13714, 14885, 24075, 239719, 21425, 11865, 320799, 11863, 14283, 14284, 12224, 60611, 21423, 22282, 15437, 20926, 245174, 20787, 20788, 71375, 232878, 74164, 21418, 21416, 27081, 21807, 17869, 55927, 432769, 194655, 22654, 74570, 328572, 15402, 15400, 17261, 56220, 12608, 12606, 56381, 21406, 22661…	3542	883	17446	1.20487	0.956383	0.0420008	2.50761
GOTERM_BP_DIRECT	GO:0000184~nuclear-transcribed mRNA catabolic process, nonsense-mediated decay	15	0.351124	0.00148253	229512, 68092, 14852, 19826, 66441, 269037, 192160, 319618, 225363, 16341, 68134, 103677, 16589, 50912, 17149	3656	31	18082	2.39315	0.999966	0.11276	2.87842
GOTERM_MF_DIRECT	GO:0000049~tRNA binding	21	0.491573	0.0014842	74455, 98685, 73681, 212528, 72181, 67667, 234734, 19988, 67097, 233189, 381314, 70047, 65967, 27267, 70120, 13722, 69684, 68736, 17299, 229317, 216443	3542	51	17446	2.02813	0.958168	0.0419863	2.54064
GOTERM_CC_DIRECT	GO:0001725~stress fiber	25	0.585206	0.00149286	226251, 109711, 286940, 17886, 11461, 18951, 171531, 18826, 208846, 104027, 231830, 59069, 19303, 16202, 208431, 14083, 22330, 26936, 13518, 67938, 77113, 213019, 72333, 22003, 107589	3873	67	19662	1.89429	0.799317	0.0209102	2.35405
GOTERM_BP_DIRECT	GO:0010976~positive regulation of neuron projection development	44	1.02996	0.00151415	19229, 227541, 69601, 232906, 15114, 70620, 20720, 52163, 140570, 18010, 12159, 234593, 56320, 56717, 16878, 67998, 23965, 109905, 18102, 13405, 17096, 15507, 12396, 18103, 107035, 15387, 19317, 17973, 14828, 18024, 16412, 64436, 23999, 106298, 13803, 77480, 69981, 11504, 16150, 11881, 74187, 269254, 12484, 13728	3656	138	18082	1.57694	0.999973	0.113779	2.93894
GOTERM_MF_DIRECT	GO:0017124~SH3 domain binding	39	0.912921	0.00153928	22323, 69601, 30785, 84092, 13430, 76551, 11856, 13992, 14026, 17762, 104015, 330662, 13858, 14784, 11487, 30939, 29816, 74155, 12402, 18571, 17096, 12488, 11350, 19317, 16202, 140580, 22038, 73711, 11491, 20409, 11490, 20402, 212531, 14609, 20218, 18754, 13196, 170835, 544817	3542	118	17446	1.62791	0.96282	0.0429437	2.63374
INTERPRO	IPR004827:Basic-leucine zipper domain	21	0.491573	0.00154871	223922, 21685, 16478, 14283, 17132, 14284, 81703, 18024, 107503, 12611, 12913, 16476, 208647, 18030, 232430, 22433, 12608, 233490, 11909, 12606, 13170	3934	54	20594	2.03578	0.998518	0.150288	2.85413
GOTERM_BP_DIRECT	GO:0042059~negative regulation of epidermal growth factor receptor signaling pathway	10	0.234082	0.00158984	67296, 21418, 69601, 18226, 70294, 19255, 19268, 74155, 12402, 19271	3656	16	18082	3.09115	0.999984	0.117847	3.08368
GOTERM_CC_DIRECT	GO:0005905~clathrin-coated pit	23	0.53839	0.00163503	13132, 98402, 13430, 71770, 22359, 269774, 13043, 11772, 67602, 74325, 101490, 17920, 320634, 13858, 16971, 108012, 29816, 13854, 252903, 67300, 109689, 67489, 22041	3873	60	19662	1.94606	0.8278	0.0225865	2.5755
INTERPRO	IPR023780:Chromo domain	12	0.280899	0.00168276	107932, 30951, 67772, 504193, 216848, 20937, 12412, 12593, 12419, 109151, 64707, 244059	3934	23	20594	2.73124	0.999157	0.158567	3.0975
GOTERM_BP_DIRECT	GO:0043044~ATP-dependent chromatin remodeling	13	0.304307	0.00168344	57376, 107932, 20588, 20587, 67772, 15182, 20586, 13990, 17191, 83796, 93760, 11461, 56456	3656	25	18082	2.57184	0.999992	0.123033	3.26238
INTERPRO	IPR004088:K Homology domain, type 1	19	0.444757	0.00168802	66249, 15387, 14265, 110611, 19317, 22668, 237400, 72640, 81702, 13992, 11640, 319765, 59093, 108797, 83675, 108857, 20218, 52705, 219094	3934	47	20594	2.11623	0.999176	0.155547	3.10705
GOTERM_CC_DIRECT	GO:0030496~midbody	41	0.959738	0.00170368	19249, 84092, 19384, 13430, 108911, 14567, 226154, 72008, 29875, 13877, 16569, 12540, 330192, 66371, 231637, 13852, 66700, 14677, 64009, 98258, 20525, 320292, 12388, 80748, 18739, 320209, 14679, 11744, 14828, 231093, 74256, 68112, 68617, 229285, 12316, 56044, 74187, 67655, 100732, 216805, 109333	3873	130	19662	1.60111	0.840069	0.0232262	2.68225
GOTERM_BP_DIRECT	GO:0042274~ribosomal small subunit biogenesis	11	0.257491	0.00170952	98956, 20935, 20104, 18148, 353258, 20055, 67619, 20088, 54127, 20054, 20068	3656	19	18082	2.86338	0.999993	0.123519	3.31212
GOTERM_BP_DIRECT	GO:0032968~positive regulation of transcription elongation from RNA polymerase II promoter	11	0.257491	0.00170952	22083, 20926, 54624, 68705, 13132, 114741, 26395, 67923, 235497, 214498, 57261	3656	19	18082	2.86338	0.999993	0.123519	3.31212
GOTERM_BP_DIRECT	GO:0061179~negative regulation of insulin secretion involved in cellular response to glucose stimulus	12	0.280899	0.00172995	100039177, 15357, 223527, 75597, 22228, 100189605, 17841, 17840, 100039028, 100038948, 26921, 223775	3656	22	18082	2.69773	0.999994	0.123617	3.35107
SMART	SM00513:SAP	12	0.280899	0.00180536	66118, 224903, 68693, 229615, 67500, 66660, 67276, 110052, 59004, 224902, 56215, 239719	2120	22	10425	2.68225	0.703083	0.089178	2.67377
GOTERM_BP_DIRECT	GO:0010501~RNA secondary structure unwinding	19	0.444757	0.00184673	94213, 53975, 67040, 234733, 13207, 13205, 236511, 104721, 69663, 68278, 27225, 212880, 67997, 71990, 13681, 78394, 13680, 239528, 13682	3656	45	18082	2.08824	0.999997	0.130064	3.57339
GOTERM_BP_DIRECT	GO:0031647~regulation of protein stability	26	0.608614	0.00184885	67702, 70925, 18016, 67955, 19025, 18148, 20677, 15481, 12540, 68350, 252870, 65973, 235441, 16653, 14534, 71732, 22218, 76563, 70790, 71472, 26413, 20787, 22433, 16784, 19211, 57296	3656	70	18082	1.83703	0.999997	0.128898	3.57743
INTERPRO	IPR001683:Phox homologous domain	20	0.468165	0.00185662	14218, 69150, 64652, 170755, 268396, 18806, 67804, 18805, 170625, 74718, 142682, 74479, 227449, 266781, 66616, 72183, 102607, 217463, 18705, 69178	3934	51	20594	2.05289	0.999595	0.166101	3.41231
GOTERM_CC_DIRECT	GO:0005884~actin filament	25	0.585206	0.00188258	228545, 69714, 109711, 56320, 13043, 83945, 18826, 22612, 17925, 75547, 192176, 13144, 74117, 12808, 109624, 71732, 22330, 12345, 22350, 17912, 72333, 102502, 13728, 14701, 27494	3873	68	19662	1.86643	0.868095	0.0253155	2.95997
GOTERM_BP_DIRECT	GO:0006310~DNA recombination	30	0.702247	0.00188992	69714, 21761, 76915, 68142, 75764, 100862258, 19364, 19691, 235134, 22427, 15289, 22632, 227195, 11792, 16588, 66647, 225280, 56456, 19183, 170472, 193838, 67278, 16882, 108138, 67711, 12189, 77622, 269400, 269254, 52864	3656	85	18082	1.74559	0.999998	0.130263	3.6555
GOTERM_BP_DIRECT	GO:0008033~tRNA processing	30	0.702247	0.00188992	212528, 76265, 71916, 70047, 68626, 28088, 107328, 227682, 67106, 98685, 98956, 73681, 15108, 231413, 117109, 68205, 104721, 329504, 233189, 114615, 69786, 229780, 72085, 66926, 78651, 209584, 68736, 20823, 17299, 57773	3656	85	18082	1.74559	0.999998	0.130263	3.6555
GOTERM_MF_DIRECT	GO:0004721~phosphoprotein phosphatase activity	44	1.02996	0.00192131	19267, 19249, 67181, 237860, 19244, 19280, 19245, 19268, 19243, 56291, 67881, 19043, 545622, 104831, 19042, 68606, 53892, 240672, 244416, 79560, 231637, 67603, 19258, 105352, 66525, 19255, 231571, 52468, 19250, 19271, 66461, 19272, 24000, 19274, 67444, 19053, 218232, 67655, 11432, 19056, 19211, 19055, 19058, 53412	3542	139	17446	1.55914	0.983589	0.0526401	3.2772
GOTERM_BP_DIRECT	GO:0006606~protein import into nucleus	24	0.561798	0.00198705	16649, 16648, 233726, 16646, 26356, 19384, 212999, 234865, 66069, 234549, 108989, 15194, 16211, 83946, 20848, 71983, 107939, 18226, 22084, 15481, 19055, 71844, 108705, 68051	3656	63	18082	1.88413	0.999999	0.13515	3.83989
GOTERM_CC_DIRECT	GO:0005777~peroxisome	41	0.959738	0.00199405	15488, 19305, 50790, 66887, 72129, 72479, 15925, 210808, 18126, 20280, 68607, 17117, 67979, 20655, 54683, 68729, 192156, 67528, 19301, 68350, 56535, 14081, 26378, 75734, 18632, 11666, 224824, 18633, 19298, 230676, 235674, 19299, 74043, 107338, 113868, 67420, 72759, 66307, 19193, 171282, 11430	3873	131	19662	1.58889	0.883019	0.0264653	3.13263
INTERPRO	IPR017892:Protein kinase, C-terminal	14	0.327715	0.0020066	170755, 263803, 232533, 73086, 18754, 18750, 11652, 226751, 58988, 20112, 20111, 106504, 109333, 23797	3934	30	20594	2.44294	0.999784	0.174585	3.6831
INTERPRO	IPR000953:Chromo domain/shadow	14	0.327715	0.0020066	20588, 67772, 21761, 12593, 107932, 30951, 504193, 216848, 20937, 12412, 12419, 109151, 244059, 64707	3934	30	20594	2.44294	0.999784	0.174585	3.6831
INTERPRO	IPR000387:Protein-tyrosine/Dual specificity phosphatase	28	0.655431	0.00203527	19249, 19267, 237860, 19244, 19280, 19245, 19268, 19243, 53332, 56291, 545622, 104831, 24018, 240672, 75590, 231637, 67603, 19258, 105352, 19255, 19250, 77116, 19271, 66461, 19272, 24000, 19274, 218232	3934	82	20594	1.78752	0.999809	0.173279	3.73477
UP_KEYWORDS	Lipid metabolism	100	2.34082	0.00203884	66885, 50790, 67216, 74559, 18010, 20249, 15357, 192156, 192654, 72017, 26569, 382030, 235674, 108099, 14104, 20787, 20788, 56442, 170760, 19211, 19210, 106861, 15488, 53357, 20887, 13026, 109754, 70750, 14732, 234309, 114874, 27388, 71949, 67460, 66853, 14081, 433256, 77116, 18472, 66461, 18475, 16889, 20660, 66659, 12189, 64898, 13360, 52538, 67469, 70316, 110611, 114664, 231871, 60527, 53332, …	4104	417	22680	1.32526	0.609709	0.00985495	2.86363
BIOCARTA	m_pdgfPathway:PDGF Signaling Pathway	18	0.421348	0.00210663	13000, 20416, 20848, 20846, 26398, 218397, 12995, 14784, 26417, 13712, 18750, 26395, 16476, 16451, 26419, 20850, 18706, 18590	376	31	1289	1.99056	0.412237	0.124411	2.70576
SMART	SM00404:PTPc_motif	24	0.561798	0.0021167	19258, 19249, 19267, 105352, 19244, 19280, 19245, 19255, 19268, 19243, 19250, 77116, 53332, 19271, 19272, 24000, 219135, 19274, 104831, 545622, 319939, 218232, 240672, 19211	2120	63	10425	1.87332	0.759234	0.0967079	3.12807
GOTERM_CC_DIRECT	GO:0005844~polysome	18	0.421348	0.00212103	76626, 70248, 14265, 20104, 13494, 19989, 233908, 26443, 236511, 22327, 70646, 20239, 22384, 319195, 75617, 231659, 56449, 239528	3873	43	19662	2.12512	0.897974	0.0277861	3.32897
INTERPRO	IPR000571:Zinc finger, CCCH-type	22	0.514981	0.00212669	22695, 212528, 106205, 381305, 53621, 22183, 12193, 78781, 12192, 68276, 233073, 54484, 78455, 52040, 74213, 70579, 75553, 67302, 319817, 223642, 67027, 105559	3934	59	20594	1.95199	0.99987	0.176772	3.89939
GOTERM_BP_DIRECT	GO:0007032~endosome organization	15	0.351124	0.00215025	228545, 319277, 170833, 84092, 69470, 71732, 235567, 68942, 58244, 320191, 19334, 235633, 14339, 231717, 99371	3656	32	18082	2.31836	1	0.144013	4.14897
GOTERM_BP_DIRECT	GO:0043388~positive regulation of DNA binding	15	0.351124	0.00215025	20586, 21898, 17869, 20481, 15258, 328572, 15257, 15259, 59022, 12315, 18609, 12314, 12313, 18102, 57261	3656	32	18082	2.31836	1	0.144013	4.14897
GOTERM_BP_DIRECT	GO:0030032~lamellipodium assembly	15	0.351124	0.00215025	22325, 219140, 226251, 17973, 57257, 50884, 22330, 242687, 12345, 20430, 170736, 17974, 54126, 66629, 19303	3656	32	18082	2.31836	1	0.144013	4.14897
GOTERM_CC_DIRECT	GO:0000974~Prp19 complex	9	0.210674	0.00215147	66642, 53317, 68183, 57905, 28000, 15481, 68592, 67439, 66877	3873	14	19662	3.26358	0.901265	0.0278407	3.37598
KEGG_PATHWAY	mmu04110:Cell cycle	41	0.959738	0.00218454	12572, 71890, 100043674, 15182, 50793, 17869, 12237, 328572, 17217, 17246, 22631, 27401, 30939, 19651, 12444, 52563, 13559, 19650, 17222, 26428, 12577, 12575, 56438, 68999, 11350, 54401, 66440, 217232, 17126, 18393, 17128, 66156, 17127, 242705, 20842, 24061, 20843, 22627, 22628, 211586, 66671	1625	124	7720	1.57082	0.46732	0.0178343	2.86243
UP_SEQ_FEATURE	compositionally biased region:Poly-Thr	20	0.468165	0.00227312	98956, 241915, 81702, 68968, 14463, 15194, 234593, 12816, 73847, 12168, 58198, 140810, 66940, 12421, 19359, 14465, 18226, 192156, 171486, 56363	3835	47	18012	1.99861	1	0.485099	4.40293
INTERPRO	IPR000569:HECT	13	0.304307	0.00228848	269700, 207304, 66313, 83814, 17999, 22215, 75788, 59026, 70790, 235439, 14897, 68497, 117146	3934	27	20594	2.5205	0.999934	0.185258	4.19008
GOTERM_CC_DIRECT	GO:0090544~BAF-type complex	10	0.234082	0.00229524	66923, 57376, 67155, 20588, 20587, 20586, 83796, 93760, 77044, 56456	3873	17	19662	2.98629	0.915434	0.0293232	3.59773
KEGG_PATHWAY	mmu05214:Glioma	25	0.585206	0.00230724	11652, 20416, 56717, 17246, 234779, 14784, 18591, 23797, 12575, 18706, 18590, 16653, 108058, 21802, 26396, 216148, 26413, 242705, 26417, 12315, 12314, 26395, 18750, 12313, 19211	1625	65	7720	1.82722	0.485856	0.0183095	3.02094
GOTERM_BP_DIRECT	GO:0017148~negative regulation of translation	26	0.608614	0.00231418	67869, 74480, 13685, 21841, 75593, 13688, 19106, 234594, 14433, 19653, 232164, 53872, 13144, 19401, 14265, 56403, 13205, 12227, 13803, 24127, 22057, 332397, 72068, 18750, 26987, 22121	3656	71	18082	1.81115	1	0.152652	4.45849
KEGG_PATHWAY	mmu04510:Focal adhesion	62	1.45131	0.00232049	22323, 22325, 19878, 286940, 11461, 26420, 330662, 16403, 14784, 13712, 23797, 19303, 18706, 71785, 16202, 12387, 57257, 12929, 214230, 67938, 26413, 216148, 26417, 26395, 16476, 26419, 19211, 224105, 16776, 232807, 232906, 16779, 109711, 22341, 11652, 20416, 226519, 12444, 192897, 215449, 12540, 12390, 192176, 109905, 18591, 14257, 18590, 22339, 68794, 14083, 16412, 18479, 22330, 18654, 70584, 1…	1625	207	7720	1.42294	0.48782	0.0179207	3.03805
GOTERM_BP_DIRECT	GO:0016575~histone deacetylation	14	0.327715	0.00236099	56397, 81004, 21761, 15182, 56275, 15184, 21372, 20467, 20466, 58198, 107392, 71954, 232232, 208727	3656	29	18082	2.38765	1	0.154032	4.54669
GOTERM_BP_DIRECT	GO:0007040~lysosome organization	17	0.39794	0.00239393	21425, 228545, 214585, 71900, 20615, 170833, 12751, 12752, 71732, 320191, 76959, 19063, 14387, 26889, 14339, 56453, 11432	3656	39	18082	2.15588	1	0.154559	4.60872
GOTERM_BP_DIRECT	GO:0007507~heart development	73	1.7088	0.00243826	15184, 12159, 140859, 17684, 20181, 22329, 329795, 12192, 67451, 18128, 83675, 17246, 12421, 20677, 75547, 26462, 22084, 20348, 14682, 54598, 239719, 71175, 20586, 15531, 12387, 230857, 56406, 12929, 71436, 17126, 12166, 26396, 26413, 58198, 13052, 107522, 26395, 19056, 19211, 19058, 14936, 67041, 71770, 18186, 20416, 21956, 328572, 21812, 108655, 17190, 16568, 17191, 20692, 19164, 68465, 75826, …	3656	261	18082	1.38332	1	0.155744	4.69213
INTERPRO	IPR020472:G-protein beta WD-40 repeat	30	0.702247	0.00248046	53317, 69544, 72124, 28000, 12237, 30050, 21372, 78885, 103583, 216766, 12234, 207615, 245688, 56716, 81004, 14697, 69368, 268980, 20901, 12847, 18472, 83946, 28199, 27966, 382406, 102162, 74187, 27368, 103136, 99512	3934	91	20594	1.72578	0.999971	0.195444	4.53391
UP_SEQ_FEATURE	compositionally biased region:Poly-Asp	31	0.725655	0.00248883	17536, 18744, 15114, 108143, 217893, 98415, 74838, 16211, 407786, 235132, 70579, 545600, 212880, 19347, 68879, 13163, 17268, 66629, 232236, 22589, 101685, 100169, 67936, 223696, 66923, 19054, 69116, 67655, 67467, 68178, 329540	3835	86	18012	1.69301	1	0.502864	4.81105
GOTERM_BP_DIRECT	GO:0045947~negative regulation of translational initiation	9	0.210674	0.0025641	67869, 19401, 14265, 13685, 19653, 13688, 232164, 108989, 239528	3656	14	18082	3.17947	1	0.161621	4.92852
GOTERM_BP_DIRECT	GO:0051896~regulation of protein kinase B signaling	9	0.210674	0.0025641	56717, 140742, 101490, 67588, 15182, 14463, 75747, 20130, 78757	3656	14	18082	3.17947	1	0.161621	4.92852
GOTERM_BP_DIRECT	GO:0006337~nucleosome disassembly	9	0.210674	0.0025641	57376, 20588, 20587, 20586, 83796, 93760, 319162, 77044, 12611	3656	14	18082	3.17947	1	0.161621	4.92852
GOTERM_MF_DIRECT	GO:0003714~transcription corepressor activity	48	1.1236	0.00256608	22770, 270110, 21888, 12591, 12593, 15184, 21372, 21886, 59004, 17684, 226442, 20185, 15258, 15257, 15259, 228790, 67500, 57316, 13713, 94352, 13163, 56381, 208727, 12396, 19401, 18432, 81004, 320799, 20893, 54401, 20586, 214742, 56353, 217864, 20481, 18193, 20467, 20466, 22057, 24069, 58521, 54343, 29806, 116870, 93686, 22601, 71990, 67057	3542	157	17446	1.50587	0.995875	0.0688256	4.35413
GOTERM_BP_DIRECT	GO:0007030~Golgi organization	28	0.655431	0.00258724	67727, 360013, 70231, 66352, 207352, 59021, 67231, 56298, 54126, 12540, 16834, 231672, 66629, 192197, 56334, 64009, 26951, 70361, 15194, 71435, 109181, 386649, 109168, 107338, 66890, 93687, 67300, 104318	3656	79	18082	1.75296	1	0.161495	4.97194
GOTERM_MF_DIRECT	GO:0070402~NADPH binding	9	0.210674	0.00263562	12972, 67460, 234309, 15357, 110391, 78925, 210009, 14104, 109857	3542	14	17446	3.16637	0.996446	0.0697524	4.46959
GOTERM_MF_DIRECT	GO:0050681~androgen receptor binding	13	0.304307	0.00265098	328572, 20586, 11835, 68879, 13207, 13163, 56736, 57320, 18193, 104263, 17979, 15468, 19183	3542	26	17446	2.46273	0.996561	0.0692885	4.49508
GOTERM_CC_DIRECT	GO:0019898~extrinsic component of membrane	29	0.678839	0.00269701	76559, 17153, 18016, 20280, 545622, 170625, 74781, 19944, 230895, 19258, 12945, 69150, 12125, 27008, 18457, 259300, 108989, 271564, 22350, 67804, 223254, 74479, 72183, 66616, 54636, 170835, 69178, 14600, 666642	3873	85	19662	1.73205	0.945152	0.0339714	4.21487
GOTERM_BP_DIRECT	GO:0008089~anterograde axonal transport	12	0.280899	0.00271492	20615, 15114, 11776, 11777, 11774, 18457, 20655, 67749, 11778, 73689, 216344, 16561	3656	23	18082	2.58044	1	0.167269	5.21113
GOTERM_BP_DIRECT	GO:0047496~vesicle transport along microtubule	10	0.234082	0.00277541	15114, 12752, 72515, 67203, 16573, 26395, 15194, 18472, 83431, 20955	3656	17	18082	2.90932	1	0.169169	5.32424
GOTERM_CC_DIRECT	GO:0000502~proteasome complex	24	0.561798	0.00279579	17463, 107047, 20422, 53382, 22215, 26440, 66997, 26443, 228769, 66413, 100494, 230249, 58523, 103554, 69077, 19359, 67089, 225896, 19182, 19192, 269523, 57296, 15507, 19183	3873	66	19662	1.84607	0.950693	0.0347885	4.36604
GOTERM_CC_DIRECT	GO:0005635~nuclear envelope	47	1.10019	0.00280179	208263, 67181, 319565, 233726, 207742, 19384, 13026, 16907, 12175, 98386, 16211, 16905, 219135, 11750, 68585, 12177, 28169, 28088, 18226, 70804, 16440, 13559, 12390, 18705, 71844, 224742, 67878, 64009, 11545, 76582, 77053, 11744, 108989, 54151, 13518, 18472, 240832, 83431, 66940, 26417, 116870, 74493, 23885, 18400, 13191, 211586, 13726	3873	158	19662	1.51015	0.951011	0.0344637	4.37522
GOTERM_CC_DIRECT	GO:0016363~nuclear matrix	32	0.749064	0.00281217	56194, 101706, 26443, 59004, 16905, 17283, 22632, 59003, 18148, 12034, 17190, 20692, 246103, 110948, 16588, 12608, 17984, 12606, 13435, 20815, 338467, 12632, 228005, 13803, 22337, 17184, 71833, 12361, 23885, 106583, 81898, 74322	3873	97	19662	1.67478	0.951556	0.0341985	4.39108
KEGG_PATHWAY	mmu05166:HTLV-I infection	79	1.84925	0.00281515	18747, 14991, 19384, 18749, 237336, 18971, 22329, 12330, 13712, 52563, 13714, 19697, 19698, 11909, 53859, 22422, 23797, 20850, 12575, 68999, 18706, 66979, 14964, 100683, 14534, 12387, 14283, 13383, 66440, 217232, 21423, 17126, 17128, 66156, 17127, 26398, 242705, 16476, 20130, 19056, 19055, 19058, 14972, 22695, 60599, 18186, 17869, 12237, 11652, 17864, 328572, 21812, 11515, 30939, 12444, 18033, 17…	1625	278	7720	1.35004	0.555989	0.0211393	3.67453
GOTERM_MF_DIRECT	GO:0043565~sequence-specific DNA binding	158	3.6985	0.00283521	67210, 14815, 20181, 23857, 19009, 226442, 12913, 20185, 20186, 17283, 13710, 21833, 13559, 13712, 13713, 13714, 207785, 207165, 19697, 233490, 208727, 19401, 11865, 11863, 16478, 14283, 14489, 14284, 12224, 18024, 60611, 21423, 22282, 73754, 15437, 19017, 116871, 20787, 14011, 20788, 116870, 93681, 16476, 217166, 71375, 19687, 232878, 75580, 17536, 21418, 21416, 14004, 17869, 22654, 17864, 74570…	3542	633	17446	1.22942	0.997683	0.0730384	4.80028
UP_SEQ_FEATURE	DNA-binding region:A.T hook 1	8	0.187266	0.00287071	15361, 230793, 17257, 15364, 192195, 111241, 100710, 214162	3835	11	18012	3.41581	1	0.539949	5.52949
UP_SEQ_FEATURE	DNA-binding region:A.T hook 2	8	0.187266	0.00287071	15361, 230793, 17257, 15364, 192195, 111241, 100710, 214162	3835	11	18012	3.41581	1	0.539949	5.52949
INTERPRO	IPR000219:Dbl homology (DH) domain	24	0.561798	0.00287265	230972, 223435, 230098, 22325, 219140, 52666, 57257, 268739, 16800, 53972, 102098, 109934, 213498, 71972, 223254, 54324, 75547, 110596, 235633, 207212, 54126, 213522, 263406, 19418	3934	68	20594	1.8476	0.999994	0.21867	5.23273
GOTERM_CC_DIRECT	GO:0005912~adherens junction	21	0.491573	0.00292342	93742, 12387, 21872, 14924, 108903, 13640, 16412, 211401, 22330, 71602, 11490, 27428, 18016, 67451, 18128, 75739, 13052, 29806, 12385, 11789, 53885	3873	55	19662	1.93837	0.957031	0.0351325	4.56102
UP_KEYWORDS	Signal recognition particle	6	0.140449	0.00293258	24067, 27058, 66661, 665155, 20813, 217337	4104	7	22680	4.73684	0.74177	0.0140042	4.09473
UP_KEYWORDS	ADP-ribosylation	16	0.374532	0.00295176	11545, 21951, 114741, 21749, 72103, 12237, 66352, 16211, 192160, 17127, 14661, 14433, 22632, 18148, 215449, 74493	4104	40	22680	2.21053	0.74405	0.013951	4.12099
GOTERM_MF_DIRECT	GO:0030374~ligand-dependent nuclear receptor transcription coactivator activity	18	0.421348	0.00296718	211329, 15361, 56275, 109711, 56406, 231889, 19017, 217218, 223527, 67500, 52915, 111241, 216825, 70465, 17977, 17979, 67788, 19183	3542	43	17446	2.06182	0.998254	0.0754043	5.01835
KEGG_PATHWAY	mmu05215:Prostate cancer	31	0.725655	0.00297627	21416, 11835, 11652, 12913, 328572, 56717, 17246, 14784, 18033, 208647, 19697, 56458, 18591, 23797, 12575, 18706, 18590, 71785, 12675, 16653, 12387, 14183, 21802, 26396, 26413, 242705, 26417, 16150, 26395, 16151, 19211	1625	88	7720	1.67357	0.576179	0.0217709	3.88101
INTERPRO	IPR023214:HAD-like domain	27	0.632022	0.00299005	67181, 107569, 170759, 67881, 29858, 73373, 79560, 76952, 72748, 11980, 11981, 319638, 11928, 320940, 66525, 18739, 67870, 52468, 64898, 11979, 11977, 68106, 224088, 67655, 14245, 235574, 11938	3934	80	20594	1.76677	0.999997	0.222538	5.44096
GOTERM_CC_DIRECT	GO:0005689~U12-type spliceosomal complex	13	0.304307	0.00299966	20643, 237073, 50996, 68011, 69878, 66055, 67332, 76167, 67225, 66094, 13204, 81898, 67797	3873	27	19662	2.44433	0.960422	0.0356358	4.67732
UP_SEQ_FEATURE	repeat:WD 6	52	1.21723	0.0031069	53317, 69544, 72124, 21888, 67683, 21887, 28000, 319481, 21372, 21886, 78885, 216766, 217109, 71978, 80877, 207615, 245688, 72515, 56716, 98193, 69162, 217325, 93871, 67337, 103784, 81004, 21771, 17997, 14697, 67936, 213464, 382236, 78798, 268980, 12847, 20901, 18472, 11867, 20402, 83946, 213081, 28199, 58523, 27966, 382406, 104082, 102162, 74187, 242418, 27368, 74370, 99512	3835	167	18012	1.46246	1	0.555313	5.97128
GOTERM_CC_DIRECT	GO:0005623~cell	64	1.49813	0.00312999	319565, 68166, 67495, 107975, 217893, 19240, 75695, 14782, 11733, 66074, 100017, 52696, 93692, 11777, 26462, 52892, 21672, 14886, 11778, 108800, 56334, 98258, 71435, 271564, 217887, 11765, 69672, 26416, 216549, 217337, 233204, 67549, 72736, 26926, 19092, 66866, 15275, 54161, 14664, 16561, 75665, 21812, 74718, 100764, 54683, 106200, 66958, 12870, 64009, 338467, 53382, 76582, 77053, 69367, 15458, 3…	3873	231	19662	1.40653	0.965611	0.0367522	4.87582
GOTERM_BP_DIRECT	GO:0008090~retrograde axonal transport	7	0.163858	0.00323861	20615, 15114, 20655, 67749, 13518, 18472, 83431	3656	9	18082	3.84677	1	0.192853	6.1862
GOTERM_BP_DIRECT	GO:0048568~embryonic organ development	17	0.39794	0.00325116	216560, 14183, 217351, 319757, 68592, 15242, 12192, 12166, 19359, 17191, 13854, 13855, 77044, 18514, 22422, 235626, 239719	3656	40	18082	2.10198	1	0.191886	6.20945
GOTERM_CC_DIRECT	GO:0090575~RNA polymerase II transcription factor complex	15	0.351124	0.00329678	15361, 11863, 15384, 21406, 15251, 14463, 22337, 20181, 21423, 20848, 15258, 17128, 111241, 12606, 17979	3873	34	19662	2.23971	0.971272	0.0382588	5.12928
INTERPRO	IPR000301:Tetraspanin	13	0.304307	0.00331632	67125, 52588, 12476, 21912, 56224, 56496, 74257, 64540, 109246, 216350, 66109, 12521, 70423	3934	28	20594	2.43048	0.999999	0.239484	6.01741
KEGG_PATHWAY	mmu04810:Regulation of actin cytoskeleton	63	1.47472	0.00332358	108100, 22325, 19878, 237860, 11461, 20430, 330662, 16403, 18645, 74192, 231637, 19303, 18706, 14674, 71785, 14184, 14183, 57257, 12929, 117150, 214230, 20544, 242687, 67938, 11867, 26396, 22350, 26413, 26417, 26395, 20130, 14673, 224105, 227753, 232807, 232906, 544963, 109711, 216963, 29875, 192897, 54126, 18720, 12540, 18591, 17532, 18590, 18718, 16653, 14083, 14164, 50884, 16412, 12632, 18479,…	1625	214	7720	1.39859	0.616642	0.0236846	4.3247
GOTERM_BP_DIRECT	GO:0043066~negative regulation of apoptotic process	142	3.32397	0.00332677	227541, 107047, 17311, 234069, 226541, 20104, 59009, 56295, 360013, 17210, 11539, 17684, 68497, 20186, 59003, 18226, 15357, 19697, 14682, 15525, 19401, 16202, 11669, 20586, 14828, 11491, 12227, 14629, 12716, 16476, 56449, 19211, 224105, 19229, 21418, 67044, 21807, 11652, 74244, 26921, 12177, 21812, 12034, 20655, 109801, 52440, 12505, 13163, 12402, 54683, 224727, 56417, 12450, 18103, 11843, 74996,…	3656	566	18082	1.24083	1	0.194247	6.34942
GOTERM_MF_DIRECT	GO:0003705~transcription factor activity, RNA polymerase II distal enhancer sequence-specific binding	24	0.561798	0.00333814	11863, 20893, 21888, 15251, 14463, 14464, 22282, 83383, 20186, 17258, 18771, 108655, 21833, 14465, 18609, 16476, 17342, 15378, 12608, 19697, 17268, 14238, 12606, 21677	3542	65	17446	1.81863	0.999212	0.0834518	5.62878
UP_KEYWORDS	Bromodomain	14	0.327715	0.00334779	328572, 66923, 67155, 14534, 20586, 192195, 207165, 382236, 93871, 67382, 214162, 83946, 22385, 57261	4104	33	22680	2.3445	0.786884	0.0156509	4.66172
GOTERM_BP_DIRECT	GO:0000165~MAPK cascade	25	0.585206	0.00336575	19229, 22695, 14184, 330177, 320404, 14083, 15531, 114255, 17869, 13636, 20416, 54196, 12193, 12192, 26396, 17283, 26397, 26413, 26398, 17258, 26399, 26417, 17261, 26395, 269254	3656	69	18082	1.79197	1	0.194659	6.42147
GOTERM_BP_DIRECT	GO:0032869~cellular response to insulin stimulus	30	0.702247	0.00339165	17869, 22228, 11652, 12192, 11810, 19325, 14732, 22084, 74155, 18605, 56458, 23797, 15387, 11545, 16337, 18479, 22318, 384783, 20544, 14629, 18770, 51788, 20846, 14245, 78925, 22433, 22628, 20683, 14600, 50933	3656	88	18082	1.68608	1	0.194391	6.46935
GOTERM_MF_DIRECT	GO:0035064~methylated histone binding	19	0.444757	0.00340982	14265, 71777, 26356, 67772, 71735, 12593, 213464, 27223, 17765, 219249, 30951, 18676, 66262, 20729, 12419, 94352, 28019, 21652, 22589	3542	47	17446	1.99115	0.999324	0.0841865	5.74631
SMART	SM00356:ZnF_C3H1	19	0.444757	0.00343734	22695, 212528, 106205, 381305, 22183, 12193, 12192, 233073, 54484, 78455, 52040, 74213, 70579, 75553, 67302, 319817, 223642, 67027, 105559	2120	47	10425	1.98791	0.901122	0.142949	5.03319
INTERPRO	IPR019734:Tetratricopeptide repeat	38	0.889513	0.00348326	19305, 71919, 100037258, 102774, 101869, 234875, 68121, 74838, 67955, 22083, 28185, 52563, 74764, 70551, 66661, 68879, 216345, 67439, 65973, 18451, 18452, 14229, 106205, 67738, 192653, 70387, 73668, 108155, 217232, 66736, 69863, 66827, 22129, 217449, 75516, 237500, 67120, 72354	3934	126	20594	1.57877	1	0.245751	6.31108
INTERPRO	IPR011545:DNA/RNA helicase, DEAD/DEAH box type, N-terminal	24	0.561798	0.00354323	170472, 94213, 53975, 67040, 234733, 13207, 13205, 69663, 13204, 104721, 68278, 19691, 27225, 22427, 212880, 77987, 320632, 67997, 71990, 13681, 78394, 13680, 72831, 13682	3934	69	20594	1.82083	1	0.245337	6.41635
GOTERM_BP_DIRECT	GO:0090630~activation of GTPase activity	26	0.608614	0.00354766	19229, 23790, 11652, 108911, 103724, 13836, 218397, 217869, 14020, 66687, 18720, 76281, 192197, 209478, 230972, 223754, 100855, 228850, 56784, 207592, 83431, 57915, 71709, 245638, 241694, 381085	3656	73	18082	1.76153	1	0.200734	6.75716
GOTERM_CC_DIRECT	GO:0030123~AP-3 adaptor complex	8	0.187266	0.00354825	228545, 77573, 11776, 218035, 11777, 71732, 11774, 11778	3873	12	19662	3.38446	0.978097	0.0406835	5.51023
SMART	SM00298:CHROMO	14	0.327715	0.00356248	20588, 67772, 21761, 12593, 107932, 30951, 504193, 216848, 20937, 12412, 12419, 109151, 244059, 64707	2120	30	10425	2.29481	0.909124	0.139198	5.21188
GOTERM_CC_DIRECT	GO:0035145~exon-exon junction complex	11	0.257491	0.00359992	192160, 219249, 68134, 110809, 20220, 16589, 103677, 17149, 66441, 230753, 18949	3873	21	19662	2.65922	0.979285	0.0408301	5.58832
GOTERM_MF_DIRECT	GO:0051117~ATPase binding	30	0.702247	0.00360763	208263, 109815, 108143, 11835, 20193, 11733, 110616, 545622, 19341, 67149, 84704, 11983, 225896, 170770, 74117, 15387, 21871, 63958, 67099, 19298, 240832, 22350, 386649, 56044, 74043, 11931, 55989, 22230, 20648, 11975	3542	88	17446	1.67914	0.999558	0.0878453	6.06992
KEGG_PATHWAY	mmu00620:Pyruvate metabolism	17	0.39794	0.00361414	68977, 52815, 17449, 17448, 75572, 11669, 110446, 17436, 107029, 107476, 60525, 18770, 235339, 56752, 109801, 18563, 14194	1625	39	7720	2.07085	0.647519	0.0251124	4.69444
BIOCARTA	m_etsPathway:METS affect on Macrophage Differentiation	13	0.304307	0.00363314	53975, 15182, 15184, 20467, 20466, 19651, 19650, 16476, 106894, 23871, 27049, 23872, 12977	376	20	1289	2.22832	0.600371	0.167601	4.624
GOTERM_BP_DIRECT	GO:0008286~insulin receptor signaling pathway	20	0.468165	0.00364551	108100, 13685, 13688, 20588, 19255, 20383, 11652, 16337, 20416, 384783, 20402, 83946, 235344, 20913, 20787, 14784, 12390, 192157, 56458, 18604	3656	51	18082	1.93955	1	0.204018	6.93723
GOTERM_CC_DIRECT	GO:0005923~bicellular tight junction	40	0.93633	0.0036875	22323, 11735, 93742, 73608, 75723, 16800, 22343, 64945, 53310, 21812, 104027, 192195, 231830, 72823, 74012, 16456, 70737, 12388, 21872, 12387, 108903, 21873, 14924, 99470, 268980, 67154, 13383, 18858, 75739, 11979, 72065, 13052, 69693, 19157, 11789, 68178, 53885, 224912, 27494, 22032	3873	131	19662	1.55013	0.981153	0.0413688	5.72056
KEGG_PATHWAY	mmu05132:Salmonella infection	28	0.655431	0.00369793	263803, 19878, 286940, 11461, 16803, 26420, 18126, 18033, 15979, 18645, 74764, 12540, 192176, 19697, 74192, 68794, 21872, 21898, 14825, 242687, 11867, 26413, 26417, 26416, 16476, 26419, 109333, 13424	1625	78	7720	1.7054	0.655954	0.0250843	4.80082
GOTERM_BP_DIRECT	GO:0030177~positive regulation of Wnt signaling pathway	16	0.374532	0.00371578	68151, 20586, 14183, 214597, 360216, 24136, 15242, 58198, 19042, 12995, 20677, 11426, 20729, 17191, 214498, 104318	3656	37	18082	2.13874	1	0.20587	7.06636
INTERPRO	IPR001214:SET domain	19	0.444757	0.00373235	107823, 319822, 18193, 214162, 84505, 110593, 234135, 72895, 231051, 66083, 239122, 110147, 20937, 192195, 14055, 69188, 235626, 64707, 208043	3934	50	20594	1.98925	1	0.252518	6.74763
GOTERM_BP_DIRECT	GO:0006325~chromatin organization	18	0.421348	0.00376407	56397, 71777, 26356, 21761, 15182, 71735, 15184, 68968, 234865, 93760, 98415, 50887, 107932, 67155, 66262, 28019, 232232, 208727	3656	44	18082	2.0233	1	0.206612	7.15499
GOTERM_BP_DIRECT	GO:0048511~rhythmic process	40	0.93633	0.00377739	20591, 19883, 19878, 15182, 59027, 12952, 103583, 16601, 214162, 12234, 26420, 14583, 328572, 12995, 20937, 18030, 19698, 64707, 11865, 18432, 20893, 21685, 22215, 56335, 13207, 108155, 20466, 233073, 209224, 50789, 19017, 18044, 116870, 217166, 269254, 26419, 20683, 104318, 230753, 13170	3656	128	18082	1.54558	1	0.205646	7.17942
INTERPRO	IPR014014:RNA helicase, DEAD-box type, Q motif	16	0.374532	0.00381677	94213, 53975, 67040, 234733, 13207, 13205, 104721, 68278, 27225, 212880, 67997, 71990, 13681, 13680, 78394, 13682	3934	39	20594	2.14764	1	0.253402	6.89515
GOTERM_MF_DIRECT	GO:0005178~integrin binding	33	0.772472	0.00386621	16776, 14219, 22402, 12476, 16779, 109711, 64652, 18016, 22329, 11750, 16403, 17387, 13731, 19303, 17096, 13132, 16202, 14164, 19255, 14083, 11491, 16412, 21858, 16413, 11490, 64540, 22288, 20312, 13052, 114249, 216350, 17304, 14268	3542	100	17446	1.6254	0.999746	0.0927974	6.49139
UP_SEQ_FEATURE	compositionally biased region:Poly-Glu	108	2.52809	0.00387528	67726, 107975, 17210, 170823, 12212, 72020, 22083, 75991, 68606, 244418, 76793, 58223, 66576, 208727, 22590, 73680, 100169, 100034361, 20586, 14924, 14283, 229096, 386649, 67532, 170760, 83704, 244895, 66671, 114741, 53972, 114601, 54169, 16568, 16569, 109154, 13680, 232236, 22589, 68988, 330177, 226101, 75560, 233833, 27008, 99470, 338366, 67155, 68617, 17872, 67655, 244349, 15114, 72590, 15184,…	3835	397	18012	1.2777	1	0.623308	7.39497
GOTERM_MF_DIRECT	GO:0005085~guanyl-nucleotide exchange factor activity	47	1.10019	0.00389809	231874, 223435, 22325, 230098, 52666, 320560, 268739, 16800, 105841, 192236, 78255, 53972, 109934, 72121, 50753, 103724, 330662, 75547, 19347, 54126, 241308, 242406, 207212, 234353, 75974, 19418, 217715, 230972, 219140, 320292, 140580, 19730, 57257, 102098, 71972, 27414, 223254, 54324, 110596, 216742, 19157, 192786, 216805, 99371, 19159, 232227, 66691	3542	156	17446	1.48395	0.999763	0.0924916	6.54323
UP_SEQ_FEATURE	short sequence motif:Nuclear localization signal	95	2.22378	0.00390848	16649, 16648, 16646, 50505, 21761, 15251, 18971, 232679, 16907, 65967, 23856, 16905, 170755, 17246, 12421, 13990, 18609, 12577, 14886, 53890, 19697, 19698, 19317, 22590, 12388, 80732, 94112, 108155, 252838, 66877, 231889, 386649, 14300, 13486, 19155, 19687, 14055, 14245, 23885, 224105, 102060, 106143, 68048, 26926, 77862, 18181, 109095, 21416, 21749, 21887, 27354, 21886, 77286, 76479, 78781, 5331…	3835	343	18012	1.30085	1	0.613987	7.45601
SMART	SM00119:HECTc	13	0.304307	0.00393042	269700, 207304, 66313, 83814, 17999, 22215, 75788, 59026, 70790, 235439, 14897, 68497, 117146	2120	27	10425	2.36766	0.929097	0.144161	5.73549
GOTERM_BP_DIRECT	GO:0070373~negative regulation of ERK1 and ERK2 cascade	24	0.561798	0.0039413	11350, 13132, 69601, 26941, 19255, 21898, 16413, 13383, 17128, 56705, 22350, 29811, 24066, 16878, 215748, 24071, 74155, 12988, 216805, 19211, 109689, 13405, 67603, 17096	3656	66	18082	1.79849	1	0.211913	7.4796
GOTERM_CC_DIRECT	GO:0019005~SCF ubiquitin ligase complex	22	0.514981	0.00394323	30838, 242960, 23806, 30839, 74996, 20747, 67731, 103583, 76454, 12234, 228662, 50789, 83962, 27401, 54124, 20821, 399566, 99382, 231672, 268882, 50760, 56438	3873	60	19662	1.86145	0.985698	0.0437242	6.10568
GOTERM_BP_DIRECT	GO:0051301~cell division	98	2.29401	0.00402356	52717, 12626, 12572, 72124, 71890, 19384, 16800, 22367, 210766, 226154, 232679, 74112, 59003, 170625, 52696, 52563, 14020, 67974, 217325, 72949, 68999, 18571, 66700, 170472, 66296, 12488, 14677, 108907, 67203, 225182, 17997, 212514, 14679, 214627, 242785, 66440, 22284, 217232, 68112, 66156, 74392, 229285, 93687, 100732, 67037, 109333, 99412, 13589, 212307, 320213, 93742, 21951, 59126, 21749, 7543…	3656	374	18082	1.29597	1	0.214183	7.6299
UP_SEQ_FEATURE	repeat:Spectrin 3	10	0.234082	0.0040294	20740, 223435, 19041, 20742, 18810, 11426, 228071, 109711, 13518, 13405	3835	17	18012	2.76279	1	0.613156	7.67805
KEGG_PATHWAY	mmu05231:Choline metabolism in cancer	34	0.79588	0.00408733	19744, 13685, 11652, 13026, 15251, 26420, 56717, 227333, 18806, 18805, 14784, 22084, 18720, 58988, 18591, 23797, 18590, 18706, 71785, 16653, 19730, 104418, 212862, 20520, 242687, 26396, 26413, 26417, 18750, 26395, 16476, 26419, 20683, 100434	1625	101	7720	1.59927	0.692587	0.0270588	5.29375
KEGG_PATHWAY	mmu04620:Toll-like receptor signaling pathway	34	0.79588	0.00408733	11652, 16803, 26420, 54473, 15975, 18033, 19697, 26400, 23797, 18706, 22034, 68652, 142980, 12675, 21898, 21897, 26396, 26413, 26397, 26398, 20846, 16179, 17087, 26399, 26417, 26416, 16150, 26395, 54131, 16151, 16476, 19766, 26419, 22031	1625	101	7720	1.59927	0.692587	0.0270588	5.29375
GOTERM_BP_DIRECT	GO:0051764~actin crosslink formation	8	0.187266	0.00414494	12808, 108100, 13860, 18826, 102502, 109711, 192176, 21956	3656	12	18082	3.29723	1	0.218231	7.85125
GOTERM_BP_DIRECT	GO:0033148~positive regulation of intracellular estrogen receptor signaling pathway	8	0.187266	0.00414494	11545, 27401, 11835, 67040, 67278, 13207, 18479, 17979	3656	12	18082	3.29723	1	0.218231	7.85125
GOTERM_BP_DIRECT	GO:0006614~SRP-dependent cotranslational protein targeting to membrane	8	0.187266	0.00414494	24067, 27058, 66661, 100101806, 665155, 20813, 140740, 217337	3656	12	18082	3.29723	1	0.218231	7.85125
BIOCARTA	m_egfPathway:EGF Signaling Pathway	17	0.39794	0.00414987	13000, 20416, 20848, 20846, 26398, 218397, 12995, 26417, 14784, 13712, 18750, 26395, 16476, 16451, 26419, 20850, 18706	376	30	1289	1.94264	0.649341	0.160255	5.26538
UP_KEYWORDS	Nuclease	36	0.842697	0.00415363	68048, 338371, 58809, 50505, 192119, 231464, 18971, 75764, 54451, 22427, 68626, 14000, 11792, 52898, 103677, 69163, 66932, 239528, 101985, 104625, 193838, 71946, 225182, 71151, 67276, 104721, 24127, 114615, 18983, 226409, 77622, 69694, 22099, 230738, 50912, 212442	4104	125	22680	1.59158	0.853219	0.0191953	5.75326
GOTERM_BP_DIRECT	GO:0010942~positive regulation of cell death	19	0.444757	0.00423968	14219, 26926, 12684, 12125, 13653, 22228, 12159, 226154, 328572, 56717, 57230, 18609, 230738, 74187, 19766, 64704, 13435, 12575, 67603	3656	48	18082	1.95773	1	0.220966	8.02369
GOTERM_MF_DIRECT	GO:0071889~14-3-3 protein binding	12	0.280899	0.00424487	22695, 20817, 69601, 223754, 18754, 22084, 16554, 381085, 384783, 74370, 107650, 12192	3542	24	17446	2.46273	0.999887	0.0992159	7.10535
GOTERM_MF_DIRECT	GO:0051019~mitogen-activated protein kinase binding	12	0.280899	0.00424487	328572, 11350, 29875, 17165, 223922, 53892, 17966, 29819, 108989, 14886, 19271, 11421	3542	24	17446	2.46273	0.999887	0.0992159	7.10535
GOTERM_MF_DIRECT	GO:0070412~R-SMAD binding	12	0.280899	0.00424487	17128, 69710, 17127, 17283, 19042, 11545, 75788, 16476, 52662, 223642, 24136, 17126	3542	24	17446	2.46273	0.999887	0.0992159	7.10535
INTERPRO	IPR002213:UDP-glucuronosyl/UDP-glucosyltransferase	11	0.257491	0.00432708	22238, 394433, 243085, 394434, 231396, 22236, 394432, 394430, 94284, 394435, 394436	3934	22	20594	2.61744	1	0.27781	7.78218
GOTERM_MF_DIRECT	GO:0035091~phosphatidylinositol binding	30	0.702247	0.0043326	14218, 268448, 18951, 64652, 71602, 170755, 18806, 170625, 18805, 74718, 142682, 16440, 29816, 266781, 102607, 18705, 22158, 217463, 13132, 69150, 18739, 319934, 68842, 268396, 67804, 74479, 227449, 72183, 66616, 69178	3542	89	17446	1.66027	0.999907	0.100073	7.24705
GOTERM_CC_DIRECT	GO:0033263~CORVET complex	6	0.140449	0.00434318	228545, 77573, 218035, 71732, 209018, 73122	3873	7	19662	4.35144	0.990713	0.0475718	6.70506
GOTERM_BP_DIRECT	GO:0051289~protein homotetramerization	26	0.608614	0.00434727	22323, 18641, 11676, 107476, 14026, 20181, 15925, 14583, 74112, 12972, 19692, 14660, 11409, 234309, 11983, 27364, 107869, 15108, 67460, 11668, 20425, 11364, 56421, 74343, 214579, 99412	3656	74	18082	1.73773	1	0.22423	8.21911
SMART	SM00233:PH	70	1.63858	0.00439153	22325, 20742, 19878, 54353, 16800, 78255, 213498, 18806, 18805, 218397, 75547, 234779, 76303, 226751, 100273, 19418, 23797, 19415, 75292, 213990, 57257, 114255, 68018, 26936, 319934, 384783, 102098, 71435, 54324, 13196, 110596, 20648, 19157, 19159, 21664, 69710, 223435, 69601, 230098, 13430, 268739, 11652, 241075, 53972, 109934, 16561, 216190, 227333, 20650, 217866, 20166, 54126, 241308, 234353, …	2120	253	10425	1.36056	0.948057	0.151522	6.38785
GOTERM_BP_DIRECT	GO:0009813~flavonoid biosynthetic process	11	0.257491	0.00439191	22238, 394433, 243085, 394434, 231396, 22236, 394432, 394430, 94284, 394435, 394436	3656	21	18082	2.59068	1	0.224599	8.30009
GOTERM_BP_DIRECT	GO:0052696~flavonoid glucuronidation	11	0.257491	0.00439191	22238, 394433, 243085, 394434, 231396, 22236, 394432, 394430, 94284, 394435, 394436	3656	21	18082	2.59068	1	0.224599	8.30009
GOTERM_BP_DIRECT	GO:0043393~regulation of protein binding	11	0.257491	0.00439191	100017, 20615, 21812, 11600, 19384, 11804, 52163, 19164, 15184, 208727, 74256	3656	21	18082	2.59068	1	0.224599	8.30009
GOTERM_CC_DIRECT	GO:0005778~peroxisomal membrane	20	0.468165	0.00441309	15488, 19305, 50790, 72129, 14081, 26378, 11666, 18632, 224824, 18633, 19298, 19299, 26396, 66827, 15357, 67979, 67420, 19301, 56535, 11430	3873	53	19662	1.91573	0.991388	0.0478342	6.80944
KEGG_PATHWAY	mmu05145:Toxoplasmosis	37	0.866105	0.00445686	16776, 15944, 16779, 11652, 26420, 18126, 226519, 16403, 18033, 15979, 15481, 19697, 13063, 23797, 18706, 22034, 14677, 68652, 12675, 21898, 14679, 16412, 20848, 26397, 26413, 20846, 16179, 26399, 17087, 26417, 26416, 16150, 16780, 16151, 16451, 26419, 16782	1625	113	7720	1.55556	0.723749	0.0288141	5.75934
GOTERM_BP_DIRECT	GO:0045197~establishment or maintenance of epithelial cell apical/basal polarity	9	0.210674	0.00452629	68617, 16202, 11843, 71228, 12591, 14107, 13383, 13728, 53310	3656	15	18082	2.96751	1	0.228955	8.54344
GOTERM_BP_DIRECT	GO:0044257~cellular protein catabolic process	9	0.210674	0.00452629	69601, 63958, 54197, 19063, 26889, 105841, 19766, 64704, 15925	3656	15	18082	2.96751	1	0.228955	8.54344
GOTERM_BP_DIRECT	GO:1902187~negative regulation of viral release from host cell	9	0.210674	0.00452629	66700, 23947, 22670, 66854, 384309, 19720, 217069, 93679, 20821	3656	15	18082	2.96751	1	0.228955	8.54344
UP_KEYWORDS	Translocation	25	0.585206	0.00452741	67713, 67105, 72124, 22401, 21951, 66525, 74412, 65246, 81910, 234865, 108989, 223696, 72787, 17913, 30056, 107939, 18226, 223527, 69276, 75826, 100503724, 13680, 71844, 68051, 57743	4104	78	22680	1.77126	0.876544	0.0207014	6.25559
UP_KEYWORDS	DNA-directed RNA polymerase	14	0.327715	0.00453498	17749, 20022, 64424, 74414, 20016, 70408, 70428, 218832, 28071, 20019, 67710, 231329, 67005, 69833	4104	34	22680	2.27554	0.876976	0.0205326	6.26574
GOTERM_BP_DIRECT	GO:0010613~positive regulation of cardiac muscle hypertrophy	10	0.234082	0.00456284	17258, 11545, 11534, 230857, 18750, 14489, 108058, 19055, 20544, 11606	3656	18	18082	2.74769	1	0.228921	8.60953
GOTERM_MF_DIRECT	GO:0005089~Rho guanyl-nucleotide exchange factor activity	26	0.608614	0.00459502	223435, 230098, 22325, 52666, 268739, 16800, 98845, 53972, 213498, 109934, 75547, 235633, 207212, 54126, 213522, 75974, 263406, 19418, 230972, 219140, 57257, 102098, 71972, 54324, 223254, 110596	3542	74	17446	1.73057	0.999947	0.104691	7.66969
COG_ONTOLOGY	Chromatin structure and dynamics	11	0.257491	0.00463597	71777, 21429, 107823, 26356, 71722, 83796, 28019, 18193, 20467, 20466, 23856	491	19	2126	2.50681	0.19992	0.19992	4.33777
INTERPRO	IPR018159:Spectrin/alpha-actinin	13	0.304307	0.00468646	20740, 22288, 64009, 223435, 19041, 20742, 319565, 18810, 11426, 109620, 109711, 13518, 13405	3934	29	20594	2.34667	1	0.292754	8.40206
BIOCARTA	m_metPathway:Signaling of Hepatocyte Growth Factor Receptor	20	0.468165	0.00469886	19229, 14083, 12929, 18479, 16412, 20848, 26396, 26413, 218397, 26417, 14784, 13712, 215449, 26395, 16476, 109905, 26419, 19211, 19303, 18706	376	38	1289	1.80431	0.694835	0.155962	5.94244
UP_SEQ_FEATURE	zinc finger region:RING-type	56	1.31086	0.00470511	18744, 228545, 67118, 20438, 81018, 20437, 59009, 217069, 268281, 17246, 22670, 70294, 104836, 106021, 77853, 74157, 67027, 68350, 56438, 56631, 81003, 22034, 22036, 209200, 71732, 20585, 66156, 109331, 231051, 19820, 20821, 22031, 22032, 100043674, 384309, 19720, 108797, 23947, 24017, 20128, 79263, 12402, 93679, 237400, 66854, 17237, 68755, 54484, 12189, 67610, 29864, 54197, 229644, 68031, 71041…	3835	186	18012	1.41407	1	0.658603	8.90951
KEGG_PATHWAY	mmu04360:Axon guidance	41	0.959738	0.00479335	226251, 19878, 140570, 13640, 18186, 14270, 13641, 13642, 18845, 53972, 18846, 18844, 13836, 218397, 12540, 20348, 57764, 14677, 11350, 16653, 14083, 17973, 14679, 13636, 18479, 12632, 16412, 214230, 20353, 214968, 70584, 26413, 13848, 26417, 13846, 17974, 19056, 19055, 13841, 224105, 19058	1625	129	7720	1.50993	0.749376	0.0302832	6.18147
KEGG_PATHWAY	mmu03020:RNA polymerase	14	0.327715	0.00485045	100862456, 20022, 64424, 74414, 20016, 70408, 70428, 218832, 28071, 20019, 67710, 231329, 67005, 69833	1625	30	7720	2.21703	0.753484	0.0299832	6.25293
GOTERM_BP_DIRECT	GO:0060575~intestinal epithelial cell differentiation	6	0.140449	0.00489725	12591, 14465, 14463, 14464, 64010, 12396	3656	7	18082	4.23929	1	0.241791	9.21202
GOTERM_BP_DIRECT	GO:2000641~regulation of early endosome to late endosome transport	6	0.140449	0.00489725	66700, 26396, 26413, 26417, 235567, 26395	3656	7	18082	4.23929	1	0.241791	9.21202
GOTERM_BP_DIRECT	GO:0060440~trachea formation	6	0.140449	0.00489725	26396, 26413, 26417, 12387, 26395, 12159	3656	7	18082	4.23929	1	0.241791	9.21202
GOTERM_BP_DIRECT	GO:2000144~positive regulation of DNA-templated transcription, initiation	6	0.140449	0.00489725	12387, 16476, 14283, 17342, 269254, 72567	3656	7	18082	4.23929	1	0.241791	9.21202
GOTERM_BP_DIRECT	GO:0000154~rRNA modification	6	0.140449	0.00489725	67134, 98956, 55989, 66254, 245474, 224481	3656	7	18082	4.23929	1	0.241791	9.21202
INTERPRO	IPR013026:Tetratricopeptide repeat-containing domain	36	0.842697	0.00495688	19305, 71919, 100037258, 102774, 101869, 234875, 74838, 67955, 22083, 28185, 52563, 74764, 70551, 66661, 68879, 216345, 67439, 65973, 18451, 18452, 14229, 67738, 192653, 70387, 73668, 108155, 66877, 217232, 66736, 66827, 22129, 217449, 75516, 237500, 67120, 72354	3934	120	20594	1.57046	1	0.302391	8.86589
GOTERM_CC_DIRECT	GO:0042995~cell projection	169	3.95599	0.00499975	22323, 11735, 108100, 18747, 17311, 226541, 15944, 23790, 14270, 59009, 75785, 75695, 56297, 14026, 75782, 20430, 18016, 13043, 71820, 14886, 231830, 17984, 13660, 103765, 231637, 12488, 16202, 100169, 14924, 229715, 12799, 22687, 71436, 22284, 74256, 11490, 213081, 17913, 26562, 52335, 54324, 217166, 56542, 109333, 19211, 53885, 67042, 14218, 19229, 65945, 11658, 232906, 18286, 22153, 13430, 654…	3873	712	19662	1.205	0.99543	0.0534976	7.68122
KEGG_PATHWAY	mmu04932:Non-alcoholic fatty liver disease (NAFLD)	48	1.1236	0.00503974	70316, 66377, 66416, 13665, 11652, 20181, 66414, 26420, 12859, 12858, 12857, 66108, 18033, 67003, 66091, 68465, 12540, 19697, 13063, 12606, 102641347, 66576, 23797, 67130, 110323, 18706, 12125, 20463, 16337, 384783, 72900, 12369, 108099, 18770, 20787, 67530, 16150, 16476, 208104, 22433, 230075, 19079, 17993, 26419, 225887, 17991, 66945, 68197	1625	157	7720	1.45246	0.766627	0.0304856	6.48946
INTERPRO	IPR001965:Zinc finger, PHD-type	29	0.678839	0.00506454	20591, 71777, 107823, 268448, 214162, 23856, 268281, 17765, 54169, 234135, 18676, 192195, 207165, 21652, 69188, 26356, 18193, 213109, 22385, 107932, 228829, 231051, 66262, 216848, 228880, 28019, 244349, 192285, 74322	3934	91	20594	1.66826	1	0.303509	9.04993
KEGG_PATHWAY	mmu04931:Insulin resistance	36	0.842697	0.00511441	14936, 19268, 11652, 26420, 12913, 14583, 12894, 56717, 18033, 12491, 208647, 19697, 244416, 58988, 56458, 23797, 18706, 20525, 26569, 16337, 108155, 384783, 108099, 20848, 19017, 20787, 18754, 16150, 74343, 208104, 19079, 26419, 20112, 20111, 19211, 53412	1625	110	7720	1.5548	0.771617	0.0302968	6.58261
GOTERM_MF_DIRECT	GO:0000979~RNA polymerase II core promoter sequence-specific DNA binding	24	0.561798	0.00513527	15499, 21418, 21416, 15182, 17869, 22378, 13653, 18193, 15410, 246196, 68750, 328572, 51788, 20846, 17129, 14465, 17342, 18030, 15378, 22601, 12608, 20683, 20850, 20852	3542	67	17446	1.76435	0.999983	0.115071	8.53411
GOTERM_BP_DIRECT	GO:0010628~positive regulation of gene expression	103	2.41105	0.00514881	11735, 19878, 17684, 100039028, 16905, 17283, 19692, 68606, 16859, 19698, 15525, 19401, 56334, 20817, 100039177, 229615, 14183, 18024, 22687, 21423, 72759, 14219, 227753, 21418, 11652, 328572, 16878, 21812, 14000, 15481, 239739, 12505, 12977, 13433, 18591, 239528, 15499, 16653, 18171, 21898, 21406, 236511, 319757, 13036, 50887, 12189, 14609, 17872, 56426, 16151, 22724, 244349, 100038948, 11835, 1…	3656	399	18082	1.27675	1	0.250766	9.66276
SMART	SM00133:S_TK_X	18	0.421348	0.00518876	18747, 263803, 19878, 19092, 18749, 11652, 50523, 170755, 73086, 18754, 18750, 217866, 226751, 20112, 58988, 20111, 23797, 109333	2120	45	10425	1.96698	0.969679	0.168061	7.50584
UP_KEYWORDS	Phospholipid metabolism	18	0.421348	0.00522723	14792, 67216, 212862, 13026, 66461, 66659, 55979, 28169, 14732, 99010, 56442, 75320, 27388, 67469, 110911, 52858, 19210, 106861	4104	50	22680	1.98947	0.910728	0.0234086	7.18942
GOTERM_CC_DIRECT	GO:0016604~nuclear body	19	0.444757	0.0052386	252870, 11865, 23806, 22668, 11906, 14083, 17869, 15184, 20481, 22218, 216766, 67154, 13619, 12913, 15258, 17246, 54473, 75826, 66830	3873	50	19662	1.92914	0.996469	0.0554374	8.03395
KEGG_PATHWAY	mmu00053:Ascorbate and aldarate metabolism	13	0.304307	0.00525939	22238, 394433, 243085, 394434, 22236, 231396, 394432, 394430, 11669, 56752, 94284, 394435, 394436	1625	27	7720	2.28741	0.781004	0.0305185	6.76323
GOTERM_BP_DIRECT	GO:0001934~positive regulation of protein phosphorylation	53	1.24064	0.005382	19878, 12159, 26420, 15258, 15289, 218397, 12421, 21832, 14339, 12266, 142980, 12752, 16337, 11491, 108155, 26936, 12168, 26398, 26399, 26417, 216742, 231841, 13445, 13841, 109689, 14219, 53357, 18489, 11652, 100862258, 328572, 56717, 12444, 19164, 12540, 13163, 75826, 26400, 14257, 11350, 22339, 13132, 16653, 14083, 14164, 14463, 18479, 18750, 19766, 11603, 22433, 216805, 104318	3656	184	18082	1.42462	1	0.258737	10.0787
GOTERM_BP_DIRECT	GO:0001892~embryonic placenta development	13	0.304307	0.0053913	21425, 56334, 15499, 11863, 13819, 15251, 17684, 207304, 207165, 12608, 20683, 18591, 12606	3656	28	18082	2.29628	1	0.257356	10.0953
GOTERM_BP_DIRECT	GO:0006479~protein methylation	13	0.304307	0.0053913	225363, 99890, 71974, 214572, 67332, 67099, 14852, 18537, 12227, 15469, 66617, 57295, 15468	3656	28	18082	2.29628	1	0.257356	10.0953
GOTERM_BP_DIRECT	GO:0051973~positive regulation of telomerase activity	13	0.304307	0.0053913	219150, 17165, 21951, 59125, 12387, 12464, 231440, 26413, 26417, 67459, 245474, 26407, 26400	3656	28	18082	2.29628	1	0.257356	10.0953
GOTERM_BP_DIRECT	GO:0030838~positive regulation of actin filament polymerization	19	0.444757	0.0054565	108100, 22323, 19229, 17973, 13383, 14026, 56699, 13043, 17913, 56717, 18754, 14784, 56716, 18645, 17974, 78757, 67384, 260409, 74117	3656	49	18082	1.91778	1	0.258274	10.2112
GOTERM_BP_DIRECT	GO:0045444~fat cell differentiation	27	0.632022	0.00545731	15370, 21416, 102774, 21372, 107503, 56297, 67544, 328572, 108012, 76976, 12608, 192157, 11909, 75826, 12606, 71175, 107221, 15364, 14705, 20787, 228019, 76219, 20318, 57753, 14245, 71371, 215210	3656	79	18082	1.69035	1	0.256573	10.2126
GOTERM_MF_DIRECT	GO:0016791~phosphatase activity	37	0.866105	0.00548363	67181, 19249, 19267, 237860, 19244, 19280, 19245, 107569, 19268, 19243, 53332, 56291, 67881, 219135, 545622, 104831, 73373, 24018, 68606, 240672, 231637, 11928, 67603, 19258, 105352, 19255, 52468, 19250, 77116, 19271, 66461, 19272, 24000, 14120, 19274, 218232, 19211	3542	118	17446	1.54443	0.999992	0.12114	9.08743
SMART	SM00184:RING	65	1.52154	0.00552986	18744, 67118, 207742, 81018, 59009, 217069, 22670, 70294, 105689, 106021, 67027, 56631, 22034, 81003, 23806, 360213, 22036, 23807, 209200, 71732, 20585, 75212, 109331, 22129, 231051, 19820, 55983, 20821, 211007, 22032, 67702, 67588, 384309, 386454, 19720, 30945, 108797, 23947, 24017, 20128, 79263, 12402, 93679, 319817, 72486, 66854, 72640, 17237, 381305, 68755, 75234, 225164, 54484, 67610, 12189,…	2120	234	10425	1.36596	0.97592	0.169991	7.98035
GOTERM_MF_DIRECT	GO:0016627~oxidoreductase activity, acting on the CH-CH group of donors	13	0.304307	0.00558098	66885, 56357, 57357, 229211, 98386, 11364, 226139, 11409, 56749, 78925, 66948, 66945, 11430	3542	28	17446	2.28682	0.999994	0.121904	9.2415
GOTERM_MF_DIRECT	GO:0043015~gamma-tubulin binding	13	0.304307	0.00558098	74360, 17988, 73689, 232944, 19364, 52055, 233276, 219103, 17984, 18102, 17096, 259279, 51885	3542	28	17446	2.28682	0.999994	0.121904	9.2415
GOTERM_MF_DIRECT	GO:0008026~ATP-dependent helicase activity	13	0.304307	0.00558098	19691, 170472, 22427, 107932, 74044, 216848, 320632, 320209, 269400, 76251, 104721, 13204, 72831	3542	28	17446	2.28682	0.999994	0.121904	9.2415
UP_KEYWORDS	Lipid droplet	13	0.304307	0.00561593	239833, 76559, 22034, 66905, 76577, 16179, 66853, 18739, 28000, 243362, 67469, 69573, 67800	4104	31	22680	2.31749	0.925447	0.0248912	7.70435
UP_SEQ_FEATURE	domain:KH	8	0.187266	0.00562775	66249, 19317, 20218, 22668, 81702, 13992, 52705, 11640	3835	12	18012	3.13116	1	0.712656	10.5658
INTERPRO	IPR006560:AWS	5	0.117041	0.00562893	234135, 107823, 192195, 18193, 235626	3934	5	20594	5.23488	1	0.326603	10.009
KEGG_PATHWAY	mmu03022:Basal transcription factors	18	0.421348	0.00569664	12572, 74197, 70439, 108143, 237336, 83602, 319944, 68776, 68705, 407786, 102162, 66467, 14886, 14885, 24075, 235459, 57080, 66671	1625	44	7720	1.9435	0.80705	0.0323709	7.30601
KEGG_PATHWAY	mmu05161:Hepatitis B	45	1.05337	0.00571229	19229, 17869, 11652, 26420, 12913, 328572, 22631, 15975, 21812, 14784, 13712, 18033, 208647, 19697, 11909, 13063, 23797, 20850, 12575, 20852, 18706, 142980, 12675, 16653, 54401, 21898, 15530, 13205, 26396, 17128, 20848, 26413, 26398, 20846, 242705, 26417, 18750, 26395, 16150, 54131, 16476, 16151, 16451, 26419, 19211	1625	146	7720	1.46428	0.807923	0.0318325	7.32539
KEGG_PATHWAY	mmu00240:Pyrimidine metabolism	34	0.79588	0.00572968	100862456, 22247, 21915, 74414, 107569, 22245, 70428, 231329, 320685, 18971, 22271, 12499, 69833, 76025, 20022, 26462, 218832, 76952, 67005, 18102, 18103, 80914, 66979, 70408, 67710, 110074, 68556, 64424, 68106, 20016, 171567, 28071, 20019, 56749	1625	103	7720	1.56822	0.808888	0.0313238	7.34691
KEGG_PATHWAY	mmu05222:Small cell lung cancer	29	0.678839	0.00574576	16776, 16779, 17869, 11652, 20181, 18126, 226519, 27401, 16403, 18033, 54124, 19697, 13063, 23797, 18706, 22034, 12675, 14083, 16412, 242705, 16410, 16150, 16780, 16151, 19211, 16782, 22031, 14268, 22032	1625	84	7720	1.64015	0.809776	0.0308271	7.3668
GOTERM_BP_DIRECT	GO:0048514~blood vessel morphogenesis	15	0.351124	0.00575863	22339, 17999, 15251, 13642, 13836, 14609, 13722, 218397, 17268, 18591, 13078, 14257, 27494, 239719, 11819	3656	35	18082	2.11965	1	0.266903	10.7466
GOTERM_BP_DIRECT	GO:0061025~membrane fusion	15	0.351124	0.00575863	67727, 228960, 13430, 18457, 20909, 58244, 22318, 108123, 20907, 11750, 20908, 386649, 20619, 71116, 13852	3656	35	18082	2.11965	1	0.266903	10.7466
GOTERM_BP_DIRECT	GO:0034504~protein localization to nucleus	15	0.351124	0.00575863	53317, 54624, 208263, 67181, 319565, 382030, 12159, 319757, 15242, 16905, 17246, 106021, 67025, 23950, 19058	3656	35	18082	2.11965	1	0.266903	10.7466
UP_SEQ_FEATURE	cross-link:Glycyl lysine isopeptide (Lys-Gly) (interchain with G-Cter in SUMO)	38	0.889513	0.00577296	19883, 21418, 21416, 11835, 14815, 18789, 15251, 434858, 24136, 59004, 54451, 20181, 15258, 18148, 17190, 13712, 16363, 17342, 76793, 106021, 23871, 12608, 56417, 208727, 22034, 11865, 15499, 67772, 15382, 26379, 57320, 53323, 20846, 14245, 17977, 98758, 20683, 16599	3835	117	18012	1.52544	1	0.711112	10.8239
INTERPRO	IPR001806:Small GTPase superfamily	39	0.912921	0.00589116	67844, 67042, 19744, 232906, 19384, 11853, 73296, 19329, 214952, 242505, 19341, 19326, 76308, 19325, 224624, 59021, 215449, 12540, 74194, 11891, 80718, 109905, 216344, 17532, 59040, 74012, 19340, 213990, 68365, 69288, 16653, 19335, 19334, 66922, 72065, 56044, 19330, 20130, 76338	3934	134	20594	1.52358	1	0.33443	10.4513
BIOCARTA	m_biopeptidesPathway:Bioactive Peptide Induced Signaling Pathway	19	0.444757	0.00590624	19229, 14677, 20416, 17762, 20848, 26396, 26413, 20846, 12315, 26417, 14784, 26416, 18750, 12313, 26395, 26419, 107589, 20850, 11606	376	36	1289	1.80932	0.775254	0.170223	7.41579
GOTERM_CC_DIRECT	GO:0016581~NuRD complex	10	0.234082	0.00596093	58198, 216190, 107932, 116871, 12995, 245688, 116870, 15182, 216848, 50524	3873	19	19662	2.67194	0.998383	0.0622498	9.09301
GOTERM_MF_DIRECT	GO:0004402~histone acetyltransferase activity	17	0.39794	0.00596591	71777, 14534, 108143, 12593, 269003, 328572, 54169, 407786, 228019, 102162, 217127, 17977, 11909, 269252, 24075, 244349, 17979	3542	42	17446	1.99364	0.999997	0.128464	9.84828
GOTERM_BP_DIRECT	GO:0032092~positive regulation of protein binding	24	0.561798	0.00598247	109624, 21416, 19384, 56274, 14225, 107975, 74585, 12159, 328572, 15258, 11519, 68010, 17283, 11518, 19719, 13848, 29816, 54126, 14339, 11603, 15525, 64209, 11421, 109689	3656	68	18082	1.74559	1	0.273924	11.1414
GOTERM_BP_DIRECT	GO:0043001~Golgi to plasma membrane protein transport	12	0.280899	0.0060093	11735, 234678, 20742, 19325, 11426, 76688, 22318, 66629, 22319, 66352, 57437, 20955	3656	25	18082	2.374	1	0.273187	11.1886
GOTERM_BP_DIRECT	GO:0032728~positive regulation of interferon-beta production	12	0.280899	0.0060093	22722, 15289, 15975, 142980, 74414, 70408, 56490, 21898, 70428, 54131, 218832, 100862258	3656	25	18082	2.374	1	0.273187	11.1886
GOTERM_BP_DIRECT	GO:0032456~endocytic recycling	12	0.280899	0.0060093	68365, 231876, 69150, 13858, 68299, 27008, 259300, 231830, 58244, 13660, 19329, 224705	3656	25	18082	2.374	1	0.273187	11.1886
GOTERM_MF_DIRECT	GO:0005096~GTPase activator activity	65	1.52154	0.00613594	12662, 56470, 12663, 243362, 14270, 98366, 103724, 330662, 15463, 218397, 22084, 14020, 66687, 217325, 14682, 19415, 213990, 277854, 380711, 108903, 228850, 56784, 207592, 71435, 224617, 14570, 13196, 241694, 77038, 16476, 381085, 109689, 260409, 233204, 69710, 69601, 110351, 232906, 73723, 11856, 108699, 216963, 14567, 14569, 109934, 56699, 67231, 17925, 320634, 235633, 213522, 239027, 212285, 2…	3542	235	17446	1.36236	0.999998	0.130576	10.1151
UP_SEQ_FEATURE	short sequence motif:DEGH box	6	0.140449	0.0062078	67155, 20586, 13990, 20585, 19366, 22589	3835	7	18012	4.02578	1	0.726754	11.5924
GOTERM_CC_DIRECT	GO:0009898~cytoplasmic side of plasma membrane	18	0.421348	0.00622093	22034, 19258, 12675, 14184, 208431, 19243, 13518, 13383, 26396, 100017, 545622, 16480, 504193, 16150, 216344, 64704, 19211, 22031	3873	47	19662	1.94426	0.998779	0.0642619	9.47141
BIOCARTA	m_eif4Pathway:Regulation of eIF4e and p70 S6 Kinase	13	0.304307	0.00628487	13685, 56717, 26413, 26417, 26416, 18750, 17346, 13681, 14600, 19211, 18604, 13682, 18706	376	21	1289	2.12221	0.795827	0.161828	7.87344
GOTERM_CC_DIRECT	GO:0071012~catalytic step 1 spliceosome	5	0.117041	0.00632813	68183, 57905, 68592, 67439, 66877	3873	5	19662	5.07668	0.998913	0.0647164	9.627
GOTERM_CC_DIRECT	GO:0030014~CCR4-NOT complex	9	0.210674	0.00632893	22695, 104625, 52846, 72068, 231464, 53621, 234594, 22057, 18983	3873	16	19662	2.85564	0.998914	0.0641165	9.62816
GOTERM_BP_DIRECT	GO:0070301~cellular response to hydrogen peroxide	21	0.491573	0.00634665	11350, 15499, 71785, 66680, 26926, 15182, 57320, 18024, 246196, 21929, 17246, 30951, 16174, 11792, 23871, 19697, 269254, 26419, 56458, 13078, 20852	3656	57	18082	1.82215	1	0.284306	11.7801
INTERPRO	IPR010920:Like-Sm (LSM) domain	11	0.257491	0.00636117	20643, 76522, 68011, 69878, 78651, 67332, 67070, 66094, 20646, 20239, 66373	3934	23	20594	2.50364	1	0.351182	11.239
GOTERM_CC_DIRECT	GO:0016514~SWI/SNF complex	8	0.187266	0.00638817	57376, 67155, 20588, 20587, 20586, 83796, 93760, 56456	3873	13	19662	3.12411	0.998981	0.064097	9.71404
KEGG_PATHWAY	mmu04390:Hippo signaling pathway	46	1.07678	0.00654253	14219, 93742, 11839, 21416, 56274, 17869, 232157, 12159, 11461, 103583, 50523, 64010, 12234, 71978, 18016, 11576, 53310, 22631, 21812, 12444, 57265, 217325, 51792, 22422, 211652, 21677, 170770, 14368, 54401, 12387, 14164, 13383, 12168, 12166, 17126, 17128, 17127, 19053, 29806, 12385, 22601, 22627, 11789, 22628, 104318, 27494	1625	151	7720	1.44725	0.848995	0.0344024	8.34778
GOTERM_BP_DIRECT	GO:0060548~negative regulation of cell death	27	0.632022	0.00656064	14219, 22402, 17869, 12159, 18489, 74244, 18128, 328572, 21929, 12177, 20677, 11793, 21677, 15525, 17967, 78405, 17973, 240442, 18024, 57320, 108155, 17128, 20848, 13030, 68539, 12064, 64704	3656	80	18082	1.66922	1	0.290516	12.1533
GOTERM_BP_DIRECT	GO:0032212~positive regulation of telomere maintenance via telomerase	14	0.327715	0.00659945	219150, 17165, 21951, 12468, 59125, 12387, 15382, 12464, 26413, 26417, 12462, 26407, 245474, 26400	3656	32	18082	2.16381	1	0.290133	12.2209
GOTERM_BP_DIRECT	GO:0035924~cellular response to vascular endothelial growth factor stimulus	11	0.257491	0.0066102	15370, 22339, 69601, 26416, 18186, 22433, 16413, 14257, 18128, 22329, 15507	3656	22	18082	2.47292	1	0.288725	12.2396
GOTERM_BP_DIRECT	GO:1902895~positive regulation of pri-miRNA transcription from RNA polymerase II promoter	11	0.257491	0.0066102	20848, 17127, 30877, 18033, 20586, 16476, 12159, 15251, 19697, 18591, 12166	3656	22	18082	2.47292	1	0.288725	12.2396
GOTERM_BP_DIRECT	GO:0000381~regulation of alternative mRNA splicing, via spliceosome	16	0.374532	0.00664313	14265, 109095, 13207, 20462, 19826, 83486, 19653, 60532, 13548, 16589, 93686, 20220, 17149, 230753, 105559, 67039	3656	39	18082	2.02906	1	0.288145	12.2968
GOTERM_BP_DIRECT	GO:0035196~production of miRNAs involved in gene silencing by miRNA	7	0.163858	0.00671438	19652, 192119, 76793, 56417, 236511, 239528, 21357	3656	10	18082	3.46209	1	0.288963	12.4206
KEGG_PATHWAY	mmu04710:Circadian rhythm	14	0.327715	0.00677196	11865, 19883, 20893, 100043674, 12952, 103583, 12234, 108099, 50789, 217166, 19079, 104318, 18627, 56438	1625	31	7720	2.14551	0.858713	0.0349555	8.62847
GOTERM_MF_DIRECT	GO:1990380~Lys48-specific deubiquitinase activity	7	0.163858	0.00685857	229603, 235461, 226418, 71472, 75007, 74256, 110616	3542	10	17446	3.44783	1	0.143425	11.2407
SMART	SM00667:LisH	11	0.257491	0.00686299	56705, 81004, 59003, 21453, 66970, 227446, 21372, 76425, 18472, 66089, 99512	2120	22	10425	2.45873	0.990224	0.19778	9.81322
KEGG_PATHWAY	mmu04662:B cell receptor signaling pathway	25	0.585206	0.00687395	22325, 16653, 12675, 57257, 666513, 11652, 26396, 26413, 234779, 83490, 26417, 14784, 18033, 16150, 26377, 26395, 16476, 16151, 19697, 19056, 19055, 23797, 19058, 18706, 17096	1625	70	7720	1.6967	0.86283	0.034852	8.75299
GOTERM_MF_DIRECT	GO:0043021~ribonucleoprotein complex binding	16	0.374532	0.00690882	15387, 229512, 68988, 66525, 214572, 70233, 665155, 65967, 11810, 24067, 66489, 54633, 103677, 16589, 68879, 66101	3542	39	17446	2.0207	1	0.143008	11.3185
GOTERM_BP_DIRECT	GO:0051726~regulation of cell cycle	35	0.819288	0.00694937	107047, 192119, 13000, 107503, 170936, 22200, 12234, 19364, 74112, 27401, 18148, 19651, 26754, 12444, 13559, 19650, 22084, 12018, 15481, 12450, 12575, 18627, 11865, 11350, 100169, 80912, 230908, 16478, 353170, 16412, 20848, 242705, 16476, 11789, 19211	3656	112	18082	1.54558	1	0.295629	12.8275
GOTERM_BP_DIRECT	GO:0032436~positive regulation of proteasomal ubiquitin-dependent protein catabolic process	23	0.53839	0.00702442	23806, 13132, 23807, 70620, 22225, 81018, 22218, 217410, 30945, 74244, 12759, 100494, 53312, 75234, 14629, 67296, 17246, 71999, 19164, 93687, 56736, 269523, 104318	3656	65	18082	1.75007	1	0.296509	12.9571
GOTERM_MF_DIRECT	GO:0030942~endoplasmic reticulum signal peptide binding	5	0.117041	0.00709952	24067, 100101806, 665155, 20813, 217337	3542	5	17446	4.92547	1	0.145268	11.6131
GOTERM_BP_DIRECT	GO:0000245~spliceosomal complex assembly	10	0.234082	0.00713084	83486, 20817, 28000, 67332, 53890, 234723, 28035, 81898, 72193, 66877	3656	19	18082	2.60307	1	0.298474	13.1406
GOTERM_BP_DIRECT	GO:0051604~protein maturation	10	0.234082	0.00713084	52588, 20660, 20615, 12406, 11699, 19164, 76483, 70423, 56224, 74257	3656	19	18082	2.60307	1	0.298474	13.1406
SMART	SM00570:AWS	5	0.117041	0.00713287	234135, 107823, 192195, 18193, 235626	2120	5	10425	4.91745	0.991856	0.196403	10.1801
INTERPRO	IPR018503:Tetraspanin, conserved site	10	0.234082	0.00729139	52588, 109246, 64540, 12476, 216350, 21912, 12521, 56224, 56496, 74257	3934	20	20594	2.61744	1	0.386283	12.7787
INTERPRO	IPR014720:Double-stranded RNA-binding-like domain	14	0.327715	0.00729141	20534, 94223, 19106, 192119, 108853, 77286, 20744, 70925, 77721, 14000, 29819, 56417, 69163, 21357	3934	34	20594	2.15554	1	0.381584	12.7787
GOTERM_MF_DIRECT	GO:1990841~promoter-specific chromatin binding	10	0.234082	0.00733362	84505, 19017, 15499, 19651, 19650, 110147, 13653, 73447, 13433, 12394	3542	19	17446	2.59235	1	0.148288	11.9735
GOTERM_MF_DIRECT	GO:0070530~K63-linked polyubiquitin binding	10	0.234082	0.00733362	21929, 229603, 68652, 226409, 16151, 192159, 235610, 108937, 360216, 671535	3542	19	17446	2.59235	1	0.148288	11.9735
UP_SEQ_FEATURE	domain:AGC-kinase C-terminal	21	0.491573	0.00733565	18747, 263803, 19878, 19092, 18749, 11652, 50523, 106504, 170755, 232533, 73086, 18754, 17776, 18750, 217866, 226751, 20112, 58988, 20111, 23797, 109333	3835	55	18012	1.7933	1	0.774932	13.5566
UP_SEQ_FEATURE	zinc finger region:C2H2-type	17	0.39794	0.00734954	98685, 74287, 223922, 11906, 218820, 83486, 228829, 108655, 226418, 71974, 104836, 170753, 52231, 16588, 21353, 11909, 237943	3835	41	18012	1.94743	1	0.76632	13.5806
GOTERM_MF_DIRECT	GO:0042826~histone deacetylase binding	35	0.819288	0.00740649	68219, 53975, 15395, 15184, 12952, 15251, 20185, 83383, 22632, 17261, 107392, 12608, 19697, 13433, 12606, 208727, 18627, 22034, 19401, 229512, 11545, 71175, 14534, 54401, 68558, 17258, 17257, 12419, 14245, 22433, 71954, 22627, 26419, 20683, 109333	3542	112	17446	1.53921	1	0.148257	12.0854
GOTERM_BP_DIRECT	GO:0031054~pre-miRNA processing	8	0.187266	0.00742333	14000, 192119, 230594, 56417, 236511, 69163, 239528, 21357	3656	13	18082	3.0436	1	0.306826	13.6429
GOTERM_BP_DIRECT	GO:0060968~regulation of gene silencing	8	0.187266	0.00742333	97114, 15077, 319151, 260423, 319150, 319149, 319148, 319154	3656	13	18082	3.0436	1	0.306826	13.6429
GOTERM_BP_DIRECT	GO:0001913~T cell mediated cytotoxicity	8	0.187266	0.00742333	19370, 13032, 13731, 19369, 379043, 13036, 19368, 56554	3656	13	18082	3.0436	1	0.306826	13.6429
GOTERM_BP_DIRECT	GO:0043923~positive regulation by host of viral transcription	8	0.187266	0.00742333	328572, 83383, 20587, 20586, 16476, 98415, 20683, 68776	3656	13	18082	3.0436	1	0.306826	13.6429
GOTERM_BP_DIRECT	GO:0006413~translational initiation	20	0.468165	0.0074469	66235, 26905, 13664, 13665, 67204, 223691, 13205, 22384, 16865, 66085, 16341, 217869, 54709, 26987, 229317, 13681, 67008, 217715, 224742, 13682	3656	54	18082	1.83179	1	0.30584	13.6833
GOTERM_BP_DIRECT	GO:1904355~positive regulation of telomere capping	9	0.210674	0.00746275	26413, 17165, 21951, 26417, 59125, 269400, 74493, 26407, 26400	3656	16	18082	2.78204	1	0.304604	13.7104
GOTERM_BP_DIRECT	GO:0007020~microtubule nucleation	9	0.210674	0.00746275	233276, 75991, 67203, 100986, 83431, 104318, 99412, 51885, 259279	3656	16	18082	2.78204	1	0.304604	13.7104
GOTERM_BP_DIRECT	GO:0031929~TOR signaling	9	0.210674	0.00746275	13685, 56717, 13688, 20104, 56716, 216742, 216805, 78757, 74370	3656	16	18082	2.78204	1	0.304604	13.7104
GOTERM_BP_DIRECT	GO:0051016~barbed-end actin filament capping	9	0.210674	0.00746275	11519, 11518, 227753, 22349, 13860, 19230, 23999, 14026, 12345	3656	16	18082	2.78204	1	0.304604	13.7104
GOTERM_BP_DIRECT	GO:0006890~retrograde vesicle-mediated transport, Golgi to ER	13	0.304307	0.00753035	11843, 67456, 107338, 67830, 11842, 66890, 213827, 16562, 15194, 71116, 12847, 11981, 59042	3656	29	18082	2.2171	1	0.305131	13.826
GOTERM_BP_DIRECT	GO:0006513~protein monoubiquitination	13	0.304307	0.00753035	22210, 17999, 63958, 83814, 17237, 59026, 217069, 70294, 106021, 66105, 20821, 216150, 56438	3656	29	18082	2.2171	1	0.305131	13.826
UP_SEQ_FEATURE	domain:SH3	50	1.17041	0.0075756	108100, 20740, 223435, 72296, 72129, 56324, 14270, 98845, 54353, 53972, 53310, 15468, 13043, 330662, 170625, 22612, 234779, 11426, 54126, 16796, 21981, 66938, 329416, 17096, 230972, 17524, 11350, 98402, 219140, 333654, 21682, 21872, 21873, 20409, 13518, 13383, 20405, 338366, 75739, 13860, 20844, 214459, 12361, 13196, 66610, 12988, 66616, 80708, 544817, 53885	3835	166	18012	1.41468	1	0.76759	13.9691
KEGG_PATHWAY	mmu05100:Bacterial invasion of epithelial cells	27	0.632022	0.00761145	71890, 13430, 11461, 20416, 13043, 330662, 12402, 12540, 12390, 74192, 19303, 18706, 12488, 16202, 140580, 12387, 14083, 12929, 16412, 22330, 242687, 11867, 74325, 216148, 12385, 67300, 14268	1625	78	7720	1.6445	0.88925	0.0378693	9.64874
INTERPRO	IPR013088:Zinc finger, NHR/GATA-type	20	0.468165	0.00763484	67210, 19401, 15370, 19883, 14536, 22026, 18171, 11835, 14815, 26379, 14463, 14464, 22337, 20181, 20186, 21833, 14465, 217166, 15378, 11819	3934	57	20594	1.8368	1	0.390779	13.3407
GOTERM_MF_DIRECT	GO:0070063~RNA polymerase binding	9	0.210674	0.00765789	22695, 13830, 106583, 54196, 106298, 24075, 109333, 72949, 18627	3542	16	17446	2.77057	1	0.151495	12.4704
GOTERM_MF_DIRECT	GO:0048306~calcium-dependent protein binding	24	0.561798	0.00766825	11749, 12752, 11746, 11744, 22359, 13207, 338367, 22318, 20193, 20544, 20907, 21924, 11750, 107305, 20198, 70568, 12315, 12314, 12313, 74648, 69162, 330192, 18571, 13852	3542	69	17446	1.71321	1	0.150301	12.4862
INTERPRO	IPR011012:Longin-like domain	12	0.280899	0.00767845	56447, 11781, 11777, 20333, 108012, 213827, 11767, 56418, 11778, 215474, 252903, 20955	3934	27	20594	2.32661	1	0.387903	13.4119
GOTERM_BP_DIRECT	GO:0035023~regulation of Rho protein signal transduction	26	0.608614	0.00769607	223435, 230098, 22325, 52666, 268739, 16800, 98845, 53972, 213498, 109934, 17925, 75547, 235633, 207212, 54126, 213522, 263406, 19418, 230972, 219140, 57257, 102098, 71972, 54324, 223254, 110596	3656	77	18082	1.67002	1	0.308926	14.1089
INTERPRO	IPR012337:Ribonuclease H-like domain	21	0.491573	0.00771545	667118, 68048, 100177, 68310, 71151, 67276, 252876, 236511, 18971, 223773, 68276, 18983, 20926, 22427, 72701, 192159, 78586, 50912, 66932, 239528, 434234	3934	61	20594	1.80217	1	0.384843	13.4722
UP_KEYWORDS	SH3-binding	20	0.468165	0.00776116	22323, 12488, 19317, 22038, 140580, 84092, 73711, 11856, 76551, 13992, 11491, 14026, 11490, 212531, 330662, 20218, 30939, 11487, 13858, 170835	4104	60	22680	1.84211	0.972453	0.0339474	10.4988
GOTERM_BP_DIRECT	GO:0030308~negative regulation of cell growth	38	0.889513	0.007845	240514, 69601, 22401, 20720, 209212, 70925, 18016, 68567, 68585, 233805, 245688, 12053, 19063, 68465, 15378, 18605, 68350, 12575, 170770, 140742, 107869, 98402, 13132, 20586, 229681, 68755, 13205, 19271, 12168, 11490, 17128, 17127, 11787, 14609, 67155, 14199, 216805, 11606	3656	125	18082	1.50354	1	0.312097	14.3623
SMART	SM00150:SPEC	13	0.304307	0.00784855	20740, 22288, 64009, 223435, 19041, 20742, 319565, 18810, 11426, 109620, 109711, 13518, 13405	2120	29	10425	2.20438	0.994984	0.20564	11.1463
GOTERM_CC_DIRECT	GO:0032587~ruffle membrane	26	0.608614	0.00785148	13430, 16800, 11652, 98845, 13836, 17920, 18826, 11426, 29816, 18720, 211652, 18102, 219140, 11843, 11491, 16412, 18479, 19271, 22350, 17913, 12539, 13860, 19230, 16410, 22003, 11789	3873	79	19662	1.67081	0.999791	0.077531	11.811
GOTERM_MF_DIRECT	GO:0017048~Rho GTPase binding	15	0.351124	0.00799042	230972, 19878, 544963, 16800, 22330, 29875, 208846, 75547, 17925, 217866, 20166, 16569, 192176, 75974, 13144	3542	36	17446	2.05228	1	0.154713	12.9772
GOTERM_CC_DIRECT	GO:0015630~microtubule cytoskeleton	45	1.05337	0.008162	20740, 72296, 17988, 74360, 67667, 232944, 20744, 17761, 17762, 56699, 68705, 29875, 170791, 14433, 74019, 18220, 75991, 105689, 11426, 16568, 16569, 246103, 18555, 94223, 16456, 218035, 26379, 104871, 52653, 78798, 13518, 18472, 170731, 26413, 17776, 226977, 74392, 72972, 26417, 11765, 28071, 74187, 100732, 57752, 13589	3873	158	19662	1.44589	0.999851	0.0797543	12.2501
INTERPRO	IPR023779:Chromo domain, conserved site	9	0.210674	0.0082021	30951, 504193, 216848, 20937, 12412, 12593, 12419, 64707, 244059	3934	17	20594	2.7714	1	0.398935	14.2616
GOTERM_MF_DIRECT	GO:0003735~structural constituent of ribosome	71	1.66199	0.00843236	67115, 27376, 20104, 19934, 19933, 225215, 268449, 22228, 27370, 68028, 94066, 66163, 319195, 100040970, 107733, 68066, 67025, 20042, 20044, 78523, 100043813, 22186, 66972, 66407, 66489, 67308, 75617, 68735, 73132, 57294, 22121, 666642, 68836, 64658, 66416, 64659, 68463, 66419, 66493, 73095, 214663, 75620, 54127, 20068, 19944, 319653, 227743, 19896, 57279, 56284, 121022, 19988, 20088, 64660, 6201…	3542	264	17446	1.32465	1	0.161124	13.6465
UP_SEQ_FEATURE	binding site:S-adenosyl-L-methionine	18	0.421348	0.00845511	74455, 22017, 76894, 234728, 99890, 72181, 66254, 67897, 329504, 214162, 18948, 15469, 15468, 231051, 71974, 110147, 74157, 66617	3835	45	18012	1.8787	1	0.795586	15.4652
GOTERM_MF_DIRECT	GO:0004713~protein tyrosine kinase activity	37	0.866105	0.00845687	19229, 213452, 19106, 230661, 226419, 545622, 13836, 12305, 69181, 244418, 22612, 26400, 14257, 17096, 11350, 14184, 21682, 14083, 14183, 12750, 16337, 18004, 22385, 26396, 12539, 26397, 26398, 26399, 19230, 13548, 13846, 26395, 12988, 16451, 13841, 244895, 16453	3542	121	17446	1.50613	1	0.160133	13.6834
INTERPRO	IPR012676:TGS-like	6	0.140449	0.00847145	18181, 272396, 13494, 110960, 71807, 67059	3934	8	20594	3.92616	1	0.40442	14.6955
INTERPRO	IPR006569:CID domain	6	0.140449	0.00847145	27967, 224432, 225283, 67958, 75137, 106583	3934	8	20594	3.92616	1	0.40442	14.6955
GOTERM_MF_DIRECT	GO:0030145~manganese ion binding	18	0.421348	0.00848131	218271, 11350, 18174, 17436, 75686, 18789, 14645, 19043, 23955, 19042, 22427, 69181, 80752, 235574, 52858, 67528, 55980, 268880	3542	47	17446	1.88635	1	0.159158	13.7203
KEGG_PATHWAY	mmu04310:Wnt signaling pathway	43	1.00655	0.00849043	18747, 100043674, 53627, 19878, 21416, 20438, 18749, 20437, 13000, 17869, 16973, 21372, 16974, 103583, 12234, 26420, 328572, 12995, 208846, 12444, 19164, 57265, 75826, 18099, 22422, 56438, 14368, 81004, 67772, 12387, 14283, 108058, 229658, 68010, 17128, 18750, 16476, 93687, 26419, 11789, 19056, 19055, 19058	1625	141	7720	1.44882	0.914195	0.0414556	10.7057
UP_SEQ_FEATURE	chain:Retinoic acid early-inducible protein 1- gamma	5	0.117041	0.0085074	19370, 19369, 379043, 19368, 56554	3835	5	18012	4.69674	1	0.789345	15.5534
UP_SEQ_FEATURE	chain:Retinoic acid early-inducible protein 1- beta	5	0.117041	0.0085074	19370, 19369, 379043, 19368, 56554	3835	5	18012	4.69674	1	0.789345	15.5534
UP_SEQ_FEATURE	chain:Retinoic acid early-inducible protein 1- delta	5	0.117041	0.0085074	19370, 19369, 379043, 19368, 56554	3835	5	18012	4.69674	1	0.789345	15.5534
UP_SEQ_FEATURE	chain:Retinoic acid early-inducible protein 1- alpha	5	0.117041	0.0085074	19370, 19369, 379043, 19368, 56554	3835	5	18012	4.69674	1	0.789345	15.5534
UP_SEQ_FEATURE	chain:Retinoic acid early-inducible protein 1- epsilon	5	0.117041	0.0085074	19370, 19369, 379043, 19368, 56554	3835	5	18012	4.69674	1	0.789345	15.5534
GOTERM_BP_DIRECT	GO:0006461~protein complex assembly	23	0.53839	0.00856599	22034, 26951, 20525, 67738, 20909, 22661, 22318, 56312, 22319, 214162, 64540, 11519, 83383, 17246, 71228, 226519, 26417, 17342, 230649, 11789, 51792, 20619, 21355	3656	66	18082	1.72355	1	0.333595	15.5791
KEGG_PATHWAY	mmu05016:Huntington's disease	57	1.33427	0.00871323	70316, 100862456, 66377, 15114, 67665, 15182, 237336, 12913, 69833, 12859, 11772, 12858, 12857, 67003, 14682, 66576, 110323, 11946, 15194, 74325, 19017, 12064, 67530, 230075, 17993, 225887, 67300, 20683, 17991, 66945, 13191, 68197, 18181, 66416, 66043, 71770, 231329, 66414, 328572, 20022, 66108, 21817, 20655, 66091, 208647, 13063, 28080, 102641347, 67130, 170770, 20463, 217864, 54152, 67710, 2046…	1625	198	7720	1.36765	0.919573	0.0418192	10.9718
INTERPRO	IPR018499:Tetraspanin/Peripherin	13	0.304307	0.00875607	67125, 52588, 12476, 21912, 56224, 56496, 74257, 64540, 109246, 216350, 66109, 12521, 70423	3934	31	20594	2.19527	1	0.410249	15.1519
GOTERM_BP_DIRECT	GO:0006446~regulation of translational initiation	14	0.327715	0.0089079	13685, 13688, 74412, 68092, 223691, 269037, 66085, 16341, 217869, 54709, 17346, 13681, 217715, 13682	3656	33	18082	2.09824	1	0.342478	16.1504
INTERPRO	IPR002553:Clathrin/coatomer adaptor, adaptin-like, N-terminal	8	0.187266	0.00894571	11772, 11776, 11774, 11765, 11766, 71770, 54161, 67489	3934	14	20594	2.99136	1	0.412538	15.4546
INTERPRO	IPR001876:Zinc finger, RanBP2-type	11	0.257491	0.00906561	83486, 17246, 68652, 226409, 70439, 56353, 50817, 233908, 66724, 360216, 67057	3934	24	20594	2.39932	1	0.412347	15.6455
GOTERM_CC_DIRECT	GO:0005643~nuclear pore	22	0.514981	0.00908735	67878, 16649, 16648, 72124, 21951, 234069, 16646, 19384, 74412, 65246, 234865, 108989, 98386, 16211, 72787, 17913, 223527, 107939, 18226, 75826, 13680, 71844	3873	64	19662	1.74511	0.999945	0.0876353	13.5465
GOTERM_MF_DIRECT	GO:0016746~transferase activity, transferring acyl groups	48	1.1236	0.00916487	70546, 53627, 107146, 67216, 12593, 503610, 66980, 11655, 70646, 328572, 12894, 55979, 20280, 54169, 28169, 14732, 228136, 99010, 72881, 21817, 320150, 11907, 98956, 14534, 72117, 14792, 192654, 110446, 69035, 235674, 67877, 235339, 54342, 231051, 113868, 217127, 72085, 66176, 52538, 67469, 77805, 70999, 17977, 269252, 244349, 17979, 70605, 67800	3542	167	17446	1.4157	1	0.16941	14.7451
UP_SEQ_FEATURE	topological domain:Mitochondrial intermembrane	21	0.491573	0.00917245	67713, 66525, 75734, 20621, 170731, 66972, 214952, 223696, 17161, 12894, 380836, 74143, 28185, 14732, 100756, 24071, 56199, 68350, 100434, 67952, 59040	3835	56	18012	1.76128	1	0.805803	16.6671
SMART	SM00338:BRLZ	19	0.444757	0.00920135	223922, 21685, 16478, 14283, 17132, 14284, 81703, 18024, 107503, 12913, 12611, 16476, 208647, 18030, 22433, 12608, 11909, 12606, 13170	2120	51	10425	1.83199	0.997995	0.228046	12.9461
INTERPRO	IPR017868:Filamin/ABP280 repeat-like	7	0.163858	0.00922756	72050, 105689, 68794, 229644, 286940, 192176, 68497	3934	11	20594	3.33128	1	0.413596	15.9027
GOTERM_BP_DIRECT	GO:0000183~chromatin silencing at rDNA	20	0.468165	0.00926431	21429, 97114, 75316, 15182, 15077, 260423, 319149, 20466, 319148, 245688, 64424, 20016, 20937, 319151, 20220, 20019, 21341, 13433, 319150, 319154	3656	55	18082	1.79849	1	0.351572	16.742
GOTERM_MF_DIRECT	GO:0002039~p53 binding	24	0.561798	0.00927297	252870, 22401, 17165, 67772, 22224, 20587, 108143, 20586, 15194, 241494, 70925, 27223, 328572, 17246, 109331, 18148, 110147, 13163, 21981, 19192, 108705, 215693, 80751, 57261	3542	70	17446	1.68873	1	0.169779	14.9061
GOTERM_BP_DIRECT	GO:0009791~post-embryonic development	35	0.819288	0.00929268	21416, 192119, 67040, 20437, 12159, 74244, 107503, 214162, 56717, 21812, 192195, 19164, 17984, 319817, 20348, 14682, 217325, 239528, 109901, 338467, 333654, 12125, 20397, 14183, 109900, 230676, 22284, 11364, 17126, 17257, 13360, 22764, 237500, 214579, 71371	3656	114	18082	1.51846	1	0.350557	16.7889
UP_SEQ_FEATURE	domain:F-box	24	0.561798	0.00931009	107035, 30838, 242960, 30839, 18542, 243867, 67731, 30050, 94092, 76454, 231670, 50753, 50789, 71999, 27401, 50758, 67948, 30840, 269529, 231672, 268882, 50760, 57443, 72194	3835	67	18012	1.68241	1	0.802887	16.8959
GOTERM_BP_DIRECT	GO:0030336~negative regulation of cell migration	33	0.772472	0.00942823	56306, 26941, 67588, 60599, 14270, 52662, 64652, 17684, 109934, 67451, 20855, 16181, 56363, 77044, 18591, 74012, 14083, 57277, 19271, 19272, 11490, 338366, 20312, 109331, 72065, 66082, 223255, 22003, 13138, 20130, 216805, 13078, 19211	3656	106	18082	1.53974	1	0.352778	17.0127
KEGG_PATHWAY	mmu04146:Peroxisome	28	0.655431	0.00945399	15488, 19305, 50790, 72129, 20280, 18126, 17117, 20655, 54683, 19301, 67528, 56535, 14081, 26378, 433256, 11666, 18632, 18633, 224824, 19298, 235674, 19299, 74043, 113868, 208982, 67420, 19193, 11430	1625	83	7720	1.60267	0.935152	0.0445712	11.8513
UP_SEQ_FEATURE	active site:Glycyl thioester intermediate	28	0.655431	0.00949903	50995, 56550, 545578, 67841, 218793, 83814, 231380, 75788, 59026, 22193, 74244, 22195, 22200, 56228, 22201, 66313, 66105, 216150, 100042355, 117146, 22210, 17999, 22215, 22214, 53323, 70790, 100040961, 109161	3835	82	18012	1.60377	1	0.801816	17.2089
GOTERM_BP_DIRECT	GO:0048041~focal adhesion assembly	11	0.257491	0.00960657	13043, 19229, 16410, 109711, 11856, 54126, 18720, 230661, 108911, 19272, 19303	3656	23	18082	2.3654	1	0.356233	17.3064
BIOCARTA	m_hcmvPathway:Human Cytomegalovirus and Map Kinase Pathways	11	0.257491	0.00964212	26396, 26413, 26397, 26399, 26417, 18033, 26416, 26395, 19697, 20683, 18706	376	17	1289	2.21824	0.912979	0.216638	11.8408
BIOCARTA	m_keratinocytePathway:Keratinocyte Differentiation	24	0.561798	0.00967393	12675, 21938, 26413, 26397, 26398, 18754, 26399, 26417, 18033, 26416, 18750, 16150, 26395, 16476, 13163, 23871, 19766, 19697, 23872, 26419, 26400, 12606, 53859, 20683	376	51	1289	1.61327	0.91368	0.199645	11.8776
GOTERM_BP_DIRECT	GO:0008360~regulation of cell shape	41	0.959738	0.00977864	108100, 19229, 69710, 22349, 56194, 26941, 232906, 140570, 17886, 22367, 67884, 20430, 27428, 56699, 11750, 20306, 140810, 93871, 13144, 19303, 14674, 22339, 14083, 114301, 382236, 13383, 102098, 67938, 83946, 68010, 22350, 69922, 57912, 13860, 29806, 22003, 93687, 14673, 104318, 14268, 260409	3656	139	18082	1.45885	1	0.359442	17.5887
GOTERM_MF_DIRECT	GO:0030515~snoRNA binding	11	0.257491	0.00989307	52530, 27966, 67134, 66911, 27993, 55989, 102462, 75686, 67528, 66181, 53893	3542	23	17446	2.35566	1	0.178587	15.8242
GOTERM_CC_DIRECT	GO:0005682~U5 snRNP	9	0.210674	0.00991442	20643, 68011, 320632, 70233, 68879, 67332, 192159, 234723, 20646	3873	17	19662	2.68766	0.999978	0.0944182	14.6899
GOTERM_CC_DIRECT	GO:0005732~small nucleolar ribonucleoprotein complex	9	0.210674	0.00991442	52530, 67134, 68011, 55989, 69878, 67973, 78651, 245474, 66094	3873	17	19662	2.68766	0.999978	0.0944182	14.6899
GOTERM_CC_DIRECT	GO:0032154~cleavage furrow	18	0.421348	0.00991879	17283, 56044, 68166, 67203, 18739, 11853, 71968, 17886, 18951, 107589, 216344, 213522, 70527, 109333, 59069, 231637, 18016, 72008	3873	49	19662	1.8649	0.999978	0.0936333	14.6959
BIOCARTA	m_vdrPathway:Control of Gene Expression by Vitamin D Receptor	15	0.351124	0.0100211	57376, 114741, 20588, 20586, 93760, 22337, 20181, 22385, 15469, 328572, 20185, 22084, 17977, 17979, 56456	376	27	1289	1.90455	0.92098	0.190634	12.2786
KEGG_PATHWAY	mmu04920:Adipocytokine signaling pathway	25	0.585206	0.0101013	50790, 11652, 207565, 20181, 21938, 26420, 12894, 56717, 18033, 12491, 68465, 19697, 23797, 20525, 12675, 14081, 433256, 384783, 108099, 20848, 19017, 16150, 16151, 19079, 26419	1625	72	7720	1.64957	0.94628	0.0468033	12.6132
UP_SEQ_FEATURE	repeat:Spectrin 1	10	0.234082	0.0101237	20740, 223435, 19041, 20742, 18810, 11426, 228071, 109711, 13518, 13405	3835	19	18012	2.47197	1	0.814801	18.2359
UP_SEQ_FEATURE	repeat:Spectrin 2	10	0.234082	0.0101237	20740, 223435, 19041, 20742, 18810, 11426, 228071, 109711, 13518, 13405	3835	19	18012	2.47197	1	0.814801	18.2359
GOTERM_BP_DIRECT	GO:0002053~positive regulation of mesenchymal cell proliferation	15	0.351124	0.0101242	30838, 22339, 12387, 14183, 17869, 16973, 16974, 319757, 100862258, 384783, 12166, 20846, 15289, 108655, 18590	3656	37	18082	2.00507	1	0.367604	18.153
GOTERM_BP_DIRECT	GO:0006631~fatty acid metabolic process	45	1.05337	0.0102043	70316, 15488, 66885, 50790, 74559, 60527, 107476, 20249, 12894, 14732, 234309, 11409, 17117, 109672, 12491, 68465, 20850, 18627, 12266, 15107, 67460, 20397, 68631, 192654, 68801, 26569, 14081, 26378, 433256, 264895, 235674, 11364, 108099, 277753, 14104, 16889, 12189, 64898, 113868, 26394, 52538, 67469, 19079, 14600, 11430	3656	156	18082	1.42669	1	0.368024	18.2833
GOTERM_BP_DIRECT	GO:0048286~lung alveolus development	18	0.421348	0.0102716	22339, 72154, 71722, 14183, 12159, 12168, 15402, 52335, 16878, 11977, 319939, 74155, 237500, 20390, 319817, 14257, 11421, 18590	3656	48	18082	1.85469	1	0.368076	18.3926
GOTERM_CC_DIRECT	GO:0031966~mitochondrial membrane	31	0.725655	0.010332	50790, 27376, 13430, 243362, 94044, 22228, 110616, 12050, 12857, 14732, 11409, 66108, 12018, 67130, 69089, 18103, 17096, 94280, 223752, 56357, 12759, 11364, 18293, 69922, 69923, 54197, 18750, 67013, 230075, 64704, 17991	3873	101	19662	1.55819	0.999986	0.0965157	15.2618
UP_KEYWORDS	Nuclear pore complex	15	0.351124	0.0103335	17913, 72124, 21951, 223527, 18226, 107939, 74412, 65246, 234865, 108989, 75826, 71844, 13680, 68051, 72787	4104	41	22680	2.02182	0.991675	0.0445807	13.7458
KEGG_PATHWAY	mmu05216:Thyroid cancer	13	0.304307	0.0103504	27057, 21416, 16653, 12387, 76551, 17869, 108989, 20181, 26396, 26413, 26417, 26395, 59069	1625	29	7720	2.12966	0.950035	0.0471804	12.9047
UP_KEYWORDS	NAD	47	1.10019	0.0104526	15488, 66375, 26926, 67689, 68646, 21951, 266690, 107029, 17721, 665563, 70358, 67883, 671535, 109754, 66454, 14433, 234309, 107328, 56752, 78914, 54122, 75387, 235587, 71911, 17449, 15107, 11545, 68346, 17448, 15108, 11668, 11669, 68631, 72017, 72900, 22334, 14104, 209224, 218885, 236539, 74493, 100198, 19682, 214579, 225887, 74340, 209011	4104	183	22680	1.41933	0.992125	0.04467	13.8936
INTERPRO	IPR005135:Endonuclease/exonuclease/phosphatase	12	0.280899	0.010501	16330, 52477, 104625, 77622, 320634, 67484, 11792, 231464, 68737, 170835, 64436, 104015	3934	28	20594	2.24352	1	0.450959	17.8993
INTERPRO	IPR006594:LisH dimerisation motif	12	0.280899	0.010501	56705, 81004, 59003, 21453, 74334, 66970, 227446, 21372, 76425, 18472, 66089, 99512	3934	28	20594	2.24352	1	0.450959	17.8993
UP_KEYWORDS	Viral nucleoprotein	10	0.234082	0.0105537	59013, 15387, 74326, 68981, 15384, 100041194, 15382, 67332, 22183, 20646	4104	22	22680	2.51196	0.992487	0.0446825	14.0187
BIOCARTA	m_agrPathway:Agrin in Postsynaptic Differentiation	18	0.421348	0.0106573	14083, 26431, 18479, 16412, 13043, 22288, 70584, 26413, 26417, 16476, 13138, 12540, 11603, 26419, 20683, 224105, 19303, 13405	376	35	1289	1.76307	0.932798	0.187547	13.0091
GOTERM_BP_DIRECT	GO:0007031~peroxisome organization	10	0.234082	0.0106711	19305, 20280, 72759, 11666, 18632, 224824, 18633, 19298, 56535, 19299	3656	20	18082	2.47292	1	0.377429	19.0387
GOTERM_BP_DIRECT	GO:0006509~membrane protein ectodomain proteolysis	10	0.234082	0.0106711	73218, 56175, 66552, 11487, 80898, 19164, 17886, 11491, 13138, 226548	3656	20	18082	2.47292	1	0.377429	19.0387
UP_SEQ_FEATURE	compositionally biased region:Poly-Gln	42	0.983146	0.0107366	223435, 12591, 11835, 27354, 14815, 15184, 21807, 17869, 83602, 241075, 12193, 110616, 20185, 66313, 20340, 246103, 192157, 16796, 20348, 93871, 22589, 21425, 11863, 11906, 71750, 75560, 14924, 71151, 76448, 94112, 60611, 13204, 15194, 223696, 22057, 13619, 58198, 238330, 21664, 17979, 74322, 11819	3835	137	18012	1.43988	1	0.826088	19.2317
GOTERM_CC_DIRECT	GO:0030660~Golgi-associated vesicle membrane	7	0.163858	0.0107656	73218, 67549, 66552, 14950, 74585, 320150, 224020	3873	11	19662	3.23062	0.999991	0.0995193	15.8519
GOTERM_BP_DIRECT	GO:0016570~histone modification	6	0.140449	0.0108876	22083, 54624, 94352, 110948, 235497, 214498	3656	8	18082	3.70938	1	0.381529	19.3868
GOTERM_BP_DIRECT	GO:0035148~tube formation	6	0.140449	0.0108876	22339, 69601, 12125, 16413, 192197, 18128	3656	8	18082	3.70938	1	0.381529	19.3868
GOTERM_BP_DIRECT	GO:0006048~UDP-N-acetylglucosamine biosynthetic process	6	0.140449	0.0108876	14583, 26384, 54342, 109785, 227620, 107652	3656	8	18082	3.70938	1	0.381529	19.3868
GOTERM_BP_DIRECT	GO:2000643~positive regulation of early endosome to late endosome transport	6	0.140449	0.0108876	22350, 104831, 13132, 71732, 77116, 216344	3656	8	18082	3.70938	1	0.381529	19.3868
GOTERM_BP_DIRECT	GO:0031062~positive regulation of histone methylation	6	0.140449	0.0108876	67367, 54624, 17283, 109331, 66511, 22433	3656	8	18082	3.70938	1	0.381529	19.3868
GOTERM_BP_DIRECT	GO:0051865~protein autoubiquitination	19	0.444757	0.0108975	22034, 56550, 22210, 67118, 63958, 67588, 22215, 53621, 12189, 207304, 29864, 24017, 20128, 672511, 68729, 20821, 66105, 68031, 56631	3656	52	18082	1.80713	1	0.379927	19.4026
GOTERM_BP_DIRECT	GO:0031532~actin cytoskeleton reorganization	19	0.444757	0.0108975	20740, 17886, 18479, 20416, 98366, 13043, 22350, 13860, 56044, 13052, 170736, 217866, 18720, 192176, 226751, 14245, 231830, 235574, 78757	3656	52	18082	1.80713	1	0.379927	19.4026
GOTERM_BP_DIRECT	GO:0006338~chromatin remodeling	26	0.608614	0.0109293	21761, 17869, 14815, 83796, 68142, 93760, 17283, 245688, 207165, 13163, 64707, 225280, 208727, 56456, 22589, 53893, 56397, 57376, 20588, 20587, 20586, 110052, 22385, 12611, 67155, 67019	3656	79	18082	1.62775	1	0.378937	19.4536
KEGG_PATHWAY	mmu04530:Tight junction	42	0.983146	0.0110099	93742, 211446, 109711, 75723, 13000, 11652, 17886, 11461, 65964, 27428, 71978, 13043, 12995, 22612, 192195, 12540, 217325, 51792, 17532, 23797, 14677, 16456, 16653, 70737, 208431, 21872, 12387, 14679, 21873, 14924, 99470, 67938, 66922, 18754, 19053, 12361, 18750, 12385, 20130, 56449, 19211, 224912	1625	139	7720	1.43548	0.958764	0.0493509	13.6724
SMART	SM00547:ZnF_RBZ	10	0.234082	0.0110415	83486, 68652, 226409, 70439, 56353, 50817, 233908, 66724, 360216, 67057	2120	20	10425	2.45873	0.999425	0.25803	15.3397
GOTERM_MF_DIRECT	GO:0035197~siRNA binding	6	0.140449	0.0110863	14265, 17257, 192119, 17191, 239528, 21357	3542	8	17446	3.6941	1	0.196329	17.5646
GOTERM_BP_DIRECT	GO:0010595~positive regulation of endothelial cell migration	16	0.374532	0.0111777	19229, 22339, 19878, 14164, 12159, 16413, 12168, 108655, 11600, 18750, 20692, 230738, 23871, 14257, 192197, 11606	3656	41	18082	1.93008	1	0.3838	19.8508
GOTERM_BP_DIRECT	GO:0040018~positive regulation of multicellular organism growth	16	0.374532	0.0111777	19305, 22349, 15499, 71175, 15364, 102774, 319757, 13046, 13383, 22350, 14732, 102502, 12977, 20850, 14600, 11606	3656	41	18082	1.93008	1	0.3838	19.8508
GOTERM_CC_DIRECT	GO:0032993~protein-DNA complex	13	0.304307	0.0111958	15387, 21416, 12387, 16478, 15364, 18024, 15242, 328572, 107932, 16480, 18044, 18045, 20683	3873	31	19662	2.12893	0.999994	0.102431	16.4335
GOTERM_CC_DIRECT	GO:0046540~U4/U6 x U5 tri-snRNP complex	11	0.257491	0.0112746	20643, 76522, 68988, 20227, 78651, 68879, 53890, 234723, 20646, 66373, 66101	3873	24	19662	2.32681	0.999995	0.102253	16.5396
GOTERM_CC_DIRECT	GO:0005680~anaphase-promoting complex	11	0.257491	0.0112746	52717, 66156, 78832, 71890, 52563, 75430, 17222, 66440, 217232, 68999, 56438	3873	24	19662	2.32681	0.999995	0.102253	16.5396
UP_KEYWORDS	Respiratory chain	20	0.468165	0.0113059	70316, 66416, 66377, 56295, 17721, 66414, 72900, 67530, 66108, 66091, 67003, 235169, 230075, 13063, 17993, 225887, 67130, 66576, 17991, 68197	4104	62	22680	1.78268	0.994709	0.0473754	14.9445
GOTERM_MF_DIRECT	GO:0004518~nuclease activity	35	0.819288	0.0113613	68048, 338371, 58809, 50505, 192119, 231464, 18971, 75764, 54451, 22427, 68626, 14000, 11792, 103677, 69163, 66932, 239528, 101985, 104625, 193838, 71946, 225182, 71151, 67276, 104721, 24127, 114615, 18983, 226409, 77622, 69694, 22099, 230738, 50912, 212442	3542	115	17446	1.49905	1	0.199071	17.961
INTERPRO	IPR011705:BTB/Kelch-associated	20	0.468165	0.0113914	234378, 226541, 52323, 242785, 75785, 270201, 13803, 211255, 117198, 228662, 77113, 83962, 16351, 78611, 19039, 23885, 66689, 238386, 399566, 69149	3934	59	20594	1.77453	1	0.473781	19.2686
UP_SEQ_FEATURE	domain:WW 1	13	0.304307	0.0114623	66313, 56194, 223666, 83814, 17999, 52357, 75788, 14924, 22601, 99470, 544817, 211652, 64010	3835	29	18012	2.10544	1	0.839189	20.3961
UP_SEQ_FEATURE	domain:WW 2	13	0.304307	0.0114623	66313, 56194, 223666, 83814, 17999, 52357, 75788, 14924, 22601, 99470, 544817, 211652, 64010	3835	29	18012	2.10544	1	0.839189	20.3961
GOTERM_BP_DIRECT	GO:1902236~negative regulation of endoplasmic reticulum stress-induced intrinsic apoptotic signaling pathway	9	0.210674	0.0116293	74143, 66168, 109815, 18609, 16151, 57320, 22433, 64209, 12913	3656	17	18082	2.61839	1	0.393924	20.5684
GOTERM_BP_DIRECT	GO:0006457~protein folding	38	0.889513	0.0116986	72736, 14231, 18415, 50527, 22327, 83945, 12330, 73316, 104009, 15481, 30795, 106200, 72726, 66101, 109054, 14229, 12468, 63958, 53382, 67738, 108903, 14225, 12464, 67072, 17714, 234734, 58233, 52653, 228005, 76299, 17713, 56445, 12539, 12462, 52838, 23950, 67988, 67466	3656	128	18082	1.4683	1	0.393871	20.678
UP_KEYWORDS	Nonsense-mediated mRNA decay	11	0.257491	0.0117146	192160, 225363, 319618, 229512, 103677, 68092, 14852, 50912, 17149, 19826, 269037	4104	26	22680	2.33806	0.995627	0.048616	15.4436
UP_KEYWORDS	Fatty acid metabolism	34	0.79588	0.0117935	70316, 15488, 66885, 50790, 74559, 60527, 107476, 20249, 12894, 11409, 234309, 68465, 12266, 15107, 67460, 192654, 68801, 26569, 14081, 26378, 433256, 235674, 264895, 11364, 14104, 108099, 12189, 64898, 113868, 26394, 52538, 67469, 19079, 11430	4104	124	22680	1.51528	0.995785	0.0485035	15.5398
GOTERM_BP_DIRECT	GO:0060612~adipose tissue development	14	0.327715	0.0118035	81004, 67041, 110446, 15364, 329003, 16973, 268396, 19017, 229285, 108012, 22433, 11909, 71371, 18706	3656	34	18082	2.03652	1	0.394741	20.8435
SMART	SM00249:PHD	29	0.678839	0.0118085	20591, 71777, 107823, 268448, 214162, 23856, 268281, 17765, 54169, 234135, 18676, 192195, 207165, 21652, 69188, 26356, 18193, 213109, 22385, 107932, 228829, 231051, 66262, 216848, 228880, 28019, 244349, 192285, 74322	2120	91	10425	1.5671	0.999659	0.264364	16.3191
GOTERM_BP_DIRECT	GO:0070979~protein K11-linked ubiquitination	12	0.280899	0.0118257	66156, 22210, 218793, 22214, 52563, 17222, 66105, 22193, 66440, 22195, 217232, 68999	3656	27	18082	2.19815	1	0.393469	20.8785
GOTERM_BP_DIRECT	GO:0009267~cellular response to starvation	21	0.491573	0.0118514	68441, 21416, 58809, 233833, 15377, 74244, 54170, 14645, 12168, 17840, 22427, 71999, 20787, 20788, 110147, 11793, 216742, 66615, 53892, 78925, 56458	3656	60	18082	1.73104	1	0.3923	20.9191
UP_KEYWORDS	Polyamine biosynthesis	7	0.163858	0.0118945	20603, 20810, 18247, 18245, 18263, 671878, 54375	4104	12	22680	3.22368	0.995979	0.0484813	15.6626
KEGG_PATHWAY	mmu04660:T cell receptor signaling pathway	33	0.772472	0.0122568	22325, 11652, 14784, 18033, 12402, 12540, 19697, 53859, 26400, 23797, 18706, 12675, 16653, 21682, 17973, 57257, 18479, 13383, 214230, 26396, 70584, 26413, 26417, 26416, 16150, 26395, 16151, 16476, 17974, 19056, 19055, 224105, 19058	1625	104	7720	1.50746	0.971326	0.0539844	15.1066
GOTERM_BP_DIRECT	GO:2000637~positive regulation of gene silencing by miRNA	7	0.163858	0.0122623	20848, 14265, 22695, 29806, 18033, 80912, 80913	3656	11	18082	3.14735	1	0.400922	21.5639
GOTERM_BP_DIRECT	GO:0007097~nuclear migration	7	0.163858	0.0122623	319565, 67665, 72515, 230917, 12540, 226751, 18472	3656	11	18082	3.14735	1	0.400922	21.5639
GOTERM_BP_DIRECT	GO:0051533~positive regulation of NFAT protein import into nucleus	7	0.163858	0.0122623	27967, 69179, 74585, 19056, 19055, 20544, 19058	3656	11	18082	3.14735	1	0.400922	21.5639
GOTERM_BP_DIRECT	GO:0032434~regulation of proteasomal ubiquitin-dependent protein catabolic process	7	0.163858	0.0122623	67490, 94232, 19359, 170823, 66498, 53323, 14673	3656	11	18082	3.14735	1	0.400922	21.5639
GOTERM_BP_DIRECT	GO:0031629~synaptic vesicle fusion to presynaptic active zone membrane	8	0.187266	0.0122826	20615, 20910, 20909, 20619, 67474, 20907, 13852, 20908	3656	14	18082	2.8262	1	0.399601	21.5956
GOTERM_BP_DIRECT	GO:0061014~positive regulation of mRNA catabolic process	8	0.187266	0.0122826	22695, 74326, 230738, 381305, 14904, 234594, 78781, 18983	3656	14	18082	2.8262	1	0.399601	21.5956
GOTERM_BP_DIRECT	GO:0034968~histone lysine methylation	8	0.187266	0.0122826	84505, 17283, 239122, 66083, 20937, 110147, 235626, 64707	3656	14	18082	2.8262	1	0.399601	21.5956
UP_SEQ_FEATURE	domain:SET	17	0.39794	0.012289	107823, 319822, 18193, 214162, 84505, 234135, 72895, 231051, 239122, 66083, 110147, 20937, 192195, 14055, 69188, 64707, 208043	3835	43	18012	1.85685	1	0.853163	21.7029
UP_SEQ_FEATURE	domain:PX	17	0.39794	0.012289	14218, 69150, 64652, 170755, 268396, 18806, 170625, 67804, 18805, 74718, 74479, 266781, 66616, 72183, 217463, 18705, 69178	3835	43	18012	1.85685	1	0.853163	21.7029
GOTERM_BP_DIRECT	GO:0016055~Wnt signaling pathway	58	1.35768	0.0123594	53627, 26941, 207742, 13000, 235497, 56297, 71268, 226154, 59004, 22083, 19042, 29811, 12995, 11426, 12054, 17847, 17342, 67974, 18099, 76281, 22422, 54624, 68151, 12388, 67772, 12387, 13205, 360216, 15242, 74256, 20729, 74493, 93687, 30838, 22402, 21951, 21888, 21416, 21887, 75723, 17869, 16973, 21886, 16974, 103583, 12234, 12505, 57265, 75826, 109901, 14368, 13132, 268980, 68031, 214498, 11789,…	3656	213	18082	1.34676	1	0.399706	21.7156
GOTERM_CC_DIRECT	GO:0030176~integral component of endoplasmic reticulum membrane	29	0.678839	0.0124116	208449, 319740, 230709, 53627, 109815, 433931, 74559, 50527, 20249, 21766, 12913, 68585, 224674, 66270, 192193, 21355, 268880, 50907, 67878, 12752, 68801, 14828, 81910, 66190, 14705, 13360, 227697, 22433, 67800	3873	94	19662	1.56621	0.999999	0.111101	18.0569
UP_SEQ_FEATURE	nucleotide phosphate-binding region:GTP	86	2.01311	0.0124531	19744, 68441, 15944, 26905, 19384, 227624, 13494, 56248, 14852, 56297, 627110, 65967, 19341, 233870, 76308, 56298, 74194, 56055, 14682, 74012, 19340, 71924, 57837, 81003, 213990, 14674, 20818, 68365, 11861, 69288, 73710, 14679, 54170, 100210, 73991, 72065, 20130, 14673, 76338, 14670, 67042, 67844, 75869, 22153, 11853, 13430, 20624, 18951, 56327, 665155, 19329, 242505, 19326, 19325, 59021, 224624,…	3835	319	18012	1.26621	1	0.850986	21.96
GOTERM_BP_DIRECT	GO:0001570~vasculogenesis	23	0.53839	0.0124699	19317, 20397, 14083, 12387, 20586, 170823, 319757, 19271, 71602, 17684, 15242, 12192, 69903, 13836, 218397, 11600, 328365, 22601, 70560, 235626, 21677, 216527, 27494	3656	68	18082	1.67286	1	0.400642	21.8878
GOTERM_BP_DIRECT	GO:0021987~cerebral cortex development	23	0.53839	0.0124699	15387, 19280, 67760, 67203, 192119, 102774, 15251, 14450, 319757, 74244, 16974, 18472, 228662, 12316, 16971, 19164, 78925, 17977, 57752, 22627, 67439, 14701, 244329	3656	68	18082	1.67286	1	0.400642	21.8878
GOTERM_MF_DIRECT	GO:0005092~GDP-dissociation inhibitor activity	7	0.163858	0.0125154	12662, 98402, 12663, 14570, 14567, 16413, 14569	3542	11	17446	3.13439	1	0.215313	19.6046
GOTERM_MF_DIRECT	GO:0034450~ubiquitin-ubiquitin ligase activity	7	0.163858	0.0125154	66156, 63958, 28000, 140630, 70790, 53323, 56438	3542	11	17446	3.13439	1	0.215313	19.6046
KEGG_PATHWAY	mmu01200:Carbon metabolism	36	0.842697	0.0125198	56451, 17436, 15275, 328099, 18641, 107029, 11676, 14433, 14661, 11409, 12974, 227095, 66646, 108682, 17449, 17448, 19895, 110446, 20425, 11364, 20916, 14120, 18293, 60525, 18770, 236539, 14751, 56421, 13885, 235339, 257635, 100198, 18563, 19139, 66945, 14194	1625	116	7720	1.47438	0.973443	0.0542929	15.4062
GOTERM_MF_DIRECT	GO:0001046~core promoter sequence-specific DNA binding	17	0.39794	0.0125522	11865, 235441, 19883, 18181, 11906, 15184, 12952, 214162, 18044, 116870, 20677, 18609, 217166, 19697, 20683, 244059, 230753	3542	45	17446	1.86073	1	0.214171	19.6565
GOTERM_BP_DIRECT	GO:0007623~circadian rhythm	33	0.772472	0.0125597	19883, 19092, 232087, 59027, 22190, 12952, 107503, 16601, 12234, 20185, 328572, 12894, 18126, 18030, 18627, 11865, 20893, 56335, 16478, 13207, 22186, 50789, 19017, 20787, 74326, 12064, 13548, 217166, 16476, 269254, 104318, 230753, 13170	3656	108	18082	1.51123	1	0.401059	22.0275
INTERPRO	IPR002017:Spectrin repeat	11	0.257491	0.0125675	22288, 20740, 223435, 64009, 319565, 20742, 18810, 11426, 109711, 13518, 13405	3934	25	20594	2.30335	1	0.503126	21.0442
INTERPRO	IPR018359:Bromodomain, conserved site	11	0.257491	0.0125675	328572, 66923, 67155, 14534, 20586, 207165, 93871, 67382, 83946, 22385, 57261	3934	25	20594	2.30335	1	0.503126	21.0442
KEGG_PATHWAY	mmu01130:Biosynthesis of antibiotics	60	1.40449	0.0126654	230709, 66881, 56248, 18641, 11676, 14583, 14433, 15357, 216558, 192156, 18263, 66646, 17449, 15107, 15108, 17448, 11669, 109900, 58810, 72157, 102216272, 107652, 235674, 20916, 18293, 18770, 236539, 235339, 109785, 171567, 227620, 257635, 66945, 57295, 23972, 56451, 15275, 328099, 14450, 12974, 56752, 18102, 18103, 107869, 15360, 19895, 110446, 12183, 68133, 20425, 23827, 11364, 14120, 60525, 14…	1625	214	7720	1.33199	0.974547	0.0541017	15.5718
KEGG_PATHWAY	mmu00900:Terpenoid backbone biosynthesis	11	0.257491	0.0126892	15360, 230709, 66881, 15357, 71365, 67422, 110446, 192156, 56075, 52014, 57295	1625	23	7720	2.27211	0.974724	0.0534144	15.5988
GOTERM_CC_DIRECT	GO:0045177~apical part of cell	34	0.79588	0.0127577	93742, 26941, 11833, 101706, 18489, 66335, 18016, 27428, 22329, 18222, 17920, 12728, 16440, 13731, 12491, 12540, 20955, 14368, 27364, 18174, 21872, 12387, 17997, 22359, 12349, 102098, 22284, 67938, 22350, 11979, 17912, 18080, 18750, 224912	3873	115	19662	1.50093	0.999999	0.113101	18.5136
UP_KEYWORDS	Phospholipid biosynthesis	16	0.374532	0.0127964	14792, 67216, 212862, 13026, 66461, 55979, 28169, 14732, 56442, 99010, 75320, 27388, 67469, 110911, 52858, 19210	4104	46	22680	1.9222	0.997361	0.0516301	16.7518
UP_KEYWORDS	Neurogenesis	60	1.40449	0.0127968	227541, 14270, 93760, 233724, 20430, 70083, 68585, 18222, 29811, 83485, 192986, 170728, 18223, 20348, 100169, 17999, 20588, 20587, 67203, 12387, 20586, 229715, 21423, 214968, 19716, 17258, 19719, 19211, 13841, 20720, 52163, 13640, 18186, 16563, 108699, 13641, 13642, 56320, 53972, 228662, 75665, 17261, 100764, 241490, 54126, 12540, 109905, 268882, 56456, 18102, 14368, 14265, 57376, 21406, 20353, 1…	4104	247	22680	1.34242	0.997361	0.0511868	16.7523
GOTERM_CC_DIRECT	GO:0005901~caveola	27	0.632022	0.0128059	19285, 14252, 15275, 13640, 16974, 18806, 21812, 13731, 22084, 12491, 12390, 14682, 11928, 114715, 226101, 20525, 12752, 259300, 16337, 319757, 22337, 12168, 12166, 13030, 26413, 11931, 26417	3873	86	19662	1.59384	0.999999	0.112584	18.577
GOTERM_CC_DIRECT	GO:0070469~respiratory chain	20	0.468165	0.0129439	70316, 66416, 66377, 56295, 17721, 66414, 72900, 67530, 66108, 66091, 67003, 235169, 230075, 13063, 17993, 225887, 67130, 66576, 17991, 68197	3873	58	19662	1.75058	0.999999	0.112818	18.7583
GOTERM_CC_DIRECT	GO:0005697~telomerase holoenzyme complex	10	0.234082	0.0129939	219150, 52530, 20643, 229512, 98956, 67459, 103677, 67332, 245474, 66181	3873	21	19662	2.41747	0.999999	0.112327	18.8239
UP_KEYWORDS	Centromere	36	0.842697	0.0130555	52717, 72124, 21951, 67139, 212427, 381318, 12237, 66140, 70088, 108911, 52696, 18676, 20937, 13163, 51792, 64707, 226849, 13144, 14265, 26951, 67203, 71735, 26931, 234865, 108989, 52653, 83431, 381280, 27223, 19053, 67948, 24061, 20843, 12419, 67037, 93687	4104	134	22680	1.48468	0.997661	0.0517549	17.0623
INTERPRO	IPR000242:Protein-tyrosine phosphatase, receptor/non-receptor type	15	0.351124	0.013067	19258, 19267, 19249, 19244, 19280, 19245, 19255, 19268, 19250, 19271, 19272, 24000, 19274, 104831, 545622	3934	40	20594	1.96308	1	0.512251	21.787
GOTERM_BP_DIRECT	GO:0021762~substantia nigra development	15	0.351124	0.0131081	227743, 14184, 14828, 12799, 11461, 22661, 20193, 29811, 12315, 12314, 12313, 12540, 71954, 22627, 110323	3656	38	18082	1.95231	1	0.412577	22.8756
GOTERM_BP_DIRECT	GO:0006406~mRNA export from nucleus	15	0.351124	0.0131081	229512, 20422, 74412, 234733, 234865, 66511, 69823, 14105, 15242, 68278, 66118, 223527, 103677, 268420, 13680	3656	38	18082	1.95231	1	0.412577	22.8756
UP_KEYWORDS	Chromosome	93	2.17697	0.0131976	52717, 72124, 232440, 107823, 70088, 15289, 52696, 18676, 13990, 192195, 67973, 319151, 111241, 319150, 66647, 226849, 71718, 13144, 319154, 108907, 21771, 67203, 71735, 225182, 51869, 26931, 234865, 52653, 18193, 27223, 84505, 386649, 19053, 12419, 93687, 77805, 74493, 67037, 319162, 235626, 75580, 21951, 114741, 21749, 97114, 212427, 67139, 27354, 66140, 12237, 381318, 108911, 100862258, 19364,…	4104	409	22680	1.2566	0.997812	0.0518639	17.2321
UP_SEQ_FEATURE	metal ion-binding site:Magnesium	35	0.819288	0.0132249	80905, 19744, 107569, 232087, 328099, 56297, 14854, 170759, 67881, 216136, 73373, 76952, 11980, 11981, 319638, 11928, 54391, 320940, 27364, 104625, 69634, 225994, 67870, 72157, 52468, 11979, 18770, 11977, 68106, 109785, 224088, 67618, 235574, 19139, 11938	3835	111	18012	1.48095	1	0.862098	23.1579
GOTERM_BP_DIRECT	GO:0071108~protein K48-linked deubiquitination	11	0.257491	0.0135356	21929, 229603, 68149, 235461, 226418, 22225, 84092, 17847, 71472, 75007, 110616	3656	24	18082	2.26684	1	0.420914	23.5306
GOTERM_BP_DIRECT	GO:0042273~ribosomal large subunit biogenesis	11	0.257491	0.0135356	67115, 75593, 20935, 18148, 67936, 19989, 67025, 234549, 28126, 52521, 67008	3656	24	18082	2.26684	1	0.420914	23.5306
GOTERM_BP_DIRECT	GO:0030511~positive regulation of transforming growth factor beta receptor signaling pathway	11	0.257491	0.0135356	17128, 15258, 53378, 17283, 13132, 114249, 12577, 11491, 216805, 17684, 76905	3656	24	18082	2.26684	1	0.420914	23.5306
UP_SEQ_FEATURE	repeat:Spectrin 6	6	0.140449	0.0136573	20740, 223435, 20742, 11426, 13518, 13405	3835	8	18012	3.52256	1	0.865408	23.8215
GOTERM_CC_DIRECT	GO:0030018~Z disc	36	0.842697	0.0137189	20740, 11735, 319565, 100041194, 109711, 286940, 20193, 11733, 16480, 104027, 16669, 226849, 208727, 13405, 15507, 56376, 68794, 12387, 14225, 67731, 18479, 12632, 22330, 13518, 12345, 67938, 14120, 71999, 14300, 72333, 30926, 83997, 170736, 23950, 19056, 19055	3873	124	19662	1.47388	1	0.117317	19.7695
GOTERM_BP_DIRECT	GO:0042771~intrinsic apoptotic signaling pathway in response to DNA damage by p53 class mediator	13	0.304307	0.013748	68048, 56312, 15258, 328572, 15257, 68539, 66940, 69181, 106021, 66626, 224727, 12575, 170770	3656	31	18082	2.07406	1	0.424057	23.8541
GOTERM_BP_DIRECT	GO:2000379~positive regulation of reactive oxygen species metabolic process	13	0.304307	0.013748	19229, 67588, 18024, 67067, 14784, 26416, 12491, 56532, 230738, 18591, 13078, 18105, 12575	3656	31	18082	2.07406	1	0.424057	23.8541
GOTERM_BP_DIRECT	GO:0072332~intrinsic apoptotic signaling pathway by p53 class mediator	13	0.304307	0.013748	18432, 22401, 57748, 66940, 242705, 245527, 13207, 21981, 241494, 15254, 18604, 215693, 170770	3656	31	18082	2.07406	1	0.424057	23.8541
GOTERM_BP_DIRECT	GO:0031663~lipopolysaccharide-mediated signaling pathway	13	0.304307	0.013748	192656, 26413, 20846, 16179, 17087, 18754, 26417, 26416, 21898, 54131, 16803, 67154, 17096	3656	31	18082	2.07406	1	0.424057	23.8541
UP_SEQ_FEATURE	binding site:S-adenosyl-L-methionine; via carbonyl oxygen	11	0.257491	0.01386	22017, 99890, 71974, 17299, 67897, 66254, 329504, 18948, 66617, 15469, 15468	3835	23	18012	2.24627	1	0.864063	24.1306
UP_SEQ_FEATURE	domain:SAP	11	0.257491	0.01386	66118, 68693, 229615, 67500, 66660, 67276, 110052, 59004, 224902, 56215, 239719	3835	23	18012	2.24627	1	0.864063	24.1306
KEGG_PATHWAY	mmu04070:Phosphatidylinositol signaling system	31	0.725655	0.013903	320404, 224020, 53332, 219135, 104015, 227333, 320634, 234779, 16440, 84095, 18720, 52858, 18705, 18706, 18718, 104418, 67073, 77116, 117150, 64436, 269180, 107650, 16330, 12315, 12314, 12313, 18750, 110911, 170835, 55980, 19211	1625	97	7720	1.51829	0.982264	0.0575725	16.9663
GOTERM_BP_DIRECT	GO:0030433~ER-associated ubiquitin-dependent protein catabolic process	20	0.468165	0.0139581	76577, 109815, 63958, 226144, 75212, 104771, 71472, 68292, 329795, 56228, 230249, 226418, 67089, 52231, 19182, 192193, 54609, 216440, 140630, 269523	3656	57	18082	1.73538	1	0.427096	24.1728
INTERPRO	IPR006012:Syntaxin/epimorphin, conserved site	8	0.187266	0.0140424	67727, 228960, 20909, 58244, 71116, 20907, 13852, 20908	3934	15	20594	2.79193	1	0.533282	23.2186
INTERPRO	IPR024156:Small GTPase superfamily, ARF type	12	0.280899	0.0140544	81003, 75423, 75869, 20818, 11861, 11843, 11842, 11841, 76688, 56297, 56327, 70317	3934	29	20594	2.16616	1	0.529063	23.2361
INTERPRO	IPR015916:Galactose oxidase, beta-propeller	12	0.280899	0.0140544	234378, 226541, 76788, 16351, 52323, 75785, 242785, 66689, 67933, 270201, 117198, 77113	3934	29	20594	2.16616	1	0.529063	23.2361
GOTERM_CC_DIRECT	GO:0055038~recycling endosome membrane	16	0.374532	0.0141659	70546, 319740, 72027, 17988, 27008, 259300, 19329, 52055, 56807, 19326, 19325, 72065, 24044, 13660, 74012, 107767	3873	43	19662	1.889	1	0.119979	20.3473
INTERPRO	IPR020615:Thiolase, acyl-enzyme intermediate active site	5	0.117041	0.0143282	20280, 113868, 110446, 52538, 235674	3934	6	20594	4.3624	1	0.531496	23.6334
INTERPRO	IPR012947:Threonyl/alanyl tRNA synthetase, SAD	5	0.117041	0.0143282	272396, 69684, 234734, 110960, 71807	3934	6	20594	4.3624	1	0.531496	23.6334
INTERPRO	IPR012921:Spen paralogue and orthologue SPOC, C-terminal	5	0.117041	0.0143282	109095, 229700, 56381, 213109, 23856	3934	6	20594	4.3624	1	0.531496	23.6334
INTERPRO	IPR013144:CRA domain	5	0.117041	0.0143282	56705, 59003, 74334, 76425, 66089	3934	6	20594	4.3624	1	0.531496	23.6334
INTERPRO	IPR024964:CTLH/CRA C-terminal to LisH motif domain	5	0.117041	0.0143282	56705, 59003, 74334, 76425, 66089	3934	6	20594	4.3624	1	0.531496	23.6334
INTERPRO	IPR000547:Clathrin, heavy chain/VPS, 7-fold repeat	5	0.117041	0.0143282	228545, 218035, 71732, 73122, 67300	3934	6	20594	4.3624	1	0.531496	23.6334
UP_SEQ_FEATURE	topological domain:Lumenal	111	2.59831	0.0143426	54613, 54399, 94192, 103963, 215474, 12913, 12330, 114143, 56298, 67023, 66789, 56334, 70361, 15531, 56336, 81910, 69035, 20443, 66286, 20787, 20788, 78752, 17309, 73130, 218271, 17155, 329777, 56386, 74241, 56228, 70750, 76976, 109154, 239739, 11928, 57743, 50907, 71949, 66853, 56375, 217353, 67154, 171212, 59031, 27392, 109168, 53418, 14426, 67988, 71116, 11938, 107767, 208263, 22224, 14950, 53…	3835	427	18012	1.22093	1	0.868116	24.8619
GOTERM_BP_DIRECT	GO:0006366~transcription from RNA polymerase II promoter	40	0.93633	0.0144192	12572, 17869, 15251, 231329, 83602, 15273, 69833, 216154, 68705, 407786, 17749, 20022, 13710, 21833, 18609, 233890, 18030, 14885, 20850, 100978, 16478, 13653, 14284, 14463, 329003, 67710, 226075, 12168, 108098, 22282, 20848, 17127, 14465, 16476, 22433, 106583, 235459, 230753, 109689, 66671	3656	138	18082	1.43358	1	0.435774	24.8677
KEGG_PATHWAY	mmu05133:Pertussis	25	0.585206	0.0144573	26420, 18126, 18033, 19697, 22034, 14677, 12266, 50908, 14679, 21898, 16412, 12632, 12369, 26413, 16179, 17087, 26417, 12315, 26416, 12314, 12313, 16476, 54131, 26419, 12263	1625	74	7720	1.60499	0.984916	0.0589735	17.5841
UP_KEYWORDS	Proto-oncogene	29	0.678839	0.0144885	22402, 76809, 19245, 17132, 17869, 16800, 70750, 17246, 30939, 22612, 12402, 23871, 23872, 18591, 17268, 18706, 17096, 11350, 71785, 16653, 14183, 114893, 108989, 20481, 223775, 16476, 22601, 17355, 68614	4104	103	22680	1.55595	0.998803	0.0563507	18.7603
BIOCARTA	m_ndkDynaminPathway:Endocytotic role of NDK, Phosphins and Dynamin	9	0.210674	0.0145904	13858, 12315, 12313, 13854, 19056, 19055, 18102, 104015, 18103	376	13	1289	2.37336	0.975372	0.232458	17.4016
GOTERM_BP_DIRECT	GO:0018108~peptidyl-tyrosine phosphorylation	22	0.514981	0.0146673	19229, 11350, 14184, 216616, 14083, 21682, 14183, 12750, 15275, 16337, 226419, 12305, 69181, 13548, 66610, 16451, 18591, 20850, 14257, 19303, 16453, 17096	3656	65	18082	1.67398	1	0.439504	25.2393
GOTERM_MF_DIRECT	GO:0003727~single-stranded RNA binding	16	0.374532	0.0147371	76626, 338371, 320209, 13992, 67070, 236511, 20744, 100862258, 107817, 67710, 15289, 30951, 21833, 98758, 212442, 239528	3542	42	17446	1.87637	1	0.244802	22.6816
GOTERM_CC_DIRECT	GO:0015030~Cajal body	17	0.39794	0.0147511	52477, 68988, 218333, 20624, 75956, 102216272, 22687, 76479, 68276, 52530, 109229, 20227, 14300, 212880, 55989, 53890, 245474	3873	47	19662	1.83625	1	0.123685	21.0979
SMART	SM00312:PX	16	0.374532	0.0148559	14218, 69150, 64652, 170755, 268396, 18806, 67804, 18805, 170625, 74718, 74479, 266781, 66616, 102607, 217463, 18705	2120	42	10425	1.87332	0.999957	0.311004	20.1071
GOTERM_BP_DIRECT	GO:0040008~regulation of growth	23	0.53839	0.0148941	56397, 240514, 216233, 22401, 69601, 71777, 21761, 16010, 15364, 13560, 22193, 20416, 83946, 209224, 67296, 21812, 216858, 192157, 17984, 66647, 224105, 56456, 73247	3656	69	18082	1.64861	1	0.442699	25.5773
UP_SEQ_FEATURE	domain:t-SNARE coiled-coil homology	10	0.234082	0.0149836	67727, 228960, 54399, 20909, 58244, 71116, 67474, 20907, 13852, 20908	3835	20	18012	2.34837	1	0.87471	25.8229
INTERPRO	IPR008144:Guanylate kinase	10	0.234082	0.014991	17524, 71228, 12361, 21872, 14924, 21873, 99470, 13383, 75739, 53310	3934	22	20594	2.37949	1	0.543313	24.5872
GOTERM_BP_DIRECT	GO:0007266~Rho protein signal transduction	17	0.39794	0.0151186	108100, 14674, 19878, 100169, 12675, 98845, 54366, 213498, 56699, 17925, 12053, 20166, 24071, 12540, 76281, 14673, 260409	3656	46	18082	1.82781	1	0.445791	25.9104
UP_KEYWORDS	Cilium biogenesis/degradation	37	0.866105	0.0152614	227753, 216560, 15114, 22153, 102774, 56297, 232944, 654470, 67884, 329795, 104831, 140810, 26425, 74019, 320634, 16568, 13559, 99167, 192176, 13660, 67474, 103765, 74117, 73834, 52392, 18004, 23999, 213081, 382406, 218232, 76967, 13196, 67590, 12589, 56542, 81896, 53885	4104	140	22680	1.46053	0.999166	0.0587965	19.6625
INTERPRO	IPR007087:Zinc finger, C2H2	164	3.83895	0.01536	22770, 241944, 230848, 22775, 100043133, 26466, 22678, 72020, 69020, 16601, 226442, 83486, 233893, 224691, 170753, 68744, 72556, 627914, 101604, 81003, 73680, 72154, 239546, 80732, 668039, 74352, 240041, 12224, 100043915, 241494, 668030, 208292, 665211, 245174, 30046, 56490, 52231, 93681, 232976, 22701, 240034, 232878, 74670, 75580, 627901, 100043468, 27081, 233905, 432769, 218820, 194655, 67370,…	3934	731	20594	1.17445	1	0.547697	25.1132
GOTERM_BP_DIRECT	GO:0048870~cell motility	10	0.234082	0.0153806	13043, 13836, 18806, 21812, 18805, 192897, 26395, 11491, 23871, 15936	3656	21	18082	2.35516	1	0.44964	26.2974
GOTERM_BP_DIRECT	GO:0061512~protein localization to cilium	10	0.234082	0.0153806	11843, 73834, 102774, 73668, 56297, 13660, 81896, 68842, 104318, 213081	3656	21	18082	2.35516	1	0.44964	26.2974
SMART	SM00325:RhoGEF	22	0.514981	0.0154666	230972, 223435, 230098, 22325, 219140, 52666, 57257, 16800, 53972, 102098, 109934, 213498, 71972, 54324, 223254, 75547, 110596, 207212, 54126, 213522, 263406, 19418	2120	65	10425	1.66437	0.999972	0.31209	20.8467
INTERPRO	IPR001433:Oxidoreductase FAD/NAD(P)-binding	7	0.163858	0.015503	218885, 18126, 72017, 266690, 78797, 210009, 109754	3934	12	20594	3.05368	1	0.5467	25.3162
INTERPRO	IPR003619:MAD homology 1, Dwarfin-type	7	0.163858	0.015503	17128, 17127, 17129, 18032, 18027, 18028, 17126	3934	12	20594	3.05368	1	0.5467	25.3162
GOTERM_MF_DIRECT	GO:0004725~protein tyrosine phosphatase activity	30	0.702247	0.0157378	19249, 19267, 237860, 19244, 19280, 19245, 19268, 19243, 53332, 67881, 219135, 545622, 104831, 24018, 240672, 231637, 67603, 19258, 105352, 66525, 19255, 19250, 77116, 19271, 66461, 19272, 24000, 19274, 218232, 19211	3542	97	17446	1.52334	1	0.257225	24.0311
UP_SEQ_FEATURE	short sequence motif:DEAD box	15	0.351124	0.0158823	53975, 67040, 13207, 13205, 104721, 69663, 27225, 212880, 13990, 67997, 71990, 13681, 78394, 13680, 13682	3835	37	18012	1.90408	1	0.884895	27.1505
KEGG_PATHWAY	mmu00860:Porphyrin and chlorophyll metabolism	16	0.374532	0.0158906	22238, 243085, 22236, 17025, 11655, 394433, 22275, 226139, 394434, 231396, 394432, 394430, 94284, 394435, 12870, 394436	1625	41	7720	1.85396	0.990081	0.063779	19.1617
GOTERM_MF_DIRECT	GO:0003899~DNA-directed RNA polymerase activity	14	0.327715	0.0158956	17749, 20022, 64424, 74414, 20016, 70408, 70428, 218832, 28071, 20019, 67710, 231329, 67005, 69833	3542	35	17446	1.97019	1	0.257517	24.2418
SMART	SM00397:t_SNARE	10	0.234082	0.0158996	67727, 228960, 53612, 20909, 58244, 20619, 67474, 20907, 13852, 20908	2120	21	10425	2.34164	0.999979	0.310227	21.3672
INTERPRO	IPR006089:Acyl-CoA dehydrogenase, conserved site	6	0.140449	0.0160809	66885, 56357, 11409, 229211, 66948, 11364	3934	9	20594	3.48992	1	0.555657	26.1309
INTERPRO	IPR000072:Platelet-derived growth factor (PDGF)	6	0.140449	0.0160809	71785, 22339, 22341, 18591, 18654, 18590	3934	9	20594	3.48992	1	0.555657	26.1309
INTERPRO	IPR009818:Ataxin-2, C-terminal	6	0.140449	0.0160809	67869, 232164, 22224, 218693, 14852, 20239	3934	9	20594	3.48992	1	0.555657	26.1309
KEGG_PATHWAY	mmu04068:FoxO signaling pathway	40	0.93633	0.0161584	11652, 26420, 15469, 170755, 328572, 17246, 21812, 27401, 14784, 19651, 12053, 12444, 93739, 18099, 56458, 57436, 23797, 12575, 18706, 252870, 12675, 16653, 12125, 16337, 67731, 384783, 108099, 17126, 26396, 17128, 20848, 17127, 26413, 26417, 26416, 26395, 16150, 19079, 26419, 19211	1625	134	7720	1.41814	0.990828	0.0639435	19.4533
UP_KEYWORDS	Oxidoreductase	138	3.23034	0.0162015	52815, 66885, 66375, 66881, 71916, 14782, 70358, 20249, 70101, 76650, 15357, 76187, 26462, 211488, 71361, 11668, 66609, 57357, 11669, 72017, 58911, 58810, 69675, 229211, 110265, 17161, 14104, 18293, 14571, 192970, 237926, 192166, 68736, 56749, 67014, 216188, 19682, 77035, 15488, 26926, 97820, 17721, 109754, 12972, 70750, 234309, 56752, 12408, 20655, 54683, 67475, 18105, 12870, 112407, 67460, 5635…	4104	639	22680	1.19348	0.999463	0.0618206	20.7476
GOTERM_BP_DIRECT	GO:0007067~mitotic nuclear division	72	1.68539	0.0162084	52717, 12626, 72124, 71890, 20104, 19384, 22367, 16800, 210766, 226154, 232679, 74112, 170625, 52696, 18226, 52563, 68999, 170472, 12488, 66296, 108907, 67203, 17997, 225182, 212514, 214627, 242785, 66440, 22284, 66156, 26395, 93687, 100732, 67037, 67300, 99412, 13589, 212307, 21951, 59126, 21749, 75430, 67139, 16563, 66140, 12237, 381318, 68142, 232944, 108911, 50523, 239833, 239122, 30939, 1722…	3656	277	18082	1.28556	1	0.465333	27.5077
KEGG_PATHWAY	mmu04380:Osteoclast differentiation	38	0.889513	0.0163118	11652, 26420, 15975, 21812, 14784, 234779, 18033, 15979, 17342, 19697, 12977, 19698, 53859, 26400, 23797, 18706, 22034, 68652, 12675, 21682, 16478, 14283, 14284, 74256, 26413, 20846, 26399, 26417, 26416, 26395, 16150, 16151, 16476, 16451, 26419, 19056, 19055, 19058	1625	126	7720	1.43277	0.991231	0.063668	19.6199
UP_SEQ_FEATURE	repeat:Spectrin 4	8	0.187266	0.0163183	20740, 223435, 20742, 18810, 11426, 109711, 13518, 13405	3835	14	18012	2.68385	1	0.887111	27.7864
INTERPRO	IPR001487:Bromodomain	15	0.351124	0.0164334	14534, 20586, 382236, 214162, 22385, 83946, 66923, 328572, 67155, 192195, 207165, 228880, 93871, 67382, 57261	3934	41	20594	1.9152	1	0.559275	26.6238
GOTERM_MF_DIRECT	GO:0001103~RNA polymerase II repressing transcription factor binding	12	0.280899	0.0164737	20848, 107932, 21416, 14465, 116870, 15182, 225182, 102774, 83602, 20683, 235459, 20466	3542	28	17446	2.11091	1	0.263623	25.0092
PIR_SUPERFAMILY	PIRSF002419:tetraspanin	13	0.304307	0.0165951	67125, 52588, 12476, 21912, 56224, 56496, 74257, 64540, 109246, 216350, 66109, 12521, 70423	440	27	1807	1.97736	0.997234	0.997234	20.4724
GOTERM_BP_DIRECT	GO:2001235~positive regulation of apoptotic signaling pathway	15	0.351124	0.0167285	50996, 69601, 60599, 11540, 17869, 13036, 26420, 21812, 66143, 66262, 79263, 13032, 13163, 26419, 19211	3656	39	18082	1.90225	1	0.474193	28.2584
GOTERM_CC_DIRECT	GO:0033116~endoplasmic reticulum-Golgi intermediate compartment membrane	15	0.351124	0.0169587	56334, 70361, 59021, 67727, 67456, 20333, 67458, 74585, 26889, 66111, 195040, 66366, 228875, 73130, 67048	3873	40	19662	1.90376	1	0.139905	23.8703
GOTERM_CC_DIRECT	GO:0005637~nuclear inner membrane	15	0.351124	0.0169587	208263, 230709, 244745, 230917, 20462, 16907, 98386, 72416, 17127, 24017, 381510, 12390, 233115, 215210, 13726	3873	40	19662	1.90376	1	0.139905	23.8703
UP_SEQ_FEATURE	domain:UBA	21	0.491573	0.0169782	76577, 74383, 20623, 17169, 217351, 59026, 53323, 232944, 50523, 70661, 235344, 219249, 94232, 329908, 68889, 225896, 17938, 12402, 17966, 54609, 13728	3835	59	18012	1.67172	1	0.892449	28.739
INTERPRO	IPR000727:Target SNARE coiled-coil domain	11	0.257491	0.0169956	67727, 228960, 54399, 53612, 20909, 58244, 20619, 67474, 20907, 13852, 20908	3934	26	20594	2.21475	1	0.567316	27.4034
GOTERM_BP_DIRECT	GO:0051056~regulation of small GTPase mediated signal transduction	9	0.210674	0.0172824	110351, 380711, 22084, 241694, 108699, 226751, 56784, 228850, 27494	3656	18	18082	2.47292	1	0.483491	29.0499
GOTERM_BP_DIRECT	GO:0043536~positive regulation of blood vessel endothelial cell migration	9	0.210674	0.0172824	22339, 11600, 18750, 75723, 22341, 18024, 18591, 20850, 15507	3656	18	18082	2.47292	1	0.483491	29.0499
UP_SEQ_FEATURE	domain:LisH	12	0.280899	0.0173324	56705, 81004, 59003, 21453, 74334, 66970, 227446, 21372, 76425, 18472, 66089, 99512	3835	27	18012	2.08744	1	0.893198	29.2454
GOTERM_CC_DIRECT	GO:0005694~chromosome	85	1.9897	0.0173467	52717, 72124, 232440, 107823, 70088, 19691, 15289, 52696, 18676, 13990, 192195, 67973, 66647, 226849, 71718, 13144, 170472, 108907, 21771, 67203, 71735, 225182, 51869, 26931, 234865, 52653, 18193, 27223, 386649, 84505, 19053, 21975, 12419, 93687, 77805, 67037, 74493, 319162, 235626, 75580, 21951, 114741, 21749, 67139, 27354, 66140, 12237, 381318, 108911, 100862258, 19364, 234135, 665775, 239122, …	3873	344	19662	1.25441	1	0.141817	24.348
UP_KEYWORDS	Lipid biosynthesis	41	0.959738	0.01754	70316, 114664, 67216, 74559, 60527, 13026, 107476, 20249, 109754, 55979, 28169, 14732, 99010, 234309, 15357, 75320, 27388, 192156, 52858, 71949, 15360, 22234, 14792, 72017, 68801, 212862, 66461, 14104, 108099, 12189, 13360, 56442, 67420, 170760, 67469, 22433, 18563, 19079, 110911, 19210, 67800	4104	160	22680	1.41612	0.999713	0.0662551	22.2688
GOTERM_BP_DIRECT	GO:0010766~negative regulation of sodium ion transport	5	0.117041	0.0176072	83814, 26941, 17999, 20720, 232341	3656	6	18082	4.12154	1	0.488052	29.5101
GOTERM_BP_DIRECT	GO:1990000~amyloid fibril formation	5	0.117041	0.0176072	227753, 12491, 14225, 56532, 19766	3656	6	18082	4.12154	1	0.488052	29.5101
GOTERM_BP_DIRECT	GO:0060978~angiogenesis involved in coronary vascular morphogenesis	5	0.117041	0.0176072	22339, 21812, 18186, 20181, 11421	3656	6	18082	4.12154	1	0.488052	29.5101
GOTERM_BP_DIRECT	GO:0061157~mRNA destabilization	5	0.117041	0.0176072	74326, 237400, 80912, 56335, 231464	3656	6	18082	4.12154	1	0.488052	29.5101
GOTERM_BP_DIRECT	GO:0045046~protein import into peroxisome membrane	5	0.117041	0.0176072	19305, 74043, 18633, 19298, 56535	3656	6	18082	4.12154	1	0.488052	29.5101
GOTERM_BP_DIRECT	GO:0030522~intracellular receptor signaling pathway	5	0.117041	0.0176072	20848, 19883, 20186, 11835, 17979	3656	6	18082	4.12154	1	0.488052	29.5101
GOTERM_BP_DIRECT	GO:0034454~microtubule anchoring at centrosome	5	0.117041	0.0176072	320191, 18080, 16568, 102774, 13191	3656	6	18082	4.12154	1	0.488052	29.5101
GOTERM_BP_DIRECT	GO:1902083~negative regulation of peptidyl-cysteine S-nitrosylation	5	0.117041	0.0176072	211329, 224617, 170719, 20648, 13405	3656	6	18082	4.12154	1	0.488052	29.5101
GOTERM_BP_DIRECT	GO:1901621~negative regulation of smoothened signaling pathway involved in dorsal/ventral neural tube patterning	5	0.117041	0.0176072	18747, 74019, 18749, 22158, 24069	3656	6	18082	4.12154	1	0.488052	29.5101
UP_KEYWORDS	Proteasome	18	0.421348	0.0176378	17463, 20422, 53382, 22215, 26440, 66997, 26443, 228769, 66413, 230249, 103554, 69077, 19359, 67089, 19182, 19192, 57296, 19183	4104	56	22680	1.77632	0.999726	0.0660789	22.3789
GOTERM_MF_DIRECT	GO:0070064~proline-rich region binding	9	0.210674	0.0177048	13043, 108100, 11350, 14470, 56194, 17999, 12988, 22601, 74256	3542	18	17446	2.46273	1	0.278393	26.619
GOTERM_BP_DIRECT	GO:0006260~DNA replication	36	0.842697	0.0177215	80905, 114741, 74386, 50793, 18971, 381760, 19691, 17217, 22427, 70930, 245688, 20833, 26428, 18032, 16588, 58887, 170472, 78833, 71735, 16882, 13560, 21927, 18027, 18028, 20466, 106344, 18393, 12189, 19718, 66262, 217127, 269400, 69263, 28019, 19687, 52864	3656	123	18082	1.44756	1	0.488432	29.6714
GOTERM_BP_DIRECT	GO:0009749~response to glucose	25	0.585206	0.0177838	14219, 19229, 109815, 21416, 74386, 214597, 69227, 13653, 18641, 384783, 22318, 14645, 100039795, 17126, 328572, 18770, 14609, 20787, 14732, 16548, 66108, 18609, 15378, 217715, 19211	3656	78	18082	1.58521	1	0.487797	29.7591
INTERPRO	IPR015947:PUA-like domain	9	0.210674	0.0177869	74455, 58799, 16865, 77862, 66887, 68618, 245474, 66405, 23972	3934	19	20594	2.47968	1	0.579799	28.4874
INTERPRO	IPR000095:PAK-box/P21-Rho-binding	9	0.210674	0.0177869	70584, 57912, 217866, 226751, 18479, 214230, 224105, 56699, 260409	3934	19	20594	2.47968	1	0.579799	28.4874
GOTERM_BP_DIRECT	GO:0048013~ephrin receptor signaling pathway	16	0.374532	0.0178346	14083, 17973, 13640, 108699, 13641, 13636, 216963, 13642, 53972, 13836, 218397, 13848, 13846, 17974, 12540, 13841	3656	43	18082	1.84031	1	0.486947	29.8306
KEGG_PATHWAY	mmu03008:Ribosome biogenesis in eukaryotes	27	0.632022	0.0178486	67134, 27993, 19384, 13000, 217109, 66181, 12995, 72515, 14000, 21453, 102462, 67459, 67973, 245474, 66932, 213895, 98956, 21771, 117109, 102216272, 24127, 52530, 30877, 237082, 55989, 67619, 434234	1625	83	7720	1.54543	0.99441	0.0685871	21.2717
GOTERM_MF_DIRECT	GO:0004439~phosphatidylinositol-4,5-bisphosphate 5-phosphatase activity	5	0.117041	0.017871	16330, 320634, 64436, 66461, 104015	3542	6	17446	4.10455	1	0.278609	26.8338
SMART	SM00757:CRA	5	0.117041	0.017952	56705, 59003, 74334, 76425, 66089	2120	6	10425	4.09788	0.999995	0.333542	23.7913
SMART	SM00863:SM00863	5	0.117041	0.017952	272396, 69684, 234734, 110960, 71807	2120	6	10425	4.09788	0.999995	0.333542	23.7913
SMART	SM00259:ZnF_A20	5	0.117041	0.017952	21929, 229603, 65098, 21769, 22682	2120	6	10425	4.09788	0.999995	0.333542	23.7913
UP_KEYWORDS	Differentiation	139	3.25375	0.0179719	81018, 75788, 94192, 20437, 17210, 28064, 17684, 20430, 226442, 56190, 83485, 103554, 13710, 58223, 19415, 20815, 239719, 20817, 320799, 67203, 229715, 22687, 21423, 217166, 22701, 53885, 24086, 230257, 21887, 18286, 214572, 52163, 18186, 16563, 55927, 59026, 53972, 12173, 17922, 328572, 13836, 21812, 59022, 17261, 20937, 69852, 241490, 104799, 53872, 224727, 64075, 12608, 76509, 239027, 64707, 1…	4104	646	22680	1.1891	0.999766	0.0667612	22.7539
GOTERM_CC_DIRECT	GO:0031932~TORC2 complex	7	0.163858	0.0179829	56717, 227743, 56716, 268449, 75747, 78757, 71718	3873	12	19662	2.9614	1	0.145569	25.1252
GOTERM_CC_DIRECT	GO:0034709~methylosome	7	0.163858	0.0179829	20643, 68011, 13877, 69878, 67332, 70465, 15469	3873	12	19662	2.9614	1	0.145569	25.1252
GOTERM_CC_DIRECT	GO:0030126~COPI vesicle coat	7	0.163858	0.0179829	56447, 213827, 66111, 54161, 12847, 68861, 59042	3873	12	19662	2.9614	1	0.145569	25.1252
GOTERM_MF_DIRECT	GO:0017137~Rab GTPase binding	38	0.889513	0.0180439	12662, 18747, 75767, 12663, 11736, 69470, 17988, 20909, 73296, 14567, 171531, 75665, 103724, 216190, 67231, 74766, 16568, 235633, 19347, 14020, 242406, 66687, 231830, 13660, 217325, 83671, 209478, 224705, 76895, 223754, 100855, 27008, 207592, 52055, 57915, 245638, 11765, 381085	3542	131	17446	1.42876	1	0.27891	27.0567
GOTERM_CC_DIRECT	GO:0032839~dendrite cytoplasm	10	0.234082	0.0182183	26413, 12330, 26398, 68151, 29816, 26395, 16589, 20655, 26419, 57436	3873	22	19662	2.30758	1	0.146255	25.4109
GOTERM_CC_DIRECT	GO:0019013~viral nucleocapsid	10	0.234082	0.0182183	59013, 15387, 74326, 68981, 15384, 100041194, 15382, 67332, 22183, 20646	3873	22	19662	2.30758	1	0.146255	25.4109
COG_ONTOLOGY	Intracellular trafficking and secretion	20	0.468165	0.0182654	76559, 16649, 230895, 16648, 666173, 16646, 212999, 20909, 218811, 54161, 16211, 66286, 271564, 77573, 20333, 20911, 20910, 56418, 74370, 20955	491	52	2126	1.66536	0.587222	0.357522	16.1323
GOTERM_CC_DIRECT	GO:0016591~DNA-directed RNA polymerase II, holoenzyme	6	0.140449	0.0183178	170472, 17920, 225283, 67655, 75137, 231571	3873	9	19662	3.38446	1	0.145921	25.5313
GOTERM_CC_DIRECT	GO:0030056~hemidesmosome	6	0.140449	0.0183178	18810, 16403, 192897, 16412, 13518, 74117	3873	9	19662	3.38446	1	0.145921	25.5313
GOTERM_CC_DIRECT	GO:0001650~fibrillar center	6	0.140449	0.0183178	21429, 21771, 72515, 17975, 223691, 22218	3873	9	19662	3.38446	1	0.145921	25.5313
GOTERM_CC_DIRECT	GO:0044233~ER-mitochondrion membrane contact site	6	0.140449	0.0183178	67844, 12330, 50790, 67727, 11793, 67952	3873	9	19662	3.38446	1	0.145921	25.5313
INTERPRO	IPR008952:Tetraspanin, EC2 domain	12	0.280899	0.0184435	52588, 109246, 64540, 12476, 66109, 216350, 21912, 12521, 70423, 56224, 56496, 74257	3934	30	20594	2.09395	1	0.58898	29.3754
GOTERM_MF_DIRECT	GO:0003725~double-stranded RNA binding	23	0.53839	0.0184888	94223, 142980, 19106, 192119, 214597, 109711, 67070, 13204, 104721, 236511, 20744, 100862258, 67154, 15289, 14000, 29819, 69163, 66801, 67300, 13681, 239528, 21357, 72831	3542	70	17446	1.61837	1	0.282754	27.6272
GOTERM_BP_DIRECT	GO:0030001~metal ion transport	11	0.257491	0.0185532	11979, 11977, 106957, 11931, 72027, 14977, 328133, 74252, 227059, 12460, 213053	3656	25	18082	2.17617	1	0.498836	30.8343
GOTERM_BP_DIRECT	GO:0048025~negative regulation of mRNA splicing, via spliceosome	11	0.257491	0.0185532	230257, 15387, 225027, 13548, 108014, 18148, 20220, 20462, 19826, 14105, 56215	3656	25	18082	2.17617	1	0.498836	30.8343
GOTERM_CC_DIRECT	GO:0031234~extrinsic component of cytoplasmic side of plasma membrane	22	0.514981	0.0186452	19229, 11350, 16653, 14083, 21682, 74256, 29875, 170625, 223254, 22612, 74155, 12988, 66616, 12390, 16451, 19157, 11938, 69178, 18555, 19159, 16453, 17096	3873	68	19662	1.64246	1	0.147271	25.9263
GOTERM_BP_DIRECT	GO:0043966~histone H3 acetylation	17	0.39794	0.0187229	66979, 14534, 108143, 20586, 269003, 94092, 21423, 328572, 54169, 407786, 66262, 102162, 13486, 217127, 28019, 24075, 244349	3656	47	18082	1.78892	1	0.500183	31.0694
GOTERM_BP_DIRECT	GO:0034389~lipid particle organization	8	0.187266	0.0190693	72108, 76577, 14705, 67231, 229285, 66853, 67738, 19330	3656	15	18082	2.63778	1	0.504779	31.5468
GOTERM_BP_DIRECT	GO:0097352~autophagosome maturation	8	0.187266	0.0190693	20615, 77573, 70381, 67727, 94178, 12752, 67474, 269523	3656	15	18082	2.63778	1	0.504779	31.5468
GOTERM_BP_DIRECT	GO:0001935~endothelial cell proliferation	8	0.187266	0.0190693	15289, 17387, 94352, 22433, 13383, 100862258, 12168, 73754	3656	15	18082	2.63778	1	0.504779	31.5468
GOTERM_BP_DIRECT	GO:0006672~ceramide metabolic process	8	0.187266	0.0190693	12752, 20397, 192654, 26889, 68018, 66190, 64704, 227102	3656	15	18082	2.63778	1	0.504779	31.5468
GOTERM_MF_DIRECT	GO:0046966~thyroid hormone receptor binding	11	0.257491	0.0190743	20185, 216154, 18226, 56406, 233908, 18193, 14897, 230753, 68776, 15468, 19183	3542	25	17446	2.1672	1	0.288321	28.3716
GOTERM_MF_DIRECT	GO:0033613~activating transcription factor binding	11	0.257491	0.0190743	328572, 17258, 17261, 108143, 16476, 14463, 329003, 19697, 208727, 15525, 17126	3542	25	17446	2.1672	1	0.288321	28.3716
GOTERM_MF_DIRECT	GO:0005086~ARF guanyl-nucleotide exchange factor activity	11	0.257491	0.0190743	50907, 50753, 107338, 214459, 17973, 17974, 234353, 19157, 19159, 99371, 232227	3542	25	17446	2.1672	1	0.288321	28.3716
UP_SEQ_FEATURE	compositionally biased region:Poly-Lys	48	1.1236	0.0190791	56307, 75767, 71919, 384309, 74360, 72459, 66356, 20744, 216766, 319944, 52040, 22083, 17765, 21453, 67973, 69085, 245474, 17532, 22589, 228491, 100336, 65973, 11350, 106957, 20874, 78581, 80732, 67204, 56406, 108116, 104418, 382236, 22183, 99470, 67154, 214230, 72899, 243272, 228829, 17129, 20947, 321022, 28071, 23950, 57752, 78394, 70508, 229782	3835	166	18012	1.35809	1	0.911245	31.6927
GOTERM_BP_DIRECT	GO:0006986~response to unfolded protein	18	0.421348	0.0194209	76577, 69601, 18415, 100037258, 104771, 170731, 76299, 68292, 12913, 226418, 68134, 56491, 208647, 192193, 22433, 74840, 64209, 15507	3656	51	18082	1.74559	1	0.509381	32.0282
GOTERM_BP_DIRECT	GO:0071456~cellular response to hypoxia	31	0.725655	0.0194407	13685, 19883, 17988, 50527, 13819, 56295, 67749, 15251, 70186, 12192, 16905, 56717, 17246, 12177, 20855, 20937, 75387, 64707, 13435, 22339, 22359, 18024, 20544, 19017, 16179, 18754, 14465, 52538, 19155, 27368, 19211	3656	103	18082	1.48855	1	0.507918	32.0553
GOTERM_MF_DIRECT	GO:0005161~platelet-derived growth factor receptor binding	8	0.187266	0.0194916	71785, 22339, 218397, 18591, 19271, 19211, 17096, 18590	3542	15	17446	2.62692	1	0.291634	28.8977
UP_KEYWORDS	Chromosome partition	15	0.351124	0.0197888	72124, 59126, 68250, 67139, 381318, 12237, 13205, 22284, 30939, 20842, 20843, 72199, 67037, 51792, 20815	4104	44	22680	1.88397	0.9999	0.0727438	24.7637
KEGG_PATHWAY	mmu05010:Alzheimer's disease	50	1.17041	0.0201116	70316, 56175, 66377, 66416, 66043, 17762, 15925, 66414, 12333, 12859, 12858, 12857, 14433, 16971, 66108, 11487, 16440, 67003, 66091, 19164, 13063, 14682, 28080, 102641347, 66576, 67130, 110323, 11946, 15108, 20463, 11491, 72900, 12369, 26413, 12315, 67530, 26417, 12314, 12313, 230075, 226548, 17993, 225887, 19056, 17991, 66945, 11938, 19055, 68197, 19058	1625	177	7720	1.34203	0.997123	0.0760247	23.6468
UP_KEYWORDS	Telomere	14	0.327715	0.0203164	21951, 21749, 51869, 71735, 27354, 21750, 67711, 19364, 103677, 74493, 269254, 66647, 71718, 22589	4104	40	22680	1.93421	0.999922	0.0740448	25.3382
GOTERM_BP_DIRECT	GO:0008654~phospholipid biosynthetic process	20	0.468165	0.0203446	14792, 67216, 433256, 212862, 13026, 66461, 55979, 18805, 28169, 14732, 99010, 56442, 66776, 75320, 27388, 18720, 67469, 110911, 52858, 19210	3656	59	18082	1.67656	1	0.522205	33.2777
GOTERM_MF_DIRECT	GO:0051721~protein phosphatase 2A binding	14	0.327715	0.0203638	13685, 69601, 229512, 72590, 20416, 268980, 80281, 17762, 71978, 20846, 15357, 18518, 12874, 56458	3542	36	17446	1.91546	1	0.300544	29.9856
GOTERM_MF_DIRECT	GO:0043531~ADP binding	14	0.327715	0.0203638	239555, 360013, 17886, 108099, 109754, 14629, 14661, 17925, 15481, 19139, 21355, 269523, 11946, 11928	3542	36	17446	1.91546	1	0.300544	29.9856
GOTERM_BP_DIRECT	GO:1904754~positive regulation of vascular associated smooth muscle cell migration	7	0.163858	0.0203797	17246, 29875, 11977, 18479, 18591, 231637, 11606	3656	12	18082	2.88507	1	0.520996	33.3247
GOTERM_BP_DIRECT	GO:0045945~positive regulation of transcription from RNA polymerase III promoter	7	0.163858	0.0203797	56717, 72308, 218333, 67772, 11835, 12606, 74370	3656	12	18082	2.88507	1	0.520996	33.3247
GOTERM_BP_DIRECT	GO:0000288~nuclear-transcribed mRNA catabolic process, deadenylation-dependent decay	7	0.163858	0.0203797	22695, 72068, 231464, 381305, 234594, 12193, 12192	3656	12	18082	2.88507	1	0.520996	33.3247
GOTERM_BP_DIRECT	GO:0046621~negative regulation of organ growth	7	0.163858	0.0203797	17283, 21416, 52357, 14083, 56274, 211652, 19211	3656	12	18082	2.88507	1	0.520996	33.3247
GOTERM_BP_DIRECT	GO:0006625~protein targeting to peroxisome	6	0.140449	0.0204489	19305, 66887, 224824, 18633, 19298, 65098	3656	9	18082	3.29723	1	0.520392	33.4174
GOTERM_BP_DIRECT	GO:0000244~spliceosomal tri-snRNP complex assembly	6	0.140449	0.0204489	68988, 28000, 68295, 68879, 192159, 53890	3656	9	18082	3.29723	1	0.520392	33.4174
GOTERM_BP_DIRECT	GO:0060982~coronary artery morphogenesis	6	0.140449	0.0204489	22339, 21812, 12387, 18186, 77044, 18128	3656	9	18082	3.29723	1	0.520392	33.4174
GOTERM_BP_DIRECT	GO:0048024~regulation of mRNA splicing, via spliceosome	6	0.140449	0.0204489	21841, 20218, 20383, 13992, 107817, 14105	3656	9	18082	3.29723	1	0.520392	33.4174
GOTERM_BP_DIRECT	GO:0034332~adherens junction organization	6	0.140449	0.0204489	18222, 18223, 12387, 109620, 12988, 12540	3656	9	18082	3.29723	1	0.520392	33.4174
GOTERM_BP_DIRECT	GO:0034599~cellular response to oxidative stress	21	0.491573	0.0206128	11545, 67689, 109815, 53382, 240442, 12159, 57320, 18024, 19017, 69922, 76650, 69568, 104156, 230738, 21672, 234371, 269254, 22433, 56458, 11938, 18103	3656	63	18082	1.64861	1	0.521432	33.6364
UP_KEYWORDS	Unfolded protein response	13	0.304307	0.0206655	76577, 69601, 226418, 56491, 100037258, 208647, 192193, 22433, 74840, 104771, 170731, 64209, 12913	4104	36	22680	1.99561	0.999934	0.0746968	25.716
GOTERM_MF_DIRECT	GO:0017166~vinculin binding	7	0.163858	0.0207835	22288, 28088, 109711, 12385, 13138, 19303, 13405	3542	12	17446	2.87319	1	0.303686	30.5035
GOTERM_MF_DIRECT	GO:0044548~S100 protein binding	7	0.163858	0.0207835	22350, 29875, 14164, 11744, 66395, 11938, 20193	3542	12	17446	2.87319	1	0.303686	30.5035
GOTERM_MF_DIRECT	GO:0004708~MAP kinase kinase activity	6	0.140449	0.0208055	26396, 26397, 26398, 26399, 26395, 26400	3542	9	17446	3.28364	1	0.301935	30.5305
GOTERM_MF_DIRECT	GO:0008190~eukaryotic initiation factor 4E binding	6	0.140449	0.0208055	13685, 13688, 68737, 13205, 15242, 56438	3542	9	17446	3.28364	1	0.301935	30.5305
GOTERM_MF_DIRECT	GO:0043023~ribosomal large subunit binding	6	0.140449	0.0208055	75593, 19652, 18148, 13664, 67871, 67059	3542	9	17446	3.28364	1	0.301935	30.5305
GOTERM_MF_DIRECT	GO:0003691~double-stranded telomeric DNA binding	6	0.140449	0.0208055	219150, 19290, 21749, 11792, 19291, 21750	3542	9	17446	3.28364	1	0.301935	30.5305
KEGG_PATHWAY	mmu04666:Fc gamma R-mediated phagocytosis	27	0.632022	0.0208243	22323, 227753, 22325, 11652, 18806, 18805, 234779, 18720, 12540, 74192, 58988, 23797, 17096, 18706, 57257, 12929, 666513, 12632, 18479, 242687, 11867, 26413, 18754, 26417, 13196, 18750, 26395	1625	84	7720	1.52703	0.997667	0.0776309	24.3811
UP_SEQ_FEATURE	domain:PH	58	1.35768	0.0208371	22325, 20742, 19878, 52666, 54353, 16800, 78255, 18806, 18805, 234779, 76303, 226751, 100273, 23797, 19415, 75292, 213990, 114255, 57257, 68018, 384783, 102098, 71435, 13196, 110596, 19157, 21664, 19159, 69601, 230098, 13430, 268739, 11652, 53972, 109934, 16561, 216190, 20166, 217866, 54126, 241308, 234353, 213522, 75974, 239027, 263406, 217198, 230972, 83435, 74440, 70381, 219140, 140580, 21682,…	3835	208	18012	1.30967	1	0.925914	34.0745
SMART	SM00523:DWA	7	0.163858	0.0209006	17128, 17127, 17129, 18032, 18027, 18028, 17126	2120	12	10425	2.86851	0.999999	0.367372	27.1518
SMART	SM00141:PDGF	6	0.140449	0.0209119	71785, 22339, 22341, 18591, 18654, 18590	2120	9	10425	3.2783	0.999999	0.35841	27.1645
SMART	SM00668:CTLH	6	0.140449	0.0209119	56705, 59003, 74334, 76425, 66089, 99512	2120	9	10425	3.2783	0.999999	0.35841	27.1645
INTERPRO	IPR001936:Ras GTPase-activating protein	8	0.187266	0.0209163	29875, 69601, 218397, 544963, 140570, 18846, 19415, 66691	3934	16	20594	2.61744	1	0.631473	32.6263
INTERPRO	IPR010989:t-SNARE	8	0.187266	0.0209163	67727, 228960, 53612, 20909, 58244, 20907, 13852, 20908	3934	16	20594	2.61744	1	0.631473	32.6263
INTERPRO	IPR000164:Histone H3	8	0.187266	0.0209163	97114, 15077, 319151, 260423, 319150, 319149, 319148, 319154	3934	16	20594	2.61744	1	0.631473	32.6263
INTERPRO	IPR022775:AP complex, mu/sigma subunit	8	0.187266	0.0209163	56447, 11781, 11777, 108012, 213827, 11767, 11778, 252903	3934	16	20594	2.61744	1	0.631473	32.6263
GOTERM_BP_DIRECT	GO:0045787~positive regulation of cell cycle	15	0.351124	0.0210632	19401, 20817, 12125, 80748, 14183, 17869, 81702, 14283, 16974, 17684, 21423, 17246, 225467, 267019, 20821	3656	40	18082	1.85469	1	0.527354	34.2346
GOTERM_MF_DIRECT	GO:0016491~oxidoreductase activity	144	3.37079	0.0211211	12662, 66885, 52815, 66375, 12663, 66881, 71916, 209212, 14782, 70358, 20249, 76650, 15357, 76187, 26462, 211488, 71361, 11668, 66609, 57357, 11669, 72017, 58911, 58810, 69675, 229211, 110265, 17161, 14104, 18293, 14571, 192970, 237926, 192166, 68736, 56749, 67014, 19682, 216188, 77035, 15488, 26926, 97820, 17721, 14567, 14569, 109754, 12972, 70750, 234309, 56752, 12408, 20655, 54683, 67475, 1810…	3542	604	17446	1.17428	1	0.303758	30.9175
GOTERM_BP_DIRECT	GO:0032008~positive regulation of TOR signaling	12	0.280899	0.0211583	19744, 68441, 72124, 56716, 319481, 22433, 54170, 216805, 78757, 66629, 23797, 74370	3656	29	18082	2.04656	1	0.527174	34.3603
UP_SEQ_FEATURE	binding site:GTP; via amide nitrogen	5	0.117041	0.0212166	75423, 75869, 20818, 56297, 56327	3835	6	18012	3.91395	1	0.926191	34.5783
UP_SEQ_FEATURE	repeat:HAT 6	5	0.117041	0.0212166	328110, 68879, 78887, 67439, 66877	3835	6	18012	3.91395	1	0.926191	34.5783
GOTERM_CC_DIRECT	GO:0030131~clathrin adaptor complex	9	0.210674	0.0212472	11772, 11781, 11774, 11765, 11766, 71770, 11767, 106039, 67489	3873	19	19662	2.40475	1	0.165036	28.9967
GOTERM_CC_DIRECT	GO:0035371~microtubule plus-end	9	0.210674	0.0212472	75991, 100732, 13518, 11789, 171531, 13191, 13589, 212307, 269713	3873	19	19662	2.40475	1	0.165036	28.9967
UP_SEQ_FEATURE	zinc finger region:RING-type; degenerate	10	0.234082	0.0213615	67588, 72486, 68795, 55983, 53621, 381305, 68729, 54151, 319817, 211007	3835	21	18012	2.23654	1	0.92432	34.7697
SMART	SM00875:SM00875	20	0.468165	0.0213653	234378, 226541, 52323, 242785, 75785, 270201, 13803, 211255, 117198, 228662, 77113, 83962, 16351, 78611, 19039, 23885, 66689, 238386, 399566, 69149	2120	59	10425	1.66693	1	0.355829	27.6688
GOTERM_BP_DIRECT	GO:0048260~positive regulation of receptor-mediated endocytosis	10	0.234082	0.0214523	100017, 15387, 64009, 18806, 16568, 19063, 12402, 216344, 104015, 22041	3656	22	18082	2.24811	1	0.530334	34.7473
GOTERM_BP_DIRECT	GO:0006807~nitrogen compound metabolic process	10	0.234082	0.0214523	22361, 26464, 20397, 27045, 78914, 19089, 71371, 14645, 71602, 140740	3656	22	18082	2.24811	1	0.530334	34.7473
GOTERM_MF_DIRECT	GO:0046875~ephrin receptor binding	12	0.280899	0.0217813	53378, 14784, 17973, 108699, 13640, 13636, 12402, 13641, 13642, 20416, 53972, 13841	3542	29	17446	2.03812	1	0.309652	31.7204
GOTERM_MF_DIRECT	GO:0045296~cadherin binding	12	0.280899	0.0217813	11735, 18126, 18222, 12488, 16480, 12388, 17988, 12387, 19164, 12385, 54366, 19274	3542	29	17446	2.03812	1	0.309652	31.7204
GOTERM_MF_DIRECT	GO:0015020~glucuronosyltransferase activity	12	0.280899	0.0217813	22238, 394433, 243085, 394434, 231396, 22236, 394432, 234356, 394430, 94284, 394435, 394436	3542	29	17446	2.03812	1	0.309652	31.7204
GOTERM_MF_DIRECT	GO:0051082~unfolded protein binding	24	0.561798	0.0218094	12468, 63958, 12464, 67072, 17714, 66435, 14828, 58233, 52653, 234549, 329795, 14105, 17713, 12539, 56445, 83945, 12330, 73316, 12406, 18148, 15481, 12462, 23950, 67952	3542	75	17446	1.57615	1	0.307982	31.7543
INTERPRO	IPR001478:PDZ domain	41	0.959738	0.0218125	53378, 19249, 93742, 26941, 100041194, 360013, 70231, 22343, 27428, 213498, 53310, 20913, 545622, 20650, 71228, 24071, 66395, 76281, 72823, 54120, 97998, 17524, 19258, 56376, 208431, 21872, 14924, 21873, 99470, 13383, 71435, 94221, 75739, 213019, 215748, 17776, 12361, 55983, 20648, 192786, 64704	3934	154	20594	1.3937	1	0.642963	33.7692
GOTERM_MF_DIRECT	GO:0050998~nitric-oxide synthase binding	10	0.234082	0.022007	18126, 12315, 12314, 12387, 12313, 13430, 20648, 11461, 108058, 13405	3542	22	17446	2.23885	1	0.308323	31.9927
UP_KEYWORDS	S-nitrosylation	17	0.39794	0.0220617	27364, 11545, 16653, 12387, 15182, 75695, 20193, 69219, 22350, 14609, 14433, 18033, 11792, 16150, 19697, 20390, 26419	4104	53	22680	1.77259	0.999966	0.078981	27.2095
GOTERM_BP_DIRECT	GO:0000045~autophagosome assembly	16	0.374532	0.0221279	76559, 67841, 60599, 217893, 74244, 19335, 12421, 11793, 19164, 74781, 66615, 54636, 93739, 57436, 666468, 51897	3656	44	18082	1.79849	1	0.539711	35.6284
UP_KEYWORDS	Manganese	47	1.10019	0.0221638	218271, 233328, 53625, 192119, 56386, 18789, 14450, 107476, 230661, 170759, 19043, 19042, 21812, 69181, 28088, 11515, 68606, 14000, 230594, 53892, 103677, 52858, 67528, 66646, 239528, 268880, 66387, 11350, 140484, 56375, 56336, 214627, 212862, 75686, 12168, 14594, 12166, 171212, 67444, 100715, 19719, 19053, 53418, 80752, 12988, 14426, 18563	4104	191	22680	1.35988	0.999967	0.0787313	27.3176
UP_KEYWORDS	Calmodulin-binding	36	0.842697	0.0225488	20740, 227541, 20742, 53357, 544963, 52163, 17886, 207565, 71602, 11519, 18126, 109305, 29875, 11518, 17920, 20650, 59022, 17925, 19418, 107869, 68961, 21872, 338367, 108058, 268980, 20544, 17913, 17912, 12316, 12361, 69116, 71994, 20648, 107589, 19056, 19055	4104	139	22680	1.43128	0.999973	0.0794531	27.7239
UP_KEYWORDS	tRNA-binding	8	0.187266	0.0225807	98685, 73681, 13722, 212528, 17299, 234734, 233189, 216443	4104	17	22680	2.60062	0.999973	0.0789659	27.7576
GOTERM_BP_DIRECT	GO:0030968~endoplasmic reticulum unfolded protein response	17	0.39794	0.0229485	109815, 19106, 50527, 66435, 100037258, 18024, 234734, 75212, 12913, 17872, 226418, 56491, 208647, 192193, 22433, 27368, 64209	3656	48	18082	1.75165	1	0.551123	36.6835
KEGG_PATHWAY	mmu03013:RNA transport	48	1.1236	0.0229948	13685, 66235, 72124, 53975, 13688, 19384, 26905, 13664, 13665, 216766, 70047, 20430, 16211, 68626, 16341, 217869, 18226, 218693, 54709, 20220, 75826, 237221, 13681, 217715, 71844, 13682, 14265, 67204, 117109, 68092, 234865, 66069, 108989, 22218, 20901, 19826, 66441, 56215, 72787, 18949, 114615, 192160, 66085, 68134, 237082, 107939, 26987, 17149	1625	170	7720	1.34139	0.998769	0.0843818	26.577
UP_SEQ_FEATURE	zinc finger region:PHD-type 1	12	0.280899	0.0231771	20591, 17765, 54169, 107932, 234135, 107823, 231051, 268448, 21652, 18193, 244349, 214162	3835	28	18012	2.01289	1	0.936582	37.1229
GOTERM_BP_DIRECT	GO:0008283~cell proliferation	58	1.35768	0.0234383	27377, 21761, 192119, 17684, 14645, 12192, 21938, 21832, 77987, 12018, 110948, 245474, 231672, 19290, 14534, 14962, 12387, 19291, 68018, 57320, 228026, 384783, 15242, 17128, 75458, 26395, 231841, 22601, 67014, 666642, 21416, 27354, 17869, 17761, 22195, 12499, 11750, 216190, 16971, 215449, 16363, 54124, 12977, 66629, 19944, 100336, 70248, 22339, 78388, 14164, 15364, 106298, 20848, 16889, 30877, 38…	3656	220	18082	1.3039	1	0.557032	37.3055
BIOCARTA	m_il6Pathway:IL 6 signaling pathway	13	0.304307	0.0236844	13000, 20416, 20848, 16195, 12995, 26417, 14784, 13712, 26395, 16476, 16451, 12608, 16453	376	24	1289	1.85694	0.997619	0.331478	26.7854
GOTERM_CC_DIRECT	GO:0030659~cytoplasmic vesicle membrane	34	0.79588	0.023772	68166, 100041194, 16561, 329795, 19341, 22631, 170625, 240028, 11777, 108012, 320150, 56418, 266781, 11778, 102607, 216344, 57436, 14368, 232023, 68151, 226101, 54401, 15194, 22318, 71435, 56044, 107522, 11766, 66616, 252903, 22627, 22628, 11975, 69178	3873	120	19662	1.43839	1	0.181672	31.8616
INTERPRO	IPR006933:HAP1, N-terminal	4	0.093633	0.0238588	75665, 15114, 67095, 70827	3934	4	20594	5.23488	1	0.67219	36.3105
INTERPRO	IPR018203:GDP dissociation inhibitor	4	0.093633	0.0238588	12662, 12663, 14567, 14569	3934	4	20594	5.23488	1	0.67219	36.3105
INTERPRO	IPR016039:Thiolase-like	7	0.163858	0.0242084	20280, 15360, 113868, 110446, 52538, 235674, 14104	3934	13	20594	2.81878	1	0.673578	36.7353
UP_SEQ_FEATURE	compositionally biased region:Poly-Ala	75	1.75562	0.0242101	76626, 11835, 107975, 93760, 21372, 12193, 227298, 16373, 15258, 20185, 170791, 19653, 19651, 72701, 13713, 246103, 56736, 18099, 81004, 20588, 69131, 320078, 15384, 11906, 320825, 70790, 12168, 22282, 15437, 17128, 26413, 27225, 74392, 19359, 107939, 226562, 69601, 18181, 68183, 12591, 384309, 21887, 234549, 269003, 269774, 225631, 235134, 20496, 268469, 21453, 84095, 68729, 238386, 26407, 56458…	3835	281	18012	1.25358	1	0.941381	38.4256
GOTERM_CC_DIRECT	GO:0005795~Golgi stack	13	0.304307	0.0244078	69903, 386649, 68365, 71972, 107338, 12752, 54399, 100986, 22367, 80718, 56453, 15893, 57437	3873	34	19662	1.94109	1	0.184813	32.5658
GOTERM_MF_DIRECT	GO:0051219~phosphoprotein binding	18	0.421348	0.0244573	68441, 54401, 19089, 20416, 18472, 56717, 23947, 14784, 19777, 12505, 12390, 93687, 22627, 237253, 27368, 230753, 109689, 17096	3542	52	17446	1.70497	1	0.334381	34.8853
GOTERM_CC_DIRECT	GO:0034719~SMN-Sm protein complex	8	0.187266	0.0245542	20643, 68011, 53975, 69878, 67332, 237221, 216766, 20901	3873	16	19662	2.53834	1	0.184545	32.727
UP_SEQ_FEATURE	compositionally biased region:Poly-Pro	90	2.10674	0.0245559	22323, 16649, 15114, 11835, 59009, 20747, 93760, 224833, 107503, 12331, 227298, 12193, 20185, 109305, 142682, 244418, 19651, 50758, 18609, 14886, 69163, 66938, 192157, 15387, 22038, 20588, 11906, 21872, 56406, 231093, 19250, 94112, 13204, 15194, 252838, 242687, 66877, 277010, 24000, 15437, 56705, 106512, 192160, 17258, 66771, 13848, 116870, 107939, 74164, 17355, 19056, 11990, 244895, 99412, 21100…	3835	345	18012	1.22524	1	0.94115	38.856
GOTERM_BP_DIRECT	GO:0010888~negative regulation of lipid storage	9	0.210674	0.0246654	12944, 16410, 100039177, 19255, 100189605, 17841, 17840, 100039028, 100038948	3656	19	18082	2.34277	1	0.57395	38.8382
GOTERM_BP_DIRECT	GO:0060749~mammary gland alveolus development	9	0.210674	0.0246654	21802, 15402, 216233, 22339, 12305, 11839, 12675, 12034, 11835	3656	19	18082	2.34277	1	0.57395	38.8382
GOTERM_BP_DIRECT	GO:0006383~transcription from RNA polymerase III promoter	9	0.210674	0.0246654	17749, 20016, 74414, 70408, 71752, 70428, 218832, 67371, 69833	3656	19	18082	2.34277	1	0.57395	38.8382
GOTERM_BP_DIRECT	GO:0016311~dephosphorylation	32	0.749064	0.0246852	19249, 19267, 237860, 19244, 19280, 19245, 19268, 19243, 53332, 105663, 56291, 219135, 19042, 545622, 104831, 24018, 240672, 231637, 67603, 19258, 105352, 19255, 19250, 77116, 19271, 66461, 19272, 24000, 19274, 218232, 19211, 19055	3656	109	18082	1.45199	1	0.57246	38.8627
GOTERM_BP_DIRECT	GO:0030154~cell differentiation	181	4.23689	0.0247829	81018, 75788, 94192, 20437, 28064, 17210, 17684, 20430, 23857, 226442, 56190, 83485, 103554, 13710, 14784, 13712, 13713, 13714, 58223, 19415, 20815, 13852, 239719, 11863, 20817, 320799, 14674, 14184, 19290, 20587, 67203, 19291, 229715, 22687, 21423, 14011, 217166, 71375, 22701, 14673, 53885, 24086, 14219, 230257, 21887, 18286, 214572, 52163, 18186, 16563, 59026, 55927, 53972, 17864, 17922, 328572…	3656	780	18082	1.14769	1	0.572137	38.9831
INTERPRO	IPR009091:Regulator of chromosome condensation 1/beta-lactamase-inhibitor protein II	9	0.210674	0.0247838	71330, 27414, 105689, 94254, 70790, 235439, 108911, 140859, 105670	3934	20	20594	2.35569	1	0.678315	37.4286
INTERPRO	IPR001163:Ribonucleoprotein LSM domain	9	0.210674	0.0247838	20643, 76522, 68011, 69878, 78651, 67332, 66094, 20646, 66373	3934	20	20594	2.35569	1	0.678315	37.4286
GOTERM_BP_DIRECT	GO:0006094~gluconeogenesis	11	0.257491	0.0248105	19017, 14433, 19662, 14571, 14751, 74343, 12952, 18563, 12183, 18627, 14120	3656	26	18082	2.09247	1	0.570779	39.0171
GOTERM_BP_DIRECT	GO:0001954~positive regulation of cell-matrix adhesion	11	0.257491	0.0248105	22288, 19229, 16202, 18081, 12491, 13731, 22341, 13138, 12977, 19271, 13405	3656	26	18082	2.09247	1	0.570779	39.0171
GOTERM_BP_DIRECT	GO:0000387~spliceosomal snRNP assembly	11	0.257491	0.0248105	20643, 20227, 68011, 53975, 214572, 69878, 67332, 53890, 237221, 216766, 20901	3656	26	18082	2.09247	1	0.570779	39.0171
GOTERM_BP_DIRECT	GO:0070371~ERK1 and ERK2 cascade	11	0.257491	0.0248105	26396, 26413, 14184, 16410, 26417, 26395, 13036, 12193, 12192, 11606, 22041	3656	26	18082	2.09247	1	0.570779	39.0171
GOTERM_BP_DIRECT	GO:0022604~regulation of cell morphogenesis	11	0.257491	0.0248105	76007, 80288, 56364, 27059, 100177, 20692, 13640, 360216, 12345, 83946, 207214	3656	26	18082	2.09247	1	0.570779	39.0171
GOTERM_BP_DIRECT	GO:0045859~regulation of protein kinase activity	11	0.257491	0.0248105	12539, 56717, 26941, 75547, 107328, 19087, 20655, 66971, 12540, 19079, 77480	3656	26	18082	2.09247	1	0.570779	39.0171
GOTERM_CC_DIRECT	GO:0030134~ER to Golgi transport vesicle	10	0.234082	0.0248133	72108, 207352, 70361, 67727, 66890, 69162, 66191, 21766, 99412, 230249	3873	23	19662	2.20725	1	0.185049	33.0114
GOTERM_CC_DIRECT	GO:0030904~retromer complex	10	0.234082	0.0248133	68112, 11736, 67804, 69091, 19347, 19720, 72183, 71517, 13191, 69178	3873	23	19662	2.20725	1	0.185049	33.0114
UP_KEYWORDS	Alternative promoter usage	18	0.421348	0.0248467	19267, 19883, 22339, 21685, 14083, 192119, 57257, 107723, 23999, 107476, 13518, 14664, 11733, 109754, 20186, 19017, 107589, 13435	4104	58	22680	1.71506	0.999991	0.0859909	30.1055
GOTERM_BP_DIRECT	GO:0031648~protein destabilization	14	0.327715	0.0249087	227753, 20437, 13036, 103583, 12234, 50789, 17246, 18148, 54197, 20821, 22433, 75826, 68350, 214498	3656	37	18082	1.8714	1	0.570473	39.1378
GOTERM_MF_DIRECT	GO:0043022~ribosome binding	19	0.444757	0.0249387	14265, 13665, 14828, 69202, 67276, 108853, 74838, 56717, 30939, 230738, 29819, 224727, 231659, 229317, 67059, 78757, 224742, 57743, 68614	3542	56	17446	1.67114	1	0.337665	35.4399
INTERPRO	IPR001628:Zinc finger, nuclear hormone receptor-type	16	0.374532	0.0249897	19401, 15370, 19883, 14536, 22026, 18171, 11835, 14815, 26379, 22337, 20181, 20186, 21833, 217166, 15378, 11819	3934	47	20594	1.78209	1	0.67747	37.675
INTERPRO	IPR008936:Rho GTPase activation protein	26	0.608614	0.0251013	69710, 69601, 232906, 544963, 140570, 243362, 11856, 14270, 108699, 18845, 18846, 109934, 18844, 29875, 218397, 223666, 320634, 17925, 239027, 212285, 19415, 71435, 16330, 71709, 544817, 66691	3934	89	20594	1.52929	1	0.675253	37.8081
INTERPRO	IPR015880:Zinc finger, C2H2-like	154	3.60487	0.0251928	22770, 241944, 230848, 22775, 100043133, 81018, 26466, 22678, 72020, 69020, 16601, 226442, 233893, 224691, 68744, 72556, 627914, 101604, 320799, 73680, 72154, 239546, 80732, 668039, 74352, 240041, 12224, 100043915, 241494, 668030, 208292, 665211, 245174, 30046, 56490, 93681, 232976, 22701, 240034, 232878, 74670, 75580, 627901, 22401, 100043468, 27081, 233905, 432769, 194655, 67370, 22654, 74570, …	3934	693	20594	1.16331	1	0.672774	37.9171
GOTERM_MF_DIRECT	GO:0019905~syntaxin binding	25	0.585206	0.0252679	20740, 11350, 22249, 228545, 228960, 71732, 19255, 353170, 18951, 58244, 22318, 108123, 94221, 20913, 19341, 20333, 20911, 20910, 12390, 20619, 83671, 67474, 224705, 99412, 20955	3542	80	17446	1.53921	1	0.339217	35.8165
GOTERM_BP_DIRECT	GO:0007568~aging	47	1.10019	0.0252741	14219, 227753, 13665, 22228, 20416, 11676, 14854, 22329, 21938, 20496, 20280, 12330, 15357, 16971, 14784, 11792, 17190, 12018, 17191, 20655, 12577, 19697, 16168, 13435, 17967, 13405, 27364, 16478, 69367, 18024, 12799, 21858, 14630, 110265, 20466, 12369, 14629, 20848, 19017, 20787, 16179, 13032, 16476, 12385, 64704, 19211, 11606	3656	173	18082	1.34367	1	0.574081	39.5853
UP_SEQ_FEATURE	domain:Bromo 2	6	0.140449	0.0253877	66923, 382236, 93871, 67382, 83946, 57261	3835	9	18012	3.13116	1	0.944139	39.8793
UP_SEQ_FEATURE	domain:Bromo 1	6	0.140449	0.0253877	66923, 382236, 93871, 67382, 83946, 57261	3835	9	18012	3.13116	1	0.944139	39.8793
UP_SEQ_FEATURE	DNA-binding region:A.T hook 3	6	0.140449	0.0253877	15361, 15364, 192195, 111241, 100710, 214162	3835	9	18012	3.13116	1	0.944139	39.8793
UP_SEQ_FEATURE	repeat:Spectrin 5	6	0.140449	0.0253877	20740, 223435, 20742, 11426, 13518, 13405	3835	9	18012	3.13116	1	0.944139	39.8793
GOTERM_MF_DIRECT	GO:0050660~flavin adenine dinucleotide binding	23	0.53839	0.0255252	52815, 66885, 26926, 56357, 14263, 71916, 229211, 266690, 14782, 78797, 11364, 210009, 17161, 109754, 18126, 11761, 11409, 192166, 26462, 71361, 66948, 66945, 11430	3542	72	17446	1.57341	1	0.339961	36.1094
KEGG_PATHWAY	mmu04550:Signaling pathways regulating pluripotency of stem cells	40	0.93633	0.0258128	17869, 11652, 12159, 16878, 14784, 13990, 57265, 22422, 17268, 75590, 23797, 18706, 14368, 14184, 16653, 11906, 51869, 12387, 14183, 12168, 21423, 16880, 12166, 17126, 26396, 17128, 20848, 84505, 17127, 16195, 26413, 17129, 26417, 26416, 26395, 16451, 11789, 244349, 71041, 16453	1625	138	7720	1.37703	0.999464	0.0931831	29.3401
UP_KEYWORDS	rRNA-binding	10	0.234082	0.0259468	57837, 19285, 20084, 69956, 72181, 102462, 268449, 27207, 67025, 75619	4104	25	22680	2.21053	0.999995	0.0890126	31.2197
GOTERM_CC_DIRECT	GO:0090571~RNA polymerase II transcription repressor complex	4	0.093633	0.0260228	53975, 15182, 15184, 27049	3873	4	19662	5.07668	1	0.191941	34.324
GOTERM_CC_DIRECT	GO:0071014~post-mRNA release spliceosomal complex	4	0.093633	0.0260228	57905, 68592, 67439, 66877	3873	4	19662	5.07668	1	0.191941	34.324
GOTERM_CC_DIRECT	GO:0000322~storage vacuole	4	0.093633	0.0260228	54126, 20909, 12540, 22318	3873	4	19662	5.07668	1	0.191941	34.324
GOTERM_CC_DIRECT	GO:0009925~basal plasma membrane	15	0.351124	0.0261852	11735, 208431, 108116, 13383, 12168, 17913, 100017, 18810, 13858, 16403, 192897, 19330, 230751, 11421, 22041	3873	42	19662	1.8131	1	0.191737	34.4984
UP_SEQ_FEATURE	zinc finger region:PHD-type 2	11	0.257491	0.0261858	20591, 17765, 54169, 107932, 234135, 107823, 231051, 21652, 18193, 244349, 214162	3835	25	18012	2.06657	1	0.946693	40.846
GOTERM_BP_DIRECT	GO:0031397~negative regulation of protein ubiquitination	15	0.351124	0.026189	67490, 57320, 12952, 108155, 14629, 21929, 56717, 18754, 20677, 71974, 11793, 225896, 75826, 18627, 109689	3656	41	18082	1.80945	1	0.585458	40.6919
GOTERM_BP_DIRECT	GO:0010508~positive regulation of autophagy	15	0.351124	0.026189	21425, 98402, 60599, 15251, 252972, 74244, 67154, 23947, 22084, 230738, 93679, 20821, 22433, 216805, 56458	3656	41	18082	1.80945	1	0.585458	40.6919
GOTERM_BP_DIRECT	GO:0035556~intracellular signal transduction	98	2.29401	0.026263	53378, 216233, 18747, 23854, 17347, 22325, 19878, 98267, 65257, 213452, 72323, 16800, 65964, 228012, 170755, 232533, 319939, 234779, 75547, 19049, 226751, 18099, 192157, 17346, 23797, 19415, 13144, 20815, 97998, 399510, 75292, 20817, 14674, 277854, 57257, 228026, 13205, 106504, 108099, 17126, 235344, 17128, 26413, 216148, 71972, 54324, 26417, 26416, 110596, 56542, 14673, 109333, 24086, 14219, 263…	3656	400	18082	1.21173	1	0.584759	40.7805
UP_KEYWORDS	Protease	117	2.73876	0.026317	66887, 12339, 12337, 210766, 12333, 17385, 240028, 19142, 11487, 26754, 17387, 71599, 58223, 75805, 252870, 235441, 230857, 11491, 360216, 22284, 74256, 11490, 54426, 66286, 93841, 75812, 19155, 67013, 216825, 212933, 50933, 229603, 56175, 84092, 66514, 329777, 64138, 15925, 239833, 19025, 70574, 226418, 77593, 75624, 235130, 76976, 75826, 12874, 13437, 240913, 50908, 235461, 74996, 74585, 13036,…	4104	542	22680	1.19295	0.999995	0.0895827	31.5909
KEGG_PATHWAY	mmu04720:Long-term potentiation	22	0.514981	0.026324	18747, 16653, 18749, 108058, 26396, 328572, 26413, 12315, 26417, 16440, 215449, 12314, 18750, 12313, 26395, 20112, 109905, 20111, 14682, 19056, 19055, 19058	1625	66	7720	1.58359	0.999539	0.0938029	29.8308
GOTERM_BP_DIRECT	GO:0006629~lipid metabolic process	111	2.59831	0.0263278	66885, 50790, 67216, 74559, 18010, 20249, 15357, 192156, 11946, 57357, 72017, 192654, 26569, 382030, 235674, 14104, 108099, 20787, 20788, 18830, 56442, 170760, 67013, 19156, 19211, 19210, 106861, 15488, 53357, 20887, 13026, 109754, 70750, 14732, 114874, 234309, 27388, 71949, 67460, 66853, 14081, 433256, 77116, 18472, 66461, 18475, 16889, 20660, 66659, 12189, 64898, 13360, 52538, 67469, 70316, 110…	3656	459	18082	1.19605	1	0.583937	40.858
BIOCARTA	m_stressPathway:TNF/Stress Related Signaling	14	0.327715	0.0268242	12675, 26397, 26398, 26399, 18033, 26416, 16150, 16476, 16151, 19697, 19766, 26419, 21353, 53859	376	27	1289	1.77758	0.998943	0.348352	29.7896
BIOCARTA	m_tpoPathway:TPO Signaling Pathway	14	0.327715	0.0268242	13000, 20416, 20848, 20846, 218397, 12995, 21832, 26417, 14784, 26395, 18750, 16476, 20850, 18706	376	27	1289	1.77758	0.998943	0.348352	29.7896
KEGG_PATHWAY	mmu00562:Inositol phosphate metabolism	23	0.53839	0.0268406	18718, 320404, 67073, 224020, 77116, 53332, 269180, 117150, 64436, 107650, 104015, 219135, 16330, 320634, 234779, 84095, 18720, 170835, 52858, 18705, 55980, 19211, 18706	1625	70	7720	1.56097	0.999605	0.0944261	30.3236
GOTERM_CC_DIRECT	GO:0031901~early endosome membrane	26	0.608614	0.0270776	56324, 52662, 108911, 216190, 74718, 320634, 13858, 12725, 84095, 102607, 13660, 217463, 230597, 11981, 68151, 68365, 69150, 235567, 77116, 20405, 52055, 16330, 67804, 20844, 72183, 69178	3873	87	19662	1.51717	1	0.19635	35.449
INTERPRO	IPR002108:Actin-binding, cofilin/tropomyosin type	6	0.140449	0.0271643	19230, 72042, 12632, 23999, 63985, 56320	3934	10	20594	3.14093	1	0.696783	40.2214
INTERPRO	IPR006595:CTLH, C-terminal LisH motif	6	0.140449	0.0271643	56705, 59003, 74334, 76425, 66089, 99512	3934	10	20594	3.14093	1	0.696783	40.2214
BIOCARTA	M_p38mapkPathway:p38 MAPK Signaling Pathway	18	0.421348	0.02725	17165, 17869, 20416, 20846, 17258, 26398, 26399, 21812, 14784, 17261, 13712, 26416, 12540, 13163, 19766, 11909, 17346, 15507	376	38	1289	1.62388	0.999053	0.336049	30.1882
SMART	SM00297:BROMO	15	0.351124	0.027275	14534, 20586, 382236, 214162, 22385, 83946, 66923, 328572, 67155, 192195, 207165, 228880, 93871, 67382, 57261	2120	41	10425	1.79907	1	0.421068	33.95
GOTERM_BP_DIRECT	GO:0044344~cellular response to fibroblast growth factor stimulus	12	0.280899	0.0274557	14629, 15370, 29875, 22695, 213452, 17869, 12505, 269254, 16413, 14630, 12193, 12192	3656	30	18082	1.97834	1	0.597756	42.1922
GOTERM_BP_DIRECT	GO:0007569~cell aging	12	0.280899	0.0274557	22427, 56717, 83945, 16202, 338467, 18226, 18148, 20655, 328365, 15194, 17684, 24127	3656	30	18082	1.97834	1	0.597756	42.1922
GOTERM_BP_DIRECT	GO:0042327~positive regulation of phosphorylation	12	0.280899	0.0274557	53378, 11839, 16202, 16403, 11835, 30878, 16337, 170823, 19766, 68815, 17096, 22041	3656	30	18082	1.97834	1	0.597756	42.1922
GOTERM_BP_DIRECT	GO:0008284~positive regulation of cell proliferation	129	3.01966	0.0277187	53378, 18747, 67490, 17311, 20909, 234723, 20908, 20185, 12995, 11487, 15357, 192156, 19697, 208727, 54598, 19401, 20817, 71785, 16202, 14184, 19290, 15200, 20586, 14183, 12929, 12224, 16337, 11491, 75686, 68010, 116871, 16476, 22601, 70465, 19211, 14219, 19229, 21807, 74919, 17869, 231464, 18489, 66511, 225467, 16878, 15400, 21812, 67500, 13731, 12977, 18591, 16168, 21985, 18590, 78832, 104625, …	3656	542	18082	1.17715	1	0.599575	42.4992
KEGG_PATHWAY	mmu04015:Rap1 signaling pathway	58	1.35768	0.0277533	22323, 17311, 11461, 18645, 14682, 23797, 18706, 75292, 14677, 71785, 14184, 12388, 12387, 14183, 14924, 14679, 12929, 13636, 16337, 26396, 26397, 26413, 26399, 26417, 26416, 26395, 192786, 20130, 93742, 110351, 53978, 13640, 22341, 11652, 13836, 11515, 215449, 12540, 12977, 109905, 18591, 14257, 17532, 18590, 22339, 16653, 19730, 11540, 14164, 16412, 99470, 18654, 56044, 12315, 11600, 12314, 123…	1625	214	7720	1.28759	0.999698	0.0963604	31.1865
KEGG_PATHWAY	mmu01212:Fatty acid metabolism	18	0.421348	0.0277639	66885, 50790, 15107, 110446, 68801, 14081, 433256, 107476, 20249, 235674, 11364, 14104, 12894, 11409, 113868, 19063, 52538, 11430	1625	51	7720	1.67674	0.999699	0.0952644	31.1965
KEGG_PATHWAY	mmu05203:Viral carcinogenesis	62	1.45131	0.0277643	18747, 14991, 74197, 19106, 15182, 18749, 15184, 237336, 83602, 12913, 17246, 83945, 22631, 27401, 19651, 14784, 19650, 12018, 19697, 14885, 11909, 20850, 12575, 19303, 208727, 18706, 252870, 15387, 14964, 12266, 14534, 22215, 13205, 13383, 26413, 107932, 26417, 54131, 16476, 22031, 227753, 14972, 109711, 328572, 12444, 18033, 208647, 12540, 232232, 17096, 16653, 54401, 666513, 20848, 16195, 6911…	1625	231	7720	1.2751	0.999699	0.0941603	31.1968
UP_KEYWORDS	Protein kinase inhibitor	7	0.163858	0.0278832	12577, 232341, 217410, 18769, 12575, 66259, 73047	4104	14	22680	2.76316	0.999998	0.0940431	33.1409
GOTERM_BP_DIRECT	GO:0071356~cellular response to tumor necrosis factor	32	0.749064	0.0279025	208449, 19883, 69601, 22695, 94185, 56320, 12193, 12192, 22329, 20306, 20308, 18033, 192159, 19697, 21353, 12606, 208727, 67384, 74117, 12675, 14534, 18024, 12189, 19017, 20312, 114249, 16150, 230738, 19766, 56449, 65098, 77626	3656	110	18082	1.43879	1	0.600315	42.7128
GOTERM_BP_DIRECT	GO:0000902~cell morphogenesis	25	0.585206	0.0279175	214597, 16800, 12331, 17761, 27428, 11518, 227154, 228790, 12053, 23965, 53890, 72726, 231637, 208431, 20586, 68018, 72313, 22337, 12759, 12345, 213081, 16889, 26416, 93687, 22601	3656	81	18082	1.52649	1	0.598806	42.7302
GOTERM_CC_DIRECT	GO:0071564~npBAF complex	7	0.163858	0.0279213	57376, 67155, 20588, 20587, 20586, 93760, 56456	3873	13	19662	2.7336	1	0.200558	36.3358
GOTERM_CC_DIRECT	GO:0005916~fascia adherens	7	0.163858	0.0279213	20740, 14609, 16480, 12387, 109711, 109620, 22330	3873	13	19662	2.7336	1	0.200558	36.3358
GOTERM_BP_DIRECT	GO:0019048~modulation by virus of host morphology or physiology	4	0.093633	0.0280123	68441, 56491, 13138, 20181	3656	4	18082	4.94584	1	0.598366	42.8401
GOTERM_BP_DIRECT	GO:0090559~regulation of membrane permeability	4	0.093633	0.0280123	56717, 16456, 21873, 16803	3656	4	18082	4.94584	1	0.598366	42.8401
GOTERM_BP_DIRECT	GO:0090170~regulation of Golgi inheritance	4	0.093633	0.0280123	26396, 26413, 26417, 26395	3656	4	18082	4.94584	1	0.598366	42.8401
GOTERM_BP_DIRECT	GO:0006893~Golgi to plasma membrane transport	8	0.187266	0.0280966	69940, 19325, 13430, 217517, 71517, 99371, 70829, 57437	3656	16	18082	2.47292	1	0.597791	42.9376
GOTERM_BP_DIRECT	GO:0005978~glycogen biosynthetic process	8	0.187266	0.0280966	14936, 68961, 217166, 11652, 18627, 11364, 77559, 53412	3656	16	18082	2.47292	1	0.597791	42.9376
GOTERM_BP_DIRECT	GO:2000036~regulation of stem cell population maintenance	8	0.187266	0.0280966	18044, 72068, 15364, 234594, 319757, 104263, 64010, 17979	3656	16	18082	2.47292	1	0.597791	42.9376
GOTERM_BP_DIRECT	GO:0032402~melanosome transport	8	0.187266	0.0280966	19326, 18457, 26395, 80718, 381269, 11891, 13191, 19329	3656	16	18082	2.47292	1	0.597791	42.9376
GOTERM_MF_DIRECT	GO:0004525~ribonuclease III activity	4	0.093633	0.0283393	94223, 14000, 192119, 69163	3542	4	17446	4.92547	1	0.367754	39.2319
GOTERM_MF_DIRECT	GO:0004532~exoribonuclease activity	4	0.093633	0.0283393	104625, 230738, 50912, 18983	3542	4	17446	4.92547	1	0.367754	39.2319
GOTERM_MF_DIRECT	GO:0033192~calmodulin-dependent protein phosphatase activity	4	0.093633	0.0283393	19042, 68606, 19056, 19055	3542	4	17446	4.92547	1	0.367754	39.2319
GOTERM_MF_DIRECT	GO:0004430~1-phosphatidylinositol 4-kinase activity	4	0.093633	0.0283393	84095, 67073, 224020, 107650	3542	4	17446	4.92547	1	0.367754	39.2319
INTERPRO	IPR006903:RNA polymerase II-binding domain	5	0.117041	0.0284063	27967, 224432, 225283, 75137, 106583	3934	7	20594	3.7392	1	0.709433	41.6312
INTERPRO	IPR002653:Zinc finger, A20-type	5	0.117041	0.0284063	21929, 229603, 65098, 21769, 22682	3934	7	20594	3.7392	1	0.709433	41.6312
INTERPRO	IPR003859:Galactosyltransferase, metazoa	5	0.117041	0.0284063	218271, 53418, 56375, 56336, 56386	3934	7	20594	3.7392	1	0.709433	41.6312
INTERPRO	IPR023581:Platelet-derived growth factor, conserved site	5	0.117041	0.0284063	22339, 22341, 18591, 18654, 18590	3934	7	20594	3.7392	1	0.709433	41.6312
INTERPRO	IPR018163:Threonyl/alanyl tRNA synthetase, class II-like, putative editing domain	5	0.117041	0.0284063	272396, 69684, 234734, 110960, 71807	3934	7	20594	3.7392	1	0.709433	41.6312
INTERPRO	IPR006639:Peptidase A22, presenilin signal peptide	5	0.117041	0.0284063	73218, 66552, 14950, 74585, 19164	3934	7	20594	3.7392	1	0.709433	41.6312
INTERPRO	IPR001101:Plectin repeat	5	0.117041	0.0284063	19041, 18810, 11426, 109620, 13518	3934	7	20594	3.7392	1	0.709433	41.6312
INTERPRO	IPR000804:Clathrin adaptor complex, small chain	5	0.117041	0.0284063	56447, 11777, 108012, 11778, 252903	3934	7	20594	3.7392	1	0.709433	41.6312
GOTERM_BP_DIRECT	GO:0007584~response to nutrient	23	0.53839	0.0284984	67041, 15499, 50790, 26569, 14081, 17025, 14630, 17762, 22329, 14629, 18770, 12038, 20846, 12857, 18810, 15357, 68465, 11881, 13135, 12263, 19211, 77559, 394436	3656	73	18082	1.55828	1	0.601384	43.4001
GOTERM_BP_DIRECT	GO:0043525~positive regulation of neuron apoptotic process	22	0.514981	0.0286839	11350, 20817, 26926, 21418, 14184, 12125, 19268, 12387, 13653, 14815, 26398, 16476, 12540, 11603, 11909, 26419, 216150, 26400, 13841, 18105, 208727, 170770	3656	69	18082	1.57694	1	0.60212	43.6125
GOTERM_MF_DIRECT	GO:0048029~monosaccharide binding	8	0.187266	0.0286956	14751, 54342, 19895, 69064, 18641, 108155, 20390, 66646	3542	16	17446	2.46273	1	0.369275	39.6168
GOTERM_BP_DIRECT	GO:0032922~circadian regulation of gene expression	20	0.468165	0.0287688	18432, 11865, 19883, 20893, 19092, 11906, 15182, 59027, 12952, 108155, 214162, 14583, 20185, 19017, 19653, 116870, 217166, 19698, 104318, 18627	3656	61	18082	1.62159	1	0.601549	43.7094
KEGG_PATHWAY	mmu00280:Valine, leucine and isoleucine degradation	19	0.444757	0.028832	67041, 66885, 15107, 15360, 15108, 56357, 11669, 110446, 78038, 235674, 11364, 11761, 11409, 113868, 208982, 56752, 52538, 66948, 227095	1625	55	7720	1.64117	0.999781	0.0965315	32.1934
SMART	SM00428:H3	8	0.187266	0.0288667	97114, 15077, 319151, 260423, 319150, 319149, 319148, 319154	2120	16	10425	2.45873	1	0.430159	35.5526
SMART	SM00285:PBD	8	0.187266	0.0288667	70584, 217866, 226751, 18479, 214230, 224105, 56699, 260409	2120	16	10425	2.45873	1	0.430159	35.5526
GOTERM_BP_DIRECT	GO:0046856~phosphatidylinositol dephosphorylation	10	0.234082	0.0290675	16330, 101490, 320634, 77116, 53332, 170835, 64436, 19211, 104015, 219135	3656	23	18082	2.15037	1	0.60373	44.0493
GOTERM_BP_DIRECT	GO:0045070~positive regulation of viral genome replication	10	0.234082	0.0290675	20817, 67738, 56491, 13205, 56417, 109333, 18128, 66101, 20815, 21357	3656	23	18082	2.15037	1	0.60373	44.0493
GOTERM_CC_DIRECT	GO:0030863~cortical cytoskeleton	12	0.280899	0.0293546	13043, 20740, 17524, 18126, 20742, 109711, 17886, 192176, 11461, 12345, 59069, 11733	3873	31	19662	1.96517	1	0.208469	37.8162
GOTERM_CC_DIRECT	GO:0035267~NuA4 histone acetyltransferase complex	9	0.210674	0.0294334	56397, 71777, 100683, 75560, 21761, 70088, 11461, 56456, 73247	3873	20	19662	2.28451	1	0.207627	37.8966
GOTERM_CC_DIRECT	GO:0005686~U2 snRNP	9	0.210674	0.0294334	20643, 68011, 68981, 72459, 66055, 67332, 20639, 20646, 81898	3873	20	19662	2.28451	1	0.207627	37.8966
UP_KEYWORDS	DNA replication	26	0.608614	0.0294583	80905, 114741, 74386, 50793, 18971, 381760, 17217, 245688, 20833, 18032, 26428, 16588, 58887, 170472, 78833, 71735, 320209, 16882, 18027, 18028, 106344, 18393, 19718, 217127, 69263, 19687	4104	95	22680	1.51247	0.999999	0.0984517	34.6666
INTERPRO	IPR016130:Protein-tyrosine phosphatase, active site	22	0.514981	0.0295366	19258, 19267, 237860, 19280, 19255, 19268, 19250, 77116, 53332, 19271, 66461, 19272, 24000, 219135, 19274, 104831, 545622, 24018, 218232, 240672, 19211, 231637	3934	73	20594	1.57763	1	0.719969	42.8869
GOTERM_MF_DIRECT	GO:0003712~transcription cofactor activity	19	0.444757	0.0297283	17536, 100683, 13207, 268448, 55927, 19250, 104721, 18193, 17684, 328572, 216154, 68558, 56790, 26896, 80859, 228880, 192285, 230753, 211586	3542	57	17446	1.64182	1	0.377625	40.7195
GOTERM_MF_DIRECT	GO:0008757~S-adenosylmethionine-dependent methyltransferase activity	10	0.234082	0.0297945	52064, 74455, 72658, 22017, 214572, 20937, 230027, 70152, 18537, 329504	3542	23	17446	2.14151	1	0.376131	40.7896
INTERPRO	IPR012675:Beta-grasp domain	8	0.187266	0.0298162	11761, 18181, 272396, 68205, 17434, 110960, 71807, 67059	3934	17	20594	2.46347	1	0.719796	43.1935
GOTERM_MF_DIRECT	GO:0031624~ubiquitin conjugating enzyme binding	13	0.304307	0.0303821	22034, 23806, 76007, 23807, 81018, 114893, 30945, 102323, 75234, 54473, 233805, 56736, 76863	3542	34	17446	1.88327	1	0.37984	41.4078
INTERPRO	IPR001005:SANT/Myb domain	15	0.351124	0.0305232	71148, 20588, 21749, 214742, 57354, 21750, 217864, 17864, 23857, 238317, 20185, 116871, 116870, 14055, 227644	3934	44	20594	1.78462	1	0.724723	43.9619
KEGG_PATHWAY	mmu03420:Nucleotide excision repair	16	0.374532	0.0307069	66979, 22590, 12572, 100043674, 50505, 72584, 18971, 106344, 19718, 19359, 66467, 69263, 19687, 14885, 56438, 66671	1625	44	7720	1.72755	0.999874	0.101412	33.9114
INTERPRO	IPR013766:Thioredoxin domain	14	0.327715	0.0307183	72736, 98258, 53382, 66866, 76299, 30926, 104009, 69672, 52892, 21672, 54683, 67988, 66958, 106200	3934	40	20594	1.83221	1	0.723522	44.1722
INTERPRO	IPR000195:Rab-GTPase-TBC domain	14	0.327715	0.0307183	100855, 223754, 210544, 207592, 103724, 224617, 57915, 245638, 67231, 14020, 66687, 381085, 209478, 233204	3934	40	20594	1.83221	1	0.723522	44.1722
GOTERM_CC_DIRECT	GO:0005687~U4 snRNP	6	0.140449	0.0307709	20643, 68988, 68011, 69878, 67332, 20646	3873	10	19662	3.04601	1	0.21472	39.2474
GOTERM_CC_DIRECT	GO:0030867~rough endoplasmic reticulum membrane	6	0.140449	0.0307709	18822, 226551, 230738, 26432, 107650, 22201	3873	10	19662	3.04601	1	0.21472	39.2474
GOTERM_BP_DIRECT	GO:0040014~regulation of multicellular organism growth	14	0.327715	0.031045	216233, 20397, 14183, 20437, 20848, 20185, 20655, 74493, 13163, 64704, 20850, 14600, 11990, 18706	3656	38	18082	1.82215	1	0.626628	46.2504
GOTERM_BP_DIRECT	GO:0070534~protein K63-linked ubiquitination	14	0.327715	0.031045	22034, 22210, 23807, 67118, 218793, 17999, 70620, 384309, 28000, 19720, 22193, 207304, 54197, 70294	3656	38	18082	1.82215	1	0.626628	46.2504
KEGG_PATHWAY	mmu00730:Thiamine metabolism	4	0.093633	0.0313242	66566, 29807, 18041, 105663	1625	4	7720	4.75077	0.999895	0.102221	34.4682
GOTERM_BP_DIRECT	GO:0070932~histone H3 deacetylation	7	0.163858	0.0314851	15182, 13990, 13714, 208727, 18627, 209011, 110616	3656	13	18082	2.66315	1	0.630236	46.729
GOTERM_BP_DIRECT	GO:0010761~fibroblast migration	7	0.163858	0.0314851	319565, 16202, 20397, 230917, 18720, 71371, 22682	3656	13	18082	2.66315	1	0.630236	46.729
GOTERM_BP_DIRECT	GO:0030033~microvillus assembly	7	0.163858	0.0314851	22350, 22349, 26941, 102502, 12224, 192786, 13852	3656	13	18082	2.66315	1	0.630236	46.729
GOTERM_BP_DIRECT	GO:0044319~wound healing, spreading of cells	7	0.163858	0.0314851	93742, 12305, 232906, 56426, 11853, 192176, 56363	3656	13	18082	2.66315	1	0.630236	46.729
UP_KEYWORDS	Aminoacyl-tRNA synthetase	13	0.304307	0.0315285	27267, 70120, 272396, 97541, 15115, 234734, 110960, 70560, 71807, 23874, 22375, 381314, 216443	4104	38	22680	1.89058	1	0.104358	36.6227
KEGG_PATHWAY	mmu05142:Chagas disease (American trypanosomiasis)	31	0.725655	0.031705	11652, 26420, 71978, 18126, 21812, 18033, 15979, 19697, 14682, 51792, 23797, 11421, 18706, 22034, 14677, 12266, 12675, 21898, 14679, 17126, 17127, 26413, 26398, 16179, 19053, 26417, 26416, 16150, 16151, 16476, 26419	1625	103	7720	1.42984	0.999907	0.102278	34.8095
SMART	SM00028:TPR	34	0.79588	0.0317643	19305, 71919, 100037258, 102774, 101869, 234875, 74838, 67955, 22083, 28185, 52563, 74764, 70551, 66661, 68879, 216345, 67439, 65973, 14229, 106205, 67738, 192653, 70387, 73668, 108155, 217232, 66736, 66827, 22129, 217449, 75516, 237500, 67120, 72354	2120	119	10425	1.40499	1	0.452589	38.3771
INTERPRO	IPR011991:Winged helix-turn-helix DNA-binding domain	56	1.31086	0.0318593	56307, 76915, 19691, 268281, 68705, 22427, 16341, 13710, 108679, 13712, 13559, 77987, 13713, 13714, 230700, 14238, 19183, 97998, 170472, 20588, 277854, 217980, 60611, 242705, 69077, 14011, 71375, 20823, 54131, 15377, 26572, 66413, 54169, 108655, 320632, 16363, 28084, 230594, 23871, 23872, 56417, 27049, 77044, 56458, 207214, 14390, 15499, 70408, 66997, 72584, 28036, 319758, 18813, 104156, 244349, …	3934	227	20594	1.29142	1	0.733186	45.3873
UP_KEYWORDS	Initiation factor	19	0.444757	0.0319619	66235, 26905, 13664, 19106, 13665, 67204, 223691, 22384, 16865, 72308, 66085, 16341, 217869, 54709, 26987, 229317, 13681, 217715, 13682	4104	64	22680	1.64062	1	0.104995	37.0253
GOTERM_MF_DIRECT	GO:0001102~RNA polymerase II activating transcription factor binding	14	0.327715	0.0320143	71890, 20893, 12387, 18024, 17684, 20466, 27223, 20185, 15258, 328572, 17127, 16476, 15378, 11909	3542	38	17446	1.81465	1	0.393616	43.0935
GOTERM_CC_DIRECT	GO:0000784~nuclear chromosome, telomeric region	35	0.819288	0.0320499	219150, 21951, 97114, 21749, 50505, 50793, 27354, 18971, 231329, 19364, 52040, 17283, 17217, 22427, 26428, 319151, 319150, 109019, 22589, 319154, 98956, 11545, 15077, 21750, 260423, 319149, 319148, 27223, 52530, 18393, 12412, 20823, 12419, 214498, 52864	3873	127	19662	1.39909	1	0.221298	40.5131
GOTERM_MF_DIRECT	GO:0016818~hydrolase activity, acting on acid anhydrides, in phosphorus-containing anhydrides	7	0.163858	0.0320835	107932, 216848, 20585, 320209, 66174, 269400, 67528	3542	13	17446	2.65217	1	0.392109	43.1639
GOTERM_MF_DIRECT	GO:0035497~cAMP response element binding	7	0.163858	0.0320835	15364, 21406, 16476, 208647, 13560, 11909, 12913	3542	13	17446	2.65217	1	0.392109	43.1639
GOTERM_MF_DIRECT	GO:0005009~insulin-activated receptor activity	7	0.163858	0.0320835	100039177, 16337, 100189605, 17841, 17840, 100039028, 100038948	3542	13	17446	2.65217	1	0.392109	43.1639
GOTERM_MF_DIRECT	GO:0070403~NAD+ binding	7	0.163858	0.0320835	15107, 68346, 14661, 68631, 67883, 75387, 209011	3542	13	17446	2.65217	1	0.392109	43.1639
GOTERM_CC_DIRECT	GO:0030670~phagocytic vesicle membrane	16	0.374532	0.0321774	67844, 14972, 75767, 14964, 12945, 15944, 13430, 21897, 16330, 19326, 19335, 19334, 19325, 320634, 16784, 20955	3873	47	19662	1.72823	1	0.220699	40.638
UP_KEYWORDS	SH2 domain	28	0.655431	0.0322413	216233, 22325, 108699, 20416, 218397, 319939, 234779, 22612, 14784, 192157, 20850, 20852, 17096, 11350, 21682, 17973, 12929, 57257, 435684, 20848, 216148, 67296, 20846, 26377, 17974, 12988, 16451, 16453	4104	105	22680	1.47368	1	0.105141	37.2836
UP_SEQ_FEATURE	domain:AWS	4	0.093633	0.0324024	234135, 107823, 192195, 18193	3835	4	18012	4.69674	1	0.972262	47.8863
UP_SEQ_FEATURE	region of interest:Inhibitory domain	4	0.093633	0.0324024	19056, 19055, 66259, 73047	3835	4	18012	4.69674	1	0.972262	47.8863
UP_SEQ_FEATURE	repeat:Spectrin 22	4	0.093633	0.0324024	20740, 11426, 13518, 13405	3835	4	18012	4.69674	1	0.972262	47.8863
GOTERM_BP_DIRECT	GO:0070830~bicellular tight junction assembly	11	0.257491	0.0324486	19249, 73608, 93742, 70737, 108903, 16412, 231830, 56327, 67154, 13383, 75739	3656	27	18082	2.01497	1	0.63986	47.7626
GOTERM_BP_DIRECT	GO:0034198~cellular response to amino acid starvation	11	0.257491	0.0324486	68441, 72124, 277854, 67760, 19106, 13665, 319481, 22228, 231659, 54170, 12575	3656	27	18082	2.01497	1	0.63986	47.7626
GOTERM_BP_DIRECT	GO:0090314~positive regulation of protein targeting to membrane	11	0.257491	0.0324486	17913, 11735, 68617, 237781, 239555, 11652, 18479, 75734, 13830, 16413, 74117	3656	27	18082	2.01497	1	0.63986	47.7626
GOTERM_BP_DIRECT	GO:0016571~histone methylation	11	0.257491	0.0324486	17283, 17257, 234135, 231051, 99890, 214572, 110147, 18193, 66617, 15469, 15468	3656	27	18082	2.01497	1	0.63986	47.7626
GOTERM_BP_DIRECT	GO:0010507~negative regulation of autophagy	11	0.257491	0.0324486	69903, 21929, 56717, 68441, 100855, 54197, 83669, 17210, 14463, 235439, 99412	3656	27	18082	2.01497	1	0.63986	47.7626
GOTERM_CC_DIRECT	GO:0005604~basement membrane	28	0.655431	0.0329562	16776, 12476, 16779, 13640, 12819, 226519, 16403, 192897, 20692, 94352, 64075, 57764, 12394, 22041, 22339, 216616, 15530, 16412, 21858, 17181, 114249, 12361, 11504, 16780, 13138, 11603, 16782, 14268	3873	97	19662	1.46543	1	0.224072	41.395
UP_KEYWORDS	Glycosyltransferase	53	1.24064	0.0329669	101351, 54613, 53625, 94192, 103963, 22271, 97884, 18700, 14538, 243085, 14537, 244745, 56336, 217119, 380959, 20443, 108155, 223774, 394433, 394434, 394432, 19719, 394430, 74493, 17309, 94284, 394435, 394436, 22247, 14936, 218271, 21951, 56386, 59027, 671535, 231396, 381510, 233115, 268880, 22238, 235587, 11545, 22236, 140484, 22234, 56375, 14594, 80294, 171212, 53418, 14755, 14426, 13135	4104	225	22680	1.30175	1	0.106673	37.9497
GOTERM_BP_DIRECT	GO:0006464~cellular protein modification process	16	0.374532	0.0329776	17159, 54613, 67841, 231380, 320244, 50527, 106504, 22201, 94352, 110948, 76773, 319263, 18537, 67475, 54122, 56459	3656	46	18082	1.72029	1	0.644269	48.322
UP_SEQ_FEATURE	domain:CRIB	9	0.210674	0.0329791	70584, 57912, 217866, 226751, 18479, 214230, 224105, 56699, 260409	3835	19	18012	2.22477	1	0.972571	48.4974
GOTERM_BP_DIRECT	GO:0033138~positive regulation of peptidyl-serine phosphorylation	23	0.53839	0.0330405	192656, 22339, 71890, 52163, 100986, 57320, 11652, 18479, 83946, 16878, 17872, 12064, 11600, 56426, 216742, 18645, 12505, 12540, 232430, 109689, 11606, 18706, 67384	3656	74	18082	1.53722	1	0.643351	48.3881
UP_SEQ_FEATURE	domain:B30.2/SPRY	20	0.468165	0.0335398	360213, 14794, 66854, 19720, 217069, 94092, 104721, 66701, 56705, 67610, 23947, 22670, 20128, 68693, 79263, 74334, 20821, 268882, 211007, 56631	3835	59	18012	1.59212	1	0.972821	49.0851
INTERPRO	IPR017907:Zinc finger, RING-type, conserved site	42	0.983146	0.0335546	67118, 67588, 384309, 81018, 386454, 19720, 59009, 217069, 23947, 20128, 79263, 104836, 106021, 56736, 12402, 93679, 319817, 67027, 72193, 56631, 81003, 22034, 360213, 23807, 209200, 66854, 20585, 381305, 54484, 12189, 319236, 109331, 54197, 229644, 55983, 672511, 20821, 68031, 22031, 71041, 211007, 22032	3934	163	20594	1.34886	1	0.748253	47.1466
GOTERM_BP_DIRECT	GO:0042733~embryonic digit morphogenesis	21	0.491573	0.0336781	30838, 216560, 15182, 230857, 12387, 56873, 12159, 16973, 16974, 65964, 12166, 17128, 58198, 14609, 19335, 74019, 140810, 14682, 81896, 14673, 22158	3656	66	18082	1.57368	1	0.648875	49.0539
GOTERM_CC_DIRECT	GO:0045121~membrane raft	65	1.52154	0.0337544	19285, 53378, 56470, 26941, 18016, 21938, 22084, 74012, 13144, 13852, 20852, 14677, 14964, 17999, 22038, 12752, 14679, 11491, 57320, 13383, 20544, 17913, 22350, 13052, 27984, 12484, 14252, 19229, 17153, 15275, 13641, 29875, 66313, 21812, 12406, 12879, 19063, 12491, 13731, 15481, 19164, 84095, 12402, 12390, 66395, 13830, 11928, 13405, 17096, 68799, 16653, 20525, 21898, 21897, 16412, 14609, 11977, …	3873	262	19662	1.25948	1	0.227505	42.1616
BIOCARTA	m_cxcr4Pathway:CXCR4 Signaling Pathway	13	0.304307	0.0338911	14677, 19229, 14083, 26413, 26417, 18033, 26395, 18750, 19697, 18705, 14682, 19303, 18706	376	25	1289	1.78266	0.999832	0.382886	36.1397
BIOCARTA	m_nthiPathway:NFkB activation by Nontypeable Hemophilus influenzae	13	0.304307	0.0338911	12675, 14815, 17128, 328572, 26397, 17127, 26399, 21812, 18033, 26416, 16150, 19697, 53859	376	25	1289	1.78266	0.999832	0.382886	36.1397
GOTERM_BP_DIRECT	GO:0007399~nervous system development	92	2.15356	0.0339572	227541, 216560, 231876, 15394, 15184, 14270, 93760, 211401, 233724, 20430, 70083, 68585, 83485, 29811, 18222, 170728, 192986, 68404, 18223, 20348, 100169, 19290, 20588, 17999, 12751, 14534, 20587, 67203, 20586, 12387, 114255, 229715, 13803, 271564, 21423, 214968, 12166, 19716, 17258, 19719, 12064, 13841, 19211, 66945, 54138, 21418, 19268, 20720, 52163, 13640, 18186, 108699, 16563, 13641, 55927, 1…	3656	377	18082	1.20694	1	0.650345	49.3428
KEGG_PATHWAY	mmu04071:Sphingolipid signaling pathway	36	0.842697	0.0339658	208449, 19878, 11652, 11539, 26420, 71978, 18806, 18805, 18033, 19697, 14682, 51792, 23797, 226849, 18706, 26932, 71949, 14677, 14674, 16653, 20397, 26931, 14679, 26396, 59032, 26413, 19054, 18754, 19053, 26417, 26416, 18750, 26395, 26419, 14673, 19211	1625	124	7720	1.37926	0.999952	0.108092	36.802
GOTERM_BP_DIRECT	GO:0006471~protein ADP-ribosylation	9	0.210674	0.0339949	235587, 81003, 11545, 21951, 11843, 74493, 56297, 75387, 671535	3656	20	18082	2.22563	1	0.649151	49.3817
GOTERM_BP_DIRECT	GO:0048278~vesicle docking	9	0.210674	0.0339949	67727, 228960, 20909, 12390, 234593, 58244, 20907, 13852, 20908	3656	20	18082	2.22563	1	0.649151	49.3817
INTERPRO	IPR011511:Variant SH3	18	0.421348	0.0340172	217328, 17524, 98402, 22325, 27059, 21872, 21873, 57257, 12929, 66980, 338366, 75739, 268396, 71972, 14784, 12361, 54126, 66938	3934	57	20594	1.65312	1	0.749766	47.6172
GOTERM_BP_DIRECT	GO:0097011~cellular response to granulocyte macrophage colony-stimulating factor stimulus	6	0.140449	0.0341835	26413, 22695, 12982, 27049, 12193, 20850	3656	10	18082	2.96751	1	0.649619	49.5759
GOTERM_BP_DIRECT	GO:0006388~tRNA splicing, via endonucleolytic cleavage and ligation	6	0.140449	0.0341835	67106, 28088, 107328, 76265, 104721, 68045	3656	10	18082	2.96751	1	0.649619	49.5759
GOTERM_BP_DIRECT	GO:0060765~regulation of androgen receptor signaling pathway	6	0.140449	0.0341835	328572, 13207, 56736, 57320, 224902, 15468	3656	10	18082	2.96751	1	0.649619	49.5759
GOTERM_BP_DIRECT	GO:0033598~mammary gland epithelial cell proliferation	6	0.140449	0.0341835	26413, 13836, 12675, 12608, 12234, 20852	3656	10	18082	2.96751	1	0.649619	49.5759
GOTERM_BP_DIRECT	GO:0071786~endoplasmic reticulum tubular network organization	6	0.140449	0.0341835	67878, 68585, 20168, 19325, 19330, 67023	3656	10	18082	2.96751	1	0.649619	49.5759
GOTERM_BP_DIRECT	GO:0048679~regulation of axon regeneration	6	0.140449	0.0341835	26396, 223255, 19268, 26395, 11491, 19211	3656	10	18082	2.96751	1	0.649619	49.5759
GOTERM_BP_DIRECT	GO:0006105~succinate metabolic process	6	0.140449	0.0341835	56451, 214579, 14600, 66945, 20850, 20916	3656	10	18082	2.96751	1	0.649619	49.5759
GOTERM_BP_DIRECT	GO:0010225~response to UV-C	6	0.140449	0.0341835	80905, 22427, 233805, 22632, 12018, 26407	3656	10	18082	2.96751	1	0.649619	49.5759
GOTERM_BP_DIRECT	GO:0001711~endodermal cell fate commitment	5	0.117041	0.0345539	22083, 54624, 12387, 235497, 214498	3656	7	18082	3.53274	1	0.652055	49.9552
GOTERM_BP_DIRECT	GO:0035280~miRNA loading onto RISC involved in gene silencing by miRNA	5	0.117041	0.0345539	192119, 56417, 236511, 239528, 21357	3656	7	18082	3.53274	1	0.652055	49.9552
GOTERM_BP_DIRECT	GO:0016081~synaptic vesicle docking	5	0.117041	0.0345539	22249, 71709, 20909, 20907, 20908	3656	7	18082	3.53274	1	0.652055	49.9552
GOTERM_BP_DIRECT	GO:0038066~p38MAPK cascade	5	0.117041	0.0345539	22695, 22026, 14184, 26416, 12192	3656	7	18082	3.53274	1	0.652055	49.9552
GOTERM_BP_DIRECT	GO:0002082~regulation of oxidative phosphorylation	5	0.117041	0.0345539	11977, 17869, 20463, 67267, 66972	3656	7	18082	3.53274	1	0.652055	49.9552
GOTERM_BP_DIRECT	GO:1901838~positive regulation of transcription of nuclear large rRNA transcript from RNA polymerase I promoter	5	0.117041	0.0345539	56717, 20587, 20586, 320209, 17975	3656	7	18082	3.53274	1	0.652055	49.9552
GOTERM_BP_DIRECT	GO:0021540~corpus callosum morphogenesis	5	0.117041	0.0345539	18080, 244152, 18472, 24136, 230676	3656	7	18082	3.53274	1	0.652055	49.9552
GOTERM_BP_DIRECT	GO:0060396~growth hormone receptor signaling pathway	5	0.117041	0.0345539	20848, 216233, 14083, 14600, 19303	3656	7	18082	3.53274	1	0.652055	49.9552
GOTERM_BP_DIRECT	GO:0006595~polyamine metabolic process	5	0.117041	0.0345539	20810, 18247, 18245, 18263, 54375	3656	7	18082	3.53274	1	0.652055	49.9552
GOTERM_BP_DIRECT	GO:0043619~regulation of transcription from RNA polymerase II promoter in response to oxidative stress	5	0.117041	0.0345539	11863, 12491, 13819, 15251, 20466	3656	7	18082	3.53274	1	0.652055	49.9552
GOTERM_BP_DIRECT	GO:0043279~response to alkaloid	5	0.117041	0.0345539	12038, 108014, 11540, 17869, 13204	3656	7	18082	3.53274	1	0.652055	49.9552
GOTERM_BP_DIRECT	GO:0060235~lens induction in camera-type eye	5	0.117041	0.0345539	15258, 15257, 21418, 18986, 12159	3656	7	18082	3.53274	1	0.652055	49.9552
GOTERM_BP_DIRECT	GO:0043457~regulation of cellular respiration	5	0.117041	0.0345539	18747, 56412, 52637, 66972, 18706	3656	7	18082	3.53274	1	0.652055	49.9552
GOTERM_BP_DIRECT	GO:1901799~negative regulation of proteasomal protein catabolic process	5	0.117041	0.0345539	52892, 239739, 93739, 228769, 71472	3656	7	18082	3.53274	1	0.652055	49.9552
GOTERM_MF_DIRECT	GO:0008641~small protein activating enzyme activity	6	0.140449	0.0347524	50995, 231380, 74244, 56459, 22200, 22201	3542	10	17446	2.95528	1	0.414962	45.8189
GOTERM_MF_DIRECT	GO:0042974~retinoic acid receptor binding	9	0.210674	0.0347689	20185, 15361, 228790, 111241, 234594, 18193, 17977, 20181, 15468	3542	20	17446	2.21646	1	0.4129	45.835
GOTERM_CC_DIRECT	GO:0005665~DNA-directed RNA polymerase II, core complex	8	0.187266	0.034802	17749, 20022, 233890, 19777, 231329, 67710, 57261, 69833	3873	17	19662	2.38903	1	0.232361	43.1535
SMART	SM00102:ADF	6	0.140449	0.0349247	19230, 72042, 12632, 23999, 63985, 56320	2120	10	10425	2.95047	1	0.475678	41.326
SMART	SM00651:Sm	9	0.210674	0.0349867	20643, 76522, 68011, 69878, 78651, 67332, 66094, 20646, 66373	2120	20	10425	2.21285	1	0.467299	41.3825
GOTERM_CC_DIRECT	GO:0000775~chromosome, centromeric region	38	0.889513	0.0349896	52717, 72124, 21951, 67139, 212427, 66140, 381318, 12237, 70088, 108911, 52696, 18676, 20937, 13163, 51792, 64707, 226849, 13435, 13144, 14265, 26951, 67203, 71735, 26931, 234865, 108989, 52653, 83431, 381280, 27223, 19053, 67948, 24061, 20843, 12412, 12419, 67037, 93687	3873	141	19662	1.36818	1	0.232067	43.3294
GOTERM_MF_DIRECT	GO:0035242~protein-arginine omega-N asymmetric methyltransferase activity	5	0.117041	0.0350449	99890, 71974, 214572, 15469, 15468	3542	7	17446	3.51819	1	0.413223	46.1027
GOTERM_MF_DIRECT	GO:0034452~dynactin binding	5	0.117041	0.0350449	75665, 72183, 102774, 15194, 69178	3542	7	17446	3.51819	1	0.413223	46.1027
KEGG_PATHWAY	mmu04370:VEGF signaling pathway	20	0.468165	0.0351732	22339, 16653, 14083, 11652, 26396, 216148, 26413, 234779, 26417, 26416, 18750, 26395, 12540, 19056, 19055, 23797, 19303, 19058, 15507, 18706	1625	60	7720	1.58359	0.999967	0.11058	37.8429
SMART	SM00582:RPR	5	0.117041	0.0351979	224432, 225283, 67958, 75137, 106583	2120	7	10425	3.51247	1	0.460665	41.5746
SMART	SM00730:PSN	5	0.117041	0.0351979	73218, 66552, 14950, 74585, 19164	2120	7	10425	3.51247	1	0.460665	41.5746
SMART	SM00250:PLEC	5	0.117041	0.0351979	19041, 18810, 11426, 109620, 13518	2120	7	10425	3.51247	1	0.460665	41.5746
GOTERM_MF_DIRECT	GO:0044325~ion channel binding	34	0.79588	0.0352218	11735, 15114, 83814, 22224, 107975, 109711, 217893, 20907, 66168, 218397, 22612, 12018, 13854, 17096, 14265, 12387, 14225, 19089, 22218, 108058, 15194, 22318, 13383, 94221, 27967, 12315, 12314, 12313, 14199, 20648, 11603, 22627, 64209, 109689	3542	120	17446	1.39555	1	0.412647	46.2737
GOTERM_CC_DIRECT	GO:0005874~microtubule	79	1.84925	0.0352721	72296, 17988, 74360, 16800, 226154, 104015, 72416, 320191, 72515, 11426, 29819, 57436, 66648, 71924, 66296, 108907, 320244, 67203, 16573, 73710, 108903, 78798, 13383, 74256, 26396, 104943, 116870, 26395, 100732, 13191, 13589, 99412, 99512, 259279, 212307, 18286, 22153, 13430, 16563, 66140, 16562, 68142, 232944, 108911, 67886, 17761, 17762, 27428, 16561, 23947, 29875, 20650, 219103, 16568, 67501, …	3873	327	19662	1.22648	1	0.232333	43.5933
GOTERM_BP_DIRECT	GO:0009952~anterior/posterior pattern specification	32	0.749064	0.035298	12591, 15394, 15395, 16973, 16974, 214162, 15402, 15258, 15257, 15400, 21812, 22632, 16568, 15405, 207165, 22158, 231413, 12929, 319757, 15194, 12227, 12168, 15410, 15242, 17126, 12166, 15437, 17128, 11789, 18514, 81898, 11819	3656	112	18082	1.4131	1	0.658432	50.7091
GOTERM_CC_DIRECT	GO:0044295~axonal growth cone	11	0.257491	0.0353738	12808, 93742, 72333, 18080, 16573, 11603, 319757, 56320, 11789, 71436, 17762	3873	28	19662	1.99441	1	0.231544	43.6881
GOTERM_CC_DIRECT	GO:0071011~precatalytic spliceosome	11	0.257491	0.0353738	53317, 20643, 66921, 68988, 68011, 68183, 66055, 67332, 76167, 66877, 66618	3873	28	19662	1.99441	1	0.231544	43.6881
INTERPRO	IPR013786:Acyl-CoA dehydrogenase/oxidase, N-terminal	7	0.163858	0.0356555	66885, 56357, 11409, 229211, 66948, 11364, 11430	3934	14	20594	2.61744	1	0.762976	49.2524
KEGG_PATHWAY	mmu05230:Central carbon metabolism in cancer	21	0.491573	0.0357728	16653, 14184, 20525, 14183, 17869, 15275, 11652, 228026, 15251, 18641, 80879, 26396, 26413, 14660, 56717, 56421, 26417, 26395, 23797, 19211, 18706	1625	64	7720	1.55885	0.999972	0.111198	38.3539
INTERPRO	IPR008145:Guanylate kinase/L-type calcium channel	10	0.234082	0.0357788	17524, 71228, 12361, 21872, 14924, 21873, 99470, 13383, 75739, 53310	3934	25	20594	2.09395	1	0.760969	49.3735
INTERPRO	IPR000299:FERM domain	16	0.374532	0.0359638	217198, 217328, 19229, 19249, 19258, 14083, 19250, 24000, 18016, 17922, 22350, 545622, 223254, 266781, 16451, 16453	3934	49	20594	1.70935	1	0.759583	49.5547
INTERPRO	IPR000536:Nuclear hormone receptor, ligand-binding, core	16	0.374532	0.0359638	19401, 15370, 19883, 14536, 22026, 18171, 11835, 14815, 26379, 22337, 20181, 20186, 21833, 217166, 15378, 11819	3934	49	20594	1.70935	1	0.759583	49.5547
GOTERM_MF_DIRECT	GO:0051059~NF-kappaB binding	12	0.280899	0.0359655	328572, 66083, 319594, 107392, 18148, 11792, 15182, 11746, 19697, 26443, 67154, 66200	3542	31	17446	1.90663	1	0.417149	46.9868
INTERPRO	IPR013761:Sterile alpha motif/pointed domain	31	0.725655	0.0361179	74480, 208449, 72108, 69710, 67118, 21951, 243362, 65964, 83675, 207352, 13836, 227333, 13710, 142682, 72074, 23871, 23872, 212285, 14390, 241915, 320825, 77480, 13619, 233977, 215748, 14011, 54383, 13848, 13846, 74493, 13841	3934	114	20594	1.42352	1	0.757915	49.705
KEGG_PATHWAY	mmu04664:Fc epsilon RI signaling pathway	22	0.514981	0.036218	22325, 16653, 57257, 666513, 11652, 26420, 26396, 26413, 26397, 26398, 26399, 234779, 14784, 26417, 26416, 18750, 26395, 26419, 26400, 23797, 18706, 17096	1625	68	7720	1.53701	0.999976	0.111347	38.7309
UP_SEQ_FEATURE	chain:Major urinary protein 2	8	0.187266	0.0365457	100039177, 100039008, 100189605, 17841, 17840, 100039028, 100038948, 100039116	3835	16	18012	2.34837	1	0.979315	52.1285
UP_SEQ_FEATURE	chain:Major urinary protein 1	8	0.187266	0.0365457	100039177, 100039008, 100189605, 17841, 17840, 100039028, 100038948, 100039116	3835	16	18012	2.34837	1	0.979315	52.1285
UP_SEQ_FEATURE	chain:Major urinary protein 6	8	0.187266	0.0365457	100039177, 100039008, 100189605, 17841, 17840, 100039028, 100038948, 100039116	3835	16	18012	2.34837	1	0.979315	52.1285
GOTERM_BP_DIRECT	GO:1901998~toxin transport	13	0.304307	0.0368687	12468, 56447, 71732, 69408, 12464, 74343, 18186, 12462, 14828, 93760, 11975, 106039, 170770	3656	35	18082	1.83703	1	0.673099	52.2652
GOTERM_CC_DIRECT	GO:0016235~aggresome	12	0.280899	0.0369956	231874, 19326, 58521, 319565, 13858, 73711, 69276, 19164, 68729, 216963, 18971, 12759	3873	32	19662	1.90376	1	0.239527	45.1789
INTERPRO	IPR006020:Phosphotyrosine interaction domain	14	0.327715	0.0373506	13132, 98845, 20416, 16413, 100017, 57915, 216148, 18222, 216190, 11787, 13860, 319939, 18223, 216527	3934	41	20594	1.78752	1	0.766475	50.8932
INTERPRO	IPR002049:EGF-like, laminin	13	0.304307	0.0376771	16776, 73182, 226519, 16779, 15530, 16780, 171508, 11603, 57764, 224024, 16782, 269878, 11990	3934	37	20594	1.83928	1	0.766415	51.2035
GOTERM_CC_DIRECT	GO:0000118~histone deacetylase complex	13	0.304307	0.0379941	20185, 81004, 15182, 17191, 15184, 20220, 12419, 232232, 21372, 192285, 15254, 208727, 238317	3873	36	19662	1.83325	1	0.243809	46.0783
BIOCARTA	m_tnfr2Pathway:TNFR2 Signaling Pathway	11	0.257491	0.0380916	21929, 12675, 18033, 16150, 16151, 19766, 19697, 21353, 53859, 21938, 22031	376	20	1289	1.88551	0.999944	0.402552	39.6585
BIOCARTA	m_ptenpathway:PTEN dependent cell cycle arrest and apoptosis	11	0.257491	0.0380916	26413, 16202, 14784, 26417, 14083, 16412, 20416, 24075, 19211, 18604, 18706	376	20	1289	1.88551	0.999944	0.402552	39.6585
GOTERM_BP_DIRECT	GO:0007179~transforming growth factor beta receptor signaling pathway	23	0.53839	0.0381029	14538, 69710, 11545, 105352, 14083, 75788, 16412, 22284, 17684, 19272, 17126, 15258, 68010, 17128, 17127, 17129, 21812, 66313, 16476, 18099, 18591, 230597, 19303	3656	75	18082	1.51673	1	0.683782	53.455
GOTERM_BP_DIRECT	GO:0043627~response to estrogen	23	0.53839	0.0381029	21915, 54720, 12387, 12349, 217069, 213464, 21372, 14463, 17684, 11867, 328572, 13363, 12189, 26413, 21812, 14465, 17387, 11881, 12385, 78925, 16190, 12484, 16669	3656	75	18082	1.51673	1	0.683782	53.455
GOTERM_BP_DIRECT	GO:0071407~cellular response to organic cyclic compound	23	0.53839	0.0381029	15499, 56470, 12224, 11652, 18479, 232286, 12234, 20848, 70584, 18126, 20846, 17129, 16403, 18033, 215449, 17191, 12608, 109905, 12606, 20850, 13078, 58175, 224105	3656	75	18082	1.51673	1	0.683782	53.455
GOTERM_BP_DIRECT	GO:0043124~negative regulation of I-kappaB kinase/NF-kappaB signaling	14	0.327715	0.0382032	229603, 11350, 19883, 69601, 22224, 19043, 19042, 21929, 20186, 20846, 192195, 230738, 19766, 21353	3656	39	18082	1.77543	1	0.683206	53.5505
GOTERM_BP_DIRECT	GO:0043085~positive regulation of catalytic activity	14	0.327715	0.0382032	100169, 54401, 17869, 20909, 319618, 11977, 18148, 19164, 20655, 15481, 12540, 226548, 192197, 11606	3656	39	18082	1.77543	1	0.683206	53.5505
GOTERM_BP_DIRECT	GO:0033077~T cell differentiation in thymus	14	0.327715	0.0382032	67050, 20104, 12387, 11491, 108138, 107817, 12193, 21423, 12192, 14012, 83945, 56532, 11789, 20850	3656	39	18082	1.77543	1	0.683206	53.5505
GOTERM_BP_DIRECT	GO:0010608~posttranscriptional regulation of gene expression	10	0.234082	0.0383866	14538, 12539, 17184, 18148, 80912, 80913, 381305, 319817, 11421, 332397	3656	24	18082	2.06077	1	0.683437	53.7245
GOTERM_BP_DIRECT	GO:1990138~neuron projection extension	10	0.234082	0.0383866	29875, 12305, 11658, 68404, 12064, 71436, 22284, 83431, 18846, 18844	3656	24	18082	2.06077	1	0.683437	53.7245
GOTERM_BP_DIRECT	GO:0090316~positive regulation of intracellular protein transport	10	0.234082	0.0383866	218333, 16568, 16573, 18247, 12540, 108989, 18245, 22318, 13191, 192197	3656	24	18082	2.06077	1	0.683437	53.7245
GOTERM_CC_DIRECT	GO:0005876~spindle microtubule	14	0.327715	0.038515	81004, 66296, 108907, 16563, 101706, 66140, 21372, 217232, 20185, 12315, 16568, 12314, 12313, 104318	3873	40	19662	1.77684	1	0.245334	46.542
GOTERM_BP_DIRECT	GO:0001568~blood vessel development	22	0.514981	0.0386737	12662, 22339, 21416, 12591, 14083, 20586, 12929, 12159, 15251, 107817, 17684, 225164, 13836, 17246, 11977, 13360, 16410, 19164, 18591, 56458, 216527, 11606	3656	71	18082	1.53251	1	0.684664	53.9958
UP_SEQ_FEATURE	repeat:1-2	12	0.280899	0.0389401	59013, 15387, 12514, 67115, 12330, 73316, 22697, 100040970, 54633, 56403, 107589, 22201	3835	30	18012	1.8787	1	0.98308	54.4284
GOTERM_BP_DIRECT	GO:0018107~peptidyl-threonine phosphorylation	15	0.351124	0.0391052	18747, 21951, 231876, 15275, 108058, 15258, 56717, 26413, 21812, 15259, 13548, 18750, 26419, 18099, 23797	3656	43	18082	1.72529	1	0.68725	54.4006
GOTERM_BP_DIRECT	GO:0090263~positive regulation of canonical Wnt signaling pathway	21	0.491573	0.0391684	11865, 67181, 16202, 21951, 68151, 14184, 233328, 14183, 70790, 16974, 68010, 12316, 21833, 20677, 18033, 17847, 74493, 22601, 68031, 104318, 13144	3656	67	18082	1.55019	1	0.686324	54.4595
UP_SEQ_FEATURE	short sequence motif:Q motif	15	0.351124	0.0392958	94213, 53975, 67040, 13207, 13205, 69663, 68278, 27225, 212880, 67997, 71990, 13681, 13680, 78394, 13682	3835	41	18012	1.71832	1	0.982753	54.7609
GOTERM_MF_DIRECT	GO:0000982~transcription factor activity, RNA polymerase II core promoter proximal region sequence-specific binding	10	0.234082	0.0393147	11865, 20787, 21418, 16476, 14283, 13653, 14284, 23871, 20683, 12913	3542	24	17446	2.05228	1	0.444044	50.0889
GOTERM_MF_DIRECT	GO:0005547~phosphatidylinositol-3,4,5-trisphosphate binding	14	0.327715	0.0393634	69710, 227743, 93742, 544963, 108155, 29875, 17912, 107338, 18148, 13196, 29816, 26377, 212285, 19159	3542	39	17446	1.76812	1	0.442231	50.1327
UP_SEQ_FEATURE	repeat:TPR 9	10	0.234082	0.0395113	22083, 28185, 52563, 100037258, 102774, 73668, 237500, 108155, 74838, 217232	3835	23	18012	2.04206	1	0.98217	54.9614
GOTERM_BP_DIRECT	GO:0006302~double-strand break repair	20	0.468165	0.0395678	235587, 11545, 71890, 193838, 209200, 72103, 27354, 76915, 16882, 108138, 68142, 104721, 210766, 19366, 22385, 12189, 22427, 116870, 269254, 269523	3656	63	18082	1.57011	1	0.68857	54.8308
GOTERM_BP_DIRECT	GO:0035278~miRNA mediated inhibition of translation	8	0.187266	0.0396238	20848, 22695, 19653, 233833, 217351, 213988, 236511, 239528	3656	17	18082	2.32746	1	0.687583	54.8826
GOTERM_BP_DIRECT	GO:0035994~response to muscle stretch	8	0.187266	0.0396238	14751, 12675, 18033, 26416, 16476, 19697, 20544, 13405	3656	17	18082	2.32746	1	0.687583	54.8826
GOTERM_BP_DIRECT	GO:0030163~protein catabolic process	16	0.374532	0.0396595	18744, 56175, 66887, 11699, 20437, 74244, 22346, 12234, 240028, 67089, 67023, 19182, 76773, 12380, 50933, 56438	3656	47	18082	1.68369	1	0.686412	54.9156
GOTERM_BP_DIRECT	GO:0051290~protein heterotetramerization	16	0.374532	0.0396595	97114, 15077, 16337, 260423, 11676, 319149, 319148, 234309, 71365, 319151, 11603, 319150, 23874, 56075, 71844, 319154	3656	47	18082	1.68369	1	0.686412	54.9156
UP_SEQ_FEATURE	short sequence motif:TXY	7	0.163858	0.0398211	26413, 26417, 26416, 50772, 26419, 18099, 26420	3835	13	18012	2.52901	1	0.981762	55.2478
INTERPRO	IPR009071:High mobility group (HMG) box domain	18	0.421348	0.0398281	57376, 107823, 21429, 21416, 71722, 66867, 70823, 252838, 100862258, 66923, 15289, 231051, 20677, 216848, 20833, 20668, 106894, 70508	3934	58	20594	1.62462	1	0.782422	53.2015
UP_KEYWORDS	mRNA capping	5	0.117041	0.040385	24018, 234728, 68092, 67897, 74157	4104	8	22680	3.45395	1	0.128648	44.3923
BIOCARTA	m_rnaPathway:Double Stranded RNA Induced Gene Expression	7	0.163858	0.0403889	12675, 18033, 19106, 13665, 67204, 19697, 53859	376	10	1289	2.39973	0.999969	0.40516	41.5064
GOTERM_MF_DIRECT	GO:0008143~poly(A) binding	8	0.187266	0.0404362	67869, 20218, 232164, 75553, 56403, 13205, 104721, 54196	3542	17	17446	2.31787	1	0.448988	51.0888
KEGG_PATHWAY	mmu04728:Dopaminergic synapse	38	0.889513	0.0408921	18747, 18749, 11652, 26420, 71978, 12913, 16440, 208647, 19049, 11909, 14682, 51792, 23797, 226849, 26932, 11865, 14677, 16573, 26931, 14679, 14697, 108058, 17161, 14707, 59032, 19054, 19053, 12315, 12314, 26416, 18750, 12313, 100043507, 26419, 19056, 19055, 14701, 14700	1625	134	7720	1.34723	0.999994	0.123779	42.5614
GOTERM_CC_DIRECT	GO:0030914~STAGA complex	7	0.163858	0.0408936	14534, 100683, 108143, 102162, 246103, 269003, 24075	3873	14	19662	2.53834	1	0.257142	48.6122
GOTERM_CC_DIRECT	GO:0033276~transcription factor TFTC complex	7	0.163858	0.0408936	407786, 14534, 100683, 108143, 102162, 24075, 319944	3873	14	19662	2.53834	1	0.257142	48.6122
GOTERM_CC_DIRECT	GO:0005847~mRNA cleavage and polyadenylation specificity factor complex	7	0.163858	0.0408936	94230, 108062, 18720, 93687, 223642, 54451, 74320	3873	14	19662	2.53834	1	0.257142	48.6122
[truncated: 593 more rows]
