# Supplementary material for: 12-h clock regulation of genetic information flow by XBP1s
Source: PLoS Biol. 2020 Jan 14;18(1):e3000580. doi: 10.1371/journal.pbio.3000580 (PMC6959563; doi:10.1371/journal.pbio.3000580)
Supplement: S14 Table — (XLSX) [file pbio.3000580.s021.xlsx]

## Sheet: greatExportAll(3)
# GREAT version 3.0.0	Species assembly: mm10	Association rule: Basal+extension: 5000 bp upstream, 1000 bp downstream, 1000000 bp max extension, curated regulatory domains included
# Ontology summary statistics are provided in the footer.
#
# Ontology	ID	Desc	BinomRank	BinomP	BinomBonfP	BinomFdrQ	RegionFoldEnrich	ExpRegions	ObsRegions	GenomeFrac	SetCov	HyperRank	HyperP	HyperBonfP	HyperFdrQ	GeneFoldEnrich	ExpGenes	ObsGenes	TotalGenes	GeneSetCov	TermCov	Regions	Genes
MSigDB Pathway	REACTOME_UNFOLDED_PROTEIN_RESPONSE	Genes involved in Unfolded Protein Response	1	8.03694e-20	1.06007e-16	1.06007e-16	6.7092	5.81292	39	0.00345801	0.0232005	1	1.37881e-16	1.81865e-13	1.81865e-13	4.99801	6.80271	34	73	0.0166585	0.465753	unnamed,unnamed,unnamed,unnamed,unnamed,unnamed,unnamed,unnamed,unnamed,unnamed,unnamed,unnamed,unnamed,unnamed,unnamed,unnamed,unnamed,unnamed,unnamed,unnamed,unnamed,unnamed,unnamed,unnamed,unnamed,unnamed,unnamed,unnamed,unnamed,unnamed,unnamed,unnamed,unnamed,unnamed,unnamed,unnamed,unnamed,unnamed,unnamed	Atf3,Atf4,Atf6,Calr,Ddit3,Dnajb11,Dnajb9,Dnajc3,Edem1,Eif2ak3,Exosc5,Fkbp14,Gosr2,Herpud1,Hsp90b1,Hspa5,Hyou1,Mbtps1,Nfyb,Parn,Pdia5,Pdia6,Preb,Sec31a,Serp1,Shc1,Srpr,Ssr1,Syvn1,Tatdn2,Tln1,Wfs1,Wipi1,Xbp1
MSigDB Pathway	REACTOME_TRANSLATION	Genes involved in Translation	2	2.72932e-16	3.59997e-13	1.79999e-13	4.34466	10.8179	47	0.00643539	0.0279595	5	2.20862e-12	2.91317e-09	5.82634e-10	3.26596	12.8599	42	138	0.0205781	0.304348	unnamed,unnamed,unnamed,unnamed,unnamed,unnamed,unnamed,unnamed,unnamed,unnamed,unnamed,unnamed,unnamed,unnamed,unnamed,unnamed,unnamed,unnamed,unnamed,unnamed,unnamed,unnamed,unnamed,unnamed,unnamed,unnamed,unnamed,unnamed,unnamed,unnamed,unnamed,unnamed,unnamed,unnamed,unnamed,unnamed,unnamed,unnamed,unnamed,unnamed,unnamed,unnamed,unnamed,unnamed,unnamed,unnamed,unnamed	Ddost,Eef1a1,Eef1g,Eef2,Eif2b1,Eif2b4,Eif2s2,Eif3a,Eif3d,Eif3e,Eif4a2,Eif4b,Eif4ebp1,Eif4g1,Eif5,Etf1,Fau,Pabpc1,Rpl10,Rpl12,Rpl34,Rpl7a,Rplp1,Rplp2,Rpn1,Rpn2,Rps20,Sec11a,Sec11c,Sec61a1,Sec61b,Sec61g,Spcs2,Spcs3,Srp14,Srp72,Srpr,Ssr1,Ssr2,Ssr3,Tram1,Uba52
MSigDB Pathway	REACTOME_METABOLISM_OF_PROTEINS	Genes involved in Metabolism of proteins	3	2.3745e-15	3.13196e-12	1.04399e-12	2.37892	43.7173	104	0.0260067	0.0618679	3	6.66784e-16	8.79488e-13	2.93163e-13	2.43522	37.3683	91	401	0.044586	0.226933	unnamed,unnamed,unnamed,unnamed,unnamed,unnamed,unnamed,unnamed,unnamed,unnamed,unnamed,unnamed,unnamed,unnamed,unnamed,unnamed,unnamed,unnamed,unnamed,unnamed,unnamed,unnamed,unnamed,unnamed,unnamed,unnamed,unnamed,unnamed,unnamed,unnamed,unnamed,unnamed,unnamed,unnamed,unnamed,unnamed,unnamed,unnamed,unnamed,unnamed,unnamed,unnamed,unnamed,unnamed,unnamed,unnamed,unnamed,unnamed,unnamed,unnamed…	Aco2,Alg12,Alg2,Alg6,Alg9,B4galt1,Calr,Canx,Cct3,Cct5,Dad1,Ddost,Dpagt1,Edem1,Edem2,Edem3,Eef1a1,Eef1g,Eef2,Eif2b1,Eif2b4,Eif2s2,Eif3a,Eif3d,Eif3e,Eif4a2,Eif4b,Eif4ebp1,Eif4g1,Eif5,Eif5a,Etf1,Fau,Fbxl3,Fbxo4,Fbxw2,Fbxw7,Galnt5,Ganab,Ggcx,Gmppa,Gnpnat1,Hspa9,Hspd1,Lman1,Lonp2,Mcfd2,Mgat1,Mgat2,Mlec,Pabpc1,Pdia3,Pfdn2,Pgap1,Pigg,Pigv,Preb,Rpl10,Rpl12,Rpl34,Rpl7a,Rplp1,Rplp2,Rpn1,Rpn2,Rps20,Sec11a,S…
MSigDB Pathway	REACTOME_MRNA_SPLICING	Genes involved in mRNA Splicing	4	1.4518e-14	1.91492e-11	4.78731e-12	5.88476	5.26784	31	0.00313375	0.0184414	47	0.000231269	0.305044	0.00649029	2.2484	9.78472	22	105	0.010779	0.209524	unnamed,unnamed,unnamed,unnamed,unnamed,unnamed,unnamed,unnamed,unnamed,unnamed,unnamed,unnamed,unnamed,unnamed,unnamed,unnamed,unnamed,unnamed,unnamed,unnamed,unnamed,unnamed,unnamed,unnamed,unnamed,unnamed,unnamed,unnamed,unnamed,unnamed,unnamed	Cstf3,Gtf2f2,Hnrnpa3,Hnrnpd,Hnrnpf,Lsm2,Ncbp1,Ncbp2,Nfx1,Pcbp1,Phf5a,Polr2e,Polr2i,Ptbp1,Sf3a2,Snrnp70,Snrpa,Srrm1,Srsf1,Srsf2,Srsf5,Txnl4a
MSigDB Pathway	REACTOME_MRNA_PROCESSING	Genes involved in mRNA Processing	5	3.6255e-14	4.78203e-11	9.56406e-12	4.27269	9.59583	41	0.00570841	0.0243902	25	2.08899e-05	0.0275537	0.00110215	2.20306	14.0714	31	151	0.0151886	0.205298	unnamed,unnamed,unnamed,unnamed,unnamed,unnamed,unnamed,unnamed,unnamed,unnamed,unnamed,unnamed,unnamed,unnamed,unnamed,unnamed,unnamed,unnamed,unnamed,unnamed,unnamed,unnamed,unnamed,unnamed,unnamed,unnamed,unnamed,unnamed,unnamed,unnamed,unnamed,unnamed,unnamed,unnamed,unnamed,unnamed,unnamed,unnamed,unnamed,unnamed,unnamed	Cstf3,Gtf2f2,Gtf2h1,Gtf2h3,Hnrnpa3,Hnrnpd,Hnrnpf,Lsm2,Ncbp1,Ncbp2,Nfx1,Nup214,Nxf1,Pcbp1,Phf5a,Polr2e,Polr2i,Ptbp1,Ranbp2,Rngtt,Rnmt,Seh1l,Sf3a2,Snrnp70,Snrpa,Srrm1,Srsf1,Srsf2,Srsf5,Tpr,Txnl4a
MSigDB Pathway	REACTOME_PROCESSING_OF_CAPPED_INTRON_CONTAINING_PRE_MRNA	Genes involved in Processing of Capped Intron-Containing Pre-mRNA	6	4.84108e-14	6.38538e-11	1.06423e-11	4.66543	7.93067	37	0.00471783	0.0220107	38	9.68697e-05	0.127771	0.0033624	2.16222	12.4872	27	134	0.0132288	0.201492	unnamed,unnamed,unnamed,unnamed,unnamed,unnamed,unnamed,unnamed,unnamed,unnamed,unnamed,unnamed,unnamed,unnamed,unnamed,unnamed,unnamed,unnamed,unnamed,unnamed,unnamed,unnamed,unnamed,unnamed,unnamed,unnamed,unnamed,unnamed,unnamed,unnamed,unnamed,unnamed,unnamed,unnamed,unnamed,unnamed,unnamed	Cstf3,Gtf2f2,Hnrnpa3,Hnrnpd,Hnrnpf,Lsm2,Ncbp1,Ncbp2,Nfx1,Nup214,Nxf1,Pcbp1,Phf5a,Polr2e,Polr2i,Ptbp1,Ranbp2,Seh1l,Sf3a2,Snrnp70,Snrpa,Srrm1,Srsf1,Srsf2,Srsf5,Tpr,Txnl4a
MSigDB Pathway	REACTOME_ACTIVATION_OF_CHAPERONE_GENES_BY_XBP1S	Genes involved in Activation of Chaperone Genes by XBP1(S)	7	1.01518e-13	1.33902e-10	1.91289e-11	7.05928	3.54144	25	0.00210675	0.0148721	6	1.6107e-11	2.12452e-08	3.54086e-09	5.36551	3.91389	21	42	0.0102891	0.5	unnamed,unnamed,unnamed,unnamed,unnamed,unnamed,unnamed,unnamed,unnamed,unnamed,unnamed,unnamed,unnamed,unnamed,unnamed,unnamed,unnamed,unnamed,unnamed,unnamed,unnamed,unnamed,unnamed,unnamed,unnamed	Dnajb11,Dnajb9,Dnajc3,Edem1,Fkbp14,Gosr2,Hyou1,Pdia5,Pdia6,Preb,Sec31a,Serp1,Shc1,Srpr,Ssr1,Syvn1,Tatdn2,Tln1,Wfs1,Wipi1,Xbp1
MSigDB Pathway	REACTOME_DIABETES_PATHWAYS	Genes involved in Diabetes pathways	8	1.23181e-12	1.62476e-09	2.03095e-10	3.27102	15.2858	50	0.00909325	0.0297442	2	3.20424e-16	4.22639e-13	2.1132e-13	3.93471	11.1825	44	120	0.0215581	0.366667	unnamed,unnamed,unnamed,unnamed,unnamed,unnamed,unnamed,unnamed,unnamed,unnamed,unnamed,unnamed,unnamed,unnamed,unnamed,unnamed,unnamed,unnamed,unnamed,unnamed,unnamed,unnamed,unnamed,unnamed,unnamed,unnamed,unnamed,unnamed,unnamed,unnamed,unnamed,unnamed,unnamed,unnamed,unnamed,unnamed,unnamed,unnamed,unnamed,unnamed,unnamed,unnamed,unnamed,unnamed,unnamed,unnamed,unnamed,unnamed,unnamed,unnamed	Atf3,Atf4,Atf6,Calr,Ddit3,Dnajb11,Dnajb9,Dnajc3,Edem1,Eif2ak3,Exoc5,Exoc6,Exosc5,Fkbp14,Gosr2,Herpud1,Hsp90b1,Hspa5,Hyou1,Igfbp3,Mbtps1,Nfyb,Pappa,Parn,Pcsk1,Pdia5,Pdia6,Preb,Sec11a,Sec11c,Sec31a,Serp1,Shc1,Slc30a5,Spcs2,Spcs3,Srpr,Ssr1,Syvn1,Tatdn2,Tln1,Wfs1,Wipi1,Xbp1
MSigDB Pathway	REACTOME_MEMBRANE_TRAFFICKING	Genes involved in Membrane Trafficking	9	5.82136e-12	7.67838e-09	8.53153e-10	3.62865	11.299	41	0.00672158	0.0243902	9	4.94374e-08	6.52079e-05	7.24532e-06	2.86777	10.8098	31	116	0.0151886	0.267241	unnamed,unnamed,unnamed,unnamed,unnamed,unnamed,unnamed,unnamed,unnamed,unnamed,unnamed,unnamed,unnamed,unnamed,unnamed,unnamed,unnamed,unnamed,unnamed,unnamed,unnamed,unnamed,unnamed,unnamed,unnamed,unnamed,unnamed,unnamed,unnamed,unnamed,unnamed,unnamed,unnamed,unnamed,unnamed,unnamed,unnamed,unnamed,unnamed,unnamed,unnamed	Ap1b1,Ap1g1,Ap3b1,Ap3s1,Arcn1,Arf1,Chmp5,Clta,Cltc,Copa,Copb1,Copb2,Cope,Copz1,Gak,Gja10,Hip1r,Picalm,Preb,Pum1,Sec23a,Sec24c,Sec24d,Sec31a,Snap23,Snx5,Tfrc,Txndc5,Uba52,Vps37b,Vps37c
MSigDB Pathway	REACTOME_TRANSCRIPTION	Genes involved in Transcription	10	2.58563e-11	3.41044e-08	3.41045e-09	3.8308	9.3975	36	0.00559042	0.0214158	94	0.00194202	1	0.0272502	1.75819	16.4943	29	177	0.0142087	0.163842	unnamed,unnamed,unnamed,unnamed,unnamed,unnamed,unnamed,unnamed,unnamed,unnamed,unnamed,unnamed,unnamed,unnamed,unnamed,unnamed,unnamed,unnamed,unnamed,unnamed,unnamed,unnamed,unnamed,unnamed,unnamed,unnamed,unnamed,unnamed,unnamed,unnamed,unnamed,unnamed,unnamed,unnamed,unnamed,unnamed	Cstf3,Ell,Gtf2a1,Gtf2b,Gtf2e2,Gtf2f2,Gtf2h1,Gtf2h3,Gtf3c2,Gtf3c4,H3f3b,Ncbp1,Ncbp2,Nfib,Nfx1,Polr1d,Polr2e,Polr2i,Polr3k,Rngtt,Rnmt,Srrm1,Srsf1,Srsf2,Srsf5,Ssb,Taf1a,Taf9,Taf9
MSigDB Pathway	REACTOME_RNA_POL_II_TRANSCRIPTION	Genes involved in RNA Polymerase II Transcription	11	1.55024e-10	2.04476e-07	1.85887e-08	4.97938	5.0207	25	0.00298673	0.0148721	37	8.89342e-05	0.117304	0.00317038	2.44947	8.57328	21	92	0.0102891	0.228261	unnamed,unnamed,unnamed,unnamed,unnamed,unnamed,unnamed,unnamed,unnamed,unnamed,unnamed,unnamed,unnamed,unnamed,unnamed,unnamed,unnamed,unnamed,unnamed,unnamed,unnamed,unnamed,unnamed,unnamed,unnamed	Cstf3,Ell,Gtf2a1,Gtf2b,Gtf2e2,Gtf2f2,Gtf2h1,Gtf2h3,Ncbp1,Ncbp2,Nfx1,Polr2e,Polr2i,Rngtt,Rnmt,Srrm1,Srsf1,Srsf2,Srsf5,Taf9,Taf9
MSigDB Pathway	REACTOME_ANTIGEN_PRESENTATION_FOLDING_ASSEMBLY_AND_PEPTIDE_LOADING_OF_CLASS_I_MHC	Genes involved in Antigen Presentation: Folding, assembly and peptide loading of class I MHC	12	1.65778e-10	2.18662e-07	1.82218e-08	10.5589	1.3259	14	0.000788755	0.00832838	16	1.5485e-06	0.00204247	0.000127655	6.43861	1.39782	9	15	0.0044096	0.6	unnamed,unnamed,unnamed,unnamed,unnamed,unnamed,unnamed,unnamed,unnamed,unnamed,unnamed,unnamed,unnamed,unnamed	Calr,Canx,Hspa5,Pdia3,Sec23a,Sec24c,Sec24d,Sec31a,Tap1
MSigDB Pathway	REACTOME_ACTIVATION_OF_CHAPERONES_BY_ATF6_ALPHA	Genes involved in Activation of Chaperones by ATF6-alpha	13	3.46357e-10	4.56844e-07	3.51419e-08	18.5252	0.539806	10	0.000321122	0.00594884	7	2.40939e-08	3.17798e-05	4.53997e-06	8.77992	1.02507	9	11	0.0044096	0.818182	unnamed,unnamed,unnamed,unnamed,unnamed,unnamed,unnamed,unnamed,unnamed,unnamed	Atf4,Atf6,Calr,Ddit3,Hsp90b1,Hspa5,Mbtps1,Nfyb,Xbp1
MSigDB Pathway	REACTOME_LATE_PHASE_OF_HIV_LIFE_CYCLE	Genes involved in Late Phase of HIV Life Cycle	14	6.23446e-10	8.22325e-07	5.87375e-08	4.31863	6.25199	27	0.00371921	0.0160619	29	3.41438e-05	0.0450357	0.00155295	2.53852	8.66647	22	93	0.010779	0.236559	unnamed,unnamed,unnamed,unnamed,unnamed,unnamed,unnamed,unnamed,unnamed,unnamed,unnamed,unnamed,unnamed,unnamed,unnamed,unnamed,unnamed,unnamed,unnamed,unnamed,unnamed,unnamed,unnamed,unnamed,unnamed,unnamed,unnamed	Ell,Gtf2a1,Gtf2b,Gtf2e2,Gtf2f2,Gtf2h1,Gtf2h3,Ncbp1,Ncbp2,Nup214,Polr2e,Polr2i,Ranbp2,Rngtt,Rnmt,Seh1l,Taf9,Taf9,Tpr,Uba52,Vps37b,Vps37c
MSigDB Pathway	REACTOME_ASPARAGINE_N_LINKED_GLYCOSYLATION	Genes involved in Asparagine N-linked glycosylation	15	7.56299e-10	9.97558e-07	6.65039e-08	3.18213	12.256	39	0.00729087	0.0232005	4	6.10507e-13	8.05259e-10	2.01315e-10	4.26489	7.26865	31	78	0.0151886	0.397436	unnamed,unnamed,unnamed,unnamed,unnamed,unnamed,unnamed,unnamed,unnamed,unnamed,unnamed,unnamed,unnamed,unnamed,unnamed,unnamed,unnamed,unnamed,unnamed,unnamed,unnamed,unnamed,unnamed,unnamed,unnamed,unnamed,unnamed,unnamed,unnamed,unnamed,unnamed,unnamed,unnamed,unnamed,unnamed,unnamed,unnamed,unnamed,unnamed	Alg12,Alg2,Alg6,Alg9,B4galt1,Calr,Canx,Dad1,Ddost,Dpagt1,Edem1,Edem2,Edem3,Ganab,Gmppa,Gnpnat1,Lman1,Mcfd2,Mgat1,Mgat2,Mlec,Pdia3,Preb,Rpn1,Rpn2,Sec23a,Sec24c,Sec24d,Sec31a,Stt3a,Uggt1
MSigDB Pathway	REACTOME_SRP_DEPENDENT_COTRANSLATIONAL_PROTEIN_TARGETING_TO_MEMBRANE	Genes involved in SRP-dependent cotranslational protein targeting to membrane	16	8.67327e-10	1.144e-06	7.15003e-08	3.77118	8.22023	31	0.00489008	0.0184414	18	1.89214e-06	0.00249573	0.000138652	2.7088	9.59835	26	103	0.0127388	0.252427	unnamed,unnamed,unnamed,unnamed,unnamed,unnamed,unnamed,unnamed,unnamed,unnamed,unnamed,unnamed,unnamed,unnamed,unnamed,unnamed,unnamed,unnamed,unnamed,unnamed,unnamed,unnamed,unnamed,unnamed,unnamed,unnamed,unnamed,unnamed,unnamed,unnamed,unnamed	Ddost,Fau,Rpl10,Rpl12,Rpl34,Rpl7a,Rplp1,Rplp2,Rpn1,Rpn2,Rps20,Sec11a,Sec11c,Sec61a1,Sec61b,Sec61g,Spcs2,Spcs3,Srp14,Srp72,Srpr,Ssr1,Ssr2,Ssr3,Tram1,Uba52
MSigDB Pathway	REACTOME_ACTIVATION_OF_CHAPERONE_GENES_BY_ATF6_ALPHA	Genes involved in Activation of Chaperone Genes by ATF6-alpha	17	1.08736e-09	1.43423e-06	8.43663e-08	20.5362	0.438251	9	0.000260709	0.00535396	8	4.63761e-08	6.117e-05	7.64625e-06	9.53868	0.838691	8	9	0.00391965	0.888889	unnamed,unnamed,unnamed,unnamed,unnamed,unnamed,unnamed,unnamed,unnamed	Atf4,Atf6,Calr,Ddit3,Hsp90b1,Hspa5,Nfyb,Xbp1
MSigDB Pathway	REACTOME_HIV_LIFE_CYCLE	Genes involved in HIV Life Cycle	18	2.72209e-09	3.59044e-06	1.99469e-07	3.78731	7.65714	29	0.00455511	0.0172516	27	3.32101e-05	0.0438042	0.00162238	2.42966	9.87791	24	106	0.0117589	0.226415	unnamed,unnamed,unnamed,unnamed,unnamed,unnamed,unnamed,unnamed,unnamed,unnamed,unnamed,unnamed,unnamed,unnamed,unnamed,unnamed,unnamed,unnamed,unnamed,unnamed,unnamed,unnamed,unnamed,unnamed,unnamed,unnamed,unnamed,unnamed,unnamed	Ell,Fen1,Gtf2a1,Gtf2b,Gtf2e2,Gtf2f2,Gtf2h1,Gtf2h3,Ncbp1,Ncbp2,Nup214,Polr2e,Polr2i,Ranbp2,Rngtt,Rnmt,Seh1l,Taf9,Taf9,Tpr,Uba52,Vps37b,Vps37c,Xrcc4
MSigDB Pathway	REACTOME_COPI_MEDIATED_TRANSPORT	Genes involved in COPI Mediated Transport	19	5.01177e-09	6.61052e-06	3.47922e-07	22.2197	0.360041	8	0.000214183	0.00475907	17	1.83727e-06	0.00242336	0.000142551	8.34634	0.838691	7	9	0.00342969	0.777778	unnamed,unnamed,unnamed,unnamed,unnamed,unnamed,unnamed,unnamed	Arcn1,Arf1,Copa,Copb1,Copb2,Cope,Copz1
MSigDB Pathway	KEGG_SPLICEOSOME	Spliceosome	20	1.01846e-08	1.34335e-05	6.71677e-07	3.46995	8.64567	30	0.00514317	0.0178465	39	9.87954e-05	0.130311	0.00334131	2.23563	11.1825	25	120	0.0122489	0.208333	unnamed,unnamed,unnamed,unnamed,unnamed,unnamed,unnamed,unnamed,unnamed,unnamed,unnamed,unnamed,unnamed,unnamed,unnamed,unnamed,unnamed,unnamed,unnamed,unnamed,unnamed,unnamed,unnamed,unnamed,unnamed,unnamed,unnamed,unnamed,unnamed,unnamed	Bud31,Ddx39b,Ddx42,Ddx5,Hnrnpa3,Isy1,Lsm2,Lsm3,Ncbp1,Ncbp2,Pcbp1,Phf5a,Prpf3,Puf60,Rbm17,Rbm25,Sf3a2,Smndc1,Snrnp70,Snrpa,Srsf1,Srsf2,Srsf5,Thoc3,Txnl4a
MSigDB Pathway	REACTOME_MRNA_SPLICING_MINOR_PATHWAY	Genes involved in mRNA Splicing - Minor Pathway	21	1.02822e-08	1.35622e-05	6.4582e-07	8.43665	1.54089	13	0.000916654	0.00773349	178	0.0117354	1	0.0869603	2.35559	3.8207	9	41	0.0044096	0.219512	unnamed,unnamed,unnamed,unnamed,unnamed,unnamed,unnamed,unnamed,unnamed,unnamed,unnamed,unnamed,unnamed	Gtf2f2,Lsm2,Ncbp1,Ncbp2,Polr2e,Polr2i,Srsf1,Srsf2,Txnl4a
MSigDB Pathway	REACTOME_HIV_INFECTION	Genes involved in HIV Infection	22	4.80507e-08	6.33788e-05	2.88086e-06	2.76215	13.7574	38	0.00818406	0.0226056	42	0.000136173	0.179613	0.00427649	1.95648	16.867	33	181	0.0161685	0.18232	unnamed,unnamed,unnamed,unnamed,unnamed,unnamed,unnamed,unnamed,unnamed,unnamed,unnamed,unnamed,unnamed,unnamed,unnamed,unnamed,unnamed,unnamed,unnamed,unnamed,unnamed,unnamed,unnamed,unnamed,unnamed,unnamed,unnamed,unnamed,unnamed,unnamed,unnamed,unnamed,unnamed,unnamed,unnamed,unnamed,unnamed,unnamed	Ap1b1,Ap1g1,Ap2a2,Arf1,Cd28,Ell,Fen1,Gtf2a1,Gtf2b,Gtf2e2,Gtf2f2,Gtf2h1,Gtf2h3,Ncbp1,Ncbp2,Nup214,Polr2e,Polr2i,Psmb2,Psmc4,Psmd12,Rac1,Ranbp2,Rngtt,Rnmt,Seh1l,Taf9,Taf9,Tpr,Uba52,Vps37b,Vps37c,Xrcc4
MSigDB Pathway	REACTOME_RNA_POL_II_PRE_TRANSCRIPTION_EVENTS	Genes involved in RNA Polymerase II Pre-transcription Events	23	5.65471e-08	7.45856e-05	3.24285e-06	6.0749	2.46918	15	0.00146887	0.00892326	64	0.000623076	0.821837	0.0128412	2.73536	4.75258	13	51	0.00636943	0.254902	unnamed,unnamed,unnamed,unnamed,unnamed,unnamed,unnamed,unnamed,unnamed,unnamed,unnamed,unnamed,unnamed,unnamed,unnamed	Ell,Gtf2a1,Gtf2b,Gtf2e2,Gtf2f2,Gtf2h1,Gtf2h3,Ncbp1,Ncbp2,Polr2e,Polr2i,Taf9,Taf9
MSigDB Pathway	REACTOME_N_GLYCAN_TRIMMING_IN_THE_ER_AND_CALNEXIN_CALRETICULIN_CYCLE	Genes involved in N-glycan trimming in the ER and Calnexin/Calreticulin cycle	24	3.46706e-07	0.000457305	1.90544e-05	7.67461	1.4333	11	0.000852646	0.00654372	11	2.63184e-07	0.00034714	3.15581e-05	7.42916	1.21144	9	13	0.0044096	0.692308	unnamed,unnamed,unnamed,unnamed,unnamed,unnamed,unnamed,unnamed,unnamed,unnamed,unnamed	Calr,Canx,Edem1,Edem2,Edem3,Ganab,Mlec,Pdia3,Uggt1
MSigDB Pathway	REACTOME_MRNA_CAPPING	Genes involved in mRNA Capping	25	3.56718e-07	0.000470511	1.88205e-05	7.65213	1.43751	11	0.000855151	0.00654372	61	0.000515235	0.679594	0.0111409	3.57701	2.51607	9	27	0.0044096	0.333333	unnamed,unnamed,unnamed,unnamed,unnamed,unnamed,unnamed,unnamed,unnamed,unnamed,unnamed	Gtf2f2,Gtf2h1,Gtf2h3,Ncbp1,Ncbp2,Polr2e,Polr2i,Rngtt,Rnmt
MSigDB Pathway	PID_CIRCADIANPATHWAY	Circadian rhythm pathway	26	3.81353e-07	0.000503005	1.93463e-05	7.59962	1.44744	11	0.000861059	0.00654372	315	0.0445311	1	0.186465	2.8616	1.39782	4	15	0.00195982	0.266667	unnamed,unnamed,unnamed,unnamed,unnamed,unnamed,unnamed,unnamed,unnamed,unnamed,unnamed	Arntl,Bhlhe40,Nr1d1,Wdr5
MSigDB Pathway	REACTOME_RNA_POL_II_TRANSCRIPTION_PRE_INITIATION_AND_PROMOTER_OPENING	Genes involved in RNA Polymerase II Transcription Pre-Initiation And Promoter Opening	27	7.52072e-07	0.000991983	3.67401e-05	6.34263	1.89196	12	0.0011255	0.00713861	103	0.00246519	1	0.0315688	2.75154	3.63433	10	39	0.00489956	0.25641	unnamed,unnamed,unnamed,unnamed,unnamed,unnamed,unnamed,unnamed,unnamed,unnamed,unnamed,unnamed	Gtf2a1,Gtf2b,Gtf2e2,Gtf2f2,Gtf2h1,Gtf2h3,Polr2e,Polr2i,Taf9,Taf9
MSigDB Pathway	KEGG_PROTEIN_EXPORT	Protein export	28	1.18519e-06	0.00156327	5.58311e-05	5.10478	2.74253	14	0.00163149	0.00832838	10	1.10341e-07	0.00014554	1.4554e-05	5.85328	2.05013	12	22	0.00587947	0.545454	unnamed,unnamed,unnamed,unnamed,unnamed,unnamed,unnamed,unnamed,unnamed,unnamed,unnamed,unnamed,unnamed,unnamed	Hspa5,Sec11a,Sec11c,Sec61a1,Sec61b,Sec61g,Sec63,Spcs2,Spcs3,Srp14,Srp72,Srpr
MSigDB Pathway	REACTOME_CALNEXIN_CALRETICULIN_CYCLE	Genes involved in Calnexin/calreticulin cycle	29	2.17522e-06	0.00286911	9.89349e-05	7.15374	1.39787	10	0.00083157	0.00594884	13	7.15876e-07	0.000944241	7.26339e-05	7.80437	1.02507	8	11	0.00391965	0.727273	unnamed,unnamed,unnamed,unnamed,unnamed,unnamed,unnamed,unnamed,unnamed,unnamed	Calr,Canx,Edem1,Edem2,Edem3,Ganab,Pdia3,Uggt1
MSigDB Pathway	REACTOME_FORMATION_OF_RNA_POL_II_ELONGATION_COMPLEX_	Genes involved in Formation of RNA Pol II elongation complex	30	3.7084e-06	0.00489138	0.000163046	6.72882	1.48614	10	0.000884083	0.00594884	191	0.0134255	1	0.0927129	2.4528	3.26157	8	35	0.00391965	0.228571	unnamed,unnamed,unnamed,unnamed,unnamed,unnamed,unnamed,unnamed,unnamed,unnamed	Ell,Gtf2f2,Gtf2h1,Gtf2h3,Ncbp1,Ncbp2,Polr2e,Polr2i
MSigDB Pathway	REACTOME_FORMATION_OF_THE_HIV1_EARLY_ELONGATION_COMPLEX	Genes involved in Formation of the HIV-1 Early Elongation Complex	31	5.05949e-06	0.00667347	0.000215273	7.44674	1.20858	9	0.000718967	0.00535396	156	0.00812418	1	0.068691	2.88912	2.42288	7	26	0.00342969	0.269231	unnamed,unnamed,unnamed,unnamed,unnamed,unnamed,unnamed,unnamed,unnamed	Gtf2f2,Gtf2h1,Gtf2h3,Ncbp1,Ncbp2,Polr2e,Polr2i
MSigDB Pathway	REACTOME_ABORTIVE_ELONGATION_OF_HIV1_TRANSCRIPT_IN_THE_ABSENCE_OF_TAT	Genes involved in Abortive elongation of HIV-1 transcript in the absence of Tat	32	7.15209e-06	0.0094336	0.0002948	10.328	0.677771	7	0.000403195	0.00416419	213	0.0166767	1	0.103271	3.15618	1.58419	5	17	0.00244978	0.294118	unnamed,unnamed,unnamed,unnamed,unnamed,unnamed,unnamed	Gtf2f2,Ncbp1,Ncbp2,Polr2e,Polr2i
MSigDB Pathway	REACTOME_CLASS_I_MHC_MEDIATED_ANTIGEN_PROCESSING_PRESENTATION	Genes involved in Class I MHC mediated antigen processing &amp; presentation	33	7.50682e-06	0.00990149	0.000300045	1.96454	25.9602	51	0.0154433	0.0303391	21	6.00942e-06	0.00792642	0.000377449	2.02383	21.2468	43	228	0.0210681	0.188597	unnamed,unnamed,unnamed,unnamed,unnamed,unnamed,unnamed,unnamed,unnamed,unnamed,unnamed,unnamed,unnamed,unnamed,unnamed,unnamed,unnamed,unnamed,unnamed,unnamed,unnamed,unnamed,unnamed,unnamed,unnamed,unnamed,unnamed,unnamed,unnamed,unnamed,unnamed,unnamed,unnamed,unnamed,unnamed,unnamed,unnamed,unnamed,unnamed,unnamed,unnamed,unnamed,unnamed,unnamed,unnamed,unnamed,unnamed,unnamed,unnamed,unnamed…	Anapc11,Anapc4,Arih2,Asb2,Calr,Canx,Cdc34,Fbxo4,Fbxw11,Fbxw7,Herc2,Hspa5,Lnpep,Lrsam1,Pdia3,Pja2,Psmb2,Psmc4,Psmd12,Sec23a,Sec24c,Sec24d,Sec31a,Sec61a1,Sec61b,Sec61g,Skp2,Socs1,Spsb4,Stub1,Tap1,Tpp2,Uba5,Uba52,Ube2g1,Ube2g2,Ube2j1,Ube2j2,Ube2k,Ube2q1,Ube3a,Ube3c,Ube4a
MSigDB Pathway	REACTOME_PERK_REGULATED_GENE_EXPRESSION	Genes involved in PERK regulated gene expression	34	7.7456e-06	0.0102164	0.000300484	5.52886	1.98956	11	0.00118356	0.00654372	35	6.33283e-05	0.08353	0.00238657	4.12731	2.42288	10	26	0.00489956	0.384615	unnamed,unnamed,unnamed,unnamed,unnamed,unnamed,unnamed,unnamed,unnamed,unnamed,unnamed	Atf3,Atf4,Atf6,Ddit3,Eif2ak3,Exosc5,Herpud1,Hspa5,Nfyb,Parn
MSigDB Pathway	REACTOME_RNA_POL_III_TRANSCRIPTION_TERMINATION	Genes involved in RNA Polymerase III Transcription Termination	35	8.66354e-06	0.0114272	0.000326492	6.09702	1.64014	10	0.000975696	0.00594884	252	0.0268153	1	0.140355	2.82395	1.77057	5	19	0.00244978	0.263158	unnamed,unnamed,unnamed,unnamed,unnamed,unnamed,unnamed,unnamed,unnamed,unnamed	Nfib,Polr1d,Polr2e,Polr3k,Ssb
MSigDB Pathway	REACTOME_RNA_POL_III_TRANSCRIPTION	Genes involved in RNA Polymerase III Transcription	36	1.18695e-05	0.0156558	0.000434884	4.81723	2.49106	12	0.00148189	0.00713861	247	0.0254575	1	0.135945	2.34741	2.98201	7	32	0.00342969	0.21875	unnamed,unnamed,unnamed,unnamed,unnamed,unnamed,unnamed,unnamed,unnamed,unnamed,unnamed,unnamed	Gtf3c2,Gtf3c4,Nfib,Polr1d,Polr2e,Polr3k,Ssb
MSigDB Pathway	REACTOME_TRANS_GOLGI_NETWORK_VESICLE_BUDDING	Genes involved in trans-Golgi Network Vesicle Budding	37	1.25037e-05	0.0164924	0.00044574	3.36707	5.34589	18	0.00318018	0.0107079	33	5.28648e-05	0.0697287	0.00211299	3.09549	4.84577	15	52	0.00734934	0.288461	unnamed,unnamed,unnamed,unnamed,unnamed,unnamed,unnamed,unnamed,unnamed,unnamed,unnamed,unnamed,unnamed,unnamed,unnamed,unnamed,unnamed,unnamed	Ap1b1,Ap1g1,Ap3b1,Ap3s1,Arf1,Clta,Cltc,Gak,Hip1r,Picalm,Pum1,Snap23,Snx5,Tfrc,Txndc5
MSigDB Pathway	REACTOME_TRANSPORT_OF_MATURE_TRANSCRIPT_TO_CYTOPLASM	Genes involved in Transport of Mature Transcript to Cytoplasm	38	1.40948e-05	0.0185911	0.00048924	3.85437	3.89169	15	0.0023151	0.00892326	104	0.00251004	1	0.0318341	2.47639	4.84577	12	52	0.00587947	0.230769	unnamed,unnamed,unnamed,unnamed,unnamed,unnamed,unnamed,unnamed,unnamed,unnamed,unnamed,unnamed,unnamed,unnamed,unnamed	Ncbp1,Ncbp2,Nfx1,Nup214,Nxf1,Ranbp2,Seh1l,Srrm1,Srsf1,Srsf2,Srsf5,Tpr
MSigDB Pathway	REACTOME_METABOLISM_OF_RNA	Genes involved in Metabolism of RNA	39	1.48834e-05	0.0196312	0.000503365	2.10976	18.9595	40	0.0112787	0.0237954	106	0.00266149	1	0.033118	1.60748	23.0174	37	247	0.0181284	0.149798	unnamed,unnamed,unnamed,unnamed,unnamed,unnamed,unnamed,unnamed,unnamed,unnamed,unnamed,unnamed,unnamed,unnamed,unnamed,unnamed,unnamed,unnamed,unnamed,unnamed,unnamed,unnamed,unnamed,unnamed,unnamed,unnamed,unnamed,unnamed,unnamed,unnamed,unnamed,unnamed,unnamed,unnamed,unnamed,unnamed,unnamed,unnamed,unnamed,unnamed	Cnot8,Dcps,Eif4a2,Eif4b,Eif4g1,Etf1,Exosc5,Fau,Gemin2,Hnrnpd,Lsm1,Lsm2,Lsm3,Mapk14,Ncbp1,Ncbp2,Nup214,Pabpc1,Parn,Ppp2ca,Psmb2,Psmc4,Psmd12,Ranbp2,Rpl10,Rpl12,Rpl34,Rpl7a,Rplp1,Rplp2,Rps20,Rqcd1,Seh1l,Smg9,Tpr,Uba52,Zfp36l1
MSigDB Pathway	REACTOME_METABOLISM_OF_MRNA	Genes involved in Metabolism of mRNA	40	1.64151e-05	0.0216515	0.000541288	2.23009	15.6944	35	0.00933635	0.0208209	84	0.00123868	1	0.0194502	1.7359	19.0103	33	204	0.0161685	0.161765	unnamed,unnamed,unnamed,unnamed,unnamed,unnamed,unnamed,unnamed,unnamed,unnamed,unnamed,unnamed,unnamed,unnamed,unnamed,unnamed,unnamed,unnamed,unnamed,unnamed,unnamed,unnamed,unnamed,unnamed,unnamed,unnamed,unnamed,unnamed,unnamed,unnamed,unnamed,unnamed,unnamed,unnamed,unnamed	Cnot8,Dcps,Eif4a2,Eif4b,Eif4g1,Etf1,Exosc5,Fau,Hnrnpd,Lsm1,Lsm2,Lsm3,Mapk14,Ncbp1,Ncbp2,Nup214,Pabpc1,Parn,Ppp2ca,Psmb2,Psmc4,Psmd12,Rpl10,Rpl12,Rpl34,Rpl7a,Rplp1,Rplp2,Rps20,Rqcd1,Smg9,Uba52,Zfp36l1
MSigDB Pathway	REACTOME_MRNA_3_END_PROCESSING	Genes involved in mRNA 3'-end processing	41	1.87311e-05	0.0247063	0.000602592	5.56646	1.79647	10	0.00106869	0.00594884	163	0.00935283	1	0.0756834	2.60146	3.0752	8	33	0.00391965	0.242424	unnamed,unnamed,unnamed,unnamed,unnamed,unnamed,unnamed,unnamed,unnamed,unnamed	Cstf3,Ncbp1,Ncbp2,Nfx1,Srrm1,Srsf1,Srsf2,Srsf5
MSigDB Pathway	BIOCARTA_EIF_PATHWAY	Eukaryotic protein translation	42	2.16712e-05	0.0285843	0.000680578	6.18353	1.45548	9	0.000865841	0.00535396	45	0.000198136	0.261342	0.0058076	5.00781	1.39782	7	15	0.00342969	0.466667	unnamed,unnamed,unnamed,unnamed,unnamed,unnamed,unnamed,unnamed,unnamed	Eef2,Eif2s2,Eif3a,Eif4a2,Eif4g1,Eif4g2,Eif5
MSigDB Pathway	KEGG_CIRCADIAN_RHYTHM_MAMMAL	Circadian rhythm - mammal	43	2.18018e-05	0.0287566	0.000668759	6.17872	1.45661	9	0.000866516	0.00535396	259	0.02708	1	0.137909	3.30185	1.21144	4	13	0.00195982	0.307692	unnamed,unnamed,unnamed,unnamed,unnamed,unnamed,unnamed,unnamed,unnamed	Arntl,Bhlhe40,Bhlhe41,Nr1d1
MSigDB Pathway	REACTOME_GOLGI_ASSOCIATED_VESICLE_BIOGENESIS	Genes involved in Golgi Associated Vesicle Biogenesis	44	2.27164e-05	0.0299629	0.000680974	3.35234	5.07109	17	0.00301671	0.010113	34	6.32059e-05	0.0833686	0.00245202	3.19647	4.37983	14	47	0.00685938	0.297872	unnamed,unnamed,unnamed,unnamed,unnamed,unnamed,unnamed,unnamed,unnamed,unnamed,unnamed,unnamed,unnamed,unnamed,unnamed,unnamed,unnamed	Ap1b1,Ap1g1,Ap3b1,Ap3s1,Arf1,Clta,Cltc,Gak,Hip1r,Picalm,Pum1,Snx5,Tfrc,Txndc5
MSigDB Pathway	REACTOME_INFLUENZA_LIFE_CYCLE	Genes involved in Influenza Life Cycle	45	2.45643e-05	0.0324003	0.000720007	2.59364	9.63896	25	0.00573406	0.0148721	166	0.00969659	1	0.077047	1.72024	12.2076	21	131	0.0102891	0.160305	unnamed,unnamed,unnamed,unnamed,unnamed,unnamed,unnamed,unnamed,unnamed,unnamed,unnamed,unnamed,unnamed,unnamed,unnamed,unnamed,unnamed,unnamed,unnamed,unnamed,unnamed,unnamed,unnamed,unnamed,unnamed	Calr,Canx,Clta,Cltc,Dnajc3,Fau,Gtf2f2,Nup214,Polr2e,Polr2i,Ranbp2,Rpl10,Rpl12,Rpl34,Rpl7a,Rplp1,Rplp2,Rps20,Seh1l,Tpr,Uba52
MSigDB Pathway	PID_ARF_3PATHWAY	Arf1 pathway	46	3.40372e-05	0.0448951	0.00097598	6.73492	1.18784	8	0.000706626	0.00475907	78	0.0011107	1	0.0187822	3.95353	1.77057	7	19	0.00342969	0.368421	unnamed,unnamed,unnamed,unnamed,unnamed,unnamed,unnamed,unnamed	Arf1,Asap1,Clta,Copa,Gosr2,Rac1,Uso1
MSigDB Pathway	REACTOME_VIRAL_MESSENGER_RNA_SYNTHESIS	Genes involved in Viral Messenger RNA Synthesis	47	4.68301e-05	0.0617689	0.00131423	13.2235	0.378115	5	0.000224934	0.00297442	467	0.135604	1	0.383	2.2995	1.30463	3	14	0.00146987	0.214286	unnamed,unnamed,unnamed,unnamed,unnamed	Gtf2f2,Polr2e,Polr2i
MSigDB Pathway	KEGG_SNARE_INTERACTIONS_IN_VESICULAR_TRANSPORT	SNARE interactions in vesicular transport	48	4.99426e-05	0.0658743	0.00137238	4.14599	2.89436	12	0.00172181	0.00713861	105	0.00254085	1	0.0319179	2.92664	3.0752	9	33	0.0044096	0.272727	unnamed,unnamed,unnamed,unnamed,unnamed,unnamed,unnamed,unnamed,unnamed,unnamed,unnamed,unnamed	Bet1,Bet1l,Bnip1,Gosr2,Sec22b,Snap23,Snap47,Stx11,Ykt6
MSigDB Pathway	REACTOME_RNA_POL_I_RNA_POL_III_AND_MITOCHONDRIAL_TRANSCRIPTION	Genes involved in RNA Polymerase I, RNA Polymerase III, and Mitochondrial Transcription	49	6.45671e-05	0.085164	0.00173804	3.2091	4.98582	16	0.00296598	0.00951814	694	0.327913	1	0.623224	1.18041	9.31878	11	100	0.00538952	0.11	unnamed,unnamed,unnamed,unnamed,unnamed,unnamed,unnamed,unnamed,unnamed,unnamed,unnamed,unnamed,unnamed,unnamed,unnamed,unnamed	Gtf2h1,Gtf2h3,Gtf3c2,Gtf3c4,H3f3b,Nfib,Polr1d,Polr2e,Polr3k,Ssb,Taf1a
MSigDB Pathway	REACTOME_IMMUNE_SYSTEM	Genes involved in Immune System	50	7.39691e-05	0.0975652	0.0019513	1.40195	95.5814	134	0.0568598	0.0797145	12	5.78098e-07	0.000762512	6.35427e-05	1.57171	73.8048	116	792	0.0568349	0.146465	unnamed,unnamed,unnamed,unnamed,unnamed,unnamed,unnamed,unnamed,unnamed,unnamed,unnamed,unnamed,unnamed,unnamed,unnamed,unnamed,unnamed,unnamed,unnamed,unnamed,unnamed,unnamed,unnamed,unnamed,unnamed,unnamed,unnamed,unnamed,unnamed,unnamed,unnamed,unnamed,unnamed,unnamed,unnamed,unnamed,unnamed,unnamed,unnamed,unnamed,unnamed,unnamed,unnamed,unnamed,unnamed,unnamed,unnamed,unnamed,unnamed,unnamed…	Anapc11,Anapc4,Ap1b1,Ap1g1,Ap2a2,Arf1,Arih1,Arih2,Asb2,Atg12,Atg5,Bcl2l1,Birc2,Calm1,Calm3,Calr,Canx,Capza1,Casp9,Cd28,Cdc34,Cdkn1b,Cish,Clta,Cltc,Cnpy3,Csf2ra,Csk,Ddost,Ddx58,Dusp6,Dync2h1,Eif4a2,Eif4g1,Eif4g2,Fbxo4,Fbxw11,Fbxw7,Foxo1,Foxo3,Ghr,Herc2,Hmgb1,Hsp90b1,Hspa5,Ifnar1,Ikbke,Il1rap,Irs2,Isg15,Isg20,Jak1,Jun,Lnpep,Lrsam1,Ly86,Mapk14,Mef2a,Nck1,Nfkbia,Nup214,Orai1,Pdia3,Pias1,Pik3ca,Pik3r1…
MSigDB Pathway	PID_MYC_ACTIVPATHWAY	Validated targets of C-MYC transcriptional activation	51	7.53987e-05	0.0994509	0.00195002	2.41459	10.3537	25	0.00615927	0.0148721	68	0.000712971	0.940409	0.0138295	2.33881	7.26865	17	78	0.00832925	0.217949	unnamed,unnamed,unnamed,unnamed,unnamed,unnamed,unnamed,unnamed,unnamed,unnamed,unnamed,unnamed,unnamed,unnamed,unnamed,unnamed,unnamed,unnamed,unnamed,unnamed,unnamed,unnamed,unnamed,unnamed,unnamed	Cad,Cdk4,Eif4g1,Hspd1,Id2,Ldha,Mtdh,Myc,Odc1,Pim1,Pmaip1,Ptma,Smad3,Taf9,Taf9,Tfrc,Trrap
MSigDB Pathway	KEGG_N_GLYCAN_BIOSYNTHESIS	N-Glycan biosynthesis	52	7.97473e-05	0.105187	0.00202282	2.90983	6.18593	18	0.00367991	0.0107079	20	5.55201e-06	0.0073231	0.000366155	3.6583	4.10027	15	44	0.00734934	0.340909	unnamed,unnamed,unnamed,unnamed,unnamed,unnamed,unnamed,unnamed,unnamed,unnamed,unnamed,unnamed,unnamed,unnamed,unnamed,unnamed,unnamed,unnamed	Alg12,Alg2,Alg6,Alg9,B4galt1,Dad1,Ddost,Dpagt1,Ganab,Mgat1,Mgat2,Rpn1,Rpn2,Stt3a,Stt3b
MSigDB Pathway	REACTOME_CLEAVAGE_OF_GROWING_TRANSCRIPT_IN_THE_TERMINATION_REGION_	Genes involved in Cleavage of Growing Transcript in the Termination Region	53	9.46051e-05	0.124784	0.00235442	4.57263	2.18693	10	0.00130097	0.00594884	287	0.0332098	1	0.152626	2.09386	3.8207	8	41	0.00391965	0.195122	unnamed,unnamed,unnamed,unnamed,unnamed,unnamed,unnamed,unnamed,unnamed,unnamed	Cstf3,Ncbp1,Ncbp2,Nfx1,Srrm1,Srsf1,Srsf2,Srsf5
MSigDB Pathway	REACTOME_ACTIVATION_OF_GENES_BY_ATF4	Genes involved in Activation of Genes by ATF4	54	0.000136398	0.179909	0.00333165	4.8461	1.85716	9	0.0011048	0.00535396	70	0.000764709	1	0.0144093	3.73253	2.14332	8	23	0.00391965	0.347826	unnamed,unnamed,unnamed,unnamed,unnamed,unnamed,unnamed,unnamed,unnamed	Atf3,Atf4,Atf6,Ddit3,Exosc5,Herpud1,Nfyb,Parn
MSigDB Pathway	BIOCARTA_MTOR_PATHWAY	mTOR Signaling Pathway	55	0.000157239	0.207398	0.00377087	3.66145	3.27739	12	0.00194967	0.00713861	24	1.77123e-05	0.0233625	0.000973439	4.66566	2.14332	10	23	0.00489956	0.434783	unnamed,unnamed,unnamed,unnamed,unnamed,unnamed,unnamed,unnamed,unnamed,unnamed,unnamed,unnamed	Eif3a,Eif4a2,Eif4b,Eif4ebp1,Eif4g1,Eif4g2,Pik3ca,Pik3r1,Ppp2ca,Pten
MSigDB Pathway	REACTOME_RNA_POL_III_TRANSCRIPTION_INITIATION_FROM_TYPE_2_PROMOTER	Genes involved in RNA Polymerase III Transcription Initiation From Type 2 Promoter	56	0.000161799	0.213413	0.00381095	6.26718	1.11693	7	0.000664443	0.00416419	341	0.0569861	1	0.220424	2.33283	2.14332	5	23	0.00244978	0.217391	unnamed,unnamed,unnamed,unnamed,unnamed,unnamed,unnamed	Gtf3c2,Gtf3c4,Polr1d,Polr2e,Polr3k
MSigDB Pathway	REACTOME_MEMBRANE_BINDING_AND_TARGETTING_OF_GAG_PROTEINS	Genes involved in Membrane binding and targetting of GAG proteins	57	0.000194817	0.256964	0.00450813	9.72319	0.514235	5	0.00030591	0.00297442	310	0.0442304	1	0.188193	3.57701	0.838691	3	9	0.00146987	0.333333	unnamed,unnamed,unnamed,unnamed,unnamed	Uba52,Vps37b,Vps37c
MSigDB Pathway	REACTOME_DEADENYLATION_DEPENDENT_MRNA_DECAY	Genes involved in Deadenylation-dependent mRNA decay	58	0.000194928	0.25711	0.00443293	3.36086	3.86805	13	0.00230104	0.00773349	50	0.000322215	0.425002	0.00850004	3.066	3.91389	12	42	0.00587947	0.285714	unnamed,unnamed,unnamed,unnamed,unnamed,unnamed,unnamed,unnamed,unnamed,unnamed,unnamed,unnamed,unnamed	Cnot8,Dcps,Eif4a2,Eif4b,Eif4g1,Exosc5,Lsm1,Lsm2,Lsm3,Pabpc1,Parn,Rqcd1
MSigDB Pathway	REACTOME_DEADENYLATION_OF_MRNA	Genes involved in Deadenylation of mRNA	59	0.000243161	0.320729	0.00543609	5.04403	1.58603	8	0.000943506	0.00475907	69	0.000762463	1	0.0145752	4.17317	1.67738	7	18	0.00342969	0.388889	unnamed,unnamed,unnamed,unnamed,unnamed,unnamed,unnamed,unnamed	Cnot8,Eif4a2,Eif4b,Eif4g1,Pabpc1,Parn,Rqcd1
MSigDB Pathway	REACTOME_ELONGATION_ARREST_AND_RECOVERY	Genes involved in Elongation arrest and recovery	60	0.000291414	0.384375	0.00640625	6.87018	0.87334	6	0.000519536	0.0035693	517	0.179969	1	0.459147	1.7885	2.23651	4	24	0.00195982	0.166667	unnamed,unnamed,unnamed,unnamed,unnamed,unnamed	Ell,Gtf2f2,Polr2e,Polr2i
MSigDB Pathway	REACTOME_ANTIVIRAL_MECHANISM_BY_IFN_STIMULATED_GENES	Genes involved in Antiviral mechanism by IFN-stimulated genes	61	0.000330697	0.43619	0.00715065	2.67049	6.36589	17	0.00378696	0.010113	131	0.00478746	1	0.0482035	2.21434	5.87083	13	63	0.00636943	0.206349	unnamed,unnamed,unnamed,unnamed,unnamed,unnamed,unnamed,unnamed,unnamed,unnamed,unnamed,unnamed,unnamed,unnamed,unnamed,unnamed,unnamed	Arih1,Ddx58,Eif4a2,Eif4g1,Eif4g2,Isg15,Jak1,Nup214,Ranbp2,Seh1l,Stat1,Tpr,Uba52
MSigDB Pathway	PID_IL3_PATHWAY	IL3-mediated signaling events	62	0.000334696	0.441464	0.00712039	3.59985	3.05568	11	0.00181777	0.00654372	91	0.00189155	1	0.0274171	3.30185	2.42288	8	26	0.00391965	0.307692	unnamed,unnamed,unnamed,unnamed,unnamed,unnamed,unnamed,unnamed,unnamed,unnamed,unnamed	Bcl2l1,Cebpb,Cish,Pik3ca,Pik3r1,Pim1,Prkaca,Shc1
MSigDB Pathway	REACTOME_ADAPTIVE_IMMUNE_SYSTEM	Genes involved in Adaptive Immune System	63	0.000345287	0.455434	0.00722911	1.47488	57.6317	85	0.0342841	0.0505651	22	6.95285e-06	0.00917081	0.000416855	1.67531	44.171	74	474	0.0362567	0.156118	unnamed,unnamed,unnamed,unnamed,unnamed,unnamed,unnamed,unnamed,unnamed,unnamed,unnamed,unnamed,unnamed,unnamed,unnamed,unnamed,unnamed,unnamed,unnamed,unnamed,unnamed,unnamed,unnamed,unnamed,unnamed,unnamed,unnamed,unnamed,unnamed,unnamed,unnamed,unnamed,unnamed,unnamed,unnamed,unnamed,unnamed,unnamed,unnamed,unnamed,unnamed,unnamed,unnamed,unnamed,unnamed,unnamed,unnamed,unnamed,unnamed,unnamed…	Anapc11,Anapc4,Ap1b1,Ap1g1,Ap2a2,Arf1,Arih2,Asb2,Calm1,Calm3,Calr,Canx,Casp9,Cd28,Cdc34,Cdkn1b,Clta,Cltc,Csk,Dync2h1,Fbxo4,Fbxw11,Fbxw7,Foxo1,Foxo3,Herc2,Hspa5,Lnpep,Lrsam1,Nck1,Nfkbia,Orai1,Pdia3,Pik3ca,Pik3r1,Pja2,Ppp2ca,Ppp2r1b,Prkaca,Psmb2,Psmc4,Psmd12,Pten,Rac1,Rap1b,Ripk2,Sec23a,Sec24c,Sec24d,Sec31a,Sec61a1,Sec61b,Sec61g,Shc1,Skp2,Socs1,Sos1,Spsb4,Stub1,Tab2,Tap1,Them4,Tpp2,Uba5,Uba52,Ube2g…
MSigDB Pathway	REACTOME_POST_TRANSLATIONAL_PROTEIN_MODIFICATION	Genes involved in Post-translational protein modification	64	0.00042814	0.564717	0.0088237	1.72559	26.0781	45	0.0155134	0.0267698	14	1.08048e-06	0.00142515	0.000101796	2.30842	16.0283	37	172	0.0181284	0.215116	unnamed,unnamed,unnamed,unnamed,unnamed,unnamed,unnamed,unnamed,unnamed,unnamed,unnamed,unnamed,unnamed,unnamed,unnamed,unnamed,unnamed,unnamed,unnamed,unnamed,unnamed,unnamed,unnamed,unnamed,unnamed,unnamed,unnamed,unnamed,unnamed,unnamed,unnamed,unnamed,unnamed,unnamed,unnamed,unnamed,unnamed,unnamed,unnamed,unnamed,unnamed,unnamed,unnamed,unnamed,unnamed	Alg12,Alg2,Alg6,Alg9,B4galt1,Calr,Canx,Dad1,Ddost,Dpagt1,Edem1,Edem2,Edem3,Eif5a,Galnt5,Ganab,Ggcx,Gmppa,Gnpnat1,Lman1,Mcfd2,Mgat1,Mgat2,Mlec,Pdia3,Pgap1,Pigg,Pigv,Preb,Rpn1,Rpn2,Sec23a,Sec24c,Sec24d,Sec31a,Stt3a,Uggt1
MSigDB Pathway	PID_RB_1PATHWAY	Regulation of retinoblastoma protein	65	0.000471288	0.621629	0.00956352	2.43381	7.80669	19	0.00464407	0.0113028	89	0.0016776	1	0.0248624	2.38467	5.87083	14	63	0.00685938	0.222222	unnamed,unnamed,unnamed,unnamed,unnamed,unnamed,unnamed,unnamed,unnamed,unnamed,unnamed,unnamed,unnamed,unnamed,unnamed,unnamed,unnamed,unnamed,unnamed	Aatf,Brd2,Cbx4,Cdk4,Cdkn1b,Cebpa,Cebpb,Ctbp1,Elf1,Jun,Mapk14,Ppp2ca,Sirt1,Skp2
MSigDB Pathway	SA_G1_AND_S_PHASES	Cdk2, 4, and 6 bind cyclin D in G1, while cdk2/cyclin E promotes the G1/S transition.	66	0.000485119	0.639872	0.00969503	6.23228	0.96273	6	0.000572713	0.0035693	294	0.0351806	1	0.157834	3.066	1.30463	4	14	0.00195982	0.285714	unnamed,unnamed,unnamed,unnamed,unnamed,unnamed	Arf1,Cdk4,Cdkn1b,Cfl1
MSigDB Pathway	REACTOME_GLUCOSE_METABOLISM	Genes involved in Glucose metabolism	67	0.000549878	0.72529	0.0108252	2.64008	6.06043	16	0.00360525	0.00951814	46	0.000205489	0.27104	0.00589217	2.77526	5.40489	15	58	0.00734934	0.258621	unnamed,unnamed,unnamed,unnamed,unnamed,unnamed,unnamed,unnamed,unnamed,unnamed,unnamed,unnamed,unnamed,unnamed,unnamed,unnamed	Agl,Aldob,Calm1,Calm3,Eno3,Gbe1,Pfkfb3,Pfkp,Pgam1,Pgm2,Phkb,Ppp2ca,Ppp2r1b,Prkaca,Slc25a13
MSigDB Pathway	KEGG_RNA_POLYMERASE	RNA polymerase	68	0.000675225	0.890622	0.0130974	5.84593	1.02635	6	0.000610562	0.0035693	613	0.240383	1	0.517235	1.58978	2.51607	4	27	0.00195982	0.148148	unnamed,unnamed,unnamed,unnamed,unnamed,unnamed	Polr1d,Polr2e,Polr2i,Polr3k
MSigDB Pathway	PID_MYC_REPRESSPATHWAY	Validated targets of C-MYC transcriptional repression	69	0.000730122	0.963031	0.013957	2.10268	11.414	24	0.00679001	0.0142772	15	1.16746e-06	0.00153988	0.000102659	3.39815	5.59127	19	60	0.00930916	0.316667	unnamed,unnamed,unnamed,unnamed,unnamed,unnamed,unnamed,unnamed,unnamed,unnamed,unnamed,unnamed,unnamed,unnamed,unnamed,unnamed,unnamed,unnamed,unnamed,unnamed,unnamed,unnamed,unnamed,unnamed	Aldh9a1,Brca1,Cdkn1b,Cebpa,Cflar,Col1a2,Csde1,Ddit3,Dnmt3a,Foxo3,Gadd45a,Hmgcs2,Id2,Myc,Ndrg2,Nfyb,Ppp2r4,Smad3,Zfp36l1
MSigDB Pathway	KEGG_PPAR_SIGNALING_PATHWAY	PPAR signaling pathway	70	0.000758165	1	0.014286	2.76901	5.05596	14	0.00300771	0.00832838	258	0.0269144	1	0.137597	1.90389	5.77765	11	62	0.00538952	0.177419	unnamed,unnamed,unnamed,unnamed,unnamed,unnamed,unnamed,unnamed,unnamed,unnamed,unnamed,unnamed,unnamed,unnamed	Acsl1,Apoa1,Cpt1a,Dbi,Fabp2,Hmgcs2,Ppara,Rxra,Rxrb,Scp2,Ubc
MSigDB Pathway	REACTOME_NEGATIVE_REGULATORS_OF_RIG_I_MDA5_SIGNALING	Genes involved in Negative regulators of RIG-I/MDA5 signaling	71	0.000849914	1	0.0157893	3.7514	2.3991	9	0.00142719	0.00535396	180	0.0124101	1	0.0909387	2.68275	2.60926	7	28	0.00342969	0.25	unnamed,unnamed,unnamed,unnamed,unnamed,unnamed,unnamed,unnamed,unnamed	Atg12,Atg5,Ddx58,Ikbke,Isg15,Uba52,Ube2k
MSigDB Pathway	REACTOME_PPARA_ACTIVATES_GENE_EXPRESSION	Genes involved in PPARA Activates Gene Expression	72	0.000924555	1	0.0169373	1.91663	15.1307	29	0.00900101	0.0172516	32	5.14239e-05	0.0678281	0.00211963	2.41974	9.50516	23	102	0.011269	0.22549	unnamed,unnamed,unnamed,unnamed,unnamed,unnamed,unnamed,unnamed,unnamed,unnamed,unnamed,unnamed,unnamed,unnamed,unnamed,unnamed,unnamed,unnamed,unnamed,unnamed,unnamed,unnamed,unnamed,unnamed,unnamed,unnamed,unnamed,unnamed,unnamed	Acsl1,Alas1,Apoa1,Arntl,Cpt1a,Ctgf,Hmgcs2,Med13l,Med14,Med18,Med20,Med22,Med26,Med31,Ncoa2,Nfyb,Nr1d1,Ppara,Rxra,Srebf1,Tbl1xr1,Txnrd1,Yap1
MSigDB Pathway	BIOCARTA_RARRXR_PATHWAY	Nuclear receptors coordinate the activities of chromatin remodeling complexes and coactivators to facilitate initiation of transcription in carcinoma cells	73	0.000940924	1	0.0170011	4.0925	1.9548	8	0.00116288	0.00475907	88	0.00155119	1	0.0232503	4.29241	1.39782	6	15	0.00293974	0.4	unnamed,unnamed,unnamed,unnamed,unnamed,unnamed,unnamed,unnamed	Gtf2a1,Gtf2b,Ncoa2,Ncor2,Rara,Rxra
MSigDB Pathway	PID_HDAC_CLASSI_PATHWAY	Signaling events mediated by HDAC Class I	74	0.000954518	1	0.0170136	2.50294	6.39247	16	0.00380278	0.00951814	112	0.0030891	1	0.0363797	2.2423	6.24359	14	67	0.00685938	0.208955	unnamed,unnamed,unnamed,unnamed,unnamed,unnamed,unnamed,unnamed,unnamed,unnamed,unnamed,unnamed,unnamed,unnamed,unnamed,unnamed	Chd3,Hdac5,Mbd3,Ncor2,Nfkbia,Nr2c1,Prkaca,Ranbp2,Sin3a,Sirt1,Sirt7,Smad7,Yy1,Zfpm1
MSigDB Pathway	REACTOME_RNA_POL_III_CHAIN_ELONGATION	Genes involved in RNA Polymerase III Chain Elongation	75	0.00101119	1	0.0177835	6.73885	0.741966	5	0.000441384	0.00297442	561	0.206889	1	0.48643	1.89371	1.58419	3	17	0.00146987	0.176471	unnamed,unnamed,unnamed,unnamed,unnamed	Polr1d,Polr2e,Polr3k
MSigDB Pathway	PID_HIF1_TFPATHWAY	HIF-1-alpha transcription factor network	76	0.00116826	1	0.0202755	2.02937	11.8263	24	0.00703528	0.0142772	55	0.000450232	0.593856	0.0107974	2.59621	5.77765	15	62	0.00734934	0.241935	unnamed,unnamed,unnamed,unnamed,unnamed,unnamed,unnamed,unnamed,unnamed,unnamed,unnamed,unnamed,unnamed,unnamed,unnamed,unnamed,unnamed,unnamed,unnamed,unnamed,unnamed,unnamed,unnamed,unnamed	Abcg2,Bhlhe40,Bhlhe41,Bnip3,Cited2,Cxcl12,Fech,Hnf4a,Id2,Jun,Ldha,Ncoa2,Pfkfb3,Smad3,Tfrc
MSigDB Pathway	KEGG_BASAL_TRANSCRIPTION_FACTORS	Basal transcription factors	77	0.00119553	1	0.0204792	3.93939	2.03077	8	0.00120808	0.00475907	176	0.011254	1	0.0843409	2.52495	3.16839	8	34	0.00391965	0.235294	unnamed,unnamed,unnamed,unnamed,unnamed,unnamed,unnamed,unnamed	Gtf2a1,Gtf2b,Gtf2e2,Gtf2f2,Gtf2h1,Gtf2h3,Taf9,Taf9
MSigDB Pathway	REACTOME_DNA_REPAIR	Genes involved in DNA Repair	78	0.00120783	1	0.0204247	2.30254	7.81745	18	0.00465048	0.0107079	241	0.024371	1	0.133383	1.69996	9.41197	16	101	0.00783929	0.158416	unnamed,unnamed,unnamed,unnamed,unnamed,unnamed,unnamed,unnamed,unnamed,unnamed,unnamed,unnamed,unnamed,unnamed,unnamed,unnamed,unnamed,unnamed	Atm,Brca1,Fen1,Gtf2h1,Gtf2h3,Lig3,Pold2,Polh,Polr2e,Polr2i,Rad23b,Rev1,Tdg,Uba52,Xpc,Xrcc4
MSigDB Pathway	REACTOME_NUCLEOTIDE_EXCISION_REPAIR	Genes involved in Nucleotide Excision Repair	79	0.00123797	1	0.0206695	3.55093	2.53455	9	0.00150776	0.00535396	484	0.155529	1	0.423849	1.56494	4.47302	7	48	0.00342969	0.145833	unnamed,unnamed,unnamed,unnamed,unnamed,unnamed,unnamed,unnamed,unnamed	Gtf2h1,Gtf2h3,Pold2,Polr2e,Polr2i,Rad23b,Xpc
MSigDB Pathway	REACTOME_INTERFERON_SIGNALING	Genes involved in Interferon Signaling	80	0.00125866	1	0.0207522	2.0178	11.8941	24	0.00707563	0.0142772	195	0.013745	1	0.0929726	1.68992	11.8349	20	127	0.00979912	0.15748	unnamed,unnamed,unnamed,unnamed,unnamed,unnamed,unnamed,unnamed,unnamed,unnamed,unnamed,unnamed,unnamed,unnamed,unnamed,unnamed,unnamed,unnamed,unnamed,unnamed,unnamed,unnamed,unnamed,unnamed	Arih1,Ddx58,Eif4a2,Eif4g1,Eif4g2,Ifnar1,Isg15,Isg20,Jak1,Nup214,Pias1,Pml,Ptpn1,Ptpn2,Ranbp2,Seh1l,Socs1,Stat1,Tpr,Uba52
MSigDB Pathway	BIOCARTA_EIF4_PATHWAY	Regulation of eIF4e and p70 S6 Kinase	81	0.00163991	1	0.0267043	2.79054	4.30025	12	0.00255815	0.00713861	26	2.78293e-05	0.0367069	0.0014118	4.47126	2.23651	10	24	0.00489956	0.416667	unnamed,unnamed,unnamed,unnamed,unnamed,unnamed,unnamed,unnamed,unnamed,unnamed,unnamed,unnamed	Eif4a2,Eif4ebp1,Eif4g1,Eif4g2,Ghr,Mapk14,Pabpc1,Pik3ca,Pik3r1,Pten
MSigDB Pathway	BIOCARTA_SARS_PATHWAY	The SARS-coronavirus Life Cycle	82	0.00172005	1	0.0276677	8.03444	0.497856	4	0.000296167	0.00237954	348	0.0589128	1	0.223293	3.2193	0.931878	3	10	0.00146987	0.3	unnamed,unnamed,unnamed,unnamed	Fbl,Ldha,Mapk14
MSigDB Pathway	REACTOME_LYSOSOME_VESICLE_BIOGENESIS	Genes involved in Lysosome Vesicle Biogenesis	83	0.00194591	1	0.0309235	3.64078	2.19733	8	0.00130716	0.00475907	187	0.0131163	1	0.0925156	2.92664	2.05013	6	22	0.00293974	0.272727	unnamed,unnamed,unnamed,unnamed,unnamed,unnamed,unnamed,unnamed	Ap1b1,Ap1g1,Arf1,Clta,Cltc,Txndc5
MSigDB Pathway	REACTOME_3_UTR_MEDIATED_TRANSLATIONAL_REGULATION	Genes involved in 3' -UTR-mediated translational regulation	84	0.00205138	1	0.0322116	2.25067	7.55329	17	0.00449333	0.010113	167	0.00972143	1	0.0767818	1.8427	9.2256	17	99	0.00832925	0.171717	unnamed,unnamed,unnamed,unnamed,unnamed,unnamed,unnamed,unnamed,unnamed,unnamed,unnamed,unnamed,unnamed,unnamed,unnamed,unnamed,unnamed	Eif2s2,Eif3a,Eif3d,Eif3e,Eif4a2,Eif4b,Eif4g1,Fau,Pabpc1,Rpl10,Rpl12,Rpl34,Rpl7a,Rplp1,Rplp2,Rps20,Uba52
MSigDB Pathway	PID_GMCSF_PATHWAY	GMCSF-mediated signaling events	85	0.0020631	1	0.0320144	2.71273	4.42359	12	0.00263153	0.00713861	120	0.00392527	1	0.0431453	2.7594	3.26157	9	35	0.0044096	0.257143	unnamed,unnamed,unnamed,unnamed,unnamed,unnamed,unnamed,unnamed,unnamed,unnamed,unnamed,unnamed	Cish,Csf2ra,Pik3ca,Pik3r1,Pim1,Prkaca,Shc1,Sos1,Stat1
MSigDB Pathway	REACTOME_MICRORNA_MIRNA_BIOGENESIS	Genes involved in MicroRNA (miRNA) Biogenesis	86	0.00206733	1	0.031707	5.71584	0.874761	5	0.000520382	0.00297442	585	0.232268	1	0.523696	1.7885	1.67738	3	18	0.00146987	0.166667	unnamed,unnamed,unnamed,unnamed,unnamed	Polr2e,Polr2i,Xpo5
MSigDB Pathway	KEGG_RNA_DEGRADATION	RNA degradation	87	0.00208227	1	0.0315691	2.39154	6.27212	15	0.00373118	0.00892326	54	0.000395925	0.522226	0.00967084	2.73153	5.12533	14	55	0.00685938	0.254545	unnamed,unnamed,unnamed,unnamed,unnamed,unnamed,unnamed,unnamed,unnamed,unnamed,unnamed,unnamed,unnamed,unnamed,unnamed	Cnot8,Dcps,Eno3,Exosc5,Hspa9,Hspd1,Lsm1,Lsm2,Lsm3,Papd7,Parn,Rqcd1,Skiv2l,Zcchc7
MSigDB Pathway	KEGG_UBIQUITIN_MEDIATED_PROTEOLYSIS	Ubiquitin mediated proteolysis	88	0.00230453	1	0.0345418	1.76051	17.6086	31	0.010475	0.0184414	23	9.86008e-06	0.0130054	0.000565454	2.35757	12.3008	29	132	0.0142087	0.219697	unnamed,unnamed,unnamed,unnamed,unnamed,unnamed,unnamed,unnamed,unnamed,unnamed,unnamed,unnamed,unnamed,unnamed,unnamed,unnamed,unnamed,unnamed,unnamed,unnamed,unnamed,unnamed,unnamed,unnamed,unnamed,unnamed,unnamed,unnamed,unnamed,unnamed,unnamed	Anapc11,Anapc4,Birc2,Birc6,Brca1,Cblc,Cdc34,Cul4a,Fbxo4,Fbxw11,Fbxw7,Herc1,Herc2,Pias1,Pml,Rnf7,Skp2,Socs1,Stub1,Syvn1,Ube2g1,Ube2g2,Ube2j1,Ube2j2,Ube2k,Ube2q1,Ube3a,Ube3c,Ube4a
MSigDB Pathway	REACTOME_SYNTHESIS_OF_PE	Genes involved in Synthesis of PE	89	0.00232113	1	0.0343996	3.95665	1.76917	7	0.00105245	0.00416419	97	0.00199835	1	0.0271734	4.87773	1.02507	5	11	0.00244978	0.454545	unnamed,unnamed,unnamed,unnamed,unnamed,unnamed,unnamed	Cept1,Chka,Etnk1,Etnk2,Lpin2
MSigDB Pathway	REACTOME_BMAL1_CLOCK_NPAS2_ACTIVATES_CIRCADIAN_EXPRESSION	Genes involved in BMAL1:CLOCK/NPAS2 Activates Circadian Expression	90	0.00242663	1	0.0355636	2.1563	8.34764	18	0.00496588	0.0107079	73	0.000781794	1	0.0141259	3.15618	3.16839	10	34	0.00489956	0.294118	unnamed,unnamed,unnamed,unnamed,unnamed,unnamed,unnamed,unnamed,unnamed,unnamed,unnamed,unnamed,unnamed,unnamed,unnamed,unnamed,unnamed,unnamed	Arntl,Bhlhe40,Bhlhe41,Ccrn4l,Ncoa2,Nr1d1,Nr3c1,Ppara,Rxra,Tbl1xr1
MSigDB Pathway	REACTOME_TRAFFICKING_AND_PROCESSING_OF_ENDOSOMAL_TLR	Genes involved in Trafficking and processing of endosomal TLR	91	0.00243902	1	0.0353524	7.28969	0.54872	4	0.000326425	0.00237954	635	0.273631	1	0.568377	1.95109	1.02507	2	11	0.000979912	0.181818	unnamed,unnamed,unnamed,unnamed	Cnpy3,Hsp90b1
MSigDB Pathway	REACTOME_GLYCOLYSIS	Genes involved in Glycolysis	92	0.00262197	1	0.0375911	3.86969	1.80893	7	0.0010761	0.00416419	149	0.00644616	1	0.0570637	3.00468	2.3297	7	25	0.00342969	0.28	unnamed,unnamed,unnamed,unnamed,unnamed,unnamed,unnamed	Aldob,Eno3,Pfkfb3,Pfkp,Pgam1,Ppp2ca,Ppp2r1b
MSigDB Pathway	REACTOME_FATTY_ACID_TRIACYLGLYCEROL_AND_KETONE_BODY_METABOLISM	Genes involved in Fatty acid, triacylglycerol, and ketone body metabolism	93	0.00287965	1	0.0408415	1.63316	23.2678	38	0.0138416	0.0226056	31	5.05852e-05	0.0667218	0.00215232	2.08117	15.376	32	165	0.0156786	0.193939	unnamed,unnamed,unnamed,unnamed,unnamed,unnamed,unnamed,unnamed,unnamed,unnamed,unnamed,unnamed,unnamed,unnamed,unnamed,unnamed,unnamed,unnamed,unnamed,unnamed,unnamed,unnamed,unnamed,unnamed,unnamed,unnamed,unnamed,unnamed,unnamed,unnamed,unnamed,unnamed,unnamed,unnamed,unnamed,unnamed,unnamed,unnamed	Acaca,Acsl1,Alas1,Apoa1,Arntl,Cpt1a,Ctgf,Dgat1,Gpd2,Hmgcs2,Lpin2,Med13l,Med14,Med18,Med20,Med22,Med26,Med31,Ncoa2,Ncor2,Nfyb,Nr1d1,Oxct1,Pcca,Pccb,Ppara,Rxra,Sin3a,Srebf1,Tbl1xr1,Txnrd1,Yap1
MSigDB Pathway	REACTOME_FORMATION_OF_TRANSCRIPTION_COUPLED_NER_TC_NER_REPAIR_COMPLEX	Genes involved in Formation of transcription-coupled NER (TC-NER) repair complex	94	0.002914	1	0.0408891	4.36495	1.37459	6	0.000817719	0.0035693	630	0.261477	1	0.547441	1.533	2.60926	4	28	0.00195982	0.142857	unnamed,unnamed,unnamed,unnamed,unnamed,unnamed	Gtf2h1,Gtf2h3,Polr2e,Polr2i
MSigDB Pathway	KEGG_BASE_EXCISION_REPAIR	Base excision repair	95	0.00303858	1	0.0421883	3.76634	1.85857	7	0.00110563	0.00416419	269	0.0297934	1	0.146087	2.27628	3.0752	7	33	0.00342969	0.212121	unnamed,unnamed,unnamed,unnamed,unnamed,unnamed,unnamed	Fen1,Hmgb1,Lig3,Parp4,Pold2,Pole3,Tdg
MSigDB Pathway	REACTOME_NONSENSE_MEDIATED_DECAY_ENHANCED_BY_THE_EXON_JUNCTION_COMPLEX	Genes involved in Nonsense Mediated Decay Enhanced by the Exon Junction Complex	96	0.00308751	1	0.0424211	2.22167	7.2018	16	0.00428424	0.00951814	251	0.0264914	1	0.139212	1.6833	9.50516	16	102	0.00783929	0.156863	unnamed,unnamed,unnamed,unnamed,unnamed,unnamed,unnamed,unnamed,unnamed,unnamed,unnamed,unnamed,unnamed,unnamed,unnamed,unnamed	Eif4g1,Etf1,Fau,Ncbp1,Ncbp2,Pabpc1,Ppp2ca,Rpl10,Rpl12,Rpl34,Rpl7a,Rplp1,Rplp2,Rps20,Smg9,Uba52
MSigDB Pathway	BIOCARTA_NUCLEARRS_PATHWAY	Nuclear Receptors in Lipid Metabolism and Toxicity	97	0.00318608	1	0.0433241	5.16308	0.968414	5	0.000576094	0.00297442	259	0.02708	1	0.137909	3.30185	1.21144	4	13	0.00195982	0.307692	unnamed,unnamed,unnamed,unnamed,unnamed	Cyp2e1,Nr0b2,Ppara,Rara
MSigDB Pathway	REACTOME_ENOS_ACTIVATION_AND_REGULATION	Genes involved in eNOS activation and regulation	98	0.00330241	1	0.0444478	3.70887	1.88737	7	0.00112276	0.00416419	252	0.0268153	1	0.140355	2.82395	1.77057	5	19	0.00244978	0.263158	unnamed,unnamed,unnamed,unnamed,unnamed,unnamed,unnamed	Calm1,Calm3,Lypla1,Wasl,Zdhhc21
MSigDB Pathway	KEGG_GLYCINE_SERINE_AND_THREONINE_METABOLISM	Glycine, serine and threonine metabolism	99	0.00339823	1	0.0452755	3.04852	2.95225	9	0.00175625	0.00535396	147	0.00627908	1	0.0563408	2.76929	2.88882	8	31	0.00391965	0.258064	unnamed,unnamed,unnamed,unnamed,unnamed,unnamed,unnamed,unnamed,unnamed	Agxt,Alas1,Aoc3,Cbs,Gamt,Gcat,Gnmt,Sardh
MSigDB Pathway	REACTOME_INFLUENZA_VIRAL_RNA_TRANSCRIPTION_AND_REPLICATION	Genes involved in Influenza Viral RNA Transcription and Replication	100	0.00340644	1	0.0449309	2.26686	6.61708	15	0.0039364	0.00892326	445	0.11583	1	0.343326	1.43818	9.03922	13	97	0.00636943	0.134021	unnamed,unnamed,unnamed,unnamed,unnamed,unnamed,unnamed,unnamed,unnamed,unnamed,unnamed,unnamed,unnamed,unnamed,unnamed	Dnajc3,Fau,Gtf2f2,Polr2e,Polr2i,Rpl10,Rpl12,Rpl34,Rpl7a,Rplp1,Rplp2,Rps20,Uba52
MSigDB Pathway	REACTOME_ER_PHAGOSOME_PATHWAY	Genes involved in ER-Phagosome pathway	101	0.00409379	1	0.0534625	2.76638	3.61483	10	0.00215041	0.00594884	240	0.0229805	1	0.126297	2.02472	4.93895	10	53	0.00489956	0.188679	unnamed,unnamed,unnamed,unnamed,unnamed,unnamed,unnamed,unnamed,unnamed,unnamed	Calr,Pdia3,Psmb2,Psmc4,Psmd12,Sec61a1,Sec61b,Sec61g,Tap1,Uba52
MSigDB Pathway	REACTOME_TRANSCRIPTION_COUPLED_NER_TC_NER	Genes involved in Transcription-coupled NER (TC-NER)	102	0.00410028	1	0.0530223	3.56244	1.96495	7	0.00116891	0.00416419	736	0.372442	1	0.667461	1.24779	4.00708	5	43	0.00244978	0.116279	unnamed,unnamed,unnamed,unnamed,unnamed,unnamed,unnamed	Gtf2h1,Gtf2h3,Pold2,Polr2e,Polr2i
MSigDB Pathway	PID_RXR_VDR_PATHWAY	RXR and RAR heterodimerization with other nuclear receptor	103	0.00455871	1	0.0583781	2.72307	3.67233	10	0.00218461	0.00594884	156	0.00812418	1	0.068691	2.88912	2.42288	7	26	0.00342969	0.269231	unnamed,unnamed,unnamed,unnamed,unnamed,unnamed,unnamed,unnamed,unnamed,unnamed	Ncor2,Ppara,Rara,Rxra,Rxrb,Srebf1,Thra
MSigDB Pathway	REACTOME_CIRCADIAN_CLOCK	Genes involved in Circadian Clock	104	0.00464226	1	0.0588763	1.87295	11.7462	22	0.00698762	0.0130875	40	0.000104569	0.137926	0.00344816	3.066	4.5662	14	49	0.00685938	0.285714	unnamed,unnamed,unnamed,unnamed,unnamed,unnamed,unnamed,unnamed,unnamed,unnamed,unnamed,unnamed,unnamed,unnamed,unnamed,unnamed,unnamed,unnamed,unnamed,unnamed,unnamed,unnamed	Arntl,Bhlhe40,Bhlhe41,Ccrn4l,Cpt1a,Fbxl3,Ncoa2,Nr1d1,Nr3c1,Ppara,Rxra,Srebf1,Tbl1xr1,Uba52
MSigDB Pathway	REACTOME_ANTIGEN_PROCESSING_CROSS_PRESENTATION	Genes involved in Antigen processing-Cross presentation	105	0.00466492	1	0.0586003	2.44535	4.90726	12	0.00291925	0.00713861	302	0.0367666	1	0.16058	1.81602	6.05721	11	65	0.00538952	0.169231	unnamed,unnamed,unnamed,unnamed,unnamed,unnamed,unnamed,unnamed,unnamed,unnamed,unnamed,unnamed	Calr,Lnpep,Pdia3,Psmb2,Psmc4,Psmd12,Sec61a1,Sec61b,Sec61g,Tap1,Uba52
MSigDB Pathway	REACTOME_BASE_EXCISION_REPAIR	Genes involved in Base Excision Repair	106	0.00515833	1	0.0641872	5.8933	0.678737	4	0.00040377	0.00237954	409	0.0941747	1	0.303708	2.25916	1.77057	4	19	0.00195982	0.210526	unnamed,unnamed,unnamed,unnamed	Fen1,Lig3,Pold2,Tdg
MSigDB Pathway	REACTOME_ENDOSOMAL_SORTING_COMPLEX_REQUIRED_FOR_TRANSPORT_ESCRT	Genes involved in Endosomal Sorting Complex Required For Transport (ESCRT)	107	0.00519874	1	0.0640854	3.86784	1.55125	6	0.000922816	0.0035693	541	0.199539	1	0.486492	1.71696	2.3297	4	25	0.00195982	0.16	unnamed,unnamed,unnamed,unnamed,unnamed,unnamed	Chmp5,Uba52,Vps37b,Vps37c
MSigDB Pathway	KEGG_AMINO_SUGAR_AND_NUCLEOTIDE_SUGAR_METABOLISM	Amino sugar and nucleotide sugar metabolism	108	0.00525826	1	0.0642189	2.66617	3.7507	10	0.00223123	0.00594884	168	0.00996326	1	0.0782234	2.41448	3.72751	9	40	0.0044096	0.225	unnamed,unnamed,unnamed,unnamed,unnamed,unnamed,unnamed,unnamed,unnamed,unnamed	Chit1,Gale,Gfpt1,Gmds,Gmppa,Gne,Gnpnat1,Pgm2,Uap1
MSigDB Pathway	REACTOME_BIOSYNTHESIS_OF_THE_N_GLYCAN_PRECURSOR_DOLICHOL_LIPID_LINKED_OLIGOSACCHARIDE_LLO_AND_TRANSFER_TO_A_NASCENT_PROTEIN	Genes involved in Biosynthesis of the N-glycan precursor (dolichol lipid-linked oligosaccharide, LLO) and transfer to a nascent protein	109	0.00576195	1	0.0697248	3.34045	2.09552	7	0.0012466	0.00416419	169	0.0101028	1	0.0788494	2.78212	2.51607	7	27	0.00342969	0.259259	unnamed,unnamed,unnamed,unnamed,unnamed,unnamed,unnamed	Alg12,Alg2,Alg6,Alg9,Dpagt1,Gmppa,Gnpnat1
MSigDB Pathway	ST_INTERLEUKIN_4_PATHWAY	Interleukin 4 (IL-4) Pathway	110	0.00584275	1	0.0700599	3.33157	2.10111	7	0.00124992	0.00416419	118	0.00387755	1	0.0433431	3.26596	2.14332	7	23	0.00342969	0.304348	unnamed,unnamed,unnamed,unnamed,unnamed,unnamed,unnamed	Cish,Jak1,Nr0b2,Pik3ca,Shc1,Sos1,Sos2
MSigDB Pathway	REACTOME_MHC_CLASS_II_ANTIGEN_PRESENTATION	Genes involved in MHC class II antigen presentation	111	0.00598516	1	0.071121	2.01694	8.42862	17	0.00501405	0.010113	323	0.0479671	1	0.195878	1.69437	7.08228	12	76	0.00587947	0.157895	unnamed,unnamed,unnamed,unnamed,unnamed,unnamed,unnamed,unnamed,unnamed,unnamed,unnamed,unnamed,unnamed,unnamed,unnamed,unnamed,unnamed	Ap1b1,Ap1g1,Ap2a2,Arf1,Canx,Clta,Cltc,Dync2h1,Sec23a,Sec24c,Sec24d,Sec31a
MSigDB Pathway	KEGG_LYSINE_DEGRADATION	Lysine degradation	112	0.00601837	1	0.0708771	2.47611	4.44245	11	0.00264274	0.00654372	207	0.01597	1	0.101761	2.24603	4.00708	9	43	0.0044096	0.209302	unnamed,unnamed,unnamed,unnamed,unnamed,unnamed,unnamed,unnamed,unnamed,unnamed,unnamed	Aasdh,Aasdhppt,Aldh9a1,Dot1l,Ehmt1,Setd1b,Setmar,Suv420h1,Whsc1l1
MSigDB Pathway	REACTOME_REGULATION_OF_MRNA_STABILITY_BY_PROTEINS_THAT_BIND_AU_RICH_ELEMENTS	Genes involved in Regulation of mRNA Stability by Proteins that Bind AU-rich Elements	113	0.00649166	1	0.0757743	2.17324	6.44198	14	0.00383223	0.00832838	356	0.066424	1	0.246105	1.60965	7.45503	12	80	0.00587947	0.15	unnamed,unnamed,unnamed,unnamed,unnamed,unnamed,unnamed,unnamed,unnamed,unnamed,unnamed,unnamed,unnamed,unnamed	Eif4g1,Exosc5,Hnrnpd,Mapk14,Nup214,Pabpc1,Parn,Psmb2,Psmc4,Psmd12,Uba52,Zfp36l1
MSigDB Pathway	REACTOME_REGULATION_OF_IFNA_SIGNALING	Genes involved in Regulation of IFNA signaling	114	0.0064949	1	0.0751471	4.3481	1.14993	5	0.000684073	0.00297442	252	0.0268153	1	0.140355	2.82395	1.77057	5	19	0.00244978	0.263158	unnamed,unnamed,unnamed,unnamed,unnamed	Ifnar1,Jak1,Ptpn1,Socs1,Stat1
MSigDB Pathway	PID_HIF2PATHWAY	HIF-2-alpha transcription factor network	115	0.00653325	1	0.0749335	2.24825	5.78227	13	0.00343978	0.00773349	289	0.0345999	1	0.157915	2.20933	3.16839	7	34	0.00342969	0.205882	unnamed,unnamed,unnamed,unnamed,unnamed,unnamed,unnamed,unnamed,unnamed,unnamed,unnamed,unnamed,unnamed	Abcg2,Bhlhe40,Cited2,Efna1,Eif3e,Epas1,Sirt1
MSigDB Pathway	BIOCARTA_PTEN_PATHWAY	PTEN dependent cell cycle arrest and apoptosis	116	0.00719066	1	0.0817628	2.70597	3.32598	9	0.00197857	0.00535396	59	0.00050652	0.6681	0.0113237	4.41865	1.58419	7	17	0.00342969	0.411765	unnamed,unnamed,unnamed,unnamed,unnamed,unnamed,unnamed,unnamed,unnamed	Cdkn1b,Foxo3,Pik3ca,Pik3r1,Pten,Shc1,Sos1
MSigDB Pathway	BIOCARTA_P27_PATHWAY	Regulation of p27 Phosphorylation during Cell Cycle Progression	117	0.00733158	1	0.0826526	4.22023	1.18477	5	0.000704801	0.00297442	403	0.0940065	1	0.307679	2.68275	1.11825	3	12	0.00146987	0.25	unnamed,unnamed,unnamed,unnamed,unnamed	Cdkn1b,Cks1b,Skp2
MSigDB Pathway	BIOCARTA_PROTEASOME_PATHWAY	Proteasome Complex	118	0.0076847	1	0.0858993	3.16004	2.21516	7	0.00131776	0.00416419	308	0.0410407	1	0.175755	2.2995	2.60926	6	28	0.00293974	0.214286	unnamed,unnamed,unnamed,unnamed,unnamed,unnamed,unnamed	Psmb2,Psmc4,Psmd12,Rpn1,Rpn2,Ube3a
MSigDB Pathway	KEGG_ANTIGEN_PROCESSING_AND_PRESENTATION	Antigen processing and presentation	119	0.00783943	1	0.0868925	3.1478	2.22378	7	0.00132289	0.00416419	664	0.304423	1	0.60472	1.314	4.5662	6	49	0.00293974	0.122449	unnamed,unnamed,unnamed,unnamed,unnamed,unnamed,unnamed	Calr,Canx,Hspa5,Nfyb,Pdia3,Tap1
MSigDB Pathway	REACTOME_RNA_POL_III_TRANSCRIPTION_INITIATION_FROM_TYPE_3_PROMOTER	Genes involved in RNA Polymerase III Transcription Initiation From Type 3 Promoter	120	0.00874632	1	0.0961366	4.03923	1.23786	5	0.000736383	0.00297442	778	0.416033	1	0.705331	1.28772	2.3297	3	25	0.00146987	0.12	unnamed,unnamed,unnamed,unnamed,unnamed	Polr1d,Polr2e,Polr3k
MSigDB Pathway	REACTOME_TRANSPORT_OF_MATURE_MRNA_DERIVED_FROM_AN_INTRONLESS_TRANSCRIPT	Genes involved in Transport of Mature mRNA Derived from an Intronless Transcript	121	0.00888867	1	0.0968939	2.80846	2.84854	8	0.00169455	0.00475907	247	0.0254575	1	0.135945	2.34741	2.98201	7	32	0.00342969	0.21875	unnamed,unnamed,unnamed,unnamed,unnamed,unnamed,unnamed,unnamed	Ncbp1,Ncbp2,Nup214,Nxf1,Ranbp2,Seh1l,Tpr
MSigDB Pathway	BIOCARTA_AHSP_PATHWAY	Hemoglobin's Chaperone	122	0.00968175	1	0.104674	6.96023	0.43102	3	0.000256407	0.00178465	546	0.201877	1	0.487684	2.38467	0.838691	2	9	0.000979912	0.222222	unnamed,unnamed,unnamed	Alas1,Fech
MSigDB Pathway	REACTOME_AKT_PHOSPHORYLATES_TARGETS_IN_THE_CYTOSOL	Genes involved in AKT phosphorylates targets in the cytosol	123	0.00970608	1	0.104084	4.8989	0.81651	4	0.000485729	0.00237954	670	0.309556	1	0.60941	1.7885	1.11825	2	12	0.000979912	0.166667	unnamed,unnamed,unnamed,unnamed	Casp9,Cdkn1b
MSigDB Pathway	REACTOME_G1_PHASE	Genes involved in G1 Phase	124	0.0103305	1	0.109887	2.54861	3.53133	9	0.00210073	0.00535396	269	0.0297934	1	0.146087	2.27628	3.0752	7	33	0.00342969	0.212121	unnamed,unnamed,unnamed,unnamed,unnamed,unnamed,unnamed,unnamed,unnamed	Cdk4,Cdkn1b,Cks1b,Ppp2ca,Ppp2r1b,Skp2,Uba52
MSigDB Pathway	PID_MYC_PATHWAY	C-MYC pathway	125	0.0104878	1	0.110668	2.54216	3.5403	9	0.00210607	0.00535396	86	0.00142468	1	0.0218506	3.43392	2.3297	8	25	0.00391965	0.32	unnamed,unnamed,unnamed,unnamed,unnamed,unnamed,unnamed,unnamed,unnamed	Fbxw7,Myc,Pml,Ppp2ca,Skp2,Taf9,Taf9,Trrap
MSigDB Pathway	REACTOME_GLYCOGEN_BREAKDOWN_GLYCOGENOLYSIS	Genes involved in Glycogen breakdown (glycogenolysis)	126	0.0104993	1	0.109909	3.3216	1.80636	6	0.00107457	0.0035693	152	0.00682838	1	0.0592542	3.8325	1.30463	5	14	0.00244978	0.357143	unnamed,unnamed,unnamed,unnamed,unnamed,unnamed	Agl,Calm1,Calm3,Pgm2,Phkb
MSigDB Pathway	BIOCARTA_AKT_PATHWAY	AKT Signaling Pathway	127	0.0105012	1	0.109063	2.54162	3.54106	9	0.00210652	0.00535396	28	3.37103e-05	0.0444639	0.001588	4.82896	1.86376	9	20	0.0044096	0.45	unnamed,unnamed,unnamed,unnamed,unnamed,unnamed,unnamed,unnamed,unnamed	Casp9,Foxo1,Foxo3,Ghr,Nfkbia,Pik3ca,Pik3r1,Ppp2ca,Ywhah
MSigDB Pathway	BIOCARTA_RB_PATHWAY	RB Tumor Suppressor/Checkpoint Signaling in response to DNA damage	128	0.0105361	1	0.108571	4.78069	0.836699	4	0.000497739	0.00237954	232	0.0202093	1	0.114897	3.57701	1.11825	4	12	0.00195982	0.333333	unnamed,unnamed,unnamed,unnamed	Atm,Cdk4,Mapk14,Ywhah
MSigDB Pathway	REACTOME_MEIOTIC_RECOMBINATION	Genes involved in Meiotic Recombination	129	0.0106846	1	0.109248	2.9615	2.36367	7	0.00140611	0.00416419	902	0.587283	1	0.858787	0.975547	6.1504	6	66	0.00293974	0.0909091	unnamed,unnamed,unnamed,unnamed,unnamed,unnamed,unnamed	Atm,Brca1,Cdk4,H3f3b,Mlh1,Mnd1
MSigDB Pathway	REACTOME_METABOLISM_OF_LIPIDS_AND_LIPOPROTEINS	Genes involved in Metabolism of lipids and lipoproteins	130	0.0108243	1	0.109826	1.3221	55.9717	74	0.0332966	0.0440214	67	0.000676074	0.891742	0.0133096	1.50569	41.8413	63	449	0.0308672	0.140312	unnamed,unnamed,unnamed,unnamed,unnamed,unnamed,unnamed,unnamed,unnamed,unnamed,unnamed,unnamed,unnamed,unnamed,unnamed,unnamed,unnamed,unnamed,unnamed,unnamed,unnamed,unnamed,unnamed,unnamed,unnamed,unnamed,unnamed,unnamed,unnamed,unnamed,unnamed,unnamed,unnamed,unnamed,unnamed,unnamed,unnamed,unnamed,unnamed,unnamed,unnamed,unnamed,unnamed,unnamed,unnamed,unnamed,unnamed,unnamed,unnamed,unnamed…	Abhd5,Acaca,Acsl1,Akr1d1,Alas1,Amacr,Apoa1,Arf1,Arntl,Cept1,Chka,Cpt1a,Crat,Ctgf,Dgat1,Etnk1,Etnk2,Gc,Gpd2,Hmgcs2,Lpin2,Med13l,Med14,Med18,Med20,Med22,Med26,Med31,Mtmr2,Mtmr4,Mtmr7,Ncoa2,Ncor2,Neu2,Nfyb,Nr1d1,Osbp,Oxct1,P4hb,Pcca,Pccb,Pik3ca,Pik3r1,Pitpnb,Pla2g6,Pnpla8,Pomc,Ppara,Ppp1cb,Prkaca,Pten,Rxra,Sacm1l,Scp2,Sin3a,Sphk2,Srd5a1,Srebf1,Tbl1xr1,Txnrd1,Ugcg,Vapa,Yap1
MSigDB Pathway	REACTOME_REGULATION_OF_IFNG_SIGNALING	Genes involved in Regulation of IFNG signaling	131	0.0113185	1	0.113963	3.26662	1.83676	6	0.00109266	0.0035693	65	0.000626378	0.826192	0.0127107	4.95278	1.21144	6	13	0.00293974	0.461539	unnamed,unnamed,unnamed,unnamed,unnamed,unnamed	Jak1,Pias1,Ptpn1,Ptpn2,Socs1,Stat1
MSigDB Pathway	REACTOME_PROTEIN_FOLDING	Genes involved in Protein folding	132	0.0114883	1	0.114796	2.50342	3.59509	9	0.00213866	0.00535396	273	0.0312855	1	0.151156	2.01207	4.47302	9	48	0.0044096	0.1875	unnamed,unnamed,unnamed,unnamed,unnamed,unnamed,unnamed,unnamed,unnamed	Cct3,Cct5,Fbxl3,Fbxo4,Fbxw2,Fbxw7,Lonp2,Pfdn2,Tbcb
MSigDB Pathway	BIOCARTA_EGFR_SMRTE_PATHWAY	Map Kinase Inactivation of SMRT Corepressor	133	0.0116449	1	0.115486	2.91099	2.40468	7	0.00143051	0.00416419	97	0.00199835	1	0.0271734	4.87773	1.02507	5	11	0.00244978	0.454545	unnamed,unnamed,unnamed,unnamed,unnamed,unnamed,unnamed	Mapk14,Ncor2,Rara,Rxra,Thra
MSigDB Pathway	REACTOME_CYTOSOLIC_TRNA_AMINOACYLATION	Genes involved in Cytosolic tRNA aminoacylation	134	0.0116916	1	0.115084	3.24308	1.85009	6	0.00110059	0.0035693	208	0.0163771	1	0.103853	2.7994	2.14332	6	23	0.00293974	0.26087	unnamed,unnamed,unnamed,unnamed,unnamed,unnamed	Eprs,Mars,Ppa1,Tars,Vars,Wars
MSigDB Pathway	PID_NFKAPPABATYPICALPATHWAY	Atypical NF-kappaB pathway	135	0.0124437	1	0.121579	2.87241	2.43698	7	0.00144972	0.00416419	114	0.00325901	1	0.0377074	3.78742	1.58419	6	17	0.00293974	0.352941	unnamed,unnamed,unnamed,unnamed,unnamed,unnamed,unnamed	Arrb2,Bcl3,Mapk14,Nfkbia,Pik3ca,Pik3r1
MSigDB Pathway	REACTOME_PRE_NOTCH_PROCESSING_IN_GOLGI	Genes involved in Pre-NOTCH Processing in Golgi	136	0.0125922	1	0.122126	3.18965	1.88109	6	0.00111903	0.0035693	102	0.00228755	1	0.0295811	4.02413	1.491	6	16	0.00293974	0.375	unnamed,unnamed,unnamed,unnamed,unnamed,unnamed	Atp2a2,B4galt1,Notch3,Rab6a,Sel1l,Tmed2
MSigDB Pathway	REACTOME_DOWNREGULATION_OF_SMAD2_3_SMAD4_TRANSCRIPTIONAL_ACTIVITY	Genes involved in Downregulation of SMAD2/3:SMAD4 transcriptional activity	137	0.0131654	1	0.126753	2.61453	3.05982	8	0.00182024	0.00475907	78	0.0011107	1	0.0187822	3.95353	1.77057	7	19	0.00342969	0.368421	unnamed,unnamed,unnamed,unnamed,unnamed,unnamed,unnamed,unnamed	Ncor2,Ppm1a,Skil,Smad3,Tgif1,Uba52,Usp9x
MSigDB Pathway	BIOCARTA_RACCYCD_PATHWAY	Influence of Ras and Rho proteins on G1 to S Transition	138	0.0134608	1	0.128658	2.60381	3.07242	8	0.00182773	0.00475907	242	0.0244854	1	0.133456	2.57544	2.3297	6	25	0.00293974	0.24	unnamed,unnamed,unnamed,unnamed,unnamed,unnamed,unnamed,unnamed	Cdk4,Cdkn1b,Nfkbia,Pik3ca,Pik3r1,Rac1
MSigDB Pathway	REACTOME_REGULATORY_RNA_PATHWAYS	Genes involved in Regulatory RNA pathways	139	0.013569	1	0.128759	3.61414	1.38346	5	0.000822996	0.00297442	680	0.310848	1	0.602954	1.533	1.95694	3	21	0.00146987	0.142857	unnamed,unnamed,unnamed,unnamed,unnamed	Polr2e,Polr2i,Xpo5
MSigDB Pathway	SA_REG_CASCADE_OF_CYCLIN_EXPR	Expression of cyclins regulates progression through the cell cycle by activating cyclin-dependent kinases.	140	0.0138834	1	0.130802	4.40006	0.909078	4	0.000540796	0.00237954	705	0.345097	1	0.645649	1.65092	1.21144	2	13	0.000979912	0.153846	unnamed,unnamed,unnamed,unnamed	Cdk4,Cdkn1b
MSigDB Pathway	REACTOME_PEPTIDE_HORMONE_BIOSYNTHESIS	Genes involved in Peptide hormone biosynthesis	141	0.0140728	1	0.131645	2.80171	2.49848	7	0.00148631	0.00416419	97	0.00199835	1	0.0271734	4.87773	1.02507	5	11	0.00244978	0.454545	unnamed,unnamed,unnamed,unnamed,unnamed,unnamed,unnamed	Inhba,Inhbb,Inhbe,Pcsk1,Pomc
MSigDB Pathway	REACTOME_SCFSKP2_MEDIATED_DEGRADATION_OF_P27_P21	Genes involved in SCF(Skp2)-mediated degradation of p27/p21	142	0.0142291	1	0.13217	2.41362	3.72884	9	0.00221823	0.00535396	568	0.207137	1	0.48101	1.44456	4.84577	7	52	0.00342969	0.134615	unnamed,unnamed,unnamed,unnamed,unnamed,unnamed,unnamed,unnamed,unnamed	Cdkn1b,Cks1b,Psmb2,Psmc4,Psmd12,Skp2,Uba52
MSigDB Pathway	REACTOME_ASSOCIATION_OF_TRIC_CCT_WITH_TARGET_PROTEINS_DURING_BIOSYNTHESIS	Genes involved in Association of TriC/CCT with target proteins during biosynthesis	143	0.0144695	1	0.133464	2.78587	2.51268	7	0.00149475	0.00416419	156	0.00812418	1	0.068691	2.88912	2.42288	7	26	0.00342969	0.269231	unnamed,unnamed,unnamed,unnamed,unnamed,unnamed,unnamed	Cct3,Cct5,Fbxl3,Fbxo4,Fbxw2,Fbxw7,Lonp2
MSigDB Pathway	KEGG_GLYCOLYSIS_GLUCONEOGENESIS	Glycolysis / Gluconeogenesis	144	0.0150748	1	0.138081	2.26509	4.41483	10	0.00262631	0.00594884	335	0.054642	1	0.215143	1.82225	4.93895	9	53	0.0044096	0.169811	unnamed,unnamed,unnamed,unnamed,unnamed,unnamed,unnamed,unnamed,unnamed,unnamed	Akr1a1,Aldh9a1,Aldob,Eno3,G6pc,Ldha,Pfkp,Pgam1,Pgm2
MSigDB Pathway	REACTOME_ANTIGEN_PROCESSING_UBIQUITINATION_PROTEASOME_DEGRADATION	Genes involved in Antigen processing: Ubiquitination &amp; Proteasome degradation	145	0.0153146	1	0.13931	1.49715	22.7098	34	0.0135097	0.0202261	107	0.0028734	1	0.0354207	1.68011	18.4512	31	198	0.0151886	0.156566	unnamed,unnamed,unnamed,unnamed,unnamed,unnamed,unnamed,unnamed,unnamed,unnamed,unnamed,unnamed,unnamed,unnamed,unnamed,unnamed,unnamed,unnamed,unnamed,unnamed,unnamed,unnamed,unnamed,unnamed,unnamed,unnamed,unnamed,unnamed,unnamed,unnamed,unnamed,unnamed,unnamed,unnamed	Anapc11,Anapc4,Arih2,Asb2,Cdc34,Fbxo4,Fbxw11,Fbxw7,Herc2,Lnpep,Lrsam1,Pja2,Psmb2,Psmc4,Psmd12,Skp2,Socs1,Spsb4,Stub1,Tpp2,Uba5,Uba52,Ube2g1,Ube2g2,Ube2j1,Ube2j2,Ube2k,Ube2q1,Ube3a,Ube3c,Ube4a
MSigDB Pathway	REACTOME_MEIOSIS	Genes involved in Meiosis	146	0.0155054	1	0.14008	2.15574	5.10266	11	0.00303549	0.00654372	856	0.517517	1	0.797435	1.02744	8.75966	9	94	0.0044096	0.0957447	unnamed,unnamed,unnamed,unnamed,unnamed,unnamed,unnamed,unnamed,unnamed,unnamed,unnamed	Atm,Brca1,Cdk4,H3f3b,Lmnb1,Mlh1,Mnd1,Rad21,Stag1
MSigDB Pathway	PID_PI3KCIAKTPATHWAY	Class I PI3K signaling events mediated by Akt	147	0.0167154	1	0.149984	2.22736	4.48961	10	0.0026708	0.00594884	191	0.0134255	1	0.0927129	2.4528	3.26157	8	35	0.00391965	0.228571	unnamed,unnamed,unnamed,unnamed,unnamed,unnamed,unnamed,unnamed,unnamed,unnamed	Bcl2l1,Casp9,Cdkn1b,Foxo1,Foxo3,Map3k5,Prkaca,Ywhah
MSigDB Pathway	REACTOME_TRANSPORT_TO_THE_GOLGI_AND_SUBSEQUENT_MODIFICATION	Genes involved in Transport to the Golgi and subsequent modification	148	0.0168196	1	0.149899	1.92676	7.26609	14	0.00432248	0.00832838	56	0.000457143	0.602972	0.0107674	3.35344	2.98201	10	32	0.00489956	0.3125	unnamed,unnamed,unnamed,unnamed,unnamed,unnamed,unnamed,unnamed,unnamed,unnamed,unnamed,unnamed,unnamed,unnamed	B4galt1,Lman1,Mcfd2,Mgat1,Mgat2,Preb,Sec23a,Sec24c,Sec24d,Sec31a
MSigDB Pathway	REACTOME_RNA_POL_I_TRANSCRIPTION_TERMINATION	Genes involved in RNA Polymerase I Transcription Termination	149	0.0170636	1	0.151053	4.13159	0.96815	4	0.000575937	0.00237954	422	0.109447	1	0.342087	2.1462	1.86376	4	20	0.00195982	0.2	unnamed,unnamed,unnamed,unnamed	Gtf2h1,Gtf2h3,Polr1d,Taf1a
MSigDB Pathway	REACTOME_NEF_MEDIATES_DOWN_MODULATION_OF_CELL_SURFACE_RECEPTORS_BY_RECRUITING_THEM_TO_CLATHRIN_ADAPTERS	Genes involved in Nef-mediates down modulation of cell surface receptors by recruiting them to clathrin adapters	150	0.0171711	1	0.150991	3.40024	1.47048	5	0.000874767	0.00297442	252	0.0268153	1	0.140355	2.82395	1.77057	5	19	0.00244978	0.263158	unnamed,unnamed,unnamed,unnamed,unnamed	Ap1b1,Ap1g1,Ap2a2,Arf1,Cd28
MSigDB Pathway	REACTOME_GROWTH_HORMONE_RECEPTOR_SIGNALING	Genes involved in Growth hormone receptor signaling	151	0.0173011	1	0.151127	2.68535	2.60674	7	0.00155071	0.00416419	101	0.00217054	1	0.028346	3.57701	1.95694	7	21	0.00342969	0.333333	unnamed,unnamed,unnamed,unnamed,unnamed,unnamed,unnamed	Cish,Ghr,Irs2,Ptpn1,Socs1,Socs2,Stat1
MSigDB Pathway	REACTOME_METABOLISM_OF_AMINO_ACIDS_AND_DERIVATIVES	Genes involved in Metabolism of amino acids and derivatives	152	0.0173369	1	0.150443	1.47346	23.7536	35	0.0141306	0.0208209	66	0.000664561	0.876557	0.0132812	1.81689	17.6125	32	189	0.0156786	0.169312	unnamed,unnamed,unnamed,unnamed,unnamed,unnamed,unnamed,unnamed,unnamed,unnamed,unnamed,unnamed,unnamed,unnamed,unnamed,unnamed,unnamed,unnamed,unnamed,unnamed,unnamed,unnamed,unnamed,unnamed,unnamed,unnamed,unnamed,unnamed,unnamed,unnamed,unnamed,unnamed,unnamed,unnamed,unnamed	Acadsb,Agmat,Agxt,Aldh4a1,Aldh9a1,Amdhd1,Ass1,Auh,Azin1,Bcat2,Bckdha,Cbs,Csad,Dio3,Enoph1,Gamt,Gclc,Gclm,Glud1,Grhpr,Haao,Hal,Inhba,Inhbb,Inhbe,Odc1,Pcsk1,Pomc,Psmb2,Psmc4,Psmd12,Slc25a15
MSigDB Pathway	REACTOME_ACTIVATION_OF_THE_MRNA_UPON_BINDING_OF_THE_CAP_BINDING_COMPLEX_AND_EIFS_AND_SUBSEQUENT_BINDING_TO_43S	Genes involved in Activation of the mRNA upon binding of the cap-binding complex and eIFs, and subsequent binding to 43S	153	0.0173505	1	0.149578	2.11886	5.19147	11	0.00308832	0.00654372	154	0.00750893	1	0.0643135	2.27002	4.84577	11	52	0.00538952	0.211538	unnamed,unnamed,unnamed,unnamed,unnamed,unnamed,unnamed,unnamed,unnamed,unnamed,unnamed	Eif2s2,Eif3a,Eif3d,Eif3e,Eif4a2,Eif4b,Eif4ebp1,Eif4g1,Fau,Pabpc1,Rps20
MSigDB Pathway	REACTOME_RORA_ACTIVATES_CIRCADIAN_EXPRESSION	Genes involved in RORA Activates Circadian Expression	154	0.0182251	1	0.156097	1.96142	6.62784	13	0.0039428	0.00773349	70	0.000764709	1	0.0144093	3.73253	2.14332	8	23	0.00391965	0.347826	unnamed,unnamed,unnamed,unnamed,unnamed,unnamed,unnamed,unnamed,unnamed,unnamed,unnamed,unnamed,unnamed	Arntl,Cpt1a,Ncoa2,Nr1d1,Ppara,Rxra,Srebf1,Tbl1xr1
MSigDB Pathway	REACTOME_TRNA_AMINOACYLATION	Genes involved in tRNA Aminoacylation	155	0.0200746	1	0.170828	2.41464	3.31313	8	0.00197093	0.00475907	265	0.0290196	1	0.144441	2.1462	3.72751	8	40	0.00391965	0.2	unnamed,unnamed,unnamed,unnamed,unnamed,unnamed,unnamed,unnamed	Ears2,Eprs,Mars,Ppa1,Ppa2,Tars,Vars,Wars
MSigDB Pathway	REACTOME_SIGNALING_BY_TGF_BETA_RECEPTOR_COMPLEX	Genes involved in Signaling by TGF-beta Receptor Complex	156	0.021113	1	0.178513	1.78414	8.96791	16	0.00533487	0.00951814	49	0.00030747	0.405554	0.0082766	2.68275	5.59127	15	60	0.00734934	0.25	unnamed,unnamed,unnamed,unnamed,unnamed,unnamed,unnamed,unnamed,unnamed,unnamed,unnamed,unnamed,unnamed,unnamed,unnamed,unnamed	Mtmr4,Myc,Ncor2,Pard3,Ppm1a,Ppp1cb,Skil,Smad3,Smad7,Stub1,Tgfbr1,Tgif1,Uba52,Uchl5,Usp9x
MSigDB Pathway	PID_HNF3APATHWAY	FOXA1 transcription factor network	157	0.0213741	1	0.179569	1.74655	9.7335	17	0.0057903	0.010113	57	0.000501923	0.662037	0.0116147	3.10635	3.54114	11	38	0.00538952	0.289474	unnamed,unnamed,unnamed,unnamed,unnamed,unnamed,unnamed,unnamed,unnamed,unnamed,unnamed,unnamed,unnamed,unnamed,unnamed,unnamed,unnamed	Ap1b1,Atp5j,Brca1,Cdkn1b,Cebpb,Col18a1,Jun,Nfia,Nfib,Nfic,Xbp1
MSigDB Pathway	REACTOME_RESOLUTION_OF_AP_SITES_VIA_THE_MULTIPLE_NUCLEOTIDE_PATCH_REPLACEMENT_PATHWAY	Genes involved in Resolution of AP sites via the multiple-nucleotide patch replacement pathway	158	0.0220211	1	0.183834	5.09317	0.589024	3	0.000350401	0.00178465	561	0.206889	1	0.48643	1.89371	1.58419	3	17	0.00146987	0.176471	unnamed,unnamed,unnamed	Fen1,Pold2,Tdg
MSigDB Pathway	REACTOME_METABOLISM_OF_PORPHYRINS	Genes involved in Metabolism of porphyrins	159	0.0222459	1	0.184543	5.0731	0.591355	3	0.000351788	0.00178465	738	0.380012	1	0.679182	1.533	1.30463	2	14	0.000979912	0.142857	unnamed,unnamed,unnamed	Alas1,Fech
MSigDB Pathway	REACTOME_TRAF3_DEPENDENT_IRF_ACTIVATION_PATHWAY	Genes involved in TRAF3-dependent IRF activation pathway	160	0.0227263	1	0.18735	3.7799	1.05823	4	0.000629524	0.00237954	738	0.380012	1	0.679182	1.533	1.30463	2	14	0.000979912	0.142857	unnamed,unnamed,unnamed,unnamed	Ddx58,Ikbke
MSigDB Pathway	PID_CMYB_PATHWAY	C-MYB transcription factor network	161	0.0231888	1	0.189975	1.52438	17.7122	27	0.0105367	0.0160619	63	0.000609695	0.804188	0.0127649	2.36918	7.17546	17	77	0.00832925	0.220779	unnamed,unnamed,unnamed,unnamed,unnamed,unnamed,unnamed,unnamed,unnamed,unnamed,unnamed,unnamed,unnamed,unnamed,unnamed,unnamed,unnamed,unnamed,unnamed,unnamed,unnamed,unnamed,unnamed,unnamed,unnamed,unnamed,unnamed	Cbx4,Cdkn1b,Cebpa,Cebpb,Clta,Col1a2,Copa,Hes1,Lect2,Myc,Pim1,Sin3a,Smarca2,Snd1,Tab1,Tab2,Zfpm1
MSigDB Pathway	PID_P38ALPHABETADOWNSTREAMPATHWAY	Signaling mediated by p38-alpha and p38-beta	162	0.0233542	1	0.190149	1.89374	6.86472	13	0.00408371	0.00773349	53	0.000389085	0.513204	0.00968308	3.1903	3.44795	11	37	0.00538952	0.297297	unnamed,unnamed,unnamed,unnamed,unnamed,unnamed,unnamed,unnamed,unnamed,unnamed,unnamed,unnamed,unnamed	Atf6,Cebpb,Ddit3,Eif4ebp1,Elk4,Jun,Krt8,Mapk14,Mapkapk5,Mef2a,Rab5a
MSigDB Pathway	PID_HNF3BPATHWAY	FOXA2 and FOXA3 transcription factor networks	163	0.0239468	1	0.193778	2.01436	5.46078	11	0.00324853	0.00654372	138	0.00527915	1	0.050458	2.49559	4.00708	10	43	0.00489956	0.232558	unnamed,unnamed,unnamed,unnamed,unnamed,unnamed,unnamed,unnamed,unnamed,unnamed,unnamed	Alas1,Aldob,Apoa1,Cebpa,Cebpb,Cpt1a,G6pc,Hnf4a,Nr3c1,Tfrc
MSigDB Pathway	REACTOME_MITOCHONDRIAL_PROTEIN_IMPORT	Genes involved in Mitochondrial Protein Import	164	0.0239995	1	0.19302	2.33243	3.4299	8	0.00204039	0.00475907	625	0.254897	1	0.537936	1.3997	4.28664	6	46	0.00293974	0.130435	unnamed,unnamed,unnamed,unnamed,unnamed,unnamed,unnamed,unnamed	Aco2,Hspa9,Hspd1,Slc25a13,Tomm20,Vdac1
MSigDB Pathway	KEGG_VALINE_LEUCINE_AND_ISOLEUCINE_DEGRADATION	Valine, leucine and isoleucine degradation	165	0.0241654	1	0.193177	2.09479	4.77375	10	0.00283983	0.00594884	125	0.00441285	1	0.0465644	2.555	3.91389	10	42	0.00489956	0.238095	unnamed,unnamed,unnamed,unnamed,unnamed,unnamed,unnamed,unnamed,unnamed,unnamed	Acaa2,Acadsb,Aldh9a1,Auh,Bcat2,Bckdha,Hmgcs2,Oxct1,Pcca,Pccb
MSigDB Pathway	REACTOME_SMOOTH_MUSCLE_CONTRACTION	Genes involved in Smooth Muscle Contraction	166	0.0241658	1	0.192016	2.50301	2.79663	7	0.00166367	0.00416419	118	0.00387755	1	0.0433431	3.26596	2.14332	7	23	0.00342969	0.304348	unnamed,unnamed,unnamed,unnamed,unnamed,unnamed,unnamed	Calm1,Calm3,Myl6,Myl6b,Myl9,Tln1,Tpm4
MSigDB Pathway	REACTOME_P53_DEPENDENT_G1_DNA_DAMAGE_RESPONSE	Genes involved in p53-Dependent G1 DNA Damage Response	167	0.0241994	1	0.191132	2.32865	3.43547	8	0.00204371	0.00475907	724	0.355447	1	0.647561	1.23819	4.84577	6	52	0.00293974	0.115385	unnamed,unnamed,unnamed,unnamed,unnamed,unnamed,unnamed,unnamed	Atm,Cdkn1b,Psmb2,Psmc4,Psmd12,Uba52
MSigDB Pathway	BIOCARTA_HIF_PATHWAY	Hypoxia-Inducible Factor in the Cardiovascular System	168	0.0246169	1	0.193272	2.73267	2.19566	6	0.00130616	0.0035693	315	0.0445311	1	0.186465	2.8616	1.39782	4	15	0.00195982	0.266667	unnamed,unnamed,unnamed,unnamed,unnamed,unnamed	Asph,Jun,Ldha,P4hb
MSigDB Pathway	KEGG_NUCLEOTIDE_EXCISION_REPAIR	Nucleotide excision repair	169	0.0246509	1	0.192394	2.49239	2.80855	7	0.00167076	0.00416419	417	0.100854	1	0.31901	1.74691	4.00708	7	43	0.00342969	0.162791	unnamed,unnamed,unnamed,unnamed,unnamed,unnamed,unnamed	Cul4a,Gtf2h1,Gtf2h3,Pold2,Pole3,Rad23b,Xpc
MSigDB Pathway	REACTOME_ENDOSOMAL_VACUOLAR_PATHWAY	Genes involved in Endosomal/Vacuolar pathway	170	0.0250498	1	0.194357	8.24654	0.242526	2	0.000144275	0.00118977	622	0.254331	1	0.53933	3.57701	0.279564	1	3	0.000489956	0.333333	unnamed,unnamed	Lnpep
MSigDB Pathway	KEGG_CYTOSOLIC_DNA_SENSING_PATHWAY	Cytosolic DNA-sensing pathway	171	0.0255997	1	0.197462	2.47226	2.83141	7	0.00168436	0.00416419	834	0.485719	1	0.768182	1.095	4.5662	5	49	0.00244978	0.102041	unnamed,unnamed,unnamed,unnamed,unnamed,unnamed,unnamed	Ddx58,Ikbke,Nfkbia,Polr1d,Polr3k
MSigDB Pathway	PID_IL5_PATHWAY	IL5-mediated signaling events	172	0.0260996	1	0.200147	2.46199	2.84323	7	0.00169139	0.00416419	294	0.0351806	1	0.157834	3.066	1.30463	4	14	0.00195982	0.285714	unnamed,unnamed,unnamed,unnamed,unnamed,unnamed,unnamed	Cish,Pik3ca,Pik3r1,Pim1
MSigDB Pathway	REACTOME_METABOLISM_OF_NON_CODING_RNA	Genes involved in Metabolism of non-coding RNA	173	0.0262544	1	0.200171	2.29161	3.491	8	0.00207674	0.00475907	462	0.132234	1	0.377525	1.63298	4.28664	7	46	0.00342969	0.152174	unnamed,unnamed,unnamed,unnamed,unnamed,unnamed,unnamed,unnamed	Gemin2,Ncbp1,Ncbp2,Nup214,Ranbp2,Seh1l,Tpr
MSigDB Pathway	PID_MTOR_4PATHWAY	mTOR signaling pathway	174	0.0262948	1	0.199327	1.81346	7.72004	14	0.00459253	0.00832838	117	0.00356313	1	0.040169	2.20933	6.33677	14	68	0.00685938	0.205882	unnamed,unnamed,unnamed,unnamed,unnamed,unnamed,unnamed,unnamed,unnamed,unnamed,unnamed,unnamed,unnamed,unnamed	Atg13,Bnip3,Eef2,Eif4b,Eif4ebp1,Fbxw11,Pml,Rac1,Rb1cc1,Rps6ka1,Srebf1,Ulk2,Ywhah,Yy1
MSigDB Pathway	REACTOME_PI3K_AKT_ACTIVATION	Genes involved in PI3K/AKT activation	175	0.0277497	1	0.209154	1.9671	5.59198	11	0.00332658	0.00654372	134	0.00480851	1	0.0473316	2.68275	3.35476	9	36	0.0044096	0.25	unnamed,unnamed,unnamed,unnamed,unnamed,unnamed,unnamed,unnamed,unnamed,unnamed,unnamed	Casp9,Cdkn1b,Foxo1,Foxo3,Irs2,Pik3ca,Pik3r1,Pten,Them4
MSigDB Pathway	REACTOME_PIP3_ACTIVATES_AKT_SIGNALING	Genes involved in PIP3 activates AKT signaling	176	0.0279851	1	0.209729	2.26278	3.53547	8	0.00210319	0.00475907	290	0.0349056	1	0.15876	2.38467	2.51607	6	27	0.00293974	0.222222	unnamed,unnamed,unnamed,unnamed,unnamed,unnamed,unnamed,unnamed	Casp9,Cdkn1b,Foxo1,Foxo3,Pten,Them4
MSigDB Pathway	PID_IL2_PI3KPATHWAY	IL2 signaling events mediated by PI3K	177	0.0286275	1	0.213331	1.95716	5.62039	11	0.00334348	0.00654372	44	0.000169153	0.223113	0.00507075	3.4718	3.16839	11	34	0.00538952	0.323529	unnamed,unnamed,unnamed,unnamed,unnamed,unnamed,unnamed,unnamed,unnamed,unnamed,unnamed	Bcl2l1,Eif3a,Foxo3,Jak1,Myc,Pik3ca,Pik3r1,Rac1,Shc1,Sos1,Ugcg
MSigDB Pathway	PID_AR_TF_PATHWAY	Regulation of Androgen receptor activity	178	0.0290268	1	0.215092	1.7132	9.33928	16	0.00555578	0.00951814	43	0.000167604	0.22107	0.00514117	2.94577	4.75258	14	51	0.00685938	0.27451	unnamed,unnamed,unnamed,unnamed,unnamed,unnamed,unnamed,unnamed,unnamed,unnamed,unnamed,unnamed,unnamed,unnamed,unnamed,unnamed	Cebpa,Foxo1,Gnb2l1,Jun,Mapk14,Ncoa2,Nr2c1,Nr3c1,Pde9a,Rxra,Rxrb,Sirt1,Smarca2,Trim24
MSigDB Pathway	REACTOME_RIG_I_MDA5_MEDIATED_INDUCTION_OF_IFN_ALPHA_BETA_PATHWAYS	Genes involved in RIG-I/MDA5 mediated induction of IFN-alpha/beta pathways	179	0.0291304	1	0.214654	1.9516	5.63639	11	0.003353	0.00654372	458	0.128935	1	0.371323	1.533	5.87083	9	63	0.0044096	0.142857	unnamed,unnamed,unnamed,unnamed,unnamed,unnamed,unnamed,unnamed,unnamed,unnamed,unnamed	Atg12,Atg5,Ddx58,Hmgb1,Ikbke,Isg15,Nfkbia,Uba52,Ube2k
MSigDB Pathway	BIOCARTA_G2_PATHWAY	Cell Cycle: G2/M Checkpoint	180	0.0296876	1	0.217544	2.6127	2.29648	6	0.00136614	0.0035693	208	0.0163771	1	0.103853	2.7994	2.14332	6	23	0.00293974	0.26087	unnamed,unnamed,unnamed,unnamed,unnamed,unnamed	Atm,Brca1,Cdc34,Gadd45a,Rps6ka1,Ywhah
MSigDB Pathway	REACTOME_GENERIC_TRANSCRIPTION_PATHWAY	Genes involved in Generic Transcription Pathway	181	0.029715	1	0.216541	1.38999	27.3384	38	0.0162632	0.0226056	19	1.96425e-06	0.00259085	0.00013636	2.41826	13.2327	32	142	0.0156786	0.225352	unnamed,unnamed,unnamed,unnamed,unnamed,unnamed,unnamed,unnamed,unnamed,unnamed,unnamed,unnamed,unnamed,unnamed,unnamed,unnamed,unnamed,unnamed,unnamed,unnamed,unnamed,unnamed,unnamed,unnamed,unnamed,unnamed,unnamed,unnamed,unnamed,unnamed,unnamed,unnamed,unnamed,unnamed,unnamed,unnamed,unnamed,unnamed	Ctgf,Hnf4a,Med14,Med20,Med26,Med31,Myc,Ncoa2,Ncor2,Notch3,Nr0b2,Nr1d1,Nr1d2,Nr2e3,Nr3c1,Nr3c2,Nrbf2,Ppara,Ppm1a,Rara,Rbpj,Rxra,Rxrb,Skil,Smad3,Smad7,Tbl1xr1,Tgif1,Thra,Uba52,Usp9x,Yap1
MSigDB Pathway	REACTOME_RNA_POL_I_TRANSCRIPTION_INITIATION	Genes involved in RNA Polymerase I Transcription Initiation	182	0.0303304	1	0.219812	3.44904	1.15974	4	0.000689912	0.00237954	501	0.161087	1	0.4241	1.86626	2.14332	4	23	0.00195982	0.173913	unnamed,unnamed,unnamed,unnamed	Gtf2h1,Gtf2h3,Polr1d,Taf1a
MSigDB Pathway	REACTOME_INTERFERON_ALPHA_BETA_SIGNALING	Genes involved in Interferon alpha/beta signaling	183	0.0303536	1	0.218778	2.38256	2.93802	7	0.00174778	0.00416419	484	0.155529	1	0.423849	1.56494	4.47302	7	48	0.00342969	0.145833	unnamed,unnamed,unnamed,unnamed,unnamed,unnamed,unnamed	Ifnar1,Isg15,Isg20,Jak1,Ptpn1,Socs1,Stat1
MSigDB Pathway	REACTOME_DESTABILIZATION_OF_MRNA_BY_KSRP	Genes involved in Destabilization of mRNA by KSRP	184	0.0304893	1	0.218562	3.44325	1.16169	4	0.000691072	0.00237954	523	0.182197	1	0.459498	2.01207	1.491	3	16	0.00146987	0.1875	unnamed,unnamed,unnamed,unnamed	Exosc5,Mapk14,Parn
MSigDB Pathway	PID_RETINOIC_ACID_PATHWAY	Retinoic acid receptors-mediated signaling	185	0.0312294	1	0.222657	2.09655	4.29276	9	0.00255369	0.00535396	221	0.0181198	1	0.108145	2.5039	2.79563	7	30	0.00342969	0.233333	unnamed,unnamed,unnamed,unnamed,unnamed,unnamed,unnamed,unnamed,unnamed	Mapk14,Ncoa2,Ncor2,Prkaca,Rara,Rxra,Rxrb
MSigDB Pathway	REACTOME_ERKS_ARE_INACTIVATED	Genes involved in ERKs are inactivated	186	0.0317911	1	0.225443	3.39722	1.17743	4	0.000700436	0.00237954	403	0.0940065	1	0.307679	2.68275	1.11825	3	12	0.00146987	0.25	unnamed,unnamed,unnamed,unnamed	Dusp6,Ppp2ca,Ppp2r1b
MSigDB Pathway	KEGG_GALACTOSE_METABOLISM	Galactose metabolism	187	0.0326542	1	0.230326	2.55289	2.35028	6	0.00139814	0.0035693	387	0.0772264	1	0.263208	2.1462	2.3297	5	25	0.00244978	0.2	unnamed,unnamed,unnamed,unnamed,unnamed,unnamed	B4galt1,G6pc,Gale,Pfkp,Pgm2
MSigDB Pathway	REACTOME_DOWNREGULATION_OF_TGF_BETA_RECEPTOR_SIGNALING	Genes involved in Downregulation of TGF-beta receptor signaling	188	0.0329208	1	0.230971	2.19018	3.65267	8	0.00217292	0.00475907	52	0.000375954	0.495883	0.00953621	4.088	1.95694	8	21	0.00391965	0.380952	unnamed,unnamed,unnamed,unnamed,unnamed,unnamed,unnamed,unnamed	Mtmr4,Ppp1cb,Smad3,Smad7,Stub1,Tgfbr1,Uba52,Uchl5
MSigDB Pathway	REACTOME_PEPTIDE_CHAIN_ELONGATION	Genes involved in Peptide chain elongation	189	0.0332436	1	0.232002	1.9096	5.76037	11	0.00342675	0.00654372	460	0.130905	1	0.375356	1.4573	7.54821	11	81	0.00538952	0.135802	unnamed,unnamed,unnamed,unnamed,unnamed,unnamed,unnamed,unnamed,unnamed,unnamed,unnamed	Eef1a1,Eef2,Fau,Rpl10,Rpl12,Rpl34,Rpl7a,Rplp1,Rplp2,Rps20,Uba52
MSigDB Pathway	REACTOME_GLUCOSE_TRANSPORT	Genes involved in Glucose transport	190	0.0342511	1	0.237774	2.17262	3.68219	8	0.00219047	0.00475907	346	0.0588219	1	0.224237	1.97677	3.54114	7	38	0.00342969	0.18421	unnamed,unnamed,unnamed,unnamed,unnamed,unnamed,unnamed,unnamed	G6pc,G6pc3,Nup214,Ranbp2,Seh1l,Slc37a4,Tpr
MSigDB Pathway	REACTOME_GLYCOPROTEIN_HORMONES	Genes involved in Glycoprotein hormones	191	0.0354408	1	0.244745	2.79688	1.78771	5	0.00106348	0.00297442	310	0.0442304	1	0.188193	3.57701	0.838691	3	9	0.00146987	0.333333	unnamed,unnamed,unnamed,unnamed,unnamed	Inhba,Inhbb,Inhbe
MSigDB Pathway	BIOCARTA_ATRBRCA_PATHWAY	Role of BRCA1, BRCA2 and ATR in Cancer Susceptibility	192	0.0361828	1	0.248568	3.25755	1.22792	4	0.000730468	0.00237954	653	0.284405	1	0.574471	1.60965	1.86376	3	20	0.00146987	0.15	unnamed,unnamed,unnamed,unnamed	Atm,Brca1,Rad17
MSigDB Pathway	BIOCARTA_RNA_PATHWAY	Double Stranded RNA Induced Gene Expression	193	0.0372131	1	0.254321	4.13818	0.724957	3	0.000431265	0.00178465	310	0.0442304	1	0.188193	3.57701	0.838691	3	9	0.00146987	0.333333	unnamed,unnamed,unnamed	Dnajc3,Eif2s2,Nfkbia
MSigDB Pathway	REACTOME_GAB1_SIGNALOSOME	Genes involved in GAB1 signalosome	194	0.0378954	1	0.25765	1.86816	5.88813	11	0.00350276	0.00654372	134	0.00480851	1	0.0473316	2.68275	3.35476	9	36	0.0044096	0.25	unnamed,unnamed,unnamed,unnamed,unnamed,unnamed,unnamed,unnamed,unnamed,unnamed,unnamed	Casp9,Cdkn1b,Csk,Foxo1,Foxo3,Pik3ca,Pik3r1,Pten,Them4
MSigDB Pathway	PID_FANCONI_PATHWAY	Fanconi anemia pathway	195	0.0387391	1	0.262035	2.11843	3.77637	8	0.00224651	0.00475907	764	0.410658	1	0.708976	1.19233	4.19345	5	45	0.00244978	0.111111	unnamed,unnamed,unnamed,unnamed,unnamed,unnamed,unnamed,unnamed	Atm,Brca1,Fbxw11,Hes1,Rad17
MSigDB Pathway	REACTOME_SEMA4D_INDUCED_CELL_MIGRATION_AND_GROWTH_CONE_COLLAPSE	Genes involved in Sema4D induced cell migration and growth-cone collapse	196	0.0400992	1	0.269851	2.70161	1.85075	5	0.00110098	0.00297442	357	0.0666782	1	0.246355	2.23563	2.23651	5	24	0.00244978	0.208333	unnamed,unnamed,unnamed,unnamed,unnamed	Myl6,Myl9,Rac1,Rock1,Rock2
MSigDB Pathway	KEGG_NOTCH_SIGNALING_PATHWAY	Notch signaling pathway	197	0.0416552	1	0.2789	1.90405	5.25196	10	0.00312431	0.00594884	462	0.132234	1	0.377525	1.63298	4.28664	7	46	0.00342969	0.152174	unnamed,unnamed,unnamed,unnamed,unnamed,unnamed,unnamed,unnamed,unnamed,unnamed	Ctbp1,Dvl3,Hes1,Ncor2,Ncstn,Notch3,Rbpj
MSigDB Pathway	BIOCARTA_EIF2_PATHWAY	Regulation of eIF2	198	0.0427547	1	0.284816	3.91144	0.76698	3	0.000456264	0.00178465	348	0.0589128	1	0.223293	3.2193	0.931878	3	10	0.00146987	0.3	unnamed,unnamed,unnamed	Eif2ak3,Eif2s2,Eif5
MSigDB Pathway	REACTOME_PROCESSING_OF_INTRONLESS_PRE_MRNAS	Genes involved in Processing of Intronless Pre-mRNAs	199	0.0428798	1	0.284213	3.90678	0.767896	3	0.000456809	0.00178465	467	0.135604	1	0.383	2.2995	1.30463	3	14	0.00146987	0.214286	unnamed,unnamed,unnamed	Cstf3,Ncbp1,Ncbp2
MSigDB Pathway	BIOCARTA_PYK2_PATHWAY	Links between Pyk2 and Map Kinases	200	0.0433513	1	0.285902	2.0694	3.86585	8	0.00229973	0.00475907	169	0.0101028	1	0.0788494	2.78212	2.51607	7	27	0.00342969	0.259259	unnamed,unnamed,unnamed,unnamed,unnamed,unnamed,unnamed,unnamed	Calm1,Calm3,Jun,Mapk14,Rac1,Shc1,Sos1
MSigDB Pathway	REACTOME_SIGNALING_BY_EGFR_IN_CANCER	Genes involved in Signaling by EGFR in Cancer	201	0.0447425	1	0.293609	1.47884	15.5528	23	0.00925209	0.0136823	83	0.001199	1	0.019054	2.08369	9.59835	20	103	0.00979912	0.194175	unnamed,unnamed,unnamed,unnamed,unnamed,unnamed,unnamed,unnamed,unnamed,unnamed,unnamed,unnamed,unnamed,unnamed,unnamed,unnamed,unnamed,unnamed,unnamed,unnamed,unnamed,unnamed,unnamed	Adcy8,Ap2a2,Calm1,Calm3,Casp9,Cdkn1b,Clta,Cltc,Csk,Eps15l1,Foxo1,Foxo3,Pik3ca,Pik3r1,Prkaca,Pten,Shc1,Sos1,Them4,Uba52
MSigDB Pathway	KEGG_FRUCTOSE_AND_MANNOSE_METABOLISM	Fructose and mannose metabolism	202	0.0451587	1	0.294873	2.17966	3.21151	7	0.00191048	0.00416419	269	0.0297934	1	0.146087	2.27628	3.0752	7	33	0.00342969	0.212121	unnamed,unnamed,unnamed,unnamed,unnamed,unnamed,unnamed	Aldob,Gmds,Gmppa,Mtmr2,Mtmr7,Pfkfb3,Pfkp
MSigDB Pathway	REACTOME_TGF_BETA_RECEPTOR_SIGNALING_ACTIVATES_SMADS	Genes involved in TGF-beta receptor signaling activates SMADs	203	0.0453218	1	0.29448	2.05015	3.90216	8	0.00232133	0.00475907	77	0.0010541	1	0.0180565	3.57701	2.23651	8	24	0.00391965	0.333333	unnamed,unnamed,unnamed,unnamed,unnamed,unnamed,unnamed,unnamed	Mtmr4,Ppp1cb,Smad3,Smad7,Stub1,Tgfbr1,Uba52,Uchl5
MSigDB Pathway	PID_ATM_PATHWAY	ATM pathway	204	0.0454777	1	0.294045	2.35079	2.55233	6	0.00151834	0.0035693	532	0.189272	1	0.469266	1.62591	3.0752	5	33	0.00244978	0.151515	unnamed,unnamed,unnamed,unnamed,unnamed,unnamed	Atm,Brca1,Ctbp1,Rad17,Xrcc4
MSigDB Pathway	REACTOME_DESTABILIZATION_OF_MRNA_BY_AUF1_HNRNP_D0	Genes involved in Destabilization of mRNA by AUF1 (hnRNP D0)	205	0.0476838	1	0.306805	2.15252	3.25201	7	0.00193457	0.00416419	519	0.180556	1	0.458868	1.50234	4.65939	7	50	0.00342969	0.14	unnamed,unnamed,unnamed,unnamed,unnamed,unnamed,unnamed	Eif4g1,Hnrnpd,Pabpc1,Psmb2,Psmc4,Psmd12,Uba52
MSigDB Pathway	REACTOME_SYNTHESIS_SECRETION_AND_INACTIVATION_OF_GLP1	Genes involved in Synthesis, Secretion, and Inactivation of Glucagon-like Peptide-1 (GLP-1)	206	0.0476961	1	0.305394	2.32246	2.58347	6	0.00153686	0.0035693	213	0.0166767	1	0.103271	3.15618	1.58419	5	17	0.00244978	0.294118	unnamed,unnamed,unnamed,unnamed,unnamed,unnamed	Pcsk1,Sec11a,Sec11c,Spcs2,Spcs3
MSigDB Pathway	BIOCARTA_G1_PATHWAY	Cell Cycle: G1/S Check Point	207	0.0481268	1	0.306663	2.14792	3.25897	7	0.00193871	0.00416419	413	0.100822	1	0.321995	1.98723	2.51607	5	27	0.00244978	0.185185	unnamed,unnamed,unnamed,unnamed,unnamed,unnamed,unnamed	Atm,Cdk4,Cdkn1b,Skp2,Smad3
MSigDB Pathway	BIOCARTA_RAS_PATHWAY	Ras Signaling Pathway	208	0.0502235	1	0.318485	2.29194	2.61787	6	0.00155733	0.0035693	187	0.0131163	1	0.0925156	2.92664	2.05013	6	22	0.00293974	0.272727	unnamed,unnamed,unnamed,unnamed,unnamed,unnamed	Bcl2l1,Casp9,Pik3ca,Pik3r1,Rac1,Ralbp1
MSigDB Pathway	REACTOME_HOST_INTERACTIONS_OF_HIV_FACTORS	Genes involved in Host Interactions of HIV factors	209	0.0503752	1	0.317918	1.6182	9.26956	15	0.00551431	0.00892326	536	0.191066	1	0.47018	1.29512	10.8098	14	116	0.00685938	0.12069	unnamed,unnamed,unnamed,unnamed,unnamed,unnamed,unnamed,unnamed,unnamed,unnamed,unnamed,unnamed,unnamed,unnamed,unnamed	Ap1b1,Ap1g1,Ap2a2,Arf1,Cd28,Nup214,Psmb2,Psmc4,Psmd12,Rac1,Ranbp2,Seh1l,Tpr,Uba52
MSigDB Pathway	KEGG_VIBRIO_CHOLERAE_INFECTION	Vibrio cholerae infection	210	0.0505881	1	0.317742	1.77741	6.18877	11	0.0036816	0.00654372	250	0.0259251	1	0.136781	1.98723	5.03214	10	54	0.00489956	0.185185	unnamed,unnamed,unnamed,unnamed,unnamed,unnamed,unnamed,unnamed,unnamed,unnamed,unnamed	Actg1,Arf1,Atp6v1a,Atp6v1f,Kdelr2,Pdia4,Prkaca,Sec61a1,Sec61b,Sec61g
MSigDB Pathway	PID_PLK1_PATHWAY	PLK1 signaling events	211	0.0516688	1	0.322991	1.99375	4.01253	8	0.00238699	0.00475907	449	0.121283	1	0.356286	1.66927	4.19345	7	45	0.00342969	0.155556	unnamed,unnamed,unnamed,unnamed,unnamed,unnamed,unnamed,unnamed	Cdc14b,Fbxw11,Ppp1cb,Ppp2ca,Rock2,Spc24,Tpt1
MSigDB Pathway	SIG_PIP3_SIGNALING_IN_CARDIAC_MYOCTES	Genes related to PIP3 signaling in cardiac myocytes	212	0.05215	1	0.324461	1.51639	12.5297	19	0.00745373	0.0113028	36	8.38083e-05	0.110543	0.00307064	2.76405	6.1504	17	66	0.00832925	0.257576	unnamed,unnamed,unnamed,unnamed,unnamed,unnamed,unnamed,unnamed,unnamed,unnamed,unnamed,unnamed,unnamed,unnamed,unnamed,unnamed,unnamed,unnamed,unnamed	Bcl2l1,Cdkn1b,Creb3,Foxo3,Gadd45a,Irs2,Myc,Nolc1,Pard3,Pik3ca,Pten,Ptpn1,Rps6ka1,Shc1,Sos1,Sos2,Ywhah
MSigDB Pathway	BIOCARTA_GLYCOLYSIS_PATHWAY	Glycolysis Pathway	213	0.0529239	1	0.327731	5.44887	0.367048	2	0.000218351	0.00118977	546	0.201877	1	0.487684	2.38467	0.838691	2	9	0.000979912	0.222222	unnamed,unnamed	Aldob,Pgam1
MSigDB Pathway	PID_EPHA2_FWDPATHWAY	EPHA2 forward signaling	214	0.0529545	1	0.326388	2.10062	3.33235	7	0.00198236	0.00416419	126	0.00450729	1	0.0471834	3.57701	1.67738	6	18	0.00293974	0.333333	unnamed,unnamed,unnamed,unnamed,unnamed,unnamed,unnamed	Efna1,Pik3ca,Pik3r1,Rac1,Shc1,Vav2
MSigDB Pathway	REACTOME_PREFOLDIN_MEDIATED_TRANSFER_OF_SUBSTRATE_TO_CCT_TRIC	Genes involved in Prefoldin mediated transfer of substrate to CCT/TriC	215	0.0529986	1	0.32514	3.57991	0.83801	3	0.000498519	0.00178465	756	0.390054	1	0.680531	1.34138	2.23651	3	24	0.00146987	0.125	unnamed,unnamed,unnamed	Cct3,Cct5,Pfdn2
MSigDB Pathway	SIG_IL4RECEPTOR_IN_B_LYPHOCYTES	Genes related to IL4 rceptor signaling in B lymphocytes	216	0.0536575	1	0.327658	1.97761	4.0453	8	0.00240648	0.00475907	91	0.00189155	1	0.0274171	3.30185	2.42288	8	26	0.00391965	0.307692	unnamed,unnamed,unnamed,unnamed,unnamed,unnamed,unnamed,unnamed	Irs2,Jak1,Pik3ca,Pik3r1,Shc1,Socs1,Sos1,Sos2
MSigDB Pathway	PID_P38_MKK3_6PATHWAY	p38 MAPK signaling pathway	217	0.0542714	1	0.32988	1.97275	4.05526	8	0.00241241	0.00475907	91	0.00189155	1	0.0274171	3.30185	2.42288	8	26	0.00391965	0.307692	unnamed,unnamed,unnamed,unnamed,unnamed,unnamed,unnamed,unnamed	Atm,Gadd45a,Gadd45g,Map3k5,Mapk14,Rac1,Tab1,Tab2
MSigDB Pathway	REACTOME_REGULATION_OF_THE_FANCONI_ANEMIA_PATHWAY	Genes involved in Regulation of the Fanconi anemia pathway	218	0.0543915	1	0.329093	5.36491	0.372793	2	0.000221768	0.00118977	464	0.133043	1	0.378197	3.066	0.652315	2	7	0.000979912	0.285714	unnamed,unnamed	Atm,Uba52
MSigDB Pathway	REACTOME_MRNA_DECAY_BY_3_TO_5_EXORIBONUCLEASE	Genes involved in mRNA Decay by 3' to 5' Exoribonuclease	219	0.054975	1	0.331105	5.33246	0.375061	2	0.000223118	0.00118977	598	0.237618	1	0.52411	2.1462	0.931878	2	10	0.000979912	0.2	unnamed,unnamed	Dcps,Exosc5
MSigDB Pathway	REACTOME_REMOVAL_OF_THE_FLAP_INTERMEDIATE_FROM_THE_C_STRAND	Genes involved in Removal of the Flap Intermediate from the C-strand	220	0.0552654	1	0.331341	5.31651	0.376187	2	0.000223788	0.00118977	598	0.237618	1	0.52411	2.1462	0.931878	2	10	0.000979912	0.2	unnamed,unnamed	Fen1,Pold2
MSigDB Pathway	BIOCARTA_ACTINY_PATHWAY	Y branching of actin filaments	221	0.0554546	1	0.330971	2.4609	2.03178	5	0.00120867	0.00297442	282	0.0330855	1	0.154751	2.68275	1.86376	5	20	0.00244978	0.25	unnamed,unnamed,unnamed,unnamed,unnamed	Actr3,Nck1,Rac1,Wasf2,Wasl
MSigDB Pathway	BIOCARTA_CHEMICAL_PATHWAY	Apoptotic Signaling in Response to DNA Damage	222	0.0554574	1	0.329497	2.2339	2.68589	6	0.00159779	0.0035693	172	0.0103383	1	0.0792801	3.066	1.95694	6	21	0.00293974	0.285714	unnamed,unnamed,unnamed,unnamed,unnamed,unnamed	Apaf1,Atm,Bcl2l1,Casp9,Stat1,Tln1
MSigDB Pathway	ST_FAS_SIGNALING_PATHWAY	Fas Signaling Pathway	223	0.0559331	1	0.330833	1.74603	6.29999	11	0.00374776	0.00654372	351	0.0596409	1	0.224121	1.73081	5.77765	10	62	0.00489956	0.16129	unnamed,unnamed,unnamed,unnamed,unnamed,unnamed,unnamed,unnamed,unnamed,unnamed,unnamed	Alg2,Bfar,Cad,Dedd2,Map3k5,Nfkbia,Nr0b2,Pfn1,Ralbp1,Rock1
MSigDB Pathway	REACTOME_S_PHASE	Genes involved in S Phase	224	0.0565011	1	0.332701	1.59104	9.4278	15	0.00560845	0.00892326	514	0.177951	1	0.456649	1.3286	9.78472	13	105	0.00636943	0.12381	unnamed,unnamed,unnamed,unnamed,unnamed,unnamed,unnamed,unnamed,unnamed,unnamed,unnamed,unnamed,unnamed,unnamed,unnamed	Cdk4,Cdkn1b,Cks1b,Fen1,Gins2,Mcm8,Myc,Pold2,Psmb2,Psmc4,Psmd12,Skp2,Uba52
MSigDB Pathway	BIOCARTA_BCR_PATHWAY	BCR Signaling Pathway	225	0.0570277	1	0.334309	1.8651	4.82547	9	0.0028706	0.00535396	163	0.00935283	1	0.0756834	2.60146	3.0752	8	33	0.00391965	0.242424	unnamed,unnamed,unnamed,unnamed,unnamed,unnamed,unnamed,unnamed,unnamed	Calm1,Calm3,Jun,Mapk14,Ppp3cb,Rac1,Shc1,Sos1
MSigDB Pathway	REACTOME_SYNTHESIS_OF_DNA	Genes involved in Synthesis of DNA	226	0.0574129	1	0.335078	1.73789	6.32952	11	0.00376533	0.00654372	816	0.463959	1	0.749953	1.0731	8.38691	9	90	0.0044096	0.1	unnamed,unnamed,unnamed,unnamed,unnamed,unnamed,unnamed,unnamed,unnamed,unnamed,unnamed	Cdkn1b,Fen1,Gins2,Mcm8,Pold2,Psmb2,Psmc4,Psmd12,Uba52
MSigDB Pathway	PID_PDGFRAPATHWAY	PDGFR-alpha signaling pathway	227	0.0574529	1	0.333834	1.94849	4.10574	8	0.00244244	0.00475907	108	0.00293016	1	0.035786	3.41441	2.05013	7	22	0.00342969	0.318182	unnamed,unnamed,unnamed,unnamed,unnamed,unnamed,unnamed,unnamed	Jak1,Jun,Pik3ca,Pik3r1,Shb,Shc1,Sos1
MSigDB Pathway	REACTOME_GLOBAL_GENOMIC_NER_GG_NER	Genes involved in Global Genomic NER (GG-NER)	228	0.0604997	1	0.349996	2.39845	2.08467	5	0.00124014	0.00297442	512	0.172935	1	0.44551	1.67672	2.98201	5	32	0.00244978	0.15625	unnamed,unnamed,unnamed,unnamed,unnamed	Gtf2h1,Gtf2h3,Pold2,Rad23b,Xpc
MSigDB Pathway	KEGG_HUNTINGTONS_DISEASE	Huntington's disease	229	0.0631737	1	0.36387	1.40955	17.0267	24	0.0101289	0.0142772	344	0.0583231	1	0.223628	1.43536	14.6305	21	157	0.0102891	0.133758	unnamed,unnamed,unnamed,unnamed,unnamed,unnamed,unnamed,unnamed,unnamed,unnamed,unnamed,unnamed,unnamed,unnamed,unnamed,unnamed,unnamed,unnamed,unnamed,unnamed,unnamed,unnamed,unnamed,unnamed	Ap2a2,Apaf1,Atp5d,Atp5j,Casp9,Clta,Cltc,Cox5b,Creb3,Creb3l1,Creb3l2,Itpr1,Ndufs3,Polr2e,Polr2i,Sdha,Sin3a,Tgm2,Vdac1,Vdac2,Vdac3
MSigDB Pathway	REACTOME_CYTOKINE_SIGNALING_IN_IMMUNE_SYSTEM	Genes involved in Cytokine Signaling in Immune system	230	0.0638581	1	0.366212	1.30868	28.2728	37	0.016819	0.0220107	160	0.00837596	1	0.0690493	1.53967	21.4332	33	230	0.0161685	0.143478	unnamed,unnamed,unnamed,unnamed,unnamed,unnamed,unnamed,unnamed,unnamed,unnamed,unnamed,unnamed,unnamed,unnamed,unnamed,unnamed,unnamed,unnamed,unnamed,unnamed,unnamed,unnamed,unnamed,unnamed,unnamed,unnamed,unnamed,unnamed,unnamed,unnamed,unnamed,unnamed,unnamed,unnamed,unnamed,unnamed,unnamed	Arih1,Cish,Csf2ra,Ddx58,Eif4a2,Eif4g1,Eif4g2,Ghr,Ifnar1,Il1rap,Irs2,Isg15,Isg20,Jak1,Nup214,Pias1,Pik3ca,Pik3r1,Pml,Ptpn1,Ptpn2,Ranbp2,Ripk2,Seh1l,Shc1,Socs1,Socs2,Sos1,Stat1,Tab1,Tab2,Tpr,Uba52
MSigDB Pathway	REACTOME_CIRCADIAN_REPRESSION_OF_EXPRESSION_BY_REV_ERBA	Genes involved in Circadian Repression of Expression by REV-ERBA	231	0.0641462	1	0.366272	1.70334	6.45791	11	0.00384171	0.00654372	187	0.0131163	1	0.0925156	2.92664	2.05013	6	22	0.00293974	0.272727	unnamed,unnamed,unnamed,unnamed,unnamed,unnamed,unnamed,unnamed,unnamed,unnamed,unnamed	Arntl,Ncoa2,Nr1d1,Ppara,Rxra,Tbl1xr1
MSigDB Pathway	REACTOME_TRANSCRIPTIONAL_REGULATION_OF_WHITE_ADIPOCYTE_DIFFERENTIATION	Genes involved in Transcriptional Regulation of White Adipocyte Differentiation	232	0.0644727	1	0.366549	1.47504	12.881	19	0.00766272	0.0113028	90	0.00171772	1	0.0251742	2.2995	6.52315	15	70	0.00734934	0.214286	unnamed,unnamed,unnamed,unnamed,unnamed,unnamed,unnamed,unnamed,unnamed,unnamed,unnamed,unnamed,unnamed,unnamed,unnamed,unnamed,unnamed,unnamed,unnamed	Cdk4,Cebpb,Med13l,Med14,Med18,Med20,Med22,Med26,Med31,Ncoa2,Ncor2,Ppara,Rxra,Srebf1,Tbl1xr1
MSigDB Pathway	PID_HES_HEYPATHWAY	Notch-mediated HES/HEY network	233	0.0647338	1	0.366455	1.58691	8.82215	14	0.00524816	0.00832838	273	0.0312855	1	0.151156	2.01207	4.47302	9	48	0.0044096	0.1875	unnamed,unnamed,unnamed,unnamed,unnamed,unnamed,unnamed,unnamed,unnamed,unnamed,unnamed,unnamed,unnamed,unnamed	Cdkn1b,Ctbp1,Ghr,Hes1,Hey2,Ncor2,Rbpj,Spen,Yy1
MSigDB Pathway	REACTOME_TRANSCRIPTIONAL_ACTIVITY_OF_SMAD2_SMAD3_SMAD4_HETEROTRIMER	Genes involved in Transcriptional activity of SMAD2/SMAD3:SMAD4 heterotrimer	234	0.0647991	1	0.365257	1.75276	5.70529	10	0.00339399	0.00594884	134	0.00480851	1	0.0473316	2.68275	3.35476	9	36	0.0044096	0.25	unnamed,unnamed,unnamed,unnamed,unnamed,unnamed,unnamed,unnamed,unnamed,unnamed	Myc,Ncor2,Ppm1a,Skil,Smad3,Smad7,Tgif1,Uba52,Usp9x
MSigDB Pathway	BIOCARTA_RAB_PATHWAY	Rab GTPases Mark Targets In The Endocytotic Machinery	235	0.0649052	1	0.364298	3.28716	0.912642	3	0.000542916	0.00178465	310	0.0442304	1	0.188193	3.57701	0.838691	3	9	0.00146987	0.333333	unnamed,unnamed,unnamed	Rab5a,Rab6a,Rab8a
MSigDB Pathway	REACTOME_MTORC1_MEDIATED_SIGNALLING	Genes involved in mTORC1-mediated signalling	236	0.0661164	1	0.369523	3.26137	0.919858	3	0.000547209	0.00178465	383	0.0755572	1	0.260209	2.92664	1.02507	3	11	0.00146987	0.272727	unnamed,unnamed,unnamed	Eif4b,Eif4ebp1,Eif4g1
MSigDB Pathway	BIOCARTA_ARAP_PATHWAY	ADP-Ribosylation Factor	237	0.0672688	1	0.374378	2.6428	1.51354	4	0.000900384	0.00237954	364	0.0669635	1	0.242651	2.52495	1.58419	4	17	0.00195982	0.235294	unnamed,unnamed,unnamed,unnamed	Arf1,Arfgef1,Copa,Kdelr2
MSigDB Pathway	REACTOME_TRIF_MEDIATED_TLR3_SIGNALING	Genes involved in TRIF mediated TLR3 signaling	238	0.0673894	1	0.373473	1.50327	11.3087	17	0.00672735	0.010113	95	0.0019936	1	0.0276796	2.26712	6.61634	15	71	0.00734934	0.211268	unnamed,unnamed,unnamed,unnamed,unnamed,unnamed,unnamed,unnamed,unnamed,unnamed,unnamed,unnamed,unnamed,unnamed,unnamed,unnamed,unnamed	Dusp6,Hmgb1,Ikbke,Jun,Mapk14,Mef2a,Nfkbia,Ppp2ca,Ppp2r1b,Ripk2,Rps6ka1,Tab1,Tab2,Ticam1,Uba52
MSigDB Pathway	PID_TGFBRPATHWAY	TGF-beta receptor signaling	239	0.0674488	1	0.372238	1.54901	9.68359	15	0.00576061	0.00892326	41	0.000134157	0.176954	0.00431594	2.87438	5.21852	15	56	0.00734934	0.267857	unnamed,unnamed,unnamed,unnamed,unnamed,unnamed,unnamed,unnamed,unnamed,unnamed,unnamed,unnamed,unnamed,unnamed,unnamed	Arrb2,Ctgf,Eif2a,Pml,Ppp2ca,Shc1,Skil,Smad3,Smad7,Sos1,Tab1,Tab2,Tgfbr1,Yap1,Zfyve16
MSigDB Pathway	REACTOME_CYCLIN_E_ASSOCIATED_EVENTS_DURING_G1_S_TRANSITION_	Genes involved in Cyclin E associated events during G1/S transition	240	0.0683032	1	0.375383	1.73488	5.76409	10	0.00342897	0.00594884	555	0.204973	1	0.487134	1.40735	5.68446	8	61	0.00391965	0.131148	unnamed,unnamed,unnamed,unnamed,unnamed,unnamed,unnamed,unnamed,unnamed,unnamed	Cdkn1b,Cks1b,Myc,Psmb2,Psmc4,Psmd12,Skp2,Uba52
MSigDB Pathway	KEGG_GLUTATHIONE_METABOLISM	Glutathione metabolism	241	0.0707812	1	0.387387	2.09405	2.86526	6	0.0017045	0.0035693	661	0.287698	1	0.57409	1.34138	4.47302	6	48	0.00293974	0.125	unnamed,unnamed,unnamed,unnamed,unnamed,unnamed	Gclc,Gclm,Gsr,Lap3,Mgst1,Odc1
MSigDB Pathway	PID_P53DOWNSTREAMPATHWAY	Direct p53 effectors	242	0.0723469	1	0.394321	1.37712	18.1538	25	0.0107994	0.0148721	100	0.00213719	1	0.0281896	1.91937	11.4621	22	123	0.010779	0.178862	unnamed,unnamed,unnamed,unnamed,unnamed,unnamed,unnamed,unnamed,unnamed,unnamed,unnamed,unnamed,unnamed,unnamed,unnamed,unnamed,unnamed,unnamed,unnamed,unnamed,unnamed,unnamed,unnamed,unnamed,unnamed	Apaf1,Arid3a,Atf3,Bcl2l1,Bcl2l14,Bnip3l,Btg2,Col18a1,Ddx5,Gadd45a,Igfbp3,Jmy,Jun,Mlh1,Nfyb,Pmaip1,Pml,Pten,Taf9,Taf9,Tap1,Trrap
MSigDB Pathway	BIOCARTA_IL6_PATHWAY	IL 6 signaling pathway	243	0.0730832	1	0.396694	2.26594	2.20659	5	0.00131267	0.00297442	282	0.0330855	1	0.154751	2.68275	1.86376	5	20	0.00244978	0.25	unnamed,unnamed,unnamed,unnamed,unnamed	Cebpb,Jak1,Jun,Shc1,Sos1
MSigDB Pathway	SIG_INSULIN_RECEPTOR_PATHWAY_IN_CARDIAC_MYOCYTES	Genes related to the insulin receptor pathway	244	0.0732542	1	0.395993	1.55575	8.99888	14	0.00535329	0.00832838	60	0.000506975	0.668701	0.011145	2.79006	4.65939	13	50	0.00636943	0.26	unnamed,unnamed,unnamed,unnamed,unnamed,unnamed,unnamed,unnamed,unnamed,unnamed,unnamed,unnamed,unnamed,unnamed	Foxo1,Irs2,Lnpep,Pard3,Pik3ca,Pik3r1,Pten,Ptpn1,Rps6ka1,Shc1,Sos1,Sos2,Ywhah
MSigDB Pathway	REACTOME_SIGNALING_BY_THE_B_CELL_RECEPTOR_BCR	Genes involved in Signaling by the B Cell Receptor (BCR)	245	0.0733329	1	0.3948	1.40776	15.6276	22	0.00929662	0.0130875	197	0.0139763	1	0.0935776	1.71335	11.0893	19	119	0.00930916	0.159664	unnamed,unnamed,unnamed,unnamed,unnamed,unnamed,unnamed,unnamed,unnamed,unnamed,unnamed,unnamed,unnamed,unnamed,unnamed,unnamed,unnamed,unnamed,unnamed,unnamed,unnamed,unnamed	Calm1,Calm3,Casp9,Cdkn1b,Fbxw11,Foxo1,Foxo3,Nck1,Nfkbia,Orai1,Pik3r1,Psmb2,Psmc4,Psmd12,Pten,Shc1,Sos1,Them4,Uba52
MSigDB Pathway	PID_RHOA_REG_PATHWAY	Regulation of RhoA activity	246	0.0751153	1	0.402752	1.65426	6.64952	11	0.00395569	0.00654372	425	0.110819	1	0.34393	1.70721	4.10027	7	44	0.00342969	0.159091	unnamed,unnamed,unnamed,unnamed,unnamed,unnamed,unnamed,unnamed,unnamed,unnamed,unnamed	Arap3,Arhgef10,Bcr,Cdkn1b,Myo9b,Ngef,Vav2
MSigDB Pathway	REACTOME_THE_ROLE_OF_NEF_IN_HIV1_REPLICATION_AND_DISEASE_PATHOGENESIS	Genes involved in The role of Nef in HIV-1 replication and disease pathogenesis	247	0.0751249	1	0.401173	2.06052	2.91189	6	0.00173224	0.0035693	267	0.0293938	1	0.145208	2.47639	2.42288	6	26	0.00293974	0.230769	unnamed,unnamed,unnamed,unnamed,unnamed,unnamed	Ap1b1,Ap1g1,Ap2a2,Arf1,Cd28,Rac1
MSigDB Pathway	BIOCARTA_ATM_PATHWAY	ATM Signaling Pathway	248	0.0757813	1	0.403046	2.24097	2.23118	5	0.00132729	0.00297442	235	0.0213573	1	0.119873	2.98084	1.67738	5	18	0.00244978	0.277778	unnamed,unnamed,unnamed,unnamed,unnamed	Atm,Brca1,Gadd45a,Jun,Nfkbia
MSigDB Pathway	ST_B_CELL_ANTIGEN_RECEPTOR	B Cell Antigen Receptor	249	0.0761184	1	0.403213	1.83004	4.37148	8	0.00260052	0.00475907	239	0.0217606	1	0.120093	2.25916	3.54114	8	38	0.00391965	0.210526	unnamed,unnamed,unnamed,unnamed,unnamed,unnamed,unnamed,unnamed	Bcr,Csk,Nfkbia,Pik3ca,Pik3r1,Shc1,Sos1,Sos2
MSigDB Pathway	REACTOME_DARPP_32_EVENTS	Genes involved in DARPP-32 events	250	0.0761468	1	0.40175	1.92469	3.63695	7	0.00216356	0.00416419	230	0.020156	1	0.11559	2.68275	2.23651	6	24	0.00293974	0.25	unnamed,unnamed,unnamed,unnamed,unnamed,unnamed,unnamed	Calm1,Calm3,Ppp2ca,Ppp2r1b,Ppp3cb,Prkaca
MSigDB Pathway	REACTOME_UNWINDING_OF_DNA	Genes involved in Unwinding of DNA	251	0.0762816	1	0.400858	4.41497	0.453004	2	0.000269485	0.00118977	635	0.273631	1	0.568377	1.95109	1.02507	2	11	0.000979912	0.181818	unnamed,unnamed	Gins2,Mcm8
MSigDB Pathway	REACTOME_SYNTHESIS_SECRETION_AND_INACTIVATION_OF_GIP	Genes involved in Synthesis, Secretion, and Inactivation of Glucose-dependent Insulinotropic Polypeptide (GIP)	252	0.0767717	1	0.401833	2.04837	2.92916	6	0.00174251	0.0035693	127	0.00475038	1	0.0493366	4.12731	1.21144	5	13	0.00244978	0.384615	unnamed,unnamed,unnamed,unnamed,unnamed,unnamed	Pcsk1,Sec11a,Sec11c,Spcs2,Spcs3
MSigDB Pathway	REACTOME_PRE_NOTCH_EXPRESSION_AND_PROCESSING	Genes involved in Pre-NOTCH Expression and Processing	253	0.0769104	1	0.400967	1.75289	5.13437	9	0.00305436	0.00535396	227	0.0186595	1	0.108423	2.32022	3.44795	8	37	0.00391965	0.216216	unnamed,unnamed,unnamed,unnamed,unnamed,unnamed,unnamed,unnamed,unnamed	Atp2a2,B4galt1,Jun,Notch3,Rab6a,Rbpj,Sel1l,Tmed2
MSigDB Pathway	REACTOME_RESOLUTION_OF_AP_SITES_VIA_THE_SINGLE_NUCLEOTIDE_REPLACEMENT_PATHWAY	Genes involved in Resolution of AP sites via the single-nucleotide replacement pathway	254	0.0769317	1	0.3995	4.3931	0.455259	2	0.000270826	0.00118977	670	0.309556	1	0.60941	1.7885	1.11825	2	12	0.000979912	0.166667	unnamed,unnamed	Lig3,Tdg
MSigDB Pathway	BIOCARTA_VDR_PATHWAY	Control of Gene Expression by Vitamin D Receptor	255	0.0775112	1	0.40093	2.51386	1.59118	4	0.000946567	0.00237954	670	0.309556	1	0.60941	1.7885	1.11825	2	12	0.000979912	0.166667	unnamed,unnamed,unnamed,unnamed	Ncoa2,Rxra
MSigDB Pathway	REACTOME_PKB_MEDIATED_EVENTS	Genes involved in PKB-mediated events	256	0.0792294	1	0.408217	2.21051	2.26192	5	0.00134558	0.00297442	433	0.113818	1	0.346711	1.91625	2.60926	5	28	0.00244978	0.178571	unnamed,unnamed,unnamed,unnamed,unnamed	Eif4b,Eif4ebp1,Eif4g1,Ppm1a,Stradb
MSigDB Pathway	KEGG_ALANINE_ASPARTATE_AND_GLUTAMATE_METABOLISM	Alanine, aspartate and glutamate metabolism	257	0.0794765	1	0.407897	1.90432	3.67585	7	0.0021867	0.00416419	236	0.0215734	1	0.120573	2.42313	2.88882	7	31	0.00342969	0.225806	unnamed,unnamed,unnamed,unnamed,unnamed,unnamed,unnamed	Agxt,Aldh4a1,Ass1,Cad,Gfpt1,Glud1,Ppat
MSigDB Pathway	BIOCARTA_CARM1_PATHWAY	Transcription Regulation by Methyltransferase of CARM1	258	0.0811992	1	0.415123	2.47242	1.61785	4	0.000962431	0.00237954	670	0.309556	1	0.60941	1.7885	1.11825	2	12	0.000979912	0.166667	unnamed,unnamed,unnamed,unnamed	Rara,Rxra
MSigDB Pathway	KEGG_PYRIMIDINE_METABOLISM	Pyrimidine metabolism	259	0.0816919	1	0.416029	1.5282	9.1611	14	0.00544979	0.00832838	651	0.281006	1	0.569349	1.22959	8.94603	11	96	0.00538952	0.114583	unnamed,unnamed,unnamed,unnamed,unnamed,unnamed,unnamed,unnamed,unnamed,unnamed,unnamed,unnamed,unnamed,unnamed	Cad,Cant1,Nme6,Pold2,Pole3,Polr1d,Polr2e,Polr2i,Polr3k,Txnrd1,Upb1
MSigDB Pathway	REACTOME_XENOBIOTICS	Genes involved in Xenobiotics	260	0.0818995	1	0.415483	11.7033	0.0854463	1	5.08306e-05	0.000594884	622	0.254331	1	0.53933	3.57701	0.279564	1	3	0.000489956	0.333333	unnamed	Cyp2e1
MSigDB Pathway	REACTOME_SLBP_DEPENDENT_PROCESSING_OF_REPLICATION_DEPENDENT_HISTONE_PRE_MRNAS	Genes involved in SLBP Dependent Processing of Replication-Dependent Histone Pre-mRNAs	261	0.081944	1	0.414115	4.2333	0.472445	2	0.00028105	0.00118977	598	0.237618	1	0.52411	2.1462	0.931878	2	10	0.000979912	0.2	unnamed,unnamed	Ncbp1,Ncbp2
MSigDB Pathway	KEGG_PARKINSONS_DISEASE	Parkinson's disease	262	0.0820225	1	0.41293	1.48045	10.8075	16	0.00642922	0.00951814	411	0.0969659	1	0.311188	1.43719	10.437	15	112	0.00734934	0.133929	unnamed,unnamed,unnamed,unnamed,unnamed,unnamed,unnamed,unnamed,unnamed,unnamed,unnamed,unnamed,unnamed,unnamed,unnamed,unnamed	Apaf1,Atp5d,Atp5j,Casp9,Cox5b,Ndufs3,Sdha,Ubb,Ube2g1,Ube2g2,Ube2j1,Ube2j2,Vdac1,Vdac2,Vdac3
MSigDB Pathway	PID_IFNGPATHWAY	IFN-gamma pathway	263	0.0820571	1	0.411534	1.6268	6.76173	11	0.00402244	0.00654372	74	0.000810319	1	0.0144434	2.95103	3.72751	11	40	0.00538952	0.275	unnamed,unnamed,unnamed,unnamed,unnamed,unnamed,unnamed,unnamed,unnamed,unnamed,unnamed	Cebpb,Dapk1,Jak1,Pias1,Pik3ca,Pik3r1,Ptpn2,Rap1b,Smad7,Socs1,Stat1
MSigDB Pathway	REACTOME_GLUCONEOGENESIS	Genes involved in Gluconeogenesis	264	0.0821176	1	0.410277	2.18615	2.28712	5	0.00136057	0.00297442	433	0.113818	1	0.346711	1.91625	2.60926	5	28	0.00244978	0.178571	unnamed,unnamed,unnamed,unnamed,unnamed	Aldob,Eno3,Pgam1,Prkaca,Slc25a13
MSigDB Pathway	REACTOME_CELL_CYCLE_CHECKPOINTS	Genes involved in Cell Cycle Checkpoints	265	0.0821974	1	0.409126	1.55498	8.36021	13	0.00497336	0.00773349	890	0.58089	1	0.860892	0.975547	10.2507	10	110	0.00489956	0.0909091	unnamed,unnamed,unnamed,unnamed,unnamed,unnamed,unnamed,unnamed,unnamed,unnamed,unnamed,unnamed,unnamed	Anapc11,Anapc4,Atm,Cdkn1b,Mcm8,Psmb2,Psmc4,Psmd12,Rad17,Uba52
MSigDB Pathway	REACTOME_HORMONE_SENSITIVE_LIPASE_HSL_MEDIATED_TRIACYLGLYCEROL_HYDROLYSIS	Genes involved in Hormone-sensitive lipase (HSL)-mediated triacylglycerol hydrolysis	266	0.0831092	1	0.412109	2.95436	1.01545	3	0.000604074	0.00178465	383	0.0755572	1	0.260209	2.92664	1.02507	3	11	0.00146987	0.272727	unnamed,unnamed,unnamed	Abhd5,Ppp1cb,Prkaca
MSigDB Pathway	REACTOME_SYNTHESIS_OF_BILE_ACIDS_AND_BILE_SALTS_VIA_7ALPHA_HYDROXYCHOLESTEROL	Genes involved in Synthesis of bile acids and bile salts via 7alpha-hydroxycholesterol	267	0.0844486	1	0.417182	2.93371	1.0226	3	0.000608327	0.00178465	467	0.135604	1	0.383	2.2995	1.30463	3	14	0.00146987	0.214286	unnamed,unnamed,unnamed	Akr1d1,Amacr,Scp2
MSigDB Pathway	KEGG_PORPHYRIN_AND_CHLOROPHYLL_METABOLISM	Porphyrin and chlorophyll metabolism	268	0.0852477	1	0.419559	2.16085	2.31391	5	0.00137651	0.00297442	665	0.304574	1	0.60411	1.4308	2.79563	4	30	0.00195982	0.133333	unnamed,unnamed,unnamed,unnamed,unnamed	Alas1,Ears2,Eprs,Fech
MSigDB Pathway	REACTOME_FORMATION_OF_INCISION_COMPLEX_IN_GG_NER	Genes involved in Formation of incision complex in GG-NER	269	0.0857297	1	0.420362	2.42454	1.64979	4	0.000981437	0.00237954	422	0.109447	1	0.342087	2.1462	1.86376	4	20	0.00195982	0.2	unnamed,unnamed,unnamed,unnamed	Gtf2h1,Gtf2h3,Rad23b,Xpc
MSigDB Pathway	KEGG_NON_SMALL_CELL_LUNG_CANCER	Non-small cell lung cancer	270	0.0859545	1	0.419904	1.54295	8.42543	13	0.00501215	0.00773349	233	0.0202854	1	0.114835	2.06366	4.84577	10	52	0.00489956	0.192308	unnamed,unnamed,unnamed,unnamed,unnamed,unnamed,unnamed,unnamed,unnamed,unnamed,unnamed,unnamed,unnamed	Casp9,Cdk4,Foxo3,Pik3ca,Pik3r1,Rassf5,Rxra,Rxrb,Sos1,Sos2
MSigDB Pathway	REACTOME_SEMA4D_IN_SEMAPHORIN_SIGNALING	Genes involved in Sema4D in semaphorin signaling	271	0.0862589	1	0.419836	2.1529	2.32245	5	0.00138159	0.00297442	433	0.113818	1	0.346711	1.91625	2.60926	5	28	0.00244978	0.178571	unnamed,unnamed,unnamed,unnamed,unnamed	Myl6,Myl9,Rac1,Rock1,Rock2
MSigDB Pathway	KEGG_OLFACTORY_TRANSDUCTION	Olfactory transduction	272	0.0873697	1	0.423679	1.85951	3.76443	7	0.0022394	0.00416419	319	0.0478147	1	0.197704	2.22021	2.70245	6	29	0.00293974	0.206897	unnamed,unnamed,unnamed,unnamed,unnamed,unnamed,unnamed	Arrb2,Calm1,Calm3,Clca4,Gucy2d,Prkaca
MSigDB Pathway	PID_IL6_7PATHWAY	IL6-mediated signaling events	273	0.089663	1	0.433207	1.50461	9.30476	14	0.00553525	0.00832838	30	3.68895e-05	0.0486573	0.00162191	3.33854	4.19345	14	45	0.00685938	0.311111	unnamed,unnamed,unnamed,unnamed,unnamed,unnamed,unnamed,unnamed,unnamed,unnamed,unnamed,unnamed,unnamed,unnamed	Bcl2l1,Cebpb,Foxo1,Hsp90b1,Jak1,Jun,Mapk14,Myc,Pias1,Pik3ca,Pik3r1,Rac1,Sos1,Stat1
MSigDB Pathway	BIOCARTA_IL2RB_PATHWAY	IL-2 Receptor Beta Chain in T cell Activation	274	0.089868	1	0.432613	1.695	5.30973	9	0.00315867	0.00535396	134	0.00480851	1	0.0473316	2.68275	3.35476	9	36	0.0044096	0.25	unnamed,unnamed,unnamed,unnamed,unnamed,unnamed,unnamed,unnamed,unnamed	Bcl2l1,Cflar,Jak1,Myc,Pik3ca,Pik3r1,Shc1,Socs1,Sos1
MSigDB Pathway	REACTOME_ORC1_REMOVAL_FROM_CHROMATIN	Genes involved in Orc1 removal from chromatin	275	0.0907012	1	0.435036	1.75724	4.55261	8	0.00270827	0.00475907	886	0.571979	1	0.851513	0.990555	6.05721	6	65	0.00293974	0.0923077	unnamed,unnamed,unnamed,unnamed,unnamed,unnamed,unnamed,unnamed	Cdkn1b,Mcm8,Psmb2,Psmc4,Psmd12,Uba52
MSigDB Pathway	REACTOME_YAP1_AND_WWTR1_TAZ_STIMULATED_GENE_EXPRESSION	Genes involved in YAP1- and WWTR1 (TAZ)-stimulated gene expression	276	0.0910727	1	0.435235	1.69006	5.32524	9	0.0031679	0.00535396	208	0.0163771	1	0.103853	2.7994	2.14332	6	23	0.00293974	0.26087	unnamed,unnamed,unnamed,unnamed,unnamed,unnamed,unnamed,unnamed,unnamed	Ctgf,Ncoa2,Ppara,Rxra,Tbl1xr1,Yap1
MSigDB Pathway	BIOCARTA_IL4_PATHWAY	IL 4 signaling pathway	277	0.0916452	1	0.43639	3.96184	0.504815	2	0.000300307	0.00118977	598	0.237618	1	0.52411	2.1462	0.931878	2	10	0.000979912	0.2	unnamed,unnamed	Jak1,Shc1
MSigDB Pathway	KEGG_PYRUVATE_METABOLISM	Pyruvate metabolism	278	0.0927501	1	0.440063	1.94366	3.08696	6	0.00183638	0.0035693	579	0.22346	1	0.509058	1.533	3.26157	5	35	0.00244978	0.142857	unnamed,unnamed,unnamed,unnamed,unnamed,unnamed	Acaca,Aldh9a1,Grhpr,Hagh,Ldha
MSigDB Pathway	REACTOME_ERK_MAPK_TARGETS	Genes involved in ERK/MAPK targets	279	0.0927912	1	0.438679	1.83119	3.82266	7	0.00227404	0.00416419	172	0.0103383	1	0.0792801	3.066	1.95694	6	21	0.00293974	0.285714	unnamed,unnamed,unnamed,unnamed,unnamed,unnamed,unnamed	Dusp6,Mapk14,Mef2a,Ppp2ca,Ppp2r1b,Rps6ka1
MSigDB Pathway	PID_E2F_PATHWAY	E2F transcription factor network	280	0.0949762	1	0.447406	1.48998	9.3961	14	0.00558959	0.00832838	329	0.0534827	1	0.214419	1.71074	6.42996	11	69	0.00538952	0.15942	unnamed,unnamed,unnamed,unnamed,unnamed,unnamed,unnamed,unnamed,unnamed,unnamed,unnamed,unnamed,unnamed,unnamed	Apaf1,Atm,Brca1,Cdkn1b,Cebpa,E2f6,Myc,Sirt1,Smarca2,Trrap,Yy1
MSigDB Pathway	REACTOME_FORMATION_OF_TUBULIN_FOLDING_INTERMEDIATES_BY_CCT_TRIC	Genes involved in Formation of tubulin folding intermediates by CCT/TriC	281	0.0950456	1	0.44614	3.8766	0.515916	2	0.00030691	0.00118977	867	0.539813	1	0.821238	1.12958	1.77057	2	19	0.000979912	0.105263	unnamed,unnamed	Cct3,Cct5
MSigDB Pathway	PID_IL2_1PATHWAY	IL2-mediated signaling events	282	0.0953096	1	0.445792	1.51508	8.58041	13	0.00510435	0.00773349	81	0.00111373	1	0.0181359	2.58339	5.03214	13	54	0.00636943	0.240741	unnamed,unnamed,unnamed,unnamed,unnamed,unnamed,unnamed,unnamed,unnamed,unnamed,unnamed,unnamed,unnamed	Cish,Irs2,Jak1,Jun,Mapk14,Myc,Pik3ca,Pik3r1,Shc1,Socs1,Socs2,Sos1,Stat1
MSigDB Pathway	KEGG_ARGININE_AND_PROLINE_METABOLISM	Arginine and proline metabolism	283	0.0978431	1	0.456025	1.66351	5.41026	9	0.00321848	0.00535396	304	0.0395872	1	0.171761	1.93158	4.65939	9	50	0.0044096	0.18	unnamed,unnamed,unnamed,unnamed,unnamed,unnamed,unnamed,unnamed,unnamed	Agmat,Aldh4a1,Aldh9a1,Ass1,Gamt,Glud1,Lap3,Odc1,P4ha1
MSigDB Pathway	ST_TYPE_I_INTERFERON_PATHWAY	Type I Interferon (alpha/beta IFN) Pathway	284	0.0988052	1	0.458888	2.73617	1.09642	3	0.000652245	0.00178465	276	0.0316386	1	0.1512	4.02413	0.745503	3	8	0.00146987	0.375	unnamed,unnamed,unnamed	Ifnar1,Jak1,Stat1
MSigDB Pathway	REACTOME_NGF_SIGNALLING_VIA_TRKA_FROM_THE_PLASMA_MEMBRANE	Genes involved in NGF signalling via TRKA from the plasma membrane	285	0.0989865	1	0.458116	1.30362	21.4786	28	0.0127773	0.0166568	76	0.000978121	1	0.0169755	1.96599	12.2076	24	131	0.0117589	0.183206	unnamed,unnamed,unnamed,unnamed,unnamed,unnamed,unnamed,unnamed,unnamed,unnamed,unnamed,unnamed,unnamed,unnamed,unnamed,unnamed,unnamed,unnamed,unnamed,unnamed,unnamed,unnamed,unnamed,unnamed,unnamed,unnamed,unnamed,unnamed	Adcy8,Ap2a2,Calm1,Calm3,Casp9,Cdkn1b,Clta,Cltc,Dusp6,Foxo1,Foxo3,Irs2,Mapk14,Mef2a,Pik3ca,Pik3r1,Ppp2ca,Ppp2r1b,Prkaca,Pten,Rps6ka1,Shc1,Sos1,Them4
MSigDB Pathway	PID_FOXOPATHWAY	FoxO family signaling	286	0.0989942	1	0.45655	1.53417	7.82183	12	0.00465308	0.00713861	179	0.011766	1	0.0867004	2.23563	4.47302	10	48	0.00489956	0.208333	unnamed,unnamed,unnamed,unnamed,unnamed,unnamed,unnamed,unnamed,unnamed,unnamed,unnamed,unnamed	Cdkn1b,Foxo1,Foxo3,G6pc,Gadd45a,Mst1,Sirt1,Skp2,Ywhah,Zfand5
MSigDB Pathway	REACTOME_NUCLEAR_RECEPTOR_TRANSCRIPTION_PATHWAY	Genes involved in Nuclear Receptor transcription pathway	287	0.099001	1	0.454991	1.40423	12.8184	18	0.00762546	0.0107079	48	0.000261828	0.345351	0.00719481	2.96815	4.37983	13	47	0.00636943	0.276596	unnamed,unnamed,unnamed,unnamed,unnamed,unnamed,unnamed,unnamed,unnamed,unnamed,unnamed,unnamed,unnamed,unnamed,unnamed,unnamed,unnamed,unnamed	Hnf4a,Nr0b2,Nr1d1,Nr1d2,Nr2e3,Nr3c1,Nr3c2,Nrbf2,Ppara,Rara,Rxra,Rxrb,Thra
MSigDB Pathway	KEGG_AMINOACYL_TRNA_BIOSYNTHESIS	Aminoacyl-tRNA biosynthesis	288	0.100847	1	0.461865	1.89798	3.16125	6	0.00188058	0.0035693	481	0.150849	1	0.413658	1.65092	3.63433	6	39	0.00293974	0.153846	unnamed,unnamed,unnamed,unnamed,unnamed,unnamed	Ears2,Eprs,Mars,Tars,Vars,Wars
MSigDB Pathway	REACTOME_RNA_POL_I_TRANSCRIPTION	Genes involved in RNA Polymerase I Transcription	289	0.101292	1	0.462297	2.04602	2.44378	5	0.00145376	0.00297442	1044	0.771454	1	0.974663	0.789045	6.33677	5	68	0.00244978	0.0735294	unnamed,unnamed,unnamed,unnamed,unnamed	Gtf2h1,Gtf2h3,H3f3b,Polr1d,Taf1a
MSigDB Pathway	PID_RHOA_PATHWAY	RhoA signaling pathway	290	0.102396	1	0.465724	1.55804	7.06016	11	0.00419998	0.00654372	226	0.0184636	1	0.107759	2.19498	4.10027	9	44	0.0044096	0.204545	unnamed,unnamed,unnamed,unnamed,unnamed,unnamed,unnamed,unnamed,unnamed,unnamed,unnamed	Cdkn1b,Cfl1,Jun,Pkn2,Pten,Rdx,Rock1,Rock2,Tln1
MSigDB Pathway	BIOCARTA_NDKDYNAMIN_PATHWAY	Endocytotic role of NDK, Phosphins and Dynamin	291	0.10341	1	0.46872	2.03243	2.46011	5	0.00146348	0.00297442	391	0.0799938	1	0.269851	2.38467	1.67738	4	18	0.00195982	0.222222	unnamed,unnamed,unnamed,unnamed,unnamed	Calm1,Calm3,Picalm,Ppp3cb
MSigDB Pathway	REACTOME_SYNTHESIS_OF_SUBSTRATES_IN_N_GLYCAN_BIOSYTHESIS	Genes involved in Synthesis of substrates in N-glycan biosythesis	292	0.103572	1	0.467848	3.68147	0.543262	2	0.000323178	0.00118977	738	0.380012	1	0.679182	1.533	1.30463	2	14	0.000979912	0.142857	unnamed,unnamed	Gmppa,Gnpnat1
MSigDB Pathway	SA_B_CELL_RECEPTOR_COMPLEXES	Antigen binding to B cell receptors activates protein tyrosine kinases, such as the Src family, which ultimate activate MAP kinases.	293	0.104378	1	0.46988	1.69935	4.70769	8	0.00280053	0.00475907	70	0.000764709	1	0.0144093	3.73253	2.14332	8	23	0.00391965	0.347826	unnamed,unnamed,unnamed,unnamed,unnamed,unnamed,unnamed,unnamed	Bcr,Jun,Pappa,Rac1,Rps6ka1,Shc1,Sos1,Vav2
MSigDB Pathway	REACTOME_TRAF6_MEDIATED_NFKB_ACTIVATION	Genes involved in TRAF6 mediated NF-kB activation	294	0.105184	1	0.471897	2.24903	1.77855	4	0.00105803	0.00237954	653	0.284405	1	0.574471	1.60965	1.86376	3	20	0.00146987	0.15	unnamed,unnamed,unnamed,unnamed	Ddx58,Hmgb1,Nfkbia
MSigDB Pathway	REACTOME_TETRAHYDROBIOPTERIN_BH4_SYNTHESIS_RECYCLING_SALVAGE_AND_REGULATION	Genes involved in Tetrahydrobiopterin (BH4) synthesis, recycling, salvage and regulation	295	0.106368	1	0.475589	2.6466	1.13353	3	0.00067432	0.00178465	670	0.309556	1	0.60941	1.7885	1.11825	2	12	0.000979912	0.166667	unnamed,unnamed,unnamed	Calm1,Calm3
MSigDB Pathway	KEGG_PROPANOATE_METABOLISM	Propanoate metabolism	296	0.106628	1	0.475144	1.76625	3.96319	7	0.00235764	0.00416419	338	0.0552384	1	0.21556	2.1462	2.79563	6	30	0.00293974	0.2	unnamed,unnamed,unnamed,unnamed,unnamed,unnamed,unnamed	Acaca,Aldh9a1,Ldha,Pcca,Pccb,Suclg1
MSigDB Pathway	KEGG_NON_HOMOLOGOUS_END_JOINING	Non-homologous end-joining	297	0.107758	1	0.478563	2.63102	1.14024	3	0.000678311	0.00178465	439	0.114084	1	0.342773	2.47639	1.21144	3	13	0.00146987	0.230769	unnamed,unnamed,unnamed	Fen1,Nhej1,Xrcc4
MSigDB Pathway	KEGG_SMALL_CELL_LUNG_CANCER	Small cell lung cancer	298	0.107915	1	0.477653	1.36026	14.703	20	0.0087466	0.0118977	115	0.00337733	1	0.0387366	2.09386	7.6414	16	82	0.00783929	0.195122	unnamed,unnamed,unnamed,unnamed,unnamed,unnamed,unnamed,unnamed,unnamed,unnamed,unnamed,unnamed,unnamed,unnamed,unnamed,unnamed,unnamed,unnamed,unnamed,unnamed	Apaf1,Bcl2l1,Birc2,Casp9,Cdk4,Cdkn1b,Cks1b,Myc,Nfkbia,Pias1,Pik3ca,Pik3r1,Pten,Rxra,Rxrb,Skp2
MSigDB Pathway	REACTOME_PROCESSING_OF_CAPPED_INTRONLESS_PRE_MRNA	Genes involved in Processing of Capped Intronless Pre-mRNA	299	0.111547	1	0.492076	2.58989	1.15835	3	0.000689083	0.00178465	696	0.337353	1	0.639324	1.46332	2.05013	3	22	0.00146987	0.136364	unnamed,unnamed,unnamed	Cstf3,Ncbp1,Ncbp2
MSigDB Pathway	REACTOME_ACTIVATION_OF_IRF3_IRF7_MEDIATED_BY_TBK1_IKK_EPSILON	Genes involved in Activation of IRF3/IRF7 mediated by TBK1/IKK epsilon	300	0.111955	1	0.492228	2.19694	1.82071	4	0.00108311	0.00237954	439	0.114084	1	0.342773	2.47639	1.21144	3	13	0.00146987	0.230769	unnamed,unnamed,unnamed,unnamed	Ikbke,Ticam1,Uba52
MSigDB Pathway	PID_AURORA_A_PATHWAY	Aurora A signaling	301	0.112641	1	0.493598	1.97671	2.52945	5	0.00150473	0.00297442	456	0.127568	1	0.368997	1.85017	2.70245	5	29	0.00244978	0.172414	unnamed,unnamed,unnamed,unnamed,unnamed	Brca1,Gadd45a,Nfkbia,Prkaca,Tacc3
MSigDB Pathway	REACTOME_ABACAVIR_TRANSPORT_AND_METABOLISM	Genes involved in Abacavir transport and metabolism	302	0.113648	1	0.496366	3.47953	0.57479	2	0.000341934	0.00118977	507	0.166844	1	0.434058	2.68275	0.745503	2	8	0.000979912	0.25	unnamed,unnamed	Abcg2,Guk1
MSigDB Pathway	REACTOME_SYNTHESIS_SECRETION_AND_DEACYLATION_OF_GHRELIN	Genes involved in Synthesis, Secretion, and Deacylation of Ghrelin	303	0.113912	1	0.495873	1.83217	3.2748	6	0.00194812	0.0035693	127	0.00475038	1	0.0493366	4.12731	1.21144	5	13	0.00244978	0.384615	unnamed,unnamed,unnamed,unnamed,unnamed,unnamed	Pcsk1,Sec11a,Sec11c,Spcs2,Spcs3
MSigDB Pathway	BIOCARTA_GH_PATHWAY	Growth Hormone Signaling Pathway	304	0.114302	1	0.495933	1.73401	4.03688	7	0.00240148	0.00416419	149	0.00644616	1	0.0570637	3.00468	2.3297	7	25	0.00342969	0.28	unnamed,unnamed,unnamed,unnamed,unnamed,unnamed,unnamed	Ghr,Pik3ca,Pik3r1,Rps6ka1,Shc1,Socs1,Sos1
MSigDB Pathway	PID_IL2_STAT5PATHWAY	IL2 signaling events mediated by STAT5	305	0.114403	1	0.494745	1.66173	4.81426	8	0.00286393	0.00475907	121	0.00403889	1	0.0440273	2.96028	2.70245	8	29	0.00391965	0.275862	unnamed,unnamed,unnamed,unnamed,unnamed,unnamed,unnamed,unnamed	Bcl2l1,Elf1,Jak1,Myc,Pik3ca,Pik3r1,Shc1,Sos1
MSigDB Pathway	REACTOME_REGULATION_OF_ORNITHINE_DECARBOXYLASE_ODC	Genes involved in Regulation of ornithine decarboxylase (ODC)	306	0.11682	1	0.503546	1.81865	3.29915	6	0.00196261	0.0035693	822	0.46722	1	0.749711	1.11781	4.47302	5	48	0.00244978	0.104167	unnamed,unnamed,unnamed,unnamed,unnamed,unnamed	Azin1,Odc1,Psmb2,Psmc4,Psmd12
MSigDB Pathway	BIOCARTA_IGF1R_PATHWAY	Multiple antiapoptotic pathways from IGF-1R signaling lead to BAD phosphorylation	307	0.11691	1	0.502293	1.81824	3.2999	6	0.00196306	0.0035693	172	0.0103383	1	0.0792801	3.066	1.95694	6	21	0.00293974	0.285714	unnamed,unnamed,unnamed,unnamed,unnamed,unnamed	Pik3ca,Pik3r1,Rps6ka1,Shc1,Sos1,Ywhah
MSigDB Pathway	REACTOME_ADVANCED_GLYCOSYLATION_ENDPRODUCT_RECEPTOR_SIGNALING	Genes involved in Advanced glycosylation endproduct receptor signaling	308	0.117291	1	0.502296	2.53088	1.18536	3	0.00070515	0.00178465	403	0.0940065	1	0.307679	2.68275	1.11825	3	12	0.00146987	0.25	unnamed,unnamed,unnamed	Capza1,Ddost,Hmgb1
MSigDB Pathway	BIOCARTA_CCR5_PATHWAY	Pertussis toxin-insensitive CCR5 Signaling in Macrophage	309	0.118001	1	0.503702	1.81326	3.30896	6	0.00196844	0.0035693	213	0.0166767	1	0.103271	3.15618	1.58419	5	17	0.00244978	0.294118	unnamed,unnamed,unnamed,unnamed,unnamed,unnamed	Calm1,Calm3,Cxcl12,Jun,Mapk14
MSigDB Pathway	BIOCARTA_PGC1A_PATHWAY	Regulation of PGC-1a	310	0.118052	1	0.502291	1.59415	5.64564	9	0.0033585	0.00535396	108	0.00293016	1	0.035786	3.41441	2.05013	7	22	0.00342969	0.318182	unnamed,unnamed,unnamed,unnamed,unnamed,unnamed,unnamed,unnamed,unnamed	Calm1,Calm3,Hdac5,Mef2a,Ppara,Ppp3cb,Ywhah
MSigDB Pathway	SIG_REGULATION_OF_THE_ACTIN_CYTOSKELETON_BY_RHO_GTPASES	Genes related to regulation of the actin cytoskeleton	311	0.118424	1	0.502254	1.71763	4.07539	7	0.00242438	0.00416419	305	0.0398936	1	0.172523	2.1462	3.26157	7	35	0.00342969	0.2	unnamed,unnamed,unnamed,unnamed,unnamed,unnamed,unnamed	Actg1,Actr3,Cfl1,Pfn1,Rock1,Rock2,Wasl
MSigDB Pathway	REACTOME_INTEGRIN_ALPHAIIB_BETA3_SIGNALING	Genes involved in Integrin alphaIIb beta3 signaling	312	0.119373	1	0.504657	1.80708	3.32028	6	0.00197518	0.0035693	290	0.0349056	1	0.15876	2.38467	2.51607	6	27	0.00293974	0.222222	unnamed,unnamed,unnamed,unnamed,unnamed,unnamed	Csk,Ptpn1,Rap1b,Shc1,Sos1,Tln1
MSigDB Pathway	REACTOME_REGULATION_OF_GLUCOKINASE_BY_GLUCOKINASE_REGULATORY_PROTEIN	Genes involved in Regulation of Glucokinase by Glucokinase Regulatory Protein	313	0.119971	1	0.505563	1.93606	2.58257	5	0.00153633	0.00297442	613	0.240383	1	0.517235	1.58978	2.51607	4	27	0.00195982	0.148148	unnamed,unnamed,unnamed,unnamed,unnamed	Nup214,Ranbp2,Seh1l,Tpr
MSigDB Pathway	REACTOME_TRANSPORT_OF_RIBONUCLEOPROTEINS_INTO_THE_HOST_NUCLEUS	Genes involved in Transport of Ribonucleoproteins into the Host Nucleus	314	0.120934	1	0.507998	1.93092	2.58943	5	0.00154041	0.00297442	613	0.240383	1	0.517235	1.58978	2.51607	4	27	0.00195982	0.148148	unnamed,unnamed,unnamed,unnamed,unnamed	Nup214,Ranbp2,Seh1l,Tpr
MSigDB Pathway	REACTOME_FORMATION_OF_ATP_BY_CHEMIOSMOTIC_COUPLING	Genes involved in Formation of ATP by chemiosmotic coupling	315	0.121092	1	0.507048	3.34666	0.597611	2	0.000355509	0.00118977	670	0.309556	1	0.60941	1.7885	1.11825	2	12	0.000979912	0.166667	unnamed,unnamed	Atp5d,Atp5j
MSigDB Pathway	REACTOME_SYNTHESIS_AND_INTERCONVERSION_OF_NUCLEOTIDE_DI_AND_TRIPHOSPHATES	Genes involved in Synthesis and interconversion of nucleotide di- and triphosphates	316	0.122289	1	0.51044	2.48251	1.20845	3	0.000718889	0.00178465	561	0.206889	1	0.48643	1.89371	1.58419	3	17	0.00146987	0.176471	unnamed,unnamed,unnamed	Gsr,Guk1,Txnrd1
MSigDB Pathway	PID_TCPTP_PATHWAY	Signaling events mediated by TCPTP	317	0.122387	1	0.509237	1.50254	7.32096	11	0.00435512	0.00654372	85	0.00126124	1	0.0195715	2.8105	3.91389	11	42	0.00538952	0.261905	unnamed,unnamed,unnamed,unnamed,unnamed,unnamed,unnamed,unnamed,unnamed,unnamed,unnamed	Eif2a,Jak1,Lman1,Pias1,Pik3ca,Pik3r1,Ptpn1,Ptpn2,Shc1,Sos1,Stat1
MSigDB Pathway	KEGG_MISMATCH_REPAIR	Mismatch repair	318	0.122929	1	0.509885	2.4765	1.21138	3	0.000720633	0.00178465	920	0.621074	1	0.890431	0.975547	2.05013	2	22	0.000979912	0.0909091	unnamed,unnamed,unnamed	Mlh1,Pold2
MSigDB Pathway	SA_CASPASE_CASCADE	Apoptosis is mediated by caspases, cysteine proteases arranged in a proteolytic cascade.	319	0.123465	1	0.510502	2.11655	1.88987	4	0.00112425	0.00237954	364	0.0669635	1	0.242651	2.52495	1.58419	4	17	0.00195982	0.235294	unnamed,unnamed,unnamed,unnamed	Apaf1,Birc2,Casp9,Srebf1
MSigDB Pathway	REACTOME_DNA_REPLICATION	Genes involved in DNA Replication	320	0.126019	1	0.519435	1.30153	17.6716	23	0.0105125	0.0136823	735	0.3721	1	0.667755	1.09618	17.3329	19	186	0.00930916	0.102151	unnamed,unnamed,unnamed,unnamed,unnamed,unnamed,unnamed,unnamed,unnamed,unnamed,unnamed,unnamed,unnamed,unnamed,unnamed,unnamed,unnamed,unnamed,unnamed,unnamed,unnamed,unnamed,unnamed	Cdkn1b,Cenpq,Fen1,Gins2,Gmnn,Mcm8,Mis12,Pold2,Ppp2ca,Ppp2r1b,Psmb2,Psmc4,Psmd12,Rad21,Ranbp2,Seh1l,Spc24,Stag1,Uba52
MSigDB Pathway	REACTOME_SIGNALING_BY_CONSTITUTIVELY_ACTIVE_EGFR	Genes involved in Signaling by constitutively active EGFR	321	0.126586	1	0.520148	1.90171	2.62922	5	0.00156408	0.00297442	181	0.0127303	1	0.0927698	3.35344	1.491	5	16	0.00244978	0.3125	unnamed,unnamed,unnamed,unnamed,unnamed	Pik3ca,Pik3r1,Shc1,Sos1,Uba52
MSigDB Pathway	REACTOME_ACTIVATED_AMPK_STIMULATES_FATTY_ACID_OXIDATION_IN_MUSCLE	Genes involved in Activated AMPK stimulates fatty-acid oxidation in muscle	322	0.127924	1	0.52401	2.43096	1.23408	3	0.000734134	0.00178465	585	0.232268	1	0.523696	1.7885	1.67738	3	18	0.00146987	0.166667	unnamed,unnamed,unnamed	Acsl1,Cpt1a,Stradb
MSigDB Pathway	PID_RANBP2PATHWAY	Sumoylation by RanBP2 regulates transcriptional repression	323	0.127993	1	0.522672	2.43034	1.23439	3	0.000734321	0.00178465	670	0.309556	1	0.60941	1.7885	1.11825	2	12	0.000979912	0.166667	unnamed,unnamed,unnamed	Pias1,Ranbp2
MSigDB Pathway	PID_ERA_GENOMIC_PATHWAY	Validated nuclear estrogen receptor alpha network	324	0.129161	1	0.525812	1.39254	10.7717	15	0.00640791	0.00892326	148	0.00630941	1	0.0562305	2.1462	6.05721	13	65	0.00636943	0.2	unnamed,unnamed,unnamed,unnamed,unnamed,unnamed,unnamed,unnamed,unnamed,unnamed,unnamed,unnamed,unnamed,unnamed,unnamed	Ap1b1,Atp5j,Brca1,Cebpb,Col18a1,Ddx17,Jun,Myc,Ncoa2,Ncor2,Nr0b2,Safb,Xbp1
MSigDB Pathway	BIOCARTA_IGF1MTOR_PATHWAY	Skeletal muscle hypertrophy is regulated via AKT/mTOR pathway	325	0.129877	1	0.527102	1.76215	3.40494	6	0.00202554	0.0035693	144	0.00607495	1	0.0556448	3.38874	1.77057	6	19	0.00293974	0.31579	unnamed,unnamed,unnamed,unnamed,unnamed,unnamed	Eif2s2,Eif4ebp1,Pik3ca,Pik3r1,Ppp2ca,Pten
MSigDB Pathway	REACTOME_NEF_MEDIATED_DOWNREGULATION_OF_MHC_CLASS_I_COMPLEX_CELL_SURFACE_EXPRESSION	Genes involved in Nef mediated downregulation of MHC class I complex cell surface expression	326	0.130646	1	0.528595	3.19284	0.626402	2	0.000372636	0.00118977	546	0.201877	1	0.487684	2.38467	0.838691	2	9	0.000979912	0.222222	unnamed,unnamed	Ap1b1,Ap1g1
MSigDB Pathway	REACTOME_APOPTOSIS_INDUCED_DNA_FRAGMENTATION	Genes involved in Apoptosis induced DNA fragmentation	327	0.130811	1	0.527646	3.19032	0.626896	2	0.00037293	0.00118977	705	0.345097	1	0.645649	1.65092	1.21144	2	13	0.000979912	0.153846	unnamed,unnamed	H1f0,Hmgb1
MSigDB Pathway	ST_JAK_STAT_PATHWAY	Jak-STAT Pathway	328	0.13107	1	0.527077	2.40344	1.24821	3	0.000742542	0.00178465	276	0.0316386	1	0.1512	4.02413	0.745503	3	8	0.00146987	0.375	unnamed,unnamed,unnamed	Cish,Jak1,Pias1
MSigDB Pathway	ST_TUMOR_NECROSIS_FACTOR_PATHWAY	Tumor Necrosis Factor Pathway.	329	0.132404	1	0.530822	1.75193	3.4248	6	0.00203736	0.0035693	319	0.0478147	1	0.197704	2.22021	2.70245	6	29	0.00293974	0.206897	unnamed,unnamed,unnamed,unnamed,unnamed,unnamed	Bag4,Birc2,Cflar,Jun,Nfkbia,Ralbp1
MSigDB Pathway	REACTOME_MUSCLE_CONTRACTION	Genes involved in Muscle contraction	330	0.134076	1	0.535899	1.5969	5.00971	8	0.0029802	0.00475907	352	0.0602731	1	0.225853	1.86626	4.28664	8	46	0.00391965	0.173913	unnamed,unnamed,unnamed,unnamed,unnamed,unnamed,unnamed,unnamed	Calm1,Calm3,Myl3,Myl6,Myl6b,Myl9,Tln1,Tpm4
MSigDB Pathway	REACTOME_RIP_MEDIATED_NFKB_ACTIVATION_VIA_DAI	Genes involved in RIP-mediated NFkB activation via DAI	331	0.134818	1	0.537235	2.37175	1.26489	3	0.000752464	0.00178465	561	0.206889	1	0.48643	1.89371	1.58419	3	17	0.00146987	0.176471	unnamed,unnamed,unnamed	Hmgb1,Nfkbia,Ticam1
MSigDB Pathway	PID_NFAT_3PATHWAY	Role of Calcineurin-dependent NFAT signaling in lymphocytes	332	0.13497	1	0.536222	1.44422	8.30897	12	0.00494287	0.00713861	446	0.116367	1	0.344144	1.61978	4.93895	8	53	0.00391965	0.150943	unnamed,unnamed,unnamed,unnamed,unnamed,unnamed,unnamed,unnamed,unnamed,unnamed,unnamed,unnamed	Bcl2l1,Fkbp8,Mapk14,Nup214,Pim1,Ppp3cb,Prkaca,Ywhah
MSigDB Pathway	REACTOME_NEP_NS2_INTERACTS_WITH_THE_CELLULAR_EXPORT_MACHINERY	Genes involved in NEP/NS2 Interacts with the Cellular Export Machinery	333	0.135006	1	0.534754	1.86082	2.68699	5	0.00159844	0.00297442	613	0.240383	1	0.517235	1.58978	2.51607	4	27	0.00195982	0.148148	unnamed,unnamed,unnamed,unnamed,unnamed	Nup214,Ranbp2,Seh1l,Tpr
MSigDB Pathway	REACTOME_SYNTHESIS_OF_BILE_ACIDS_AND_BILE_SALTS_VIA_24_HYDROXYCHOLESTEROL	Genes involved in Synthesis of bile acids and bile salts via 24-hydroxycholesterol	334	0.136472	1	0.538941	3.10697	0.643713	2	0.000382935	0.00118977	546	0.201877	1	0.487684	2.38467	0.838691	2	9	0.000979912	0.222222	unnamed,unnamed	Akr1d1,Amacr
MSigDB Pathway	REACTOME_DNA_STRAND_ELONGATION	Genes involved in DNA strand elongation	335	0.137873	1	0.542848	2.0277	1.97268	4	0.00117351	0.00237954	665	0.304574	1	0.60411	1.4308	2.79563	4	30	0.00195982	0.133333	unnamed,unnamed,unnamed,unnamed	Fen1,Gins2,Mcm8,Pold2
MSigDB Pathway	BIOCARTA_CTCF_PATHWAY	CTCF: First Multivalent Nuclear Factor	336	0.138776	1	0.544777	1.53452	5.86503	9	0.00348901	0.00535396	108	0.00293016	1	0.035786	3.41441	2.05013	7	22	0.00342969	0.318182	unnamed,unnamed,unnamed,unnamed,unnamed,unnamed,unnamed,unnamed,unnamed	Cdkn1b,Myc,Pik3ca,Pik3r1,Ppp2ca,Pten,Tgfbr1
MSigDB Pathway	REACTOME_DOWNSTREAM_SIGNAL_TRANSDUCTION	Genes involved in Downstream signal transduction	337	0.139011	1	0.544083	1.33211	13.5124	18	0.00803829	0.0107079	218	0.0171308	1	0.103649	1.8086	8.29372	15	89	0.00734934	0.168539	unnamed,unnamed,unnamed,unnamed,unnamed,unnamed,unnamed,unnamed,unnamed,unnamed,unnamed,unnamed,unnamed,unnamed,unnamed,unnamed,unnamed,unnamed	Adcy8,Calm1,Calm3,Casp9,Cdkn1b,Foxo1,Foxo3,Nck1,Pik3ca,Pik3r1,Prkaca,Pten,Sos1,Stat1,Them4
MSigDB Pathway	PID_ERBB1_RECEPTOR_PROXIMAL_PATHWAY	EGF receptor (ErbB1) signaling pathway	338	0.139172	1	0.543099	1.53347	5.86904	9	0.0034914	0.00535396	113	0.00317411	1	0.03705	2.84056	3.16839	9	34	0.0044096	0.264706	unnamed,unnamed,unnamed,unnamed,unnamed,unnamed,unnamed,unnamed,unnamed	Nck1,Pik3ca,Pik3r1,Ptpn1,Shc1,Sos1,Stat1,Tln1,Wasl
MSigDB Pathway	KEGG_CHRONIC_MYELOID_LEUKEMIA	Chronic myeloid leukemia	339	0.139602	1	0.543172	1.34379	12.6508	17	0.00752578	0.010113	95	0.0019936	1	0.0276796	2.26712	6.61634	15	71	0.00734934	0.211268	unnamed,unnamed,unnamed,unnamed,unnamed,unnamed,unnamed,unnamed,unnamed,unnamed,unnamed,unnamed,unnamed,unnamed,unnamed,unnamed,unnamed	Bcl2l1,Bcr,Cblc,Cdk4,Cdkn1b,Ctbp1,Myc,Nfkbia,Pik3ca,Pik3r1,Shc1,Smad3,Sos1,Sos2,Tgfbr1
MSigDB Pathway	REACTOME_TRAF6_MEDIATED_IRF7_ACTIVATION	Genes involved in TRAF6 mediated IRF7 activation	340	0.139753	1	0.542159	2.01693	1.98321	4	0.00117978	0.00237954	968	0.690786	1	0.941267	0.858481	2.3297	2	25	0.000979912	0.08	unnamed,unnamed,unnamed,unnamed	Ddx58,Ikbke
MSigDB Pathway	BIOCARTA_TCR_PATHWAY	T Cell Receptor Signaling Pathway	341	0.141281	1	0.546478	1.45768	7.54625	11	0.00448914	0.00654372	138	0.00527915	1	0.050458	2.49559	4.00708	10	43	0.00489956	0.232558	unnamed,unnamed,unnamed,unnamed,unnamed,unnamed,unnamed,unnamed,unnamed,unnamed,unnamed	Calm1,Calm3,Jun,Nfkbia,Pik3ca,Pik3r1,Ppp3cb,Rac1,Shc1,Sos1
MSigDB Pathway	PID_HIVNEFPATHWAY	HIV-1 Nef: Negative effector of Fas and TNF-alpha	342	0.141624	1	0.546206	1.71635	3.49579	6	0.00207959	0.0035693	400	0.0914849	1	0.301672	1.89371	3.16839	6	34	0.00293974	0.176471	unnamed,unnamed,unnamed,unnamed,unnamed,unnamed	Apaf1,Bag4,Casp9,Cflar,Map3k5,Nfkbia
MSigDB Pathway	REACTOME_APC_C_CDH1_MEDIATED_DEGRADATION_OF_CDC20_AND_OTHER_APC_C_CDH1_TARGETED_PROTEINS_IN_LATE_MITOSIS_EARLY_G1	Genes involved in APC/C:Cdh1 mediated degradation of Cdc20 and other APC/C:Cdh1 targeted proteins in late mitosis/early G1	343	0.14323	1	0.550788	1.6302	4.29394	7	0.0025544	0.00416419	753	0.387468	1	0.678712	1.1737	5.96402	7	64	0.00342969	0.109375	unnamed,unnamed,unnamed,unnamed,unnamed,unnamed,unnamed	Anapc11,Anapc4,Psmb2,Psmc4,Psmd12,Skp2,Uba52
MSigDB Pathway	KEGG_RIBOSOME	Ribosome	344	0.144411	1	0.553716	1.48206	6.74736	10	0.0040139	0.00594884	624	0.254737	1	0.538458	1.2775	7.82778	10	84	0.00489956	0.119048	unnamed,unnamed,unnamed,unnamed,unnamed,unnamed,unnamed,unnamed,unnamed,unnamed	Fau,Rpl10,Rpl12,Rpl34,Rpl36al,Rpl7a,Rplp1,Rplp2,Rps20,Uba52
MSigDB Pathway	REACTOME_GLUTATHIONE_CONJUGATION	Genes involved in Glutathione conjugation	345	0.147546	1	0.564095	2.27206	1.32039	3	0.000785477	0.00178465	696	0.337353	1	0.639324	1.46332	2.05013	3	22	0.00146987	0.136364	unnamed,unnamed,unnamed	Gclc,Gclm,Mgst1
MSigDB Pathway	REACTOME_INTERACTIONS_OF_VPR_WITH_HOST_CELLULAR_PROTEINS	Genes involved in Interactions of Vpr with host cellular proteins	346	0.148974	1	0.567911	1.79895	2.7794	5	0.00165342	0.00297442	690	0.326412	1	0.623966	1.38465	2.88882	4	31	0.00195982	0.129032	unnamed,unnamed,unnamed,unnamed,unnamed	Nup214,Ranbp2,Seh1l,Tpr
MSigDB Pathway	REACTOME_NFKB_ACTIVATION_THROUGH_FADD_RIP1_PATHWAY_MEDIATED_BY_CASPASE_8_AND10	Genes involved in NF-kB activation through FADD/RIP-1 pathway mediated by caspase-8 and -10	347	0.150181	1	0.570862	2.92471	0.683829	2	0.000406799	0.00118977	951	0.659138	1	0.914199	0.975547	1.02507	1	11	0.000489956	0.0909091	unnamed,unnamed	Ddx58
MSigDB Pathway	BIOCARTA_IL2_PATHWAY	IL 2 signaling pathway	348	0.150456	1	0.570262	1.95871	2.04216	4	0.00121485	0.00237954	452	0.125742	1	0.366933	2.044	1.95694	4	21	0.00195982	0.190476	unnamed,unnamed,unnamed,unnamed	Jak1,Jun,Shc1,Sos1
MSigDB Pathway	REACTOME_NUCLEAR_EVENTS_KINASE_AND_TRANSCRIPTION_FACTOR_ACTIVATION	Genes involved in Nuclear Events (kinase and transcription factor activation)	349	0.150876	1	0.570215	1.60643	4.35749	7	0.0025922	0.00416419	230	0.020156	1	0.11559	2.68275	2.23651	6	24	0.00293974	0.25	unnamed,unnamed,unnamed,unnamed,unnamed,unnamed,unnamed	Dusp6,Mapk14,Mef2a,Ppp2ca,Ppp2r1b,Rps6ka1
MSigDB Pathway	PID_EPOPATHWAY	EPO signaling pathway	350	0.152421	1	0.574411	1.54467	5.1791	8	0.00308097	0.00475907	163	0.00935283	1	0.0756834	2.60146	3.0752	8	33	0.00391965	0.242424	unnamed,unnamed,unnamed,unnamed,unnamed,unnamed,unnamed,unnamed	Bcl2l1,Irs2,Mapk14,Pik3r1,Shc1,Sos1,Stat1,Vav2
MSigDB Pathway	BIOCARTA_HIVNEF_PATHWAY	HIV-I Nef: negative effector of Fas and TNF	351	0.152867	1	0.57445	1.49885	6.00459	9	0.00357203	0.00535396	376	0.0729911	1	0.256051	1.72463	5.21852	9	56	0.0044096	0.160714	unnamed,unnamed,unnamed,unnamed,unnamed,unnamed,unnamed,unnamed,unnamed	Actg1,Apaf1,Bag4,Birc2,Casp9,Cflar,Lmnb1,Map3k5,Nfkbia
MSigDB Pathway	BIOCARTA_PPARA_PATHWAY	Mechanism of Gene Regulation by Peroxisome Proliferators via PPARa(alpha)	352	0.153403	1	0.574824	1.35007	11.1106	15	0.0066095	0.00892326	177	0.0115024	1	0.085716	2.1462	5.12533	11	55	0.00538952	0.2	unnamed,unnamed,unnamed,unnamed,unnamed,unnamed,unnamed,unnamed,unnamed,unnamed,unnamed,unnamed,unnamed,unnamed,unnamed	Apoa1,Cited2,Jun,Myc,Ncor2,Nfkbia,Nr0b2,Pik3ca,Pik3r1,Ppara,Rxra
MSigDB Pathway	KEGG_TASTE_TRANSDUCTION	Taste transduction	353	0.154259	1	0.576395	1.67145	3.5897	6	0.00213545	0.0035693	396	0.0886151	1	0.29516	2.06366	2.42288	5	26	0.00244978	0.192308	unnamed,unnamed,unnamed,unnamed,unnamed,unnamed	Adcy8,Cacna1a,Prkaca,Tas1r1,Tas1r2
MSigDB Pathway	BIOCARTA_BIOPEPTIDES_PATHWAY	Bioactive Peptide Induced Signaling Pathway	354	0.154365	1	0.575162	1.53951	5.19645	8	0.00309128	0.00475907	394	0.0824659	1	0.276072	1.83212	3.8207	7	41	0.00342969	0.170732	unnamed,unnamed,unnamed,unnamed,unnamed,unnamed,unnamed,unnamed	Calm1,Calm3,Gna11,Mapk14,Shc1,Sos1,Stat1
MSigDB Pathway	REACTOME_DOWNSTREAM_SIGNALING_EVENTS_OF_B_CELL_RECEPTOR_BCR	Genes involved in Downstream Signaling Events Of B Cell Receptor (BCR)	355	0.157376	1	0.584728	1.35979	10.2957	14	0.00612473	0.00832838	459	0.13071	1	0.375614	1.4308	8.38691	12	90	0.00587947	0.133333	unnamed,unnamed,unnamed,unnamed,unnamed,unnamed,unnamed,unnamed,unnamed,unnamed,unnamed,unnamed,unnamed,unnamed	Casp9,Cdkn1b,Fbxw11,Foxo1,Foxo3,Nfkbia,Psmb2,Psmc4,Psmd12,Pten,Them4,Uba52
MSigDB Pathway	KEGG_ADIPOCYTOKINE_SIGNALING_PATHWAY	Adipocytokine signaling pathway	356	0.160076	1	0.59309	1.3942	8.6071	12	0.00512023	0.00713861	509	0.168778	1	0.437364	1.44148	6.24359	9	67	0.0044096	0.134328	unnamed,unnamed,unnamed,unnamed,unnamed,unnamed,unnamed,unnamed,unnamed,unnamed,unnamed,unnamed	Acsl1,Cpt1a,G6pc,Irs2,Nfkbia,Pomc,Ppara,Rxra,Rxrb
MSigDB Pathway	BIOCARTA_INTEGRIN_PATHWAY	Integrin Signaling Pathway	357	0.162476	1	0.600297	1.51868	5.26774	8	0.00313369	0.00475907	227	0.0186595	1	0.108423	2.32022	3.44795	8	37	0.00391965	0.216216	unnamed,unnamed,unnamed,unnamed,unnamed,unnamed,unnamed,unnamed	Actn1,Bcr,Csk,Jun,Rock1,Shc1,Sos1,Tln1
MSigDB Pathway	REACTOME_METABOLISM_OF_POLYAMINES	Genes involved in Metabolism of polyamines	358	0.162507	1	0.598733	2.16816	1.38366	3	0.000823118	0.00178465	493	0.158372	1	0.423717	2.1462	1.39782	3	15	0.00146987	0.2	unnamed,unnamed,unnamed	Agmat,Enoph1,Odc1
MSigDB Pathway	REACTOME_INNATE_IMMUNE_SYSTEM	Genes involved in Innate Immune System	359	0.16262	1	0.597479	1.20416	27.405	33	0.0163028	0.0196312	299	0.0359248	1	0.158478	1.42402	19.6626	28	211	0.0137188	0.132701	unnamed,unnamed,unnamed,unnamed,unnamed,unnamed,unnamed,unnamed,unnamed,unnamed,unnamed,unnamed,unnamed,unnamed,unnamed,unnamed,unnamed,unnamed,unnamed,unnamed,unnamed,unnamed,unnamed,unnamed,unnamed,unnamed,unnamed,unnamed,unnamed,unnamed,unnamed,unnamed,unnamed	Atg12,Atg5,Bcl2l1,Birc2,Capza1,Casp9,Cnpy3,Ddost,Ddx58,Dusp6,Hmgb1,Hsp90b1,Ikbke,Isg15,Jun,Ly86,Mapk14,Mef2a,Nfkbia,Ppp2ca,Ppp2r1b,Ripk2,Rps6ka1,Tab1,Tab2,Ticam1,Uba52,Ube2k
MSigDB Pathway	KEGG_RIG_I_LIKE_RECEPTOR_SIGNALING_PATHWAY	RIG-I-like receptor signaling pathway	360	0.165429	1	0.606114	1.43599	6.96381	10	0.00414266	0.00594884	618	0.243637	1	0.519994	1.34138	5.96402	8	64	0.00391965	0.125	unnamed,unnamed,unnamed,unnamed,unnamed,unnamed,unnamed,unnamed,unnamed,unnamed	Atg12,Atg5,Azi2,Ddx58,Ikbke,Isg15,Mapk14,Nfkbia
MSigDB Pathway	REACTOME_SIGNALING_BY_ERBB4	Genes involved in Signaling by ERBB4	361	0.166173	1	0.607152	1.2932	13.9189	18	0.00828015	0.0107079	115	0.00337733	1	0.0387366	2.09386	7.6414	16	82	0.00783929	0.195122	unnamed,unnamed,unnamed,unnamed,unnamed,unnamed,unnamed,unnamed,unnamed,unnamed,unnamed,unnamed,unnamed,unnamed,unnamed,unnamed,unnamed,unnamed	Casp9,Cdkn1b,Cxcl12,Foxo1,Foxo3,Ghr,Ncstn,Pik3ca,Pik3r1,Pten,Shc1,Sos1,Tab2,Them4,Uba52,Yap1
MSigDB Pathway	BIOCARTA_TFF_PATHWAY	Trefoil Factors Initiate Mucosal Healing	362	0.166639	1	0.607174	1.56113	4.48394	7	0.00266742	0.00416419	78	0.0011107	1	0.0187822	3.95353	1.77057	7	19	0.00342969	0.368421	unnamed,unnamed,unnamed,unnamed,unnamed,unnamed,unnamed	Apaf1,Casp9,Ghr,Pik3ca,Pik3r1,Shc1,Sos1
MSigDB Pathway	KEGG_FATTY_ACID_METABOLISM	Fatty acid metabolism	363	0.167026	1	0.606906	1.72798	2.89356	5	0.00172133	0.00297442	579	0.22346	1	0.509058	1.533	3.26157	5	35	0.00244978	0.142857	unnamed,unnamed,unnamed,unnamed,unnamed	Acaa2,Acadsb,Acsl1,Aldh9a1,Cpt1a
MSigDB Pathway	PID_AMB2_NEUTROPHILS_PATHWAY	amb2 Integrin signaling	364	0.169515	1	0.614258	1.55334	4.50642	7	0.0026808	0.00416419	377	0.0740563	1	0.259099	1.87793	3.72751	7	40	0.00342969	0.175	unnamed,unnamed,unnamed,unnamed,unnamed,unnamed,unnamed	Ctgf,Hmgb1,Jam3,Mst1,Rap1b,Rock1,Tln1
MSigDB Pathway	REACTOME_ANTIGEN_ACTIVATES_B_CELL_RECEPTOR_LEADING_TO_GENERATION_OF_SECOND_MESSENGERS	Genes involved in Antigen Activates B Cell Receptor Leading to Generation of Second Messengers	365	0.169948	1	0.614141	1.50039	5.33195	8	0.00317189	0.00475907	201	0.0150737	1	0.0989166	2.59024	2.70245	7	29	0.00342969	0.241379	unnamed,unnamed,unnamed,unnamed,unnamed,unnamed,unnamed,unnamed	Calm1,Calm3,Nck1,Orai1,Pik3r1,Shc1,Sos1
MSigDB Pathway	REACTOME_P53_INDEPENDENT_G1_S_DNA_DAMAGE_CHECKPOINT	Genes involved in p53-Independent G1/S DNA damage checkpoint	366	0.171979	1	0.619784	1.70999	2.924	5	0.00173944	0.00297442	822	0.46722	1	0.749711	1.11781	4.47302	5	48	0.00244978	0.104167	unnamed,unnamed,unnamed,unnamed,unnamed	Atm,Psmb2,Psmc4,Psmd12,Uba52
MSigDB Pathway	SA_PTEN_PATHWAY	PTEN is a tumor suppressor that dephosphorylates the lipid messenger phosphatidylinositol triphosphate.	367	0.172315	1	0.6193	1.85372	2.15783	4	0.00128366	0.00237954	364	0.0669635	1	0.242651	2.52495	1.58419	4	17	0.00195982	0.235294	unnamed,unnamed,unnamed,unnamed	Pik3ca,Pten,Shc1,Sos1
MSigDB Pathway	REACTOME_SIGNAL_ATTENUATION	Genes involved in Signal attenuation	368	0.172521	1	0.618358	2.10523	1.42502	3	0.000847723	0.00178465	403	0.0940065	1	0.307679	2.68275	1.11825	3	12	0.00146987	0.25	unnamed,unnamed,unnamed	Irs2,Shc1,Sos1
MSigDB Pathway	REACTOME_SYNTHESIS_OF_PC	Genes involved in Synthesis of PC	369	0.173398	1	0.619816	1.84893	2.16342	4	0.00128698	0.00237954	585	0.232268	1	0.523696	1.7885	1.67738	3	18	0.00146987	0.166667	unnamed,unnamed,unnamed,unnamed	Cept1,Chka,Lpin2
MSigDB Pathway	REACTOME_SIGNALLING_BY_NGF	Genes involved in Signalling by NGF	370	0.173546	1	0.618669	1.17334	34.0908	40	0.0202801	0.0237954	75	0.000954236	1	0.0167818	1.74571	19.4763	34	209	0.0166585	0.162679	unnamed,unnamed,unnamed,unnamed,unnamed,unnamed,unnamed,unnamed,unnamed,unnamed,unnamed,unnamed,unnamed,unnamed,unnamed,unnamed,unnamed,unnamed,unnamed,unnamed,unnamed,unnamed,unnamed,unnamed,unnamed,unnamed,unnamed,unnamed,unnamed,unnamed,unnamed,unnamed,unnamed,unnamed,unnamed,unnamed,unnamed,unnamed,unnamed,unnamed	Aatf,Adcy8,Ap2a2,Calm1,Calm3,Casp9,Cdkn1b,Clta,Cltc,Dusp6,Fgd2,Foxo1,Foxo3,Irs2,Itsn1,Mapk14,Mef2a,Ncstn,Nfkbia,Ngef,Pik3ca,Pik3r1,Ppp2ca,Ppp2r1b,Prkaca,Pten,Rac1,Ripk2,Rps6ka1,Shc1,Sos1,Sos2,Them4,Uba52
MSigDB Pathway	REACTOME_IL_RECEPTOR_SHC_SIGNALING	Genes involved in Interleukin receptor SHC signaling	371	0.173728	1	0.617648	1.60944	3.728	6	0.00221773	0.0035693	267	0.0293938	1	0.145208	2.47639	2.42288	6	26	0.00293974	0.230769	unnamed,unnamed,unnamed,unnamed,unnamed,unnamed	Csf2ra,Jak1,Pik3ca,Pik3r1,Shc1,Sos1
MSigDB Pathway	BIOCARTA_DEATH_PATHWAY	Induction of apoptosis through DR3 and DR4/5 Death Receptors	372	0.174426	1	0.618462	1.70131	2.93891	5	0.00174831	0.00297442	486	0.157172	1	0.426564	1.73081	2.88882	5	31	0.00244978	0.16129	unnamed,unnamed,unnamed,unnamed,unnamed	Apaf1,Birc2,Casp9,Cflar,Nfkbia
MSigDB Pathway	BIOCARTA_CELLCYCLE_PATHWAY	Cyclins and Cell Cycle Regulation	373	0.175164	1	0.619413	1.84119	2.1725	4	0.00129239	0.00237954	941	0.645576	1	0.904905	0.933132	2.14332	2	23	0.000979912	0.0869565	unnamed,unnamed,unnamed,unnamed	Cdk4,Cdkn1b
MSigDB Pathway	KEGG_PEROXISOME	Peroxisome	374	0.175752	1	0.61983	1.38893	7.91976	11	0.00471134	0.00654372	648	0.275284	1	0.560339	1.27078	7.08228	9	76	0.0044096	0.118421	unnamed,unnamed,unnamed,unnamed,unnamed,unnamed,unnamed,unnamed,unnamed,unnamed,unnamed	Acsl1,Agxt,Amacr,Crat,Pex14,Pex2,Pex26,Scp2,Xdh
MSigDB Pathway	BIOCARTA_AKAP95_PATHWAY	AKAP95 role in mitosis and chromosome dynamics	375	0.176455	1	0.620651	2.6358	0.758782	2	0.000451387	0.00118977	635	0.273631	1	0.568377	1.95109	1.02507	2	11	0.000979912	0.181818	unnamed,unnamed	Ddx5,Ppp2ca
MSigDB Pathway	BIOCARTA_MITOCHONDRIA_PATHWAY	Role of Mitochondria in Apoptotic Signaling	376	0.176783	1	0.620152	1.83418	2.18081	4	0.00129733	0.00237954	452	0.125742	1	0.366933	2.044	1.95694	4	21	0.00195982	0.190476	unnamed,unnamed,unnamed,unnamed	Apaf1,Bcl2l1,Birc2,Casp9
MSigDB Pathway	BIOCARTA_SALMONELLA_PATHWAY	How does salmonella hijack a cell	377	0.177334	1	0.620432	2.07663	1.44465	3	0.000859398	0.00178465	439	0.114084	1	0.342773	2.47639	1.21144	3	13	0.00146987	0.230769	unnamed,unnamed,unnamed	Actr3,Rac1,Wasl
MSigDB Pathway	REACTOME_SIGNALING_BY_ERBB2	Genes involved in Signaling by ERBB2	378	0.178139	1	0.6216	1.26839	14.9796	19	0.00891113	0.0113028	198	0.0142126	1	0.0946792	1.80733	8.85284	16	95	0.00783929	0.168421	unnamed,unnamed,unnamed,unnamed,unnamed,unnamed,unnamed,unnamed,unnamed,unnamed,unnamed,unnamed,unnamed,unnamed,unnamed,unnamed,unnamed,unnamed,unnamed	Adcy8,Calm1,Calm3,Casp9,Cdkn1b,Foxo1,Foxo3,Pik3ca,Pik3r1,Prkaca,Pten,Shc1,Sos1,Stub1,Them4,Uba52
MSigDB Pathway	REACTOME_SIGNALING_BY_SCF_KIT	Genes involved in Signaling by SCF-KIT	379	0.178148	1	0.619991	1.32708	10.5495	14	0.0062757	0.00832838	301	0.0366777	1	0.160724	1.764	6.80271	12	73	0.00587947	0.164384	unnamed,unnamed,unnamed,unnamed,unnamed,unnamed,unnamed,unnamed,unnamed,unnamed,unnamed,unnamed,unnamed,unnamed	Casp9,Cdkn1b,Foxo1,Foxo3,Pik3ca,Pik3r1,Pten,Rac1,Socs1,Sos1,Stat1,Them4
MSigDB Pathway	BIOCARTA_HDAC_PATHWAY	Control of skeletal myogenesis by HDAC and calcium/calmodulin-dependent kinase (CaMK)	380	0.178263	1	0.61876	1.41056	7.08939	10	0.00421736	0.00594884	61	0.000515235	0.679594	0.0111409	3.57701	2.51607	9	27	0.0044096	0.333333	unnamed,unnamed,unnamed,unnamed,unnamed,unnamed,unnamed,unnamed,unnamed,unnamed	Calm1,Calm3,Hdac5,Mapk14,Mef2a,Pik3ca,Pik3r1,Ppp3cb,Ywhah
MSigDB Pathway	BIOCARTA_CDC42RAC_PATHWAY	Role of PI3K subunit p85 in regulation of Actin Organization and Cell Migration	381	0.178562	1	0.61817	1.68695	2.96393	5	0.0017632	0.00297442	181	0.0127303	1	0.0927698	3.35344	1.491	5	16	0.00244978	0.3125	unnamed,unnamed,unnamed,unnamed,unnamed	Actr3,Pik3ca,Pik3r1,Rac1,Wasl
MSigDB Pathway	PID_PI3KCIPATHWAY	Class I PI3K signaling events	382	0.181181	1	0.625598	1.43605	6.26721	9	0.00372827	0.00535396	380	0.0741069	1	0.257229	1.7885	4.47302	8	48	0.00391965	0.166667	unnamed,unnamed,unnamed,unnamed,unnamed,unnamed,unnamed,unnamed,unnamed	Arap3,Arf1,Arf5,Foxo3,Pik3ca,Pik3r1,Pten,Rac1
MSigDB Pathway	REACTOME_AUTODEGRADATION_OF_CDH1_BY_CDH1_APC_C	Genes involved in Autodegradation of Cdh1 by Cdh1:APC/C	383	0.181344	1	0.624523	1.58717	3.78032	6	0.00224885	0.0035693	786	0.424131	1	0.711741	1.14975	5.21852	6	56	0.00293974	0.107143	unnamed,unnamed,unnamed,unnamed,unnamed,unnamed	Anapc11,Anapc4,Psmb2,Psmc4,Psmd12,Uba52
MSigDB Pathway	SIG_BCR_SIGNALING_PATHWAY	Members of the BCR signaling pathway	384	0.181408	1	0.623118	1.40459	7.11951	10	0.00423528	0.00594884	171	0.0101403	1	0.0782167	2.2832	4.37983	10	47	0.00489956	0.212766	unnamed,unnamed,unnamed,unnamed,unnamed,unnamed,unnamed,unnamed,unnamed,unnamed	Bcr,Csk,Itpr1,Nr0b2,Pik3ca,Pik3r1,Ppp3cb,Shc1,Sos1,Sos2
MSigDB Pathway	REACTOME_SIGNALING_BY_NOTCH	Genes involved in Signaling by NOTCH	385	0.181483	1	0.621756	1.23447	18.6315	23	0.0110836	0.0136823	51	0.000353146	0.465799	0.00913332	2.2832	8.75966	20	94	0.00979912	0.212766	unnamed,unnamed,unnamed,unnamed,unnamed,unnamed,unnamed,unnamed,unnamed,unnamed,unnamed,unnamed,unnamed,unnamed,unnamed,unnamed,unnamed,unnamed,unnamed,unnamed,unnamed,unnamed,unnamed	Arrb2,Atp2a2,B4galt1,Cntn1,Fbxw7,Hdac5,Hes1,Hey2,Jun,Myc,Ncor2,Ncstn,Notch3,Rab6a,Rbpj,Sel1l,Tbl1xr1,Tle3,Tmed2,Uba52
MSigDB Pathway	REACTOME_PI3K_EVENTS_IN_ERBB4_SIGNALING	Genes involved in PI3K events in ERBB4 signaling	386	0.184085	1	0.629037	1.39959	7.14496	10	0.00425042	0.00594884	206	0.0158874	1	0.101726	2.38467	3.35476	8	36	0.00391965	0.222222	unnamed,unnamed,unnamed,unnamed,unnamed,unnamed,unnamed,unnamed,unnamed,unnamed	Casp9,Cdkn1b,Foxo1,Foxo3,Pik3ca,Pik3r1,Pten,Them4
MSigDB Pathway	SA_TRKA_RECEPTOR	The TrkA receptor binds nerve growth factor to activate MAP kinase pathways and promote cell growth.	387	0.184602	1	0.629172	2.03526	1.47401	3	0.000876868	0.00178465	523	0.182197	1	0.459498	2.01207	1.491	3	16	0.00146987	0.1875	unnamed,unnamed,unnamed	Pik3ca,Shc1,Sos1
MSigDB Pathway	KEGG_INSULIN_SIGNALING_PATHWAY	Insulin signaling pathway	388	0.185242	1	0.629729	1.23707	17.784	22	0.0105794	0.0130875	175	0.0105473	1	0.0794964	1.70721	12.3008	21	132	0.0102891	0.159091	unnamed,unnamed,unnamed,unnamed,unnamed,unnamed,unnamed,unnamed,unnamed,unnamed,unnamed,unnamed,unnamed,unnamed,unnamed,unnamed,unnamed,unnamed,unnamed,unnamed,unnamed,unnamed	Acaca,Calm1,Calm3,Cblc,Eif4ebp1,Foxo1,G6pc,Irs2,Phkb,Pik3ca,Pik3r1,Ppp1cb,Ppp1r3b,Prkaca,Ptpn1,Shc1,Socs1,Socs2,Sos1,Sos2,Srebf1
MSigDB Pathway	BIOCARTA_FREE_PATHWAY	Free Radical Induced Apoptosis	389	0.186224	1	0.631438	2.54401	0.78616	2	0.000467674	0.00118977	598	0.237618	1	0.52411	2.1462	0.931878	2	10	0.000979912	0.2	unnamed,unnamed	Gsr,Xdh
MSigDB Pathway	REACTOME_EGFR_DOWNREGULATION	Genes involved in EGFR downregulation	390	0.186388	1	0.630373	1.66074	3.0107	5	0.00179102	0.00297442	357	0.0666782	1	0.246355	2.23563	2.23651	5	24	0.00244978	0.208333	unnamed,unnamed,unnamed,unnamed,unnamed	Ap2a2,Clta,Cltc,Eps15l1,Uba52
MSigDB Pathway	BIOCARTA_PML_PATHWAY	Regulation of transcriptional activity by PML	391	0.186615	1	0.629526	2.02416	1.48209	3	0.000881673	0.00178465	467	0.135604	1	0.383	2.2995	1.30463	3	14	0.00146987	0.214286	unnamed,unnamed,unnamed	Pml,Rara,Sirt1
MSigDB Pathway	REACTOME_INCRETIN_SYNTHESIS_SECRETION_AND_INACTIVATION	Genes involved in Incretin Synthesis, Secretion, and Inactivation	392	0.187576	1	0.631156	1.56966	3.82248	6	0.00227393	0.0035693	282	0.0330855	1	0.154751	2.68275	1.86376	5	20	0.00244978	0.25	unnamed,unnamed,unnamed,unnamed,unnamed,unnamed	Pcsk1,Sec11a,Sec11c,Spcs2,Spcs3
MSigDB Pathway	BIOCARTA_P53_PATHWAY	p53 Signaling Pathway	393	0.188241	1	0.631779	1.78662	2.23886	4	0.00133186	0.00237954	315	0.0445311	1	0.186465	2.8616	1.39782	4	15	0.00195982	0.266667	unnamed,unnamed,unnamed,unnamed	Apaf1,Atm,Cdk4,Gadd45a
MSigDB Pathway	KEGG_JAK_STAT_SIGNALING_PATHWAY	Jak-STAT signaling pathway	394	0.18933	1	0.633822	1.22054	19.6634	24	0.0116974	0.0142772	205	0.0157398	1	0.101272	1.6449	12.7667	21	137	0.0102891	0.153285	unnamed,unnamed,unnamed,unnamed,unnamed,unnamed,unnamed,unnamed,unnamed,unnamed,unnamed,unnamed,unnamed,unnamed,unnamed,unnamed,unnamed,unnamed,unnamed,unnamed,unnamed,unnamed,unnamed,unnamed	Bcl2l1,Cblc,Cish,Csf2ra,Ghr,Ifnar1,Jak1,Lifr,Myc,Osmr,Pias1,Pik3ca,Pik3r1,Pim1,Socs1,Socs2,Sos1,Sos2,Spred1,Spred2,Stat1
MSigDB Pathway	REACTOME_G1_S_TRANSITION	Genes involved in G1/S Transition	395	0.189824	1	0.633869	1.32574	9.80586	13	0.00583335	0.00773349	728	0.364094	1	0.65967	1.14603	9.59835	11	103	0.00538952	0.106796	unnamed,unnamed,unnamed,unnamed,unnamed,unnamed,unnamed,unnamed,unnamed,unnamed,unnamed,unnamed,unnamed	Cdkn1b,Cks1b,Mcm8,Myc,Ppp2ca,Ppp2r1b,Psmb2,Psmc4,Psmd12,Skp2,Uba52
MSigDB Pathway	BIOCARTA_41BB_PATHWAY	The 4-1BB-dependent immune response	396	0.190973	1	0.636096	1.77578	2.25253	4	0.00134	0.00237954	364	0.0669635	1	0.242651	2.52495	1.58419	4	17	0.00195982	0.235294	unnamed,unnamed,unnamed,unnamed	Jun,Map3k5,Mapk14,Nfkbia
MSigDB Pathway	BIOCARTA_AT1R_PATHWAY	Angiotensin II mediated activation of JNK Pathway via Pyk2 dependent signaling	397	0.192094	1	0.638217	1.45053	5.51522	8	0.00328091	0.00475907	221	0.0181198	1	0.108145	2.5039	2.79563	7	30	0.00342969	0.233333	unnamed,unnamed,unnamed,unnamed,unnamed,unnamed,unnamed,unnamed	Calm1,Calm3,Jun,Mef2a,Rac1,Shc1,Sos1
MSigDB Pathway	REACTOME_SIGNALING_BY_FGFR1_FUSION_MUTANTS	Genes involved in Signaling by FGFR1 fusion mutants	398	0.192869	1	0.639183	1.63994	3.04889	5	0.00181373	0.00297442	213	0.0166767	1	0.103271	3.15618	1.58419	5	17	0.00244978	0.294118	unnamed,unnamed,unnamed,unnamed,unnamed	Bcr,Pik3ca,Pik3r1,Stat1,Trim24
MSigDB Pathway	REACTOME_ALPHA_LINOLENIC_ACID_ALA_METABOLISM	Genes involved in alpha-linolenic acid (ALA) metabolism	399	0.193408	1	0.639362	2.48089	0.806163	2	0.000479574	0.00118977	598	0.237618	1	0.52411	2.1462	0.931878	2	10	0.000979912	0.2	unnamed,unnamed	Acsl1,Scp2
MSigDB Pathway	KEGG_APOPTOSIS	Apoptosis	400	0.193861	1	0.639258	1.33734	8.97305	12	0.00533793	0.00713861	353	0.0614316	1	0.229542	1.63003	7.36184	12	79	0.00587947	0.151899	unnamed,unnamed,unnamed,unnamed,unnamed,unnamed,unnamed,unnamed,unnamed,unnamed,unnamed,unnamed	Apaf1,Atm,Bcl2l1,Birc2,Casp9,Cflar,Il1rap,Nfkbia,Pik3ca,Pik3r1,Ppp3cb,Prkaca
MSigDB Pathway	REACTOME_SIGNALING_BY_FGFR_IN_DISEASE	Genes involved in Signaling by FGFR in disease	401	0.194332	1	0.639211	1.22767	17.9201	22	0.0106604	0.0130875	185	0.0128323	1	0.091491	1.72788	10.9962	19	118	0.00930916	0.161017	unnamed,unnamed,unnamed,unnamed,unnamed,unnamed,unnamed,unnamed,unnamed,unnamed,unnamed,unnamed,unnamed,unnamed,unnamed,unnamed,unnamed,unnamed,unnamed,unnamed,unnamed,unnamed	Adcy8,Bcr,Calm1,Calm3,Casp9,Cdkn1b,Foxo1,Foxo3,Pik3ca,Pik3r1,Ppp2ca,Prkaca,Pten,Shc1,Sos1,Stat1,Them4,Trim24,Uba52
MSigDB Pathway	REACTOME_RETROGRADE_NEUROTROPHIN_SIGNALLING	Genes involved in Retrograde neurotrophin signalling	402	0.195167	1	0.640361	1.97867	1.51617	3	0.000901943	0.00178465	403	0.0940065	1	0.307679	2.68275	1.11825	3	12	0.00146987	0.25	unnamed,unnamed,unnamed	Ap2a2,Clta,Cltc
MSigDB Pathway	KEGG_ACUTE_MYELOID_LEUKEMIA	Acute myeloid leukemia	403	0.196322	1	0.642552	1.31623	9.87667	13	0.00587547	0.00773349	266	0.0291301	1	0.144446	1.95109	5.12533	10	55	0.00489956	0.181818	unnamed,unnamed,unnamed,unnamed,unnamed,unnamed,unnamed,unnamed,unnamed,unnamed,unnamed,unnamed,unnamed	Cebpa,Eif4ebp1,Myc,Pik3ca,Pik3r1,Pim1,Pml,Rara,Sos1,Sos2
MSigDB Pathway	REACTOME_AUTODEGRADATION_OF_THE_E3_UBIQUITIN_LIGASE_COP1	Genes involved in Autodegradation of the E3 ubiquitin ligase COP1	404	0.198883	1	0.649325	1.62132	3.08392	5	0.00183457	0.00297442	788	0.429653	1	0.719178	1.16641	4.28664	5	46	0.00244978	0.108696	unnamed,unnamed,unnamed,unnamed,unnamed	Atm,Psmb2,Psmc4,Psmd12,Uba52
MSigDB Pathway	KEGG_GLYOXYLATE_AND_DICARBOXYLATE_METABOLISM	Glyoxylate and dicarboxylate metabolism	405	0.200969	1	0.654513	1.7376	2.30203	4	0.00136944	0.00237954	493	0.158372	1	0.423717	2.1462	1.39782	3	15	0.00146987	0.2	unnamed,unnamed,unnamed,unnamed	Aco1,Aco2,Grhpr
MSigDB Pathway	BIOCARTA_CASPASE_PATHWAY	Caspase Cascade in Apoptosis	406	0.206834	1	0.671957	1.7162	2.33073	4	0.00138652	0.00237954	477	0.142983	1	0.395376	1.95109	2.05013	4	22	0.00195982	0.181818	unnamed,unnamed,unnamed,unnamed	Apaf1,Birc2,Casp9,Lmnb1
MSigDB Pathway	SA_FAS_SIGNALING	The TNF-type receptor Fas induces apoptosis on ligand binding.	407	0.20713	1	0.671266	2.36935	0.844113	2	0.000502149	0.00118977	507	0.166844	1	0.434058	2.68275	0.745503	2	8	0.000979912	0.25	unnamed,unnamed	Cfl1,Cflar
MSigDB Pathway	REACTOME_BRANCHED_CHAIN_AMINO_ACID_CATABOLISM	Genes involved in Branched-chain amino acid catabolism	408	0.208709	1	0.674724	1.70951	2.33986	4	0.00139194	0.00237954	364	0.0669635	1	0.242651	2.52495	1.58419	4	17	0.00195982	0.235294	unnamed,unnamed,unnamed,unnamed	Acadsb,Auh,Bcat2,Bckdha
MSigDB Pathway	PID_PRLSIGNALINGEVENTSPATHWAY	Signaling events mediated by PRL	409	0.210491	1	0.678822	1.70321	2.3485	4	0.00139709	0.00237954	501	0.161087	1	0.4241	1.86626	2.14332	4	23	0.00195982	0.173913	unnamed,unnamed,unnamed,unnamed	Ptp4a1,Rabggtb,Rac1,Rock1
MSigDB Pathway	BIOCARTA_CHREBP2_PATHWAY	Regulation And Function Of ChREBP in Liver	410	0.211261	1	0.679641	1.45335	4.81645	7	0.00286523	0.00416419	377	0.0740563	1	0.259099	1.87793	3.72751	7	40	0.00342969	0.175	unnamed,unnamed,unnamed,unnamed,unnamed,unnamed,unnamed	Acaca,Mlxipl,Ppp2ca,Ppp2r1b,Ppp2r4,Prkaca,Ywhah
MSigDB Pathway	BIOCARTA_PTDINS_PATHWAY	Phosphoinositides and their downstream targets.	411	0.213292	1	0.684505	1.57908	3.16641	5	0.00188364	0.00297442	341	0.0569861	1	0.220424	2.33283	2.14332	5	23	0.00244978	0.217391	unnamed,unnamed,unnamed,unnamed,unnamed	Arf1,Pfkp,Rab5a,Rac1,Vav2
MSigDB Pathway	PID_IL4_2PATHWAY	IL4-mediated signaling events	412	0.214382	1	0.686334	1.34728	7.42234	10	0.00441543	0.00594884	327	0.0494014	1	0.199267	1.7885	5.59127	10	60	0.00489956	0.166667	unnamed,unnamed,unnamed,unnamed,unnamed,unnamed,unnamed,unnamed,unnamed,unnamed	Bcl2l1,Cebpb,Col1a2,Irs2,Jak1,Mapk14,Pik3ca,Pik3r1,Shc1,Socs1
MSigDB Pathway	ST_INTERFERON_GAMMA_PATHWAY	Interferon gamma pathway.	413	0.214929	1	0.68642	1.88258	1.59356	3	0.000947984	0.00178465	276	0.0316386	1	0.1512	4.02413	0.745503	3	8	0.00146987	0.375	unnamed,unnamed,unnamed	Cish,Jak1,Stat1
MSigDB Pathway	PID_VEGFR1_2_PATHWAY	Signaling events mediated by VEGFR1 and VEGFR2	414	0.214983	1	0.684934	1.29041	10.0743	13	0.00599306	0.00773349	244	0.0247352	1	0.133712	1.86626	6.42996	12	69	0.00587947	0.173913	unnamed,unnamed,unnamed,unnamed,unnamed,unnamed,unnamed,unnamed,unnamed,unnamed,unnamed,unnamed,unnamed	Akap1,Arf1,Fbxw11,Mapk14,Nck1,Pik3ca,Pik3r1,Prkaca,Ptpn2,Ptprj,Rock1,Shb
MSigDB Pathway	KEGG_GLYCOSYLPHOSPHATIDYLINOSITOL_GPI_ANCHOR_BIOSYNTHESIS	Glycosylphosphatidylinositol(GPI)-anchor biosynthesis	415	0.216069	1	0.686735	1.87738	1.59798	3	0.00095061	0.00178465	778	0.416033	1	0.705331	1.28772	2.3297	3	25	0.00146987	0.12	unnamed,unnamed,unnamed	Pgap1,Pigg,Pigv
MSigDB Pathway	REACTOME_SIGNALING_BY_RHO_GTPASES	Genes involved in Signaling by Rho GTPases	416	0.216114	1	0.685227	1.20654	18.234	22	0.0108471	0.0130875	393	0.081032	1	0.271962	1.47674	10.1575	15	109	0.00734934	0.137615	unnamed,unnamed,unnamed,unnamed,unnamed,unnamed,unnamed,unnamed,unnamed,unnamed,unnamed,unnamed,unnamed,unnamed,unnamed,unnamed,unnamed,unnamed,unnamed,unnamed,unnamed,unnamed	Arap3,Arhgap12,Bcr,Depdc7,Fgd2,Itsn1,Myo9b,Ngef,Rac1,Ralbp1,Rhobtb1,Rhof,Rhot1,Sos1,Sos2
MSigDB Pathway	BIOCARTA_GCR_PATHWAY	Corticosteroids and cardioprotection	417	0.216426	1	0.684571	1.49584	4.01113	6	0.00238616	0.0035693	252	0.0268153	1	0.140355	2.82395	1.77057	5	19	0.00244978	0.263158	unnamed,unnamed,unnamed,unnamed,unnamed,unnamed	Calm1,Calm3,Nr3c1,Pik3ca,Pik3r1
MSigDB Pathway	BIOCARTA_MCM_PATHWAY	CDK Regulation of DNA Replication	418	0.216754	1	0.683969	1.87427	1.60063	3	0.000952188	0.00178465	1067	0.81054	1	1	0.631236	1.58419	1	17	0.000489956	0.0588235	unnamed,unnamed,unnamed	Cdkn1b
MSigDB Pathway	REACTOME_APC_C_CDC20_MEDIATED_DEGRADATION_OF_CYCLIN_B	Genes involved in APC/C:Cdc20 mediated degradation of Cyclin B	419	0.217833	1	0.685732	1.86939	1.6048	3	0.000954668	0.00178465	627	0.258161	1	0.543085	1.69437	1.77057	3	19	0.00146987	0.157895	unnamed,unnamed,unnamed	Anapc11,Anapc4,Uba52
MSigDB Pathway	ST_PHOSPHOINOSITIDE_3_KINASE_PATHWAY	PI3K Pathway	420	0.220485	1	0.692428	1.363	6.6031	9	0.00392808	0.00535396	143	0.00583858	1	0.0538538	2.61025	3.44795	9	37	0.0044096	0.243243	unnamed,unnamed,unnamed,unnamed,unnamed,unnamed,unnamed,unnamed,unnamed	A1bg,Foxo1,Pik3ca,Pten,Rps6ka1,Shc1,Sos1,Sos2,Ywhah
MSigDB Pathway	BIOCARTA_P38MAPK_PATHWAY	p38 MAPK Signaling Pathway	421	0.220764	1	0.691657	1.31605	8.35837	11	0.00497226	0.00654372	57	0.000501923	0.662037	0.0116147	3.10635	3.54114	11	38	0.00538952	0.289474	unnamed,unnamed,unnamed,unnamed,unnamed,unnamed,unnamed,unnamed,unnamed,unnamed,unnamed	Ddit3,Map3k5,Mapk14,Mapkapk5,Mef2a,Myc,Rac1,Rapgef2,Shc1,Stat1,Tgfbr1
MSigDB Pathway	REACTOME_CDT1_ASSOCIATION_WITH_THE_CDC6_ORC_ORIGIN_COMPLEX	Genes involved in CDT1 association with the CDC6:ORC:origin complex	422	0.222231	1	0.694603	1.48222	4.04798	6	0.00240808	0.0035693	754	0.389809	1	0.681907	1.19233	5.03214	6	54	0.00293974	0.111111	unnamed,unnamed,unnamed,unnamed,unnamed,unnamed	Gmnn,Mcm8,Psmb2,Psmc4,Psmd12,Uba52
MSigDB Pathway	REACTOME_MEIOTIC_SYNAPSIS	Genes involved in Meiotic Synapsis	423	0.222236	1	0.692975	1.55438	3.21671	5	0.00191357	0.00297442	1073	0.812161	1	0.99836	0.727526	5.49808	4	59	0.00195982	0.0677966	unnamed,unnamed,unnamed,unnamed,unnamed	Brca1,Lmnb1,Rad21,Stag1
MSigDB Pathway	KEGG_VASOPRESSIN_REGULATED_WATER_REABSORPTION	Vasopressin-regulated water reabsorption	424	0.223697	1	0.695887	1.42739	4.90406	7	0.00291735	0.00416419	537	0.192954	1	0.473941	1.533	3.91389	6	42	0.00293974	0.142857	unnamed,unnamed,unnamed,unnamed,unnamed,unnamed,unnamed	Creb3,Creb3l1,Creb3l2,Dync2h1,Prkaca,Rab5a
MSigDB Pathway	BIOCARTA_NGF_PATHWAY	Nerve growth factor pathway (NGF)	425	0.227458	1	0.705923	1.54045	3.2458	5	0.00193087	0.00297442	213	0.0166767	1	0.103271	3.15618	1.58419	5	17	0.00244978	0.294118	unnamed,unnamed,unnamed,unnamed,unnamed	Jun,Pik3ca,Pik3r1,Shc1,Sos1
MSigDB Pathway	REACTOME_NFKB_IS_ACTIVATED_AND_SIGNALS_SURVIVAL	Genes involved in NF-kB is activated and signals survival	426	0.227644	1	0.704841	2.22131	0.900371	2	0.000535616	0.00118977	598	0.237618	1	0.52411	2.1462	0.931878	2	10	0.000979912	0.2	unnamed,unnamed	Nfkbia,Uba52
MSigDB Pathway	PID_ATF2_PATHWAY	ATF-2 transcription factor network	427	0.227652	1	0.703215	1.28883	9.31075	12	0.00553881	0.00713861	300	0.0363624	1	0.159873	1.88263	5.31171	10	57	0.00489956	0.175439	unnamed,unnamed,unnamed,unnamed,unnamed,unnamed,unnamed,unnamed,unnamed,unnamed,unnamed,unnamed	Atf3,Bcl2l1,Brca1,Cdk4,Ddit3,Gadd45a,Hes1,Jun,Jund,Mapk14
MSigDB Pathway	REACTOME_SULFUR_AMINO_ACID_METABOLISM	Genes involved in Sulfur amino acid metabolism	428	0.2287	1	0.704803	1.53719	3.25269	5	0.00193497	0.00297442	357	0.0666782	1	0.246355	2.23563	2.23651	5	24	0.00244978	0.208333	unnamed,unnamed,unnamed,unnamed,unnamed	Cbs,Csad,Enoph1,Gclc,Gclm
MSigDB Pathway	PID_A6B1_A6B4_INTEGRIN_PATHWAY	a6b1 and a6b4 Integrin signaling	429	0.230763	1	0.709503	1.32179	7.56552	10	0.00450061	0.00594884	331	0.054013	1	0.215236	1.90774	4.19345	8	45	0.00391965	0.177778	unnamed,unnamed,unnamed,unnamed,unnamed,unnamed,unnamed,unnamed,unnamed,unnamed	Mst1,Pik3ca,Pik3r1,Rac1,Rxra,Rxrb,Shc1,Ywhah
MSigDB Pathway	PID_INSULIN_PATHWAY	Insulin Pathway	430	0.23179	1	0.711001	1.32024	7.57435	10	0.00450586	0.00594884	138	0.00527915	1	0.050458	2.49559	4.00708	10	43	0.00489956	0.232558	unnamed,unnamed,unnamed,unnamed,unnamed,unnamed,unnamed,unnamed,unnamed,unnamed	Eif4ebp1,Exoc5,Exoc6,Foxo3,Nck1,Pik3ca,Pik3r1,Ptpn1,Shc1,Sos1
MSigDB Pathway	REACTOME_MAPK_TARGETS_NUCLEAR_EVENTS_MEDIATED_BY_MAP_KINASES	Genes involved in MAPK targets/ Nuclear events mediated by MAP kinases	431	0.232679	1	0.712073	1.37224	5.82989	8	0.00346811	0.00475907	221	0.0181198	1	0.108145	2.5039	2.79563	7	30	0.00342969	0.233333	unnamed,unnamed,unnamed,unnamed,unnamed,unnamed,unnamed,unnamed	Dusp6,Jun,Mapk14,Mef2a,Ppp2ca,Ppp2r1b,Rps6ka1
MSigDB Pathway	PID_ATR_PATHWAY	ATR signaling pathway	432	0.23316	1	0.711893	1.62809	2.45686	4	0.00146155	0.00237954	988	0.717429	1	0.957782	0.825463	3.63433	3	39	0.00146987	0.0769231	unnamed,unnamed,unnamed,unnamed	Fbxw11,Ppp2ca,Rad17
MSigDB Pathway	REACTOME_TOLL_RECEPTOR_CASCADES	Genes involved in Toll Receptor Cascades	433	0.235002	1	0.71586	1.18956	18.4943	22	0.011002	0.0130875	186	0.0129438	1	0.0917896	1.75598	10.2507	18	110	0.00881921	0.163636	unnamed,unnamed,unnamed,unnamed,unnamed,unnamed,unnamed,unnamed,unnamed,unnamed,unnamed,unnamed,unnamed,unnamed,unnamed,unnamed,unnamed,unnamed,unnamed,unnamed,unnamed,unnamed	Cnpy3,Dusp6,Hmgb1,Hsp90b1,Ikbke,Jun,Ly86,Mapk14,Mef2a,Nfkbia,Ppp2ca,Ppp2r1b,Ripk2,Rps6ka1,Tab1,Tab2,Ticam1,Uba52
MSigDB Pathway	BIOCARTA_MAPK_PATHWAY	MAPKinase Signaling Pathway	434	0.235312	1	0.715154	1.23119	12.9956	16	0.00773086	0.00951814	141	0.0054935	1	0.0513895	1.99647	8.01415	16	86	0.00783929	0.186047	unnamed,unnamed,unnamed,unnamed,unnamed,unnamed,unnamed,unnamed,unnamed,unnamed,unnamed,unnamed,unnamed,unnamed,unnamed,unnamed	Cebpa,Jun,Map3k2,Map3k5,Mapk14,Mapk6,Mapkapk5,Mef2a,Myc,Nfkbia,Rac1,Rapgef2,Rps6ka1,Shc1,Stat1,Tgfbr1
MSigDB Pathway	BIOCARTA_EPO_PATHWAY	EPO Signaling Pathway	435	0.235468	1	0.713981	1.79382	1.6724	3	0.000994887	0.00178465	585	0.232268	1	0.523696	1.7885	1.67738	3	18	0.00146987	0.166667	unnamed,unnamed,unnamed	Jun,Shc1,Sos1
MSigDB Pathway	REACTOME_INTERFERON_GAMMA_SIGNALING	Genes involved in Interferon gamma signaling	436	0.236174	1	0.71448	1.40273	4.99026	7	0.00296862	0.00416419	398	0.0914005	1	0.302908	1.7885	3.91389	7	42	0.00342969	0.166667	unnamed,unnamed,unnamed,unnamed,unnamed,unnamed,unnamed	Jak1,Pias1,Pml,Ptpn1,Ptpn2,Socs1,Stat1
MSigDB Pathway	PID_BCR_5PATHWAY	BCR signaling pathway	437	0.236225	1	0.713001	1.26329	10.2906	13	0.00612169	0.00773349	131	0.00478746	1	0.0482035	2.21434	5.87083	13	63	0.00636943	0.206349	unnamed,unnamed,unnamed,unnamed,unnamed,unnamed,unnamed,unnamed,unnamed,unnamed,unnamed,unnamed,unnamed	Csk,Ibtk,Jun,Mapk14,Nfkbia,Pik3ca,Pik3r1,Ppp3cb,Pten,Rac1,Shc1,Sos1,Vav2
MSigDB Pathway	BIOCARTA_ETC_PATHWAY	Electron Transport Reaction in Mitochondria	438	0.237115	1	0.714052	2.15933	0.926215	2	0.00055099	0.00118977	598	0.237618	1	0.52411	2.1462	0.931878	2	10	0.000979912	0.2	unnamed,unnamed	Gpd2,Sdha
MSigDB Pathway	REACTOME_RESPONSE_TO_ELEVATED_PLATELET_CYTOSOLIC_CA2_	Genes involved in Response to elevated platelet cytosolic Ca2+	439	0.238043	1	0.715213	1.26107	10.3087	13	0.00613247	0.00773349	323	0.0479671	1	0.195878	1.69437	7.08228	12	76	0.00587947	0.157895	unnamed,unnamed,unnamed,unnamed,unnamed,unnamed,unnamed,unnamed,unnamed,unnamed,unnamed,unnamed,unnamed	Actn1,Apoa1,Calm1,Calm3,Calu,Cfl1,Habp4,Hspa5,Pfn1,Serpinf2,Tln1,Wdr1
MSigDB Pathway	BIOCARTA_IL3_PATHWAY	IL 3 signaling pathway	440	0.239631	1	0.71835	2.14346	0.933071	2	0.000555069	0.00118977	738	0.380012	1	0.679182	1.533	1.30463	2	14	0.000979912	0.142857	unnamed,unnamed	Shc1,Sos1
MSigDB Pathway	REACTOME_NFKB_AND_MAP_KINASES_ACTIVATION_MEDIATED_BY_TLR4_SIGNALING_REPERTOIRE	Genes involved in NFkB and MAP kinases activation mediated by TLR4 signaling repertoire	441	0.239893	1	0.717504	1.23588	12.1371	15	0.00722016	0.00892326	122	0.0040948	1	0.0442708	2.17731	6.42996	14	69	0.00685938	0.202899	unnamed,unnamed,unnamed,unnamed,unnamed,unnamed,unnamed,unnamed,unnamed,unnamed,unnamed,unnamed,unnamed,unnamed,unnamed	Dusp6,Hmgb1,Jun,Mapk14,Mef2a,Nfkbia,Ppp2ca,Ppp2r1b,Ripk2,Rps6ka1,Tab1,Tab2,Ticam1,Uba52
MSigDB Pathway	BIOCARTA_VEGF_PATHWAY	VEGF, Hypoxia, and Angiogenesis	442	0.241021	1	0.719246	1.44051	4.16518	6	0.0024778	0.0035693	290	0.0349056	1	0.15876	2.38467	2.51607	6	27	0.00293974	0.222222	unnamed,unnamed,unnamed,unnamed,unnamed,unnamed	Eif2b1,Eif2b4,Eif2s2,Pik3ca,Pik3r1,Shc1
MSigDB Pathway	ST_T_CELL_SIGNAL_TRANSDUCTION	T Cell Signal Transduction	443	0.242847	1	0.723059	1.39007	5.03573	7	0.00299568	0.00416419	449	0.121283	1	0.356286	1.66927	4.19345	7	45	0.00342969	0.155556	unnamed,unnamed,unnamed,unnamed,unnamed,unnamed,unnamed	Cd28,Csk,Fbxw7,Nck1,Nfkbia,Sos1,Sos2
MSigDB Pathway	REACTOME_P2Y_RECEPTORS	Genes involved in P2Y receptors	444	0.244121	1	0.725215	2.11574	0.945295	2	0.000562341	0.00118977	383	0.0755572	1	0.260209	2.92664	1.02507	3	11	0.00146987	0.272727	unnamed,unnamed	Lpar4,P2ry10,P2ry2
MSigDB Pathway	PID_SYNDECAN_3_PATHWAY	Syndecan-3-mediated signaling events	445	0.244845	1	0.725731	1.59256	2.51168	4	0.00149416	0.00237954	364	0.0669635	1	0.242651	2.52495	1.58419	4	17	0.00195982	0.235294	unnamed,unnamed,unnamed,unnamed	Mc4r,Ncstn,Pomc,Sdc3
MSigDB Pathway	KEGG_VIRAL_MYOCARDITIS	Viral myocarditis	446	0.245094	1	0.724842	1.30079	7.68762	10	0.00457324	0.00594884	519	0.180556	1	0.458868	1.50234	4.65939	7	50	0.00342969	0.14	unnamed,unnamed,unnamed,unnamed,unnamed,unnamed,unnamed,unnamed,unnamed,unnamed	Abl2,Actg1,Casp9,Cd28,Eif4g1,Eif4g2,Rac1
MSigDB Pathway	PID_ERBB2ERBB3PATHWAY	ErbB2/ErbB3 signaling events	447	0.245355	1	0.72399	1.35046	5.92392	8	0.00352404	0.00475907	309	0.0427807	1	0.182614	1.99647	4.00708	8	43	0.00391965	0.186047	unnamed,unnamed,unnamed,unnamed,unnamed,unnamed,unnamed,unnamed	Jun,Pik3ca,Pik3r1,Ppp3cb,Prkaca,Rac1,Shc1,Sos1
MSigDB Pathway	REACTOME_P75NTR_SIGNALS_VIA_NFKB	Genes involved in p75NTR signals via NF-kB	448	0.245864	1	0.723873	1.75251	1.71183	3	0.00101834	0.00178465	439	0.114084	1	0.342773	2.47639	1.21144	3	13	0.00146987	0.230769	unnamed,unnamed,unnamed	Nfkbia,Ripk2,Uba52
MSigDB Pathway	REACTOME_PEROXISOMAL_LIPID_METABOLISM	Genes involved in Peroxisomal lipid metabolism	449	0.246564	1	0.724315	1.74981	1.71447	3	0.00101991	0.00178465	627	0.258161	1	0.543085	1.69437	1.77057	3	19	0.00146987	0.157895	unnamed,unnamed,unnamed	Amacr,Crat,Scp2
MSigDB Pathway	REACTOME_DOUBLE_STRAND_BREAK_REPAIR	Genes involved in Double-Strand Break Repair	450	0.246742	1	0.723229	1.74912	1.71515	3	0.00102031	0.00178465	680	0.310848	1	0.602954	1.533	1.95694	3	21	0.00146987	0.142857	unnamed,unnamed,unnamed	Atm,Brca1,Xrcc4
MSigDB Pathway	KEGG_CHEMOKINE_SIGNALING_PATHWAY	Chemokine signaling pathway	451	0.247552	1	0.723994	1.16954	20.5209	24	0.0122076	0.0142772	264	0.0278985	1	0.139387	1.50611	15.9351	24	171	0.0117589	0.140351	unnamed,unnamed,unnamed,unnamed,unnamed,unnamed,unnamed,unnamed,unnamed,unnamed,unnamed,unnamed,unnamed,unnamed,unnamed,unnamed,unnamed,unnamed,unnamed,unnamed,unnamed,unnamed,unnamed,unnamed	Adcy8,Arrb2,Ccl28,Csk,Cxcl12,Cxcl5,Foxo3,Gnai2,Gnb2,Nfkbia,Pard3,Pik3ca,Pik3r1,Prkaca,Rac1,Rap1b,Rock1,Rock2,Shc1,Sos1,Sos2,Stat1,Vav2,Wasl
MSigDB Pathway	REACTOME_HOMOLOGOUS_RECOMBINATION_REPAIR_OF_REPLICATION_INDEPENDENT_DOUBLE_STRAND_BREAKS	Genes involved in Homologous recombination repair of replication-independent double-strand breaks	452	0.24776	1	0.722998	2.09381	0.955196	2	0.000568231	0.00118977	767	0.414111	1	0.712141	1.4308	1.39782	2	15	0.000979912	0.133333	unnamed,unnamed	Atm,Brca1
MSigDB Pathway	BIOCARTA_LONGEVITY_PATHWAY	The IGF-1 Receptor and Longevity	453	0.247802	1	0.721525	1.48928	3.35733	5	0.00199722	0.00297442	127	0.00475038	1	0.0493366	4.12731	1.21144	5	13	0.00244978	0.384615	unnamed,unnamed,unnamed,unnamed,unnamed	Foxo3,Ghr,Pik3ca,Pik3r1,Shc1
MSigDB Pathway	PID_SMAD2_3PATHWAY	Regulation of cytoplasmic and nuclear SMAD2/3 signaling	454	0.249704	1	0.725461	1.57835	2.5343	4	0.00150761	0.00237954	364	0.0669635	1	0.242651	2.52495	1.58419	4	17	0.00195982	0.235294	unnamed,unnamed,unnamed,unnamed	Ctdsp1,Nup214,Ppm1a,Smad3
MSigDB Pathway	REACTOME_FANCONI_ANEMIA_PATHWAY	Genes involved in Fanconi Anemia pathway	455	0.251241	1	0.728323	1.73199	1.73212	3	0.00103041	0.00178465	627	0.258161	1	0.543085	1.69437	1.77057	3	19	0.00146987	0.157895	unnamed,unnamed,unnamed	Atm,Brca1,Uba52
MSigDB Pathway	KEGG_REGULATION_OF_AUTOPHAGY	Regulation of autophagy	456	0.252003	1	0.728931	1.47927	3.38006	5	0.00201074	0.00297442	433	0.113818	1	0.346711	1.91625	2.60926	5	28	0.00244978	0.178571	unnamed,unnamed,unnamed,unnamed,unnamed	Atg12,Atg4b,Atg4c,Atg5,Ulk2
MSigDB Pathway	BIOCARTA_GLEEVEC_PATHWAY	Inhibition of Cellular Proliferation by Gleevec	457	0.25218	1	0.727845	1.3729	5.09868	7	0.00303312	0.00416419	108	0.00293016	1	0.035786	3.41441	2.05013	7	22	0.00342969	0.318182	unnamed,unnamed,unnamed,unnamed,unnamed,unnamed,unnamed	Bcr,Jun,Myc,Pik3ca,Pik3r1,Sos1,Stat1
MSigDB Pathway	REACTOME_CHROMOSOME_MAINTENANCE	Genes involved in Chromosome Maintenance	458	0.252267	1	0.726506	1.31238	6.85779	9	0.00407959	0.00535396	1047	0.782331	1	0.985573	0.809888	9.87791	8	106	0.00391965	0.0754717	unnamed,unnamed,unnamed,unnamed,unnamed,unnamed,unnamed,unnamed,unnamed	Brca1,Cenpq,Fen1,Hjurp,Lmnb1,Pold2,Rad21,Stag1
MSigDB Pathway	REACTOME_GRB2_SOS_PROVIDES_LINKAGE_TO_MAPK_SIGNALING_FOR_INTERGRINS_	Genes involved in GRB2:SOS provides linkage to MAPK signaling for Intergrins	459	0.256743	1	0.737785	1.71154	1.75281	3	0.00104272	0.00178465	493	0.158372	1	0.423717	2.1462	1.39782	3	15	0.00146987	0.2	unnamed,unnamed,unnamed	Rap1b,Sos1,Tln1
MSigDB Pathway	REACTOME_ACTIVATED_TLR4_SIGNALLING	Genes involved in Activated TLR4 signalling	460	0.257501	1	0.738356	1.20046	14.1612	17	0.00842426	0.010113	218	0.0171308	1	0.103649	1.8086	8.29372	15	89	0.00734934	0.168539	unnamed,unnamed,unnamed,unnamed,unnamed,unnamed,unnamed,unnamed,unnamed,unnamed,unnamed,unnamed,unnamed,unnamed,unnamed,unnamed,unnamed	Dusp6,Hmgb1,Ikbke,Jun,Mapk14,Mef2a,Nfkbia,Ppp2ca,Ppp2r1b,Ripk2,Rps6ka1,Tab1,Tab2,Ticam1,Uba52
MSigDB Pathway	BIOCARTA_TRKA_PATHWAY	Trka Receptor Signaling Pathway	461	0.260167	1	0.744382	1.54878	2.58269	4	0.0015364	0.00237954	200	0.0145276	1	0.0958097	3.90219	1.02507	4	11	0.00195982	0.363636	unnamed,unnamed,unnamed,unnamed	Pik3ca,Pik3r1,Shc1,Sos1
MSigDB Pathway	REACTOME_DCC_MEDIATED_ATTRACTIVE_SIGNALING	Genes involved in DCC mediated attractive signaling	462	0.260455	1	0.743594	1.45965	3.42549	5	0.00203777	0.00297442	127	0.00475038	1	0.0493366	4.12731	1.21144	5	13	0.00244978	0.384615	unnamed,unnamed,unnamed,unnamed,unnamed	Ablim1,Ablim3,Nck1,Rac1,Wasl
MSigDB Pathway	PID_ERBB1_DOWNSTREAM_PATHWAY	ErbB1 downstream signaling	463	0.261488	1	0.744931	1.18972	15.1296	18	0.00900037	0.0107079	199	0.0142293	1	0.0943141	1.77114	9.59835	17	103	0.00832925	0.165048	unnamed,unnamed,unnamed,unnamed,unnamed,unnamed,unnamed,unnamed,unnamed,unnamed,unnamed,unnamed,unnamed,unnamed,unnamed,unnamed,unnamed,unnamed	Actr3,Arf4,Bcl2l1,Dusp6,Jun,Map3k2,Pik3ca,Pik3r1,Ppp2ca,Rab5a,Rac1,Sos1,Stat1,Vav2,Wasf2,Wasl,Ywhah
MSigDB Pathway	PID_HEDGEHOG_GLIPATHWAY	Hedgehog signaling events mediated by Gli proteins	464	0.267093	1	0.759259	1.25384	8.77304	11	0.00521894	0.00654372	273	0.0312855	1	0.151156	2.01207	4.47302	9	48	0.0044096	0.1875	unnamed,unnamed,unnamed,unnamed,unnamed,unnamed,unnamed,unnamed,unnamed,unnamed,unnamed	Arrb2,Fbxw11,Gli2,Gnai2,Ift172,Pias1,Prkaca,Sin3a,Spop
MSigDB Pathway	REACTOME_IRON_UPTAKE_AND_TRANSPORT	Genes involved in Iron uptake and transport	465	0.270485	1	0.767246	1.52089	2.63004	4	0.00156457	0.00237954	715	0.348337	1	0.642596	1.34138	2.98201	4	32	0.00195982	0.125	unnamed,unnamed,unnamed,unnamed	Abcg2,Atp6v1a,Atp6v1f,Tfrc
MSigDB Pathway	REACTOME_PI3K_EVENTS_IN_ERBB2_SIGNALING	Genes involved in PI3K events in ERBB2 signaling	466	0.270498	1	0.765637	1.26613	7.8981	10	0.00469846	0.00594884	303	0.0377927	1	0.164517	2.044	3.91389	8	42	0.00391965	0.190476	unnamed,unnamed,unnamed,unnamed,unnamed,unnamed,unnamed,unnamed,unnamed,unnamed	Casp9,Cdkn1b,Foxo1,Foxo3,Pik3ca,Pik3r1,Pten,Them4
MSigDB Pathway	BIOCARTA_KREB_PATHWAY	The Citric Acid Cycle	467	0.270639	1	0.764396	1.96582	1.01739	2	0.000605227	0.00118977	464	0.133043	1	0.378197	3.066	0.652315	2	7	0.000979912	0.285714	unnamed,unnamed	Aco2,Sdha
MSigDB Pathway	PID_P73PATHWAY	p73 transcription factor network	468	0.271711	1	0.765784	1.24817	8.81293	11	0.00524267	0.00654372	355	0.0634883	1	0.23589	1.66255	6.61634	11	71	0.00538952	0.15493	unnamed,unnamed,unnamed,unnamed,unnamed,unnamed,unnamed,unnamed,unnamed,unnamed,unnamed	Foxo3,Gnb2l1,Hagh,Hey2,Il1rap,Jak1,Mapk14,Myc,Pml,Sirt1,Yap1
MSigDB Pathway	KEGG_LYSOSOME	Lysosome	469	0.272107	1	0.765266	1.24768	8.81634	11	0.0052447	0.00654372	843	0.498387	1	0.779801	1.03545	10.6234	11	114	0.00538952	0.0964912	unnamed,unnamed,unnamed,unnamed,unnamed,unnamed,unnamed,unnamed,unnamed,unnamed,unnamed	Ap1b1,Ap1g1,Ap3b1,Ap3s1,Clta,Cltc,Lamp1,Laptm4a,Mfsd8,Scarb2,Slc17a5
MSigDB Pathway	BIOCARTA_FCER1_PATHWAY	Fc Epsilon Receptor I Signaling in Mast Cells	470	0.273977	1	0.768884	1.28104	7.02554	9	0.00417938	0.00535396	227	0.0186595	1	0.108423	2.32022	3.44795	8	37	0.00391965	0.216216	unnamed,unnamed,unnamed,unnamed,unnamed,unnamed,unnamed,unnamed,unnamed	Calm1,Calm3,Jun,Pik3ca,Pik3r1,Ppp3cb,Shc1,Sos1
MSigDB Pathway	REACTOME_TRANSFERRIN_ENDOCYTOSIS_AND_RECYCLING	Genes involved in Transferrin endocytosis and recycling	471	0.275003	1	0.770125	1.64738	1.82108	3	0.00108333	0.00178465	726	0.363793	1	0.660941	1.3997	2.14332	3	23	0.00146987	0.130435	unnamed,unnamed,unnamed	Atp6v1a,Atp6v1f,Tfrc
MSigDB Pathway	BIOCARTA_ECM_PATHWAY	Erk and PI-3 Kinase Are Necessary for Collagen Binding in Corneal Epithelia	472	0.276083	1	0.771513	1.37079	4.37704	6	0.00260383	0.0035693	187	0.0131163	1	0.0925156	2.92664	2.05013	6	22	0.00293974	0.272727	unnamed,unnamed,unnamed,unnamed,unnamed,unnamed	Pfn1,Pik3ca,Pik3r1,Rock1,Shc1,Tln1
MSigDB Pathway	BIOCARTA_TPO_PATHWAY	TPO Signaling Pathway	473	0.276184	1	0.770163	1.3706	4.37764	6	0.00260419	0.0035693	208	0.0163771	1	0.103853	2.7994	2.14332	6	23	0.00293974	0.26087	unnamed,unnamed,unnamed,unnamed,unnamed,unnamed	Jun,Pik3ca,Pik3r1,Shc1,Sos1,Stat1
MSigDB Pathway	PID_THROMBIN_PAR4_PATHWAY	PAR4-mediated thrombin signaling events	474	0.279562	1	0.777938	1.63217	1.83804	3	0.00109342	0.00178465	493	0.158372	1	0.423717	2.1462	1.39782	3	15	0.00146987	0.2	unnamed,unnamed,unnamed	Gna11,Rock1,Rock2
MSigDB Pathway	BIOCARTA_ACH_PATHWAY	Role of nicotinic acetylcholine receptors in the regulation of apoptosis	475	0.280003	1	0.777523	1.4962	2.67343	4	0.00159038	0.00237954	315	0.0445311	1	0.186465	2.8616	1.39782	4	15	0.00195982	0.266667	unnamed,unnamed,unnamed,unnamed	Foxo3,Pik3ca,Pik3r1,Ywhah
MSigDB Pathway	KEGG_PRIMARY_BILE_ACID_BIOSYNTHESIS	Primary bile acid biosynthesis	476	0.281616	1	0.780361	1.62542	1.84568	3	0.00109796	0.00178465	493	0.158372	1	0.423717	2.1462	1.39782	3	15	0.00146987	0.2	unnamed,unnamed,unnamed	Akr1d1,Amacr,Scp2
MSigDB Pathway	KEGG_CITRATE_CYCLE_TCA_CYCLE	Citrate cycle (TCA cycle)	477	0.2833	1	0.783382	1.40978	3.54665	5	0.00210984	0.00297442	630	0.261477	1	0.547441	1.533	2.60926	4	28	0.00195982	0.142857	unnamed,unnamed,unnamed,unnamed,unnamed	Aco1,Aco2,Sdha,Suclg1
MSigDB Pathway	REACTOME_IRAK2_MEDIATED_ACTIVATION_OF_TAK1_COMPLEX_UPON_TLR7_8_OR_9_STIMULATION	Genes involved in IRAK2 mediated activation of TAK1 complex upon TLR7/8 or 9 stimulation	478	0.283536	1	0.782393	1.61916	1.85281	3	0.00110221	0.00178465	276	0.0316386	1	0.1512	4.02413	0.745503	3	8	0.00146987	0.375	unnamed,unnamed,unnamed	Tab1,Tab2,Uba52
MSigDB Pathway	REACTOME_DESTABILIZATION_OF_MRNA_BY_BRF1	Genes involved in Destabilization of mRNA by Butyrate Response Factor 1 (BRF1)	479	0.284086	1	0.782274	1.61738	1.85485	3	0.00110342	0.00178465	800	0.447241	1	0.737389	1.34138	1.491	2	16	0.000979912	0.125	unnamed,unnamed,unnamed	Exosc5,Zfp36l1
MSigDB Pathway	REACTOME_INTRINSIC_PATHWAY_FOR_APOPTOSIS	Genes involved in Intrinsic Pathway for Apoptosis	480	0.284842	1	0.782721	1.40657	3.55475	5	0.00211466	0.00297442	433	0.113818	1	0.346711	1.91625	2.60926	5	28	0.00244978	0.178571	unnamed,unnamed,unnamed,unnamed,unnamed	Apaf1,Bcl2l1,Bmf,Casp9,Pmaip1
MSigDB Pathway	REACTOME_SIGNALING_BY_FGFR	Genes involved in Signaling by FGFR	481	0.285521	1	0.782956	1.16297	16.3375	19	0.00971889	0.0113028	288	0.0336787	1	0.154244	1.6352	9.78472	16	105	0.00783929	0.152381	unnamed,unnamed,unnamed,unnamed,unnamed,unnamed,unnamed,unnamed,unnamed,unnamed,unnamed,unnamed,unnamed,unnamed,unnamed,unnamed,unnamed,unnamed,unnamed	Adcy8,Calm1,Calm3,Casp9,Cdkn1b,Foxo1,Foxo3,Pik3ca,Pik3r1,Ppp2ca,Prkaca,Pten,Shc1,Sos1,Them4,Uba52
MSigDB Pathway	REACTOME_MITOCHONDRIAL_FATTY_ACID_BETA_OXIDATION	Genes involved in Mitochondrial Fatty Acid Beta-Oxidation	482	0.288991	1	0.790827	1.87388	1.0673	2	0.000634922	0.00118977	738	0.380012	1	0.679182	1.533	1.30463	2	14	0.000979912	0.142857	unnamed,unnamed	Pcca,Pccb
MSigDB Pathway	REACTOME_OXYGEN_DEPENDENT_PROLINE_HYDROXYLATION_OF_HYPOXIA_INDUCIBLE_FACTOR_ALPHA	Genes involved in Oxygen-dependent Proline Hydroxylation of Hypoxia-inducible Factor Alpha	483	0.290016	1	0.79199	1.59842	1.87685	3	0.00111651	0.00178465	767	0.414111	1	0.712141	1.4308	1.39782	2	15	0.000979912	0.133333	unnamed,unnamed,unnamed	Epas1,Uba52
MSigDB Pathway	REACTOME_CD28_DEPENDENT_VAV1_PATHWAY	Genes involved in CD28 dependent Vav1 pathway	484	0.29011	1	0.790611	1.86854	1.07035	2	0.000636737	0.00118977	635	0.273631	1	0.568377	1.95109	1.02507	2	11	0.000979912	0.181818	unnamed,unnamed	Cd28,Rac1
MSigDB Pathway	SA_PROGRAMMED_CELL_DEATH	Programmed cell death, or apoptosis, eliminates damaged or unneeded cells.	485	0.29079	1	0.790828	1.59598	1.87972	3	0.00111822	0.00178465	383	0.0755572	1	0.260209	2.92664	1.02507	3	11	0.00146987	0.272727	unnamed,unnamed,unnamed	Apaf1,Bcl2l1,Casp9
MSigDB Pathway	REACTOME_LIPID_DIGESTION_MOBILIZATION_AND_TRANSPORT	Genes involved in Lipid digestion, mobilization, and transport	486	0.291675	1	0.791605	1.34256	4.46908	6	0.00265858	0.0035693	722	0.353308	1	0.645448	1.2775	3.91389	5	42	0.00244978	0.119048	unnamed,unnamed,unnamed,unnamed,unnamed,unnamed	Abhd5,Apoa1,P4hb,Ppp1cb,Prkaca
MSigDB Pathway	REACTOME_ANDROGEN_BIOSYNTHESIS	Genes involved in Androgen biosynthesis	487	0.292218	1	0.791448	1.85857	1.0761	2	0.000640151	0.00118977	598	0.237618	1	0.52411	2.1462	0.931878	2	10	0.000979912	0.2	unnamed,unnamed	Pomc,Srd5a1
MSigDB Pathway	REACTOME_IL_6_SIGNALING	Genes involved in Interleukin-6 signaling	488	0.292311	1	0.790079	1.85813	1.07635	2	0.000640303	0.00118977	546	0.201877	1	0.487684	2.38467	0.838691	2	9	0.000979912	0.222222	unnamed,unnamed	Jak1,Stat1
MSigDB Pathway	PID_TELOMERASEPATHWAY	Regulation of Telomerase	489	0.295726	1	0.797675	1.20761	9.93702	12	0.00591137	0.00713861	397	0.0909227	1	0.302083	1.60164	6.24359	10	67	0.00489956	0.149254	unnamed,unnamed,unnamed,unnamed,unnamed,unnamed,unnamed,unnamed,unnamed,unnamed,unnamed,unnamed	Atm,Cdkn1b,Jun,Myc,Ptges3,Sin3a,Smad3,Tnks,Ube3a,Znfx1
MSigDB Pathway	BIOCARTA_IL22BP_PATHWAY	IL22 Soluble Receptor Signaling Pathway	490	0.295828	1	0.796322	1.84173	1.08594	2	0.000646006	0.00118977	800	0.447241	1	0.737389	1.34138	1.491	2	16	0.000979912	0.125	unnamed,unnamed	Jak1,Stat1
MSigDB Pathway	PID_WNT_NONCANONICAL_PATHWAY	Noncanonical Wnt signaling pathway	491	0.297324	1	0.798719	1.27088	6.29486	8	0.00374471	0.00475907	155	0.00770144	1	0.0655368	2.68275	2.98201	8	32	0.00391965	0.25	unnamed,unnamed,unnamed,unnamed,unnamed,unnamed,unnamed,unnamed	Arrb2,Dvl3,Fzd5,Rac1,Rock1,Ror2,Tab1,Tab2
MSigDB Pathway	REACTOME_MRNA_DECAY_BY_5_TO_3_EXORIBONUCLEASE	Genes involved in mRNA Decay by 5' to 3' Exoribonuclease	492	0.298144	1	0.799293	1.57319	1.90696	3	0.00113442	0.00178465	467	0.135604	1	0.383	2.2995	1.30463	3	14	0.00146987	0.214286	unnamed,unnamed,unnamed	Lsm1,Lsm2,Lsm3
MSigDB Pathway	ST_ERK1_ERK2_MAPK_PATHWAY	ERK1/ERK2 MAPK Pathway	493	0.298274	1	0.798018	1.29615	5.40061	7	0.00321274	0.00416419	374	0.072055	1	0.254119	2.01207	2.98201	6	32	0.00293974	0.1875	unnamed,unnamed,unnamed,unnamed,unnamed,unnamed,unnamed	Creb3,Dusp6,Rps6ka1,Shc1,Sos1,Sos2
MSigDB Pathway	BIOCARTA_FMLP_PATHWAY	fMLP induced chemokine gene expression in HMC-1 cells	494	0.298335	1	0.796566	1.29605	5.40101	7	0.00321297	0.00416419	420	0.102159	1	0.320828	1.8396	3.26157	6	35	0.00293974	0.171429	unnamed,unnamed,unnamed,unnamed,unnamed,unnamed,unnamed	Calm1,Calm3,Mapk14,Nfkbia,Ppp3cb,Rac1
MSigDB Pathway	PID_PDGFRBPATHWAY	PDGFR-beta signaling pathway	495	0.298839	1	0.796301	1.13522	20.2605	23	0.0120526	0.0136823	87	0.00144778	1	0.0219497	1.94341	11.8349	23	127	0.011269	0.181102	unnamed,unnamed,unnamed,unnamed,unnamed,unnamed,unnamed,unnamed,unnamed,unnamed,unnamed,unnamed,unnamed,unnamed,unnamed,unnamed,unnamed,unnamed,unnamed,unnamed,unnamed,unnamed,unnamed	Actr3,Csk,Jun,Jund,Myc,Nck1,Pik3ca,Pik3r1,Ppp2ca,Pten,Ptpn1,Ptpn2,Ptprj,Rab5a,Rac1,Rap1b,Shc1,Sos1,Stat1,Vav2,Wasf2,Wasl,Ywhah
MSigDB Pathway	REACTOME_ASSEMBLY_OF_THE_PRE_REPLICATIVE_COMPLEX	Genes involved in Assembly of the pre-replicative complex	496	0.299838	1	0.797353	1.32836	4.51684	6	0.002687	0.0035693	871	0.540563	1	0.818602	1.022	5.87083	6	63	0.00293974	0.0952381	unnamed,unnamed,unnamed,unnamed,unnamed,unnamed	Gmnn,Mcm8,Psmb2,Psmc4,Psmd12,Uba52
MSigDB Pathway	PID_DELTANP63PATHWAY	Validated transcriptional targets of deltaNp63 isoforms	497	0.300467	1	0.797417	1.22869	8.13873	10	0.0048416	0.00594884	331	0.054013	1	0.215236	1.90774	4.19345	8	45	0.00391965	0.177778	unnamed,unnamed,unnamed,unnamed,unnamed,unnamed,unnamed,unnamed,unnamed,unnamed	Adrm1,Atm,Fbxw7,Gnb2l1,Hes1,Igfbp3,Sec14l2,Yap1
MSigDB Pathway	REACTOME_CDK_MEDIATED_PHOSPHORYLATION_AND_REMOVAL_OF_CDC6	Genes involved in CDK-mediated phosphorylation and removal of Cdc6	498	0.301313	1	0.798055	1.44414	2.76982	4	0.00164772	0.00237954	939	0.632078	1	0.887872	0.933132	4.28664	4	46	0.00195982	0.0869565	unnamed,unnamed,unnamed,unnamed	Psmb2,Psmc4,Psmd12,Uba52
MSigDB Pathway	KEGG_THYROID_CANCER	Thyroid cancer	499	0.301315	1	0.796462	1.29148	5.42012	7	0.00322434	0.00416419	413	0.100822	1	0.321995	1.98723	2.51607	5	27	0.00244978	0.185185	unnamed,unnamed,unnamed,unnamed,unnamed,unnamed,unnamed	Myc,Rxra,Rxrb,Tfg,Tpr
MSigDB Pathway	REACTOME_CELL_DEATH_SIGNALLING_VIA_NRAGE_NRIF_AND_NADE	Genes involved in Cell death signalling via NRAGE, NRIF and NADE	500	0.301937	1	0.796511	1.21291	9.06912	11	0.00539508	0.00654372	395	0.087105	1	0.290864	1.66516	5.40489	9	58	0.0044096	0.155172	unnamed,unnamed,unnamed,unnamed,unnamed,unnamed,unnamed,unnamed,unnamed,unnamed,unnamed	Aatf,Fgd2,Itsn1,Ncstn,Ngef,Rac1,Sos1,Sos2,Uba52
#
# Ontology	TermsTested	MinAnnotCount	MaxAnnotCount
#
# MSigDB Pathway	1319	1	Inf
