# Supplementary material for: 12-h clock regulation of genetic information flow by XBP1s
Source: PLoS Biol. 2020 Jan 14;18(1):e3000580. doi: 10.1371/journal.pbio.3000580 (PMC6959563; doi:10.1371/journal.pbio.3000580)
Supplement: S15 Table — Tab 1: eigenvalue results of circatidal genes in C. rota. Circatidal period, decay rate, mathematical and biological phase, and amplitude for each gene were provided as well as the mean value. Relative amplitude was calculated by normalizing the absolute amplitude to the mean. Tab 2: gene list of unique and evolutionarily conserved (in mouse) circatidal genes in C. rota and A. diaphaha. (XLSX) [file pbio.3000580.s022.xlsx]

## Sheet: All 12h transcripts in C. Rota
Relative Amp	Decay rate	Math Phase	Period	Biology phase (am)	mean expression	Annotation	Transcript name
1.86451	0.900007	167.369	13.1433	13.0328	0.391596	sp|Q8BML1|MICA2_MOUSE	comp106038_c0_seq1|m.196617
1.80724	0.917125	159.146	12.5982	13.0289	0.86516	sp|Q9R0I6|XIAP_RAT	comp103597_c0_seq19|m.145402
1.73922	0.906559	52.2016	11.2537	15.6219	2.68445	sp|Q5ND28|SREC_MOUSE	comp103324_c0_seq6|m.139931
1.71163	0.913832	174.118	11.6727	12.027	1.00493	sp|Q6QNK2|GP133_HUMAN	comp98802_c0_seq3|m.72064
1.69847	0.947892	130.128	12.4936	13.9776	0.618159	sp|O88199|CHST3_MOUSE	comp103235_c0_seq2|m.138523
1.57591	0.910898	143.32	11.8898	13.1563	1.53001	sp|Q80X90|FLNB_MOUSE	comp103836_c1_seq4|m.150616
1.54031	0.919456	-39.9264	11.165	7.23828	0.225097	sp|Q90953|CSPG2_CHICK	comp104010_c0_seq2|m.153295
1.50766	1.04219	104.851	11.8037	14.3658	2.62014	sp|Q9NP81|SYSM_HUMAN	comp101834_c0_seq4|m.115430
1.4982	0.990832	104.813	11.6632	14.2675	0.853546	sp|Q96DM1|PGBD4_HUMAN	comp106499_c0_seq1|m.207744
1.45748	0.910947	177.905	11.8894	12.0139	1.28215	sp|Q10076|HSR1_SCHPO	comp102120_c2_seq4|m.119935
1.43187	0.920342	141.144	12.1924	13.4122	1.1888	sp|Q5BKL8|XIAP_XENTR	comp103597_c0_seq21|m.145404
1.43019	0.904299	-165.976	11.5515	11.3257	0.442797	sp|Q9UJU3|ZN112_HUMAN	comp104927_c0_seq4|m.171459
1.42391	0.902505	-110.766	12.2041	9.75501	0.847351	sp|Q9W6S8|SMN1_DANRE	comp107283_c0_seq15|m.226981
1.41359	0.950035	-49.5306	10.538	7.44987	0.392616	sp|Q7TN88|PK1L2_MOUSE	comp104010_c0_seq2|m.153294
1.39006	0.907073	-56.29	10.7438	7.67992	1.24377	sp|Q2TA05|CA146_BOVIN	comp92294_c1_seq4|m.28403
1.37695	0.954187	138.253	11.3005	12.9607	1.02051	sp|Q801G2|MPRAB_DANRE	comp95614_c5_seq2|m.42987
1.36452	0.915189	-151.512	11.0941	10.6691	0.532017	sp|O95789|ZMYM6_HUMAN	comp102812_c0_seq3|m.131295
1.36226	0.925015	140.648	12.7237	13.7527	0.31423	sp|Q9DC11|PXDC2_MOUSE	comp106865_c3_seq3|m.215652
1.33878	0.925312	-45.5151	10.7914	7.36437	1.26746	sp|A2A6M5|CACO2_MOUSE	comp107041_c0_seq3|m.220385
1.33664	0.912455	-117.355	11.818	9.85248	0.344804	sp|Q8I7P9|POL5_DROME	comp108659_c1_seq10|m.266216
1.33146	0.94623	-20.9706	10.9843	6.63985	1.7248	sp|Q9WVH6|ANGP4_MOUSE	comp99173_c1_seq1|m.76285
1.32726	1.01003	105.999	12.582	14.8774	2.17827	sp|P22934|TNR1A_RAT	comp102667_c1_seq3|m.128789
1.31053	0.90606	136.068	12.0178	13.4755	0.652301	sp|Q86UP8|GTD2A_HUMAN	comp103376_c0_seq2|m.140957
1.30109	0.915773	155.103	13.2086	13.5178	0.996693	sp|P49340|WNT1_BOMMO	comp106034_c1_seq6|m.196546
1.2918	0.926551	-72.2118	10.9748	8.20141	0.274751	sp|Q86CS2|ATG1_DICDI	comp97485_c0_seq2|m.57116
1.2855	0.921326	-159.609	12.884	11.7122	8.35487	sp|P59895|NEK6_RAT	comp107962_c0_seq4|m.245470
1.27983	0.904259	116.049	11.5137	13.8022	0.303056	sp|P31018|EF1A_ENTHI	comp67358_c1_seq1|m.10099
1.27615	0.939894	-59.6666	11.2049	7.8571	5.65984	sp|A7MD70|SPDLY_DANRE	comp93662_c0_seq1|m.33197
1.26027	0.977406	-32.5348	11.5733	7.04593	0.538997	sp|P30549|NK2R_MOUSE	comp77228_c0_seq1|m.13184
1.2572	0.95492	166.887	12.9761	12.9607	0.582119	sp|Q7SIC1|FUCL_ANGAN	comp98437_c1_seq8|m.67594
1.24543	0.950396	-170.938	13.1375	12.238	1.09896	sp|Q9R0I6|XIAP_RAT	comp103597_c0_seq16|m.145398
1.2336	0.922847	79.4103	10.7617	14.3879	0.285213	sp|Q9DC11|PXDC2_MOUSE	comp106865_c3_seq17|m.215712
1.21443	0.997956	93.8936	11.5946	14.5706	1.11024	sp|P04323|POL3_DROME	comp106469_c0_seq89|m.206946
1.20899	1.02589	131.153	12.74	14.0987	0.523818	sp|P50555|TNR1A_PIG	comp107402_c4_seq1|m.230235
1.20342	0.923553	130.883	11.8568	13.5461	0.728134	sp|Q5RFM7|TRM2_PONAB	comp96562_c0_seq15|m.49389
1.20202	0.960497	120.334	11.6837	13.7783	0.774505	sp|Q99685|MGLL_HUMAN	comp106321_c2_seq4|m.203269
1.17963	0.940315	114.863	11.6953	13.9637	1.16062	sp|Q8VI63|MOB2_MOUSE	comp107398_c3_seq4|m.230207
1.16706	0.909242	-122.035	11.4624	9.88559	6.95105	sp|Q6YGZ1|HPSE_MOUSE	comp92823_c0_seq4|m.30132
1.16495	0.914737	126.661	12.1217	13.8568	3.28156	sp|Q9VW71|FAT2_DROME	comp98146_c2_seq2|m.64588
1.16436	0.97852	-125.519	12.8132	10.4675	1.40935	sp|P70031|CCKAR_XENLA	comp96731_c3_seq3|m.50899
1.16139	0.978814	150.173	12.2014	13.1116	0.201708	sp|Q6R2W3|SCND3_HUMAN	comp85938_c1_seq2|m.18059
1.15333	0.977171	-119.39	12.1791	10.0391	0.652474	sp|P56719|OX2R_RAT	comp102581_c0_seq7|m.127544
1.15277	0.931151	91.6214	11.5137	14.5834	0.754423	sp|Q6DRG7|MYPT1_DANRE	comp105801_c2_seq27|m.191073
1.14854	0.902393	38.5188	11.0154	15.8368	1.01858	sp|A0JPI9|LR74A_RAT	comp107658_c2_seq16|m.237252
1.1485	0.956207	-94.459	12.2609	9.2171	17.3439	sp|Q9LJN4|BXL5_ARATH	comp107477_c0_seq1|m.232550
1.14324	0.97857	118.363	11.7207	13.8671	0.344523	sp|P14381|YTX2_XENLA	comp89320_c1_seq1|m.21898
1.143	0.91338	125.764	11.2109	13.2944	1.25156	sp|Q6ZNA1|ZN836_HUMAN	comp97765_c0_seq2|m.60064
1.13427	0.902366	92.4351	12.8536	15.5532	1.97418	sp|Q90773|CEPU1_CHICK	comp107279_c1_seq1|m.226771
1.13321	0.912483	-118.411	11.4711	9.77309	4.20024	sp|Q9Y251|HPSE_HUMAN	comp92823_c0_seq1|m.30123
1.12428	0.92053	177.855	12.8692	12.5113	0.697956	sp|Q01617|CPO_DROME	comp104011_c0_seq6|m.153401
1.11604	0.900727	177.12	11.7596	11.9739	1.29338	sp|Q29441|CNGA3_BOVIN	comp105468_c0_seq20|m.183272
1.11348	0.917094	-115.409	11.6195	9.72497	4.94723	sp|Q71RP1|HPSE_RAT	comp92823_c0_seq3|m.30129
1.10456	0.943146	-142.168	12.5672	10.9629	1.01807	sp|Q5SNX7|GALC_DANRE	comp103588_c0_seq19|m.145298
1.10303	0.913115	124.248	12.1217	13.9381	0.579379	sp|Q6DHI5|SIR5_DANRE	comp102563_c2_seq66|m.127164
1.10009	0.907351	134.851	12.8567	14.0408	6.06191	sp|Q54KA7|SECG_DICDI	comp87836_c0_seq1|m.19983
1.09865	1.01843	-121.964	12.4498	10.2178	0.239188	sp|Q6P6V1|GLT11_RAT	comp106562_c0_seq7|m.209105
1.09322	0.901331	-123.178	11.8807	10.0651	0.268205	sp|P36627|BYR3_SCHPO	comp104266_c0_seq18|m.158116
1.09238	0.906089	172.411	13.2902	12.9252	21.5488	sp|Q96WM9|LAC2_BOTFU	comp106520_c0_seq2|m.208246
1.09121	0.973202	74.1182	11.3601	15.0213	4.50803	sp|Q8BG94|COMD7_MOUSE	comp91543_c0_seq1|m.26352
1.09011	0.908734	126.951	12.2147	13.9073	1.51735	sp|Q4KLI9|FBXW5_RAT	comp93577_c0_seq4|m.32940
1.08758	0.953915	22.6133	11.9966	17.243	2.07031	sp|P02268|H2A_SEPOF	comp96112_c0_seq3|m.46088
1.08047	0.911979	-45.2122	10.5805	7.3288	0.907899	sp|Q5VXU9|CI084_HUMAN	comp107032_c1_seq4|m.220063
1.07362	1.01645	52.2399	10.798	15.2311	1.26438	sp|P14198|AAC4_DICDI	comp107757_c0_seq30|m.239714
1.072	0.932356	108.118	11.9332	14.3494	3.07805	sp|O76082|S22A5_HUMAN	comp107415_c3_seq14|m.230582
1.06907	0.930974	-52.5939	13.1908	7.9271	0.411054	sp|Q04832|HEXP_LEIMA	comp104266_c0_seq14|m.158100
1.06159	1.06203	79.9769	11.475	14.9258	0.299962	sp|P04810|HSP83_DROSI	comp60635_c2_seq1|m.8560
1.05948	0.913717	25.1875	11.1211	16.343	0.383183	sp|Q3ZC52|TEX30_BOVIN	comp108502_c1_seq8|m.261394
1.05478	0.914212	139.746	12.9298	13.9107	1.36671	sp|A0JPI9|LR74A_RAT	comp104163_c0_seq3|m.156132
1.05203	0.929122	-117.278	10.5394	9.43345	0.730262	sp|Q84JZ8|TCX4_ARATH	comp106693_c1_seq4|m.212103
1.04571	1.02277	128.747	11.7493	13.5474	0.338415	sp|Q9EQZ7|RIMS2_MOUSE	comp107757_c0_seq3|m.239657
1.04186	0.954523	137.349	13.1882	14.1566	0.829856	sp|P59222|SREC2_MOUSE	comp106429_c1_seq11|m.206054
1.04048	0.928771	77.1278	11.4188	14.9724	3.26339	sp|Q9JID6|ACSL1_CAVPO	comp104611_c1_seq1|m.164874
1.0354	0.956987	-106.981	10.9448	9.25247	35.3838	sp|Q96RW7|HMCN1_HUMAN	comp98548_c0_seq5|m.69315
1.02096	0.939796	-43.15	10.5747	7.26749	0.899536	sp|Q5VXU9|CI084_HUMAN	comp107032_c1_seq17|m.220119
1.01555	0.963152	-133.213	12.1216	10.4854	1.14369	sp|Q8WTV1|THAP3_HUMAN	comp94714_c1_seq1|m.37925
1.01272	0.912585	-170.465	12.2795	11.8145	0.891094	sp|Q8N6F8|WBS27_HUMAN	comp108155_c3_seq3|m.251175
1.01212	0.933991	161.03	13.0722	13.2249	6.81747	sp|Q5ZIJ9|MIB2_CHICK	comp94829_c0_seq5|m.38632
1.00604	0.907715	96.9959	10.5721	13.7236	0.57023	sp|P10394|POL4_DROME	comp108801_c0_seq20|m.270132
1.00227	0.981062	-57.5532	10.566	7.68918	41.8421	sp|A8MV24|CQ098_HUMAN	comp98903_c1_seq1|m.73207
0.996946	0.919802	59.2144	10.8845	15.0942	1.57898	sp|Q9BR61|ACBD6_HUMAN	comp39589_c0_seq1|m.4089
0.992647	0.907727	107.553	11.8423	14.3043	0.801613	sp|Q9C0B0|UNK_HUMAN	comp98480_c0_seq6|m.68298
0.991787	1.01065	115.471	10.6993	13.2675	0.398416	sp|Q71SG7|GCNT4_DANRE	comp95088_c0_seq7|m.40000
0.989304	0.944911	134.637	11.5681	13.2418	0.531286	sp|Q95SX7|RTBS_DROME	comp106169_c1_seq1|m.200240
0.989228	0.97449	44.6416	12.511	16.9596	0.421348	sp|A0JP43|EFCB5_MOUSE	comp106867_c0_seq3|m.215742
0.980837	0.916997	-34.1192	11.2844	7.06949	0.270418	sp|P14318|MP20_DROME	comp56046_c0_seq1|m.7734
0.978697	0.913024	98.4535	11.0465	14.0255	1.48403	sp|P17153|ANXA5_CHICK	comp98372_c0_seq47|m.66662
0.9761	0.975581	164.179	12.9686	13.0542	8.06388	sp|P46436|GST1_ASCSU	comp49401_c0_seq1|m.6541
0.975462	0.970032	98.2065	12.7667	15.284	0.408332	sp|Q9VZW5|FMAR_DROME	comp94260_c1_seq2|m.35943
0.973562	0.950336	128.458	13.2658	14.5322	0.397013	sp|Q2V2K5|GNRHR_OCTVU	comp105752_c0_seq4|m.190013
0.971307	1.06504	-0.54198	11.3663	6.01711	0.282597	sp|Q8C4P0|K1958_MOUSE	comp109044_c0_seq8|m.276520
0.965134	1.09505	127.037	12.1847	13.885	0.753275	sp|Q09575|YRD6_CAEEL	comp106001_c3_seq15|m.195696
0.961154	0.916509	106.727	11.8464	14.3344	2.95222	sp|P55202|ANPRB_ANGJA	comp96709_c1_seq1|m.50762
0.955502	0.903733	92.192	11.359	14.4501	0.481004	sp|O95294|RASL1_HUMAN	comp107944_c0_seq22|m.245029
0.952548	0.953638	-111.514	12.3183	9.81575	5.68879	sp|P42577|FRIS_LYMST	comp98971_c1_seq4|m.73951
0.950622	0.904042	-96.9331	10.6129	8.8576	5.47685	sp|Q8CAT8|FBX48_MOUSE	comp107612_c1_seq3|m.235947
0.948439	1.00402	-99.7957	12.1791	9.37617	1.68122	sp|Q5AMH6|CAS5_CANAL	comp98914_c1_seq1|m.73368
0.946597	0.928672	133.49	13.2529	14.3387	1.37242	sp|Q1L8X9|VGLU3_DANRE	comp101318_c2_seq2|m.106803
0.932656	0.939109	169.034	11.8642	12.2935	1.17736	sp|P58501|PAXB1_MOUSE	comp98884_c4_seq12|m.73007
0.931991	0.905219	150.58	13.0526	13.593	0.787167	sp|O70595|ABCB6_RAT	comp106645_c0_seq11|m.211062
0.929967	0.933552	-143.769	10.9138	10.3585	0.505683	sp|Q11082|YT66_CAEEL	comp88825_c0_seq1|m.21255
0.925733	0.961599	146.529	12.8705	13.6319	48.8475	sp|Q09575|YRD6_CAEEL	comp107397_c0_seq1|m.230188
0.924598	0.988529	90.6508	11.5185	14.6181	0.846571	sp|B5X3X5|KTNA1_SALSA	comp102944_c0_seq8|m.133552
0.923931	0.918158	114.566	11.7847	14.0344	1.37772	sp|P14381|YTX2_XENLA	comp100814_c1_seq3|m.99463
0.923905	0.988143	86.9288	11.6187	14.8132	0.886932	sp|A3KGZ2|OGFD2_DANRE	comp95571_c0_seq6|m.42794
0.923783	0.966819	32.592	11.4087	16.3758	2.58833	sp|Q9WVS8|MK07_MOUSE	comp97003_c0_seq1|m.53243
0.921188	1.04054	124.332	11.4908	13.5223	0.20111	sp|Q6DIB5|MEG10_MOUSE	comp108007_c0_seq6|m.247060
0.921131	0.940607	103.935	12.194	14.6735	0.457568	sp|Q6ZPT1|KLHL9_MOUSE	comp106140_c0_seq2|m.199706
0.92067	0.96012	-57.0486	12.9354	8.04985	2.09533	sp|Q9H5L6|THAP9_HUMAN	comp103185_c6_seq7|m.137615
0.919457	0.901215	148.735	12.579	13.382	0.907468	sp|Q99973|TEP1_HUMAN	comp108956_c0_seq5|m.274064
0.918156	0.927015	-105.474	13.2215	9.87366	3.32227	sp|Q14582|MAD4_HUMAN	comp105362_c1_seq5|m.180827
0.917203	0.917778	129.311	11.151	13.1456	3.18264	sp|Q6DJF8|MET23_XENLA	comp98640_c0_seq1|m.70142
0.91229	0.929424	-14.0071	11.3263	6.44069	0.54076	sp|Q93212|SOL1_CAEEL	comp99901_c1_seq39|m.84937
0.911887	0.903097	101.102	11.7057	14.4183	0.823669	sp|Q0VGE8|ZN816_HUMAN	comp99627_c0_seq3|m.81856
0.910775	0.981982	90.1856	11.5801	14.6791	1.01028	sp|A4G5V4|Y1735_HERAR	comp105551_c0_seq11|m.184932
0.910253	0.901398	-102.226	10.7089	9.0409	0.742896	sp|Q9DBM0|ABCG8_MOUSE	comp105756_c0_seq3|m.190140
0.90697	1.00071	139.806	11.8481	13.2469	0.514129	sp|Q6GLE8|LRC28_XENTR	comp106142_c0_seq15|m.199763
0.905383	0.931984	162.949	12.5349	12.8611	0.961966	sp|Q6GM59|MOT12_XENLA	comp101635_c8_seq5|m.112180
0.903417	0.940173	86.4796	11.5492	14.7749	1.16395	sp|P21329|RTJK_DROFU	comp107499_c3_seq3|m.233330
0.897809	0.930207	108.427	12.5352	14.7598	0.644198	sp|O95294|RASL1_HUMAN	comp107944_c0_seq21|m.245024
0.894588	0.950187	-39.7629	10.6211	7.17313	4.90938	sp|P52917|VPS4_YEAST	comp93141_c0_seq1|m.31289
0.893441	1.04429	134.851	12.1113	13.5746	0.783898	sp|P10394|POL4_DROME	comp96609_c0_seq1|m.49838
0.893055	0.990615	-94.1241	10.5777	8.76559	1.20855	sp|P19218|GP2_RAT	comp107334_c1_seq19|m.228820
0.892161	1.0344	126.341	12.8629	14.3487	0.830166	sp|Q6DFG0|RH21A_XENLA	comp107446_c3_seq25|m.231842
0.892072	0.924562	-17.6966	12.7531	6.62691	0.87617	sp|O60942|MCE1_HUMAN	comp98276_c1_seq4|m.65909
0.891993	0.922864	156.119	12.4381	13.0441	0.871014	sp|Q9VZW5|FMAR_DROME	comp102893_c1_seq8|m.132665
0.891344	0.902006	95.5775	11.366	14.3484	2.71443	sp|Q96HU1|SGSM3_HUMAN	comp104105_c0_seq10|m.155202
0.89058	0.905532	165.238	13.3068	13.1991	0.777408	sp|Q9JME2|CHSTB_MOUSE	comp95722_c1_seq3|m.43578
0.890556	0.984012	148.818	11.5826	12.7946	0.247856	sp|P21331|GAGJ_DROFU	comp109123_c0_seq2|m.278694
0.888569	0.970132	88.9603	11.379	14.5671	0.866621	sp|Q3B8R1|EMARD_RAT	comp98464_c1_seq37|m.68043
0.8883	0.926139	-125.174	13.4742	10.685	1.09634	sp|O75072|FKTN_HUMAN	comp96463_c1_seq5|m.48483
0.887754	1.05764	128.951	11.9854	13.6922	3.05491	sp|D2GXS7|TRIM2_AILME	comp105994_c1_seq24|m.195367
0.88684	0.935215	-44.8677	10.5759	7.3181	5.56977	sp|O08984|LBR_RAT	comp105452_c0_seq4|m.183066
0.886425	0.947453	114.86	10.9312	13.4436	0.739757	sp|Q9Z1L5|CA2D3_MOUSE	comp106262_c2_seq2|m.202172
0.886305	0.920259	-51.8633	10.5088	7.51395	5.21892	sp|A7S8T5|CCD42_NEMVE	comp107153_c4_seq12|m.223087
0.885808	0.961513	-58.0533	10.5794	7.70603	1.21013	sp|Q5ZM31|T170A_CHICK	comp102563_c2_seq7|m.127025
0.884592	0.905592	144.267	13.2498	13.9401	1.44316	sp|P0CY46|EGFR_APIME	comp98157_c1_seq15|m.64861
0.880817	0.960724	-162.926	13.0729	11.9164	1.81245	sp|Q9D5I4|TC1D1_MOUSE	comp104730_c3_seq3|m.167533
0.880813	0.940718	92.1872	11.0431	14.2152	5.53442	sp|Q502K2|SAMH1_DANRE	comp108017_c2_seq3|m.247283
0.877815	0.931233	76.5148	10.8859	14.5722	1.33404	sp|Q9Z0R4|ITSN1_MOUSE	comp106119_c1_seq56|m.198885
0.87701	0.931845	-173.298	12.591	12.0611	0.599243	sp|P49190|PTH2R_HUMAN	comp102654_c1_seq10|m.128582
0.876792	0.903288	146.576	10.6067	12.2881	2.13676	sp|F7J220|SRCR1_PATPE	comp102501_c3_seq6|m.126044
0.875385	0.906641	149.2	12.8374	13.517	0.427828	sp|P23416|GLRA2_HUMAN	comp106492_c0_seq12|m.207367
0.87145	0.921479	88.8663	11.3747	14.5669	0.552333	sp|Q9I926|FUCL6_ANGJA	comp103928_c0_seq3|m.151842
0.869463	0.901753	87.3514	11.7436	14.8941	1.96197	sp|Q13310|PABP4_HUMAN	comp96239_c4_seq2|m.46864
0.867698	0.983535	172.93	13.4336	12.9806	0.612116	sp|D3ZQG6|TRIM2_RAT	comp95423_c0_seq10|m.41984
0.866853	0.972529	-123.542	12.9568	10.4464	1.85856	sp|Q49A92|CH034_HUMAN	comp90332_c0_seq15|m.23777
0.866421	0.929344	-111.1	12.2507	9.78071	0.679054	sp|Q04336|YM54_YEAST	comp105311_c1_seq2|m.179660
0.865472	0.908532	-145.866	13.1126	11.313	0.525636	sp|Q17RS7|GEN_HUMAN	comp107283_c0_seq15|m.226980
0.864409	0.978768	86.8569	11.355	14.6154	0.603314	sp|Q8INR6|DOT1L_DROME	comp108783_c0_seq1|m.269647
0.862924	0.916727	128.639	12.0815	13.7644	0.835479	sp|O43315|AQP9_HUMAN	comp107850_c0_seq14|m.242525
0.862884	1.00844	-30.8399	11.6673	6.9995	0.354751	sp|Q9C882|GTL1_ARATH	comp108010_c1_seq1|m.247137
0.862643	0.966733	69.7795	11.4364	15.2197	0.457049	sp|P50555|TNR1A_PIG	comp107402_c4_seq18|m.230275
0.860918	0.922554	138.906	12.9245	13.9376	0.73078	sp|Q7RTY1|MOT9_HUMAN	comp101635_c8_seq7|m.112195
0.859232	1.04527	49.3685	11.5554	15.9708	0.591191	sp|Q9U3V5|TIPT_DROME	comp101724_c0_seq2|m.113343
0.858812	0.936285	-49.6472	10.6722	7.47179	5.80525	sp|Q7ZYL5|KF22B_XENLA	comp93111_c0_seq1|m.31125
0.856298	1.0727	88.1607	12.0963	15.134	4.56174	sp|Q9H000|MKRN2_HUMAN	comp102090_c1_seq1|m.119444
0.85574	0.990667	-40.0808	10.6349	7.18404	0.415611	sp|Q7TN88|PK1L2_MOUSE	comp104010_c0_seq39|m.153379
0.855721	0.947614	-1.60559	11.9321	6.05322	0.923051	sp|Q5I4F8|AQP8_NOTAL	comp106659_c1_seq25|m.211505
0.855649	0.963438	-96.0341	10.9902	8.93177	0.762281	sp|P0C6B8|SVEP1_RAT	comp108104_c1_seq8|m.249479
0.854918	0.942104	130.915	11.5125	13.3259	1.22414	sp|Q9NX04|CA109_HUMAN	comp104646_c1_seq14|m.165743
0.854491	0.936104	126.319	11.6353	13.5526	0.938171	sp|Q9Z1N9|UN13B_MOUSE	comp107231_c0_seq22|m.225290
0.851702	0.979207	178.505	10.5155	11.3014	5.78923	sp|D5EY15|XYL3A_PRER2	comp101844_c0_seq1|m.115543
0.851577	0.914687	97.3401	12.1825	14.8885	1.3106	sp|Q13017|RHG05_HUMAN	comp105874_c2_seq24|m.193120
0.851054	0.920941	-157.199	13.0552	11.7007	0.519872	sp|Q9WUW9|S1C2A_RAT	comp103056_c4_seq16|m.135767
0.849736	1.02355	121.298	12.7476	14.4524	1.56578	sp|Q059Y8|DCST1_MOUSE	comp106468_c0_seq5|m.206926
0.849244	1.05889	-105.043	10.6733	9.11433	1.45991	sp|Q9I929|FUCL3_ANGJA	comp90180_c0_seq1|m.23467
0.846057	0.915482	143.199	12.5691	13.5694	29.0954	sp|Q9NUV9|GIMA4_HUMAN	comp100152_c4_seq8|m.89147
0.840874	0.933982	82.2673	11.6853	15.0149	0.387636	sp|O88319|NTR1_MOUSE	comp107749_c3_seq3|m.239398
0.83944	0.955083	-34.6855	11.7565	7.13272	0.759695	sp|Q9W6S8|SMN1_DANRE	comp107283_c0_seq11|m.226937
0.83882	0.911034	-173.726	13.319	12.4274	0.708663	sp|O08893|CALCR_CAVPO	comp103717_c0_seq8|m.147701
0.838582	0.914224	-171.011	11.9641	11.6833	0.427234	sp|Q16760|DGKD_HUMAN	comp100301_c1_seq10|m.91867
0.838284	0.944527	-65.0623	13.2421	8.39322	1.03083	sp|Q6P1Z5|PED1A_MOUSE	comp107647_c0_seq5|m.236730
0.837202	0.908798	99.0628	11.5668	14.3839	2.61928	sp|Q7Z478|DHX29_HUMAN	comp103271_c0_seq1|m.138977
0.836946	0.929941	-123.68	12.1585	10.1771	1.58243	sp|Q4V8I5|AR6P4_RAT	comp107134_c0_seq5|m.222368
0.836725	0.908652	-58.7502	13.0998	8.13782	13.1817	sp|Q94KD8|BXL2_ARATH	comp101695_c1_seq6|m.112997
0.836324	1.08552	15.5796	11.2343	16.7481	0.371019	sp|Q9NP50|FA60A_HUMAN	comp103266_c7_seq1|m.138912
0.835452	0.957217	88.6343	12.3202	15.2869	1.33551	sp|P27041|AVR2B_XENLA	comp102496_c3_seq1|m.125976
0.834861	0.945442	136.282	12.4154	13.7154	1.58475	sp|Q6PUF4|DHI1L_CHICK	comp96803_c4_seq5|m.51390
0.834594	0.923853	148.995	11.5458	12.7673	0.433514	sp|Q68UT7|HUNK_PANTR	comp100199_c1_seq5|m.89886
0.833843	0.956063	-98.3742	13.369	9.65325	0.467345	sp|A8KBF6|MPP7_XENTR	comp102552_c0_seq4|m.126817
0.832485	1.07349	-31.6125	12.8875	7.13168	1.34496	sp|Q20930|MIG17_CAEEL	comp98420_c1_seq7|m.67299
0.831686	0.940378	-16.4102	10.6284	6.48448	3.82977	sp|Q9BXT4|TDRD1_HUMAN	comp109019_c0_seq1|m.275692
0.831364	0.954159	-3.14036	10.7579	6.09384	2.18158	sp|O95619|YETS4_HUMAN	comp106509_c3_seq14|m.208000
0.829919	0.932516	148.665	13.4114	13.8731	1.33471	sp|Q6NVT7|FOXC2_XENTR	comp104413_c1_seq1|m.160705
0.829734	0.970632	-111.827	10.6152	9.29739	1.36544	sp|Q9YHZ6|CDC45_XENLA	comp108277_c1_seq2|m.255128
0.828328	0.965927	112.5	11.9858	14.2402	0.491484	sp|Q95ZJ1|GALT5_CAEEL	comp107327_c0_seq6|m.228403
0.828121	0.930369	-173.887	11.9677	11.7806	0.425361	sp|Q8R0J8|GNTK_MOUSE	comp98040_c1_seq11|m.63452
0.827768	0.921738	63.953	11.0444	15.0824	0.802907	sp|P97793|ALK_MOUSE	comp102486_c0_seq8|m.125835
0.827345	0.913068	-132.094	12.9662	10.7577	0.462109	sp|P0AG83|PSTS_SHIFL	comp101778_c1_seq13|m.114410
0.825645	0.917767	92.0416	11.4457	14.5194	1.434	sp|Q4R544|ASB8_MACFA	comp105688_c1_seq3|m.188127
0.823814	0.921919	-71.1588	12.9066	8.55116	3.23752	sp|A8KBG2|PGAP2_XENTR	comp96444_c2_seq6|m.48341
0.822624	0.912175	9.13933	11.6221	17.3271	1.68968	sp|O42329|GNRR2_CLAGA	comp103448_c0_seq2|m.142382
0.822518	0.900803	24.3817	12.9799	18.1009	1.27681	sp|Q5E9H5|BCS1_BOVIN	comp104353_c0_seq2|m.159628
0.817043	0.941287	-9.84504	11.2782	6.30843	0.902304	sp|Q5PT53|NTCP7_MOUSE	comp104779_c1_seq13|m.168482
0.817015	0.972777	53.4039	10.6707	15.0877	4.46257	sp|Q5R561|FGOP2_PONAB	comp106739_c2_seq2|m.213235
0.816517	0.981152	-35.9027	11.5667	7.15354	0.285636	sp|Q8BJI4|PO6F2_MOUSE	comp104241_c2_seq5|m.157529
0.814944	0.904367	37.3493	10.7538	15.6382	2.21827	sp|A6QNK1|G3ST1_BOVIN	comp98781_c0_seq1|m.71807
0.81331	0.906199	152.831	11.1015	12.3886	0.727027	sp|Q5RF73|TMM19_PONAB	comp106865_c3_seq2|m.215648
0.813131	0.937514	155.842	12.5042	13.0912	1.03914	sp|Q8BGC4|ZADH2_MOUSE	comp100722_c4_seq28|m.98004
0.812538	0.913577	177.074	11.0001	11.5895	0.236081	sp|Q4UMH6|Y381_RICFE	comp105499_c0_seq3|m.183890
0.810637	0.90997	161.437	13.2289	13.2966	0.784208	sp|Q95ZJ1|GALT5_CAEEL	comp103051_c1_seq27|m.135644
0.80979	1.05058	128.315	12.119	13.7994	1.01014	sp|A2AIG8|1A1L1_MOUSE	comp99390_c1_seq3|m.78768
0.809022	0.908042	2.09595	12.9989	18.9232	0.42495	sp|Q9FN03|UVR8_ARATH	comp101653_c4_seq25|m.112526
0.806704	0.940356	143.782	11.383	12.8367	0.515037	sp|Q8R0J8|GNTK_MOUSE	comp98040_c1_seq6|m.63389
0.806137	0.908664	96.4962	11.7159	14.5755	1.36189	sp|Q4V7V8|ADAT2_XENLA	comp92149_c0_seq9|m.28057
0.804739	0.996051	124.52	11.8266	13.7359	0.565276	sp|O74452|SCW1_SCHPO	comp104011_c0_seq38|m.153446
0.80296	0.9135	147.335	12.2869	13.2583	1.55771	sp|Q6ZUJ8|BCAP_HUMAN	comp104647_c3_seq49|m.165868
0.801846	0.963477	-32.1908	11.2531	7.00624	0.775877	sp|Q7Z449|CP2U1_HUMAN	comp89589_c0_seq1|m.22371
0.801523	0.962413	163.134	12.6034	12.8922	0.427705	sp|Q9UIF8|BAZ2B_HUMAN	comp106701_c2_seq53|m.212251
0.800267	0.969427	-144.474	12.6203	11.0648	0.879987	sp|Q9QXM0|ABHD2_MOUSE	comp106240_c0_seq14|m.201732
0.799631	0.942981	119.633	12.572	14.3942	2.77879	sp|Q8BP01|VMAC_MOUSE	comp93514_c0_seq2|m.32739
0.799615	0.946779	121.351	12.9416	14.5791	1.3684	sp|P16537|SPC3_STRPU	comp107693_c0_seq4|m.238009
0.79732	0.922863	106.597	12.3353	14.6828	0.495864	sp|A8WQK3|ACH1_CAEBR	comp106123_c2_seq4|m.199268
0.796125	0.902412	153.693	12.8574	13.3683	7.37934	sp|Q9EPH0|S26A5_RAT	comp107486_c0_seq1|m.232942
0.79525	0.954388	148.067	13.3394	13.8529	0.785196	sp|Q7TN88|PK1L2_MOUSE	comp107857_c0_seq2|m.242674
0.795096	0.970191	151.151	13.0086	13.5468	44.367	sp|P04323|POL3_DROME	comp107397_c1_seq1|m.230190
0.795009	0.900169	74.9801	11.3106	14.9548	4.19036	sp|Q8IZU2|WDR17_HUMAN	comp107854_c0_seq3|m.242592
0.794859	0.923984	-40.1391	10.9895	7.2253	0.598271	sp|Q04310|Y4629_STRCO	comp102749_c0_seq2|m.130258
0.794849	0.936616	-62.1748	13.1845	8.27706	13.8651	sp|B3EWZ5|MLRP1_ACRMI	comp103823_c0_seq1|m.150285
0.793265	0.93944	-19.3978	10.75	6.57924	0.396798	sp|Q9VRN5|LIN28_DROME	comp101755_c7_seq1|m.114061
0.788282	0.94059	17.5202	12.8746	18.248	1.13586	sp|Q9WTK8|SPO11_MOUSE	comp94095_c0_seq4|m.35099
0.78778	0.941607	150.849	10.5908	12.153	1.66975	sp|Q9W0T5|PYX_DROME	comp94829_c0_seq6|m.38633
0.786917	0.968827	136.63	12.1765	13.5552	0.798626	sp|Q5G267|NETR_MACMU	comp102501_c3_seq3|m.126040
0.785652	0.974925	174.591	12.6764	12.5287	2.44941	sp|Q9BY84|DUS16_HUMAN	comp99216_c1_seq3|m.76694
0.785487	0.960782	145.754	12.4649	13.4182	0.514355	sp|Q6DHI5|SIR5_DANRE	comp102563_c2_seq41|m.127104
0.784374	0.91897	37.51	10.7614	15.6402	0.507437	sp|Q3ZC52|TEX30_BOVIN	comp108502_c1_seq16|m.261493
0.78357	0.976913	78.3177	11.2742	14.8215	0.777886	sp|Q6SJP2|B3A2_HORSE	comp100630_c3_seq17|m.96539
0.782974	0.925189	97.6402	12.5838	15.1708	0.787941	sp|Q9UBM8|MGT4C_HUMAN	comp101793_c3_seq2|m.114626
0.781416	0.932565	-37.2239	12.9577	7.33983	0.408891	sp|Q08890|IDS_MOUSE	comp98528_c1_seq4|m.68953
0.781009	1.0454	142.825	12.9633	13.8203	0.210356	sp|P25166|EF1A_STYLE	comp67358_c0_seq1|m.10096
0.780732	0.952988	166.142	10.6969	11.7602	0.633545	sp|Q0QWG9|GRD2I_MOUSE	comp103505_c0_seq5|m.143234
0.780626	0.936577	-130.387	11.8104	10.2776	8.14477	sp|Q94KD8|BXL2_ARATH	comp90752_c3_seq1|m.24774
0.780464	0.962845	-148.064	12.1623	11.0022	1.67513	sp|Q2MHE5|DOK6_MOUSE	comp103120_c0_seq2|m.136645
0.77968	0.911253	161.035	10.7605	11.9471	1.65798	sp|Q6PAE6|CE022_XENLA	comp100798_c0_seq3|m.99197
0.779433	0.911052	78.0899	11.1259	14.7125	2.27963	sp|Q9XT26|CCNT1_HORSE	comp100216_c0_seq5|m.90164
0.778259	0.992383	88.9752	12.513	15.4204	1.05022	sp|Q64261|CDK6_MOUSE	comp106438_c2_seq2|m.206198
0.777601	0.901064	92.5905	11.1724	14.2989	1.62373	sp|Q90W04|NGB_TETNG	comp108736_c0_seq3|m.268656
0.773124	0.923988	-54.0655	12.4883	7.87552	10.0698	sp|P49424|MANA_CELJU	comp101374_c1_seq1|m.107734
0.772969	0.973524	160.266	12.3366	12.8446	0.665848	sp|Q9JJG6|TMM47_MOUSE	comp106497_c0_seq2|m.207611
0.772759	1.02813	84.8644	11.437	14.7409	0.633256	sp|Q9L4Q7|PROX_CLOSD	comp107185_c0_seq8|m.224119
0.771915	0.928972	-21.9515	11.2364	6.68516	0.723944	sp|O18783|PLMN_MACEU	comp108909_c0_seq5|m.272648
0.771559	1.01079	42.0702	12.256	16.8237	1.56133	sp|Q5R4U0|CAH10_PONAB	comp103273_c0_seq2|m.139012
0.770775	0.983569	162.385	12.686	12.9637	1.47578	sp|P48760|FOLC_MOUSE	comp99858_c3_seq1|m.84356
0.769957	0.907883	-48.0864	10.5953	7.41525	0.605786	sp|B0BN95|HARB1_RAT	comp107556_c1_seq11|m.234606
0.768697	0.931996	98.1644	11.4482	14.3265	2.75221	sp|Q9XSM2|TRYT_SHEEP	comp104040_c1_seq3|m.154151
0.768133	0.914249	162.842	13.2238	13.2421	0.747218	sp|P04323|POL3_DROME	comp107958_c2_seq4|m.245397
0.767148	0.911299	130.491	12.102	13.7153	6.28411	sp|Q00557|CP1A1_MESAU	comp99461_c1_seq1|m.79861
0.766807	0.969096	-160.362	11.5198	11.1315	1.03282	sp|Q925N0|SFXN5_MOUSE	comp105833_c0_seq8|m.192152
0.766674	0.958043	-44.9847	10.5606	7.31963	2.27595	sp|Q6PAD2|PLK4_XENLA	comp105992_c1_seq1|m.195211
0.764683	0.917045	127.069	12.1989	13.8931	0.754784	sp|Q6DFG0|RH21A_XENLA	comp107446_c3_seq17|m.231785
0.764651	1.02119	165.562	13.1657	13.1109	2.10622	sp|Q8TCT0|CERK1_HUMAN	comp105638_c0_seq2|m.186955
0.764373	0.950843	-8.15625	10.806	6.24482	2.67286	sp|P50748|KNTC1_HUMAN	comp109008_c0_seq1|m.275528
0.764062	0.915241	117.063	12.6628	14.5452	1.44278	sp|Q3V2K1|CX065_MOUSE	comp96520_c0_seq2|m.49092
0.763725	0.936296	97.2893	12.5494	15.1579	0.838795	sp|P53413|LMX1B_CHICK	comp103042_c0_seq2|m.135341
0.763034	0.968598	-179.693	13.3149	12.6461	27.2053	sp|Q5U316|RAB35_RAT	comp109139_c1_seq1|m.279168
0.762915	0.959665	72.4412	11.5187	15.2008	0.494631	sp|Q6GQI7|MGT4A_XENLA	comp103920_c0_seq1|m.151781
0.762741	0.949196	119.306	13.453	14.9946	1.85847	sp|Q99M85|SCRT1_MOUSE	comp96966_c0_seq1|m.52961
0.762697	0.915692	121.273	11.7714	13.806	2.53625	sp|Q8JZW8|PNMA3_MOUSE	comp108341_c0_seq1|m.256735
0.761919	0.985749	-33.6469	10.5891	6.9897	0.956752	sp|A0AVK6|E2F8_HUMAN	comp103785_c1_seq2|m.149223
0.760651	0.931176	76.7902	12.6348	15.9397	2.58545	sp|A8MW99|MEI4L_HUMAN	comp100039_c1_seq9|m.87314
0.760054	0.931483	166.396	12.3315	12.6318	0.956312	sp|Q09575|YRD6_CAEEL	comp108375_c0_seq9|m.257676
0.757691	0.987409	124.726	12.9519	14.4646	0.987828	sp|Q9UBM8|MGT4C_HUMAN	comp101793_c3_seq6|m.114660
0.756715	0.953312	41.4161	11.0538	15.7821	0.993678	sp|Q13609|DNSL3_HUMAN	comp100621_c0_seq2|m.96391
0.756539	0.96067	86.0039	10.693	14.1385	0.748428	sp|Q9ASR4|BCAL2_ARATH	comp104515_c1_seq4|m.162574
0.755558	1.04625	36.4824	12.444	17.1829	1.04944	sp|P16067|ANPRB_RAT	comp94061_c2_seq2|m.34913
0.75479	0.955866	-12.5008	10.692	6.37127	3.05483	sp|P81926|SODC_HALRO	comp97689_c0_seq1|m.59369
0.753966	1.00022	140.597	12.1793	13.4227	0.702023	sp|P21328|RTJK_DROME	comp106643_c3_seq8|m.211020
0.753836	0.902052	126.336	11.8842	13.7137	3.728	sp|Q6T752|TLR2_HORSE	comp106178_c4_seq1|m.200337
0.752112	1.02526	42.3261	12.0039	16.5926	1.42072	sp|O14681|EI24_HUMAN	comp103831_c0_seq3|m.150545
0.750929	0.963573	141.259	12.1571	13.3868	0.544994	sp|Q4G0W2|DUS28_HUMAN	comp88429_c0_seq1|m.20648
0.750449	0.952667	124.908	12.7324	14.3147	2.22566	sp|Q11082|YT66_CAEEL	comp86583_c0_seq1|m.18681
0.750408	1.03176	117.695	12.2428	14.2403	0.378306	sp|Q761V0|SC6A5_MOUSE	comp96722_c2_seq9|m.50841
0.750304	0.900235	-12.9759	11.3678	6.40974	1.89155	sp|Q8IVL6|P3H3_HUMAN	comp103052_c2_seq1|m.135677
0.749102	0.95492	123.207	12.4599	14.1956	1.31286	sp|Q5RC80|RBM39_PONAB	comp96506_c0_seq98|m.49003
0.748679	0.911897	125.689	11.6523	13.584	1.12606	sp|Q495X7|TRI60_HUMAN	comp96357_c1_seq7|m.47605
0.748617	1.05999	28.4253	11.0309	16.1599	0.639448	sp|P38735|VMR1_YEAST	comp102670_c0_seq5|m.128816
0.748496	0.979684	95.6069	12.4123	15.1159	0.767849	sp|Q63563|ABCC9_RAT	comp102670_c0_seq1|m.128812
0.748483	0.97438	44.7055	12.5583	16.9988	1.08724	sp|Q69D47|RHBG_ORYLA	comp98276_c1_seq12|m.65928
0.748419	0.933096	-20.8356	10.7413	6.62167	2.79417	sp|Q95LZ5|TTC16_MACFA	comp105994_c1_seq17|m.195346
0.745972	0.919768	-62.7598	12.2245	8.13112	26.5905	sp|Q20799|CMC2_CAEEL	comp107077_c1_seq7|m.221220
0.744271	0.928704	-72.7116	12.0804	8.43995	3.14337	sp|P50429|ARSB_MOUSE	comp102208_c0_seq19|m.121405
0.743933	0.943103	172.289	12.9336	12.7438	0.295004	sp|Q9MYU8|E41L5_CANFA	comp107047_c0_seq14|m.220526
0.743748	0.927553	125.653	12.9244	14.4133	2.60094	sp|Q8WMP9|PAG15_BOVIN	comp102028_c0_seq4|m.118498
0.743635	1.0285	139.607	11.9047	13.2881	1.27082	sp|Q8CDU6|HECD2_MOUSE	comp103577_c2_seq9|m.144853
0.742909	1.05813	108.928	10.7443	13.4933	0.80476	sp|Q9QZT0|CUZD1_RAT	comp92298_c0_seq2|m.28418
0.741321	0.918889	-74.4046	11.7847	8.43566	52.8442	sp|Q71RP1|HPSE_RAT	comp94019_c0_seq5|m.34690
0.74132	1.05306	-163.862	13.2897	12.0491	2.67326	sp|Q12929|EPS8_HUMAN	comp105637_c3_seq4|m.186904
0.740254	0.951419	126.405	12.2231	13.9313	80.4178	sp|Q9D832|DNJB4_MOUSE	comp103839_c2_seq1|m.150681
0.739547	0.95691	135.524	12.2127	13.6152	1.05194	sp|F7J220|SRCR1_PATPE	comp108328_c1_seq2|m.256232
0.739334	0.916824	-125.96	12.5865	10.4039	0.783122	sp|Q8BMD6|TM260_MOUSE	comp105584_c1_seq14|m.185419
0.738782	0.968369	98.9272	11.3336	14.2191	0.773291	sp|Q5ZID2|PDD2L_CHICK	comp107618_c0_seq27|m.236186
0.738525	0.958236	123.753	10.5192	12.9031	0.531559	sp|Q91ZX1|C209A_MOUSE	comp85596_c0_seq1|m.17781
0.738181	0.915449	-30.6717	10.8508	6.92447	118.774	sp|Q3KPS4|FLTOP_XENLA	comp94486_c0_seq1|m.36971
0.737818	0.958632	-149.975	12.3423	11.1418	469.046	sp|Q8JI28|TLL1_XENLA	comp90328_c0_seq1|m.23748
0.737601	1.08463	-19.6299	12.1083	6.66023	0.612015	sp|Q38PU7|GRIA2_MACFA	comp105237_c1_seq2|m.177866
0.735343	0.947128	14.3304	10.7681	16.3395	1.36082	sp|Q9Y6R6|Z780B_HUMAN	comp101376_c0_seq3|m.107746
0.734231	0.904374	-47.3537	10.5891	7.39287	1.1947	sp|Q9D565|WDR64_MOUSE	comp107747_c1_seq3|m.239380
0.733649	0.908999	-69.9222	12.6729	8.46144	9.59037	sp|Q5M9F1|RBM34_RAT	comp103982_c1_seq1|m.152646
0.733186	1.02253	88.0459	11.7322	14.8629	1.13633	sp|Q09575|YRD6_CAEEL	comp100843_c1_seq2|m.99772
0.73257	1.0045	-35.0451	11.5862	7.12789	0.436406	sp|Q5F4B8|S46A3_CHICK	comp104985_c2_seq7|m.172308
0.732111	0.902892	130.177	12.8926	14.2306	1.10975	sp|Q8IZN3|ZDH14_HUMAN	comp104401_c3_seq37|m.160486
0.731637	0.908731	100.521	12.0477	14.6837	0.545261	sp|Q96FL9|GLT14_HUMAN	comp106728_c0_seq8|m.212860
0.730322	0.950076	145.148	11.6942	12.9792	2.60163	sp|P22984|AMID_RHOER	comp103473_c1_seq2|m.142770
0.7301	0.938269	-75.1868	12.8381	8.68127	2.43731	sp|Q6ZNG9|KRBA2_HUMAN	comp104875_c2_seq2|m.170550
0.729607	0.937653	-128.37	13.0678	10.6598	1.42771	sp|Q9H1A4|APC1_HUMAN	comp107550_c0_seq1|m.234507
0.727838	0.964907	-0.29418	11.2455	6.00919	0.347844	sp|P23416|GLRA2_HUMAN	comp106492_c0_seq17|m.207392
0.727014	0.924043	141.526	13.1591	13.9859	6.41979	sp|P33450|FAT_DROME	comp105723_c0_seq3|m.189586
0.726676	0.963042	178.753	12.273	12.179	1.42731	sp|Q4R544|ASB8_MACFA	comp105688_c1_seq4|m.188128
0.726673	0.915036	-39.0842	10.5093	7.14097	3.15867	sp|Q16959|DYI2_HELCR	comp100246_c0_seq10|m.90720
0.726232	0.921954	165.802	11.6295	12.2734	1313.55	sp|P42674|BP10_PARLI	comp88301_c0_seq1|m.20497
0.725119	0.940985	136.965	12.0958	13.4939	1.68462	sp|Q9NZS9|BFAR_HUMAN	comp108941_c0_seq1|m.273599
0.725115	1.03819	141.315	12.4194	13.5442	0.82352	sp|P11369|LORF2_MOUSE	comp109053_c0_seq2|m.276742
0.723133	0.920834	163.27	12.4708	12.8149	5.62866	sp|Q8N1I0|DOCK4_HUMAN	comp105046_c0_seq1|m.173592
0.721719	0.926437	-177.691	12.169	12.0065	8.98659	sp|Q9I927|FUCL5_ANGJA	comp103068_c1_seq5|m.135923
0.720455	0.947293	11.0156	10.5409	16.2183	0.968603	sp|A2RU49|HYKK_HUMAN	comp104686_c0_seq10|m.166442
0.720392	1.0008	-68.0408	12.8776	8.4339	0.679141	sp|Q95ZJ1|GALT5_CAEEL	comp89369_c0_seq4|m.21957
0.720228	0.993247	174.695	10.9807	11.6522	2.90336	sp|P42768|WASP_HUMAN	comp98850_c1_seq12|m.72625
0.718398	0.935516	165.018	12.2272	12.6225	4.27847	sp|P86728|UP5_HALAI	comp99105_c0_seq2|m.75571
0.718228	0.934038	91.9812	12.4774	15.2894	0.933064	sp|O15442|MPPD1_HUMAN	comp100428_c0_seq8|m.93695
0.718228	0.992948	117.718	12.8925	14.6767	0.619133	sp|Q6VAB6|KSR2_HUMAN	comp105939_c1_seq4|m.194386
0.717834	1.00072	-40.1923	10.6087	7.18441	0.885843	sp|P14099|PDE2A_BOVIN	comp96662_c1_seq75|m.50399
0.717027	0.959403	72.8445	11.8123	15.4221	0.558805	sp|Q9D1D1|TSN11_MOUSE	comp103770_c0_seq1|m.149048
0.716956	0.998053	51.0133	11.113	15.5383	0.782658	sp|Q7M3K2|PELET_DROME	comp107324_c0_seq16|m.228287
0.716621	0.992257	-25.8862	11.2634	6.80991	2.8589	sp|Q9BWW9|APOL5_HUMAN	comp90675_c3_seq1|m.24637
0.71622	1.08229	-99.4705	10.7728	8.97659	0.811451	sp|Q8VCC1|PGDH_MOUSE	comp95652_c0_seq1|m.43203
0.716092	0.949398	92.0126	10.5082	13.8224	0.264566	sp|Q17RP2|TIGD6_HUMAN	comp99508_c5_seq9|m.80238
0.716022	0.922329	0.379602	11.004	16.9924	1.53781	sp|Q7L0X2|ERIP6_HUMAN	comp105139_c0_seq10|m.175759
0.71574	1.01792	96.1106	11.3198	14.2977	0.804379	sp|Q93038|TNR25_HUMAN	comp103797_c5_seq20|m.149681
0.715371	0.93484	132.166	12.1079	13.6628	1.64326	sp|Q1JPD8|S43A3_BOVIN	comp98251_c0_seq2|m.65618
0.715345	0.994167	67.5038	10.6308	14.6374	0.907714	sp|Q8NE09|RGS22_HUMAN	comp107628_c0_seq9|m.236423
0.71514	0.939792	166.931	12.7671	12.847	0.913784	sp|Q8BGI4|FA13A_MOUSE	comp106384_c0_seq27|m.204673
0.715067	0.977206	118.785	12.2431	14.2034	0.428951	sp|Q13972|RGRF1_HUMAN	comp104970_c3_seq60|m.172088
0.714757	0.987209	60.2838	12.2356	16.1867	1.22143	sp|Q95126|AVR2B_BOVIN	comp102496_c5_seq1|m.125978
0.714498	0.988158	101.545	11.366	14.16	1.27819	sp|Q9CWS0|DDAH1_MOUSE	comp96907_c0_seq6|m.52416
0.714009	0.929099	-11.1443	11.9213	6.36904	1.90089	sp|Q5ZL21|MMAC_CHICK	comp107451_c0_seq8|m.231960
0.713896	0.905162	103.365	11.7524	14.378	3.11586	sp|F1NTD6|ASCC3_CHICK	comp107927_c0_seq3|m.244613
0.712215	0.905558	154.661	12.7247	13.258	1.77212	sp|Q8VBW5|BBX_MOUSE	comp103683_c2_seq1|m.147087
0.711398	0.935651	115.27	10.6292	13.2258	1.19248	sp|Q91WD2|TRPV6_MOUSE	comp102251_c0_seq6|m.122004
0.711295	0.915889	-143.852	12.9764	11.1852	3.08342	sp|A8K7I4|CLCA1_HUMAN	comp90575_c0_seq1|m.24382
0.711148	0.997563	91.8507	11.8484	14.8254	1.33926	sp|O73925|KCNQ1_SQUAC	comp108407_c2_seq11|m.258722
0.709647	0.996316	42.4852	11.1586	15.8418	0.530831	sp|O95620|DUS4L_HUMAN	comp93674_c1_seq15|m.33240
0.709249	0.966484	-130.716	12.4874	10.5342	3.91402	sp|A7SJ66|U587_NEMVE	comp106764_c0_seq2|m.213649
0.708585	1.07195	-179.572	11.0553	11.5145	0.233781	sp|Q9VI93|RN_DROME	comp101733_c1_seq19|m.113673
0.708192	1.03602	112.392	11.5875	13.9699	0.511993	sp|O43374|RASL2_HUMAN	comp107944_c0_seq22|m.245030
0.708044	0.92053	-123.878	12.9531	10.4572	0.456092	sp|Q16760|DGKD_HUMAN	comp100301_c1_seq34|m.91934
0.707906	0.944691	90.6961	10.5352	13.881	0.445452	sp|Q92752|TENR_HUMAN	comp101822_c1_seq2|m.115091
0.706675	0.9516	-167.654	11.9886	11.5832	2.03074	sp|Q7M370|AAAD_RABIT	comp106917_c2_seq1|m.217370
0.706622	0.985646	49.305	12.339	16.6491	1.13103	sp|Q0IJ29|ZBT18_XENTR	comp105068_c1_seq6|m.174170
0.70613	0.9412	82.5093	11.7783	15.0788	0.572323	sp|Q801S4|K0930_XENLA	comp106098_c1_seq22|m.198009
0.705331	1.00334	124.209	12.2466	14.0213	1.02112	sp|Q5BKL8|XIAP_XENTR	comp103597_c0_seq17|m.145399
0.704715	0.925445	130.358	11.4015	13.2729	1.19859	sp|Q9Z1N9|UN13B_MOUSE	comp107231_c0_seq14|m.225259
0.70371	0.931254	28.7661	11.2303	16.333	3.93755	sp|Q95KD7|K1407_MACFA	comp103091_c0_seq1|m.136219
0.702448	0.91657	141.285	12.9983	13.897	5.01571	sp|P35803|GPM6B_MOUSE	comp103041_c0_seq2|m.135321
0.701398	0.941618	125.84	12.7592	14.2992	1.79971	sp|Q90687|PTN11_CHICK	comp98476_c0_seq3|m.68274
0.700951	0.914532	85.585	11.9952	15.1435	0.974445	sp|Q9QYJ4|ABCB9_RAT	comp98416_c4_seq3|m.67264
0.700792	0.926902	105.344	11.9859	14.4786	1.28836	sp|Q7LBE3|S26A9_HUMAN	comp107572_c1_seq3|m.234966
0.700708	0.912608	34.5009	12.4649	17.2703	2.46098	sp|Q9QYT7|PIGQ_MOUSE	comp108235_c0_seq4|m.253642
0.700695	1.02451	76.5627	12.3845	15.7506	1.44947	sp|P41894|DEI_DROME	comp108308_c0_seq1|m.255800
0.700562	0.97609	138.221	12.5598	13.7375	178.121	sp|H2A0N9|KCP4_PINMG	comp98650_c0_seq1|m.70298
0.700322	0.914041	-176.565	13.4249	12.5843	1.93271	sp|Q9P3W6|YLI2_SCHPO	comp98488_c1_seq2|m.68434
0.699695	0.991927	138.228	12.7533	13.8565	0.707073	sp|Q9NUP7|TRM13_HUMAN	comp100644_c0_seq2|m.96703
0.699551	0.901304	85.6335	11.8374	15.0216	1.64411	sp|A2RU49|HYKK_HUMAN	comp105619_c0_seq2|m.186542
0.699544	0.98719	0.480854	12.8477	18.8305	0.456896	sp|G3MWR8|MICA3_BOVIN	comp105762_c1_seq9|m.190255
0.698553	0.940362	138.271	10.8416	12.6775	0.183369	sp|A4QN56|NAGT1_DANRE	comp96267_c0_seq1|m.47073
0.698552	0.910096	50.3477	10.5239	15.0521	0.849141	sp|Q9UBM8|MGT4C_HUMAN	comp101793_c3_seq11|m.114695
0.698086	0.957133	75.7889	12.1356	15.5808	1.25158	sp|P58392|KCNN3_PIG	comp92593_c0_seq2|m.29328
0.69731	0.943425	114.901	12.988	14.8426	1.21198	sp|P97363|SPTC2_MOUSE	comp104785_c2_seq9|m.168629
0.697284	0.925601	110.354	12.1818	14.4476	0.236853	sp|Q05DH4|F16A1_HUMAN	comp101952_c2_seq55|m.117259
0.697252	0.905152	95.7237	10.9293	14.0232	4.77838	sp|Q9XHZ3|UREF_ARATH	comp86731_c0_seq2|m.18816
0.696395	0.960048	165.631	12.713	12.8639	1.20412	sp|Q4H4B6|SCRIB_DANRE	comp96365_c3_seq29|m.47745
0.695972	1.02467	54.6914	11.3434	15.6201	0.71781	sp|Q9LNB6|HSOP1_ARATH	comp108119_c0_seq3|m.249832
0.695896	0.91658	101.517	10.7592	13.7252	2.49832	sp|Q2M3M2|SC5A9_HUMAN	comp96940_c0_seq2|m.52745
0.69488	1.03334	-58.2085	13.4545	8.17546	1.22227	sp|Q921W4|QORL1_MOUSE	comp106119_c1_seq17|m.198660
0.694295	0.939403	-52.7862	10.7245	7.57252	0.346662	sp|Q8BJI4|PO6F2_MOUSE	comp104241_c2_seq2|m.157498
0.69387	1.01331	123.716	11.5907	13.6075	0.792493	sp|A6H7B8|PGAP2_BOVIN	comp105805_c0_seq11|m.191128
0.693868	0.903941	-33.5545	10.6212	6.98997	0.539855	sp|Q96N23|CFA54_HUMAN	comp108102_c1_seq20|m.249316
0.6937	0.98575	133.954	12.4569	13.8218	217.656	sp|Q8AWW5|CRIM1_CHICK	comp98650_c0_seq5|m.70307
0.693142	0.948901	12.7466	10.8582	16.4737	1.40213	sp|A4QNW7|PHIPL_DANRE	comp98893_c0_seq8|m.73120
0.693073	0.917047	108.54	12.1214	14.4668	2.83406	sp|Q9CQ40|RM49_MOUSE	comp105915_c0_seq7|m.193886
0.692958	0.931324	138.279	12.0185	13.4021	0.585833	sp|Q5U4T3|RHG26_XENLA	comp104836_c7_seq20|m.169596
0.692892	0.965203	143.154	12.5092	13.5349	0.661807	sp|Q9TU53|CUBN_CANFA	comp100417_c0_seq3|m.93604
0.692679	1.03578	118.496	11.8092	13.9222	0.593078	sp|Q9HCK4|ROBO2_HUMAN	comp108948_c0_seq5|m.273811
0.690845	0.916253	146.631	12.5929	13.4637	5.03068	sp|Q64604|PTPRF_RAT	comp106932_c0_seq2|m.217685
0.68938	0.911939	113.465	10.6167	13.2705	1.36141	sp|Q95ZJ1|GALT5_CAEEL	comp104603_c0_seq1|m.164756
0.688497	0.987054	109.046	11.3625	13.9207	4.97651	sp|Q5ND28|SREC_MOUSE	comp107727_c1_seq2|m.238918
0.688374	0.923033	20.6676	12.3964	17.6847	0.69287	sp|P34488|YMJC_CAEEL	comp105410_c0_seq1|m.182326
0.688224	0.917012	122.412	10.6389	13.0213	4.69451	sp|P80147|GABT_PIG	comp97688_c0_seq4|m.59233
0.687785	0.911108	148.271	12.4445	13.3191	2.27655	sp|Q8TE73|DYH5_HUMAN	comp104560_c4_seq3|m.163989
0.686514	0.925445	94.3125	11.7402	14.6645	43.0807	sp|A7Y2X0|SC6A5_XENLA	comp99024_c4_seq2|m.74653
0.686068	0.964377	82.8853	11.4292	14.7978	2.58283	sp|P20594|ANPRB_HUMAN	comp101784_c2_seq2|m.114493
0.685379	1.00031	167.095	12.9003	12.9125	0.911372	sp|Q08CA1|GDPP1_DANRE	comp105915_c0_seq17|m.193939
0.68469	1.07367	-43.7392	10.5212	7.2783	1.5481	sp|Q8NEE8|TTC16_HUMAN	comp105994_c1_seq7|m.195300
0.683628	0.963366	82.2896	11.7606	15.0724	0.882599	sp|P70194|CLC4F_MOUSE	comp88409_c0_seq1|m.20631
0.68362	0.95299	-4.10567	11.8388	6.13502	1.67439	sp|Q5R634|FA69A_PONAB	comp95904_c6_seq3|m.44636
0.683496	0.949192	78.9521	12.9193	16.086	1.19872	sp|Q14162|SREC_HUMAN	comp98112_c0_seq1|m.64277
0.682793	0.907333	-13.6416	12.2782	6.46526	0.955309	sp|P49916|DNLI3_HUMAN	comp101191_c1_seq16|m.105304
0.681764	1.03261	96.0971	11.9052	14.7273	0.495671	sp|Q8K078|SO4A1_MOUSE	comp107964_c0_seq1|m.245525
0.68155	0.997165	22.9921	10.931	16.2328	1.32637	sp|P41894|DEI_DROME	comp108308_c0_seq2|m.255803
0.6813	0.902624	-83.8259	11.7278	8.7308	2.54322	sp|Q6P1X6|CH082_HUMAN	comp105329_c0_seq14|m.180026
0.681177	0.98406	110.622	12.0321	14.3349	0.762871	sp|Q5RCF3|CUL2_PONAB	comp95969_c1_seq5|m.44997
0.681116	0.90455	87.8037	11.2371	14.4964	1.6688	sp|Q5RCJ4|D19L3_PONAB	comp101820_c3_seq6|m.115073
0.680186	0.903954	143.209	12.9656	13.8078	0.540601	sp|Q6DWJ6|GP139_HUMAN	comp101598_c5_seq1|m.111504
0.680103	1.01026	82.4284	10.877	14.3865	0.596339	sp|B2RRL2|JERKL_MOUSE	comp108260_c0_seq2|m.254513
0.679705	0.913381	76.8947	13.4365	16.5665	1.94077	sp|Q90593|GRP78_CHICK	comp91683_c4_seq1|m.26774
0.679453	0.912865	91.3245	10.9599	14.1796	0.717354	sp|Q50D79|UNC4_DANRE	comp86545_c0_seq1|m.18650
0.679263	0.962848	-23.8093	10.5643	6.69869	8.34247	sp|A6QLA6|CAF1A_BOVIN	comp99450_c5_seq1|m.79711
0.678727	1.06301	-29.3853	10.6413	6.86861	0.234115	sp|Q90953|CSPG2_CHICK	comp104010_c0_seq4|m.153314
0.678425	1.06385	20.8346	12.0557	17.358	0.403276	sp|Q27514|C13A5_CAEEL	comp96495_c0_seq1|m.48781
0.678031	0.941016	-67.2343	10.7943	8.01597	0.378597	sp|Q5Y4N8|EMR1_RAT	comp104602_c0_seq5|m.164746
0.677478	0.979524	162.302	12.9463	13.1096	1.07503	sp|Q90259|ASL1A_DANRE	comp91207_c0_seq2|m.25647
0.676107	0.97287	131.104	12.8506	14.1707	1.05341	sp|Q2TBM9|SRAC1_BOVIN	comp102041_c0_seq4|m.118797
0.67572	0.960103	112.221	12.2356	14.4214	0.306156	sp|P84903|STIM1_RAT	comp107900_c0_seq20|m.243891
0.67558	0.969953	106.6	11.3186	13.967	0.759707	sp|B5DF21|SMAG1_RAT	comp103832_c5_seq3|m.150561
0.674518	1.051	30.7989	10.6943	15.7794	2.75252	sp|P61857|TBB2_DROME	comp94368_c3_seq1|m.36387
0.674144	0.921937	-162.8	11.473	11.1883	2.16368	sp|O35623|BET1_MOUSE	comp100722_c4_seq5|m.97964
0.67374	1.00631	40.4196	11.0327	15.794	1.11684	sp|P21331|GAGJ_DROFU	comp108555_c1_seq2|m.263618
0.673667	0.918618	47.6867	12.2348	16.6141	0.688462	sp|Q9VZW5|FMAR_DROME	comp99528_c1_seq3|m.80389
0.673463	0.921142	137.228	12.586	13.7884	4.61453	sp|P82251|BAT1_HUMAN	comp102680_c2_seq1|m.129019
0.67337	0.909531	-54.032	10.9889	7.64931	0.375067	sp|Q62901|RERE_RAT	comp95735_c0_seq7|m.43653
0.672932	0.94731	-17.5379	10.8556	6.52884	0.857913	sp|Q5F478|ANR44_CHICK	comp106960_c0_seq1|m.218376
0.672643	0.900009	148.885	12.792	13.5016	8.48949	sp|Q0KHY3|MESH_DROME	comp108706_c2_seq11|m.267498
0.672289	0.912437	98.3365	11.7302	14.526	2.19748	sp|P70496|PLD1_RAT	comp106247_c3_seq4|m.201906
0.671602	0.978183	121.244	11.5634	13.669	2.02921	sp|B4E2M5|ANR66_HUMAN	comp101610_c5_seq6|m.111701
0.671505	0.906849	111.097	11.7041	14.0922	52.1394	sp|P12429|ANXA3_HUMAN	comp101341_c5_seq1|m.107208
0.670104	1.00278	-85.7055	11.9019	8.83349	3.56828	sp|Q460N5|PAR14_HUMAN	comp91542_c0_seq1|m.26347
0.669589	0.930728	102.15	11.7132	14.3896	1.91299	sp|Q9NXR1|NDE1_HUMAN	comp99045_c1_seq20|m.74884
0.669107	0.970404	155.254	12.7408	13.2462	0.280179	sp|Q80U40|RIMB2_MOUSE	comp105716_c3_seq33|m.188757
0.668892	0.906678	48.9442	11.1155	15.6043	0.255386	sp|I3J7Q8|HISAT_ORENI	comp89663_c0_seq1|m.22508
0.668479	0.93586	144.004	11.2456	12.7472	4.83687	sp|Q9VCA2|ORCT_DROME	comp101572_c2_seq4|m.110983
0.667969	0.998521	72.1737	13.0905	16.4661	1.24911	sp|Q5ZM31|T170A_CHICK	comp102563_c2_seq69|m.127179
0.666547	1.08308	14.2715	12.7461	18.2408	1.91369	sp|P57071|PRD15_HUMAN	comp94312_c0_seq1|m.36148
0.666208	0.947758	6.90559	12.2098	17.9756	0.642636	sp|Q801S4|K0930_XENLA	comp106098_c1_seq5|m.197931
0.666161	0.900024	-83.6544	12.1624	8.82622	0.773581	sp|Q03567|YLD2_CAEEL	comp97001_c0_seq2|m.53224
0.664916	0.90231	120.913	10.5205	12.987	1.89491	sp|Q8C4N4|LAAT1_MOUSE	comp103937_c2_seq2|m.151946
0.663929	0.963989	-132.564	11.129	10.0981	1.11562	sp|Q04727|TLE4_HUMAN	comp102948_c4_seq11|m.133665
0.663912	0.949293	-176.211	11.2667	11.5148	1.54451	sp|Q5G265|NETR_SAGLB	comp107646_c0_seq4|m.236705
0.663632	0.969065	175.114	12.611	12.4767	0.660737	sp|Q28C98|MESH1_XENTR	comp102192_c0_seq6|m.121163
0.663304	1.08833	147.419	13.0674	13.7163	0.948104	sp|Q96M20|CNBD2_HUMAN	comp107344_c0_seq3|m.229112
0.663083	0.908091	113.559	12.8152	14.7727	1.57232	sp|P97532|THTM_RAT	comp101193_c0_seq3|m.105379
0.663079	0.914714	21.9964	11.181	16.4978	1.14375	sp|Q0WU02|MTP10_ARATH	comp107018_c2_seq2|m.219850
0.663068	0.938271	161.171	12.7676	13.0516	6.65866	sp|P32189|GLPK_HUMAN	comp103904_c0_seq4|m.151653
0.663018	0.928304	113.277	12.523	14.5825	1.20226	sp|Q5RC80|RBM39_PONAB	comp96506_c0_seq78|m.48976
0.662936	0.909915	126.018	12.0028	13.8012	0.737483	sp|Q4H4B6|SCRIB_DANRE	comp96365_c3_seq61|m.47820
0.662729	0.988692	-14.126	10.7836	6.42314	1.41582	sp|Q8K298|ANLN_MOUSE	comp103541_c1_seq16|m.143985
0.661577	0.951032	161.596	12.7896	13.0486	0.386145	sp|Q80U40|RIMB2_MOUSE	comp105716_c3_seq16|m.188679
0.660511	0.908893	102.014	11.4631	14.2148	0.696228	sp|Q6SJP2|B3A2_HORSE	comp100630_c3_seq8|m.96513
0.660256	0.912392	-135.325	13.1852	10.9563	1.55657	sp|Q9H0Y0|ATG10_HUMAN	comp104792_c3_seq7|m.168734
0.659967	1.09886	-21.2269	12.3391	6.72756	1.89482	sp|Q32NC0|CR021_HUMAN	comp94855_c3_seq11|m.38825
0.659922	0.929604	81.5666	12.8103	15.9078	0.961322	sp|P14198|AAC4_DICDI	comp107757_c0_seq29|m.239695
0.659502	0.987965	-107.512	12.2831	9.66828	0.832315	sp|O22190|GH33_ARATH	comp100577_c1_seq1|m.95791
0.65945	1.04424	-26.6058	10.7982	6.79804	0.379487	sp|Q7TN88|PK1L2_MOUSE	comp104010_c0_seq7|m.153322
0.659076	1.03426	120.834	12.1489	14.0712	1.80458	sp|O97758|ZO1_CANFA	comp108153_c2_seq94|m.251034
0.658877	0.911479	83.459	11.5873	14.901	0.606644	sp|Q49SH1|NCKX5_DANRE	comp106485_c0_seq4|m.207187
0.658443	0.981226	113.577	12.2347	14.3747	0.684549	sp|Q6AY39|B3GL1_RAT	comp107438_c3_seq1|m.231512
0.657894	0.987844	-103.341	13.3669	9.83708	0.197319	sp|Q61830|MRC1_MOUSE	comp95320_c0_seq2|m.41393
0.656074	0.901537	-53.0136	13.0094	7.91577	0.197468	sp|Q9DC11|PXDC2_MOUSE	comp106865_c3_seq12|m.215689
0.653975	0.91589	78.1298	11.302	14.8492	2.74342	sp|Q8IXZ2|ZC3H3_HUMAN	comp105483_c1_seq1|m.183564
0.653645	0.914704	-119.658	11.7059	9.89086	7.47126	sp|P10634|CP2DQ_RAT	comp106320_c2_seq8|m.203237
0.653465	0.976444	-99.3439	10.845	8.99272	1.09347	sp|Q3B8D7|TC1DA_XENLA	comp96496_c0_seq2|m.48818
0.653349	0.925394	141.971	13.3278	14.0718	1.08541	sp|Q9MYM7|B3GT1_PONPY	comp99309_c0_seq1|m.77694
0.653335	0.903057	101.613	12.1906	14.7497	1.27333	sp|P30531|SC6A1_HUMAN	comp102131_c0_seq1|m.120082
0.65281	0.944395	140.958	13.3664	14.1328	1.56468	sp|Q8TE73|DYH5_HUMAN	comp101931_c1_seq5|m.116892
0.651309	0.911474	62.4726	11.2955	15.3354	1.47382	sp|Q9NX04|CA109_HUMAN	comp104646_c1_seq8|m.165716
0.651262	0.909991	135.07	12.2313	13.6422	1.17293	sp|Q58EX7|PKHG4_HUMAN	comp105244_c0_seq8|m.178074
0.651022	0.904777	74.921	10.5347	14.3423	1.47098	sp|A1L1P9|S47A1_DANRE	comp106572_c1_seq1|m.209256
0.649643	0.947346	88.8261	13.0245	15.8109	1.90811	sp|O70244|CUBN_RAT	comp100001_c1_seq2|m.86791
0.649458	0.90972	132.644	11.7481	13.4194	3.66194	sp|Q7TN22|TXD16_MOUSE	comp103796_c6_seq1|m.149623
0.649385	1.06442	169.811	12.8601	12.794	1.70325	sp|Q99758|ABCA3_HUMAN	comp108081_c0_seq10|m.248450
0.649332	0.935985	16.2431	12.1498	17.6016	4.0636	sp|P41777|NOLC1_RAT	comp102422_c1_seq1|m.125029
0.649242	0.909719	9.13864	12.416	18.1008	1.98321	sp|Q5ZL21|MMAC_CHICK	comp107451_c0_seq3|m.231927
0.649144	0.903111	-55.8193	11.3062	7.75306	2.49562	sp|P42322|CANB1_NAEGR	comp103141_c0_seq23|m.136952
0.649137	0.901581	-80.6567	11.9988	8.6883	0.876207	sp|Q9Z1K8|YLAT1_MOUSE	comp102809_c1_seq13|m.131246
0.648514	0.922731	82.2364	10.8512	14.3724	0.472805	sp|Q18515|C1GLT_CAEEL	comp96859_c0_seq35|m.52015
0.648242	0.930651	-136.707	11.6872	10.4381	1.03564	sp|Q9US35|DSD1_SCHPO	comp108339_c3_seq2|m.256634
0.647705	1.00872	29.3646	10.9408	16.0484	2.92103	sp|Q9NEW6|RSP3_CAEEL	comp101693_c1_seq5|m.112918
0.647459	0.944846	63.4363	11.2997	15.3086	1.39576	sp|Q9NQ94|A1CF_HUMAN	comp101062_c3_seq9|m.103598
0.647346	0.938778	150.495	12.7712	13.4323	0.690079	sp|Q9TU34|ITPR1_BOVIN	comp107548_c2_seq12|m.234449
0.647281	0.910194	-60.2797	12.6851	8.12404	281.522	sp|Q8WPJ2|MANA_MYTED	comp98353_c0_seq1|m.66518
0.64669	0.900853	-60.8112	12.0232	8.03097	12.3659	sp|Q8K1T0|TMPS3_MOUSE	comp83979_c0_seq1|m.16595
0.646002	1.02016	-4.38055	11.9892	6.14589	0.31099	sp|Q5F477|CB043_CHICK	comp105368_c2_seq39|m.181096
0.645204	0.905732	79.5545	11.433	14.9065	2.12733	sp|O60285|NUAK1_HUMAN	comp97208_c1_seq1|m.54833
0.644979	0.939162	72.4926	13.0898	16.4539	2.03786	sp|Q8AVI9|PORED_XENLA	comp101322_c0_seq2|m.106843
0.64445	0.904046	166.478	12.5548	12.749	6.65412	sp|O43852|CALU_HUMAN	comp106018_c4_seq6|m.196063
0.643748	0.921088	68.7703	10.9579	14.8646	8.85711	sp|Q5R561|FGOP2_PONAB	comp106739_c2_seq1|m.213219
0.643521	1.01832	72.0331	12.0921	15.6725	1.01194	sp|O94827|PKHG5_HUMAN	comp102743_c1_seq12|m.130204
0.643459	0.917246	156.02	12.3729	13.0107	9.82043	sp|Q96SL4|GPX7_HUMAN	comp94054_c0_seq2|m.34856
0.642765	0.938006	-109.019	12.2672	9.71491	3.96588	sp|Q6DI51|NDK6_DANRE	comp102983_c0_seq4|m.134403
0.642667	0.922977	-10.3712	13.2762	6.38247	4.83646	sp|Q9CQP2|TPPC2_MOUSE	comp101342_c0_seq1|m.107213
0.642181	0.932906	122.382	11.8129	13.7971	1.1916	sp|Q10341|CYS2_SCHPO	comp104734_c0_seq9|m.167638
0.641811	0.906355	-161.844	13.1044	11.8913	0.4371	sp|Q93212|SOL1_CAEEL	comp99901_c1_seq44|m.84944
0.641757	1.00853	-34.7061	12.1036	7.16686	0.369418	sp|C8YR32|LOXH1_MOUSE	comp99236_c2_seq18|m.76909
0.640941	0.909415	-31.8327	10.6447	6.94125	16.349	sp|O95613|PCNT_HUMAN	comp105961_c2_seq1|m.194713
0.640769	1.02016	141.123	11.7455	13.1412	0.763583	sp|F7EZ75|SIR5_MACMU	comp102563_c2_seq36|m.127097
0.640651	1.02362	-91.4296	11.8422	9.00758	1.30096	sp|Q9CXS4|CENPV_MOUSE	comp103657_c0_seq16|m.146520
0.640283	0.906644	122.625	12.0875	13.9702	2.92958	sp|Q9Y4I1|MYO5A_HUMAN	comp107242_c3_seq4|m.225716
0.639944	0.931664	160.429	12.6569	13.0165	8.18032	sp|P54864|JUN_SERCA	comp105234_c3_seq24|m.177719
0.639768	1.0148	33.8341	10.8901	15.8666	4.52472	sp|Q24307|IAP2_DROME	comp98831_c3_seq1|m.72466
0.638757	0.971809	-40.6486	12.7819	7.44324	8.91083	sp|P82916|RT17_BOVIN	comp100799_c1_seq1|m.99266
0.638027	0.90517	-64.4573	12.5244	8.24246	123.128	sp|P07584|ASTA_ASTAS	comp69186_c1_seq1|m.10743
0.637727	1.02125	106.839	12.2087	14.5855	1.24381	sp|O15442|MPPD1_HUMAN	comp100428_c0_seq14|m.93699
0.637164	0.903352	-49.3089	10.7175	7.46797	0.209044	sp|Q90953|CSPG2_CHICK	comp104010_c0_seq8|m.153330
0.636931	0.961619	-45.5388	12.7019	7.60675	0.770903	sp|O57382|TLL2_XENLA	comp103587_c0_seq2|m.145235
0.636558	1.07321	10.5998	11.7776	17.4308	1.17779	sp|P62246|RS15A_RAT	comp39478_c0_seq1|m.4069
0.63642	1.03817	-39.737	11.8666	7.30984	1.25873	sp|Q1JQE6|NCEH1_BOVIN	comp97448_c0_seq2|m.56853
0.636116	0.993908	36.47	12.3095	17.0625	0.51953	sp|Q8TCB0|IFI44_HUMAN	comp107796_c2_seq13|m.240681
0.635771	1.01109	-35.5391	10.9016	7.0762	0.71911	sp|P0CT39|TF26_SCHPO	comp107429_c0_seq95|m.231105
0.635293	0.918362	171.082	12.3537	12.4829	4.60017	sp|Q9VZV5|CYHR1_DROME	comp97434_c3_seq1|m.56677
0.635097	1.09518	116.239	12.0046	14.1285	0.546891	sp|P50555|TNR1A_PIG	comp107402_c4_seq4|m.230240
0.63431	0.961982	68.8322	10.9566	14.8617	3.83524	sp|Q9GYU7|MED10_DROME	comp95726_c1_seq2|m.43624
0.633825	0.91194	-109.197	12.3158	9.73567	4.24752	sp|Q6AZW2|A1A1A_DANRE	comp94732_c0_seq1|m.38026
0.633121	0.903657	-42.2502	13.1589	7.54436	137.042	sp|Q5I0S8|ILEU_XENTR	comp100941_c0_seq1|m.101505
0.632499	0.906948	90.9817	11.135	14.3209	2.92402	sp|Q7ZX22|WDR24_XENLA	comp105563_c1_seq1|m.185055
0.631408	0.936576	120.058	10.7093	13.1378	1.30247	sp|Q9WTR6|XCT_MOUSE	comp104628_c1_seq17|m.165075
0.631355	0.939625	-138.448	13.1629	11.0622	4.15836	sp|Q94KD8|BXL2_ARATH	comp103988_c1_seq2|m.152736
0.631248	0.997204	74.5781	11.879	15.4181	0.586565	sp|B2GUY0|MA1B1_RAT	comp107059_c2_seq8|m.220783
0.630262	0.951032	-73.872	12.6303	8.59173	21.1218	sp|D5EY15|XYL3A_PRER2	comp99973_c2_seq1|m.86433
0.628189	0.977859	-124.207	12.3249	10.2523	4.1467	sp|B3MW09|MTNB_DROAN	comp101513_c0_seq1|m.109971
0.627875	0.929244	159.166	13.1786	13.352	4.14658	sp|O08688|CAN5_MOUSE	comp95034_c0_seq4|m.39596
0.627126	0.932468	-85.9417	11.2934	8.69604	40.8471	sp|Q9LJN4|BXL5_ARATH	comp101695_c1_seq1|m.112981
0.626727	0.944854	161.026	13.4236	13.4193	0.475971	sp|Q8IWQ3|BRSK2_HUMAN	comp107207_c0_seq16|m.224605
0.626577	1.00923	164.666	12.4121	12.7347	1.04934	sp|Q1LYM3|SPIR1_DANRE	comp105102_c0_seq10|m.174638
0.625008	1.06828	-109.261	12.5216	9.80035	2.42678	sp|Q6ZNG9|KRBA2_HUMAN	comp104875_c2_seq1|m.170545
0.624605	1.03697	64.8184	12.2391	16.0354	0.725285	sp|Q09575|YRD6_CAEEL	comp103524_c0_seq6|m.143607
0.624531	0.90132	-26.676	13.4908	6.99967	81.32	sp|Q8WPJ2|MANA_MYTED	comp66823_c0_seq1|m.9934
0.623822	0.930589	171.126	12.9836	12.8118	6.39301	sp|Q9NUJ3|T11L1_HUMAN	comp98015_c2_seq1|m.63068
0.623788	1.05179	-4.32282	11.7819	6.14148	1.09902	sp|Q13017|RHG05_HUMAN	comp105874_c2_seq7|m.193040
0.623662	0.960582	140.576	12.2412	13.4612	2.94701	sp|Q80T79|CSMD3_MOUSE	comp102367_c2_seq9|m.124201
0.623535	0.96262	127.126	12.6352	14.1733	1.19684	sp|Q53H47|SETMR_HUMAN	comp106685_c1_seq1|m.211969
0.623293	1.04088	-70.4805	12.3786	8.42348	2.59495	sp|Q8CAT8|FBX48_MOUSE	comp107612_c1_seq5|m.235972
0.623278	0.926134	143.239	12.4396	13.4901	8.13192	sp|P54864|JUN_SERCA	comp105234_c3_seq6|m.177657
0.622802	0.990938	-63.5184	12.6104	8.22498	27.2765	sp|Q9D2R8|RT33_MOUSE	comp101864_c0_seq2|m.115901
0.622168	0.944722	-31.3549	10.6746	6.92972	19.4681	sp|Q26619|KAPR_STRPU	comp99486_c1_seq2|m.80029
0.62159	0.966716	123.338	12.4094	14.1579	2.50412	sp|P12297|SUWA_DROME	comp101044_c1_seq5|m.103201
0.621426	0.975209	13.401	11.8282	17.3879	0.917575	sp|Q08BN9|NXPE3_DANRE	comp104861_c1_seq17|m.170227
0.621368	0.965799	29.3127	11.8762	16.9092	0.644991	sp|Q6UVM4|KCNT2_RAT	comp106517_c2_seq3|m.208199
0.62127	0.95293	15.6271	11.9893	17.4689	1.60513	sp|Q9WTK8|SPO11_MOUSE	comp94095_c0_seq1|m.35087
0.620812	1.02557	-88.1219	11.077	8.71147	1.04348	sp|Q8BR93|HARB1_MOUSE	comp103718_c0_seq9|m.147768
0.61987	0.983249	131.005	12.4648	13.9288	0.702131	sp|A2CEA7|RGRF2_DANRE	comp104970_c3_seq103|m.172136
0.619192	0.985113	156.529	13.2822	13.5071	0.551438	sp|Q6DHI5|SIR5_DANRE	comp102563_c2_seq19|m.127077
0.6181	0.935817	140.088	12.9321	13.8998	4.28092	sp|Q9NYG2|ZDHC3_HUMAN	comp102413_c1_seq9|m.124917
0.617813	0.945465	70.9018	11.6935	15.3905	1.23417	sp|E9Q3T6|PRD14_MOUSE	comp99942_c0_seq4|m.85573
0.61767	0.905404	140.033	12.9457	13.9101	0.985199	sp|Q6DFV3|RHG21_MOUSE	comp107446_c3_seq23|m.231828
0.617568	0.900013	-139.917	11.5587	10.4924	8.34676	sp|Q09788|ASL1_SCHPO	comp93171_c0_seq1|m.31413
0.617261	0.938912	-49.8757	10.5854	7.46654	17.8623	sp|Q9CZH7|MXRA7_MOUSE	comp100736_c0_seq1|m.98218
0.617152	1.00096	103.027	10.8732	13.7614	1.7932	sp|Q9XT77|SC5A6_RABIT	comp100351_c0_seq21|m.92580
0.617049	1.00563	-86.7385	12.008	8.8932	1.77163	sp|Q8UW76|TBX20_CHICK	comp102498_c1_seq3|m.125984
0.616762	0.977112	136.998	13.2722	14.2215	0.731342	sp|Q29EP6|JIP3_DROPS	comp105824_c0_seq3|m.191595
0.616117	0.947786	150.525	12.3325	13.176	1.29816	sp|Q9CZ92|CENPP_MOUSE	comp104526_c3_seq2|m.162987
0.615976	0.98708	73.6513	12.474	15.922	0.369386	sp|Q8TE57|ATS16_HUMAN	comp106480_c0_seq4|m.207153
0.615117	0.909174	-95.0673	13.3519	9.52591	1.95098	sp|Q5MGQ0|DFP1_LONON	comp94045_c0_seq3|m.34820
0.614843	0.969451	-14.7641	10.6478	6.43668	3.68993	sp|Q8N5T2|TBC19_HUMAN	comp95940_c0_seq3|m.44843
0.614308	1.01356	145.58	12.4394	13.4091	0.294652	sp|Q5DTK1|CHSS3_MOUSE	comp78202_c0_seq1|m.13929
0.613675	0.908367	127.888	12.1359	13.8247	1.52881	sp|Q6ZMQ8|LMTK1_HUMAN	comp102184_c1_seq13|m.121064
0.613551	1.03479	-173.183	10.9202	11.2533	1.79653	sp|Q9D7K2|TEN1L_MOUSE	comp84398_c0_seq2|m.16857
0.61312	0.909297	152.346	12.7609	13.3607	8.34633	sp|P54864|JUN_SERCA	comp105234_c3_seq10|m.177693
0.613071	1.099	52.01	12.4532	16.654	6.50168	sp|Q9BWW9|APOL5_HUMAN	comp102853_c0_seq6|m.131821
0.612529	0.990829	114.204	11.8841	14.1141	1.23699	sp|Q13609|DNSL3_HUMAN	comp100621_c0_seq4|m.96397
0.612308	1.00546	32.5377	11.198	16.1859	0.819278	sp|Q63755|PRDM2_RAT	comp108757_c0_seq5|m.269086
0.612235	1.01014	-121.596	11.5487	9.90075	4.48382	sp|Q9LXA8|BXL6_ARATH	comp101844_c1_seq1|m.115546
0.612231	1.03515	-64.6138	11.565	8.07573	33.9435	sp|C3YWU0|FUCO_BRAFL	comp94137_c0_seq2|m.35234
0.61223	0.912485	-62.968	13.4328	8.34955	40.1132	sp|Q90YK5|HPSE_CHICK	comp94019_c0_seq2|m.34689
0.612188	0.959887	135.754	12.829	13.9913	0.880032	sp|Q96RW7|HMCN1_HUMAN	comp104986_c1_seq15|m.172337
0.612113	0.928956	-64.6359	12.4929	8.24303	9.56563	sp|Q95327|MANBA_CAPHI	comp106655_c0_seq2|m.211285
0.61158	0.902415	135.119	13.3844	14.3608	0.826603	sp|Q09221|CPNA2_CAEEL	comp106373_c1_seq36|m.204321
0.610934	0.958184	146.556	12.9478	13.6767	4.17271	sp|Q9VZV5|CYHR1_DROME	comp97434_c3_seq11|m.56701
0.610523	0.944999	91.5229	13.326	15.9382	2.65589	sp|Q4PZA2|ECE1_MOUSE	comp103338_c3_seq2|m.140175
0.609821	0.928318	143.826	13.2323	13.9457	2.00279	sp|P30531|SC6A1_HUMAN	comp103475_c1_seq4|m.142798
0.60979	0.911028	113.561	11.2736	13.7174	3.22703	sp|P83006|PAFA2_RAT	comp102166_c0_seq1|m.120708
0.609712	0.969528	177.5	13.4293	12.8079	1.30414	sp|P00639|DNAS1_BOVIN	comp92499_c0_seq3|m.29028
0.609665	0.941911	-15.0961	10.7733	6.45176	3.68341	sp|Q0VBV7|K1377_MOUSE	comp106627_c2_seq1|m.210212
0.609638	0.930461	170.449	13.3757	13.0427	1.57772	sp|Q8MRC9|GALT9_DROME	comp107112_c1_seq1|m.221969
0.609143	0.925939	86.5559	11.6191	14.8255	2.14493	sp|Q91754|GCKR_XENLA	comp106329_c0_seq2|m.203424
0.608727	0.90038	-20.7117	10.7277	6.61719	4.99208	sp|P58467|SETD4_MOUSE	comp93740_c0_seq2|m.33589
0.60784	0.97939	174.829	12.4994	12.4292	2.84808	sp|Q63ZY7|UXT_RAT	comp92345_c1_seq1|m.28540
0.607437	0.91999	-138.454	11.3062	10.3483	1.48612	sp|Q4R7E2|ZDH16_MACFA	comp98671_c0_seq9|m.70543
0.60735	0.919154	-109.859	13.3599	10.077	10.7656	sp|P55265|DSRAD_HUMAN	comp95482_c5_seq3|m.42347
0.606932	0.900957	-125.726	12.0782	10.2181	13.7083	sp|P48631|FD6E2_SOYBN	comp96666_c7_seq2|m.50443
0.606929	0.90813	134.298	12.7502	13.9937	2.40322	sp|Q9SA71|GLPT3_ARATH	comp99955_c2_seq9|m.86229
0.606744	1.02017	85.3459	12.4687	15.5128	1.13236	sp|Q5RKZ7|MOCS1_MOUSE	comp108361_c0_seq2|m.257170
0.606631	0.925891	112.451	12.5342	14.619	7.89647	sp|Q2M2H8|MGAL_HUMAN	comp98383_c0_seq1|m.66764
0.606239	0.921336	114.478	12.2061	14.3246	9.13798	sp|Q08DZ3|ELMD2_BOVIN	comp106990_c2_seq1|m.219173
0.606093	0.983329	-26.0564	12.0524	6.87234	0.927894	sp|Q5I0B9|ATG16_XENTR	comp100716_c1_seq1|m.97860
0.60588	0.985323	52.1407	10.9348	15.3511	1.11715	sp|Q7TPQ9|ARRD3_MOUSE	comp95536_c1_seq4|m.42606
0.60576	0.920499	-91.5479	12.4762	9.17269	3.18864	sp|Q6UXT9|ABH15_HUMAN	comp103242_c1_seq3|m.138594
0.6056	0.901246	117.611	11.9542	14.0488	14.2053	sp|Q62448|IF4G2_MOUSE	comp106035_c6_seq1|m.196583
0.605044	0.931663	67.4313	11.2607	15.1515	0.96202	sp|Q6RFZ7|PKHG5_RAT	comp102743_c1_seq1|m.130176
0.604913	0.954288	149.579	12.865	13.5196	6.10497	sp|Q9MZ34|SC6A6_BOVIN	comp99743_c3_seq11|m.83218
0.604714	0.91607	-62.1319	10.536	7.8184	0.822699	sp|Q9NBX4|RTXE_DROME	comp108327_c2_seq1|m.256217
0.604113	1.02815	5.02108	10.5701	16.4226	1.27325	sp|Q01804|OTUD4_HUMAN	comp106871_c0_seq1|m.215773
0.603854	1.02171	-33.738	13.1104	7.22866	0.953539	sp|Q8N567|ZCHC9_HUMAN	comp105489_c3_seq8|m.183667
0.603415	0.911602	-48.0577	12.7394	7.70063	6.07505	sp|Q86TS9|RM52_HUMAN	comp107147_c0_seq1|m.222784
0.603321	0.95394	-169.635	12.9095	12.083	0.395822	sp|Q11082|YT66_CAEEL	comp93731_c1_seq4|m.33541
0.603124	0.942144	99.0767	11.2653	14.165	2.69759	sp|Q9ERL9|GCYA3_MOUSE	comp107597_c0_seq1|m.235481
0.602784	0.977842	-46.948	11.3711	7.48291	1.25476	sp|Q09575|YRD6_CAEEL	comp107140_c0_seq2|m.222690
0.602588	0.922476	-140.424	13.2137	11.1542	1.17242	sp|Q64604|PTPRF_RAT	comp108209_c0_seq7|m.252819
0.601523	0.930995	-102.179	12.4641	9.5377	2.69225	sp|Q9UJX0|OSGI1_HUMAN	comp94147_c2_seq2|m.35276
0.600325	0.960711	-104.597	12.5928	9.6588	3.00742	sp|P22288|GCH1_RAT	comp98803_c2_seq5|m.72080
0.600063	0.973624	105.443	12.0172	14.4974	0.559543	sp|Q92609|TBCD5_HUMAN	comp104249_c1_seq27|m.157689
0.60006	0.910296	168.205	13.0426	12.9486	16.2242	sp|Q9R1Z8|VINEX_MOUSE	comp106099_c3_seq3|m.198062
0.599785	0.936505	158.217	11.0394	12.1877	5.29982	sp|O75319|DUS11_HUMAN	comp102547_c0_seq5|m.126628
0.59976	0.926786	-155.31	12.9073	11.5684	2.5756	sp|Q9SA71|GLPT3_ARATH	comp99955_c2_seq16|m.86245
0.599307	0.980148	-83.1925	10.9559	8.5318	1.05853	sp|Q9D4J7|PHF6_MOUSE	comp106814_c2_seq27|m.214724
0.598981	1.02369	158.655	13.3115	13.445	1.42407	sp|Q5U465|CC125_MOUSE	comp102093_c1_seq3|m.119499
0.598977	0.951307	-87.345	12.0964	8.93488	1.50439	sp|O05218|YWRD_BACSU	comp103030_c0_seq6|m.134944
0.598854	0.924224	129.957	11.6556	13.448	0.773196	sp|Q80U72|SCRIB_MOUSE	comp96365_c3_seq53|m.47805
0.598757	0.925525	165.27	12.656	12.8459	3.92027	sp|P40983|YOR6_CALSR	comp104497_c1_seq1|m.162229
0.598689	1.03705	-27.3061	11.6604	6.88444	0.458649	sp|Q5Y4N8|EMR1_RAT	comp104602_c0_seq7|m.164747
0.5986	0.916395	128.546	12.174	13.827	8.4131	sp|P54864|JUN_SERCA	comp105234_c3_seq23|m.177708
0.597154	1.08492	98.8936	11.0029	13.9803	0.746875	sp|Q95ZJ1|GALT5_CAEEL	comp107327_c0_seq3|m.228385
0.596991	0.908735	97.1232	12.0207	14.7777	2.27204	sp|Q9W735|PRM1A_DANRE	comp106161_c1_seq7|m.200164
0.596933	0.970159	-145.978	13.1629	11.3375	0.903934	sp|Q7RAH3|CDPK1_PLAYO	comp102397_c1_seq2|m.124595
0.596298	0.967211	-15.751	12.0915	6.52904	0.837048	sp|Q5RB07|WDR6_PONAB	comp105419_c0_seq1|m.182431
0.595889	0.944017	158.711	13.4488	13.5197	2.30578	sp|O93529|FOXB1_XENLA	comp92667_c0_seq1|m.29736
0.59578	0.995953	129.114	13.0632	14.3781	1.04038	sp|Q13017|RHG05_HUMAN	comp105874_c2_seq9|m.193051
0.594988	0.918688	115.894	12.4097	14.4147	1.61462	sp|P28827|PTPRM_HUMAN	comp107514_c1_seq2|m.233552
0.594675	0.907552	80.2196	11.5386	14.9674	0.658168	sp|F1QH17|MCA3A_DANRE	comp105762_c1_seq9|m.190254
0.594444	1.01665	-75.4533	10.7251	8.2479	1.18809	sp|P0C6B8|SVEP1_RAT	comp108104_c1_seq4|m.249469
0.59362	0.957306	18.8922	12.1595	17.5214	0.551889	sp|P19526|FUT1_HUMAN	comp107270_c2_seq8|m.226596
0.593545	0.935545	106.872	11.9902	14.4307	0.800967	sp|Q8C8U0|LIPB1_MOUSE	comp99279_c0_seq91|m.77437
0.593198	0.91741	114.072	11.4326	13.81	0.937802	sp|F7E235|FAXC_XENTR	comp105368_c2_seq1|m.180911
0.59317	1.00315	140.379	11.8513	13.23	0.94622	sp|Q7CS13|DEACT_AGRT5	comp103846_c0_seq2|m.150753
0.592959	0.951484	132.717	12.5974	13.9533	3.99644	sp|Q96GR4|ZDH12_HUMAN	comp101214_c2_seq5|m.105571
0.592244	0.958647	-176.998	10.6861	11.2539	1.58689	sp|C6KFA3|GP126_DANRE	comp95294_c2_seq16|m.41138
0.592159	1.03403	-73.2837	10.5481	8.14723	2.17715	sp|P10394|POL4_DROME	comp105581_c1_seq2|m.185331
0.592105	0.934187	-123.018	12.1921	10.1662	8.22813	sp|P42577|FRIS_LYMST	comp98971_c1_seq2|m.73942
0.591339	1.0394	31.3805	11.3429	16.3542	1.16231	sp|Q9UHC1|MLH3_HUMAN	comp109105_c0_seq2|m.278182
0.591291	0.926439	90.7867	11.7482	14.7855	2.58315	sp|P08045|XFIN_XENLA	comp104805_c0_seq1|m.168844
0.591033	0.904782	52.8026	11.8743	16.1327	1.20249	sp|Q803Q4|DEP1A_DANRE	comp103466_c0_seq2|m.142677
0.591006	0.903156	-75.3913	12.6306	8.64509	29.5553	sp|Q04791|SASB_ANAPL	comp105085_c1_seq1|m.174393
0.59083	0.906339	-39.8	12.1765	7.34618	0.994853	sp|P49917|DNLI4_HUMAN	comp107703_c5_seq33|m.238439
0.590765	0.98227	177.75	10.6082	11.3704	0.269856	sp|Q196X6|VF232_IIV3	comp104221_c1_seq1|m.157125
0.590257	1.05987	-122.356	12.112	10.1166	0.845401	sp|Q75NR7|RECQ4_MOUSE	comp105707_c0_seq2|m.188421
0.589507	0.918413	152.694	13.0032	13.4879	0.761838	sp|Q0VCS4|HXA2_BOVIN	comp99550_c0_seq13|m.80758
0.589041	1.03183	-18.4311	12.157	6.62241	2.34167	sp|Q5M819|SERB_RAT	comp78637_c0_seq2|m.14183
0.588935	0.966441	-94.5351	11.7517	9.08597	0.536014	sp|P0CAP2|GRL1A_HUMAN	comp101410_c0_seq19|m.108387
0.58863	0.996464	161.511	12.3531	12.811	2.12059	sp|Q8R507|FKTN_MOUSE	comp96463_c1_seq9|m.48486
0.587801	0.919983	-150.36	13.4879	11.6334	0.62587	sp|A2ALS5|RPGP1_MOUSE	comp106550_c0_seq5|m.208713
0.587537	0.963383	-19.7049	11.7694	6.64421	1.12269	sp|Q86XK3|SFR1_HUMAN	comp102547_c0_seq22|m.126657
0.587328	0.988419	102.936	11.7852	14.4154	0.798487	sp|Q6DFG0|RH21A_XENLA	comp107446_c3_seq14|m.231766
0.586562	1.01253	83.0165	10.8888	14.3779	2.25001	sp|Q6GP51|SMCO4_XENLA	comp103443_c2_seq53|m.142201
0.586436	0.952952	96.404	11.653	14.5325	0.980079	sp|O14904|WNT9A_HUMAN	comp105608_c0_seq3|m.186299
0.586248	0.915774	-146.859	11.6881	10.7681	2.2744	sp|Q7M370|AAAD_RABIT	comp106917_c2_seq7|m.217397
0.586168	0.957331	82.2021	12.1453	15.3721	1.28359	sp|P60027|TF2H4_PANTR	comp96082_c0_seq4|m.45752
0.585353	0.974752	92.9282	13.0572	15.6867	0.772938	sp|Q8BX37|PAPL_MOUSE	comp100420_c0_seq2|m.93642
0.585301	0.955988	123.24	11.5882	13.6212	0.384371	sp|Q8IBP1|YPF16_PLAF7	comp107101_c0_seq17|m.221774
0.585294	0.908959	-169.186	12.9834	12.1017	7.36642	sp|C8YR32|LOXH1_MOUSE	comp97112_c0_seq1|m.54110
0.585257	0.949676	-76.7236	12.1403	8.58735	9.21544	sp|Q9LJN4|BXL5_ARATH	comp102782_c0_seq1|m.130733
0.585209	0.970485	133.73	12.5963	13.9171	0.450997	sp|Q8IWQ3|BRSK2_HUMAN	comp107207_c0_seq43|m.224617
0.584693	1.01131	71.358	11.2482	15.0186	3.79188	sp|Q3C1V8|BSH_HUMAN	comp105872_c2_seq10|m.193000
0.58373	0.978433	-179.487	12.6037	12.2839	19.544	sp|Q0IID7|DUS10_BOVIN	comp103022_c4_seq1|m.134862
0.583235	0.990344	164.072	13.0251	13.0888	4.11344	sp|Q96KG7|MEG10_HUMAN	comp99426_c0_seq8|m.79359
0.581924	0.923813	-39.4133	12.6888	7.38919	9.48718	sp|Q64424|LIPR2_MYOCO	comp96107_c0_seq2|m.45962
0.581522	0.91027	-179.118	12.1368	12.0386	1.39497	sp|A0JPI9|LR74A_RAT	comp100060_c3_seq14|m.87583
0.581469	1.02949	171.978	13.291	12.9417	0.630772	sp|P21328|RTJK_DROME	comp106643_c3_seq20|m.211031
0.5813	0.957172	82.8874	11.6688	14.9822	0.889653	sp|Q13627|DYR1A_HUMAN	comp103449_c0_seq12|m.142421
0.581099	0.903805	176.405	13.1805	12.7219	6.06694	sp|Q13449|LSAMP_HUMAN	comp98103_c3_seq3|m.64187
0.580935	0.939416	105.853	13.2161	15.3301	1.03875	sp|P14184|LICD_HAEIN	comp107016_c0_seq1|m.219732
0.580671	0.950663	-47.1727	13.2459	7.73569	115.852	sp|P70665|SIAE_MOUSE	comp99556_c2_seq2|m.80815
0.580613	0.908552	-42.596	12.4253	7.47019	8.06324	sp|Q09788|ASL1_SCHPO	comp96761_c0_seq1|m.51023
0.580072	0.916344	114.622	11.9049	14.1144	1.27522	sp|A4IF63|TRIM2_BOVIN	comp107412_c0_seq2|m.230464
0.579475	0.952938	98.9746	11.1241	14.0657	0.833039	sp|Q6AW46|EST5A_MOUSE	comp95760_c0_seq3|m.43769
0.579071	0.919663	157.225	12.4989	13.0402	8.08009	sp|P54864|JUN_SERCA	comp105234_c3_seq31|m.177740
0.57907	0.988607	-143.605	11.4001	10.5475	0.883184	sp|Q54KD0|Y7407_DICDI	comp106651_c1_seq18|m.211259
0.579055	1.02471	-49.8764	12.1516	7.68355	14.9376	sp|Q32KI9|ARSI_MOUSE	comp93305_c0_seq1|m.31837
0.578922	0.976658	153.857	13.0904	13.4958	1.50831	sp|Q4QQM4|P5I11_MOUSE	comp99224_c2_seq43|m.76837
0.578894	0.9065	130.316	13.3002	14.4857	2.00978	sp|P09215|KPCD_RAT	comp105039_c0_seq2|m.173375
0.578785	0.932309	97.5414	11.2911	14.2318	1.29991	sp|A9UMG5|IMPTB_XENTR	comp102563_c2_seq1|m.126999
0.578466	0.926093	-178.164	12.8869	12.3777	5.18855	sp|Q64JA4|SIG13_PANTR	comp107480_c0_seq5|m.232888
0.578259	0.938289	-58.3877	12.3773	8.00745	27.4657	sp|Q20799|CMC2_CAEEL	comp107077_c1_seq8|m.221231
0.577931	0.900631	-50.9573	12.9754	7.83664	67.403	sp|A1CX14|XYNC_NEOFI	comp105320_c0_seq1|m.179832
0.577911	1.00155	68.0741	10.628	14.6183	0.547256	sp|Q9UKI8|TLK1_HUMAN	comp99359_c3_seq2|m.78245
0.577124	0.971508	139.61	10.9498	12.7034	3.42781	sp|P50464|UNC97_CAEEL	comp101983_c0_seq15|m.117892
0.577017	0.930699	68.1562	10.7037	14.6772	4.48014	sp|P59048|PDRG1_MOUSE	comp103483_c4_seq5|m.143006
0.576311	0.982896	-124.325	11.9992	10.1439	4.43759	sp|Q6R2W3|SCND3_HUMAN	comp104875_c2_seq4|m.170559
0.575979	0.932452	131.189	12.1399	13.716	5.68965	sp|Q6ZVK1|T179A_HUMAN	comp99585_c1_seq6|m.81184
0.575719	0.939259	14.4194	12.1893	17.701	2.09472	sp|Q8VDP2|CX056_MOUSE	comp98360_c1_seq6|m.66579
0.575445	0.922222	-76.9595	12.2433	8.61732	24.4395	sp|Q8N0N3|BGBP_PENMO	comp65993_c0_seq1|m.9605
0.575394	0.968172	116.868	10.6417	13.1871	1.0673	sp|Q9N1T2|RPGR_CANFA	comp101653_c4_seq25|m.112525
0.575336	1.03547	1.13948	10.7135	16.6796	10.5129	sp|A5PK16|CCNF_BOVIN	comp105290_c1_seq1|m.179256
0.575192	0.934692	114.73	11.7872	14.0307	1.13106	sp|Q3ZBE6|TM135_BOVIN	comp101758_c0_seq3|m.114099
0.574904	0.935739	92.3927	11.5652	14.597	0.48252	sp|Q6IFT6|ANO7_RAT	comp106390_c2_seq1|m.204866
0.574823	0.998294	-2.17471	11.2716	6.06809	0.791856	sp|Q6YAT4|SGCE_RAT	comp101850_c1_seq2|m.115624
0.57325	0.968051	-11.0616	10.6546	6.32738	5.83251	sp|O17214|FUMH_CAEEL	comp104518_c2_seq2|m.162625
0.573146	0.967604	65.5136	11.3548	15.2884	2.97296	sp|Q148I1|PAAF1_BOVIN	comp95303_c0_seq2|m.41192
0.573046	0.951229	135.152	12.4235	13.7594	0.346337	sp|Q7TNF8|RIMB1_MOUSE	comp105716_c3_seq129|m.189293
0.572883	1.06249	101.201	12.4818	14.9729	0.531494	sp|Q6GYQ0|RGPA1_HUMAN	comp107434_c1_seq14|m.231325
0.572643	1.06581	66.6228	11.3547	15.2534	0.661928	sp|Q9L4Q7|PROX_CLOSD	comp107185_c0_seq10|m.224126
0.572201	0.929493	-54.777	12.1375	7.84682	31.8845	sp|Q2U9M7|BGLH_ASPOR	comp106703_c1_seq1|m.212283
0.57218	0.904102	104.613	11.2068	13.9502	1.40141	sp|Q3U132|TESP1_MOUSE	comp104553_c0_seq18|m.163739
0.572113	0.99164	101.667	11.3137	14.1186	0.436847	sp|Q8C8B0|ALX1_MOUSE	comp101503_c0_seq4|m.109848
0.571974	0.989878	128.982	11.0422	13.0859	1.90444	sp|Q6ULP2|AFTIN_HUMAN	comp103430_c3_seq18|m.141776
0.57141	0.988706	-163.491	12.2227	11.5508	0.84352	sp|Q4JL91|IPPK_DANRE	comp105443_c0_seq8|m.182936
0.57141	1.0048	104.215	11.0525	13.853	1.3461	sp|O60583|CCNT2_HUMAN	comp100216_c0_seq1|m.90108
0.57128	0.919403	175.275	10.9756	11.6319	0.325867	sp|Q8BJI4|PO6F2_MOUSE	comp104241_c2_seq3|m.157509
0.571074	0.956752	153.198	10.7235	12.1601	1.3124	sp|P08953|TOLL_DROME	comp103391_c1_seq3|m.141101
0.570658	1.07409	107.342	11.7601	14.2536	2.90216	sp|Q9NPJ1|MKKS_HUMAN	comp102571_c3_seq1|m.127363
0.570015	0.968377	-44.5423	11.8735	7.46909	1.26353	sp|Q9D4J7|PHF6_MOUSE	comp106814_c2_seq28|m.214730
0.56992	0.986872	-68.7377	13.2837	8.53637	6.23967	sp|A2QPK4|BGLD_ASPNC	comp90752_c2_seq1|m.24773
0.569747	1.07186	-105.49	12.2014	9.57535	0.610289	sp|Q9Z1J2|NEK4_MOUSE	comp100375_c0_seq28|m.92962
0.569705	0.922774	-32.356	10.7668	6.9677	15.0775	sp|Q3V0J4|ANR53_MOUSE	comp97423_c0_seq1|m.56595
0.56967	0.949117	123.703	11.4246	13.4989	0.822264	sp|Q0IIF0|ILKAP_BOVIN	comp97559_c2_seq1|m.57823
0.568972	1.04144	132.748	12.6802	14.0044	0.498711	sp|O60858|TRI13_HUMAN	comp107753_c0_seq28|m.239581
0.568494	0.903537	110.075	11.2212	13.7902	2.24881	sp|A7SBN6|ZGPAT_NEMVE	comp105994_c1_seq18|m.195358
0.568472	1.03343	83.9434	11.4347	14.7684	2.03041	sp|Q91502|SC6A8_TORMA	comp107022_c0_seq4|m.219924
0.568127	0.949532	111.3	13.0798	15.036	2.64521	sp|Q9VAT2|DCA10_DROME	comp98771_c1_seq6|m.71720
0.567995	0.927117	73.2228	10.9036	14.6859	1.59317	sp|P14618|KPYM_HUMAN	comp107040_c2_seq9|m.220356
0.567847	0.985045	103.357	11.6143	14.2798	11.3742	sp|Q90623|MYPT1_CHICK	comp106132_c0_seq9|m.199481
0.567681	0.929601	107.076	12.8294	15.0135	2.43175	sp|Q6WIT9|HPRT_CANFA	comp92391_c0_seq4|m.28639
0.567473	0.917568	111.554	12.2203	14.4336	1.38052	sp|Q14BN4|SLMAP_HUMAN	comp98272_c0_seq11|m.65829
0.565724	1.06766	-58.9194	11.2538	7.84186	0.771826	sp|Q8VEH6|CBWD1_MOUSE	comp100891_c0_seq8|m.100595
0.565589	0.973738	-85.724	12.9365	9.08048	3.17551	sp|A2VE04|FRRS1_BOVIN	comp107639_c0_seq2|m.236645
0.565477	0.959727	121.31	12.4212	14.2356	4.22604	sp|O54967|ACK1_MOUSE	comp106675_c0_seq2|m.211809
0.564958	1.02133	62.454	11.8541	15.7976	4.87908	sp|P63057|NOE3_RAT	comp95623_c0_seq1|m.43025
0.564204	1.03848	139.202	12.4538	13.6383	0.454419	sp|Q9I926|FUCL6_ANGJA	comp103928_c0_seq1|m.151839
0.564129	0.98227	86.0397	11.3435	14.6324	2.06655	sp|Q7Z6J2|GRASP_HUMAN	comp101704_c3_seq3|m.113097
0.564116	0.951456	74.787	12.7319	16.087	1.60428	sp|P69527|AMPO_RAT	comp105794_c2_seq2|m.190989
0.564038	0.978046	137.979	13.2144	14.1497	1.47449	sp|Q944N1|LHP1_SOLLC	comp104320_c1_seq4|m.158722
0.563997	0.997144	112.815	11.8664	14.1478	0.79261	sp|A4IIK1|MFHA1_XENTR	comp105043_c0_seq19|m.173536
0.563839	0.929565	-91.3497	12.5048	9.17308	10.2378	sp|P41996|CPG2_CAEEL	comp103051_c1_seq11|m.135592
0.563833	0.946171	81.6212	12.6126	15.753	4.53415	sp|A8KBL7|MEL2A_DANRE	comp93537_c0_seq2|m.32812
0.563559	0.961298	-50.8376	11.4197	7.61264	1.47584	sp|Q7K175|HENMT_DROME	comp106770_c0_seq1|m.213788
0.56345	0.924209	61.3018	10.9621	15.0954	0.692998	sp|P86789|GIGA6_CRAGI	comp103339_c0_seq4|m.140213
0.563315	1.04415	170.721	11.2504	11.9152	1.45418	sp|Q9WTW7|S23A1_RAT	comp100017_c2_seq10|m.87022
0.563089	0.963065	-40.526	11.9341	7.34345	7.55889	sp|Q28DR4|H4_XENTR	comp96112_c0_seq4|m.46095
0.562551	1.06147	26.5349	11.0939	16.2762	1.62763	sp|A2AX52|CO6A4_MOUSE	comp107354_c1_seq1|m.229296
0.562439	0.936008	159.999	11.0467	12.1371	0.90756	sp|Q6DCC6|GTPB6_XENLA	comp98183_c0_seq8|m.65071
0.562054	0.902048	104.29	12.8325	15.115	3.21246	sp|Q8R173|ZDHC3_MOUSE	comp99959_c0_seq6|m.86288
0.562021	0.930884	158.126	12.4941	13.0062	6.02884	sp|P31228|OXDD_BOVIN	comp107055_c3_seq5|m.220668
0.561884	0.97636	-31.1553	10.509	6.90947	5.03361	sp|A6QR20|ANR32_BOVIN	comp107622_c0_seq7|m.236235
0.561467	0.926124	150.641	12.7566	13.4187	8.07921	sp|P51817|PRKX_HUMAN	comp98015_c1_seq6|m.63064
0.560727	0.920243	66.2925	12.1666	15.9262	3.05462	sp|Q6AX60|PTHB1_XENLA	comp107909_c0_seq1|m.244093
0.560675	0.957345	52.505	11.0195	15.4124	1.23729	sp|Q96HU1|SGSM3_HUMAN	comp104105_c0_seq8|m.155192
0.560536	0.918864	-37.2993	10.6027	7.09854	31.1934	sp|Q9JHG6|RCAN1_MOUSE	comp105290_c3_seq1|m.179264
0.56001	0.97031	161.753	12.7126	13.0007	1.22542	sp|P51399|LOX5_MESAU	comp101299_c1_seq11|m.106378
0.559944	0.961733	112.797	12.539	14.6102	1.39105	sp|Q24895|GRP78_ECHMU	comp91683_c0_seq1|m.26770
0.559767	0.918823	-30.6408	11.0606	6.94141	1.39168	sp|D3ZAT9|FAXC_RAT	comp105265_c0_seq5|m.178675
0.559735	0.971776	138.161	12.7343	13.8471	3.58939	sp|Q9JM90|STAP1_MOUSE	comp102342_c1_seq3|m.123775
0.559229	0.956877	-65.3007	13.0707	8.3709	1.1046	sp|Q9ASR4|BCAL2_ARATH	comp104515_c1_seq11|m.162585
0.559145	0.919958	-136.817	11.3359	10.3082	189.113	sp|P00130|QCR9_BOVIN	comp39738_c0_seq1|m.4260
0.558944	1.0236	134.477	11.91	13.4611	8.98754	sp|Q9H5L6|THAP9_HUMAN	comp107283_c0_seq10|m.226921
0.558843	0.97583	68.9416	11.3727	15.1948	2.3427	sp|Q9ES88|S13A2_MOUSE	comp101871_c1_seq18|m.115974
0.55861	0.934556	110.917	13.2563	15.172	4.67749	sp|Q5R9U1|SGCB_PONAB	comp105919_c1_seq4|m.194019
0.558524	1.03594	167.209	12.6873	12.7944	0.351211	sp|O88319|NTR1_MOUSE	comp107749_c3_seq7|m.239405
0.558073	0.950271	13.6848	10.5066	16.1072	4.08839	sp|Q90966|RARA_CHICK	comp101552_c6_seq2|m.110499
0.55778	0.923602	120.135	12.2654	14.1724	2.02	sp|Q6ZWH5|NEK10_HUMAN	comp107963_c0_seq4|m.245515
0.557691	1.01265	87.7849	10.7135	14.101	1.56277	sp|A6H8I2|SGSM3_XENLA	comp104105_c0_seq8|m.155191
0.55758	0.942181	177.608	12.8505	12.5106	3.36171	sp|Q6BEB4|SP5_HUMAN	comp91392_c0_seq2|m.26017
0.557358	0.907697	133.742	12.3463	13.7596	2.6135	sp|O15068|MCF2L_HUMAN	comp97659_c0_seq2|m.58863
0.557325	0.911845	-79.5564	12.6603	8.79779	4.28647	sp|O14734|ACOT8_HUMAN	comp100651_c1_seq6|m.96857
0.557178	0.961611	-71.6712	10.5814	8.10661	0.80919	sp|Q6DFG0|RH21A_XENLA	comp107446_c3_seq4|m.231698
0.556353	0.966704	-69.4081	12.3868	8.38818	19.8339	sp|P82450|SIAE_RAT	comp102236_c0_seq2|m.121847
0.556199	0.977117	84.9754	11.0333	14.429	0.756752	sp|Q8NBS3|S4A11_HUMAN	comp108335_c1_seq8|m.256428
0.555995	0.985893	112.02	13.4519	15.2662	1.93558	sp|Q13310|PABP4_HUMAN	comp96239_c4_seq3|m.46867
0.555857	0.916704	43.491	11.6745	16.2642	2.67062	sp|Q8IZU2|WDR17_HUMAN	comp107854_c0_seq2|m.242588
0.555663	1.01505	133.371	12.6166	13.9425	1.32502	sp|O60260|PRKN2_HUMAN	comp88694_c0_seq27|m.21067
0.555633	0.925559	87.0405	10.7782	14.1723	1.54485	sp|Q5XIN7|PMGT1_RAT	comp108593_c2_seq13|m.264647
0.555174	1.06059	-170.778	10.9408	11.1901	1.03476	sp|Q0IIF0|ILKAP_BOVIN	comp97559_c2_seq37|m.57856
0.554868	0.905146	-134.788	11.9452	10.4724	16.2534	sp|Q3V2K1|CX065_MOUSE	comp97128_c1_seq1|m.54229
0.554749	0.933069	98.8205	12.2127	14.8603	0.775323	sp|Q07553|GCY3E_DROME	comp107312_c0_seq4|m.227856
0.554218	0.903297	99.8004	11.8956	14.5978	3.543	sp|P12297|SUWA_DROME	comp101044_c1_seq8|m.103222
0.554182	0.97757	100.284	12.69	15.155	0.51396	sp|Q90XB6|SULF1_COTCO	comp105368_c2_seq38|m.181082
0.554061	0.974661	-7.72669	10.79	6.23159	1.55007	sp|Q9NQ94|A1CF_HUMAN	comp101062_c3_seq13|m.103618
0.553486	0.906455	-134.066	13.2564	10.9368	1.00935	sp|A2A3L6|TTC24_HUMAN	comp106446_c0_seq1|m.206349
0.553366	1.03372	120.826	12.1967	14.1031	0.210435	sp|P10394|POL4_DROME	comp106859_c1_seq20|m.215512
0.552752	0.93048	-77.5007	13.3083	8.865	1.26657	sp|Q1LYM3|SPIR1_DANRE	comp105102_c0_seq6|m.174620
0.552713	0.963961	-20.3696	10.5786	6.59856	0.215597	sp|Q6PAY6|PROD2_XENLA	comp91661_c1_seq7|m.26728
0.552626	0.988937	-33.4985	10.5398	6.98075	7.05564	sp|Q8C9J3|SPEF2_MOUSE	comp107763_c0_seq2|m.239868
0.552484	1.01624	-169.924	10.545	10.9774	1.10993	sp|Q9GZQ4|NMUR2_HUMAN	comp101316_c0_seq1|m.106707
0.55189	0.931064	107.195	11.8793	14.3421	0.841261	sp|Q5SUD9|BBS12_MOUSE	comp101250_c2_seq7|m.105944
0.551698	0.927887	54.6196	12.7145	16.7854	1.35459	sp|A5D7H2|STRN3_BOVIN	comp108254_c2_seq8|m.254196
0.551016	0.901184	87.7816	11.5691	14.7481	9.64052	sp|Q9Y6I8|PXMP4_HUMAN	comp104782_c5_seq2|m.168555
0.550934	0.939773	110.014	12.3755	14.5936	0.844764	sp|O95263|PDE8B_HUMAN	comp95838_c4_seq7|m.44167
0.550502	0.935612	-42.7736	10.7776	7.28055	3.32627	sp|Q9NEW6|RSP3_CAEEL	comp101693_c1_seq3|m.112910
0.550383	0.957457	159.737	12.6681	13.0471	1.21063	sp|Q6DN90|IQEC1_HUMAN	comp102907_c2_seq20|m.133014
0.54988	0.96289	127.887	12.582	14.1124	5.18885	sp|Q8C5K5|CX038_MOUSE	comp104819_c1_seq1|m.169228
0.549862	0.953746	66.3498	12.2005	15.9519	0.942529	sp|Q1JPB9|PA2G3_BOVIN	comp106358_c0_seq7|m.203951
0.5497	0.919485	179.784	12.1514	12.083	0.625507	sp|Q80U72|SCRIB_MOUSE	comp96365_c3_seq33|m.47754
0.549623	0.948765	120.425	11.6099	13.7262	2.01913	sp|Q5ZJ69|ARI5B_CHICK	comp100650_c3_seq1|m.96727
0.549295	1.03148	100.325	11.492	14.2894	1.04972	sp|Q9CX98|CP2U1_MOUSE	comp94071_c4_seq5|m.35019
0.549256	0.91808	117.977	12.0253	14.0844	1.00083	sp|O88281|MEGF6_RAT	comp105375_c2_seq41|m.181668
0.549199	0.961719	133.07	10.9744	12.9178	1.50063	sp|Q9Z1J2|NEK4_MOUSE	comp101638_c0_seq7|m.112260
0.54913	0.923847	-37.0206	12.7434	7.31047	132.452	sp|Q5I0S8|ILEU_XENTR	comp100941_c0_seq4|m.101515
0.549027	0.948424	131.697	12.2273	13.7543	2.06988	sp|P58058|NADK_MOUSE	comp102625_c0_seq5|m.128223
0.548901	0.946264	131.813	12.6818	14.0384	4.07754	sp|Q5ND28|SREC_MOUSE	comp103324_c0_seq4|m.139927
0.548368	0.935286	98.6532	12.3919	14.996	4.7656	sp|Q9V3L1|NDST_DROME	comp100933_c3_seq2|m.101321
0.548314	0.947887	134.602	11.6447	13.2908	1.29403	sp|Q9NZ56|FMN2_HUMAN	comp108001_c0_seq4|m.246594
0.54828	0.972373	38.5799	12.8376	17.4619	12.7755	sp|Q0P5F2|PSMG1_BOVIN	comp95513_c0_seq2|m.42479
0.548223	0.910584	68.6932	13.3467	16.8	0.936855	sp|P97386|DNLI3_MOUSE	comp101191_c1_seq1|m.105280
0.548188	1.00844	148.978	13.2138	13.7456	0.790689	sp|Q9UQ03|COR2B_HUMAN	comp103758_c0_seq265|m.148676
0.548007	0.909524	-75.8674	11.6401	8.45307	256.741	sp|P26221|GUN4_THEFU	comp104331_c1_seq1|m.158925
0.547959	1.04869	161.968	12.869	13.0791	1.19224	sp|P51156|RAB26_RAT	comp99992_c0_seq6|m.86694
0.547572	0.930127	111.578	12.0124	14.2893	2.97996	sp|Q9QYN5|BCL10_RAT	comp106767_c0_seq30|m.213752
0.547456	0.948495	161.606	13.3903	13.3793	1.75742	sp|Q8K1A5|TM41B_MOUSE	comp106362_c1_seq3|m.204074
0.547399	0.938042	-44.5247	10.5246	7.30168	6.39817	sp|Q3T0W4|PP1R7_BOVIN	comp102138_c2_seq3|m.120223
0.546977	0.973996	8.33149	11.0472	16.7916	1.38553	sp|Q5I0R4|CK070_XENTR	comp105058_c3_seq1|m.173928
0.546834	0.902757	171.848	13.2844	12.943	8.12991	sp|Q801D8|MPRA_CYNNE	comp90150_c0_seq1|m.23396
0.546767	0.918483	12.4806	11.8142	17.4046	2.22751	sp|Q9CQ40|RM49_MOUSE	comp105915_c0_seq17|m.193936
0.546267	0.998738	99.0101	11.2736	14.173	0.743342	sp|Q80UC8|GP139_MOUSE	comp101908_c2_seq3|m.116587
0.546066	0.986546	-136.172	11.199	10.2361	0.802547	sp|Q96RW7|HMCN1_HUMAN	comp94376_c0_seq6|m.36440
0.545722	0.915196	143.328	10.5402	12.3438	1.72034	sp|Q80WN8|B4GT3_CRIGR	comp95641_c0_seq4|m.43118
0.544939	0.980159	144.085	12.2652	13.3562	1.64718	sp|P81018|LADD_ONCMY	comp104132_c1_seq2|m.155616
0.543675	1.02874	128.745	12.4826	14.0185	1.37593	sp|O42392|VDR_CHICK	comp97633_c0_seq4|m.58628
0.543506	0.954931	129.421	12.0119	13.6936	1.15099	sp|Q9D305|THAP2_MOUSE	comp107283_c0_seq16|m.227000
0.543488	1.04426	149.324	12.3523	13.2287	1.25003	sp|A5D7H2|STRN3_BOVIN	comp108254_c2_seq7|m.254192
0.543306	0.970085	-54.9116	13.1088	7.99951	2.18976	sp|Q6P1X6|CH082_HUMAN	comp105329_c0_seq6|m.179993
0.543183	0.97177	-68.8399	11.2115	8.14389	0.491391	sp|Q22460|BCA1_CAEEL	comp107417_c0_seq1|m.230650
0.542778	0.901627	-100.863	12.476	9.49546	7.36913	sp|Q7ZUX6|DOHH_DANRE	comp97432_c2_seq1|m.56665
0.542632	0.988486	135.496	12.7479	13.9498	1.13777	sp|Q9UQ03|COR2B_HUMAN	comp103758_c0_seq200|m.148634
0.542345	1.00601	-160.442	12.7066	11.663	1.38054	sp|Q09575|YRD6_CAEEL	comp100843_c1_seq8|m.99788
0.54119	1.05194	161.153	11.0008	12.0763	2.30313	sp|Q0P3U3|EXD1_DANRE	comp100110_c0_seq5|m.88390
0.541063	1.00172	59.1492	12.3197	16.2956	1.1679	sp|D4ACP5|RECQ5_RAT	comp108450_c0_seq3|m.259867
0.541032	1.04625	-105.11	12.5759	9.67179	1.30415	sp|Q58D31|DHSO_BOVIN	comp90844_c0_seq3|m.24952
0.540506	0.923671	-106.353	11.9885	9.54173	5.46899	sp|Q9H8W5|TRI45_HUMAN	comp93562_c0_seq1|m.32877
0.54044	0.947153	154.879	13.2009	13.5216	2.63615	sp|Q16992|LWA_ANTEL	comp99884_c0_seq3|m.84717
0.540144	0.91201	103.099	10.9616	13.8224	2.48806	sp|Q6V0I7|FAT4_HUMAN	comp107901_c0_seq2|m.243900
0.540065	1.01449	130.641	12.8634	14.1954	0.664403	sp|Q66H54|F16A2_RAT	comp101952_c2_seq55|m.117260
0.540016	0.905498	-19.091	10.7427	6.56969	4.63722	sp|Q5JTW2|CEP78_HUMAN	comp100131_c4_seq2|m.88742
0.539948	1.0441	-109.029	11.2116	9.39552	0.401332	sp|Q5R1P3|NMDE2_CANFA	comp101358_c1_seq2|m.107512
0.539562	0.950232	-116.427	10.6735	9.45191	0.593655	sp|Q8BL00|CDHR3_MOUSE	comp106730_c1_seq5|m.212943
0.539177	0.943464	-153.379	12.6018	11.3691	0.762009	sp|Q5U4T3|RHG26_XENLA	comp104836_c7_seq3|m.169535
0.538533	1.01244	-158.275	13.0809	11.7511	0.362421	sp|Q80U40|RIMB2_MOUSE	comp105716_c3_seq79|m.188996
0.538098	0.962188	-18.7608	11.1055	6.57874	0.579207	sp|D2HBJ8|UBP44_AILME	comp104728_c0_seq22|m.167499
0.537877	0.925919	112.575	11.7349	14.0653	1.08484	sp|A2A3L6|TTC24_HUMAN	comp106446_c0_seq15|m.206361
0.537864	0.904784	121.616	11.1486	13.3824	27.519	sp|P48026|SAT1_MOUSE	comp100838_c0_seq1|m.99705
0.537606	0.924383	114.774	11.5718	13.8825	5.39193	sp|O93436|STAM2_CHICK	comp102954_c0_seq1|m.133712
0.537574	1.0684	143.084	12.9811	13.8217	0.335488	sp|Q9ER47|KCNH7_MOUSE	comp100664_c3_seq34|m.97128
0.537494	0.943679	173.647	12.911	12.6833	3.00423	sp|Q8R4F0|MCLN3_MOUSE	comp104899_c3_seq6|m.171123
0.53721	0.974837	64.4574	12.1522	15.9764	3.061	sp|Q7LFX5|CHSTF_HUMAN	comp103360_c0_seq14|m.140689
0.537162	0.942927	7.41247	12.0372	17.7894	1.53492	sp|Q52KD1|NTP7B_XENLA	comp104779_c1_seq12|m.168468
0.537102	0.935971	-9.66796	10.943	6.29388	0.575639	sp|Q96N23|CFA54_HUMAN	comp108102_c1_seq16|m.249256
0.537088	0.908465	161.681	12.2609	12.7543	2.43087	sp|Q7T0W5|TFB1M_XENLA	comp100440_c2_seq2|m.93918
0.536915	1.0104	63.0611	12.0075	15.9041	2.47902	sp|Q05683|DCE2_RAT	comp98494_c0_seq11|m.68554
0.536769	0.904016	-174.482	13.4451	12.5165	2.13114	sp|Q9UI36|DACH1_HUMAN	comp100127_c1_seq35|m.88721
0.535984	0.902053	131.017	13.0758	14.317	43.7784	sp|A7Y2W8|SC6A9_XENLA	comp105624_c1_seq1|m.186626
0.535807	0.904078	134.377	11.8621	13.4343	1.0695	sp|F1M386|RPGF2_RAT	comp105360_c0_seq22|m.180652
0.535003	0.921026	134.523	12.235	13.6631	1.346	sp|P14618|KPYM_HUMAN	comp107040_c2_seq2|m.220313
0.53469	0.990332	112.915	12.5054	14.5831	0.644929	sp|A8T6P4|MYRIP_DANRE	comp100562_c1_seq1|m.95561
0.53412	0.938238	153.654	12.548	13.1923	1.88562	sp|Q9W596|FUTSC_DROME	comp101587_c0_seq4|m.111242
0.533845	0.96354	142.627	12.2503	13.3969	1.2309	sp|Q6NUP7|PP4R4_HUMAN	comp101906_c2_seq8|m.116551
0.53384	0.963053	131.792	12.6422	14.0141	3.91285	sp|Q7JJ13|BRD2_MOUSE	comp101305_c6_seq13|m.106544
0.533127	0.922946	125.911	11.9074	13.7427	2.52713	sp|P52800|EFNB2_MOUSE	comp103583_c1_seq5|m.145069
0.532653	0.922164	-43.2783	13.1271	7.5781	78.0033	sp|Q80X76|SPA3F_MOUSE	comp100941_c0_seq3|m.101514
0.532199	0.918442	92.1477	11.3395	14.437	2.36133	sp|Q6V0I7|FAT4_HUMAN	comp105492_c0_seq2|m.183711
0.532149	1.00756	101.433	12.2443	14.7944	1.63333	sp|Q9I8C7|ACH10_CHICK	comp101204_c8_seq2|m.105457
0.532115	0.922219	-154.163	11.6009	10.9678	13.4751	sp|P48631|FD6E2_SOYBN	comp96666_c7_seq1|m.50438
0.531911	0.982383	136.202	11.6896	13.267	3.12444	sp|A2AIG8|1A1L1_MOUSE	comp99390_c1_seq1|m.78759
0.531758	1.09534	-17.9014	10.5302	6.52363	0.5745	sp|P04001|OPSG_HUMAN	comp93642_c2_seq1|m.33141
0.531752	0.94927	90.6749	13.3153	15.9615	2.78622	sp|Q8NCG7|DGLB_HUMAN	comp102256_c2_seq23|m.122088
0.531505	0.91362	142.526	12.3686	13.4718	3.09796	sp|Q9QX47|SON_MOUSE	comp107174_c3_seq18|m.223794
0.531227	0.909526	119.667	13.3375	14.904	4.99174	sp|P36201|CRIP2_RAT	comp94663_c0_seq1|m.37620
0.530686	1.0204	21.9789	11.4153	16.7183	0.761787	sp|Q9Z1Z3|EPN2_RAT	comp99086_c0_seq5|m.75301
0.529388	0.970793	117.082	11.7966	13.96	1.07261	sp|Q9UBM8|MGT4C_HUMAN	comp101793_c3_seq12|m.114707
0.529283	0.907645	-81.4605	11.7307	8.65442	2.59421	sp|Q16629|SRSF7_HUMAN	comp96417_c3_seq1|m.48178
0.529189	1.02246	151.522	12.736	13.3755	0.971843	sp|P16110|LEG3_MOUSE	comp104524_c6_seq8|m.162843
0.529015	0.933222	99.3585	10.5392	13.6304	2.24121	sp|Q49A92|CH034_HUMAN	comp90332_c0_seq66|m.23806
0.528418	0.931249	133.568	13.1341	14.2611	4.75799	sp|P82251|BAT1_HUMAN	comp102680_c2_seq12|m.129049
0.52835	0.93641	127.407	11.0218	13.1211	1.38384	sp|P54645|AAPK1_RAT	comp106269_c3_seq1|m.202383
0.527674	0.92544	-113.937	12.049	9.81344	0.564074	sp|G3MWR8|MICA3_BOVIN	comp102310_c2_seq6|m.123247
0.527386	1.09777	-135.477	10.704	10.0282	60.1043	sp|P26221|GUN4_THEFU	comp98062_c0_seq1|m.63788
0.526871	0.904485	124.527	11.008	13.2002	5.76166	sp|P36876|2ABA_RAT	comp106226_c3_seq8|m.201433
0.526733	0.927515	111.915	11.8179	14.144	1.47968	sp|Q8TE73|DYH5_HUMAN	comp101931_c1_seq5|m.116893
0.526635	1.0252	132.341	11.9905	13.5826	0.984872	sp|Q8NCC3|PAG15_HUMAN	comp102028_c0_seq5|m.118501
0.525743	0.94491	154.909	12.861	13.3269	1.01613	sp|Q80U72|SCRIB_MOUSE	comp96365_c3_seq55|m.47811
0.525622	0.957598	80.2999	10.5791	14.2194	0.684141	sp|P59672|ANS1A_MOUSE	comp108214_c2_seq1|m.252937
0.52561	0.929287	166.198	12.4513	12.703	1.95408	sp|Q9HCF6|TRPM3_HUMAN	comp103096_c0_seq4|m.136311
0.525476	0.943076	116.422	12.1607	14.228	0.845272	sp|Q99PF4|CAD23_MOUSE	comp108935_c0_seq1|m.273344
0.525437	0.942545	103.029	12.2012	14.7093	2.10467	sp|Q8HXQ5|MRP1_BOVIN	comp104549_c4_seq10|m.163611
0.525382	0.914554	102.982	12.8152	15.1493	1.09882	sp|P58501|PAXB1_MOUSE	comp98884_c4_seq22|m.73044
0.525181	0.994652	-173.732	11.2403	11.4245	0.317718	sp|O60290|ZN862_HUMAN	comp67635_c0_seq1|m.10241
0.52511	0.918034	125.134	12.5471	14.1858	5.25362	sp|Q0VFV7|KCTD7_DANRE	comp103627_c3_seq1|m.145946
0.524914	0.952207	5.38525	10.978	16.8138	5.68038	sp|Q96JM4|LRIQ1_HUMAN	comp108964_c0_seq1|m.274154
0.52476	0.987054	-98.3167	13.2745	9.62528	7.23861	sp|Q9C6B9|PEAM3_ARATH	comp101611_c2_seq24|m.111724
0.524713	0.996385	151.037	13.1275	13.6199	1.84422	sp|Q8BMD6|TM260_MOUSE	comp105584_c1_seq6|m.185389
0.524605	0.933858	60.0243	13.2716	17.0587	126.331	sp|P82968|MCPI_MELCP	comp102646_c2_seq2|m.128525
0.524466	0.939975	141.874	11.7499	13.1193	0.855864	sp|Q9TSP2|TLR4_PAPAN	comp108153_c2_seq62|m.250925
0.524324	0.963509	174.544	12.8829	12.6367	0.965183	sp|Q64731|FOXL1_MOUSE	comp96298_c1_seq1|m.47233
0.524171	0.905553	-76.805	11.2373	8.39744	11.2085	sp|Q9LJN4|BXL5_ARATH	comp85501_c2_seq1|m.17688
0.524042	0.964128	110.514	12.4784	14.6477	3.12886	sp|Q5I7G2|RXR_LYMST	comp100587_c5_seq11|m.95995
0.523723	0.983052	74.9545	10.6712	14.4494	2.58096	sp|Q7ZVT5|ROGDI_DANRE	comp101933_c0_seq2|m.116925
0.523282	0.964067	9.43356	12.1783	17.8592	0.603922	sp|Q8C811|S35E2_MOUSE	comp106523_c0_seq3|m.208283
0.523105	0.933331	-87.8546	12.1276	8.95962	20.8104	sp|P13383|NUCL_RAT	comp102138_c2_seq3|m.120224
0.522864	0.916182	152.191	10.6349	12.139	0.54993	sp|Q9Y619|ORNT1_HUMAN	comp105403_c0_seq6|m.182212
0.522501	0.942446	164.788	11.5657	12.2716	1.01452	sp|Q9HC84|MUC5B_HUMAN	comp99138_c1_seq1|m.76038
0.522278	0.949269	-93.368	12.2313	9.17226	2.70514	sp|A8KBG2|PGAP2_XENTR	comp96444_c2_seq1|m.48336
0.522023	1.07418	103.555	12.2461	14.7235	1.9905	sp|P35072|TCB1_CAEBR	comp102970_c2_seq3|m.134119
0.52178	0.938161	108.358	11.6235	14.1249	1.8924	sp|Q7M6Y3|PICAL_MOUSE	comp107256_c1_seq4|m.226053
0.521262	0.949612	108.409	10.5327	13.3609	2.44038	sp|Q68FP5|SPN1_RAT	comp108195_c3_seq6|m.252117
0.521022	1.08304	0.214477	12.442	18.4346	1.18493	sp|Q9HB96|FANCE_HUMAN	comp107052_c1_seq2|m.220624
0.520539	0.94198	-54.0178	12.7147	7.90784	94.036	sp|Q16820|MEP1B_HUMAN	comp69186_c0_seq1|m.10740
0.520403	0.920755	174.43	13.4288	12.9222	3.51186	sp|Q9JJC8|NIPA2_MOUSE	comp95759_c0_seq4|m.43737
0.519892	0.973537	51.0809	10.767	15.2392	1.75698	sp|P55202|ANPRB_ANGJA	comp101571_c1_seq23|m.110946
0.519352	1.0237	64.4933	12.9765	16.6518	2.32478	sp|P17508|EF1A3_XENLA	comp88002_c0_seq3|m.20163
0.519338	0.944711	144.872	11.6099	12.9378	8.884	sp|Q32M88|ATHL1_HUMAN	comp105298_c0_seq1|m.179390
0.519279	0.916221	148.746	11.1919	12.5676	5.09805	sp|Q6PD31|TRAK1_MOUSE	comp96934_c2_seq1|m.52722
0.519116	0.933417	97.9917	11.4818	14.3565	0.689469	sp|Q8NBS3|S4A11_HUMAN	comp108335_c1_seq14|m.256468
0.518083	0.903006	118.857	11.5957	13.7673	6.45966	sp|Q5E960|S39A3_BOVIN	comp91147_c0_seq4|m.25458
0.517826	0.924436	137.082	11.5451	13.1489	26.7083	sp|A0JMP0|ATHL1_DANRE	comp107132_c0_seq1|m.222266
0.517596	1.02467	165.45	13.3126	13.1943	450.143	sp|Q91610|DHHA_XENLA	comp100956_c4_seq1|m.101830
0.517376	0.960852	175.88	13.1219	12.7111	20.4785	sp|E7FAM5|LIN41_DANRE	comp99297_c0_seq3|m.77541
0.517338	1.01655	140.866	13.2326	14.0548	0.491914	sp|Q7YW31|CTR1_OCTVU	comp104653_c1_seq7|m.165969
0.517111	0.945862	135.612	13.1355	14.1873	2.42227	sp|Q5I7G2|RXR_LYMST	comp100587_c5_seq7|m.95982
0.517105	0.95723	142.456	12.1119	13.3191	0.49642	sp|O60858|TRI13_HUMAN	comp107753_c0_seq9|m.239534
0.51639	0.962234	-49.0693	12.8923	7.75727	15.1292	sp|Q9VVN2|RT26_DROME	comp86247_c0_seq1|m.18380
0.516328	1.02745	-107.718	11.0842	9.31658	5.04885	sp|Q9NX58|LYAR_HUMAN	comp107836_c4_seq2|m.241662
0.516224	0.966955	19.1462	12.014	17.375	0.917654	sp|Q9DBX3|SUSD2_MOUSE	comp103357_c1_seq5|m.140547
0.515926	0.904373	124.484	11.8623	13.7605	4.78758	sp|Q8VHE6|DYH5_MOUSE	comp104560_c4_seq6|m.163995
0.515897	0.960045	-103.505	11.0608	9.18014	0.794906	sp|Q9H5L6|THAP9_HUMAN	comp107437_c2_seq4|m.231467
0.51576	0.908529	150.339	11.9814	12.9779	1.32214	sp|Q8TDW5|SYTL5_HUMAN	comp106786_c0_seq7|m.214059
0.515385	0.984266	-177.26	13.2621	12.5301	1.0231	sp|F1M386|RPGF2_RAT	comp105360_c0_seq10|m.180607
0.515258	0.981485	174.925	10.7047	11.5032	1.77835	sp|O43670|ZN207_HUMAN	comp98863_c6_seq6|m.72776
0.514668	0.964659	37.9103	13.0106	17.6405	1.84159	sp|Q61116|ZN235_MOUSE	comp103644_c0_seq10|m.146341
0.514596	0.948031	73.7759	10.8718	14.6438	3.72677	sp|Q6P2X9|MOT12_XENTR	comp103861_c2_seq2|m.151073
0.514579	0.965732	-150.86	12.246	11.1318	309.519	sp|Q65ZX2|IF2_BORGA	comp76857_c0_seq2|m.12804
0.513732	0.903271	149.682	11.8555	12.9262	6.72079	sp|P19891|ASNS_CRIGR	comp93497_c0_seq1|m.32659
0.513656	1.01933	-2.21206	11.6874	6.07181	0.783725	sp|Q14202|ZMYM3_HUMAN	comp99951_c1_seq1|m.86176
0.513521	0.92426	71.4582	12.0151	15.6301	1.92091	sp|Q73KB2|SYS_TREDE	comp95253_c0_seq1|m.40861
0.513378	0.906111	163.433	12.6982	12.9334	6.96298	sp|Q55A09|Y9963_DICDI	comp106176_c0_seq1|m.200302
0.513372	0.995442	108.101	12.6443	14.8475	2.49828	sp|Q8R420|ABCA3_MOUSE	comp103894_c0_seq8|m.151527
0.51279	0.976539	-77.9076	10.564	8.28616	3.11784	sp|Q9W0K0|JIP1_DROME	comp95326_c2_seq2|m.41404
0.512789	0.905332	-156.072	13.4244	11.82	0.808482	sp|A6H8T7|CBPC2_DANRE	comp108677_c1_seq8|m.266676
0.512746	0.93369	-161.876	11.7311	11.275	1.32331	sp|Q9W625|IMPCT_XENLA	comp102563_c2_seq15|m.127055
0.512738	0.993901	-156.383	13.3682	11.8071	0.743687	sp|O75343|GCYB2_HUMAN	comp105048_c7_seq17|m.173634
0.512392	0.973377	-11.1483	11.535	6.35721	0.849608	sp|B1H369|HDAC8_XENTR	comp105640_c0_seq1|m.186967
0.512276	0.910012	57.8199	10.7614	15.033	0.998906	sp|Q8CFI5|SYPM_MOUSE	comp102264_c0_seq8|m.122317
0.510553	0.914809	109.053	11.87	14.2743	1.09091	sp|Q5XI68|NC2B_RAT	comp105692_c2_seq8|m.188183
0.51037	0.93574	55.1395	10.9828	15.3006	0.577154	sp|Q8BL99|DOP1_MOUSE	comp105152_c1_seq11|m.176061
0.510182	0.920042	31.7044	12.3294	17.2436	2.83259	sp|Q8R087|B4GT7_MOUSE	comp106149_c0_seq2|m.199852
0.51002	0.912105	78.4659	12.9153	16.1003	0.941975	sp|Q02338|BDH_HUMAN	comp101342_c0_seq2|m.107225
0.509689	0.949103	141.929	12.4266	13.5275	1.46173	sp|Q8TD57|DYH3_HUMAN	comp108398_c3_seq1|m.258369
0.509657	0.942293	-83.7438	11.8383	8.75385	9.36452	sp|P62074|TIM10_RAT	comp94671_c0_seq2|m.37671
0.509635	0.9509	-23.2562	10.6999	6.69122	10.2089	sp|B3DH20|TILB_DANRE	comp107880_c0_seq1|m.243139
0.509384	0.927993	83.0832	11.6909	14.9928	2.81355	sp|Q8VCL5|S17A9_MOUSE	comp106467_c0_seq1|m.206882
0.50915	0.932551	29.3045	11.9705	16.996	3.25404	sp|E1BD52|TM245_BOVIN	comp107443_c0_seq1|m.231582
0.508915	1.00518	27.0558	10.5583	15.7648	0.468329	sp|Q1HG60|PIF1_RAT	comp109032_c0_seq2|m.275973
0.508895	0.929621	115.153	10.9617	13.4554	8.21736	sp|Q9PU65|GCNFA_DANRE	comp72114_c1_seq2|m.11554
0.50866	0.976424	-44.8706	12.0865	7.50647	0.431065	sp|Q95SX7|RTBS_DROME	comp107731_c1_seq5|m.238987
0.508506	1.00094	-113.87	11.7429	9.71436	3.87211	sp|Q4QQY7|TGT_XENLA	comp100158_c0_seq1|m.89244
0.508411	1.09772	139.399	12.7178	13.7932	0.82993	sp|P21328|RTJK_DROME	comp108750_c0_seq6|m.268950
0.508375	0.920932	88.437	10.9564	14.2648	2.00777	sp|Q5U2R3|FRMD8_RAT	comp107931_c0_seq3|m.244701
0.508301	0.966443	134.66	11.8762	13.4338	8.58486	sp|Q9VC61|CRERF_DROME	comp91800_c1_seq1|m.27124
0.507749	0.955515	96.9264	11.0987	14.1105	0.838445	sp|Q9JJS0|SCUB2_MOUSE	comp108981_c0_seq2|m.274656
0.50723	0.954506	179.124	12.6658	12.3637	1.02462	sp|Q8BIE6|FRM4A_MOUSE	comp105425_c0_seq18|m.182687
0.507107	0.930859	-64.2558	12.4784	8.22725	2.39559	sp|Q8BYR1|TYW4_MOUSE	comp99494_c0_seq4|m.80082
0.507033	0.973942	-64.2936	12.9477	8.31237	7.26001	sp|Q33DR3|DLP1_MOUSE	comp101440_c1_seq2|m.108868
0.506286	0.972113	114.294	12.046	14.2216	1.2667	sp|Q9ESM0|IP6K1_RAT	comp105267_c2_seq18|m.178800
0.505539	0.967157	11.507	11.2341	16.875	0.567091	sp|Q6X862|PC11X_GORGO	comp106537_c0_seq4|m.208491
0.505409	0.959888	119.746	11.9977	14.0069	0.969787	sp|P18293|ANPRA_MOUSE	comp108558_c0_seq3|m.263778
0.505361	0.939021	112.152	13.226	15.1057	2.64804	sp|O35964|SH3G1_RAT	comp107568_c2_seq9|m.234919
0.505338	0.947605	98.1291	11.3628	14.2655	1.2272	sp|Q6GM59|MOT12_XENLA	comp104768_c0_seq1|m.168132
0.505322	0.911391	-35.3976	10.5536	7.0377	3.82425	sp|Q2T9V8|DTD1_BOVIN	comp106501_c2_seq2|m.207816
0.503886	0.932926	51.1174	11.4722	15.8432	9.27469	sp|P10978|POLX_TOBAC	comp103374_c1_seq2|m.140934
0.50388	0.960027	111.707	12.0916	14.3396	5.31955	sp|Q8C1A9|CD029_MOUSE	comp107770_c3_seq2|m.239997
0.503829	1.00386	121.311	11.4948	13.6214	11.1756	sp|P32138|YIHQ_ECOLI	comp98797_c0_seq1|m.72020
0.503589	0.920852	-99.8412	11.5343	9.19888	68.7829	sp|Q9D8T7|SLIRP_MOUSE	comp103982_c1_seq2|m.152661
0.503529	0.936038	-38.1651	10.7756	7.14236	27.1655	sp|P23198|CBX3_MOUSE	comp103105_c1_seq1|m.136477
0.503508	0.937233	115.494	13.0737	14.8794	1.18567	sp|Q5TCY1|TTBK1_HUMAN	comp103664_c1_seq3|m.146792
0.503435	1.04677	8.45506	10.6451	16.3951	0.770782	sp|Q9Y620|RA54B_HUMAN	comp104826_c0_seq2|m.169344
0.503311	1.09192	49.9912	10.505	15.0463	4.48844	sp|Q92562|FIG4_HUMAN	comp99129_c0_seq1|m.75932
0.503274	0.923027	-128.724	10.6639	9.81306	5.09727	sp|Q5R655|PTCD1_PONAB	comp95133_c0_seq4|m.40287
0.503222	0.916595	74.8361	10.9968	14.7108	0.643881	sp|Q4H4B6|SCRIB_DANRE	comp96365_c3_seq70|m.47829
0.503185	0.988069	118.236	12.6334	14.4841	0.899296	sp|Q96RW7|HMCN1_HUMAN	comp104986_c1_seq8|m.172330
0.502784	1.07772	146.332	12.8855	13.6478	0.974508	sp|Q9UBM8|MGT4C_HUMAN	comp101793_c3_seq5|m.114647
0.502679	0.90192	115.172	13.4179	15.1252	2.587	sp|Q68EK2|CALRL_DANRE	comp97296_c5_seq3|m.55489
0.502627	0.942749	172.067	12.9851	12.7787	0.42918	sp|Q9BX84|TRPM6_HUMAN	comp108223_c3_seq5|m.253337
0.502451	0.930691	110.773	11.5143	13.9713	1.49591	sp|Q6GR34|CP52A_XENLA	comp103421_c0_seq5|m.141570
0.501954	0.928725	-92.9392	11.7448	9.03209	1.6392	sp|Q7LL04|YQK1_SCHPO	comp101607_c0_seq2|m.111636
0.501898	0.979267	-72.4842	10.6228	8.13885	0.764927	sp|Q9VCA2|ORCT_DROME	comp98448_c0_seq4|m.67728
0.501715	0.976268	-52.1658	12.9261	7.87306	75.6576	sp|Q5YLG1|GUNA_BACPU	comp87294_c0_seq1|m.19313
0.501665	0.926426	89.9578	12.3587	15.2705	1.5142	sp|Q13569|TDG_HUMAN	comp108319_c0_seq1|m.256046
0.501363	1.0032	-178.013	12.584	12.2225	1.7393	sp|Q4QQM4|P5I11_MOUSE	comp99224_c2_seq38|m.76814
0.501069	0.942849	99.5066	10.8629	13.8603	1.38297	sp|Q621J7|ZYG1_CAEBR	comp94311_c0_seq6|m.36134
0.500642	0.909604	75.8396	10.8116	14.534	1.41943	sp|C8YR32|LOXH1_MOUSE	comp105024_c1_seq8|m.172982
0.500621	0.909811	-46.3914	13.2099	7.70229	278.938	sp|P86729|EPDR2_HALAI	comp77038_c0_seq1|m.12971
0.500459	0.941971	21.0709	10.8219	16.1885	1.71036	sp|A6NNF4|ZN726_HUMAN	comp100620_c0_seq2|m.96385
0.500267	0.942282	117.398	11.9593	14.0593	0.726663	sp|Q58A65|JIP4_MOUSE	comp105824_c0_seq39|m.191801
0.500021	1.01629	141.415	12.3671	13.5091	3.65412	sp|Q575S8|CYGB2_DANRE	comp98065_c0_seq1|m.63812
0.499962	0.954566	-65.814	10.5544	7.92951	2.39311	sp|Q7Z6K3|PTAR1_HUMAN	comp101176_c0_seq7|m.105056
0.499947	0.950427	-46.1203	10.5015	7.34537	6.5075	sp|P41515|TOP2A_CRIGR	comp108061_c0_seq2|m.248020
0.499521	0.970015	64.607	11.5006	15.4366	1.93809	sp|Q8W485|Y5010_ARATH	comp107956_c0_seq10|m.245301
0.499349	0.933039	56.713	11.9038	16.0285	2.40466	sp|Q8BP01|VMAC_MOUSE	comp93514_c0_seq1|m.32738
0.499136	0.913847	-7.95411	11.1814	6.24705	9.18775	sp|Q5R9W6|TAF13_PONAB	comp103611_c1_seq1|m.145750
0.4991	0.986647	49.531	11.3466	15.7855	0.747871	sp|Q9D8C3|ALG13_MOUSE	comp105668_c2_seq3|m.187416
0.499088	0.964079	16.0149	13.3734	18.7784	0.944794	sp|Q9DBX3|SUSD2_MOUSE	comp103357_c1_seq4|m.140543
0.498765	0.988119	-87.2024	10.7561	8.60543	7.49655	sp|Q86B91|TINC_DROME	comp98075_c2_seq2|m.63875
0.498721	1.01146	-45.9316	10.7384	7.37009	3.1031	sp|Q5QJC4|DCR1A_CHICK	comp102642_c3_seq9|m.128470
0.498708	0.994361	122.724	11.4972	13.5778	21.4712	sp|Q9VCA2|ORCT_DROME	comp90473_c1_seq2|m.24205
0.498496	0.901364	105.244	11.7922	14.3449	1.25025	sp|Q96P47|AGAP3_HUMAN	comp107479_c0_seq21|m.232774
0.498409	0.945181	78.0109	11.3882	14.9204	4.04987	sp|Q92793|CBP_HUMAN	comp107148_c2_seq3|m.222905
0.498309	0.900426	144.376	11.6732	12.9917	2.79769	sp|Q9Y4X5|ARI1_HUMAN	comp97728_c0_seq1|m.59734
0.49815	0.953553	-153.18	13.0498	11.5527	0.786307	sp|Q9Y6H5|SNCAP_HUMAN	comp103862_c1_seq5|m.151100
0.498135	0.948823	136.298	10.6381	12.6104	2.63128	sp|Q8R0M8|MOT5_MOUSE	comp92547_c0_seq3|m.29186
0.498008	0.932038	106.675	12.9087	15.0836	1.34032	sp|P35500|SCNA_DROME	comp107408_c0_seq3|m.230368
0.497766	0.916856	158.875	10.5001	11.8662	1.53603	sp|Q9GZX3|CHST6_HUMAN	comp99583_c0_seq3|m.81063
0.497456	0.934402	93.0522	10.5351	13.812	12.8187	sp|Q07075|AMPE_HUMAN	comp105371_c1_seq1|m.181179
0.497217	0.900966	-175.526	13.0769	12.3759	1.23285	sp|Q4R544|ASB8_MACFA	comp105688_c1_seq1|m.188123
0.497052	1.01138	159.896	12.5269	12.963	2.18138	sp|P46825|KLC_DORPE	comp100231_c2_seq17|m.90557
0.496523	0.900066	95.6875	12.0546	14.8505	1.62369	sp|P68827|NAGPA_BOVIN	comp103484_c2_seq1|m.143010
0.496167	0.953031	95.2141	12.8691	15.4654	0.59372	sp|Q60809|CNOT7_MOUSE	comp101334_c3_seq1|m.107012
0.49607	1.07753	25.3894	12.5611	17.6752	0.648154	sp|Q9N1R6|BAT1_RABIT	comp105955_c1_seq2|m.194590
0.495889	0.978921	-87.6903	12.3683	9.01272	17.3249	sp|Q9P0U1|TOM7_HUMAN	comp105134_c0_seq1|m.175544
0.495834	0.979126	135.959	13.0993	14.1522	0.368071	sp|Q9EQZ7|RIMS2_MOUSE	comp107757_c0_seq74|m.239772
0.49574	1.0013	72.7688	11.9925	15.5684	1.18162	sp|Q64261|CDK6_MOUSE	comp106438_c2_seq1|m.206192
0.495504	0.962756	170.091	12.9752	12.8447	9.84693	sp|Q96PS8|AQP10_HUMAN	comp99304_c2_seq7|m.77626
0.495416	1.02106	-38.6902	11.1795	7.2015	3.88674	sp|Q9W5U2|CHIT3_DROME	comp99396_c0_seq4|m.78860
0.49535	0.907202	-52.7278	10.5339	7.54285	1.0342	sp|Q9NRZ5|PLCD_HUMAN	comp104101_c1_seq5|m.155063
0.494949	0.940032	135.424	11.6734	13.2821	1.64837	sp|Q9QZR8|PDZD2_RAT	comp107811_c1_seq2|m.241145
0.494836	0.929142	-47.5717	12.1749	7.60883	5.87023	sp|O75594|PGRP1_HUMAN	comp101738_c1_seq3|m.113800
0.494725	0.969482	160.043	11.9938	12.6618	4.35943	sp|Q9EQJ0|TPC1_MOUSE	comp104785_c1_seq5|m.168571
0.494258	0.953345	114.537	12.4688	14.5017	2.24595	sp|Q9W596|FUTSC_DROME	comp101587_c0_seq1|m.111212
0.494165	0.912654	-107.109	13.2415	9.9397	4.72179	sp|Q9XT26|CCNT1_HORSE	comp100216_c0_seq3|m.90136
0.493637	0.955039	121.518	13.4754	14.9268	1.41712	sp|Q8CB67|LRP11_MOUSE	comp106510_c3_seq1|m.208042
0.493572	1.04642	-112.714	13.4332	10.2058	0.913933	sp|Q9TSP2|TLR4_PAPAN	comp108153_c2_seq56|m.250870
0.493227	0.963725	-46.0066	11.1247	7.4217	18.8319	sp|Q0V7N0|VAMP1_BOVIN	comp97419_c0_seq3|m.56568
0.492652	0.951246	80.3659	11.369	14.831	1.18103	sp|Q10341|CYS2_SCHPO	comp104734_c0_seq1|m.167617
0.49255	1.05606	26.5547	12.4639	17.5445	1.13393	sp|P04047|KITH_CHICK	comp101892_c5_seq10|m.116345
0.491726	0.947694	-173.267	12.73	12.1269	3.92901	sp|O64700|UREG_ARATH	comp104315_c1_seq1|m.158624
0.491634	1.00025	167.22	12.6214	12.7588	2.52635	sp|Q5UR67|YR617_MIMIV	comp103760_c0_seq2|m.148841
0.491598	0.915942	156.093	12.3382	12.9885	1.4173	sp|Q621J7|ZYG1_CAEBR	comp94311_c0_seq3|m.36123
0.491393	0.932973	156.973	13.169	13.4268	0.74584	sp|Q61097|KSR1_MOUSE	comp105939_c1_seq6|m.194398
0.491278	0.99731	172.569	12.9698	12.7526	1.49661	sp|P02552|TBA1_CHICK	comp93460_c3_seq2|m.32514
0.491141	0.920753	150.637	13.1157	13.6276	2.13064	sp|Q503M4|MT12B_DANRE	comp98179_c1_seq7|m.65054
0.491135	0.937053	134.011	11.2484	13.0611	26.4776	sp|A0JMP0|ATHL1_DANRE	comp107132_c0_seq2|m.222278
0.490978	0.974902	121.683	12.4646	14.2515	5.93456	sp|Q6YI46|TMM64_HUMAN	comp95257_c0_seq6|m.40908
0.490935	0.955815	113.163	12.2781	14.4186	2.34065	sp|Q90WJ8|AJL2_ANGJA	comp107133_c0_seq8|m.222307
0.490411	0.975883	-173.471	13.1067	12.3157	2.56719	sp|Q32ZL2|LPPR5_HUMAN	comp96564_c1_seq2|m.49469
0.490326	0.963502	-52.324	10.7844	7.56745	14.5706	sp|Q96GP6|SREC2_HUMAN	comp106230_c0_seq6|m.201523
0.48989	0.985285	118.183	12.6238	14.4796	0.573933	sp|Q9VS29|DSCL_DROME	comp108384_c0_seq4|m.257993
0.489467	1.04708	56.5126	11.0803	15.341	3.66099	sp|Q25410|MIPR_LYMST	comp97838_c0_seq2|m.60870
0.489465	0.906869	125.009	12.7987	14.3544	0.489744	sp|Q2PPJ7|RGPA2_HUMAN	comp107434_c1_seq53|m.231425
0.489373	0.902128	-0.0539329	11.5716	6.00173	0.53937	sp|Q9LNB6|HSOP1_ARATH	comp108119_c0_seq1|m.249810
0.489245	0.966643	164.871	12.8941	12.9889	4.38096	sp|Q8JHV9|BIR7A_XENLA	comp104781_c0_seq3|m.168506
0.489157	1.00988	-167.115	13.1289	12.0945	1.20141	sp|Q9ESM0|IP6K1_RAT	comp105267_c2_seq2|m.178731
0.488999	0.93957	109.582	11.8028	14.21	0.848588	sp|A2RV80|GRAM4_XENLA	comp105965_c1_seq3|m.194768
0.488689	1.01841	-160.688	12.9511	11.7808	1.24224	sp|A4IGM4|DHI1L_XENTR	comp96803_c4_seq3|m.51382
0.488595	0.96867	-76.8534	11.6237	8.48146	0.947761	sp|A7TKW4|SLA1_VANPO	comp102702_c0_seq4|m.129343
0.488443	0.915186	74.2387	11.2995	14.9693	0.678404	sp|A4IIK1|MFHA1_XENTR	comp105043_c0_seq14|m.173496
0.488278	1.02591	-13.4109	10.6742	6.39764	0.401298	sp|A4D2P6|GRD2I_HUMAN	comp103505_c0_seq10|m.143260
0.488195	0.990016	127.725	13.3441	14.6097	0.863338	sp|G3V9H8|RET_RAT	comp102325_c1_seq5|m.123437
0.488178	0.912367	141.342	12.7045	13.7165	2.28354	sp|Q9Z2W1|STK25_MOUSE	comp105423_c3_seq8|m.182544
0.488175	0.952915	131.127	12.0309	13.6488	10.4674	sp|Q8TE73|DYH5_HUMAN	comp104560_c0_seq2|m.163915
0.488137	0.915652	112.986	11.1771	13.6692	7.46967	sp|P06731|CEAM5_HUMAN	comp108311_c0_seq1|m.255887
0.48795	0.961086	-177.691	12.8943	12.3645	1.7378	sp|P97767|EYA1_MOUSE	comp100381_c0_seq8|m.93013
0.487939	1.07161	76.0883	11.6198	15.1639	0.559083	sp|P51869|CP4F4_RAT	comp87372_c1_seq2|m.19400
0.487713	0.944493	150.819	12.3499	13.176	7.84897	sp|P33450|FAT_DROME	comp93332_c0_seq1|m.32027
0.487608	0.997051	79.9149	10.9905	14.5508	20.7635	sp|Q00945|CONO_LYMST	comp107369_c4_seq1|m.229562
0.487529	1.07552	-54.2551	11.0808	7.66997	43.6935	sp|P26221|GUN4_THEFU	comp97702_c0_seq1|m.59473
0.487281	0.983734	-139.418	11.9163	10.6148	0.527059	sp|O15442|MPPD1_HUMAN	comp100428_c0_seq2|m.93689
0.487206	0.94008	122.971	12.3863	14.1553	5.5013	sp|Q60855|RIPK1_MOUSE	comp108126_c0_seq12|m.250174
0.486965	0.986931	-168.916	11.9661	11.6146	3.92884	sp|Q9H9E1|ANRA2_HUMAN	comp100844_c1_seq15|m.99886
0.486673	0.960307	-156.97	12.8581	11.6065	4.56791	sp|Q9UQ07|MOK_HUMAN	comp99383_c0_seq1|m.78716
0.486455	0.934843	146.406	12.7685	13.5758	1.7371	sp|Q5PPV5|ZC21A_XENLA	comp101956_c0_seq4|m.117360
0.486246	0.955645	-50.2499	11.3975	7.5909	0.842046	sp|Q9Z1K8|YLAT1_MOUSE	comp102809_c1_seq2|m.131233
0.485939	0.903236	145.293	13.0943	13.8096	2.29324	sp|Q05397|FAK1_HUMAN	comp103661_c0_seq16|m.146609
0.485608	0.972046	100.56	12.5171	15.0206	0.625501	sp|P27448|MARK3_HUMAN	comp98430_c1_seq39|m.67535
0.485097	0.962982	11.9706	10.8444	16.4838	1.15024	sp|Q0WU02|MTP10_ARATH	comp107018_c2_seq4|m.219867
0.485045	1.06277	132.188	12.2207	13.7334	1.19976	sp|Q91ZN5|S35B2_MOUSE	comp105810_c0_seq3|m.191334
0.484924	0.950896	93.8652	12.7729	15.4425	1.30081	sp|P55042|RAD_HUMAN	comp103494_c2_seq2|m.143120
0.484809	0.915873	104.651	11.226	13.9626	3.0708	sp|Q9JIM4|DUS12_RAT	comp102902_c0_seq1|m.132862
0.484759	0.92375	136.181	12.6762	13.881	1.84301	sp|Q8TE73|DYH5_HUMAN	comp101931_c1_seq2|m.116877
0.484747	0.986012	70.4154	13.3336	16.7256	0.656264	sp|O05218|YWRD_BACSU	comp103030_c0_seq24|m.135030
0.484444	1.09436	-168.854	11.1071	11.2096	2.0681	sp|B4E2M5|ANR66_HUMAN	comp101610_c5_seq7|m.111705
0.484348	0.957768	68.0474	12.2076	15.9001	2.81276	sp|P50416|CPT1A_HUMAN	comp99669_c2_seq8|m.82358
0.484286	0.915348	154.391	12.6523	13.2262	8.78072	sp|Q9D805|CAN9_MOUSE	comp101970_c0_seq1|m.117541
0.484264	0.926106	-49.9634	10.742	7.49085	0.608246	sp|O94812|BAIP3_HUMAN	comp101390_c0_seq1|m.107855
0.484033	0.941441	-46.7138	13.1223	7.70276	7.84155	sp|Q94KD8|BXL2_ARATH	comp98335_c0_seq4|m.66446
0.483743	0.920248	80.9809	11.271	14.7356	5.89897	sp|Q68CP4|HGNAT_HUMAN	comp108303_c4_seq2|m.255706
0.483551	1.07012	107.115	12.8985	15.0607	0.499346	sp|Q6GPD0|RHG32_XENLA	comp106122_c0_seq37|m.199191
0.483128	1.00781	-81.6092	12.8914	8.92238	9.24317	sp|Q4R532|SYNG1_MACFA	comp108239_c1_seq1|m.253759
0.483029	0.901949	126.329	11.6703	13.575	1.58932	sp|Q9CWS0|DDAH1_MOUSE	comp96907_c0_seq14|m.52431
0.482873	1.00511	-39.1381	13.2796	7.44372	1.56683	sp|Q6ZTR7|FA92B_HUMAN	comp96523_c4_seq5|m.49115
0.482152	0.999592	68.3399	11.2037	15.0768	2.28976	sp|Q923S9|RAB30_MOUSE	comp89912_c0_seq2|m.22921
0.482091	0.914792	-164.415	12.1593	11.5532	71.9122	sp|Q9W6X3|CH10_ORYLA	comp66923_c0_seq1|m.9963
0.481855	0.953364	92.8468	11.9929	14.8998	2.12258	sp|P21331|GAGJ_DROFU	comp108729_c0_seq2|m.268427
0.481775	1.00905	118.86	11.9664	14.0155	1.60167	sp|Q24708|CSW_DROVI	comp103950_c1_seq6|m.152105
0.481749	0.900727	147.391	12.3688	13.3048	11.9277	sp|P55260|ANXA4_RAT	comp103745_c1_seq4|m.148316
0.481569	0.95476	120.191	11.4608	13.6345	1.55077	sp|O42574|ADRB1_XENLA	comp106419_c1_seq4|m.205651
0.481427	0.975132	-42.4085	10.6661	7.25648	1.85181	sp|Q9NQ94|A1CF_HUMAN	comp101062_c3_seq8|m.103592
0.480845	0.992897	66.9089	12.2851	16.0018	0.564527	sp|Q5VWQ0|RSBN1_HUMAN	comp100671_c4_seq3|m.97223
0.47969	1.01944	97.8704	11.6185	14.4599	0.732014	sp|Q92609|TBCD5_HUMAN	comp104249_c1_seq1|m.157653
0.479627	0.932952	122.765	10.935	13.206	2.32921	sp|Q7REH6|GST_PLAYO	comp103188_c0_seq9|m.137670
0.479589	0.971049	92.0186	11.7319	14.7332	3.35353	sp|Q32LP4|S4A10_BOVIN	comp103300_c1_seq7|m.139488
0.479526	0.962125	-164.013	13.1634	11.9971	2.20865	sp|P55066|NCAN_MOUSE	comp103800_c0_seq9|m.149759
0.479482	1.03372	-25.7473	10.9883	6.78589	0.815631	sp|Q04310|Y4629_STRCO	comp102749_c0_seq6|m.130302
0.479477	1.02893	-78.1289	11.2174	8.43445	0.594688	sp|Q22460|BCA1_CAEEL	comp107417_c0_seq2|m.230654
0.479296	0.907539	83.351	12.639	15.7127	1.76351	sp|F4I460|MYO8_ARATH	comp99213_c0_seq10|m.76673
0.478589	1.0838	-137.415	12.5427	10.7876	1.74888	sp|Q9H5J0|ZBTB3_HUMAN	comp101287_c0_seq3|m.106258
0.477577	0.946367	22.3898	10.6122	15.9522	0.431443	sp|O08678|MARK1_RAT	comp98430_c1_seq35|m.67523
0.47754	1.02959	138.262	12.265	13.5545	9.03641	sp|Q9VC61|CRERF_DROME	comp91800_c1_seq2|m.27133
0.477384	1.00758	43.7448	11.2901	15.9182	0.373753	sp|Q9I926|FUCL6_ANGJA	comp103928_c0_seq4|m.151844
0.477051	0.956271	91.796	11.5603	14.6125	1.74818	sp|Q5BJ29|FBXL7_MOUSE	comp107788_c0_seq1|m.240498
0.477037	0.936058	137.797	12.3313	13.6113	14.2925	sp|Q9C0D7|ZC12C_HUMAN	comp94853_c3_seq1|m.38758
0.476956	0.991839	78.9115	12.0839	15.4351	2.64221	sp|P48023|TNFL6_HUMAN	comp106345_c1_seq9|m.203731
0.476606	0.926088	146.057	12.3267	13.3256	5.97691	sp|A4FUM1|SEP8B_DANRE	comp104888_c1_seq11|m.170801
0.476522	1.04085	-147.326	12.6262	11.1671	0.720685	sp|Q9P0W5|SCHI1_HUMAN	comp102335_c1_seq1|m.123536
0.47649	0.906009	133.759	11.1253	12.9916	4.05043	sp|Q29496|CP3AO_SHEEP	comp106890_c0_seq1|m.216503
0.476489	0.932478	149.647	12.0993	13.0698	5.44192	sp|A8WGS4|TLCD2_DANRE	comp99536_c0_seq1|m.80548
0.476479	0.910201	157.362	11.2217	12.3165	1.70271	sp|O46470|RGS7_BOVIN	comp103791_c1_seq2|m.149530
0.47631	0.979481	142.964	11.1386	12.7152	2.39378	sp|O70583|TRI18_MOUSE	comp105014_c1_seq5|m.172873
0.476251	0.944795	112.47	11.2963	13.7671	1.75076	sp|Q78JE5|FBX22_MOUSE	comp101023_c1_seq4|m.102928
0.476045	1.02747	-90.3025	10.7826	8.7047	0.433174	sp|Q9HC56|PCDH9_HUMAN	comp107592_c2_seq3|m.235348
0.476008	0.925149	85.1681	10.7757	14.2264	1.81384	sp|Q5U4T9|MBOA7_XENLA	comp104502_c0_seq24|m.162391
0.475776	0.938552	136.867	12.2243	13.5768	11.6564	sp|Q4R7Y5|DNJB6_MACFA	comp99606_c2_seq6|m.81562
0.475726	0.904753	98.4995	11.4311	14.3034	2.35952	sp|O57415|RREB1_CHICK	comp104805_c0_seq3|m.168861
0.475583	0.904717	160.352	12.462	12.9112	1.75371	sp|Q91VS8|FARP2_MOUSE	comp107266_c0_seq6|m.226432
0.475575	1.0215	71.8271	10.5149	14.417	1.26915	sp|P97414|KCNQ1_MOUSE	comp102457_c1_seq2|m.125495
0.475112	1.07864	12.1172	11.1502	16.7749	0.595871	sp|Q9LNB6|HSOP1_ARATH	comp108119_c0_seq2|m.249820
0.474914	0.918792	117.983	13.0051	14.7429	6.00697	sp|Q8C3Q9|CASP9_MOUSE	comp104622_c0_seq7|m.165028
0.4749	1.01517	53.3847	10.5644	14.9978	0.720237	sp|Q5YCC5|TMC7_CHICK	comp96528_c0_seq1|m.49133
0.474875	0.926659	-90.71	13.402	9.37693	8.92951	sp|P15122|ALDR_RABIT	comp103723_c0_seq1|m.147887
0.474614	0.926638	151.7	12.9206	13.476	3.7041	sp|Q6UXY8|TMC5_HUMAN	comp102446_c0_seq9|m.125305
0.47459	1.01363	149.947	13.3314	13.7786	6.37148	sp|Q66KD0|BTBDH_XENTR	comp94972_c0_seq1|m.39339
0.474424	0.927429	153.073	12.6645	13.2795	1.37505	sp|Q8C8U0|LIPB1_MOUSE	comp99279_c0_seq13|m.77379
0.474359	0.933511	98.6129	11.5871	14.4131	0.53568	sp|Q9HCM3|K1549_HUMAN	comp108725_c0_seq8|m.268322
0.474247	0.945939	-155.817	13.1157	11.6768	37.3297	sp|Q6NSJ0|K1161_HUMAN	comp90158_c0_seq1|m.23406
0.474043	1.04202	146.779	12.6209	13.4751	0.848639	sp|P80193|BODG_PSESK	comp102144_c1_seq132|m.120377
0.473608	1.01226	98.5675	12.5876	15.1411	2.03625	sp|Q8AXV0|SH3G1_CHICK	comp107568_c2_seq10|m.234927
0.472444	1.06587	-169.991	13.4237	12.3386	2.09137	sp|P08548|LIN1_NYCCO	comp106643_c1_seq2|m.211002
0.471992	0.965864	49.6852	11.7485	16.1271	3.00295	sp|Q29RP8|SV421_BOVIN	comp104018_c0_seq1|m.153568
0.471854	0.915738	147.61	12.481	13.3635	33.6082	sp|P54844|MAF_RAT	comp103105_c0_seq1|m.136471
0.471832	0.950544	138.811	12.8374	13.8875	2.38533	sp|Q3SWY6|STK25_BOVIN	comp105423_c3_seq9|m.182548
0.471771	0.929036	127.409	11.7426	13.5867	0.697191	sp|Q149M9|NWD1_HUMAN	comp108620_c1_seq1|m.265268
0.471683	0.951342	149.516	12.5922	13.3624	7.47717	sp|Q9BLJ6|BAGS_BOMMO	comp107686_c2_seq4|m.237823
0.471678	0.940506	38.6308	10.6602	15.5163	0.511542	sp|Q0IIF0|ILKAP_BOVIN	comp97559_c2_seq53|m.57881
0.471494	1.06422	90.3657	11.145	14.3475	0.662052	sp|P49917|DNLI4_HUMAN	comp107703_c5_seq9|m.238419
0.471113	0.926224	138.946	11.9185	13.3184	10.113	sp|Q62448|IF4G2_MOUSE	comp106035_c1_seq2|m.196550
0.470971	0.957257	152.198	10.9435	12.3169	9.85261	sp|P26446|PARP1_CHICK	comp106943_c3_seq2|m.218127
0.470604	0.940921	126.312	12.1879	13.9115	3.02698	sp|Q8C8H8|KY_MOUSE	comp104638_c1_seq3|m.165325
0.470399	0.953503	117.153	13.2828	14.9602	2.24685	sp|Q8BJ48|NAGPA_MOUSE	comp103484_c2_seq2|m.143021
0.470249	1.02963	22.9751	10.8518	16.1592	1.07472	sp|E1C2Z0|MMS22_CHICK	comp104235_c0_seq16|m.157351
0.470164	0.975264	112.7	11.1243	13.6417	1.1233	sp|Q02338|BDH_HUMAN	comp101342_c0_seq6|m.107279
0.470101	0.929868	168.273	12.7725	12.8023	1.26359	sp|Q8BIE6|FRM4A_MOUSE	comp105425_c0_seq9|m.182649
0.46956	0.944998	140.541	12.191	13.4317	1.35405	sp|Q96P47|AGAP3_HUMAN	comp107479_c0_seq10|m.232682
0.468696	0.982665	103.036	13.0249	15.297	2.16475	sp|Q575S8|CYGB2_DANRE	comp106836_c1_seq1|m.215175
0.46858	0.962554	169.267	13.3249	13.0597	3.91761	sp|Q8QZR1|ATTY_MOUSE	comp92603_c0_seq3|m.29355
0.468513	1.03285	92.1426	11.4975	14.5547	0.332486	sp|G3UZ78|ADGB_MOUSE	comp106634_c0_seq122|m.210622
0.468308	0.908047	123.003	11.3261	13.4562	0.63518	sp|Q149M9|NWD1_HUMAN	comp106633_c0_seq1|m.210371
0.468169	0.941804	-172.499	10.8622	11.2048	1.36391	sp|Q6UIM1|ZNHI3_MACMU	comp108923_c0_seq3|m.272943
0.468127	0.92572	87.3789	11.3642	14.6059	6.31896	sp|Q6DHI5|SIR5_DANRE	comp102563_c2_seq7|m.127023
0.468107	0.955491	-64.6408	11.9182	8.14	6.31623	sp|P10253|LYAG_HUMAN	comp101063_c1_seq2|m.103655
0.467902	0.911642	57.9442	12.0935	16.147	1.37126	sp|F7D3V9|LGR5_XENTR	comp98265_c3_seq1|m.65769
0.467657	0.915857	111.492	11.7958	14.1426	1.20101	sp|Q8WWZ7|ABCA5_HUMAN	comp101515_c1_seq1|m.109986
0.467498	0.952081	-58.3187	11.7805	7.90839	1.15289	sp|A8XWX5|CPG2_CAEBR	comp102031_c2_seq30|m.118664
0.467236	0.981018	53.8723	10.7286	15.1231	8.23766	sp|Q6GPV5|RN181_XENLA	comp101130_c0_seq2|m.104542
0.467159	0.985029	-44.8197	12.2119	7.52037	6.81014	sp|P59679|ARP8_DANRE	comp103582_c2_seq1|m.145052
0.466995	0.95246	94.397	10.7281	13.915	0.81179	sp|F7E235|FAXC_XENTR	comp105368_c2_seq7|m.180949
0.466946	1.05228	37.9641	12.0162	16.749	0.997515	sp|Q9BVJ7|DUS23_HUMAN	comp106591_c0_seq1|m.209615
0.466789	0.903987	-121.664	10.7106	9.61973	8.58905	sp|Q9D7K2|TEN1L_MOUSE	comp84398_c0_seq1|m.16856
0.466486	0.999056	-171.464	10.874	11.1792	1.49981	sp|Q1LXK5|M10B2_DANRE	comp108234_c3_seq5|m.253630
0.466044	0.944976	111.679	10.5843	13.3009	26.9181	sp|Q86VB7|C163A_HUMAN	comp107453_c0_seq2|m.232023
0.465783	0.913126	111.404	11.8466	14.1806	5.67163	sp|P20023|CR2_HUMAN	comp100242_c0_seq3|m.90666
0.465758	0.934417	139.269	12.6672	13.7668	42.1256	sp|Q922G0|S2536_MOUSE	comp104281_c0_seq1|m.158321
0.465136	1.00518	123.019	12.223	14.0461	1.24602	sp|A4IF63|TRIM2_BOVIN	comp107412_c0_seq5|m.230484
0.464749	0.998422	81.5833	11.7272	15.0696	1.49513	sp|O55028|BCKD_MOUSE	comp105839_c2_seq3|m.192227
0.464638	1.06587	85.4886	13.2032	16.0678	0.410682	sp|O02228|SC5A7_CAEEL	comp94375_c1_seq3|m.36426
0.464611	0.939497	-88.8457	10.5618	8.60658	2.81355	sp|P49640|EVX1_HUMAN	comp106031_c4_seq16|m.196499
0.464537	0.983494	177.08	12.5392	12.3713	0.96349	sp|G3UYX5|RGS22_MOUSE	comp107628_c0_seq12|m.236436
0.464113	0.911726	48.8437	12.6985	16.9756	6.9667	sp|Q96N64|PWP2A_HUMAN	comp102319_c0_seq1|m.123356
0.463793	1.01517	22.855	11.2542	16.5397	2.15078	sp|Q803E1|CQ085_DANRE	comp98708_c3_seq3|m.70844
0.463737	0.946028	134.744	12.1452	13.5994	1.39742	sp|Q4R6F2|EMARD_MACFA	comp98464_c1_seq10|m.67974
0.463317	0.938071	17.1386	11.598	17.0458	4.28496	sp|Q9ULF5|S39AA_HUMAN	comp95653_c0_seq2|m.43221
0.462164	0.976475	87.5618	11.3508	14.59	4.37822	sp|P59048|PDRG1_MOUSE	comp103483_c4_seq3|m.142998
0.462016	0.925653	69.3719	10.8066	14.7241	3.5703	sp|Q8QHL5|PHC2_DANRE	comp103044_c0_seq2|m.135352
0.461913	1.00287	116.37	12.0931	14.184	1.42136	sp|P58501|PAXB1_MOUSE	comp98884_c4_seq5|m.72968
0.46182	0.916057	143.421	12.7761	13.6862	40.4062	sp|Q8NUZ4|FLP_STAAW	comp99709_c0_seq1|m.82816
0.461337	1.03042	125.835	11.9547	13.7761	0.960368	sp|O08791|COE3_MOUSE	comp102495_c1_seq1|m.125950
0.461327	0.962858	114.685	12.84	14.7496	1.37105	sp|P58501|PAXB1_MOUSE	comp98884_c4_seq10|m.72988
0.461131	0.932033	177.724	11.9629	12.0571	1.09886	sp|F8WLE0|KIF28_RAT	comp103451_c0_seq3|m.142485
0.46113	1.03178	105.973	12.1311	14.5601	0.597485	sp|Q14028|CNGB1_HUMAN	comp103733_c3_seq19|m.148164
0.460926	0.947777	98.7188	12.2929	14.9219	14.7733	sp|Q14CN2|CLCA4_HUMAN	comp98673_c1_seq1|m.70581
0.460892	0.926939	144.919	12.91	13.713	1.88918	sp|Q4U4S6|XIRP2_MOUSE	comp104341_c0_seq42|m.159234
0.460819	0.921891	115.519	12.5148	14.4989	1.10084	sp|P53670|LIMK2_RAT	comp100899_c1_seq2|m.100760
0.460723	0.981271	-52.3234	12.2162	7.77553	4.01455	sp|C3YWU0|FUCO_BRAFL	comp95193_c0_seq2|m.40599
0.460405	0.969619	16.8829	11.3201	16.7892	0.614004	sp|D2HBJ8|UBP44_AILME	comp104728_c0_seq19|m.167495
0.460395	0.922206	119.01	13.1917	14.8307	1.31038	sp|Q8BLQ7|CTR4_MOUSE	comp106462_c0_seq5|m.206806
0.460043	0.962711	-169.932	12.5336	11.9163	0.991472	sp|G3UYX5|RGS22_MOUSE	comp107628_c0_seq9|m.236422
0.45984	0.960577	125.739	12.4165	14.0797	9.66242	sp|Q8TE73|DYH5_HUMAN	comp109043_c0_seq1|m.276458
0.459832	0.971069	109.72	11.7117	14.1423	2.31292	sp|Q02440|MYO5A_CHICK	comp107242_c3_seq7|m.225741
0.459656	0.92757	165.797	12.911	12.9649	1.56788	sp|Q5SRX1|TM1L2_MOUSE	comp100707_c1_seq14|m.97727
0.459381	0.91267	80.8235	11.6302	15.0191	3.81023	sp|A8Y1P7|BRE4_CAEBR	comp101163_c1_seq3|m.104832
0.459204	0.927912	108.937	12.469	14.6959	15.3465	sp|Q9UGM3|DMBT1_HUMAN	comp107581_c1_seq1|m.235130
0.459166	0.915417	77.1413	12.0513	15.4689	7.81889	sp|Q8VE97|SRSF4_MOUSE	comp90627_c1_seq5|m.24463
0.459166	0.904351	12.2995	11.5452	17.1508	9.31593	sp|Q1JQ66|S35E3_DANRE	comp86166_c0_seq1|m.18313
0.459069	0.946479	118.808	10.8968	13.3006	2.61883	sp|A5PLK2|LHPP_DANRE	comp105574_c0_seq2|m.185205
0.458874	1.01153	-33.5108	12.4229	7.15639	0.674216	sp|Q96MB7|HARB1_HUMAN	comp103718_c0_seq8|m.147758
0.458654	0.967407	100.253	12.3853	14.9362	2.31435	sp|A2VE56|P20L1_BOVIN	comp103568_c0_seq1|m.144480
0.458567	0.949163	145.421	11.8075	13.0379	2.46609	sp|Q8TE73|DYH5_HUMAN	comp104560_c4_seq6|m.163996
0.458534	1.09589	-86.2059	12.945	9.09981	0.497133	sp|Q1JPD8|S43A3_BOVIN	comp103205_c0_seq4|m.137880
0.4581	0.994798	74.4458	10.5812	14.393	3.98662	sp|Q5PRD4|KC1G1_DANRE	comp98723_c2_seq2|m.71033
0.458043	0.967	112.649	12.3832	14.5083	3.21169	sp|P51869|CP4F4_RAT	comp103759_c2_seq3|m.148747
0.457934	0.978625	161.706	12.2464	12.7455	7.95672	sp|P54864|JUN_SERCA	comp105234_c3_seq39|m.177764
0.457803	0.983139	123.472	11.7207	13.7008	4.23574	sp|P56558|OGT1_RAT	comp106799_c2_seq6|m.214326
0.457514	0.977034	112.643	12.6998	14.7261	1.05837	sp|P97363|SPTC2_MOUSE	comp104785_c2_seq7|m.168619
0.457426	1.02749	53.8622	10.8952	15.2651	3.26944	sp|Q5ZLG9|WDR59_CHICK	comp98302_c0_seq26|m.66166
0.457393	0.954098	-157.157	10.5935	10.6245	2.86387	sp|P80147|GABT_PIG	comp97688_c0_seq13|m.59296
0.45738	0.90591	149.238	12.4938	13.3145	6.26442	sp|Q69ZL1|FGD6_MOUSE	comp102004_c3_seq2|m.118208
0.457256	0.95357	129.575	11.7886	13.5456	3.03655	sp|Q9QX47|SON_MOUSE	comp107174_c3_seq1|m.223687
0.456403	1.01362	-165.144	12.6904	11.8215	1.58574	sp|P81018|LADD_ONCMY	comp104132_c1_seq1|m.155609
0.456165	0.986631	106.39	11.0057	13.7532	2.28859	sp|Q25410|MIPR_LYMST	comp97838_c1_seq6|m.60874
0.455839	1.04519	169.988	12.6163	12.659	1.61853	sp|Q9NZS9|BFAR_HUMAN	comp108941_c0_seq7|m.273633
0.455743	0.911226	78.0371	11.1022	14.6956	1.8775	sp|O95453|PARN_HUMAN	comp108941_c0_seq1|m.273598
0.455663	0.921847	-2.63228	11.2065	6.08194	3.39775	sp|Q497Q6|F228B_MOUSE	comp106232_c3_seq1|m.201576
0.45556	0.912305	76.1549	10.6337	14.3843	12.6545	sp|Q5XJK1|SCOCB_DANRE	comp103686_c0_seq2|m.147160
0.455501	0.973582	-173.197	12.5888	12.0565	1.58318	sp|Q9HCD6|TANC2_HUMAN	comp106268_c0_seq10|m.202275
0.455424	1.0789	122.101	12.2087	14.0679	1.58687	sp|Q9NZS9|BFAR_HUMAN	comp108941_c0_seq8|m.273643
0.455341	0.945585	95.5094	10.8647	13.9823	2.61842	sp|Q0V9U8|PHIPL_XENTR	comp108403_c0_seq4|m.258601
0.455282	0.964131	121.021	13.2893	14.8218	0.690108	sp|Q2NKQ1|SGSM1_HUMAN	comp101597_c7_seq8|m.111367
0.455268	0.90795	-108.339	11.8296	9.56001	18.3389	sp|Q6DDL7|UN93A_XENLA	comp93015_c0_seq1|m.30796
0.454977	0.956894	97.5425	12.6385	15.2141	6.10101	sp|Q9BRN9|TM2D3_HUMAN	comp108210_c1_seq2|m.252839
0.454711	1.09349	126.483	12.6373	14.1973	3.25392	sp|Q6NSJ0|K1161_HUMAN	comp104152_c0_seq6|m.155943
0.454634	0.906223	-122.849	13.234	10.5161	2.03079	sp|A1L1C7|PAN3_XENTR	comp97863_c3_seq1|m.61218
0.454196	0.954781	-169.58	11.0444	11.2025	0.687401	sp|Q1XA76|ASIC1_CHICK	comp104914_c0_seq14|m.171288
0.453959	1.00724	111.957	11.1448	13.6788	1.26227	sp|Q14161|GIT2_HUMAN	comp107226_c2_seq6|m.225037
0.453666	0.959228	69.1329	12.4943	16.095	1.48478	sp|D4ACP5|RECQ5_RAT	comp108450_c0_seq2|m.259863
0.453559	0.961895	-105.907	10.8909	9.20396	2.71727	sp|Q6NU60|LMD1B_XENLA	comp101129_c0_seq4|m.104523
0.453445	1.04733	-124.523	12.5291	10.3338	1.74663	sp|Q9ULI1|NWD2_HUMAN	comp106633_c0_seq3|m.210387
0.453344	1.0864	-156.531	11.2058	10.8724	2.47568	sp|Q9VEU1|CAD89_DROME	comp101171_c4_seq2|m.104941
0.453208	0.96457	-59.2882	13.3769	8.20303	0.915565	sp|Q5NC05|TTF2_MOUSE	comp108649_c0_seq25|m.265983
0.453023	0.91067	73.5729	11.492	15.1434	4.94364	sp|A7E3X2|KC1G1_BOVIN	comp98723_c2_seq3|m.71042
0.452919	1.01331	-149.216	13.0032	11.3897	0.957838	sp|O75970|MPDZ_HUMAN	comp108458_c0_seq9|m.260084
0.452906	1.05691	130.801	11.9153	13.586	1.01522	sp|Q8TEU7|RPGF6_HUMAN	comp105360_c0_seq35|m.180696
0.452801	0.960087	128.659	12.5553	14.0682	1.96032	sp|Q6P3W7|SCYL2_HUMAN	comp104206_c4_seq18|m.156704
0.452627	1.02459	-12.9233	11.1473	6.40017	0.926371	sp|Q9DAN6|GTSF1_MOUSE	comp106688_c2_seq12|m.212046
0.45239	0.933533	-70.3882	12.6469	8.47276	3.04915	sp|Q6NSJ0|K1161_HUMAN	comp104919_c0_seq2|m.171374
0.451967	0.935641	122.688	11.6032	13.6488	1.53161	sp|Q9Z0R4|ITSN1_MOUSE	comp106119_c1_seq10|m.198638
0.451902	0.925224	-0.677349	12.0204	6.02262	2.50263	sp|Q91YE6|IPO9_MOUSE	comp99595_c0_seq1|m.81417
0.451643	1.00164	128.872	13.0066	14.3505	0.773404	sp|Q99PF4|CAD23_MOUSE	comp108935_c0_seq22|m.273423
0.45152	0.973718	-169.417	10.9954	11.1745	11.4696	sp|Q14517|FAT1_HUMAN	comp96402_c0_seq2|m.48117
0.451483	0.925793	139.987	11.88	13.2604	1.80224	sp|P31649|S6A13_MOUSE	comp107022_c0_seq2|m.219919
0.45128	0.974026	120.699	12.8706	14.5554	4.00652	sp|Q60614|AA2BR_MOUSE	comp99192_c0_seq1|m.76473
0.451074	0.963985	93.2904	10.7468	13.9619	1.47294	sp|P54098|DPOG1_HUMAN	comp104693_c0_seq3|m.166630
0.450598	0.929157	-44.292	13.081	7.6094	21.7657	sp|Q09788|ASL1_SCHPO	comp102055_c0_seq1|m.118976
0.450521	0.921975	106.132	11.9297	14.4127	0.687511	sp|Q9TU34|ITPR1_BOVIN	comp107548_c2_seq11|m.234440
0.450492	0.917259	118.213	11.027	13.4061	3.59747	sp|Q9JJC8|NIPA2_MOUSE	comp95759_c0_seq10|m.43755
0.449639	1.09382	127.924	12.8047	14.2546	1.00413	sp|Q9QY33|TSN3_MOUSE	comp90288_c0_seq14|m.23678
0.449558	0.917872	-1.81344	10.9317	6.05507	13.5675	sp|Q969H0|FBXW7_HUMAN	comp107213_c0_seq1|m.224797
0.449503	0.969358	-176.004	12.7351	12.2262	6.92575	sp|O13154|PACN2_CHICK	comp105307_c0_seq3|m.179609
0.449258	1.06662	31.7512	12.328	17.2407	2.08313	sp|P02284|H2B_PATGR	comp96112_c0_seq2|m.46081
0.449189	0.938027	-105.851	11.9506	9.51383	1.43928	sp|E7FAM5|LIN41_DANRE	comp106398_c0_seq2|m.205172
0.448805	0.935796	-93.9053	13.4728	9.51436	1.22671	sp|Q9UBN7|HDAC6_HUMAN	comp97984_c0_seq1|m.62728
0.448664	1.05245	72.7982	11.54	15.2064	1.74311	sp|Q9NX04|CA109_HUMAN	comp104646_c1_seq9|m.165724
0.448573	0.910743	5.94441	11.1074	16.924	4.77705	sp|Q9D9N8|PADC1_MOUSE	comp106674_c1_seq8|m.211780
0.448348	0.978955	116.907	12.1925	14.2331	4.06015	sp|A0R5N0|EGTB_MYCS2	comp100140_c0_seq4|m.88842
0.448338	0.90659	153.449	13.2289	13.5901	16.1591	sp|Q9JHU4|DYHC1_MOUSE	comp98039_c2_seq2|m.63299
0.448215	0.973814	58.346	11.3684	15.5259	5.76724	sp|P22105|TENX_HUMAN	comp99588_c0_seq3|m.81352
0.448187	1.0434	68.3334	12.4663	16.1	4.28935	sp|P16064|ICI1_PHAAN	comp105376_c0_seq5|m.181771
0.448108	0.930533	137.043	12.7803	13.9152	3.41612	sp|Q99081|HTF4_HUMAN	comp94151_c3_seq3|m.35308
0.448091	1.09163	15.8111	11.7658	17.249	0.358938	sp|Q8BJI4|PO6F2_MOUSE	comp104241_c2_seq9|m.157563
0.448051	0.94393	174.07	10.7332	11.5434	1.2759	sp|Q921W4|QORL1_MOUSE	comp106119_c1_seq44|m.198821
0.447919	1.03823	116.712	11.1377	13.5269	1.39085	sp|Q96D71|REPS1_HUMAN	comp106509_c3_seq7|m.207970
0.447581	0.966681	120.718	12.8016	14.5089	29.5283	sp|Q5ND28|SREC_MOUSE	comp101075_c0_seq1|m.103787
0.447499	0.925745	76.7355	11.6075	15.1333	2.50473	sp|Q92833|JARD2_HUMAN	comp101520_c0_seq2|m.110072
0.447474	1.0166	-18.2966	10.5247	6.53491	8.11925	sp|O60921|HUS1_HUMAN	comp104089_c0_seq1|m.154964
0.447363	0.971744	108.487	11.9591	14.3552	0.916933	sp|Q61493|DPOLZ_MOUSE	comp108203_c0_seq3|m.252541
0.44705	0.915464	149.094	12.957	13.5909	3.7605	sp|A4D0V7|CPED1_HUMAN	comp104743_c0_seq24|m.167794
0.446715	0.96562	130.291	12.1941	13.7808	1.30301	sp|Q80T79|CSMD3_MOUSE	comp102367_c2_seq18|m.124217
0.446512	1.0437	-8.6806	12.7048	6.30635	1.87515	sp|Q54HH2|SRR_DICDI	comp95721_c1_seq4|m.43553
0.44635	0.979161	-13.2729	10.7842	6.3976	28.3069	sp|Q6PFJ9|ARI1_DANRE	comp86560_c0_seq1|m.18658
0.446335	0.932318	-20.9936	11.4497	6.6677	3.99195	sp|Q7M3K2|PELET_DROME	comp105307_c0_seq1|m.179583
0.446155	0.931653	-23.4048	12.2269	6.79491	109.039	sp|D4DIW9|SUB1_TRIVH	comp94774_c0_seq2|m.38262
0.446038	1.03788	-87.1299	10.9438	8.6487	8.36767	sp|Q2NKU0|CENPX_BOVIN	comp100515_c1_seq2|m.95006
0.445942	0.925669	-179.994	12.5452	12.2724	3.04239	sp|Q9VUL9|FUCTA_DROME	comp105583_c1_seq7|m.185374
0.44509	0.965605	108.932	13.178	15.1905	2.9969	sp|Q5ZKA5|MTDC_CHICK	comp102108_c3_seq1|m.119800
0.444982	0.981851	167.502	13.0321	12.9685	0.744372	sp|P29995|ITPR2_RAT	comp107548_c2_seq17|m.234476
0.444711	1.02861	62.7292	12.0954	15.9878	0.444799	sp|O01670|OAR2_LYMST	comp102182_c0_seq7|m.120985
0.444598	0.95157	121.183	12.246	14.1238	2.1643	sp|Q9W735|PRM1A_DANRE	comp106161_c1_seq6|m.200159
0.444442	0.902624	139.666	12.3146	13.537	4.97962	sp|Q8NBP0|TTC13_HUMAN	comp107728_c0_seq2|m.238945
0.444201	0.949569	179.525	13.3602	12.6977	5.11434	sp|Q5SP90|PP4R3_DANRE	comp98606_c0_seq2|m.69837
0.444115	0.979887	155.989	12.827	13.269	3.92755	sp|Q90XW5|IRX5_XENLA	comp104412_c2_seq2|m.160693
0.444058	1.04641	144.078	12.5342	13.5178	0.588294	sp|P04323|POL3_DROME	comp106469_c0_seq20|m.206942
0.443975	0.957144	93.8287	12.3325	15.1182	5.95184	sp|Q5ZJ87|BMT2_CHICK	comp101528_c6_seq3|m.110212
0.443761	0.929749	4.44836	11.1144	16.9771	8.2308	sp|P53355|DAPK1_HUMAN	comp102502_c1_seq1|m.126046
0.443402	0.90056	136.897	13.1528	14.1512	3.48579	sp|Q8ITC7|CAPAR_DROME	comp106299_c2_seq1|m.202853
0.443374	1.04776	-128.731	11.8678	10.2438	0.478052	sp|Q9GRC0|MOS_PATPE	comp43772_c0_seq1|m.5291
0.443265	1.03979	3.83531	11.4245	17.3028	1.45573	sp|Q8K298|ANLN_MOUSE	comp103541_c1_seq7|m.143910
0.44319	0.902293	158.343	12.2359	12.854	0.884941	sp|Q96T23|RSF1_HUMAN	comp107456_c1_seq1|m.232197
0.443186	1.0683	-57.4271	13.4746	8.14946	1.17134	sp|Q805E5|CHSTE_DANRE	comp98616_c0_seq4|m.69924
0.443122	0.947509	57.0739	12.1193	16.1979	2.93838	sp|Q7ZXX2|KIF19_XENLA	comp103811_c2_seq4|m.149978
0.443101	0.945734	-171.415	11.2413	11.3526	3.6365	sp|Q9P2R3|ANFY1_HUMAN	comp103902_c1_seq4|m.151632
0.442561	0.934006	125.579	11.8329	13.7052	20.1423	sp|Q08DY9|CASP3_BOVIN	comp99109_c2_seq2|m.75672
0.442316	0.900927	79.2836	11.1766	14.7151	2.20154	sp|A2AX52|CO6A4_MOUSE	comp107354_c1_seq2|m.229301
0.442152	0.929072	67.3325	11.9455	15.7113	0.29724	sp|Q7TNF8|RIMB1_MOUSE	comp105716_c3_seq27|m.188717
0.442126	0.984053	72.3466	12.0381	15.6189	0.925135	sp|Q4G056|TYDP1_RAT	comp101212_c0_seq31|m.105560
0.442058	0.948352	78.2331	10.9565	14.5755	2.20817	sp|Q6AYJ3|SPA6L_RAT	comp106458_c0_seq15|m.206677
0.442054	1.0274	114.33	13.0134	14.8805	1.71953	sp|A2VE56|P20L1_BOVIN	comp103568_c0_seq13|m.144569
0.442023	0.940858	149.803	11.889	12.9418	0.86606	sp|O57685|PAX2A_XENLA	comp97685_c0_seq19|m.59177
0.441942	0.903831	149.528	12.5468	13.3354	1.18501	sp|A2RSQ0|DEN5B_MOUSE	comp107258_c3_seq17|m.226267
0.441454	0.941476	9.98302	12.2106	17.872	1.37708	sp|Q8WV35|LRC29_HUMAN	comp100651_c1_seq1|m.96765
0.441441	1.07276	31.5122	11.6583	16.6378	4.91739	sp|Q5PQ30|LYSM1_XENLA	comp104211_c0_seq3|m.156797
0.441299	1.02273	-145.508	12.0685	10.878	0.275898	sp|Q8IRI6|GTR1_DROME	comp105234_c3_seq42|m.177776
0.441275	0.925665	-92.2044	11.7545	9.01061	4.74356	sp|O08641|SH3Y1_MOUSE	comp102154_c3_seq2|m.120584
0.441087	0.903326	105.47	11.5602	14.1734	3.40173	sp|P22758|TGM1_RABIT	comp98847_c0_seq2|m.72595
0.440841	0.905745	116.663	12.3207	14.328	4.17047	sp|A6QP16|ZRAN1_BOVIN	comp97247_c2_seq1|m.55197
0.440641	1.02056	66.2703	11.0714	15.0334	0.804152	sp|Q6PD21|SHB_MOUSE	comp106657_c0_seq13|m.211377
0.440188	0.928815	151.224	11.5608	12.7045	4.43776	sp|Q9VBP3|TNKS_DROME	comp108802_c0_seq6|m.270150
0.440092	0.978939	75.9671	10.6541	14.4059	1.396	sp|Q6P2X9|MOT12_XENTR	comp96033_c1_seq4|m.45404
0.440065	0.923454	-179.791	12.5066	12.246	1.34896	sp|Q09221|CPNA2_CAEEL	comp106373_c1_seq28|m.204307
0.439983	0.949389	-127.815	12.3799	10.3954	3.70011	sp|Q94KD8|BXL2_ARATH	comp103988_c1_seq1|m.152733
0.439512	0.948618	-154.488	13.3903	11.7462	1.30326	sp|F8WLE0|KIF28_RAT	comp103451_c0_seq4|m.142496
0.439429	0.902438	142.615	12.9829	13.8397	8.09442	sp|Q3ULZ2|FHDC1_MOUSE	comp102741_c0_seq4|m.130100
0.439334	0.960305	119.199	12.5514	14.3955	0.863711	sp|Q6DFV3|RHG21_MOUSE	comp107446_c3_seq2|m.231674
0.439182	1.06335	121.926	12.3752	14.1839	0.981616	sp|Q8QFV1|ISM_XENLA	comp94046_c0_seq1|m.34825
0.439174	0.960914	177.85	13.2801	12.7194	4.18604	sp|Q68Y56|TLR4_PIG	comp91082_c0_seq1|m.25315
0.439117	0.940847	172.983	11.9837	12.2254	0.656332	sp|Q23027|INX5_CAEEL	comp100847_c0_seq2|m.99909
0.439099	0.95129	108.714	12.4068	14.6602	4.73448	sp|Q86WC6|PPR27_HUMAN	comp105120_c2_seq3|m.174937
0.439058	0.94126	157.771	12.5584	13.0547	9.1301	sp|P00591|LIPP_PIG	comp103075_c1_seq9|m.135972
0.438853	0.922193	168.226	13.2127	13.0385	1.78013	sp|Q1LWL6|GSE1_DANRE	comp106156_c0_seq13|m.199984
0.438624	0.990997	95.722	11.2164	14.234	2.09514	sp|Q8C4N4|LAAT1_MOUSE	comp103937_c2_seq1|m.151945
0.438404	1.04811	-83.3783	12.1606	8.81648	4.89019	sp|Q9D187|MIP18_MOUSE	comp104560_c0_seq4|m.163935
0.438259	0.929732	48.0374	11.7216	16.1575	1.68789	sp|Q91348|F26L_CHICK	comp101117_c2_seq22|m.104357
0.438126	0.92704	109.028	10.6635	13.434	12.7667	sp|Q45FX5|VAV_CAEEL	comp97218_c1_seq6|m.54891
0.437995	0.911685	142.516	12.6706	13.6546	45.4069	sp|Q460N3|PAR15_HUMAN	comp108650_c0_seq3|m.266023
0.437879	0.907137	134.835	10.5266	12.5839	5.32611	sp|O95264|5HT3B_HUMAN	comp106312_c1_seq3|m.203081
0.437806	1.06849	117.682	13.1374	14.8429	0.852396	sp|P58196|PLS4_MOUSE	comp105364_c2_seq14|m.180877
0.437485	1.00456	-175.544	12.8032	12.2431	5.89781	sp|O35551|RABE1_MOUSE	comp106102_c1_seq1|m.198305
0.43739	1.01814	82.5168	11.4461	14.8225	0.511395	sp|Q96P44|COLA1_HUMAN	comp99907_c0_seq36|m.85107
0.437074	0.940536	-167.212	12.8936	11.9888	4.22577	sp|Q5SQS7|SH24B_HUMAN	comp101073_c1_seq10|m.103763
0.436686	1.09447	136.967	12.3746	13.6665	0.992222	sp|Q9Z1N9|UN13B_MOUSE	comp107231_c0_seq3|m.225182
0.436658	0.96569	170.221	12.9226	12.8123	0.818163	sp|Q6DFV3|RHG21_MOUSE	comp107446_c3_seq9|m.231733
0.436425	1.04056	-40.8621	10.6639	7.21042	1.17623	sp|Q5UQ35|YR811_MIMIV	comp101423_c0_seq3|m.108606
0.436357	0.924645	109.623	12.0508	14.3812	2.60893	sp|Q5ZKZ9|LMF2_CHICK	comp98645_c1_seq7|m.70254
0.436354	0.96406	126.225	12.5502	14.1498	2.6901	sp|Q5XKL5|BTBD8_HUMAN	comp101523_c0_seq1|m.110119
0.436273	0.997526	142.501	11.4607	12.9241	3.52832	sp|B2ZGJ1|CLAT_DANRE	comp102601_c2_seq3|m.127820
0.436175	0.956242	179.052	13.4906	12.7808	28.1573	sp|Q9I929|FUCL3_ANGJA	comp108926_c0_seq2|m.273046
0.436021	0.923504	-125.625	12.5101	10.3655	182.177	sp|Q6RY07|CHIA_RAT	comp96536_c1_seq1|m.49253
0.435861	0.915438	-67.842	10.8973	8.05359	1.28669	sp|Q4VA72|BRCC3_XENTR	comp104532_c6_seq10|m.163221
0.435504	0.952379	152.584	12.485	13.1933	1.66695	sp|Q9GZV3|SC5A7_HUMAN	comp101975_c1_seq22|m.117646
0.435347	0.981203	165.043	12.518	12.7791	1.09609	sp|Q8NEV4|MYO3A_HUMAN	comp99213_c0_seq5|m.76646
0.435217	0.906043	118.615	10.9083	13.3142	4.53277	sp|P36201|CRIP2_RAT	comp94663_c0_seq4|m.37625
0.435197	0.913038	91.644	10.8374	14.0786	6.32438	sp|Q8TBK6|ZCH10_HUMAN	comp103682_c0_seq1|m.147000
0.435123	0.957741	75.8688	10.5493	14.326	8.1447	sp|Q8CI70|LRC20_MOUSE	comp95467_c0_seq2|m.42248
0.43496	0.914296	111.964	11.7318	14.0831	2.54481	sp|Q9UJX0|OSGI1_HUMAN	comp94147_c2_seq3|m.35281
0.434892	0.927097	51.5536	11.2418	15.6319	0.917293	sp|Q8CHU3|EPN2_MOUSE	comp99086_c0_seq10|m.75322
0.434824	1.06156	110.293	11.6515	14.0818	0.863881	sp|Q0JRZ9|FCHO2_HUMAN	comp108335_c1_seq12|m.256453
0.434791	0.949744	151.187	12.5765	13.2948	2.78624	sp|P25942|TNR5_HUMAN	comp106942_c0_seq7|m.218058
0.434743	0.910808	-90.4681	10.802	8.71453	5.42074	sp|Q5ZK47|STRAA_CHICK	comp107292_c0_seq3|m.227389
0.434352	1.08369	-149.339	11.7706	10.8828	3.92027	sp|P02556|TBB_LYTPI	comp94368_c1_seq2|m.36374
0.434346	1.0417	100.157	13.3844	15.6607	0.511305	sp|O94812|BAIP3_HUMAN	comp101390_c0_seq10|m.107909
0.434268	1.09958	53.1836	10.5162	14.9626	1.53813	sp|Q9WV74|ASB1_MOUSE	comp105718_c0_seq1|m.189417
0.433938	0.93929	-169.883	12.9112	12.0928	0.571882	sp|Q5XHF8|VIP2_XENLA	comp105604_c0_seq162|m.186187
0.433875	0.956103	140.123	10.8462	12.6245	16.1473	sp|Q5G268|NETR_NOMLE	comp107453_c0_seq1|m.232014
0.433845	0.918196	102.322	12.5842	15.0074	4.0479	sp|Q8BI21|RNF38_MOUSE	comp105090_c0_seq1|m.174432
0.433767	0.953986	145.662	12.1617	13.2409	2.39609	sp|P63055|PCP4_RAT	comp104853_c0_seq16|m.169853
0.433678	1.06362	132.215	12.03	13.6118	0.368709	sp|Q9DG68|RLA0_RANSY	comp88133_c0_seq1|m.20337
0.433542	0.937789	-157.411	13.2766	11.8052	64.7895	sp|Q5E936|TXD12_BOVIN	comp102450_c0_seq1|m.125389
0.433421	1.02516	-44.0914	10.5267	7.28927	4.71937	sp|Q6DDI6|TBC31_XENLA	comp98504_c2_seq4|m.68646
0.433347	1.09475	168.023	12.9009	12.8796	0.647223	sp|Q99685|MGLL_HUMAN	comp106321_c2_seq15|m.203320
0.433336	0.907458	115.147	11.7686	14.0044	2.35204	sp|Q2XWK0|SVOP_XENLA	comp103168_c0_seq13|m.137311
0.433296	0.955205	120.147	11.4471	13.6267	40.2449	sp|Q5ND28|SREC_MOUSE	comp106100_c1_seq1|m.198274
0.433259	0.925946	-28.2674	10.5105	6.82529	4.31389	sp|Q9DE46|DPOLA_XENLA	comp108833_c0_seq1|m.270855
0.433226	0.927487	152.348	12.7708	13.3664	22.1124	sp|P0CT40|TF29_SCHPO	comp109028_c1_seq1|m.275887
0.433042	0.996128	118.827	11.7031	13.8402	1.41342	sp|Q6NRD0|A13CA_XENLA	comp103616_c1_seq1|m.145806
0.432649	0.938222	-68.8712	12.8395	8.45632	1.11748	sp|Q3MIT2|PUS10_HUMAN	comp102559_c0_seq2|m.126952
0.432112	0.961058	110.698	12.5966	14.7232	1.36769	sp|Q8BLY1|SMOC1_MOUSE	comp106412_c2_seq12|m.205476
0.431997	0.981701	141.816	13.0224	13.8924	1.20804	sp|Q91WD2|TRPV6_MOUSE	comp102251_c0_seq5|m.122001
0.431974	0.949434	124.873	12.0396	13.8634	5.8776	sp|Q9NUJ3|T11L1_HUMAN	comp98015_c2_seq1|m.63067
0.431953	0.913936	164.105	13.3497	13.2643	10.289	sp|Q20930|MIG17_CAEEL	comp96403_c0_seq1|m.48123
0.431908	0.955913	41.8522	11.2388	15.9322	0.542979	sp|A2A3K4|PTPC1_HUMAN	comp101182_c0_seq5|m.105134
0.431892	0.967355	179.375	10.6423	11.3396	0.898608	sp|P18331|INHBA_RAT	comp97120_c1_seq2|m.54134
0.431808	0.911323	101.057	12.1559	14.7436	3.29683	sp|Q61466|SMRD1_MOUSE	comp101250_c2_seq4|m.105936
0.43173	0.902958	161.444	10.5288	11.8071	42.4498	sp|P22907|HEM3_MOUSE	comp108632_c0_seq1|m.265443
0.431431	0.904022	129.214	12.5954	14.0745	2.08438	sp|O75962|TRIO_HUMAN	comp105474_c9_seq4|m.183379
0.431289	0.976076	107.98	12.0722	14.4513	3.07666	sp|O08688|CAN5_MOUSE	comp95034_c0_seq6|m.39606
0.431242	1.02633	-55.4032	13.2317	8.03633	1.11716	sp|Q6P1Z5|PED1A_MOUSE	comp107647_c0_seq6|m.236744
0.43112	0.981543	121.29	12.9679	14.5988	1.62583	sp|O35161|CELR1_MOUSE	comp107384_c0_seq6|m.229935
0.431011	1.09904	171.417	11.4861	12.0169	1.62017	sp|O16011|MBL_DROME	comp102290_c2_seq21|m.122899
0.430887	1.06292	54.6596	11.7455	15.9622	0.465864	sp|P27448|MARK3_HUMAN	comp98430_c1_seq16|m.67439
0.430414	0.943691	141.679	10.608	12.4332	2.3	sp|P38865|CTR2_YEAST	comp105821_c1_seq4|m.191587
0.430368	1.05429	26.5642	13.1357	18.1665	2.07643	sp|Q96J01|THOC3_HUMAN	comp101569_c0_seq3|m.110900
0.430256	0.911069	-173.852	13.1018	12.3272	1.79433	sp|Q8AV57|SDK2_CHICK	comp107095_c0_seq12|m.221632
0.430236	0.959897	119.19	11.9608	14.0008	1.77163	sp|Q7TPQ9|ARRD3_MOUSE	comp95608_c0_seq1|m.42971
0.430207	0.9639	157.327	12.7594	13.1833	3.95555	sp|P40983|YOR6_CALSR	comp104497_c1_seq2|m.162237
0.430049	1.01459	111.72	12.1703	14.3934	2.76507	sp|Q4R7U0|TMC7_MACFA	comp88995_c0_seq1|m.21456
0.429838	0.917903	141.14	13.1395	13.9881	1.97891	sp|Q9W596|FUTSC_DROME	comp101587_c0_seq2|m.111222
0.429751	0.969618	137.616	12.2563	13.5711	0.94231	sp|Q99PF4|CAD23_MOUSE	comp108935_c0_seq3|m.273355
0.429623	0.987582	156.985	12.9173	13.2844	5.96375	sp|Q9XYM0|CRK_DROME	comp104216_c0_seq5|m.156973
0.429592	0.983334	172.942	12.9037	12.7048	1.12989	sp|Q13017|RHG05_HUMAN	comp105874_c2_seq22|m.193115
0.429359	0.965822	172.807	12.4332	12.465	1.73228	sp|Q147U1|ZN846_HUMAN	comp100855_c0_seq5|m.100063
0.429091	0.92704	-32.0533	10.767	6.95866	4.97851	sp|A2A870|FBF1_MOUSE	comp107580_c0_seq1|m.235112
0.429078	1.01228	79.9712	11.2003	14.7122	0.614222	sp|Q19417|YSNK_CAEEL	comp107742_c0_seq13|m.239273
0.42897	1.03824	101.633	13.2685	15.5226	0.508122	sp|Q9HCK4|ROBO2_HUMAN	comp106027_c1_seq18|m.196367
0.428655	1.03309	-147.236	12.1379	10.9643	8.31521	sp|P42577|FRIS_LYMST	comp98971_c1_seq14|m.73988
0.428468	0.906865	142.755	12.1462	13.3297	44.9524	sp|Q9W2N0|CAPZA_DROME	comp105753_c3_seq1|m.190041
0.428407	1.02625	-124.893	12.7536	10.4246	1.55912	sp|Q7ZV46|METRL_DANRE	comp108042_c0_seq2|m.247699
0.428188	1.03334	161.124	13.2544	13.3221	1.28062	sp|A7RJI7|CCZ1_NEMVE	comp107094_c1_seq7|m.221498
0.428128	0.911738	134.466	12.0344	13.5394	2.67207	sp|A4Z944|ZBED5_CANFA	comp101846_c1_seq3|m.115594
0.427732	0.906819	149.713	12.645	13.3863	7.61627	sp|Q8R151|ZNFX1_MOUSE	comp108929_c1_seq1|m.273190
0.427607	1.01821	138.989	13.0769	14.0281	2.60717	sp|Q9BVL4|SELO_HUMAN	comp108585_c0_seq1|m.264501
0.427484	0.996918	-1.25021	10.677	6.03708	2.08291	sp|Q5ND56|FA57A_MOUSE	comp99695_c0_seq2|m.82568
0.427261	1.0481	67.0476	12.1801	15.9116	0.524791	sp|A8WQK3|ACH1_CAEBR	comp106123_c2_seq12|m.199302
0.427245	0.977906	-60.853	10.7796	7.82215	1.99991	sp|Q32PN7|DZI1L_DANRE	comp103190_c0_seq3|m.137717
0.427172	0.902905	137.968	11.118	12.8571	5.30192	sp|Q8BXB6|SO2B1_MOUSE	comp105339_c0_seq5|m.180148
0.426992	1.06256	20.508	10.8728	16.2534	0.448149	sp|Q8IBP1|YPF16_PLAF7	comp107101_c0_seq6|m.221744
0.426949	1.02502	156.292	13.0389	13.3781	0.260485	sp|Q9DC11|PXDC2_MOUSE	comp106865_c3_seq10|m.215679
0.426649	0.922879	134.956	12.3172	13.6997	2.58302	sp|P20735|GGT1_PIG	comp98804_c1_seq3|m.72101
0.426614	0.978526	-160.761	13.0366	11.8216	0.892016	sp|P47713|PA24A_MOUSE	comp108306_c2_seq2|m.255761
0.426195	1.05652	-77.1056	12.5078	8.67895	3.67739	sp|Q94KD8|BXL2_ARATH	comp107477_c2_seq1|m.232554
0.425943	0.970395	109.847	11.9353	14.2935	1.88209	sp|Q80X08|FAM21_RAT	comp107088_c1_seq3|m.221414
0.425752	0.94892	177.239	12.3004	12.2445	7.28226	sp|O75191|XYLB_HUMAN	comp105073_c0_seq2|m.174247
0.42566	0.977238	107.305	12.0057	14.4272	3.21412	sp|Q9QYN5|BCL10_RAT	comp106767_c0_seq2|m.213713
0.425636	1.09518	76.0373	11.5591	15.1177	3.73579	sp|P0C6U3|R1A_CVHN1	comp102673_c2_seq1|m.128832
0.425553	1.05443	81.2225	11.512	14.9147	0.608431	sp|Q53G59|KLH12_HUMAN	comp99584_c0_seq14|m.81157
0.425473	0.951575	136.8	12.7895	13.9295	3.04681	sp|Q8BMI3|GGA3_MOUSE	comp104045_c3_seq4|m.154264
0.425436	0.925804	104.574	11.5731	14.2113	6.29509	sp|Q9EQH3|VPS35_MOUSE	comp94262_c1_seq2|m.35955
0.425103	0.920108	121.23	12.9418	14.5837	0.730814	sp|Q6ZWJ1|STXB4_HUMAN	comp103242_c1_seq28|m.138622
0.425078	0.940502	98.0246	11.6793	14.4992	6.93471	sp|Q9EQH3|VPS35_MOUSE	comp94262_c1_seq3|m.35958
0.424958	0.910327	137.062	11.7942	13.3038	1.12841	sp|Q9HCS5|E41LA_HUMAN	comp106194_c0_seq1|m.200817
0.424918	0.973533	80.7377	10.842	14.4104	6.73401	sp|Q9UNY4|TTF2_HUMAN	comp96573_c0_seq1|m.49507
0.424656	0.991154	123.39	12.6154	14.2915	1.19235	sp|Q6ZUT9|DEN5B_HUMAN	comp107258_c3_seq5|m.226226
0.424549	0.910253	84.7476	11.5987	14.8683	1.80465	sp|Q9DC50|OCTC_MOUSE	comp103085_c3_seq8|m.136149
0.424457	1.01342	132.642	11.5141	13.2717	9.94084	sp|Q64464|CP3AD_MOUSE	comp97671_c0_seq1|m.59011
0.424328	0.91235	142.724	13.0513	13.877	0.767433	sp|Q8WUA4|TF3C2_HUMAN	comp108983_c1_seq5|m.274754
0.4243	0.970591	21.0833	11.1786	16.5239	5.53972	sp|Q11002|CANA_DROME	comp107035_c0_seq1|m.220191
0.424204	1.04125	58.7381	11.3318	15.4829	2.15098	sp|Q68E01|INT3_HUMAN	comp101774_c1_seq2|m.114361
0.424031	0.906362	-111.09	12.8155	9.95466	0.233684	sp|P81509|SLB_CROHD	comp81961_c1_seq1|m.15433
0.423955	0.90762	28.5741	12.5388	17.5436	8.08642	sp|Q9NPE2|NGRN_HUMAN	comp107081_c0_seq4|m.221292
0.423729	0.97208	163.932	12.8185	12.9814	0.984727	sp|O88281|MEGF6_RAT	comp105375_c2_seq18|m.181412
0.423357	0.941151	132.097	11.8122	13.4779	2.55049	sp|Q6DDL7|UN93A_XENLA	comp104528_c0_seq3|m.163052
0.423307	0.961621	0.503073	10.9706	16.9552	5.00113	sp|Q921B4|NRIF2_MOUSE	comp102585_c0_seq2|m.127643
0.423243	0.914349	-96.5622	11.0325	8.95923	2.20934	sp|O75899|GABR2_HUMAN	comp96774_c0_seq1|m.51105
0.423243	0.926112	139.732	13.3544	14.171	6.18976	sp|P40692|MLH1_HUMAN	comp99209_c0_seq1|m.76618
0.423223	1.01646	-151.349	12.7724	11.3697	0.97698	sp|Q9VZW5|FMAR_DROME	comp102893_c1_seq5|m.132661
0.423171	0.988752	-12.2728	10.8229	6.36896	3.63518	sp|Q7M3K2|PELET_DROME	comp105307_c0_seq2|m.179594
0.423121	0.927466	143.734	13.2904	13.9841	6.29242	sp|Q91V57|CHIN_MOUSE	comp102367_c1_seq3|m.124176
0.422917	0.964324	106.698	12.8499	15.0414	1.10052	sp|P22374|DPOM_ASCIM	comp108247_c0_seq7|m.254006
0.42286	0.941193	-162.869	12.2481	11.5412	6.38723	sp|J3S9D9|RCN2V_CROAD	comp106018_c4_seq6|m.196064
0.422843	0.992177	-120.397	12.2575	10.0993	8.41282	sp|O54750|CP2J6_MOUSE	comp106320_c3_seq1|m.203248
0.422703	0.91113	-0.880822	10.767	6.02634	3.81617	sp|Q5F3U9|PDS5B_CHICK	comp108322_c0_seq1|m.256121
0.422593	0.912692	166.71	12.9324	12.9436	1.30784	sp|Q62417|SRBS1_MOUSE	comp106099_c6_seq29|m.198145
0.422524	0.952222	114.154	10.7809	13.3623	2.39016	sp|Q8WZA2|RPGF4_HUMAN	comp101845_c0_seq8|m.115572
0.421835	1.08305	134.557	11.2832	13.0659	1.39666	sp|Q5DU05|CE164_MOUSE	comp108832_c1_seq6|m.270847
0.421539	0.959954	68.3447	10.623	14.6063	1.42783	sp|Q9CXF4|TBC15_MOUSE	comp106769_c1_seq12|m.213783
0.421528	1.01532	112.73	12.9663	14.9061	2.04987	sp|Q9VE01|C12A5_DROME	comp103192_c1_seq6|m.137760
0.421088	0.900014	100.26	10.8275	13.8121	10.3002	sp|O13356|CHS1_CRYNH	comp105775_c0_seq2|m.190523
0.421062	0.936782	79.6925	10.8222	14.4265	2.55669	sp|P51658|DHB2_MOUSE	comp106094_c0_seq1|m.197812
0.421042	1.04539	-131.757	12.6321	10.6232	2.69468	sp|P25980|UBF1B_XENLA	comp107618_c0_seq24|m.236178
0.420672	1.04206	72.5882	11.0421	14.8156	5.05976	sp|Q80SY5|PR38B_MOUSE	comp99827_c0_seq2|m.84121
0.420432	0.91559	175.215	12.9901	12.6677	7.09583	sp|Q99PL5|RRBP1_MOUSE	comp100922_c0_seq2|m.101047
0.420388	0.938411	136.181	12.791	13.9524	2.45047	sp|Q98SW2|HIF1A_ONCMY	comp99369_c0_seq6|m.78351
0.420161	1.07852	-173.482	13.1579	12.3407	0.59714	sp|A4IF30|S35F4_HUMAN	comp96786_c2_seq6|m.51206
0.420152	0.980175	100.001	11.332	14.1842	1.11197	sp|Q9ULI1|NWD2_HUMAN	comp104790_c1_seq5|m.168695
0.420107	0.914679	-122.847	11.4284	9.89983	1.55875	sp|Q7ZU13|SPNS1_DANRE	comp90473_c0_seq2|m.24188
0.42009	0.934454	93.3487	12.8194	15.4953	0.808438	sp|Q96T23|RSF1_HUMAN	comp107456_c1_seq1|m.232196
0.419974	0.944434	131.082	12.9434	14.2305	1.20772	sp|Q13017|RHG05_HUMAN	comp105874_c2_seq1|m.193009
0.419942	0.999747	-167.931	13.4318	12.2656	1.69252	sp|P97767|EYA1_MOUSE	comp100381_c0_seq18|m.93056
0.419914	0.944579	-39.1462	10.7224	7.16595	4.43933	sp|Q5SV80|MYO19_MOUSE	comp99849_c0_seq1|m.84258
0.419746	0.929877	173.402	11.3375	11.8766	1.5883	sp|Q9VLC0|VPS54_DROME	comp104460_c0_seq1|m.161476
0.419468	0.99198	-38.5334	12.686	7.35788	0.893332	sp|Q16WU7|WSCD_AEDAE	comp100903_c1_seq3|m.100825
0.419276	0.986373	121.931	12.1575	14.0398	4.07999	sp|B2GV05|RBM5_RAT	comp99418_c0_seq3|m.79088
0.41919	0.980527	117.071	11.8301	13.983	0.238367	sp|P48029|SC6A8_HUMAN	comp103202_c0_seq6|m.137859
0.419112	1.00319	41.0452	11.7958	16.4509	0.788189	sp|Q504Y2|PKDCC_HUMAN	comp97122_c0_seq1|m.54148
0.41886	0.964347	116.507	12.8546	14.6945	1.41277	sp|Q04281|HOX71_XENLA	comp104530_c4_seq1|m.163126
0.418731	0.987942	39.5603	11.48	16.2185	2.14199	sp|O15943|CADN_DROME	comp106092_c0_seq2|m.197793
0.418684	0.974426	-6.14627	10.8435	6.18513	15.7069	sp|Q7RTX9|MOT14_HUMAN	comp96385_c0_seq1|m.48050
0.418644	0.941481	-146.206	12.8383	11.214	5.58149	sp|Q4R5L5|ANXA7_MACFA	comp101709_c3_seq1|m.113154
0.418596	0.975289	98.2931	12.9282	15.3983	2.01286	sp|O57321|EAA1_AMBTI	comp105332_c0_seq2|m.180047
0.418552	0.900762	128.73	12.2192	13.8498	3.92875	sp|O43345|ZN208_HUMAN	comp101106_c0_seq4|m.104123
0.418321	0.9164	78.2431	11.8173	15.2489	2.66746	sp|Q12816|TROP_HUMAN	comp108253_c0_seq3|m.254149
0.41805	0.928572	131.233	12.7433	14.0979	1.68271	sp|Q9TSP2|TLR4_PAPAN	comp107636_c1_seq8|m.236594
0.417973	0.902592	76.5324	13.0228	16.2543	1.52433	sp|Q6PBN5|AUP1_DANRE	comp107836_c3_seq24|m.241624
0.4179	1.01919	116.264	11.8428	14.0181	0.71857	sp|Q6NXJ0|WWC2_MOUSE	comp107331_c0_seq13|m.228676
0.417686	1.0577	-90.9628	12.9773	9.27903	0.833331	sp|P10172|ASPQ_ACIGL	comp96468_c0_seq1|m.48522
0.417636	1.02453	-90.7838	11.8758	8.9948	3.28016	sp|O43451|MGA_HUMAN	comp101063_c4_seq2|m.103666
0.417577	1.07072	113.238	10.9605	13.5129	1.16398	sp|Q9NZ56|FMN2_HUMAN	comp108001_c0_seq6|m.246601
0.417363	1.02317	-26.7969	10.609	6.78969	11.8746	sp|Q9HAQ2|KIF9_HUMAN	comp98670_c0_seq1|m.70497
0.417119	0.926337	116.178	11.4095	13.7275	7.48727	sp|P80204|TGFR1_RAT	comp102491_c2_seq2|m.125931
0.41703	0.906121	139.074	12.8922	13.9117	1.38192	sp|Q8TE73|DYH5_HUMAN	comp101931_c1_seq4|m.116884
0.416938	1.00482	-19.8565	10.6074	6.58507	2.32317	sp|Q6ZNA1|ZN836_HUMAN	comp99942_c0_seq1|m.85551
0.416877	1.07746	87.3092	12.0583	15.1339	1.20481	sp|Q9C0B9|ZCHC2_HUMAN	comp98026_c0_seq2|m.63211
0.416813	1.05744	128.395	11.0321	13.0975	1.15476	sp|Q9Y2T3|GUAD_HUMAN	comp106331_c3_seq4|m.203456
0.416591	1.04861	-133.854	12.6789	10.7142	18.1761	sp|P20273|CD22_HUMAN	comp102700_c0_seq18|m.129316
0.416549	1.03704	169.573	11.6569	12.166	1.12592	sp|O60260|PRKN2_HUMAN	comp88694_c0_seq17|m.21058
0.416338	0.944344	147.315	12.0504	13.1193	1.49968	sp|Q8BM89|ARSJ_MOUSE	comp107593_c1_seq18|m.235450
0.416326	1.04705	-163.856	13.2621	12.0363	1.60899	sp|O16116|GST3_CAEEL	comp96556_c0_seq5|m.49331
0.41612	0.991479	-120.845	12.4261	10.1712	3.87081	sp|A2VE04|FRRS1_BOVIN	comp107639_c0_seq1|m.236643
0.416065	1.01415	-174.921	12.566	12.1057	1.88278	sp|Q08CX1|RASEF_XENTR	comp99992_c0_seq34|m.86723
0.415875	0.989919	-60.9466	11.2182	7.8992	0.210043	sp|A2AJ76|HMCN2_MOUSE	comp134632_c0_seq1|m.284749
0.415875	0.989919	-60.9466	11.2182	7.8992	0.289084	sp|Q63HN8|RN213_HUMAN	comp132055_c0_seq1|m.284305
0.415875	0.989919	-60.9466	11.2182	7.8992	0.351555	sp|O14099|YERG_SCHPO	comp142881_c0_seq1|m.286190
0.415875	0.989919	-60.9466	11.2182	7.8992	0.245465	sp|O76190|RL5_BOMMO	comp68856_c0_seq2|m.10627
0.415875	0.989919	-60.9466	11.2182	7.8992	0.402753	sp|P50578|AK1A1_PIG	comp145158_c0_seq1|m.286622
0.415374	0.974275	179.827	12.5057	12.2589	1.10424	sp|O88281|MEGF6_RAT	comp105375_c2_seq36|m.181600
0.415349	0.910567	150.159	12.7927	13.4568	1.32723	sp|A0JJX5|SYT4_ARATH	comp107419_c0_seq7|m.230730
0.415166	0.972209	-174.976	12.4686	12.0603	0.955398	sp|P26769|ADCY2_RAT	comp107647_c0_seq5|m.236728
0.415097	0.930448	133.917	13.2681	14.3325	12.712	sp|O60244|MED14_HUMAN	comp107014_c1_seq1|m.219714
0.414916	1.0176	126.016	10.7749	13.0032	3.43516	sp|O75689|ADAP1_HUMAN	comp108162_c0_seq8|m.251343
0.414904	0.975499	131.108	12.3179	13.8319	1.98261	sp|P92208|JNK_DROME	comp106874_c4_seq7|m.215881
0.414729	0.913475	142.556	13.2702	14.0153	30.4508	sp|Q9GKT6|CNRP1_MACFA	comp100160_c1_seq1|m.89273
0.414554	1.02161	156.044	13.0003	13.3652	12.898	sp|O42406|SIX3_CHICK	comp103270_c1_seq2|m.138973
0.414488	0.989141	152.166	12.6243	13.2882	1.38865	sp|C8YR32|LOXH1_MOUSE	comp107058_c2_seq3|m.220742
0.41413	0.965392	166.682	11.3254	12.0817	4.52961	sp|P20073|ANXA7_HUMAN	comp100944_c1_seq4|m.101577
0.414102	1.00142	137.972	12.4487	13.6776	0.764667	sp|Q5FW38|NFIL3_XENTR	comp103282_c1_seq2|m.139195
0.414012	1.00495	109.851	11.8725	14.2497	1.11481	sp|Q9M2Z2|WDR5A_ARATH	comp98015_c4_seq7|m.63099
0.41396	0.966812	-120.291	12.0198	10.0163	0.972439	sp|Q9H477|RBSK_HUMAN	comp105031_c1_seq5|m.173275
0.413313	1.02141	89.9962	11.7182	14.7888	3.07624	sp|Q9D9B4|CJ011_MOUSE	comp88786_c0_seq4|m.21224
0.413044	1.04079	-0.0621307	10.9366	6.00189	5.69953	sp|Q9H5L6|THAP9_HUMAN	comp104884_c0_seq1|m.170646
0.413005	1.04442	-14.4214	10.6935	6.42838	1.46563	sp|Q5F363|JARD2_CHICK	comp101520_c0_seq7|m.110097
0.412956	0.996077	64.2244	11.853	15.7384	1.07756	sp|P97386|DNLI3_MOUSE	comp101191_c1_seq16|m.105303
0.412943	0.976053	103.51	12.1572	14.6617	2.62929	sp|Q7ZXX2|KIF19_XENLA	comp103811_c2_seq6|m.149994
0.412651	0.944951	23.003	12.929	18.1029	4.96881	sp|Q6GQ37|NDUF7_XENLA	comp101706_c0_seq2|m.113122
0.412387	1.02312	-176.833	12.667	12.2221	3.09836	sp|Q8VI63|MOB2_MOUSE	comp107398_c3_seq2|m.230199
0.412338	1.00825	123.143	13.0505	14.5864	1.09504	sp|Q96JS3|PGBD1_HUMAN	comp107187_c0_seq9|m.224161
0.412108	0.924641	134.369	13.4059	14.4022	0.801846	sp|Q8WZ42|TITIN_HUMAN	comp108532_c0_seq10|m.262608
0.41151	0.917861	164.013	12.5788	12.848	9.99279	sp|Q5RKJ0|F110C_RAT	comp95744_c1_seq1|m.43702
0.411496	0.94818	105.515	11.5646	14.1751	1.43339	sp|Q96M20|CNBD2_HUMAN	comp97006_c0_seq7|m.53264
0.411489	0.996482	86.7525	12.2861	15.3254	1.73745	sp|Q25410|MIPR_LYMST	comp97838_c1_seq4|m.60871
0.411484	0.963096	83.8606	11.7393	15.0047	0.7339	sp|Q9ESN6|TRIM2_MOUSE	comp107332_c0_seq5|m.228749
0.411468	0.943281	112.67	13.3171	15.1493	1.58636	sp|Q90687|PTN11_CHICK	comp98476_c0_seq4|m.68277
0.411296	1.00993	-166.637	11.3528	11.255	5.92506	sp|Q28HC6|TGT_XENTR	comp100158_c0_seq2|m.89246
0.411003	0.906679	152.417	12.6586	13.2992	29.4953	sp|Q4R5L5|ANXA7_MACFA	comp104132_c0_seq1|m.155598
0.410786	0.919229	135.181	13.406	14.372	2.10514	sp|P70182|PI51A_MOUSE	comp101172_c0_seq14|m.104988
0.410714	1.00853	173.451	11.3023	11.8568	1.56685	sp|Q8NEB5|PPC1B_HUMAN	comp106330_c0_seq3|m.203438
0.410628	1.0113	50.5401	11.2206	15.6454	0.624799	sp|Q8TBP0|TBC16_HUMAN	comp105169_c0_seq3|m.176398
0.410312	0.943684	176.993	12.5572	12.3835	0.708102	sp|Q8C0L6|PAOX_MOUSE	comp100281_c0_seq12|m.91441
0.410197	0.981403	95.0081	12.3276	15.0742	0.780795	sp|Q62784|INP4A_RAT	comp106171_c0_seq12|m.200272
0.410167	0.912635	-10.5592	10.976	6.32194	1.48897	sp|Q5EA50|RABEK_BOVIN	comp108489_c3_seq26|m.260940
0.410052	1.08132	149.509	12.4119	13.2572	1.6731	sp|P83088|FUCTC_DROME	comp105667_c0_seq1|m.187400
0.40999	1.02288	158.572	12.6488	13.0773	0.967511	sp|P38486|LEG3_CANFA	comp104524_c6_seq5|m.162817
0.409898	1.04387	132.955	12.3809	13.8084	1.66804	sp|P17153|ANXA5_CHICK	comp98372_c0_seq12|m.66658
0.409759	0.981074	90.3551	12.0263	15.0078	7.26972	sp|Q7ZU90|CHD1L_DANRE	comp103416_c3_seq1|m.141526
0.409494	1.01403	121.608	12.4868	14.2688	2.52538	sp|Q96HU1|SGSM3_HUMAN	comp104105_c0_seq5|m.155169
0.409364	0.947837	-172.834	13.4616	12.4629	1.93846	sp|O62806|MMP13_RABIT	comp106979_c0_seq5|m.218752
0.409304	0.934038	42.7083	10.7008	15.4314	0.190796	sp|Q1KZG0|S39A4_BOVIN	comp108469_c0_seq2|m.260256
0.40899	0.969333	87.7356	11.4278	14.6428	1.49579	sp|Q8WYB5|KAT6B_HUMAN	comp96957_c3_seq4|m.52881
0.408958	1.04384	-0.108151	10.8699	6.00327	2.65207	sp|P50748|KNTC1_HUMAN	comp109008_c0_seq2|m.275543
0.408856	0.971599	67.7532	11.6994	15.4975	6.44061	sp|Q9UBL0|ARP21_HUMAN	comp90984_c1_seq2|m.25171
0.40876	1.09833	-5.13215	10.58	6.15083	0.287282	sp|G3UZ78|ADGB_MOUSE	comp106634_c0_seq43|m.210462
0.408338	0.906333	92.2897	12.3446	15.18	5.21491	sp|Q02386|ZNF45_HUMAN	comp98079_c1_seq1|m.63920
0.40825	1.01784	135.942	12.8384	13.9904	8.46561	sp|P54864|JUN_SERCA	comp105234_c3_seq44|m.177787
0.407984	0.995516	-105.228	11.5003	9.36152	9.58664	sp|Q9LXA8|BXL6_ARATH	comp101695_c1_seq11|m.113010
0.407852	1.05202	113.193	11.7687	14.0683	1.72272	sp|Q9CX98|CP2U1_MOUSE	comp100544_c0_seq13|m.95397
0.407601	1.00751	80.6751	11.6365	15.0288	1.11987	sp|Q3UVY5|PCX4_MOUSE	comp107710_c2_seq3|m.238613
0.407527	0.90805	145.301	12.761	13.6105	8.23302	sp|Q3ZCI8|REEP4_BOVIN	comp105359_c3_seq12|m.180538
0.407403	0.906081	-96.5915	12.6875	9.40419	6.90393	sp|Q5BJC4|CH033_DANRE	comp105516_c0_seq1|m.184216
0.407268	1.03252	170.027	13.0821	12.9035	0.724656	sp|Q80U72|SCRIB_MOUSE	comp96365_c3_seq71|m.47835
0.407195	1.00303	172.105	11.6584	12.0849	13.1233	sp|Q99PF4|CAD23_MOUSE	comp108536_c1_seq2|m.263073
0.406948	0.986886	150.848	12.5234	13.2758	5.55961	sp|Q2SJP9|MSRB_HAHCH	comp91226_c0_seq3|m.25703
0.406846	1.0027	121.888	12.7211	14.414	21.315	sp|Q99816|TS101_HUMAN	comp107503_c2_seq1|m.233380
0.406656	1.03273	137.397	13.2924	14.2193	93.7092	sp|B3A0P7|SCP1_LOTGI	comp100411_c1_seq2|m.93470
0.406525	0.988222	130.941	12.7823	14.1331	0.961242	sp|Q8WWZ7|ABCA5_HUMAN	comp101515_c1_seq4|m.109997
0.406468	0.921941	-134.447	12.8683	10.8058	1.47929	sp|Q1LWL6|GSE1_DANRE	comp106156_c0_seq17|m.200021
0.406396	0.907439	-81.0649	10.566	8.37925	23.1814	sp|O18973|RABX5_BOVIN	comp99892_c5_seq1|m.84803
0.406305	1.00391	-64.1336	10.82	7.92757	1.24445	sp|P51954|NEK1_MOUSE	comp106396_c1_seq10|m.205109
0.405761	0.963298	133.124	12.5145	13.8868	1.20909	sp|Q8IUC8|GLT13_HUMAN	comp101610_c1_seq2|m.111674
0.405758	0.973771	-100.173	11.8538	9.29843	3.75158	sp|Q8BFS9|ASND1_MOUSE	comp94502_c0_seq5|m.37041
0.405755	1.0357	140.569	12.5608	13.6562	13.9027	sp|A2VE04|FRRS1_BOVIN	comp104481_c1_seq1|m.161846
0.40575	0.959358	86.6115	10.9684	14.3295	6.9853	sp|Q99M80|PTPRT_MOUSE	comp107845_c1_seq2|m.242361
0.405674	1.06584	87.5157	11.8711	14.9853	0.259259	sp|Q9R0W9|ACHA6_MOUSE	comp85766_c0_seq1|m.17879
0.40567	0.983837	153.975	13.1695	13.5368	1.27368	sp|Q9ESM0|IP6K1_RAT	comp105267_c2_seq13|m.178780
0.405491	0.913453	-91.9146	11.3538	8.89884	78.6774	sp|P56391|CX6B1_MOUSE	comp99676_c0_seq4|m.82390
0.405386	0.912972	149.68	13.0244	13.6091	5.79247	sp|P41233|ABCA1_MOUSE	comp108103_c0_seq5|m.249420
0.405359	0.960306	133.103	12.459	13.8525	1.37901	sp|Q6GP15|MED25_XENLA	comp106098_c1_seq4|m.197921
0.405353	0.915052	-10.238	10.6113	6.30177	1.28376	sp|Q24708|CSW_DROVI	comp103950_c1_seq12|m.152114
0.405271	0.971808	80.1317	12.5771	15.7776	1.78954	sp|Q9DC50|OCTC_MOUSE	comp103085_c3_seq2|m.136116
0.405055	1.03886	6.94188	10.9262	16.7156	4.96438	sp|Q8BK67|RCC2_MOUSE	comp106412_c0_seq1|m.205420
0.405036	0.952267	112.654	10.7763	13.4041	1.3247	sp|Q16875|F263_HUMAN	comp101117_c2_seq15|m.104330
0.404946	0.908383	102.777	12.1797	14.7025	1.1901	sp|A7RJI7|CCZ1_NEMVE	comp107094_c1_seq16|m.221569
0.404886	0.90507	1.49566	11.323	17.2759	2.5597	sp|Q0P5W1|VPS8_MOUSE	comp108693_c0_seq1|m.267056
0.404559	1.00753	125.21	12.5847	14.2077	3.0163	sp|P81436|OGT1_RABIT	comp106799_c2_seq7|m.214331
0.404474	0.902908	170.698	12.6286	12.6406	0.892553	sp|O97758|ZO1_CANFA	comp108153_c2_seq31|m.250753
0.403845	0.975896	-179.072	12.5935	12.2643	1.66644	sp|P97767|EYA1_MOUSE	comp100381_c0_seq10|m.93028
0.403812	0.931647	46.6292	12.0258	16.4681	0.654009	sp|Q68DA7|FMN1_HUMAN	comp108987_c0_seq2|m.274914
0.403617	0.911055	50.2793	11.8215	16.1704	1.80001	sp|Q6UWR7|ENPP6_HUMAN	comp101739_c2_seq4|m.113814
0.40361	0.911282	92.1336	10.9179	14.1237	1.30676	sp|Q6DKE2|DVL3_XENLA	comp103126_c1_seq1|m.136736
0.403477	0.986969	92.5876	11.0318	14.1946	2.04678	sp|C4YDI6|CDC42_CANAW	comp105643_c1_seq1|m.186998
0.403404	0.90575	144.115	12.8511	13.7066	5.68916	sp|Q4R7W3|RGPS2_MACFA	comp99706_c1_seq5|m.82730
0.403371	0.981256	66.8561	12.2651	15.9874	2.82858	sp|Q6NYM1|KLH21_DANRE	comp108231_c1_seq3|m.253589
0.403022	1.07868	38.5376	11.134	15.9421	4.20718	sp|Q0VA03|SUZ12_XENTR	comp96285_c1_seq1|m.47157
0.402871	0.983803	137.157	12.7974	13.9217	1.94508	sp|Q641Z2|PTN9_RAT	comp108517_c0_seq1|m.262180
0.402719	0.99853	164.642	12.2924	12.6706	1.45519	sp|Q0VGT4|ZGRF1_MOUSE	comp108205_c0_seq3|m.252714
0.402716	0.952969	159.45	10.5585	11.882	5.27238	sp|Q8BXA1|GOLI4_MOUSE	comp91512_c0_seq7|m.26292
0.402707	0.971263	110.204	11.5885	14.041	11.303	sp|Q62448|IF4G2_MOUSE	comp106035_c1_seq2|m.196549
0.402694	0.994002	119.774	11.6164	13.7516	1.98699	sp|Q32NU8|TTC25_XENLA	comp96862_c0_seq9|m.52079
0.40266	1.09828	-29.4144	10.6048	6.86648	0.504334	sp|Q7TN88|PK1L2_MOUSE	comp104010_c0_seq3|m.153303
0.402526	0.9024	125.124	11.5843	13.558	3.0017	sp|C8YR32|LOXH1_MOUSE	comp108436_c0_seq1|m.259403
0.402509	0.981684	172.888	13.4389	12.985	3.7218	sp|P28570|SC6A8_RAT	comp99743_c3_seq2|m.83159
0.40226	0.98532	116.265	12.984	14.7907	2.33796	sp|Q6X862|PC11X_GORGO	comp108015_c0_seq2|m.247243
0.40167	0.97771	8.03161	10.5029	16.2686	4.31299	sp|Q9NBX4|RTXE_DROME	comp108032_c0_seq1|m.247578
0.401607	0.904242	0.271367	12.1699	18.1607	4.08961	sp|Q28620|NPT2A_RABIT	comp98494_c0_seq8|m.68540
0.401572	1.01055	-165.235	11.8717	11.4489	0.563958	sp|Q66H20|PTBP2_RAT	comp106874_c5_seq26|m.215942
0.401572	0.949221	126.908	10.7152	12.9378	1.86262	sp|F7J220|SRCR1_PATPE	comp102501_c3_seq2|m.126038
0.401338	0.964211	-55.9724	10.6228	7.65162	3.48177	sp|O35488|S27A2_MOUSE	comp99353_c4_seq15|m.78154
0.401274	0.981095	144.36	12.5413	13.5122	12.6668	sp|O73798|IGF1R_XENLA	comp103055_c1_seq1|m.135733
0.401259	0.95955	98.5361	11.977	14.6987	31.2651	sp|Q6P9X4|TP4A2_RAT	comp97109_c3_seq1|m.54093
0.40111	1.06178	1.40591	12.1446	18.0972	1.61844	sp|Q09575|YRD6_CAEEL	comp107140_c0_seq18|m.222699
0.401094	0.939226	120.387	11.9616	13.9615	0.612509	sp|Q869W9|PKS16_DICDI	comp105793_c0_seq16|m.190956
0.401015	0.971146	147.439	11.9348	13.0468	0.810997	sp|O97758|ZO1_CANFA	comp108153_c2_seq15|m.250667
0.400975	0.91375	119.935	12.7075	14.474	3.26901	sp|P98158|LRP2_RAT	comp94400_c0_seq1|m.36600
0.400619	0.979395	120.29	12.811	14.5303	0.638501	sp|Q8IWU6|SULF1_HUMAN	comp105368_c2_seq47|m.181137
0.400541	0.919592	120.921	11.4464	13.6016	4.65611	sp|D2GXS7|TRIM2_AILME	comp107661_c0_seq4|m.237288
0.400335	0.902202	46.7704	11.1572	15.7077	1.01541	sp|Q86V85|GP180_HUMAN	comp105139_c0_seq2|m.175722
0.400323	0.919282	152.058	11.5788	12.6881	4.527	sp|P97318|DAB1_MOUSE	comp97834_c0_seq23|m.60784
0.400304	0.91163	-62.1919	12.5976	8.1763	490.395	sp|P61255|RL26_MOUSE	comp95755_c0_seq1|m.43715
0.400278	0.909868	157.493	13.0893	13.363	5.44403	sp|Q8NB14|UBP38_HUMAN	comp106223_c0_seq4|m.201369
0.400138	0.907617	-171.429	13.4879	12.4228	13.5295	sp|Q4UMH6|Y381_RICFE	comp98917_c0_seq1|m.73381
0.399949	0.932187	150.047	12.4777	13.277	7.14647	sp|Q99PL5|RRBP1_MOUSE	comp100922_c0_seq4|m.101062
0.399573	0.959134	-176.061	12.5003	12.1134	1.05932	sp|Q8BYR1|TYW4_MOUSE	comp99494_c0_seq11|m.80098
0.399523	0.955626	133.117	12.3345	13.7736	2.71886	sp|Q9Y5F8|PCDGJ_HUMAN	comp105492_c0_seq12|m.183749
0.399207	1.00694	79.9875	12.2657	15.5404	0.764976	sp|O08662|PI4KA_RAT	comp108443_c0_seq3|m.259605
0.399192	0.935926	54.9952	10.6412	15.0156	1.58645	sp|Q9Y4W2|LAS1L_HUMAN	comp108203_c0_seq9|m.252577
0.399069	0.910056	-12.6445	11.1722	6.39241	17.1828	sp|A9JS51|F166B_XENLA	comp98580_c2_seq1|m.69592
0.399039	0.911068	83.0028	11.2267	14.6382	3.8248	sp|Q96EP0|RNF31_HUMAN	comp102518_c0_seq1|m.126248
0.398746	0.909712	106.848	11.057	13.7753	2.53876	sp|Q5R868|TM246_PONAB	comp105487_c0_seq7|m.183622
0.39856	0.924461	160.434	12.0841	12.6988	2.07351	sp|Q9H999|PANK3_HUMAN	comp101359_c3_seq1|m.107526
0.398531	0.921447	140.984	12.299	13.4824	3.16092	sp|Q7LFX5|CHSTF_HUMAN	comp99867_c0_seq2|m.84467
0.397881	0.973895	-57.6226	11.8948	7.90391	4.74472	sp|Q9VCA2|ORCT_DROME	comp97082_c0_seq1|m.53649
0.397872	0.928359	87.6755	11.1772	14.4551	4.42066	sp|B4F6U4|PRD10_XENTR	comp107738_c2_seq1|m.239160
0.397718	0.944156	63.4116	11.0542	15.107	2.915	sp|O94915|FRYL_HUMAN	comp109050_c0_seq1|m.276662
0.397712	0.956394	154.892	12.9618	13.3849	1.65169	sp|Q09575|YRD6_CAEEL	comp107451_c0_seq12|m.231984
0.397342	0.933959	129.734	12.3116	13.8748	3.76323	sp|Q8BIK4|DOCK9_MOUSE	comp107878_c0_seq3|m.243093
0.397182	1.03103	147.256	12.9529	13.6546	1.08554	sp|P42260|GRIK2_RAT	comp106368_c2_seq1|m.204165
0.397024	0.995513	91.8022	12.8909	15.6036	4.16943	sp|A1L2F6|TM205_DANRE	comp96726_c0_seq1|m.50866
0.39701	0.958984	-65.3694	12.5213	8.27365	1.39045	sp|Q5I4F8|AQP8_NOTAL	comp106659_c1_seq11|m.211465
0.396756	1.07387	137.889	12.1876	13.5194	5.79481	sp|Q8BTI8|SRRM2_MOUSE	comp98571_c5_seq3|m.69537
0.396604	1.05627	153.303	13.0927	13.5173	1.26291	sp|A6H8I2|SGSM3_XENLA	comp104105_c0_seq2|m.155146
0.396567	0.919209	141.798	12.332	13.4746	1.55786	sp|Q8BMD6|TM260_MOUSE	comp105584_c1_seq19|m.185433
0.396458	0.935889	-153.67	11.1542	10.7613	2.28182	sp|Q3SWZ7|WAP53_BOVIN	comp107302_c0_seq1|m.227630
0.396334	0.975795	158.568	12.2498	12.8542	1.49262	sp|Q6IPM2|IQCE_HUMAN	comp102183_c2_seq20|m.121014
0.396217	0.903748	-125.623	13.4	10.676	5.02721	sp|A2ARS0|ANR63_MOUSE	comp92527_c0_seq1|m.29129
0.396214	0.99114	-38.1668	11.8663	7.25806	17.5252	sp|O43451|MGA_HUMAN	comp101063_c6_seq1|m.103668
0.395949	0.985607	84.9394	12.1547	15.2869	3.211	sp|Q7LFX5|CHSTF_HUMAN	comp103360_c0_seq2|m.140631
0.395904	0.919276	118.828	11.6563	13.8088	0.708656	sp|Q8BJ37|TYDP1_MOUSE	comp101212_c0_seq19|m.105553
0.395893	1.07435	97.1889	11.9794	14.7453	3.42133	sp|Q9WTK2|CDYL_MOUSE	comp101951_c2_seq1|m.117211
0.395696	0.976655	-145.789	11.2019	10.5364	8.89073	sp|Q9DDE3|ACES_DANRE	comp107823_c0_seq7|m.241303
0.395602	0.950121	113.606	11.7478	14.0405	0.603258	sp|Q05DH4|F16A1_HUMAN	comp101952_c2_seq51|m.117250
0.395517	0.911021	79.461	12.3713	15.6407	1.22515	sp|Q9H4A3|WNK1_HUMAN	comp100840_c1_seq6|m.99723
0.395301	0.970741	114.204	12.8896	14.8006	1.09765	sp|Q9UFB7|ZBT47_HUMAN	comp108378_c0_seq10|m.257764
0.39497	0.934264	151.244	12.5668	13.2872	4.14159	sp|Q8TE73|DYH5_HUMAN	comp104560_c4_seq9|m.164021
0.394898	0.931512	-131.977	11.6118	10.2569	8.3301	sp|Q6DH88|COX20_DANRE	comp97625_c2_seq1|m.58586
0.39458	0.931777	123.029	13.0519	14.5915	9.81418	sp|Q8C3Q9|CASP9_MOUSE	comp104622_c0_seq1|m.165018
0.39444	1.06095	-137.306	11.6884	10.458	1.00053	sp|F4JRR5|TTL_ARATH	comp94636_c0_seq5|m.37537
0.394235	0.985834	-81.1862	12.7692	8.87967	3.23907	sp|Q6ZQX7|LIAT1_HUMAN	comp98717_c0_seq2|m.70945
0.394053	0.925631	-94.1375	12.937	9.38292	4.66056	sp|P15848|ARSB_HUMAN	comp102208_c0_seq16|m.121393
0.393996	1.01003	4.75605	10.8896	16.7457	2.8465	sp|A2AH22|AMRA1_MOUSE	comp102877_c4_seq5|m.132306
0.393987	0.986127	-160.751	13.4678	12.0138	0.307336	sp|Q8GYB4|CAAT3_ARATH	comp4504_c0_seq1|m.630
0.393965	1.03708	118.733	12.5874	14.4359	2.45677	sp|Q9BXT4|TDRD1_HUMAN	comp102487_c2_seq1|m.125840
0.393952	1.01472	115.663	11.4571	13.7761	0.53219	sp|Q80UC8|GP139_MOUSE	comp101908_c2_seq4|m.116591
0.393894	1.01756	139.12	12.9552	13.9487	2.62193	sp|O00522|KRIT1_HUMAN	comp101437_c0_seq2|m.108842
0.393824	0.9335	39.7015	12.1097	16.7742	9.88572	sp|Q96EB6|SIR1_HUMAN	comp104354_c0_seq1|m.159631
0.393717	0.957292	12.2887	10.5039	16.1454	9.94734	sp|Q9BYE7|PCGF6_HUMAN	comp95982_c1_seq1|m.45058
0.393445	1.05067	25.9872	10.9995	16.2055	0.976207	sp|Q55E58|PATS1_DICDI	comp109082_c1_seq1|m.277614
0.39339	0.946923	-43.4752	11.1443	7.34584	2.03571	sp|Q69ZX6|MOR2A_MOUSE	comp107284_c2_seq9|m.227207
0.393368	1.01382	-42.1762	11.6898	7.36953	2.73504	sp|Q13257|MD2L1_HUMAN	comp105024_c1_seq31|m.173046
0.393358	0.948546	59.4359	11.1926	15.3447	6.30173	sp|Q8BJA2|S41A1_MOUSE	comp105735_c8_seq2|m.189775
0.393051	0.971021	103.871	11.599	14.2523	4.84844	sp|P46460|NSF_MOUSE	comp107269_c0_seq4|m.226552
0.39302	1.05007	-156.236	12.7318	11.5255	0.582244	sp|Q9DBR4|APBB2_MOUSE	comp103682_c2_seq8|m.147067
0.392989	0.91501	110.042	11.0536	13.6748	27.0872	sp|Q9Y3Q0|NALD2_HUMAN	comp94709_c1_seq2|m.37909
0.392954	0.955534	160.222	13.2337	13.3439	14.0112	sp|Q8WXR4|MYO3B_HUMAN	comp104192_c0_seq1|m.156498
0.392889	0.951461	73.9857	10.7863	14.5696	6.80541	sp|Q7TP40|PCNP_RAT	comp104730_c0_seq4|m.167521
0.39283	0.942434	161.677	13.0807	13.2061	62.1632	sp|Q9I929|FUCL3_ANGJA	comp108926_c0_seq1|m.273041
0.392476	0.95184	-37.7734	11.7079	7.22846	0.983658	sp|Q96JS3|PGBD1_HUMAN	comp107187_c0_seq8|m.224154
0.392376	0.999635	48.7354	11.2095	15.692	1.10437	sp|Q8CEE6|PASK_MOUSE	comp107364_c0_seq1|m.229472
0.392375	0.936362	-125.985	12.5543	10.3935	181.514	sp|Q6RY07|CHIA_RAT	comp96536_c1_seq2|m.49260
0.392261	0.920193	68.3481	10.9794	14.8949	0.555559	sp|Q6GPD0|RHG32_XENLA	comp106122_c0_seq47|m.199246
0.392116	1.04784	41.0681	11.0834	15.819	0.988134	sp|P04146|COPIA_DROME	comp104958_c1_seq3|m.171904
0.391972	0.938543	167.503	13.2485	13.0842	0.730264	sp|Q9TU34|ITPR1_BOVIN	comp107548_c2_seq13|m.234458
0.39196	1.03997	162.656	11.759	12.4461	9.90157	sp|Q2HJG2|PUF60_BOVIN	comp102510_c0_seq3|m.126149
0.391889	1.03136	-93.1905	12.5441	9.2472	2.48238	sp|Q9NW38|FANCL_HUMAN	comp102478_c0_seq2|m.125697
0.391598	0.959092	108.77	11.6711	14.1448	19.756	sp|Q08DY9|CASP3_BOVIN	comp99109_c2_seq1|m.75671
0.391542	0.939208	179.854	13.4554	12.7331	0.885903	sp|Q811P8|RHG32_MOUSE	comp106122_c0_seq16|m.199152
0.391465	0.956297	75.4017	12.4216	15.8199	1.27313	sp|Q69D47|RHBG_ORYLA	comp98276_c1_seq16|m.65936
0.391442	0.915151	93.0955	10.9892	14.1474	0.860041	sp|A7M7B9|NTH_CHICK	comp105008_c0_seq13|m.172771
0.391435	1.04782	73.6717	12.2846	15.7707	0.814225	sp|Q6V0I7|FAT4_HUMAN	comp94358_c0_seq1|m.36331
0.391233	1.02565	-89.4693	12.0649	8.99845	0.984906	sp|A7TKW4|SLA1_VANPO	comp102702_c0_seq6|m.129357
0.391122	1.0553	-172.224	12.6224	12.0386	0.537688	sp|P25387|GBLP_CHLRE	comp27464_c0_seq1|m.2822
0.390836	0.91971	101.371	12.1617	14.7371	2.85862	sp|B2RTY4|MYO9A_HUMAN	comp108893_c0_seq1|m.272322
0.39072	0.940578	97.4183	11.9822	14.7397	3.68383	sp|Q7JJ13|BRD2_MOUSE	comp101305_c6_seq1|m.106460
0.390663	0.902164	174.278	12.9737	12.693	1.10031	sp|Q29076|PO2F1_PIG	comp106579_c2_seq13|m.209403
0.390274	0.972896	-69.3205	11.2151	8.15954	252.529	sp|B7PRF6|MTND_IXOSC	comp94567_c5_seq1|m.37294
0.390133	0.935327	143.621	13.101	13.8744	1.42137	sp|Q6DN90|IQEC1_HUMAN	comp102907_c2_seq6|m.132926
0.390065	0.966984	96.0595	12.1697	14.9224	17.2099	sp|A2AVA0|SVEP1_MOUSE	comp89257_c2_seq1|m.21800
0.389984	1.00165	151.967	12.6552	13.313	1.06711	sp|Q8BLD6|ANR55_MOUSE	comp106563_c1_seq7|m.209134
0.3899	0.9873	136.295	12.7572	13.9274	3.61206	sp|Q7JJ13|BRD2_MOUSE	comp101305_c6_seq8|m.106521
0.38987	1.01501	137.664	10.6952	12.6054	3.55719	sp|P86728|UP5_HALAI	comp99105_c0_seq3|m.75574
0.389845	0.982624	45.245	11.5813	16.1258	3.21275	sp|Q9UL45|BL1S6_HUMAN	comp108216_c0_seq6|m.253076
0.389756	0.974277	-166.029	13.2531	12.1122	21.4576	sp|Q7ZYR8|RSRC2_XENLA	comp98741_c0_seq12|m.71391
0.38972	1.05481	148.563	11.2001	12.5781	1.64872	sp|Q5EAW4|MCM10_XENLA	comp103870_c1_seq1|m.151196
0.389664	1.0666	-23.8905	11.4436	6.75942	0.41967	sp|Q96GJ1|TRM2_HUMAN	comp96562_c0_seq5|m.49380
0.38941	1.07563	178.612	10.9961	11.5405	2.1896	sp|P35072|TCB1_CAEBR	comp102970_c2_seq4|m.134120
0.389092	0.943449	121.406	12.7657	14.4606	0.735931	sp|Q6P0Q8|MAST2_HUMAN	comp108791_c0_seq6|m.269883
0.389068	1.02975	90.8729	12.023	14.9881	1.29283	sp|Q08731|LIT2_MOUSE	comp101105_c1_seq2|m.104031
0.388759	1.04808	14.5852	13.2985	18.7597	1.09072	sp|O43196|MSH5_HUMAN	comp105234_c3_seq36|m.177752
0.388677	0.954463	134.924	12.7389	13.9645	0.684843	sp|Q8WUA4|TF3C2_HUMAN	comp108983_c1_seq7|m.274758
0.388183	1.02913	85.6066	11.2083	14.543	0.525985	sp|Q5XHF8|VIP2_XENLA	comp105604_c0_seq34|m.185979
0.388154	1.06473	118.284	11.305	13.5905	0.432472	sp|Q8BW94|DYH3_MOUSE	comp107637_c0_seq2|m.236620
0.388108	0.930257	-155.473	11.3369	10.8961	83.0994	sp|Q5E9E4|SSRB_BOVIN	comp78238_c0_seq1|m.13945
0.387987	1.01696	-95.2051	10.9686	8.90075	0.558675	sp|Q7ZTI3|RARAB_DANRE	comp104057_c7_seq4|m.154489
0.387964	0.938945	170.142	11.2979	11.9583	22.3004	sp|Q9UJZ1|STML2_HUMAN	comp99670_c0_seq1|m.82367
0.387852	0.933491	163.567	12.472	12.8053	9.07213	sp|P49003|BMP5_MOUSE	comp103218_c1_seq2|m.138115
0.387731	0.928732	123.042	10.6835	13.0321	3.58832	sp|Q5JZQ8|CLN6_CANFA	comp99607_c0_seq2|m.81609
0.387632	0.995639	124.674	12.812	14.375	1.9568	sp|Q9W735|PRM1A_DANRE	comp106161_c1_seq2|m.200144
0.387413	1.0912	129.713	13.2009	14.4444	1.10656	sp|Q58EX7|PKHG4_HUMAN	comp105244_c0_seq5|m.178044
0.387404	1.00603	-20.8209	11.4483	6.66212	1.39373	sp|P10401|POLY_DROME	comp102137_c0_seq1|m.120181
0.3874	0.991258	-47.9045	12.1108	7.61157	0.833559	sp|Q3U095|NXPE2_MOUSE	comp104861_c1_seq5|m.170160
0.387234	0.907787	108.194	10.625	13.4318	1.67503	sp|Q501Z5|GTPB3_DANRE	comp106861_c0_seq1|m.215566
0.387122	0.953128	-169.655	13.004	12.1283	5.87098	sp|Q66KX2|CADM4_XENLA	comp107480_c0_seq1|m.232876
0.387088	1.01963	178.932	13.2241	12.6513	3.44352	sp|Q5SQS7|SH24B_HUMAN	comp101073_c1_seq11|m.103766
0.386989	0.943947	-59.7003	12.6386	8.0959	3.39039	sp|Q498M4|WDR5_RAT	comp101305_c6_seq14|m.106557
0.386947	1.02008	109.817	11.5859	14.0517	0.774904	sp|D3ZYR1|FCHO2_RAT	comp108335_c1_seq14|m.256467
0.386937	0.927888	169.783	13.1362	12.9409	17.3849	sp|O60763|USO1_HUMAN	comp106067_c0_seq1|m.197151
0.386656	0.974122	154.77	12.3871	13.0617	0.580171	sp|Q09225|NRF6_CAEEL	comp92291_c1_seq1|m.28380
0.386552	1.00312	-94.0678	11.9374	9.11925	1.01184	sp|Q86UP6|CUZD1_HUMAN	comp94913_c0_seq1|m.39097
0.386547	1.00538	151.483	12.4698	13.2227	0.294615	sp|B5FZY7|IF4A3_TAEGU	comp21037_c0_seq1|m.2067
0.386344	0.966805	146.432	12.7768	13.5798	2.5081	sp|P51956|NEK3_HUMAN	comp107704_c1_seq4|m.238458
0.386278	0.902996	-98.3974	11.301	9.08885	86.1247	sp|P41320|GLNA_SQUAC	comp104252_c0_seq6|m.157779
0.386227	0.913984	163.677	11.8861	12.482	6.79158	sp|Q62862|MP2K5_RAT	comp99374_c0_seq1|m.78665
0.386193	0.938411	175.477	10.9195	11.597	93.0957	sp|B3A0P5|GEPRP_LOTGI	comp94730_c0_seq3|m.38012
0.386153	0.989488	132.472	12.7865	14.0813	2.23424	sp|Q9P289|STK26_HUMAN	comp105423_c3_seq14|m.182571
0.386145	0.95445	133.24	12.2932	13.7433	4.48577	sp|Q4R8T1|EFCB6_MACFA	comp103984_c5_seq1|m.152705
0.386041	1.01365	129.31	12.797	14.2004	9.86066	sp|O14735|CDIPT_HUMAN	comp102687_c0_seq2|m.129174
0.385844	0.917732	143.188	12.3736	13.4521	1.40525	sp|Q8NEA6|GLIS3_HUMAN	comp107465_c0_seq8|m.232403
0.385836	0.97567	-99.2599	12.2894	9.38846	2.22728	sp|Q5ND28|SREC_MOUSE	comp107159_c0_seq1|m.223312
0.385822	0.935432	-171.035	11.8357	11.6231	2.9652	sp|Q17320|WHITE_CERCA	comp98137_c0_seq3|m.64530
0.385601	0.907945	134.036	13.2737	14.3316	4.03192	sp|Q8BNA6|FAT3_MOUSE	comp107901_c0_seq4|m.243906
0.385597	0.929033	126.87	12.6647	14.2014	0.886829	sp|O97758|ZO1_CANFA	comp108153_c2_seq67|m.250946
0.385032	0.937638	61.8024	11.8403	15.8077	3.07474	sp|Q7Z6Z7|HUWE1_HUMAN	comp107134_c0_seq1|m.222317
0.385021	0.972474	-92.8704	13.0728	9.37244	4.71672	sp|P46437|GST_MUSDO	comp103188_c0_seq1|m.137652
0.384867	1.0308	-132.409	11.138	10.0966	0.403042	sp|Q1JPB9|PA2G3_BOVIN	comp101276_c1_seq11|m.106184
0.384849	0.901704	134.655	12.7511	13.9817	19.5863	sp|O57683|SF3B1_XENLA	comp103599_c0_seq3|m.145449
0.384606	1.02367	173.63	12.6305	12.5387	13.948	sp|P20273|CD22_HUMAN	comp102700_c0_seq11|m.129307
0.384441	0.969604	-45.9697	12.4957	7.59562	45.9161	sp|Q6P1S4|SYRC_XENTR	comp99377_c0_seq1|m.78684
0.384391	0.975449	128.513	12.4736	14.0208	3.29469	sp|Q04656|ATP7A_HUMAN	comp106495_c0_seq7|m.207482
0.384388	0.943568	24.1781	11.6331	16.8518	0.509192	sp|Q5H8C4|VP13A_MOUSE	comp108429_c0_seq27|m.259289
0.384368	0.922107	151.355	12.9182	13.487	10.5761	sp|Q8TE73|DYH5_HUMAN	comp104560_c0_seq9|m.163973
0.384208	1.03524	78.2695	11.5703	15.0548	3.26914	sp|Q8N966|ZDH22_HUMAN	comp96723_c0_seq1|m.50851
0.384164	0.968476	-80.9599	12.2347	8.75145	42.3166	sp|O54873|AIMP1_CRIGR	comp108610_c0_seq1|m.264950
0.384163	0.910772	52.9646	10.7075	15.1322	1.28045	sp|Q71RS6|NCKX5_HUMAN	comp102972_c1_seq12|m.134190
0.383886	0.956466	123.497	12.1199	13.9622	5.40657	sp|A2AF47|DOC11_MOUSE	comp107878_c0_seq7|m.243100
0.383842	0.927154	116.72	12.443	14.4087	1.56627	sp|P58501|PAXB1_MOUSE	comp98884_c4_seq4|m.72962
0.383839	0.906366	118.853	11.8379	13.9297	1.93354	sp|Q4V8D1|CP2U1_RAT	comp100544_c0_seq14|m.95401
0.383672	0.908106	-156.936	12.9235	11.6337	3.90455	sp|Q96GS4|CQ059_HUMAN	comp100206_c0_seq2|m.89991
0.383594	1.0128	-44.7503	10.5018	7.30544	0.861829	sp|L0N7N1|KIF14_MOUSE	comp105260_c0_seq2|m.178491
0.383585	1.01387	131.167	12.5185	13.9573	26.6483	sp|Q8K2W6|PHF13_MOUSE	comp108047_c3_seq1|m.247790
0.383429	0.903695	-77.9171	13.0203	8.81806	7.20487	sp|Q9BSV6|SEN34_HUMAN	comp100156_c0_seq3|m.89198
0.38329	0.923906	138.438	12.1649	13.4869	4.12352	sp|Q801X6|PHAR1_CHICK	comp105654_c4_seq9|m.187214
0.383201	1.05804	54.6482	12.8349	16.8866	3.34588	sp|Q8C8H8|KY_MOUSE	comp91102_c0_seq1|m.25379
0.382903	0.902761	135.983	12.1235	13.5441	5.09083	sp|Q8N5R6|CCD33_HUMAN	comp101640_c1_seq1|m.112268
0.382891	1.00596	33.7653	11.3633	16.2975	0.528616	sp|A6NI56|CC154_HUMAN	comp103040_c0_seq18|m.135260
0.382865	0.963863	125.391	13.2272	14.6201	2.1107	sp|P97360|ETV6_MOUSE	comp90288_c0_seq4|m.23650
0.382778	1.0156	104.903	12.0936	14.5696	1.11975	sp|Q8CB67|LRP11_MOUSE	comp106510_c3_seq2|m.208048
0.38252	0.94866	153.993	12.5576	13.186	3.74389	sp|P16157|ANK1_HUMAN	comp104942_c0_seq1|m.171657
0.382348	1.00186	-61.0193	10.7239	7.81769	1.43212	sp|O95684|FR1OP_HUMAN	comp105208_c2_seq44|m.177187
0.382328	1.06668	130.748	12.8101	14.1576	88.9964	sp|B3A0P7|SCP1_LOTGI	comp100411_c1_seq3|m.93477
0.381839	0.982341	126.38	13.0226	14.451	6.12818	sp|Q14106|TOB2_HUMAN	comp100611_c3_seq6|m.96283
0.381599	0.998338	121.403	12.4214	14.2325	2.45398	sp|Q8CDU6|HECD2_MOUSE	comp103577_c2_seq8|m.144842
0.381027	0.965232	88.0811	12.0872	15.1298	3.64371	sp|Q7JJ13|BRD2_MOUSE	comp101305_c6_seq5|m.106502
0.380925	0.970777	110.546	11.1658	13.7371	13.785	sp|Q6P8Y1|CAPSL_MOUSE	comp99591_c0_seq4|m.81393
0.380767	1.0266	166.894	12.5416	12.7274	0.789651	sp|Q9WVS9|CLOCK_RAT	comp101192_c1_seq38|m.105373
0.380599	0.981033	79.8798	11.9446	15.2943	4.36697	sp|Q5RAE3|LAT2_PONAB	comp106778_c0_seq1|m.213923
0.380535	0.901272	139.023	12.6393	13.7583	11.0976	sp|Q08509|EPS8_MOUSE	comp105637_c3_seq3|m.186895
0.380475	0.933347	56.9674	10.9664	15.2311	4.88191	sp|Q8IMX7|MIRO_DROME	comp108668_c0_seq2|m.266536
0.380069	0.916304	94.7378	12.4376	15.1645	1.89679	sp|Q96RV3|PCX1_HUMAN	comp103544_c1_seq4|m.144128
0.379921	0.901143	4.48095	12.4365	18.2817	3.34353	sp|Q63ZK1|MI40B_XENLA	comp106276_c1_seq5|m.202598
0.379764	1.02675	-23.1449	10.5604	6.67894	0.75516	sp|Q8TE73|DYH5_HUMAN	comp108196_c0_seq22|m.252276
0.379716	1.01253	173.314	12.9312	12.7058	2.04036	sp|P30974|TLR1_DROME	comp107253_c0_seq2|m.225959
0.379535	1.04678	42.8167	10.532	15.2794	0.990206	sp|P98072|ENTK_BOVIN	comp102262_c1_seq5|m.122272
0.379517	0.937022	-3.01648	11.3472	6.09508	6.8415	sp|Q68CZ6|HAUS3_HUMAN	comp107851_c0_seq2|m.242553
0.379289	0.981365	83.9436	11.3005	14.6655	5.45462	sp|Q9MZ34|SC6A6_BOVIN	comp99743_c3_seq8|m.83204
0.379239	0.979018	-145.741	12.5536	11.0822	15.2473	sp|P32138|YIHQ_ECOLI	comp98797_c0_seq2|m.72033
0.379189	0.90585	168.879	13.3712	13.0987	4.98179	sp|D3ZHV2|MACF1_RAT	comp108612_c0_seq1|m.264960
0.379117	0.905619	165.541	13.3649	13.2192	17.9081	sp|O75592|MYCB2_HUMAN	comp109101_c0_seq1|m.278087
0.379042	0.95629	161.951	13.3498	13.3442	0.943945	sp|Q5JWR5|DOP1_HUMAN	comp105152_c1_seq2|m.175990
0.378993	0.976704	-20.4902	11.4114	6.6495	1.25374	sp|Q09324|GCNT1_MOUSE	comp105846_c0_seq3|m.192506
0.378949	0.91341	107.899	11.7651	14.2389	10.6467	sp|Q91WL0|ES8L3_MOUSE	comp105637_c3_seq5|m.186907
0.378772	0.928356	-162.95	11.8824	11.3784	1.86494	sp|Q9W735|PRM1A_DANRE	comp108924_c0_seq3|m.272966
0.378748	0.98627	162.561	12.9635	13.1097	1.77182	sp|P58058|NADK_MOUSE	comp102625_c0_seq2|m.128212
0.378736	1.06996	-95.9539	10.6311	8.83359	0.35534	sp|Q8BJI4|PO6F2_MOUSE	comp104241_c2_seq7|m.157549
0.378635	0.907494	163.81	12.595	12.864	2.04812	sp|Q96IG2|FXL20_HUMAN	comp102764_c6_seq1|m.130601
0.378539	0.956111	132.678	11.1599	13.0469	300.6	sp|Q4R0J7|ARD1_UROFA	comp98960_c2_seq1|m.73902
0.378497	1.04625	-109.156	12.1996	9.69906	0.784449	sp|Q8C811|S35E2_MOUSE	comp106523_c0_seq2|m.208281
0.378355	1.01029	-127.024	12.4828	10.4045	1.96724	sp|P70182|PI51A_MOUSE	comp101172_c0_seq18|m.105004
0.378345	1.03123	80.4665	11.2826	14.7607	0.40903	sp|Q9BX84|TRPM6_HUMAN	comp108223_c3_seq6|m.253346
0.378181	1.0516	64.28	11.8445	15.7296	0.981385	sp|Q9UBM8|MGT4C_HUMAN	comp101793_c3_seq13|m.114721
0.378022	0.994131	58.5813	11.7352	15.8256	0.555543	sp|Q6DWJ6|GP139_HUMAN	comp101598_c5_seq3|m.111506
0.377804	1.08475	-109.768	12.3402	9.76266	6.44551	sp|P71590|FHAA_MYCTU	comp98859_c1_seq1|m.72692
0.377556	0.940426	109.313	11.0119	13.6682	5.35742	sp|Q6NSJ0|K1161_HUMAN	comp100458_c0_seq3|m.94079
0.377463	0.968457	140.076	12.2308	13.4718	0.969846	sp|P20397|NUCL_XENLA	comp100100_c1_seq15|m.88223
0.377437	0.998728	150.435	12.9536	13.5406	0.778075	sp|Q9TSP2|TLR4_PAPAN	comp108153_c2_seq102|m.251056
0.37724	0.943037	-5.56384	11.36	6.17557	1.37744	sp|P42322|CANB1_NAEGR	comp103141_c0_seq13|m.136945
0.377055	1.04331	113.697	10.6946	13.317	1.53045	sp|Q91ZR3|ZHANG_MOUSE	comp106082_c0_seq2|m.197323
0.377027	1.06553	60.5938	12.1942	16.1417	1.53997	sp|Q9QZ05|E2AK4_MOUSE	comp107740_c0_seq2|m.239178
0.376947	0.963461	114.151	12.6319	14.6265	0.6391	sp|Q9DBR4|APBB2_MOUSE	comp103682_c2_seq2|m.147051
0.376888	0.914052	111.334	11.117	13.6789	55.1113	sp|Q03168|ASPP_AEDAE	comp106221_c7_seq1|m.201313
0.376856	0.994816	118.719	12.9935	14.7086	2.21475	sp|Q9H0D2|ZN541_HUMAN	comp108252_c1_seq1|m.254115
0.376819	1.01513	-31.0991	10.9004	6.94164	0.521914	sp|Q9NUW8|TYDP1_HUMAN	comp101212_c0_seq14|m.105550
0.376621	1.06482	-78.5837	12.6945	8.77106	0.676681	sp|Q9NBX4|RTXE_DROME	comp106145_c2_seq5|m.199806
0.376569	1.06507	-162.396	11.1895	11.0476	3.65537	sp|Q6BDS2|URFB1_HUMAN	comp103540_c0_seq1|m.143843
0.376426	1.00899	92.3596	11.8246	14.7909	2.87723	sp|Q90WJ8|AJL2_ANGJA	comp107133_c0_seq5|m.222299
0.376417	0.984598	166.515	12.8269	12.8939	0.730965	sp|Q5R6S2|DIRA2_PONAB	comp98926_c1_seq2|m.73435
0.376326	0.971849	103.7	11.6424	14.2888	4.07661	sp|Q5ZIJ9|MIB2_CHICK	comp91700_c0_seq1|m.26811
0.376281	0.971974	112.381	11.5592	13.9507	3.75669	sp|Q9Y5Z4|HEBP2_HUMAN	comp104237_c7_seq1|m.157419
0.37621	1.04173	-21.0232	10.6618	6.62263	2.87711	sp|Q49B93|SC5AC_MOUSE	comp94448_c1_seq1|m.36819
0.376199	0.947999	-4.96877	10.9377	6.15096	7.7988	sp|P28918|DCAM_MESAU	comp105435_c2_seq11|m.182857
0.376189	1.00622	22.9286	11.11	16.4024	0.339914	sp|P29693|EF1D_XENLA	comp41592_c0_seq1|m.4725
0.376104	0.964799	142.353	12.1312	13.3342	2.16383	sp|O43151|TET3_HUMAN	comp104994_c2_seq1|m.172535
0.375984	0.959431	166.78	13.1966	13.0829	9.42036	sp|Q3V2K1|CX065_MOUSE	comp108357_c4_seq1|m.257103
0.375935	0.951029	101.112	12.6162	15.0727	1.35545	sp|Q9Z1J2|NEK4_MOUSE	comp100679_c0_seq2|m.97389
0.375829	0.912863	-87.3093	10.6999	8.595	12.4399	sp|Q9CPX9|APC11_MOUSE	comp105125_c0_seq4|m.175269
0.375803	0.906364	-139.856	13.2887	11.1625	3.02336	sp|Q9BZE0|GLIS2_HUMAN	comp96658_c0_seq1|m.50111
0.375796	1.07045	117.231	12.7243	14.5808	0.918494	sp|Q9H5P4|PDZD7_HUMAN	comp106009_c1_seq4|m.195845
0.375785	0.949566	132.673	13.0375	14.2327	14.0854	sp|Q9UGQ2|FLOWR_HUMAN	comp102345_c1_seq1|m.123840
0.375741	1.01478	163.523	13.0843	13.141	6.58163	sp|Q29561|KCY_PIG	comp104646_c1_seq14|m.165744
0.375734	1.02625	-6.59211	11.0447	6.20224	3.27303	sp|Q8R323|RFC3_MOUSE	comp97198_c0_seq1|m.54780
0.375681	0.923211	-137.673	12.2191	10.6729	0.856965	sp|P83088|FUCTC_DROME	comp105235_c0_seq9|m.177831
0.375645	1.00736	162.806	11.4196	12.2552	3.81712	sp|O35127|C10_MOUSE	comp101852_c0_seq6|m.115639
0.375617	0.981531	123.216	12.3436	14.1188	3.18308	sp|P81436|OGT1_RABIT	comp106799_c2_seq1|m.214299
0.375381	1.04885	-79.3074	12.6976	8.79725	4.28165	sp|Q6R2W3|SCND3_HUMAN	comp104875_c2_seq3|m.170555
0.375326	1.02654	108.955	11.9316	14.3205	21.7545	sp|Q90673|PRLD1_CHICK	comp108898_c0_seq1|m.272432
0.375306	0.983461	-80.6055	12.6752	8.83804	51.1809	sp|Q9DB27|MCTS1_MOUSE	comp69183_c0_seq1|m.10738
0.375295	0.978982	22.6198	10.8817	16.1979	0.73265	sp|Q12912|LRMP_HUMAN	comp106903_c1_seq17|m.216947
0.374988	0.999895	72.3002	11.6027	15.2725	5.02886	sp|O88281|MEGF6_RAT	comp105045_c1_seq9|m.173588
0.374975	1.00561	16.5734	11.0807	16.5705	10.9094	sp|Q32KP1|TSN31_BOVIN	comp107522_c0_seq3|m.233735
0.374843	0.903851	-143.94	11.7263	10.6886	11.0247	sp|P31662|S6A17_RAT	comp90839_c1_seq1|m.24931
0.374799	0.99853	149.839	12.02	13.017	3.14833	sp|Q3KR37|GRM1B_HUMAN	comp98474_c11_seq4|m.68238
0.374729	0.929641	-179.929	12.0894	12.0423	7.43634	sp|Q5F4C0|HVCN1_CHICK	comp103549_c1_seq2|m.144228
0.374706	0.956842	22.3516	11.2465	16.5483	1.10636	sp|Q567G2|WDR73_DANRE	comp104717_c0_seq26|m.167270
0.374658	0.970046	-80.6431	11.8457	8.65353	598.703	sp|P26224|GUNF_CLOTH	comp104331_c0_seq1|m.158922
0.374456	0.96002	71.6634	13.3731	16.711	3.46683	sp|Q05AL1|ARMC8_DANRE	comp100109_c1_seq1|m.88375
0.374452	0.932426	158.796	12.3546	12.905	0.586224	sp|Q99973|TEP1_HUMAN	comp108203_c0_seq5|m.252560
0.374279	0.951806	130.263	12.669	14.0848	4.85703	sp|Q709C8|VP13C_HUMAN	comp108272_c0_seq1|m.254911
0.374075	0.989697	126.295	12.9155	14.3845	1.75178	sp|Q3B8R1|EMARD_RAT	comp98464_c1_seq1|m.67919
0.373904	1.04735	-16.401	11.6845	6.53233	0.230496	sp|P17971|KCNAL_DROME	comp49179_c0_seq1|m.6504
0.373848	1.07036	54.9089	11.6819	15.9001	0.548568	sp|Q68Y21|GRID2_DANRE	comp100724_c2_seq5|m.98091
0.373824	0.992829	125.506	13.2198	14.611	7.52496	sp|P21369|PNCA_ECOLI	comp106155_c0_seq2|m.199921
0.373502	1.00176	38.7306	12.3797	17.0478	0.510121	sp|Q9Z0R4|ITSN1_MOUSE	comp106119_c1_seq25|m.198740
0.373456	1.00451	62.5881	10.8936	14.9997	5.01961	sp|P52756|RBM5_HUMAN	comp99418_c0_seq16|m.79164
0.373342	1.0472	146.096	13.025	13.7392	90.6511	sp|B3A0P7|SCP1_LOTGI	comp100411_c1_seq1|m.93463
0.373041	0.958343	-131.347	13.1546	10.7995	3.09315	sp|A5D8S0|KIZ_DANRE	comp105284_c3_seq5|m.179153
0.372957	0.939828	-18.3821	11.1678	6.57024	3.00775	sp|Q5ZKJ5|TM180_CHICK	comp107999_c0_seq3|m.246552
0.372946	0.971261	-103.197	11.6776	9.34748	0.417965	sp|Q28615|S13A2_RABIT	comp80246_c1_seq1|m.14750
0.372693	0.946081	137.494	12.37	13.6455	4.7227	sp|A4IF78|TFIP8_BOVIN	comp105618_c1_seq6|m.186518
0.372557	0.966604	133.095	11.2564	13.0948	304.641	sp|Q4R0J7|ARD1_UROFA	comp98960_c2_seq2|m.73906
0.37253	0.914193	22.9855	11.3928	16.6654	8.95511	sp|Q9VVY3|GBS76_DROME	comp98864_c0_seq2|m.72785
0.37247	0.918139	156.815	12.1311	12.8468	1.03726	sp|Q8TD57|DYH3_HUMAN	comp108398_c3_seq3|m.258379
0.372434	0.973936	-166.711	13.4208	12.215	4.2776	sp|Q9C0G0|ZN407_HUMAN	comp101106_c0_seq4|m.104124
0.37236	0.940766	129.644	12.1248	13.7584	1.73218	sp|Q96RV3|PCX1_HUMAN	comp103544_c1_seq1|m.144101
0.372333	0.958563	-179.275	11.067	11.5112	1.27189	sp|Q80U62|RUBIC_MOUSE	comp108434_c0_seq3|m.259376
0.372303	0.998864	101.769	11.8626	14.5091	1.04527	sp|O88281|MEGF6_RAT	comp105375_c2_seq42|m.181685
0.372183	0.941047	128.186	12.2083	13.8613	3.44753	sp|Q5NDL3|EOGT_CHICK	comp100317_c5_seq12|m.92104
0.372121	0.919702	-78.9231	11.8939	8.60751	363.47	sp|Q95V84|RL38_BRABE	comp39681_c0_seq1|m.4176
0.371976	0.900622	-179.699	10.9629	11.4723	3.02386	sp|Q56A24|KLH24_RAT	comp104992_c2_seq11|m.172480
0.371972	1.0561	133.641	10.783	12.7801	2.26495	sp|Q32NG0|ADAD1_XENLA	comp95482_c5_seq11|m.42369
0.371949	0.929261	160.162	11.1798	12.206	6.00134	sp|Q32LB9|NOA1_BOVIN	comp103233_c2_seq2|m.138480
0.371893	1.00502	136.901	12.2758	13.6075	29.6129	sp|Q8Q0U0|Y045_METMA	comp105952_c2_seq2|m.194566
0.371533	0.996913	-179.507	12.0201	11.9936	0.333964	sp|Q9MYU8|E41L5_CANFA	comp107047_c0_seq7|m.220508
0.371479	0.916986	90.2041	12.2866	15.208	2.3827	sp|Q4V9H5|P20L1_RAT	comp103568_c0_seq3|m.144493
0.37146	0.929197	159.202	12.8013	13.1402	23.5257	sp|Q7LL04|YQK1_SCHPO	comp93414_c0_seq2|m.32347
0.371074	0.900104	122.438	12.1682	14.0297	14.446	sp|Q9VUC6|Y2138_DROME	comp100092_c0_seq2|m.87906
0.370782	0.955163	158.51	11.0595	12.19	1.08472	sp|Q8WV16|DCAF4_HUMAN	comp106404_c0_seq9|m.205296
0.370683	0.911391	66.1205	10.9246	14.9181	4.79644	sp|Q54LN9|ACMSD_DICDI	comp107963_c0_seq2|m.245506
0.37066	0.962142	69.2465	12.5206	16.1123	2.15782	sp|Q9ERG2|STRN3_MOUSE	comp108254_c2_seq11|m.254209
0.370603	0.93297	161.68	10.6327	11.8574	1.66657	sp|Q9H0Y0|ATG10_HUMAN	comp104792_c3_seq5|m.168725
0.37055	0.927602	144.087	12.0381	13.22	6.22468	sp|Q7ZYC4|ACBG2_XENLA	comp105072_c0_seq4|m.174236
0.370518	1.00151	-37.0159	13.4771	7.38574	10.1458	sp|Q61830|MRC1_MOUSE	comp102219_c0_seq3|m.121589
0.370435	0.995185	177.254	12.974	12.586	15	sp|Q8N3X1|FNBP4_HUMAN	comp105305_c0_seq2|m.179537
0.370323	0.998927	109.931	12.3435	14.5743	0.693238	sp|Q78EJ9|CAN8_RAT	comp101563_c0_seq68|m.110727
0.37003	1.07092	151.761	12.301	13.1154	0.357701	sp|Q8MI05|KLRF1_MACFA	comp103784_c0_seq7|m.149208
0.369795	1.04684	9.17099	10.8487	16.5723	29.4906	sp|P04323|POL3_DROME	comp108630_c0_seq1|m.265425
0.36976	0.958202	76.4934	11.3832	14.9645	3.67171	sp|Q8TC92|ENOX1_HUMAN	comp105666_c2_seq4|m.187383
0.369604	1.01579	76.9186	12.5682	15.8828	1.07922	sp|A8T6P4|MYRIP_DANRE	comp100562_c1_seq3|m.95565
0.369588	0.955724	135.677	12.6259	13.8674	2.87849	sp|Q9CXF4|TBC15_MOUSE	comp107335_c0_seq8|m.228841
0.369545	1.0139	-24.2698	11.0349	6.74393	2.89627	sp|Q5PQP2|RCAS1_RAT	comp105760_c0_seq4|m.190189
0.369499	0.914958	162.537	13.1043	13.1878	1.4136	sp|Q13393|PLD1_HUMAN	comp106247_c3_seq2|m.201895
0.369219	0.983047	58.1306	10.9892	15.2147	7.23609	sp|Q8VE97|SRSF4_MOUSE	comp90627_c1_seq8|m.24474
0.36906	0.944154	-2.61744	11.4123	6.08297	1.67595	sp|Q99PW8|KIF17_MOUSE	comp97649_c0_seq3|m.58743
0.36903	0.912436	119.008	11.2024	13.4991	2.44733	sp|Q921M4|GOGA2_MOUSE	comp107676_c0_seq4|m.237671
0.368971	0.955446	123.674	12.1342	13.9656	1.09854	sp|P12890|AMDB_XENLA	comp106719_c1_seq29|m.212660
0.368757	1.04895	73.673	11.3869	15.0566	1.81442	sp|O97758|ZO1_CANFA	comp108153_c2_seq24|m.250723
0.368746	0.97462	109.149	11.3467	13.9065	2.85627	sp|A2RUS2|DEND3_HUMAN	comp106997_c1_seq2|m.219358
0.368583	0.930587	86.6408	10.8349	14.2273	4.90833	sp|Q8TE68|ES8L1_HUMAN	comp105637_c3_seq4|m.186903
0.368494	0.971764	114.652	12.9211	14.806	5.16812	sp|P53675|CLH2_HUMAN	comp105744_c0_seq1|m.189924
0.368384	0.970455	119	12.7636	14.5445	1.22581	sp|A6H584|CO6A5_MOUSE	comp106080_c0_seq5|m.197298
0.368365	0.915536	66.7955	13.0311	16.6133	1.95932	sp|P77851|HBD_THETC	comp106562_c0_seq2|m.209092
0.368262	0.974584	97.7138	11.8874	14.6609	2.83765	sp|Q08DD7|SNX11_BOVIN	comp103669_c0_seq3|m.146846
0.368246	0.940319	158.287	12.8456	13.1976	3.81178	sp|Q96GS4|CQ059_HUMAN	comp100206_c0_seq1|m.89982
0.368046	0.973339	-118.658	11.451	9.77429	1.77777	sp|A6NAF9|TRD7A_DANRE	comp101446_c1_seq1|m.108965
0.368018	0.98146	164.342	13.2991	13.228	0.33272	sp|Q18515|C1GLT_CAEEL	comp96859_c0_seq5|m.52002
0.367954	0.995241	-78.0929	12.9814	8.81599	4.43404	sp|Q6DE97|CN10A_XENLA	comp92442_c1_seq1|m.28847
0.36793	0.965297	154.326	10.5335	12.018	2.01604	sp|A2T6X9|SIM1_PANTR	comp105238_c4_seq17|m.177908
0.367925	1.05743	-26.2616	10.6737	6.77863	4.04144	sp|Q8CDT7|CJ107_MOUSE	comp101724_c0_seq22|m.113428
0.367821	0.966164	141.83	12.3738	13.4989	8.08388	sp|Q5U581|MTRAA_XENLA	comp107038_c3_seq2|m.220286
0.367739	0.951476	170.244	13.0908	12.9002	4.38678	sp|Q64JA4|SIG13_PANTR	comp107480_c0_seq6|m.232892
0.367697	0.936914	57.6497	12.0166	16.0922	3.90119	sp|Q1LUI2|HDDC2_DANRE	comp91753_c0_seq2|m.27018
0.367685	0.971775	70.4935	11.3648	15.1394	9.75414	sp|Q8VCK5|KLH20_MOUSE	comp86253_c0_seq1|m.18388
0.367663	1.05957	-89.6478	12.5	9.11278	3.79344	sp|Q8CE13|CCD17_MOUSE	comp108098_c0_seq16|m.249005
0.367504	1.03055	160.515	11.5343	12.3914	1.9412	sp|Q51330|OXLT_OXAFO	comp105447_c0_seq9|m.183002
0.367259	1.03865	148.709	11.854	12.9574	5.94254	sp|P06197|PIS_YEAST	comp108029_c1_seq1|m.247496
0.367221	1.05965	139.678	12.9076	13.8995	1.33714	sp|Q96P47|AGAP3_HUMAN	comp107479_c0_seq11|m.232695
0.367049	0.901876	152.294	12.5192	13.2231	2.73262	sp|Q6VNB8|WDFY3_MOUSE	comp100336_c2_seq6|m.92357
0.36697	1.07466	109.168	12.2492	14.5347	3.13405	sp|Q5I7G2|RXR_LYMST	comp100587_c5_seq9|m.95991
0.366933	0.969255	65.2997	10.7695	14.816	1.0226	sp|Q9VJ79|PDE11_DROME	comp101582_c1_seq6|m.111104
0.366877	0.978099	-62.4266	13.1329	8.27734	0.536437	sp|Q9NUW8|TYDP1_HUMAN	comp101212_c0_seq3|m.105535
0.366764	0.962089	-42.1579	12.2868	7.43885	1.08201	sp|Q2NKS3|PSMG3_BOVIN	comp93711_c0_seq4|m.33395
0.366664	0.969858	92.0116	10.5489	13.8527	2.59345	sp|Q5R9A7|GP155_PONAB	comp106785_c1_seq11|m.214004
0.366661	0.961502	100.564	11.3226	14.1597	2.27463	sp|Q66KE8|CCD78_XENLA	comp106457_c0_seq3|m.206601
0.366532	0.953038	103.52	12.0331	14.5729	6.92179	sp|Q04637|IF4G1_HUMAN	comp99449_c1_seq2|m.79687
0.366482	1.04947	22.2222	13.4094	18.5817	1.60187	sp|Q98943|CASP2_CHICK	comp105660_c1_seq2|m.187305
0.366321	0.901445	-149.679	12.5237	11.207	1.99029	sp|Q62415|ASPP1_MOUSE	comp105598_c0_seq2|m.185820
0.366231	1.01224	118.877	12.1226	14.1196	5.76914	sp|P79385|MFGM_PIG	comp104425_c1_seq9|m.160912
0.366072	1.0648	-87.3856	10.9697	8.66276	1.0394	sp|Q09221|CPNA2_CAEEL	comp106373_c1_seq31|m.204316
0.366005	0.959355	126.559	12.6145	14.1798	1.28408	sp|P35500|SCNA_DROME	comp107408_c0_seq8|m.230386
0.365951	0.918789	123.523	11.9696	13.8626	1.36612	sp|Q8WYB5|KAT6B_HUMAN	comp96957_c3_seq2|m.52863
0.365858	1.08921	9.25438	12.9847	18.6509	2.96602	sp|P29074|PTN4_HUMAN	comp100984_c4_seq1|m.102248
0.365837	0.971699	127.874	11.5626	13.4555	2.97777	sp|Q5THR3|EFCB6_HUMAN	comp95361_c0_seq1|m.41604
0.365684	1.05838	24.698	10.6715	15.9394	3.39585	sp|Q5PPV5|ZC21A_XENLA	comp101956_c0_seq7|m.117371
0.365591	1.00108	152.891	13.1082	13.5412	1.504	sp|O35867|NEB1_RAT	comp107204_c0_seq4|m.224483
0.365585	1.06647	151.39	13.1148	13.5996	2.27923	sp|Q02386|ZNF45_HUMAN	comp104248_c0_seq1|m.157643
0.365125	0.91269	-92.8386	13.1004	9.3784	27.1287	sp|O70473|AK1A1_CRIGR	comp93527_c0_seq5|m.32779
0.365056	1.03353	119.422	12.9804	14.6745	0.601224	sp|Q8NDN9|RCBT1_HUMAN	comp102148_c0_seq1|m.120445
0.364842	0.957873	151.379	13.3104	13.7134	1.84162	sp|Q6P2X9|MOT12_XENTR	comp101635_c8_seq6|m.112188
0.364833	0.988641	84.5023	12.1651	15.3096	3.59085	sp|Q8BGD4|SO4C1_MOUSE	comp106526_c2_seq1|m.208308
0.364825	1.05152	-148.695	13.0805	11.4028	7.46684	sp|Q64403|CP2DG_CAVPO	comp101328_c0_seq4|m.106913
0.364666	1.02579	15.8683	10.8234	16.3463	0.370961	sp|Q96MB7|HARB1_HUMAN	comp97835_c0_seq3|m.60803
0.364555	1.04673	-148.379	11.8691	10.892	1.88302	sp|P51163|HEM4_MOUSE	comp103701_c2_seq1|m.147374
0.364482	1.0052	148.245	13.2353	13.7851	2.32041	sp|P35408|PE2R4_HUMAN	comp97706_c1_seq1|m.59504
0.364439	0.952732	138.366	11.5294	13.0981	10.0882	sp|Q6V0I7|FAT4_HUMAN	comp108973_c1_seq1|m.274382
0.364319	1.04906	-174.127	12.6687	12.1277	1.58427	sp|Q8BMD6|TM260_MOUSE	comp105584_c1_seq4|m.185383
0.364234	0.945163	148.942	12.8224	13.5174	11.4674	sp|P30044|PRDX5_HUMAN	comp104461_c4_seq1|m.161497
0.364164	0.902399	146.681	12.2821	13.2778	7.28581	sp|Q6PAM0|AAKB2_MOUSE	comp96093_c0_seq2|m.45786
0.364109	0.960393	146.253	11.7274	12.963	1.4867	sp|Q5REB1|MPPD2_PONAB	comp100428_c0_seq11|m.93698
0.363961	1.02358	-70.6989	10.8576	8.13228	1.95966	sp|Q9P2N4|ATS9_HUMAN	comp101400_c2_seq1|m.108077
0.363895	1.01407	-165.148	12.8397	11.8901	4.79756	sp|P53356|HTK16_HYDVU	comp108183_c0_seq10|m.251775
0.363835	0.908191	116.498	12.0325	14.1387	5.81581	sp|Q32KL8|TBATA_BOVIN	comp92139_c1_seq3|m.28035
0.363815	0.947583	138.349	12.1698	13.4929	37.096	sp|Q803M0|PPR3B_DANRE	comp96137_c2_seq1|m.46249
0.363717	1.04839	88.3296	12.6933	15.5788	1.02117	sp|Q9UBM8|MGT4C_HUMAN	comp101793_c3_seq8|m.114671
0.363633	0.912171	115.98	11.6161	13.8738	1.52933	sp|Q3U132|TESP1_MOUSE	comp104553_c0_seq24|m.163753
0.363567	1.09043	-140.588	11.7104	10.5732	0.355354	sp|Q9DC53|CPNE8_MOUSE	comp103390_c0_seq8|m.141092
0.363559	1.02334	-4.70778	10.6097	6.13875	3.31141	sp|O57429|UBP2_CHICK	comp107629_c0_seq2|m.236466
0.3633	0.991144	-142.803	11.7858	10.6751	4.71381	sp|Q91WL8|WWOX_MOUSE	comp90466_c1_seq2|m.24160
0.363191	1.08278	63.2123	10.6379	14.77	0.677957	sp|Q22460|BCA1_CAEEL	comp107417_c0_seq3|m.230658
0.36302	0.987728	133.689	12.0602	13.5816	1.08815	sp|Q8IUC8|GLT13_HUMAN	comp101610_c1_seq1|m.111667
0.362965	1.03059	-13.326	12.9106	6.47791	5.74214	sp|Q95M17|CHIA_BOVIN	comp99007_c2_seq1|m.74467
0.362886	0.935746	-151.873	13.3598	11.6361	7.42131	sp|Q9PVZ4|INSR_XENLA	comp103055_c3_seq1|m.135738
0.362779	0.962828	-169.458	13.2796	12.2509	1.31817	sp|Q9HCD6|TANC2_HUMAN	comp106268_c0_seq24|m.202355
0.362747	0.985881	104.023	12.196	14.6719	1.43585	sp|Q95KF7|CLVS2_MACFA	comp106448_c0_seq1|m.206382
0.362419	1.00732	141.345	12.1853	13.401	1.56436	sp|Q99K90|TAB2_MOUSE	comp104290_c1_seq4|m.158430
0.362404	0.97795	130.527	10.8835	12.9374	1.08416	sp|D3ZTQ1|SFSWA_RAT	comp101044_c1_seq3|m.103193
0.362283	1.02622	166.517	12.2655	12.5922	3.35578	sp|Q17QZ3|SPX3_BOVIN	comp99955_c2_seq26|m.86266
0.362234	0.917997	-40.1611	12.3745	7.38049	3.56437	sp|Q04073|P3A2_STRPU	comp94567_c1_seq3|m.37269
0.362015	0.95338	140.323	11.8383	13.2239	7.26475	sp|P51589|CP2J2_HUMAN	comp107318_c2_seq1|m.228068
0.361837	0.911262	129.004	11.2533	13.2208	1.10996	sp|Q6ZN16|M3K15_HUMAN	comp104485_c2_seq30|m.162054
0.361759	0.963045	176.446	12.4363	12.3409	19.7027	sp|Q6IN02|PR15A_RAT	comp98253_c0_seq1|m.65654
0.361693	0.979438	136.425	12.3901	13.6948	5.22254	sp|A7E3X2|KC1G1_BOVIN	comp98723_c2_seq2|m.71032
0.361627	0.914018	157.361	11.811	12.6483	1.40413	sp|P55265|DSRAD_HUMAN	comp106795_c0_seq3|m.214244
0.361407	0.904901	166.469	12.8405	12.9029	1.39154	sp|Q6IPM2|IQCE_HUMAN	comp102183_c2_seq10|m.121001
0.361105	1.08864	10.4553	11.1439	16.8202	3.1676	sp|P48484|PP14_ARATH	comp108923_c0_seq2|m.272927
0.361072	0.993512	-123.402	12.4374	10.2633	9.63043	sp|P44849|Y736_HAEIN	comp97578_c0_seq1|m.58139
0.360652	0.999387	68.2277	11.8852	15.6327	10.1758	sp|Q7ZUV2|KTNB1_DANRE	comp105477_c0_seq2|m.183422
0.360613	1.07566	157.951	11.6469	12.5368	1.22298	sp|Q9NRZ5|PLCD_HUMAN	comp104101_c1_seq3|m.155061
0.360586	1.01173	86.9395	11.792	14.9443	3.47468	sp|Q90600|RB_CHICK	comp102197_c1_seq1|m.121199
0.360554	0.909932	141.33	11.6944	13.1034	53.1746	sp|Q91WV7|SLC31_MOUSE	comp107066_c0_seq2|m.220855
0.360508	1.00396	126.759	11.2989	13.3205	0.507933	sp|Q5AXT5|PIF1_EMENI	comp108690_c0_seq7|m.266970
0.360482	1.02445	-55.2513	13.3041	8.04186	9.99057	sp|Q70VZ7|MOGT1_BOVIN	comp99071_c0_seq1|m.75162
0.360443	0.932814	-22.4871	10.5951	6.66181	12.6177	sp|A9JS71|ECHD3_XENLA	comp102312_c4_seq2|m.123268
0.360349	0.939214	136.284	12.9193	14.0285	0.7687	sp|Q9W391|KPBA_DROME	comp106137_c0_seq63|m.199621
0.360345	1.007	98.3324	10.9854	13.9848	0.519505	sp|Q69Z28|ATS16_MOUSE	comp101481_c1_seq2|m.109480
0.360085	0.940909	151.66	13.0096	13.5289	0.787388	sp|Q5DTL9|S4A10_MOUSE	comp99950_c1_seq23|m.85744
0.360009	1.00069	-146.662	11.3128	10.6088	1.45986	sp|Q6DI86|FAKD1_MOUSE	comp102008_c0_seq16|m.118249
0.359984	0.927077	152.389	11.6593	12.7239	3.2135	sp|P97318|DAB1_MOUSE	comp97834_c0_seq6|m.60688
0.35997	1.07364	168.245	11.1153	11.9206	1.63305	sp|A4IIZ9|MED28_XENTR	comp98671_c0_seq6|m.70519
0.359649	0.994888	-69.4036	12.3782	8.38636	0.764214	sp|Q93038|TNR25_HUMAN	comp103797_c5_seq25|m.149693
0.359595	1.01632	-160.175	12.4288	11.5299	0.441825	sp|P14404|EVI1_MOUSE	comp106258_c2_seq4|m.202116
0.359462	0.908472	136.818	12.8775	13.9834	1.43809	sp|Q9ESM0|IP6K1_RAT	comp105267_c2_seq4|m.178745
0.35936	0.925204	107.448	11.9474	14.3815	0.783242	sp|Q8BYF6|SC5A8_MOUSE	comp107720_c1_seq9|m.238866
0.359208	0.984617	49.974	11.6036	15.9928	1.73698	sp|Q3SX24|FBX6_BOVIN	comp90146_c0_seq3|m.23380
0.359131	0.981054	123.02	11.5827	13.6247	14.5745	sp|P08472|M130_STRPU	comp103442_c0_seq4|m.141944
0.358972	0.971743	118.539	10.7428	13.2055	1.7459	sp|Q6ZUJ8|BCAP_HUMAN	comp104647_c3_seq29|m.165833
0.358828	0.998921	-113.243	12.482	9.92639	2.34003	sp|Q14151|SAFB2_HUMAN	comp108005_c1_seq8|m.246743
0.358744	1.04504	147.152	12.6981	13.5077	0.520134	sp|Q7TN88|PK1L2_MOUSE	comp108332_c1_seq1|m.256300
0.358589	0.900039	79.3133	11.7811	15.1856	2.75727	sp|Q7Z4S6|KI21A_HUMAN	comp104066_c3_seq3|m.154570
0.358564	1.02425	-138.724	12.1329	10.6753	0.485882	sp|Q09575|YRD6_CAEEL	comp108786_c0_seq16|m.269756
0.358272	0.938467	159.97	12.7219	13.0688	4.6468	sp|Q9P6R1|VRP1_SCHPO	comp102411_c1_seq8|m.124885
0.358271	1.08095	-22.4274	10.5063	6.65453	1.34528	sp|F4I460|MYO8_ARATH	comp99213_c0_seq6|m.76656
0.358178	0.918856	130.218	13.1164	14.372	2.04981	sp|Q8VI36|PAXI_MOUSE	comp101810_c0_seq2|m.114911
0.358142	0.948947	131.802	12.2058	13.7371	2.6291	sp|A1A5G0|CLAP1_XENTR	comp102626_c2_seq11|m.128262
0.358053	0.955877	66.6805	11.9851	15.7652	1.01615	sp|Q6P6B7|ANR16_HUMAN	comp103963_c1_seq7|m.152295
0.358023	0.997026	157.543	13.4411	13.559	2.10176	sp|Q9UQ03|COR2B_HUMAN	comp103758_c0_seq321|m.148719
0.357878	0.91655	170.743	12.9022	12.7829	22.0305	sp|Q29RK9|MOB3B_BOVIN	comp90568_c1_seq1|m.24374
0.357715	1.04985	117.272	13.1786	14.8856	1.87033	sp|P41894|DEI_DROME	comp108308_c0_seq5|m.255807
0.357504	1.0133	147.62	12.6727	13.4762	4.08138	sp|Q5QJ74|TBCEL_HUMAN	comp108358_c1_seq3|m.257107
0.357256	0.983311	151.359	12.1316	13.0309	1.68491	sp|Q86YT5|S13A5_HUMAN	comp99952_c0_seq3|m.86193
0.357244	0.940377	170.482	13.0945	12.8935	5.84006	sp|Q32NH8|PLCD4_XENLA	comp105351_c4_seq4|m.180362
0.357232	0.997337	48.9733	10.7711	15.3058	2.63044	sp|Q14BV6|YDJC_MOUSE	comp97390_c1_seq8|m.56314
0.357146	0.947289	-108.103	11.0839	9.32834	0.362949	sp|Q99999|G3ST1_HUMAN	comp101244_c6_seq3|m.105875
0.35692	1.03389	-94.1109	12.3261	9.22228	3.84607	sp|Q8BFS9|ASND1_MOUSE	comp94502_c0_seq1|m.37034
0.356696	0.989021	149.373	12.5883	13.3651	1.85982	sp|O97758|ZO1_CANFA	comp108153_c2_seq62|m.250926
0.356667	0.989569	169.826	12.8751	12.8014	4.69911	sp|Q4KLI9|FBXW5_RAT	comp107660_c0_seq1|m.237268
0.356498	0.939486	105.867	11.4341	14.0716	1.68811	sp|Q6ZUJ8|BCAP_HUMAN	comp104647_c3_seq35|m.165840
0.356425	0.924994	113.947	11.1171	13.5983	14.3637	sp|Q60HG2|TOR1A_MACFA	comp97216_c1_seq1|m.54870
0.356409	0.907915	-161.436	12.4023	11.5616	2.65725	sp|Q5ZLG9|WDR59_CHICK	comp98302_c0_seq31|m.66171
0.356352	0.991382	143.7	12.7401	13.6547	1.79077	sp|O75445|USH2A_HUMAN	comp109058_c0_seq3|m.276949
0.35626	1.03856	143.943	12.6457	13.5894	3.04726	sp|Q5BKN5|CD123_XENTR	comp98762_c0_seq2|m.71603
0.356205	0.948298	111.4	11.5851	14.0002	4.00962	sp|Q61466|SMRD1_MOUSE	comp101250_c2_seq9|m.105957
0.356102	1.09304	143.514	12.9188	13.7687	0.780294	sp|Q157S1|CRTC1_RAT	comp99550_c0_seq10|m.80738
0.356062	1.05734	137.533	12.0166	13.4258	5.11712	sp|P33450|FAT_DROME	comp105391_c1_seq1|m.182026
0.355879	0.949032	93.5211	11.196	14.2875	14.7155	sp|Q6TNS7|RABL3_DANRE	comp105348_c0_seq1|m.180320
0.355828	0.974454	-171.595	13.3119	12.3452	3.72829	sp|Q98SN7|WNT2B_CHICK	comp88530_c2_seq2|m.20804
0.355734	0.906376	137.414	12.7222	13.8661	2.34109	sp|Q86UA1|PRP39_HUMAN	comp99585_c1_seq30|m.81272
0.35573	1.09397	151.997	11.8104	12.8239	1.90878	sp|Q9WTN6|S22AL_MOUSE	comp106681_c2_seq12|m.211926
0.355643	0.982083	161.077	12.8458	13.0981	3.58064	sp|Q9BY84|DUS16_HUMAN	comp99216_c1_seq5|m.76701
[truncated: 3,568 more rows]

## Sheet: Gene list
Total C. Rota 12h genes with mouse ortholog	Shared 12h genes between C.Rota and mouse liver	C. Rota specific 12h genes with ortologues that are expressed in the mouse liver	C. Rota 12h genes with ortologues that are not expressed in the mouse liver	Total A diaphaha 12h genes with mouse ortholog	Shared 12h genes between A. diaphaha and mouse liver	A. diaphaha specific 12h genes with ortologues that are expressed in the mouse liver	A. diaphaha 12h genes with ortologues that are not expressed in the mouse liver
1810030O07Rik	AARS	A1CF	1810030O07Rik	WBP2	PHGDH	A4GALT	AAG1
A1CF	AASDHPPT	AADAT	AAC4	LAMTOR4	ATP6V0E2	AADAT	ABHD18
AAC4	AATK	ABCA1	ABCG22	POLR2J	RAD51	AAMP	AJM1
AADAT	ABCF1	ABCC1	ACP7	TRNT1	IDE	AAR2	AKAP17A
AARS	ABHD16A	ABCC4	ACSBG2	DYNLL2	ARFGAP3	AARSD1	AKR7A2
AASDHPPT	ABHD2	ABHD14A	ADAD1	SMIM7	GMPPB	ABCA2	ARMH3
AATK	ADAR	ABHD15	ADCY2	RAB22A	SYVN1	ABCB6	ATP5F1D
ABCA1	AHSA1	ACAD10	ADGRB1	POLI	MLEC	ABCB8	BAP18
ABCC1	ALG11	ACAD9	ADGRL3	CDC14A	MANF	ABCC4	BCAS4
ABCC4	ALG2	ACMSD	AKR1A1A	LMNA	IHH	ABCG4	BUD23
ABCF1	ARFGAP2	ACSF3	AKR1B1	TM2D2	HSPA8	ABHD14A	C10orf53
ABCG22	ARFRP1	ACSS2	AKR1B15	ATXN3	SLC34A2	ABHD3	C11orf57
ABHD14A	ARRDC3	ACVR2B	ALK	DOC2B	TMEM39A	ACAA2	C11orf68
ABHD15	ATF6B	ADAMTS9	ALR	EMG1	SRM	ACADSB	C11orf88
ABHD16A	AXIN1	ADAT2	ALX1	PARD6B	RASA3	ACAP2	C12orf10
ABHD17C	BAZ2B	ADGB	AMY	PSMA2	CKS1B	ACE	C14orf166
ABHD2	BET1	ADGRD1	ANGPTL1	MGME1	KLF10	ACLY	C16orf62
ACAD10	BET1L	ADRB1	ANKRD55	RPL37	LRAT	ACO1	C16orf89
ACAD9	BFAR	AFTPH	ANKS1A	PDCD10	HSPA5	ACO2	C18orf24
ACBD6	BHMT	AGAP3	APLIP1	EXOSC1	HYOU1	ACOT2	C18orf63
ACMSD	CAAP1	AGO2	APRA	INO80B	UBE2C	ACOX3	C1orf131
ACP7	CACFD1	AGPAT4	ARD1	RPS15	DNAJA1	ACSF3	C1orf155
ACSBG2	CAD	AGTPBP1	ARHGAP45	STK11	IBTK	ACSS2	C1orf33
ACSF2	CALR	AHI1	ARHGEF33	PSMA6	RRP12	ACTN1	C22orf23
ACSF3	CAPN15	AIMP1	ARSI	PMM2	FAM206A	ACTR2	C2orf69
ACSS2	CASC3	AKR1A1	ARSJ	MUTYH	TBCCD1	ACTR3	C3orf67
ACVR2B	CASP9	AKTIP	ASL1	ARF6	SUCO	ACVR2A	C5orf22
ADAD1	CBWD1	ALDH16A1	AT1G30560	TBC1D7	SLC17A9	ADAM10	C6orf130
ADAMTS9	CCDC58	ALDH1A2	AT5G27410	IRF1	SRPRB	ADAM12	C6orf62
ADAR	CDIPT	ALG9	ATP2B3	ROBO1	EHD1	ADD1	C7orf31
ADAT2	CDK2AP1	AMBRA1	AUTS2	HEL-S-276	GRIPAP1	ADIPOR2	C7orf43
ADCY2	CDYL	AMD1	BBS12	PSMA7	MOGS	ADK	C7orf57
ADGB	CELSR1	AMN1	BETA-SPEC	TIGAR	SLC30A5	ADRBK2	C8orf76
ADGRB1	CHD2	AMY1	BGLH	HIST2H3A;	RINT1	ADSS	C9orf32
ADGRD1	CHUK	AMZ2	BICRAL	YWHAE	SPHK2	AEBP2	CBSL
ADGRL3	COA4	ANKFY1	BIRC7-A	HEL2	TRAPPC13	AGA	CCDC72
ADRB1	COA7	ANKLE2	BRAFLDRAFT_56888	ITPA	PINX1	AGBL5	CENPBD1
ADRB2	COPB1	ANKRA2	BRSK2	PSPH	SMARCD1	AGFG1	CFAP47
AFTPH	COPB2	ANKRD13C	BSK	PDCL3	SMIM13	AGL	CFAP99
AGAP3	COPE	ANKRD39	BXL2	MRPS7	CSTF3	AGPAT3	CHES1
AGO2	COPS3	ANXA3	BXL5	DDX4	HSP90AA1	AHCY	CHP
AGPAT4	COQ10B	ANXA4	BXL6	PPM1A	TRABD	AHCYL2	CNOT9
AGTPBP1	COX10	ANXA5	C21ORF59	NDUFB3	UBE2G2	AHI1	COPS9
AHI1	COX18	ANXA7	C2ORF42	RPL36A	LMO4	AIFM3	COX4NB
AHSA1	CPNE8	APEH	C330007P06Rik	MTMR2	FLCN	AIG1	CRSP9
AIMP1	CPSF1	APOOL	C38C10.2	TYSND1	PYCR2	AKAP10	CTSL2
AKR1A1	CPTP	AQP8	C8ORF82	SNRPD1	PDE12	AKR1D1	CTSV
AKR1A1A	CSAD	ARHGAP17	C9ORF84	DNAJC25	B3GALNT1	AKT1S1	CXorf56
AKR1B1	CSTF2	ARHGAP21	CA2	DNAJA3	ARCN1	ALDH1A2	CYB
AKR1B15	CTDSPL2	ARHGAP32	CABCOCO1	ASB7	UBA5	ALDH3B1	DELE1
AKTIP	CTSL	ARHGEF10	CACNG5	THEG	FEN1	ALDOB	DGLUCY
ALDH16A1	CUL2	ARID5B	CAD96CA	DMRTA2	FNDC3A	ALG1	DIAPH3
ALDH1A2	CYP2D26	ARIH1	CADN	ABCF1	SMPD4	ALG14	DKFZp313B1621
ALG11	CYP2J6	ARL5B	CALCOCO2	C6orf130	IFRD1	AMD1	DKFZp434A0172
ALG2	DCAF7	ARL6IP1	CALCR	OARD1	PARD6B	AMDHD2	DKFZp547L163
ALG9	DCLRE1A	ARSB	CALCRLA	MCEE	VAC14	AMFR	DKFZp666G145
ALK	DDHD1	ASB3	CALUB	GPM6A	NOP58	AMMECR1	DKFZp686A1195
ALKBH3	DDX24	ASIC1	CAPN9	OAZ1	OSBP	ANAPC2	DKFZp686C1054
ALPL	DDX42	ATAD1	CARMIL1	SMNDC1	EXT1	ANAPC5	DKFZp686G01261
ALR	DENND1A	ATG101	CATP-8	ATF5	NDUFAF4	ANKLE1	DKFZp686G14213
ALX1	DENR	ATMIN	CCDC191	RPL28	TFDP2	ANKRD10	DKFZp686G18136
AMBRA1	DHX15	ATP5O	CD163L1	NCBP3	FTSJ3	ANKRD13C	DKFZp686I0746
AMD1	DHX38	ATP6V0A1	CDH23	SSB	SLC30A7	ANKRD13D	DKFZp686J11229
AMN1	DLG1	B3GALT5	CELD	SSU72	TMEM214	ANKRD39	DKFZp686N0561
AMY	DNAJB11	BBS4	CELF	NFAT5	DNAJC3	ANKRD42	DKFZp686O2396
AMY1	DNAJB6	BCHE	CENPX	DNAJA1	UXS1	ANLN	DKFZp686P1551
AMZ2	DNAJC28	BCKDK	CEP126	DHRS7	COG8	ANO10	DKFZp686P17171
ANGPTL1	DOHH	BCL10	CEX-2	FNIP1	LIN9	AP1G1	DKFZp727E011
ANKFY1	ECD	BCO1	CFAP54	FAU	STIP1	AP1M1	DKFZp762K123
ANKLE2	EDEM1	BMP2	CG13601	RNF115	TBC1D30	AP2A1	DKFZp762M013
ANKRA2	EIF2AK3	BPNT1	CG7766	SIL1	ACCS	AP2M1	EDG4
ANKRD13C	EIF2S1	BRCC3	CHIA	TM2D3	EOGT	AP3B2	EEF1AKMT4-ECE2
ANKRD28	EPS8L1	C1D	CHN1	PGD	RBM19	AP4E1	EIF2S3
ANKRD39	FAF1	CAPN8	CHRNA10	CKS1B	DCAF10	AP4S1	EIF3J
ANKRD55	FAM13A	CARHSP1	CHS-2	MRPL33	SPCS2	APC	EIF3S1
ANKS1A	FASTKD1	CASD1	CHST1	hCG_2003792	ATXN2	APH1A	EIF3S3
ANXA3	FBXL14	CASP7	CHST3	HYPK	PRRC1	APRT	EIF3S8
ANXA4	FBXL20	CAT	CHST6	SERTAD2	TMX1	AQR	EIF3S9
ANXA5	FBXO42	CBX3	CLCA4	HSD17B10	LRRFIP2	AREL1	EL52
ANXA7	FEM1B	CCDC125	CLIP-190	DAW1	SF3A1	ARF5	ELOB
AP3M1	FGD6	CCDC15	CNBD2	MRPL15	RABL6	ARFGEF3	EPB41L2
APBB2	FKBP15	CCDC186	CNGB1	FLJ11193	WDR37	ARGLU1	EPB41L5
APEH	FKBP4	CCKAR	COA1	C5orf22	UBFD1	ARHGAP5	ERO1B
APLIP1	FKBP8	CCM2	COL21A1	RPL35	TRA2B	ARHGDIA	FAM112B
APOOL	FLNB	CCNG1	CORIN	STIP1	FAM47E	ARL3	FAM177A1
APRA	FNIP1	CD163	CPO	HEL-S-94n	SLC20A1	ARL4C	FAM91A1
AQP8	FOXK2	CD22	CREB3L3A	RAB5C	TOMM40	ARL6IP5	FCN1
ARD1	FRMD8	CD40	CSD	GPD2	SLC35A2	ARL8A	FH
ARFGAP2	FURIN	CDC42SE2	CSW	PSMA4	ABHD2	ARMC8	FLJ00225
ARFRP1	G3BP2	CDC45	CTR2	CAPN5	MCM5	ARPC5	FLJ10154
ARHGAP17	GATA4	CFAP126	CYP120	TFPI	B3GALT6	ARSJ	FLJ10292
ARHGAP21	GBF1	CHST14	CYP12A5	RPL27	KIF5B	ASAH2	FLJ11193
ARHGAP21	GFER	CHST15	CYP12E1	RHOT1	ECE2	ASB7	FLJ20323
ARHGAP32	GFOD1	CHTOP	CYP1B1	UBTF	RPS18	ASF1A	FVT1
ARHGAP45	GFPT1	CKAP5	CYP4F4	PFDN4	UFL1	ASIC2	FXC1
ARHGEF10	GID8	CLASP2	DAB1	POLR2M	CCT4	ASNA1	GATD1
ARHGEF33	GMPPB	CLASRP	DACH1	FPGS	PSEN2	ASPM	GBA3
ARID1B	GOLGA1	CLCN2	DAPF	EIF3L	GRK5	ASRGL1	GCN1
ARID5B	GOLGA4	CLIP3	DIO3	RPS25	MTRF1L	ASZ1	GLUD2
ARIH1	GOSR2	CLK2	DMBT1	UBE2L3	SRSF7	ATAD3A	GPAT3
ARL5B	GOT1	CLN3	DNAAF4	ARL3	EXOSC1	ATF5	GRK3
ARL6IP1	GPN1	CMPK1	DNAH5	NPRL2	NCK2	ATG10	GYG1
ARRDC3	GPN2	CMTR2	DNM1	RAB10	BRAP	ATG2B	HCP1
ARSB	GPSM2	CNRIP1	DOK6	PLA2G1B	DAPK2	ATL2	HEL-75
ARSI	GRWD1	COL12A1	DUR3	ATG4D	RARS	ATOH1	HEL-S-1
ARSJ	GTF2B	COQ7	DYDC1	PPP4C	ARMC1	ATP2B3	HEL-S-107
ASB3	GTPBP4	CPD	DYNC1I1	RPS26	ARF6	ATP6V0A1	HEL-S-114
ASB8	HCRTR2	CPED1	EEF1BETA	PSMB4	SEC24C	ATP6V0C	HEL-S-125m
ASIC1	HDAC11	CPSF4	EF2	INO80E	DDX21	ATP6V1C1	HEL-S-130P
ASL1	HEATR3	CPT1A	EFCAB6	PABPC1	POLI	ATP6V1E1	HEL-S-134P
AT1G30560	HECTD3	CREBBP	EGF1	RPLP1	SAMD8	ATP6V1H	HEL-S-162eP
AT5G27410	HELZ2	CRIM1	EGLA	CALR	HSPA4L	ATP8A1	HEL-S-164nA
ATAD1	HGH1	CRK	ELAVL1-B	HEL-S-99n	RAD9B	ATP8B4	HEL-S-166mP
ATF6B	HPS4	CRLF3	EPB41L5	GLRX	EXT2	ATXN1	HEL-S-19
ATG101	HSF1	CROT	EPHX4	ACTR2	CENPL	ATXN10	HEL-S-26
ATMIN	HSPA13	CRYL1	ERF1	CSNK1D	NEMF	ATXN3	HEL-S-276
ATP2B3	HSPA5	CRYZL1	ERG28	SELENOT	PEX16	AUH	HEL-S-29
ATP5O	HYKK	CTSO	ERLIN2-B	PAPOLG	TAGLN3	AVIL	HEL-S-298
ATP6V0A1	HYOU1	CUTC	EYA1	CFL2	METTL13	B3GALT5	HEL-S-302
ATP7A	INHBA	CWF19L1	F42H10.3	ATXN2	SNRPD1	B4GALNT4	HEL-S-310
AUTS2	INSR	CYP26A1	F54F2.2/F54F2.3/F54F2.4	SUDS3	MAGT1	B4GALT2	HEL-S-47e
AXIN1	INTS3	CYP2U1	FABG	UFD1L	OVCA2	BAG1	HEL-S-61
B3GALT1	INTS5	CYP3A13	FAM166B	UFD1	SYT1	BBS4	HEL-S-61p
B3GALT5	IPO4	D2HGDH	FAM221A	RPL17-C18orf32	CACFD1	BCAP31	HEL-S-69
BAZ2B	IPPK	DAGLB	FAT4	SURF6	ACBD3	BCAR1	HEL-S-70p
BBS12	KANSL2	DARS2	FHDC1	HOGA1	VMP1	BCKDK	HEL-S-72p
BBS4	KCNN2	DCAF12	FLP	RQCD1	NVL	BCL2L1	HEL-S-77
BCHE	KDM4A	DCAF13	FLVCR2	CNOT9	TMEM199	BCL7A	HEL-S-80p
BCKDK	KIDINS220	DCTN1	FMN2	SUMO1	ANAPC4	BCO1	HEL-S-89n
BCL10	KIZ	DCTN4	FMRFAR	TNKS	AK6	BLMH	HEL-S-94n
BCO1	KLHL21	DDO	FT	COMMD2	WDR74	BMP10	HEL-S-97n
BET1	KLHL24	DDX46	FUCTC	PRDM13	PDCD11	BSG	HEL-S-99n
BET1L	KTI12	DDX5	FUM-1	TRIB2	VBP1	BTBD9	HEL107
BETA-SPEC	LETMD1	DDX52	FUTSCH	RAB6A	UBE2H	BTD	HEL117
BFAR	LGR5	DEK	GAG	SARS	POLR2B	BTF3	HEL2
BGLH	LIG3	DENND5B	GALNT12	AUH	LUC7L	BTK	HEL57
BHMT	LIG4	DFFA	GARNL3	SF3A2	LPCAT3	BUD13	HEL60
BICRAL	LIMA1	DGKD	GCN1	CAND1	SUMO1	C1QBP	HIST2H3A;
BIRC7-A	LIN52	DHX29	GCNT3	RPS5	ABCF3	C1QTNF9	HMFN0839
BMP2	LIN9	DNAJC22	GDAP1	CCDC93	SRSF1	CACNA1C	HNRNPA1L2
BPNT1	LIPA	DNAJC7	GLRA2	RPS11	TRIM23	CACUL1	IQCA1
BRAFLDRAFT_56888	LITAF	DNASE1	GLY-5	MRI1	TTC30B	CAND1	KAT14
BRCC3	LONP2	DOCK9	GPMA	TMEM229A	MYBBP1A	CAPN7	KHDC4
BRD2	LRP6	DOPEY1	GPR75	MAGT1	PRMT3	CARS	KIAA0319L
BRSK2	LRRC29	DPP3	GPX	CBR1	POP7	CASP8AP2	KIAA0513
BSK	LRRC47	DPY19L3	GRID2IP	ELOB	UROS	CAV1	KIAA0753
BTBD2	LYAR	DROSHA	GRIK2	BUD13	NPC1	CBFA2T3	KIAA2010
BXL2	MADD	DUSP28	GRIN3A	RPUSD2	DYM	CBR1	KIAA2013
BXL5	MAF1	DUSP3	GTL1	SLC30A9	TGFBRAP1	CBS	KNL1
BXL6	MANF	DYNC1H1	GTSF1	MPPED1	TRMT12	CBX3	KNS2
C1D	MAP2K5	ECE1	GUCY1B2	UBE2Q1	BRIX1	CCDC102A	KYAT3
C21ORF59	MASTL	ECHS1	GYC32E	SDR16C5	ATIC	CCDC124	LARGE1
C2ORF42	MCM10	EDC4	GYG-1	GNAQ	BAG4	CCDC14	LEXM
C330007P06Rik	MED19	EFR3B	HECTD4	ACBD3	PCSK7	CCDC142	LOC115098
C38C10.2	MEGF6	EFTUD2	HISAT	FARS2	STRIP1	CCDC146	LOC118812
C8ORF82	MEIS1	EI24	HI_0736	BTBD9	KDELR2	CCDC15	LOC201895
C9ORF84	MEN1	EIF2AK4	HMCN1	SPC24	ANP32A	CCDC153	LRTOMT
CA2	METTL1	EIF4G1	HOP1	DCUN1D2	FNIP1	CCDC154	MACO1
CAAP1	MGAT2	EIF4G3	HOXB7-A	UPF1	DYRK2	CCDC177	MAP1LC3C
CABCOCO1	MITD1	EIF5	HPRT1	CXorf56	NCOA5	CCDC42	MELTF
CACFD1	MKNK1	ENPP5	HTK16	ARMC8	HSD17B10	CCDC65	MFSD14A
CACNG5	MLX	EP400	IGDB-2	GALNT2	SLC39A7	CCDC93	MFSD4B
CAD	MMACHC	EPDR1	IMPACT-B	SFXN1	DNM1L	CCNE2	MGC16169
CAD96CA	MPDZ	EPG5	INPPL1A	EIF5	COPG1	CCNJ	MIC13
CADN	MPND	EPS8	INTS14	HRSP12	LSG1	CCNL2	MINDY1
CALCOCO2	MRC1	ERCC2	INTS6-A	RIDA	PRMT1	CCNY	MMTAG2
CALCR	MRPL20	ERCC6L2	IRX5	PRKCSH	UPP2	CCT7	MORC2
CALCRLA	MRPL53	ERI1	ISCW_ISCW007295	VCPIP1	GORASP2	CCT8	MRP63
CALR	MRPS23	ERMARD	K02A2.6	AP4S1	SURF6	CD151	MT-CYB
CALU	MRPS30	EXD1	KAP115	MAPK1	LENG1	CD2BP2	MYORG
CALUB	NARS	EXTL3	KCNIP4	RPL36	THOC5	CD63	MYST4
CAMK2D	NARS2	FADS2	KCNK4	RPS18	CFAP20	CDA	NAXD
CAPN15	NDE1	FAM114A2	KIAA0586	USP3	PPME1	CDC14A	NCBP3
CAPN8	NEK4	FAM160A2	KIAA1549	CPSF3	COPB1	CDC20	NEPRO
CAPN9	NEK6	FAM161B	KIF19	LTA4H	DHX15	CDC25B	NIF3L1BP1
CARHSP1	NFAT5	FAM57A	KIF22-B	MEAF6	YARS	CDC27	NOCT
CARMIL1	NME6	FAM96B	KNTC1	PDAP1	CCDC59	CDC42	NOMO2
CASC3	NMT1	FAT1	KR	PDIA6	DNAJC11	CDC45	NOP53
CASD1	NOLC1	FBP1	KSR2	DDX42	SRP19	CDC73	NSMCE3
CASP3	NOMO1	FBXO6	KY	HAUS7	USP39	CDCA7L	NSRP1
CASP7	NOSTRIN	FDFT1	KYAT3	LASP1	NSUN6	CDCA8	NT5C3A
CASP9	NPAS2	FHOD3	LAC	MELTF	GUSB	CDCP2	OK/KNS-cl.1
CAT	NPLOC4	FKTN	LDLRAP1-A	OCIAD1	NIFK	CDK20	PAAF1
CATP-8	NPR2	FMN1	LGALS3BPA	KHDC4	ALYREF	CDKN3	PC
CBWD1	NR1D2	FMNL2	LGRD	CTHRC1	YTHDF1	CELF3	PCLAF
CBX3	NR1I3	FMO5	LHCGR	ALKBH4	NF2	CENPJ	PCNX1
CCDC125	NUDT16	FNTB	LICD	AHCY	C2CD2L	CENPP	PGBD4
CCDC15	NUS1	FRMD4A	LMX1B	2018-03-08	DHRS4	CEP162	PIG59
CCDC186	OGT	FUBP1	LOCO	PRPF18	FAM76A	CEP164	PIK4CA
CCDC191	ORAI1	FUZ	LOXHD1	RAN	SFXN1	CEP170B	PIP4P1
CCDC58	ORMDL1	GAA	LRMDA	RPS3A	PUF60	CEP41	PJVK
CCKAR	PABPC4	GAL3ST1	LRRC6	SNRPE	JADE1	CEP57	PLEKHG4B
CCM2	PARP2	GALNT14	MANA	RNF38	EXOG	CEP89	PLEKHG7
CCNG1	PCSK7	GAN	MBOAT2	COPS9	RNASEH1	CERS1	PLPBP
CD163	PDE12	GAPVD1	MBT	HTATIP2	PFKFB2	CETN1	PLPP6
CD163L1	PDE9A	GCNT1	MCOLN3	GADD45G	ACTR1A	CFAP57	PP1045
CD22	PEX12	GDA	MCTP1	MED7	LRRC8A	CFAP58	PP35
CD40	PFKFB3	GEN1	MDH	CRSP9	ABHD13	CHAC1	PPP4R3A
CDC42SE2	PGM1	GGT1	MEC-2	TRIP13	PGRMC1	CHCHD3	PRUNE1
CDC45	PGM3	GID4	MEI4	WDR5	FBXL6	CHCHD7	PUDP
CDH23	PGP	GIGYF2	MESH	FBXL6	EXOC5	CHEK2	PYCR3
CDIPT	PHOSPHO2	GIMAP3	METTL2A	RXYLT1	RAB6A	CHMP6	PYM1
CDK12	PHRF1	GKAP1	MFSD13A	DKFZp686P1551	RUVBL2	CHP1	Pe1Fe3
CDK2AP1	PIGM	GLB1	MFSD14A	EXOC7	ARPIN	CHRAC1	RAB1A
CDYL	PIK3C2A	GLIS3	MFSD4B	SLC35F3	COG3	CHRNA5	RAB2
CELD	PKDCC	GLOD5	MICAL3A	CEP89	MPDZ	CHSY1	RAB7A
CELF	POLR2B	GNB5	MIG-17	GTPBP2	ELP3	CHTF8	RAB7L1
CELSR1	POMGNT1	GOLGA7	MIMI_R617	FNDC3A	VWA8	CHTOP	RABL5
CENPX	PPARG	GOLIM4	MIS18	CCT4	EIF2S1	CISD3	RACK1
CEP126	PPAT	GOPC	MOAC	XPO4	ENPP4	CKAP2L	RBM8
CEP290	PPFIBP2	GOSR1	MPPED1	LPCAT3	GNL2	CKB	RCP9
CEP78	PPM1K	GPANK1	MRE11	TIMM22	RPL37A	CLCC1	RIDA
CEPT1	PPP1R14B	GPR180	MRPL58	PRIM2	NCLN	CLCN3	RIOX1
CEX-2	PPP2R5A	GPX7	MTREX	ABHD17C	PDE8B	CLIC3	RIPOR1
CFAP126	PQBP1	GRAMD4	MTTFB2	GUCY1A2	NR2C2AP	CLIP1	RMC1
CFAP54	PRKAA2	GRASP	MYCBPAP	COG3	ABCE1	CLN3	RNP24
CG13601	PRPF38B	GSTK1	MYO5A	RAB23	IPMK	CLPB	RNPC2
CG7766	PTK2	GTF3C2	MYORG	CUL4A	USP20	CLTC	RP11-484I6.3
CHD2	PTPN11	GUK1	MYRIP	SLC30A7	TIGAR	CMC4	RP11-78J21.1
CHIA	PTPRF	GZF1	MYT1L	SRP72	DNAJB11	CNBD2	RPL17-C18orf32
CHN1	PUF60	HARBI1	NAA38-B	RPS4X	LMAN1	CNNM2	RPS3A
CHRNA10	PXK	HDAC6	NBEA	MOS	SNX11	CNOT1	RTRAF
CHS-2	PXMP4	HDDC3	NCA	RPS29	WDTC1	CNOT10	RXYLT1
CHST1	RAB32	HEATR5B	NCAM1	TBC1D23	REXO4	CNOT2	SC5DL
CHST14	RAD21	HECTD1	NCAN	SETD3	PWP1	CNTNAP2	SCD5
CHST15	RAE1	HECTD2	NCBP3	SEC11C	PPM1D	COMMD2	SELENOI
CHST3	RANBP10	HELZ	NEG-1	PAK3	CTR9	COMMD5	SELENOT
CHST6	RANGAP1	HEXA	NHL-1	ARCN1	TMEM33	COMMD7	SEM1
CHTOP	RARS	HEXDC	NLGN4Y	ENKD1	AP1B1	COMMD9	SERPINB1
CHUK	RBM25	HHIPL1	NLRP5	AMD1	YIPF6	COPA	SERPINB3
CKAP5	RBM42	HID1	NMT3	DKFZp686G18136	CLP1	COPS2	SFRS17A
CLASP2	RBM48	HIF1A	NR2E3	PFKFB2	CEP70	COPS6	SFRS2
CLASRP	RECQL5	HMBS	NR6A1A	PEBP4	CCDC25	COPS7B	SLFN12
CLCA4	REXO4	HOOK3	NRF-6	FEZF2	NUP93	COQ4	SMC2L1
CLCN2	RNF185	HPGD	NSRP1	RPL18A	NLE1	COTL1	SPART
CLCN6	RNF38	HPGDS	NUDT17	AKAP10	ITPA	COX11	SQOR
CLIP-190	RNGTT	HPSE	NWD1	ADIPOR2	ATG4D	CPD	SRPRA
CLIP3	RPS13	HSPA12A	NWD2	2018-09-06	THG1L	CPNE3	STIMATE
CLK2	RPS6KB1	HSPE1	OPCML	YIPF6	RPL13	CPS1	STPG3
CLN3	RRBP1	HTATIP2	ORCT	APC	OSTM1	CPSF3	SUPT16H
CMPK1	RRN3	HUNK	OVO	FEN1	MED21	CPSF4	SURB7
CMTR2	RSL24D1	HUWE1	PARA	NNT	IDH3A	CPT1A	TIMM29
CNBD2	RUNDC1	HVCN1	PAX3	RNF4	DDA1	CROT	TMEM16K
CNGB1	SAFB2	IDNK	PCNX1	HMGCL	NUP88	CRYZ	TMEM77
CNRIP1	SART3	IDS	PCP4	HELLS	DERL1	CSDE1	TNFRSF6B
COA1	SBF2	IFIH1	PF13_0198	RPL24	CALU	CSK	TOMM70
COA4	SEC22B	IGBP1	PGGHG	HEL-S-310	KPNA6	CSNK1A1	TP53BP1
COA7	SEC23B	IMPA1	PHYHIPL	POLR2C	ARFGAP1	CSRP1	TRIR
COL12A1	SGPL1	IMPDH1	PIF1	SERPINB3	RECQL5	CTBS	TUBB
COL21A1	SGSM3	ING4	PIP	MTX2	KANSL2	CTHRC1	UBE3D
COPB1	SHB	INTU	PLB1	SLC25A36	PABPC1	CTSD	UFD1
COPB2	SLC10A7	IPO13	PLEKHG4	ENPP4	PPP4C	CUEDC1	UGT8
COPE	SLC17A9	IPO9	PLI	FITM2	WDR43	CUL3	VPS35L
COPS3	SLC35D2	IRF1	PLPP5	TMEM65	SRP72	CUL4A	WDR49
COQ10B	SLC35E1	ISCA2	PLPPR5	PSMB1	TRAM1	CUL5	WDR87
COQ7	SLC35F5	ITGA9	PMFBP1	RACK1	MRTO4	CUTA	WDR88
CORIN	SLC40A1	ITPR1	PNCA	GPR137B	UBA2	CUX1	ZFYVE20
COX10	SLC5A6	ITSN1	PNLIPRP2	PNN	HEATR3	CWC15	ZNF593
COX18	SLC6A6	JARID2	PNMA3	CCDC65	PRPF4	CYC1	ZNF830
CPD	SLC7A2	JRKL	POL	PSMB3	HS2ST1	CYP17A1	feat
CPED1	SMCO4	KALRN	PRDM14	SAMHD1	ABCF1	CYP27A1	hCG_1776081
CPNE8	SMG5	KANSL1L	PRKN	NAA30	ZCCHC7	DAB1	hCG_1989366
CPO	SMG6	KAT6B	PROM1A	RPL9	TRMT6	DAG1	hCG_1995540
CPSF1	SMN1	KATNB1	PROX	HSD3B2	RNF40	DAW1	hCG_1998851
CPSF4	SMPD3	KCNQ1	PRSS12	COX11	STK40	DAXX	hCG_2001986
CPT1A	SMYD5	KCTD21	PRUNE2	ACADSB	CFL2	DBI	hCG_2003792
CPTP	SNIP1	KCTD7	PSK1	C22orf23	GPATCH11	DBT	hCG_2011153
CREB3L3A	SNX11	KDM1B	PTH2R	CHTOP	TIMM9	DCAF13	hCG_2027080
CREBBP	SNX21	KDM4B	PTPRO	MCMBP	SLC16A10	DCAF15	hCG_2039433
CRIM1	SORBS1	KDSR	PTX	TSPAN31	KRR1	DCAF5	raptor
CRK	SORBS3	KIF9	RAB26	LSM5	HSP90B1	DCP1B
CRLF3	SPAG9	KLHL12	RAD54B	RPS13	ADCY9	DCST1
CROT	SPCS2	KLHL13	RETREG2	DRG1	FAM160A1	DCTD
CRTC1	SPRTN	KLHL20	RHO1	RPL23A	METTL3	DCTN1
CRYL1	SRFBP1	KLKB1	RIMS2	GSTM3	TIMM10B	DCTN2
CRYZL1	SRP68	KMT2C	RT	SPHK2	SOS1	DCUN1D4
CSAD	SRPRB	KPNA3	RX3	MON1A	SS18	DCXR
CSD	SRSF4	KPTN	RXR	RPL27A	FZD4	DDB1
CSNK1G1	SRSF7	KRIT1	RY	GLMP	UTP18	DDRGK1
CSTF2	SS18	LAMA1	SAMD12	GALT	FBXO31	DDX23
CSTF3	SSR2	LAMA2	SAND	PAF1	ATP13A1	DDX3X
CSW	STAT5B	LARP4	SAS6	ABHD2	PGAM5	DDX4
CTDSPL2	STRIP1	LARP7	SCN10A	TTC19	RBM8A	DENND6B
CTR2	STT3B	LCLAT1	SCONB	HDAC3	RAE1	DERA
CTSL	SUZ12	LDLRAD3	SDK2	CLN3	CAPN15	DERL2
CTSO	SYT1	LGMN	SEH1L-A	BAG1	EIF2B5	DESI1
CUBN	SZT2	LHX2	SELENOO	AMFR	B4GALT7	DFFB
CUL2	TADA2B	LIMCH1	SERPINB1	BTF3	POMGNT1	DGCR2
CUTC	TAF11	LIMK2	SERS	CETN1	DDX56	DGKH
CWF19L1	TANGO2	LRP11	SFL	C7orf57	CECR2	DHCR24
CYLD	TBC1D25	LRP2	SGF29	SAP18	DNMBP	DHDDS
CYP120	TBC1D2B	LRRC20	SH2D4B	OSBP	TTI2	DHDH
CYP12A5	TBCEL	LRRC28	SI:DKEY-46A10.3	OSBP2	EIF3L	DHRS7
CYP12E1	TBP	LRRC58	SIGLEC13	MYC	ERCC8	DHRSX
CYP1B1	TBRG1	LSM1	SIX3	SH3BP5	ZFYVE1	DHX36
CYP26A1	TCF4	LTN1	SLA1	GSPT2	ABCF2	DHX37
CYP2D26	TDG	MAN1B1	SLC17A6	RUVBL1	INTS3	DIO1
CYP2J6	TECPR2	MAN2A2	SLC24A4	FTH1	RBM25	DIP2C
CYP2U1	TET3	MAOA	SLC26A5	RPL7	AP3D1	DKC1
CYP3A13	TEX2	MARK3	SLC26A9	PHYHD1	NASP	DKK3
CYP4F4	TFB1M	MBD4	SLC38A11	OGT	STAT5B	DLST
D2HGDH	TFG	MCAM	SLC4A10	C18orf63	ALG3	DMBT1
DAB1	THAP11	MECP2	SLC6A1	CPT1A	LMNA	DMRTA2
DACH1	TIMM10	MED1	SLC6A17	PI4K2A	HECA	DMTF1
DAGLB	TJP1	MED10	SLC6A4	LDAH	SF3A3	DNAJC16
DAPF	TK1	MED11	SLCO4A1	KIAA2010	PCID2	DNAL4
DARS2	TLK1	MED25	SLIT3	PPP4R3A	SSB	DOC2B
DCAF12	TMCC1	MED28	SMAP	SMEK1	RANBP1	DOK7
DCAF13	TMEM115	METRNL	SOL-1	ATXN10	POFUT2	DOLPP1
DCAF17	TMEM41B	METTL9	SOMETSUKE	PNPO	ALKBH4	DPCD
DCAF7	TMEM69	MGAM	SPAC688.16	HEL-S-302	SVIL	DPYS
DCLRE1A	TOB2	MGAT1	SPAN	RNMT	PRPF6	DR1
DCTN1	TOM1L2	MIB1	SPATA20	CHCHD3	TM9SF3	DRAM2
DCTN4	TRA2B	MICAL3	SPBC1861.05	STAG1	UPF1	DRAP1
DDAH1	TRIM2	MICALL2	SPEC3	NAA10	SCRIB	DSCAML1
DDHD1	TRIO	MIIP	SPEF2	MYO1F	CASC3	DSTYK
DDO	TSPAN31	MKKS	SPOUT1	CLTC	SRSF10	DTNA
DDX11	TSPAN9	MKRN2	STARD9	NOCT	RAB23	DUS4L
DDX24	TTC1	MLLT10	STK26	UBFD1	VPS25	DUSP1
DDX42	TUBD1	MMAB	STUM	RPS8	CSNK2B	DUSP23
DDX46	TXNRD3	MOB2	SU(W[A])	GNPNAT1	AP4M1	DYDC1
DDX5	UBE2G2	MOGAT1	SULT1C4	CHP	TMED7	DYNLL2
DDX52	UBE2H	MPP7	SUPT5H	CHP1	TYSND1	E2F5
DEK	UBOX5	MPST	SUPT6H	FAM92A	TM7SF3	ECI1
DENND1A	UBR3	MRPL12	SVOP	CSRP1	EIF3M	EDA2R
DENND4A	UBTF	MRPL38	SYTL5	UBE2V2	UBE2W	EDIL3
DENND5B	UROS	MRPL49	TCTEX1D1-A	PIG59	EXOC3	EFCAB14
DENR	USO1	MRPS25	TDRD1	GLUL	COPB2	EFTUD2
DFFA	USP2	MRPS26	TDRD12	MORN3	MAX	EIF2AK4
DGKD	USPL1	MRPS5	TESPA1	BCAP31	DDX18	EIF2B2
DHX15	VAC14	MRPS7	TF2-9	EEF1G	DAAM1	EIF3F
DHX29	VNN1	MSH5	TFAP2B	RPL4	SNRPA	EIF3H
DHX38	VPS13C	MTO1	THAP5	EOGT	RBM33	EIF3K
DHX8	WDR24	MTPAP	THAP9	PPID	IMP3	EIF4E2
DHX9	WDR26	MTTP	TIM	CNOT3	COA7	EIF4G1
DIO3	WDR81	MXRA7	TIMM29	SRPRA	MEN1	EIF4G2
DLG1	WDR89	MYCBP2	TIO	CNNM2	CUL2	EIF5
DMBT1	WNT2B	MYO19	TLL2	DERA	PITPNB	EIF5A2
DMD	XBP1	MYO1C	TMEM132C	PRPF19	MED7	ELP6
DNAAF4	XDH	NABP2	TMEM170A	NOA1	PMM2	EMC7
DNAH5	XPNPEP3	NAE1	TMEM198	TRAPPC13	PAM16	EMC8
DNAJB11	ZC3H11A	NAGA	TMPRSS3	MIC13	TMED2	EML6
DNAJB6	ZC3H15	NAGPA	TNRC4-A	TBC1D30	ICE1	ENAH
DNAJC22	ZCCHC11	NAPG	TRC8	FAM91A1	CALR	ENKD1
DNAJC28	ZDHHC16	NCAPD2	TRIM71	UBE2W	RPS6KB1	ENPP5
DNAJC7	ZFPL1	NCL	TRPM6	PSMA3	CCT3	ENY2
DNASE1	ZFYVE26	NCOA2	TRPV6	CBLL1	CNOT3	EPHX2
DNLZ	ZNRD1	NCSTN	TSPAN11	PEX26	CRNKL1	EPN2
DNM1	ABHD17C	NEK1	TTC16	GPN3	TNPO3	EPS15
DOCK9	ACBD6	NEK7	TTC30A	AEBP2	EMG1	ERAP1
DOHH	ACSF2	NEO1	TTLL7	TOMM40	NOA1	ERCC3
DOK6	ADRB2	NFS1	TUBA	TXNL1	CAMSAP1	ERLEC1
DOPEY1	ALKBH3	NIPA2	TWK-18	HEL-S-114	NELFA	ERMP1
DPF3	ALPL	NLK	TX	CFAP20	MLLT3	ERP29
DPP3	ANKRD28	NPC2	UCPB	HSD17B4	RPS13	ESRP1
DPY19L3	AP3M1	NPEPPS	UNC-97	KDELR2	PFDN4	ETF1
DROSHA	APBB2	NPR1	UNC5C	KIF5B	FZD7	EXOC7
DTYMK	ARID1B	NSA2	UNC79	HEL-S-61	U2AF2	EXOSC8
DUR3	ASB8	NSF	USH2A	FAM102B	PPID	FA2H
DUSP28	ATP7A	NT5C2	USP44	TMEM70	DIMT1	FADS2
DUSP3	B3GALT1	NTHL1	UVR8	PDPR	JTB	FADS6
DYDC1	BRD2	NTMT1	V1G163483	SELENBP1	PELP1	FAM102B
DYM	BTBD2	NUBPL	V1G187067	HEL-S-134P	RHOBTB1	FAM114A2
DYNC1H1	CALU	NUDT9	V1G238755	SYNGR1	DNAJC10	FAM120C
DYNC1I1	CAMK2D	NUP153	VHASFD	ACSL4	CCDC47	FAM151B
ECD	CASP3	NUP54	VRP1	MORF4L1	EIF2S2	FAM219A
ECE1	CDK12	OAS1A	WASHC3	MRPS9	SLC35B1	FAM57A
ECE2	CEP290	OSBPL6	WDCP	SLC2A13	PTPDC1	FAM92A
ECHS1	CEP78	OXA1L	WNT-1	TMEM192	SC5D	FAR1
EDC4	CEPT1	P2RX4	XI-B	RBM8	DNAJA2	FARS2
EDEM1	CLCN6	P3H3	XLNC	RBM8A	PARP2	FAU
EEF1BETA	CRTC1	PACSIN2	YGHX	USP14	ACSL4	FBXL17
EF2	CSNK1G1	PAFAH1B3	YIHQ	RAD23B	EIF5B	FBXL18
EFCAB6	CSTF3	PANK4	YMR196W	RPP21	UBE2V2	FBXL4
EFR3B	CUBN	PAOX	YXIE	HSPBP1	PCF11	FBXL7
EFTUD2	CYLD	PARP1	ZAN	STX6	SESN1	FBXO30
EGF	DCAF17	PARP12	ZBTB47	RNASEH1	DIRC2	FBXO43
EGF1	DDAH1	PATL1	ZDHHC22	RBM25	RCHY1	FCF1
EGLA	DDX11	PAX2	ZGRF1	REXO4	SSU72	FDX1
EI24	DENND4A	PAXBP1	ZNF106	CYC1	RPLP0	FEZF2
EIF2AK3	DHX8	PBDC1	ZNF207	DCUN1D4	RPS8	FGFR2
EIF2AK4	DHX9	PCDH1	ZNF235	AK6	SERTAD2	FITM2
EIF2S1	DMD	PDE2A	ZNF436	SPATA17	SLC30A6	FKBP2
EIF4G1	DNLZ	PDIA6	ZNF44	SRM	KPNB1	FKBP7
EIF4G3	DTYMK	PDLIM7	ZNF45	STRIP1	LENG9	FLII
EIF5	DYM	PECR	ZNF511	ARL4C	HDAC11	FNBP1
ELAVL1-B	ECE2	PEX6	ZNF598	CTSL2	GTF2H1	FOXJ3
ELMOD2	EGF	PGAP2	ZNF726	CTSV	PPCS	FOXN3
ENPP5	ELMOD2	PGLYRP1	ZNF79	ATOH1	FBXO22	FOXO3
ENTPD1	ENTPD1	PHC2	ZNF816	C9orf32	TVP23B	FPGS
EOGT	EOGT	PHF10	ZNF862	NTMT1	OTUD6B	FRMPD4
EP400	ETV6	PHF20L1	ZYG-1	MCCC2	BROX	FSTL5
EPB41L5	FAHD1	PHKG1		TMEM134	API5	FTH1
EPDR1	FAM160A1	PICALM		RAP1B	MFSD5	FTSJ1
EPG5	FBF1	PIGG		FTSJ3	SHQ1	FUBP1
EPHX4	FBXO22	PIGP		CACUL1	WDR46	FUT4
EPS8	FBXW7	PIK3AP1		MRPS21	LYRM4	FUT8
EPS8L1	FGFRL1	PIK3R4		FDX1	MRPS31	FZR1
ERCC2	FNBP4	PIKFYVE		RNF146	DENR	GABARAPL2
ERCC6L2	GALC	PIP5K1A		CSNK1A1	MED8	GABPA
ERF1	GDPGP1	PJA1		HSDL2	DCUN1D2	GADD45G
ERG28	GGA3	PKM		MTMR9	CC2D2A	GALK1
ERI1	GIMAP4	PLA2G15		MLEC	MON1A	GALNT1
ERLIN2-B	GORAB	PLEKHM2		NXN	PEX5	GALNT2
ERMARD	GRAMD1B	PLG		WDR49	SF3A2	GALT
ETV6	GRINA	PLK4		CROT	PINK1	GAPDH
EXD1	GSE1	PLXDC2		TRIM23	DNAJA3	GBE1
EXTL3	GTF3C6	PMS1		NIF3L1BP1	SLC35B2	GCNT3
EYA1	HIVEP1	POLA1		THOC7	CCT6A	GDE1
F42H10.3	HNRNPUL1	POLK		GNPTAB	MBIP	GDI2
F54F2.2/F54F2.3/F54F2.4	INPP5A	POLR3E		NDUFAF4	DCAF17	GGACT
FABG	IP6K1	POLR3K		MIPEP	SMU1	GGCX
FADS2	IRF2BP1	PON3		RPL5	NOP16	GGT1
FAF1	ISY1	PPP1R7		CDCA7L	DIS3	GID4
FAHD1	JUN	PPP2R1A		COPS6	RBBP6	GLIPR2
FAM114A2	LCMT1	PPP2R2A		CORO1B	ATP6V0D1	GLMP
FAM13A	LNX2	PRDM9		LRAT	HMGXB4	GLOD4
FAM160A1	LRIG3	PRDX1		EIF3M	TUBG1	GLOD5
FAM160A2	LRP4	PRELID1		RPL3	THOC1	GLRA1
FAM161B	MAP2K7	PRKACB		C8orf76	FLOT2	GLRX
FAM166B	MBTD1	PRPF19		PPIB	RUVBL1	GLUL
FAM221A	MDM2	PRPF39		SHMT2	CAPN5	GMDS
FAM57A	MFHAS1	PRPS1		LMAN1	INO80E	GNAQ
FAM96B	MLXIP	PRRC2C		NKIRAS1	PEX26	GNB4
FASTKD1	MOB4	PSENEN		CHCHD7	PSMD12	GNL3L
FAT1	MORC2A	PSMG1		SRSF1	CYTH1	GNPDA2
FAT4	MRPL24	PTBP2		SOSTDC1	OGT	GNPNAT1
FBF1	MTF1	PTPN4		IFRD1	TSPAN31	GNPTAB
FBP1	MTFMT	PTPRM		OSTM1	BAZ1B	GOLGA7
FBXL14	MTSS1	PTRH1		ZCCHC7	RNF25	GPAM
FBXL20	NAA10	RAB24		KIF3A	MYL12B	GPD2
FBXO22	NFIL3	RAB30		TSFM	PPM1A	GPM6A
FBXO42	NGEF	RAB40B		DELE1	FAM208A	GPR137B
FBXO6	NICN1	RAB5C		SCAMP2	TTC1	GPR143
FBXW7	NIT2	RABEP1		GRASP	MRGBP	GPT2
FDFT1	NPRL3	RAC1		COTL1	BOP1	GPX7
FEM1B	NT5DC1	RAD18		MAP3K7	DHPS	GRASP
FGD6	OXLD1	RALGAPA1		PARP2	ACTL6A	GRB2
FGFRL1	PCED1A	RALGAPA2		MS4A1	PFDN2	GRID2IP
FHDC1	PCGF6	RALGPS2		LEXM	YME1L1	GRPEL1
FHOD3	PCYOX1L	RAPGEF4		DCAF17	SRFBP1	GSAP
FKBP15	PDIA5	RARA		KIAA0513	PAF1	GSPT2
FKBP4	PDSS2	RASA4		SNRPC	PDXDC1	GSR
FKBP8	PDZD2	RBBP5		ABHD14A	POFUT1	GSTM3
FKTN	PGBD1	RBFA		HTATSF1	SGTA	GSX1
FLNB	PHF6	RBM34		CTR9	RCC2	GTF2A1
FLP	PLD1	RBM39		PHB2	USP5	GTF3C3
FLVCR2	POGZ	RBM5		SURB7	DDX20	GTPBP1
FMN1	PPP1R13B	RBSN		MED21	SAMHD1	GTPBP2
FMN2	PPP4R1	REEP4		CELF3	EEF1G	GTSF1
FMNL2	PPP4R4	RERG		CNOT11	SERBP1	GUCY1A2
FMO5	PRDM10	REST		SLC35D3	RMND5A	GUK1
FMRFAR	PTCD1	RETSAT		BBIP1	AP2S1	GULP1
FNBP4	PTTG1IP	REV3L		DAAM1	EZH2	GYS1
FNIP1	PXN	RGN		DHDDS	PSPH	HAAO
FNTB	QARS	RHBG		STK40	WDR55	HACD2
FOXK2	RAB27A	RHPN2		PRPF38A	UXT	HADHA
FRMD4A	RABEPK	RIPK1		CCDC72	FIP1L1	HAGH
FRMD8	RAPGEF6	RNF10		TMA7	CDK9	HAND2
FT	REPS1	RNF115		NSMCE3	QARS	HAUS1
FUBP1	ROBO2	RPGRIP1L		DCAF10	ARHGAP12	HAUS3
FUCTC	RREB1	RPL11		PSMA1	PTPN23	HAUS5
FUM-1	RTN4	RPL38		AGA	RPE	HAUS6
FURIN	SCRIB	RPL5		SLC30A6	CEBPZ	HAUS7
FUTSCH	SEC23IP	RPN2		UBA2	NKIRAS1	HDAC3
FUZ	SEL1L	RPRD2		TRMT6	PPP2R5A	HECTD2
G3BP2	SETD3	RPS20		ANKRD10	SDHAF3	HELLS
GAA	SF3B3	RPS5		UXS1	ZRANB2	HEXA
GAG	SFXN5	RPTOR		CCT7	PELI2	HHIPL2
GAL3ST1	SH3YL1	RSBN1		DFFB	PPP1R37	HIBADH
GALC	SLC17A5	RSRC2		PPM1H	DTD1	HIBCH
GALNT12	SLC23A2	SBNO1		SNW1	NSUN2	HID1
GALNT14	SLC35E2	SCARF1		DERL2	STAG1	HINT3
GAN	SLC44A1	SCMH1		GID4	GANAB	HIRIP3
GAPVD1	SLC4A2	SDSL		PDE11A	SMC4	HMBS
GARNL3	SLMAP	SERPINA3F		RPS17	LMAN2	HMG20A
GATA4	SMARCD1	SESN3		YARS	UBTF	HMGB4
GBF1	SMG7	SF3B1		E2F5	INO80B	HMGCL
GCN1	SNX19	SF3B2		UBQLN1	SCLT1	HOGA1
GCNT1	SPATA1	SFI1		MAX	MTMR2	HPGD
GCNT3	SPRY2	SFSWAP		DKK3	CANT1	HPGDS
GDA	SRF	SH3GLB1		MUS81	GPN3	HRSP12
GDAP1	SRRM2	SIAE		MOB1B	SETD6	HSCB
GDPGP1	ST5	SIPA1L1		ARPIN	ZC3H10	HSD17B12
GEN1	SUCO	SIRT1		TMEM67	TFAM	HSD17B4
GFER	TEP1	SIRT5		POLR1D	RPLP1	HSD3B2
GFOD1	TFAM	SLC13A2		PYCR3	RAP1B	HSDL2
GFPT1	TGFBR1	SLC16A12		EIF3S9	DRG1	HSPA12B
GGA3	TGFBRAP1	SLC16A14		ADK	ACSF2	HSPA9
GGT1	THEM6	SLC16A4		LYRM4	PNPLA8	HSPBP1
GID4	TLR2	SLC17A8		AKR1D1	BCAS3	HTATIP2
GID8	TMEM126A	SLC1A2		RPL37A	GCH1	HTATSF1
GIGYF2	TMEM246	SLC25A13		TMEM216	ACAT1	HTRA1
GIMAP3	TMEM63B	SLC25A25		LMO4	RBM17	HTT
GIMAP4	TNPO3	SLC26A2		ATP5F1D	BHMT	HVCN1
GKAP1	TRAPPC12	SLC27A2		SLC17A8	METAP2	HYAL1
GLB1	TRAPPC13	SLC31A1		TRAM1	TM9SF1	HYPK
GLIS3	TTLL5	SLC34A1		RDH14	DNAAF5	IDH1
GLOD5	TUBGCP4	SLC38A10		UBE2G2	MTSS1	IFT140
GLRA2	UGDH	SLC39A11		SRSF10	KRI1	IFT22
GLY-5	VPS53	SLC41A1		DPCD	UBE2K	IGBP1
GMPPB	WLS	SLC44A2		CRYZ	HDAC2	ILVBL
GNB5	ZFHX4	SLC45A3		HYOU1	PHYHD1	IMPAD1
GOLGA1	ZNFX1	SLC47A1		TMED2	PLIN3	INCENP
GOLGA4	DPF3	SLC5A12		RNP24	CWC22	ING4
GOLGA7	GPM6B	SLC5A8		SNAPC3	CANX	INO80D
GOLIM4		SLC6A8		ABHD13	UTP3	IPO11
GOPC		SLC7A9		CCDC42	EDF1	IPO5
GORAB		SLC9A9		NAE1	CRCP	IPO7
GOSR1		SLCO2B1		DCAF13	DNAAF2	IRF1
GOSR2		SLIRP		ANKRD13C	THUMPD1	ISYNA1
GOT1		SMAD4		FLJ10292	UFD1L	ITGB1
GPANK1		SMAP1		MAGOHB	FER	ITSN1
GPM6B		SMG1		USP25	PIPOX	JPH3
GPMA		SMG9		KLF10	PI4K2A	KAT6B
GPN1		SMOX		LRRC63	CCT5	KATNA1
GPN2		SMYD4		ACTL6A	MCM7	KATNAL1
GPR180		SNRNP48		PIPOX	GPKOW	KCND3
GPR75		SNUPN		LSM8	EMC6	KCNIP2
GPSM2		SNX13		C1orf131	DNAJC25	KCNK13
GPX		SOCS5		CHAC1	CDK7	KCNK6
GPX7		SPTBN1		SLC39A7	NUDT4	KCTD15
GRAMD1B		SPTLC2		HSPA12B	KCMF1	KCTD3
GRAMD4		SRGAP1		PRRC1	ERCC5	KDM5A
GRASP		SRRM1		DHRS4	GIT2	KDSR
GRID2IP		SRSF2		MESP1	SEC63	KHDRBS3
GRIK2		SSNA1		MOB2	THAP11	KIF13A
GRIN3A		SSX2IP		FLJ10154	SNRPD3	KIF16B
GRINA		STAB2		ARGLU1	CHDH	KIF23
GRWD1		STAM2		KRR1	MEAF6	KIF3A
GSE1		STAMBP		NECAP2	DPM1	KIF3B
GSTK1		STIM1		PIP4P1	MAP2K5	KIFC1
GTF2B		STK25		CDC20	INPP5A	KIN
GTF3C2		STRN3		GPX7	PSMA3	KLC1
GTF3C6		STXBP5		TTC30B	MPHOSPH6	KLHL12
GTL1		SUB1		PELI2	GCC1	KLHL18
GTPBP4		SULF1		EMC6	LARS	KLHL20
GTSF1		SYNJ1		MGAT4A	RRP36	KMT2A
GUCY1B2		TACC2		MLLT3	COG1	KPNA3
GUK1		TAF1		TMX3	BLOC1S2	LAMTOR1
GYC32E		TAOK1		PPP3R1	SMARCA5	LAMTOR2
GYG-1		TBC1D4		ANKRD39	RPP21	LAMTOR4
GZF1		TBC1D5		DKFZp547L163	BRAF	LAP3
HARBI1		TBCD		CUEDC1	LDAH	LARGE
HCRTR2		TBK1		MLF1	TMEM177	LCA5
HDAC11		TBX20		DKFZp313B1621	LASP1	LCMT2
HDAC6		TCF12		NIFK	VPS53	LGMN
HDDC3		TDP1		POP7	TXNL1	LIG1
HEATR3		TDP2		RNF122	EAF1	LMLN
HEATR5B		TEX30		RAB8A	DNAJB12	LONP1
HECTD1		TGOLN1		CUL3	TRPC4AP	LPAR2
HECTD2		TGS1		ENAH	DDX42	LRMP
HECTD3		THTPA		DNAJC3	SLC12A2	LRRC51
HECTD4		TLCD2		RAE1	PPP3CA	LRRC58
HELZ		TLE4		PINX1	CDC40	LRRC63
HELZ2		TLR13		VANGL1	PA2G4	LRRC74A
HEXA		TLR4		PGAM5	ABHD17C	LSM12
HEXDC		TM2D1		COG1	NFAT5	LSM4
HGH1		TM2D3		CISD3	RBPJ	LSM5
HHIPL1		TM9SF4		CDK9	RUFY2	LSM8
HI_0736		TMEM134		RPS27L	ZMYM3	LTA4H
HID1		TMEM135		CNOT10	RAB14	LUC7L3
HIF1A		TMEM138		FXC1	CPSF1	MAATS1
HISAT		TMEM19		TIMM10B	USP14	MAB21L1
HIVEP1		TMEM245		SCRIB	PPTC7	MAGOHB
HMBS		TMEM260		TRIP12	MARS	MAN1B1
HMCN1		TMEM47		PEX19	TMEM186	MAN2A1
HNRNPUL1		TMEM68		PCBD1	PSMC2	MAN2B1
HOOK3		TNFRSF1A		PLIN3	CORO1B	MANBAL
HOP1		TNFRSF25		CYTH1	ESCO1	MANEA
HOXB7-A		TOMM7		PLPP6	GINS4	MAP2K4
HPGD		TOP2A		OSGEP	EEF2	MAP3K7
HPGDS		TOR1AIP1		CCNY	PQBP1	MAP3K9
HPRT1		TPCN1		KCTD3	CHFR	MAPK1
HPS4		TPCN2		WDR43	WDR26	MAPKBP1
HPSE		TRAF3		PTGER4	NAGS	MAT2A
HSF1		TRAK1		B4GALT2	EIF3C	MBTPS2
HSPA12A		TRAPPC11		RIOX1	CYLD	MCCC2
HSPA13		TRAPPC2		TRABD	TMEM8B	MCEE
HSPA5		TRIB1		CCDC177	NT5DC1	MCM2
HSPE1		TRIM3		CCDC142	TBL1X	MCM6
HTATIP2		TRIM56		KIF16B	ACP5	MCMBP
HTK16		TRIP11		AP2S1	MCAT	MCPH1
HUNK		TRMT10A		LCMT2	CC2D1A	MDH1B
HUWE1		TSEN34		TIMM29	PSMB4	MED10
HVCN1		TSEN54		PRMT1	NRBP1	MED14
HYKK		TSPAN33		FBXL17	NAA30	MED16
HYOU1		TSR3		THAP11	RPL4	MED17
IDNK		TTBK1		HDAC11	CBLL1	MED28
IDS		TTC14		PTER	BCCIP	MED6
IFIH1		TTF2		CCDC47	UBE2Q1	MEGF8
IGBP1		TTN		GLIPR2	NBR1	MESP1
IGDB-2		TXNDC15		EXOSC8	BBIP1	MFSD8
IMPA1		TXNRD2		EXT2	SLC15A4	MGAT4A
IMPACT-B		U2SURP		SLC12A2	NUP50	MGME1
IMPDH1		UBR5		SMARCD1	SRCAP	MIB1
ING4		UGP2		STX1A	ATAT1	MICU1
INHBA		USH1C		RASGRP3	UFC1	MIOS
INPP5A		USP24		SEPSECS	PDAP1	MIPEP
INPPL1A		USP30		CFAP58	CHUK	MITF
INSR		USP4		GGACT	RNF38	MKI67
INTS14		USP47		KPNA3	CNOT11	MLF1
INTS3		VIPAS39		CHEK2	CSTF1	MLYCD
INTS5		VPS13A		GINS4	PRPF18	MMAA
INTS6-A		VPS16		SMARCA5	NAA10	MOB1B
INTU		VPS35		SLC25A3	AARS	MOB2
IP6K1		VPS8		DKFZp686J11229	DDX54	MOCOS
IPO13		WBP4		B3GALT5	DNMT1	MOCS1
IPO4		WDFY3		HSCB	SZRD1	MOGAT2
IPO9		WDR5		ELP3	GORAB	MON2
IPPK		WDR73		TMEM77	CSNK1D	MORF4L1
IRF1		WDSUB1		DRAM2	SLC46A1	MORN3
IRF2BP1		WNK1		AP2M1	TTC36	MORN4
IRX5		WRAP53		FBXL7	ADRB2	MOS
ISCA2		WWC2		OVCA2	TUBGCP2	MPPED1
ISCW_ISCW007295		XIAP		MYL12B	PSMD2	MPST
ISY1		YEATS4		CDC25B	RAB32	MRC2
ITGA9		YIPF3		DKFZp686G14213	ISG20L2	MRI1
ITPR1		YWHAE		AKR7A2	TRNT1	MRPL15
ITSN1		ZBED5		HEL-S-166mP	TJP1	MRPL21
JARID2		ZBTB18		MCM7	SETD3	MRPL22
JRKL		ZC3H12C		UCHL5	PEX11B	MRPL30
JUN		ZC3H3		APH1A	PSMC4	MRPL33
K02A2.6		ZDHHC21		AARSD1	SPG20	MRPL36
KALRN		ZDHHC3		PIF1	NUP133	MRPL46
KANSL1L		ZDHHC4		DNAL4	SMG8	MRPL54
KANSL2		ZFP26		PCSK7	VPS51	MRPL57
KAP115		ZFYVE21		TTC13	RBBP4	MRPL9
KAT6B		ZRANB1		RBBP4	PSMD3	MRPS21
KATNB1		ZYG11B		DDX21		MRPS7
KCNIP4				PQBP1		MRPS9
KCNK4				HAAO		MS4A1
KCNN2				HEATR3		MSL2
KCNQ1				CBFA2T3		MTCH2
KCTD21				HAND2		MTFR2
KCTD7				TCF15		MTG2
KDM1B				UHRF1		MTMR9
KDM4A				hCG_2039433		MTNR1A
KDM4B				PRR5		MTOR
KDSR				PYCR2		MTUS2
KIAA0586				TSPAN33		MTX2
KIAA1549				PRMT3		MUS81
KIDINS220				ASAH2		MUTYH
KIF19				CCNE2		MYC
KIF22-B				WDR46		MYLIP
KIF9				BROX		MYO1C
KIZ				KIAA0319L		MYO1F
KLHL12				NT5C3A		MYOF
KLHL13				SLC25A1		NAA25
KLHL20				SRSF7		NAAA
KLHL21				SCLT1		NAE1
KLHL24				UBA5		NAGA
KLKB1				ZMYM3		NAT8L
KMT2C				C1orf155		NCAPD2
KNTC1				CENPL		NCAPG
KPNA3				VWA8		NDEL1
KPTN				DOLPP1		NDUFA6
KR				DNMT1		NDUFAF1
KRIT1				CCDC59		NDUFB3
KSR2				UCKL1		NDUFS2
KTI12				FADS2		NDUFS3
KY				CLCC1		NDUFS8
KYAT3				TMEM33		NECAP2
LAC				UHMK1		NEK1
LAMA1				SCARB2		NGB
LAMA2				ALDH1A2		NGLY1
LARP4				PNO1		NHEJ1
LARP7				EHD1		NHP2
LCLAT1				PHF10		NIPSNAP3A
LCMT1				NDUFS2		NKAIN1
LDLRAD3				RINT1		NLK
LDLRAP1-A				TRA2B		NNT
LETMD1				ACTN1		NOL4L
LGALS3BPA				STPG3		NPC2
LGMN				IQCA1		NPEPL1
LGR5				LONP1		NPL
LGRD				SEC62		NPR1
LHCGR				STARD7		NPRL2
LHX2				POFUT1		NTHL1
LICD				MAN1B1		NTMT1
LIG3				MANEA		NUDCD3
LIG4				NUDCD3		NUDT21
LIMA1				CAV1		NUDT9
LIMCH1				CUL2		NUP155
LIMK2				DYDC1		NUP160
LIN52				NAA25		NUP205
LIN9				GRPEL1		NUP62CL
LIPA				SEC23A		NUP85
LITAF				PSAP		NXN
LMX1B				MFSD14A		OARD1
LNX2				NLE1		OAZ1
LOCO				HINT3		OCIAD1
LONP2				PDCD5		OGFOD3
LOXHD1				SRFBP1		OLA1
LRIG3				UROD		OLAH
LRMDA				ADD1		OPA1
LRP11				NDUFS8		OSBP2
LRP2				SETD6		OSBPL11
LRP4				SFR1		OSBPL9
LRP6				BTK		OSGEP
LRRC20				SNAP25		OSTF1
LRRC28				HADHA		OTUD4
LRRC29				DHPS		OXR1
LRRC47				TM9SF3		P2RX4
LRRC58				PA2G4		P4HTM
LRRC6				STOML1		PACSIN1
LSM1				DSTYK		PAH
LTN1				GANAB		PAK3
LYAR				HEL-S-164nA		PANK4
MADD				PPP2R2B		PAOX
MAF1				CDC42		PAPOLG
MAN1B1				XKR6		PAQR6
MAN2A2				RP11-78J21.1		PBDC1
MANA				HNRNPA1L2		PCBD1
MANF				LRRC51		PCCA
MAOA				LRTOMT		PCMTD1
MAP2K5				THEM4		PCSK1
MAP2K7				SLC35F1		PCYOX1
MARK3				ALG1		PCYT1B
MASTL				DNAAF2		PDCD10
MBD4				TMX1		PDCD5
MBOAT2				ALG14		PDCD6
MBT				CUTA		PDCL3
MBTD1				PC		PDE11A
MCAM				ANKRD13D		PDIA6
MCM10				NGLY1		PDPR
MCOLN3				CBX3		PEAK1
MCTP1				BAP18		PEBP4
MDH				NUP88		PES1
MDM2				NPC1		PEX19
MEC-2				SNRNP70		PFAS
MECP2				RASA3		PFDN1
MED1				PDE8B		PGD
MED10				THEGL		PHB2
MED11				CACFD1		PHF10
MED19				ATG2B		PHF20L1
MED25				CENPBD1		PI4KA
MED28				NPC2		PICK1
MEGF6				UQCRQ		PIF1
MEI4				ZMPSTE24		PIGC
MEIS1				VPS25		PIK3R4
MEN1				ABCF3		PIR
MESH				RASSF1		PKD1L2
METRNL				ADRBK2		PKM
METTL1				GRK3		PLA2G1B
METTL2A				FBXO43		PLBD1
METTL9				SPATA4		PLCL2
MFHAS1				RBM26		PLCXD3
MFSD13A				UBE2M		PLK1
MFSD14A				ILVBL		PM20D2
MFSD4B				B4GALT7		PNN
MGAM				TVP23B		PNO1
MGAT1				POLR3E		PNPO
MGAT2				NUP93		PNPT1
MIB1				SGTA		POLM
MICAL3				PDCD6		POLR1D
MICAL3A				HECTD2		POLR2C
MICALL2				UTY		POLR2G
MIG-17				TTC24		POLR2J
MIIP				MSL2		POLR2M
MIMI_R617				NLK		POLR3E
MIS18				RNF25		POU3F4
MITD1				SRSF12		PPIB
MKKS				MANF		PPIE
MKNK1				FZD4		PPIL3
MKRN2				DKFZp686O2396		PPM1H
MLLT10				FCF1		PPP1CA
MLX				MLYCD		PPP1CB
MLXIP				DRAP1		PPP1R21
MMAB				TMEM16K		PPP2R2B
MMACHC				ANO10		PPP2R3C
MOAC				SCRT1		PPP3R1
MOB2				NSUN2		PPP5C
MOB4				RRAGC		PRDM13
MOGAT1				MBTPS2		PRDX4
MORC2A				MANBAL		PRDX5
MPDZ				DCTN2		PRG4
MPND				HEL-S-77		PRIM2
MPP7				CNBD2		PRKAB2
MPPED1				ZC3H10		PRKCSH
MPST				SLC41A1		PRPF19
MRC1				STX12		PRPF38A
MRE11				ACOX3		PRPF39
MRPL12				RHBDF1		PRPF8
MRPL20				KCNIP2		PRR5
MRPL24				STK39		PSAP
MRPL38				ASPM		PSD3
MRPL49				TIMM9		PSMA1
MRPL53				SMIM13		PSMA2
MRPL58				FAM114A2		PSMA4
MRPS23				PKM		PSMA6
MRPS25				LRRC58		PSMA7
MRPS26				AGPAT3		PSMB1
MRPS30				DNAJB11		PSMB2
MRPS5				BTD		PSMB3
MRPS7				HIRIP3		PSMC1
MSH5				BCCIP		PSMC3
MTF1				PSMC4		PSMC5
MTFMT				PINK1		PSMD11
MTO1				PCYT1B		PSMD13
MTPAP				CHRAC1		PTCHD1
MTREX				VPS53		PTER
MTSS1				HVCN1		PTGER4
MTTFB2				LENG1		PTGR2
MTTP				ENPP5		PTK7
MXRA7				FNBP1		PURA
MYCBP2				MYST4		PUS1
MYCBPAP				KAT6B		QPCT
MYO19				PUS1		QSOX2
MYO1C				ADSS		RAB10
MYO5A				KIAA2013		RAB22A
MYORG				DCTN1		RAB24
MYRIP				DKFZp686I0746		RAB28
MYT1L				HSPA4L		RAB29
NAA10				CD151		RAB2A
NAA38-B				CAPN15		RAB33B
NABP2				EPHX2		RAB39B
NAE1				PAH		RAB3GAP2
NAGA				DDX3X		RAB4B
NAGPA				LAMTOR2		RAB5C
NAPG				SLC26A3		RAB8A
NARS				WDR55		RABAC1
NARS2				CUX1		RAC1
NBEA				FAM47E		RAD23B
NCA				U2AF2		RAD54B
NCAM1				FAM206A		RALA
NCAN				C16orf89		RAN
NCAPD2				BLOC1S2		RANGRF
NCBP3				MRPL46		RAP2B
NCL				MORC2		RASA1
NCOA2				UQCRC2		RASGRP3
NCSTN				MAB21L1		RASSF1
NDE1				SLC38A10		RASSF2
NEG-1				RAB24		RAVER2
NEK1				WDR20		RBM22
NEK4				UNC119B		RBM26
NEK6				DKFZp434A0172		RBSN
NEK7				CDKN3		RDH14
NEO1				TRAPPC10		RDX
NFAT5				HAUS5		REEP2
NFIL3				FLCN		REEP5
NFS1				SPPL2B		RFK
NGEF				XPNPEP1		RFX6
NHL-1				DAPK2		RHAG
NICN1				MOGAT2		RHBDF1
NIPA2				HS2ST1		RHOBTB3
NIT2				DENR		RHOT1
NLGN4Y				DHCR24		RNF115
NLK				ACTR1A		RNF122
NLRP5				NHEJ1		RNF123
NME6				GOLGA7		RNF144A
NMT1				EIF3K		RNF146
NMT3				LGMN		RNF150
NOLC1				DNAJC10		RNF219
NOMO1				THOC1		RNF26
NOSTRIN				GYS1		RNF4
NPAS2				ABHD18		RNMT
NPC2				RHOBTB3		ROBO1
NPEPPS				LARS		RPL18A
NPLOC4				DHRSX		RPL21
NPR1				FSTL5		RPL23
NPR2				PLPBP		RPL23A
NPRL3				CPSF4		RPL24
NR1D2				PACSIN1		RPL27
NR1I3				NELFA		RPL27A
NR2E3				RCC2		RPL28
NR6A1A				USP39		RPL3
NRF-6				TMEM186		RPL35
NSA2				RAB32		RPL36
NSF				MGC16169		RPL36A
NSRP1				TBCK		RPL37
NT5C2				USF2		RPL5
NT5DC1				hCG_2011153		RPL7
NTHL1				THOC5		RPL9
NTMT1				TRIM3		RPLP2
NUBPL				PFDN1		RPRD2
NUDT16				PSMC2		RPS11
NUDT17				GLUD2		RPS15
NUDT9				PRKAB2		RPS17
NUP153				SLC39A9		RPS25
NUP54				DTD1		RPS26
NUS1				HHIPL2		RPS27L
NWD1				CNOT2		RPS29
NWD2				CCDC14		RPS4X
OAS1A				KNL1		RPS5
OGT				DYRK2		RPTOR
OPCML				FAM112B		RPUSD2
ORAI1				GTSF1		RQCD1
ORCT				SLC30A2		RRAGC
ORMDL1				BCL7A		RRM1
OSBPL6				MCM2		RRM2
OVO				VMP1		RTF1
OXA1L				CFAP57		SACM1L
OXLD1				SLC25A20		SAP18
P2RX4				C14orf166		SAR1B
P3H3				RTRAF		SARAF
PABPC4				CEBPZ		SARS
PACSIN2				FH		SASS6
PAFAH1B3				feat		SCAMP2
PANK4				METTL13		SCARB2
PAOX				CSTF1		SCCPDH
PARA				PAQR6		SCRT1
PARP1				SOX14		SDR16C5
PARP12				TM7SF3		SEC11C
PARP2				UBE2K		SEC23A
PATL1				PICK1		SEC62
PAX2				GNB4		SELENBP1
PAX2				TYMP		SEPSECS
PAX3				DIMT1		SERF2
PAXBP1				DCAF15		SERINC1
PBDC1				GTPBP1		SET
PCDH1				AP3B2		SF3B2
PCED1A				UBE2C		SFR1
PCGF6				NF2		SH3BP5
PCNX1				SACM1L		SHFM1
PCP4				OLA1		SHMT2
PCSK7				TRAPPC11		SIDT1
PCYOX1L				TM9SF1		SIL1
PDE12				RPRD2		SKA1
PDE2A				SFRS2		SKA2
PDE9A				SRSF2		SLC15A1
PDIA5				YY1		SLC17A8
PDIA6				UTP18		SLC19A3
PDLIM7				TFAM		SLC23A1
PDSS2				TSC22D4		SLC25A1
PDZD2				PRG4		SLC25A20
PECR				C2CD2L		SLC25A3
PEX12				PHF20L1		SLC25A32
PEX6				TRAIP		SLC25A36
PF13_0198				STK16		SLC26A3
PFKFB3				C1QTNF9		SLC2A1
PGAP2				ASNA1		SLC2A13
PGBD1				AP4E1		SLC30A2
PGGHG				PRUNE1		SLC30A9
PGLYRP1				ARFGAP3		SLC31A1
PGM1				MCAT		SLC32A1
PGM3				UBE3B		SLC35D1
PGP				HMG20A		SLC35D3
PHC2				C12orf10		SLC35F1
PHF10				USP5		SLC35F3
PHF20L1				TRMT12		SLC38A10
PHF6				TRIR		SLC39A10
PHKG1				TIMM44		SLC39A9
PHOSPHO2				QPCT		SLC41A1
PHRF1				ANKLE1		SLC47A1
PHYHIPL				CNTNAP2		SLC4A8
PICALM				CCDC153		SLC52A3
PIF1				VPS35L		SLC8A1
PIGG				C16orf62		SLC9A2
PIGM				FBXO22		SLC9A3R2
PIGP				TMEM64		SLCO4A1
PIK3AP1				FAM76A		SLIRP
PIK3C2A				EXOC5		SMAD4
PIK3R4				RRP36		SMARCAL1
PIKFYVE				SPTLC1		SMARCC1
PIP				EIF5A2		SMC2
PIP5K1A				DDX18		SMCR8
PJA1				FLII		SMEK1
PKDCC				MBIP		SMIM14
PKM				EIF3S8		SMIM7
PLA2G15				EIF3C		SMNDC1
PLB1				CSDE1		SMTN
PLD1				NUDT4		SNAP25
PLEKHG4				SLC35A2		SNAPC3
PLEKHM2				KDM5A		SNRNP70
PLG				TGFBRAP1		SNRPA1
PLI				STRN3		SNRPB
PLK4				SLC35D1		SNRPC
PLPP5				AVIL		SNRPE
PLPPR5				COMMD5		SNTG2
PLXDC2				HAUS3		SNW1
PMFBP1				YME1L1		SNX14
PMS1				FBXO31		SNX6
PNCA				OSBPL11		SOAT1
PNLIPRP2				CFAP99		SON
PNMA3				CD2BP2		SORCS1
POGZ				FVT1		SOSTDC1
POL				KDSR		SOX14
POLA1				ULK2		SPATA17
POLK				CDCA8		SPATA20
POLR2B				B3GALT6		SPATA4
POLR3E				TKT		SPC24
POLR3K				HEL107		SPEN
POMGNT1				SPTLC2		SPINT3
PON3				CSTF3		SPPL2B
PPARG				GABPA		SPRY4
PPAT				LOC201895		SPTLC1
PPFIBP2				SMIM14		SPTLC2
PPM1K				WWOX		SQSTM1
PPP1R13B				CTSD		SRSF12
PPP1R14B				HEL-S-130P		SRSF2
PPP1R7				IPO5		SSH2
PPP2R1A				STRA6		STARD7
PPP2R2A				ERP29		STK11
PPP2R5A				HEL-S-107		STK16
PPP4R1				SELENOI		STK25
PPP4R4				PTPDC1		STK3
PQBP1				FTSJ1		STK36
PRDM10				KLHL12		STK39
PRDM14				NDEL1		STOML1
PRDM9				ATP6V1H		STRA6
PRDX1				MYLIP		STRAP
PRELID1				ASZ1		STRN3
PRKAA2				SEC63		STX12
PRKACB				GBA3		STX1A
PRKN				MAT2A		STX6
PROM1A				MED17		STXBP1
PROX				ANKRD42		SUCLG2
PRPF19				UGCG		SUDS3
PRPF38B				TMEM214		SYNGR1
PRPF39				SARAF		SYTL5
PRPS1				ATP8B4		TAF1A
PRRC2C				MRPL30		TAF1C
PRSS12				CCDC25		TARS
PRUNE2				SESN1		TBC1D19
PSENEN				RBM19		TBC1D23
PSK1				POU3F4		TBC1D24
PSMG1				SLC15A1		TBC1D4
PTBP2				SMTN		TBC1D5
PTCD1				LMAN2		TBC1D7
PTH2R				LSM4		TBCK
PTK2				FOXO3		TBK1
PTPN11				ABCE1		TCF15
PTPN4				SLC17A9		TDP1
PTPRF				BRAP		TDP2
PTPRM				PGBD4		TDRD1
PTPRO				ACTR3		TELO2
PTRH1				SMAD4		TEX30
PTTG1IP				AGBL5		TFPI
PTX				AREL1		TGM1
PUF60				RPLP0		THEG
PXK				TFDP2		THEGL
PXMP4				LRRC8A		THEM4
PXN				WDPCP		THNSL2
QARS				PTGR2		THOC7
RAB24				HEL-S-298		THYN1
RAB26				MITF		TIMM22
RAB27A				SNRPA1		TIMM44
RAB30				PSMC5		TIPRL
RAB32				SOAT1		TKT
RAB40B				SOS1		TLL1
RAB5C				ANAPC4		TM2D2
RABEP1				NUP160		TM2D3
RABEPK				SLC20A1		TMA7
RAC1				API5		TMEM116
RAD18				TNFRSF6B		TMEM131
RAD21				TMEM189		TMEM134
RAD54B				ERO1B		TMEM163
RAE1				RDX		TMEM164
RALGAPA1				MRPL21		TMEM165
RALGAPA2				DHX36		TMEM189
RALGPS2				HEXA		TMEM192
RANBP10				POLM		TMEM208
RANGAP1				TAGLN3		TMEM216
RAPGEF4				FRMPD4		TMEM229A
RAPGEF6				C10orf53		TMEM259
RARA				NEPRO		TMEM53
RARS				KCND3		TMEM64
RASA4				SLC9A2		TMEM65
RBBP5				SKA2		TMEM67
RBFA				CCT6A		TMEM70
RBM25				NT5DC1		TMF1
RBM34				TMEM177		TMX3
RBM39				CENPP		TNFRSF11B
RBM42				PPP5C		TNFSF10
RBM48				DDX23		TNIK
RBM5				UBE2I		TNKS
RBSN				MYORG		TNPO1
RECQL5				AADAT		TOMM20
REEP4				MED10		TPP2
REPS1				TMEM259		TRAFD1
RERG				IPMK		TRAIP
REST				NR2C2AP		TRAP1
RETREG2				PLK1		TRAPPC10
RETSAT				ACVR2A		TRAPPC11
REV3L				DDRGK1		TRIB2
REXO4				VAMP3		TRIM3
RGN				DDX56		TRIM33
RHBG				DAB1		TRIM71
RHO1				RNF144A		TRIM9
RHPN2				FAM177A1		TRIP12
RIMS2				DNAAF5		TRIP13
RIPK1				PITPNB		TRMT11
RNF10				SPCS2		TRMT112
RNF115				DIAPH3		TRMT13
RNF185				KLHL20		TRMT5
RNF38				OSTF1		TRPV6
RNGTT				TLL1		TSC22D4
ROBO2				CCT8		TSFM
RPGRIP1L				UROS		TSPAN33
RPL11				HSD17B12		TTC13
RPL38				GRB2		TTC19
RPL5				WDR48		TTC24
RPN2				PNPLA8		TTC39C
RPRD2				MED16		TTI1
RPS13				COQ4		TTL
RPS20				NDUFA6		TUB
RPS5				DOK7		TUFM
RPS6KB1				CEP57		TWSG1
RPTOR				SERINC1		TXNDC16
RRBP1				COPG1		TXNL4B
RREB1				GLRA1		TXNRD1
RRN3				DDA1		TXNRD2
RSBN1				PSMB2		TYMP
RSL24D1				EIF2B5		TYW1
RSRC2				NAGA		UBAP2
RT				CCDC15		UBE2CBP
RTN4				EAF1		UBE2I
RUNDC1				KRI1		UBE2L3
RX3				SNTG2		UBE2M
RXR				MED14		UBE3B
RY				SLC34A2		UBE3C
SAFB2				CDK7		UBQLN1
SAMD12				ERCC3		UBR5
SAND				RARS		UBXN6
SART3				hCG_1989366		UBXN8
SAS6				NUP50		UCHL5
SBF2				PLEKHG4B		UCKL1
SBNO1				MYO1C		UGCG
SCARF1				TMEM199		UHMK1
SCMH1				POLR2B		UHRF1
SCN10A				GALK1		ULK2
SCONB				HEL-S-19		UNC119B
SCRIB				SLC35B1		UNK
SDK2				AAMP		UQCRC2
SDSL				SMCR8		UQCRQ
SEC22B				MYBBP1A		UROD
SEC23B				EIF4E2		USF2
SEC23IP				OSBPL9		USP15
SEH1L-A				SPATA20		USP25
SEL1L				PPME1		USP3
SELENOO				ASF1A		USP34
SERPINA3F				GIT2		USP6NL
SERPINB1				DKFZp686G01261		UTY
SERS				TARS		UVRAG
SESN3				DNM1L		VAMP3
SETD3				TRMT11		VANGL1
SF3B1				HMGB4		VAT1
SF3B2				PSMD13		VCPIP1
SF3B3				MTSS1		VPS9D1
SFI1				EIF2S3		WASF3
SFL				SLC47A1		WBP2
SFSWAP				SPINT3		WDPCP
SFXN5				RABL6		WDR20
SGF29				UVRAG		WDR48
SGPL1				PUF60		WDR5
SGSM3				AHI1		WWOX
SH2D4B				SET		XKR6
SH3GLB1				HID1		XPNPEP1
SH3YL1				CCDC146		XPO4
SHB				UBE3C		XRCC3
SI:DKEY-46A10.3				GTF3C3		XRN2
SIAE				LCA5		XRRA1
SIGLEC13				KLC1		YLPM1
SIPA1L1				KNS2		YWHAB
SIRT1				ALG3		YWHAE
SIRT5				GUSB		YY1
SIX3				NASP		ZCCHC18
SLA1				PPIL3		ZDHHC6
SLC10A7				RAB33B		ZFAND3
SLC13A2				EPS15		ZMPSTE24
SLC16A12				MFSD8
SLC16A14				LRRC74A
SLC16A4				METTL3
SLC17A5				SLC32A1
SLC17A6				SMU1
SLC17A8				ACAT1
SLC17A9				C7orf31
SLC1A2				KHDRBS3
SLC23A2				PNPT1
SLC24A4				ALYREF
SLC25A13				GBE1
SLC25A25				NAT8L
SLC26A2				BOP1
SLC26A5				MTG2
SLC26A9				BCL2L1
SLC27A2				CHSY1
SLC31A1				WDR88
SLC34A1				MPHOSPH6
SLC35D2				ATL2
SLC35E1				GNL2
SLC35E2				NGB
SLC35F5				DTNA
SLC38A10				TMEM208
SLC38A11				USP34
SLC39A11				SLC2A1
SLC40A1				IGBP1
SLC41A1				ANAPC2
SLC44A1				CANX
SLC44A2				UBAP2
SLC45A3				GCC1
SLC47A1				COA7
SLC4A10				HPGDS
SLC4A2				ITGB1
SLC5A12				CEP70
SLC5A6				DNAJB12
SLC5A8				GPR143
SLC6A1				SHQ1
SLC6A17				ESRP1
SLC6A4				KANSL2
SLC6A6				SLIRP
SLC6A8				CAMSAP1
SLC7A2				CDC40
SLC7A9				APRT
SLC9A9				TBC1D24
SLCO2B1				TELO2
SLCO4A1				ERLEC1
SLIRP				HEL117
SLIT3				THNSL2
SLMAP				TMF1
SMAD4				TRMT5
SMAP				FGFR2
SMAP1				ABCF2
SMARCD1				SAMD8
SMCO4				MRPL22
SMG1				NUP85
SMG5				CHTF8
SMG6				PCID2
SMG7				CERS1
SMG9				SUCLG2
SMN1				CAPN7
SMOX				DHX15
SMPD3				PSMD3
SMYD4				PPP1R21
SMYD5				RNF40
SNIP1				TMEM163
SNRNP48				SAR1B
SNUPN				SLC4A8
SNX11				RANGRF
SNX13				EPB41L2
SNX19				RUVBL2
SNX21				HCP1
SOCS5				SLC46A1
SOL-1				DCAF5
SOMETSUKE				FLJ20323
SORBS1				MIOS
SORBS3				HAUS6
SPAC688.16				GYG1
SPAG9				KAT14
SPAN				YWHAB
SPATA1				HEL-S-1
SPATA20				GAPDH
SPBC1861.05				HEL-S-162eP
SPCS2				GUK1
SPEC3				LENG9
SPEF2				SLFN12
SPOUT1				CCT5
SPRTN				HEL-S-69
SPRY2				RABL5
SPTBN1				IFT22
SPTLC2				PSEN2
SRF				MMTAG2
SRFBP1				TTL
SRGAP1				NSRP1
SRP68				CYP27A1
SRPRB				FZD7
SRRM1				SLC16A10
SRRM2				LRRFIP2
SRSF2				DHX37
SRSF4				TNPO3
SRSF7				SRP19
SS18				SCD5
SSNA1				MAN2A1
SSR2				NCK2
SSX2IP				XRRA1
ST5				FLJ00225
STAB2				GSR
STAM2				HEL-75
STAMBP				CSK
STARD9				TTI2
STAT5B				CHRNA5
STIM1				ESCO1
STK25				BBS4
STK26				PSMD12
STRIP1				RFX6
STRN3				MTNR1A
STT3B				KPNB1
STUM				CTBS
STXBP5				ING4
SU(W[A])				DKFZp686N0561
SUB1				ATP6V0A1
SUCO				OTUD6B
SULF1				BCKDK
SULT1C4				DCP1B
SUPT5H				CDA
SUPT6H				CCDC154
SUZ12				THG1L
SVOP				CHMP6
SYNJ1				TBCCD1
SYT1				DBT
SYTL5				SNRPA
SZT2				GATD1
TACC2				GRID2IP
TADA2B				CEP41
TAF1				ZCCHC18
TAF11				CKAP2L
TANGO2				HPGD
TAOK1				EPB41L5
TBC1D25				ABCB6
TBC1D2B				ZFYVE20
TBC1D4				RBSN
TBC1D5				COPB2
TBCD				ICE1
TBCEL				LAP3
TBK1				ACP5
TBP				SCCPDH
TBRG1				RNPC2
TBX20				PSMD2
TCF12				UPP2
TCF4				TDP1
TCTEX1D1-A				ARL6IP5
TDG				AP4M1
TDP1				CANT1
TDP2				RTF1
TDRD1				SLC19A3
TDRD12				NRBP1
TECPR2				ACAA2
TEP1				UFL1
TESPA1				ALDOB
TET3				ERAP1
TEX2				PTK7
TEX30				OGFOD3
TF2-9				RHAG
TFAM				PPM1D
TFAP2B				ZRANB2
TFB1M				RALA
TFG				ERCC8
TGFBR1				PLBD1
TGFBRAP1				ZDHHC6
TGOLN1				SLC52A3
TGS1				SUPT16H
THAP11				FBXL18
THAP5				ARMH3
THAP9				TPP2
THEM6				NOP16
THTPA				ACOT2
TIM				ABCG4
TIMM10				RPE
TIMM29				IDH1
TIO				HEL-S-26
TJP1				GPATCH11
TK1				ADRB2
TLCD2				TNIK
TLE4				ATIC
TLK1				HEL-S-70p
TLL2				CDC73
TLR13				MEN1
TLR2				KATNAL1
TLR4				KATNA1
TM2D1				TXNRD1
TM2D3				SMPD4
TM9SF4				AP2A1
TMCC1				MTRF1L
TMEM115				TMEM164
TMEM126A				B3GALNT1
TMEM132C				OK/KNS-cl.1
TMEM134				UBXN8
TMEM135				AP1M1
TMEM138				PSMD11
TMEM170A				THYN1
TMEM19				ARF5
TMEM198				RBBP6
TMEM245				hCG_2001986
TMEM246				SQOR
TMEM260				CDK20
TMEM41B				POLR2G
TMEM47				RAB29
TMEM63B				RAB7L1
TMEM68				VBP1
TMEM69				TRMT13
TMPRSS3				FOXJ3
TNFRSF1A				EIF4G2
TNFRSF25				AAG1
TNPO3				WDR74
TNRC4-A				EIF3F
TOB2				KIFC1
TOM1L2				AAR2
TOMM7				RAB28
TOP2A				ANP32A
TOR1AIP1				FAM151B
TPCN1				MRPS31
TPCN2				HMGXB4
TRA2B				RABAC1
TRAF3				CFAP47
TRAK1				TRIM9
TRAPPC11				C3orf67
TRAPPC12				MAP3K9
TRAPPC13				SMG8
TRAPPC2				NUP62CL
TRC8				AP1B1
TRIB1				MOCS1
TRIM2				ARSJ
TRIM3				PIR
TRIM56				DPYS
TRIM71				PCF11
TRIO				CWC15
TRIP11				AIFM3
TRMT10A				RUFY2
TRPM6				GCNT3
TRPV6				ACLY
TSEN34				TUFM
TSEN54				GGCX
TSPAN11				TBC1D19
TSPAN31				ZNF593
TSPAN33				ASRGL1
TSPAN9				VPS9D1
TSR3				RAD51
TTBK1				MAPKBP1
TTC1				DYM
TTC14				SLC39A10
TTC16				LIN9
TTC30A				RMC1
TTF2				DMTF1
TTLL5				FER
TTLL7				Pe1Fe3
TTN				ATP6V1E1
TUBA				PIGC
TUBD1				NCLN
TUBGCP4				SRPRB
TWK-18				SYTL5
TX				LRMP
TXNDC15				ACSS2
TXNRD2				INO80D
TXNRD3				RECQL5
U2SURP				PP1045
UBE2G2				EPN2
UBE2H				LUC7L
UBOX5				AKAP17A
UBR3				SFRS17A
UBR5				ACE
UBTF				SLC15A4
UCPB				CHDH
UGDH				NCOA5
UGP2				REEP2
UNC5C				B4GALNT4
UNC79				WDTC1
UNC-97				KCMF1
UROS				ACSF3
USH1C				PSD3
USH2A				PRPF4
USO1				HYAL1
USP2				PGRMC1
USP24				P4HTM
USP30				AMDHD2
USP4				AIG1
USP44				LUC7L3
USP47				ARL8A
USPL1				RAB7A
UVR8				EFTUD2
V1G163483				XRCC3
V1G187067				ATP13A1
V1G238755				MAP2K4
VAC14				PES1
VHASFD				SMC4
VIPAS39				PLCXD3
VNN1				LOC118812
VPS13A				MORN4
VPS13C				PUDP
VPS16				SSH2
VPS35				DNAJC11
VPS53				GALNT1
VPS8				AARS
VRP1				C1QBP
WASHC3				PPP1CA
WBP4				NDUFAF1
WDCP				CEP162
WDFY3				CHES1
WDR24				FOXN3
WDR26				FZR1
WDR5				PYM1
WDR73				CASP8AP2
WDR81				TGM1
WDR89				CC2D1A
WDSUB1				YLPM1
WLS				TRIM71
WNK1				EEF2
WNT-1				TNFSF10
WNT2B				PCCA
WRAP53				ABCB8
WWC2				CKB
XBP1				HEL-S-29
XDH				TBK1
XIAP				A4GALT
XI-B				SF3A3
XLNC				SERPINB1
XPNPEP3				HEL57
YEATS4				ATP8A1
YGHX				OXR1
YIHQ				KCNK13
YIPF3				SMARCC1
YMR196W				AQR
YWHAE				FBXL4
YXIE				PTPN23
ZAN				CPD
ZBED5				LARGE1
ZBTB18				LARGE
ZBTB47				SNX14
ZC3H11A				PCMTD1
ZC3H12C				NUP133
ZC3H15				CCT3
ZC3H3				SIDT1
ZCCHC11				STAT5B
ZDHHC16				ABHD3
ZDHHC21				DAXX
ZDHHC22				TDP2
ZDHHC3				XRN2
ZDHHC4				RNF26
ZFHX4				PEX16
ZFP26				GCH1
ZFPL1				HAUS1
ZFYVE21				TMEM39A
ZFYVE26				MAP2K5
ZGRF1				PURA
ZNF106				UTP3
ZNF207				FAM120C
ZNF235				CASC3
ZNF436				GRIPAP1
ZNF44				KCNK6
ZNF45				PPP1R37
ZNF511				INPP5A
ZNF598				PANK4
ZNF726				DIO1
ZNF79				UFC1
ZNF816				NUDT21
ZNF862				ADAM12
ZNFX1				DIS3
ZNRD1				PBDC1
ZRANB1				AMMECR1
ZYG-1				EFCAB14
ZYG11B				ACAP2
				NOP53
				STIMATE
				TRIM33
				SLC30A5
				BCO1
				GPT2
				EIF5B
				GGT1
				DUSP1
				NAAA
				CMC4
				SORCS1
				SPG20
				SPART
				CHUK
				SERF2
				CBSL
				CBS
				DKFZp727E011
				JADE1
				ACO2
				HDAC2
				IPO11
				SF3A1
				LSG1
				SC5DL
				SC5D
				ECI1
				KIF23
				TRPV6
				PLEKHG7
				RAB39B
				GSAP
				PJVK
				PRPF39
				TTI1
				TBL1X
				ACO1
				HEL60
				JTB
				TXNRD2
				QARS
				PHGDH
				GLOD5
				EMC7
				MED28
				TMEM8B
				RAB3GAP2
				CLIC3
				DCTD
				EIF2B2
				GNL3L
				DESI1
				ISYNA1
				BCAS3
				AHCYL2
				NTHL1
				GORAB
				SEC24C
				IMPAD1
				MYOF
				HSP90B1
				HEL-S-125m
				RASA1
				HSPA5
				HEL-S-89n
				ATXN1
				hCG_2027080
				COG8
				ZFYVE1
				GPAM
				IFT140
				TBC1D5
				RAD54B
				IMP3
				SLC25A32
				ANLN
				ARFGEF3
				PTCHD1
				AGL
				TAF1C
				DKFZp686P17171
				SERBP1
				ADAM10
				CENPJ
				ASIC2
				GTF2H1
				ATP6V1C1
				RNF150
				CLCN3
				ERMP1
				TTC39C
				GTF2A1
				NEMF
				C6orf62
				DPM1
				PCYOX1
				AKT1S1
				PDCD11
				ITSN1
				C2orf69
				RAC1
				LIG1
				RAP2B
				SRCAP
				USP20
				SLCO4A1
				MINDY1
				BRAF
				TIPRL
				DDX54
				MED6
				RHOBTB1
				EIF2AK4
				PPP2R3C
				SLC35B2
				TMEM165
				NCAPG
				MCPH1
				MFSD5
				INTS3
				STRAP
				WASF3
				GNPDA2
				CCNL2
				TXNDC16
				ALDH3B1
				HSPA9
				CUL5
				CHFR
				FADS6
				CARS
				TNPO1
				PPCS
				PCNX1
				CDC45
				NAGS
				CPS1
				PM20D2
				BUD23
				BHMT
				HEL-S-61p
				LOC115098
				CCDC124
				EDIL3
				GPKOW
				SNRPD3
				ARHGAP5
				ATP2B3
				MTUS2
				IDE
				SYT1
				DR1
				DKFZp666G145
				PAOX
				SVIL
				KIAA0753
				MIB1
				RAVER2
				PEX5
				NVL
				DCST1
				CLPB
				DCXR
				RBPJ
				TMEM116
				RASSF2
				FUT4
				CEP170B
				SF3B2
				SON
				NPEPL1
				TDRD1
				RAB14
				FIP1L1
				PPP3CA
				MARS
				TRPC4AP
				SNX6
				NSUN6
				C11orf68
				STK36
				AGFG1
				HIBCH
				ETF1
				BAG4
				HIBADH
				NEK1
				CD63
				TOMM20
				ELP6
				GMDS
				YTHDF1
				PPTC7
				VAT1
				MAATS1
				PCSK1
				CACNA1C
				CPNE3
				FA2H
				MAN2B1
				STK25
				STK3
				COPA
				CLP1
				LMLN
				PELP1
				hCG_1995540
				RAB4B
				HECA
				EL52
				HSP90AA1
				MDH1B
				RCHY1
				DKC1
				TUBG1
				RNF123
				DUSP23
				OTUD4
				NPL
				CEP164
				PI4KA
				PIK4CA
				SUCO
				CDCP2
				AP3D1
				RP11-484I6.3
				TEX30
				WDR37
				QSOX2
				MTCH2
				MRC2
				TTC1
				UBE2H
				HMBS
				NOP58
				METAP2
				PDE12
				NBR1
				GMPPB
				FUBP1
				TUB
				CWC22
				GRK5
				VPS51
				POMGNT1
				DGKH
				NIPSNAP3A
				hCG_1998851
				FLOT2
				COMMD9
				EXOG
				CDC27
				NAXD
				TMED7
				MICU1
				GULP1
				CCDC102A
				PRDX4
				HEL-S-97n
				TJP1
				DKFZp686A1195
				NKAIN1
				CLIP1
				GDI2
				PFAS
				FAR1
				EZH2
				EDG4
				LPAR2
				TYW1
				THUMPD1
				DKFZp686C1054
				OPA1
				TUBB
				KCTD15
				KLHL18
				SPRY4
				COPB1
				PWP1
				DKFZp762M013
				CRNKL1
				CECR2
				KIN
				UGT8
				PCLAF
				CYP17A1
				RBM17
				NUP155
				hCG_1776081
				UNK
				TMEM131
				COMMD7
				MCM6
				IBTK
				TUBGCP2
				ATAD3A
				ATG10
				NUDT9
				RPS6KB1
				CPSF1
				DDX20
				USP6NL
				RBM22
				MON2
				EXT1
				DSCAML1
				UBXN6
				DDB1
				DGLUCY
				MRPL36
				PDXDC1
				TP53BP1
				MOCOS
				ZNF830
				TOMM70
				MPDZ
				P2RX4
				LAMTOR1
				ERCC5
				SLC23A1
				IHH
				DNAJC16
				MEGF8
				SDHAF3
				CYLD
				NPR1
				EIF4G1
				BRIX1
				TNFRSF11B
				SQSTM1
				ADCY9
				SMC2L1
				SMC2
				BCAR1
				WDR26
				ABCC4
				RAD9B
				ECE2
				EEF1AKMT4-ECE2
				ANAPC5
				DGCR2
				OLAH
				MRP63
				MRPL57
				EDA2R
				DIP2C
				ACSF2
				CCNJ
				MKI67
				ABCA2
				PEAK1
				INCENP
				HMFN0839
				GPAT3
				VAC14
				EML6
				RNF219
				ACCS
				BLMH
				DNMBP
				NCAPD2
				RIPOR1
				PRPF6
				EXOC3
				DKFZp762K123
				CNOT1
				UBR5
				KIF3B
				MFSD4B
				DMBT1
				raptor
				RPTOR
				DHDH
				IPO7
				RANBP1
				GORASP2
				DNAJA2
				USP15
				NUP205
				PP35
				DUS4L
				PIK3R4
				NOMO2
				KIF13A
				SPEN
				PRDX5
				CC2D2A
				FAM208A
				ARHGAP12
				C1orf33
				MRTO4
				SNX11
				BAZ1B
				MTOR
				NOL4L
				FAM57A
				MMAA
				DAG1
				PEX11B
				DENND6B
				AJM1
				TWSG1
				PLCL2
				DIRC2
				FKBP7
				TBC1D4
				POFUT2
				PRPF8
				FUT8
				C7orf43
				CSNK2B
				KMT2A
				GCN1
				ATAT1
				WDR87
				SMARCAL1
				BCAS4
				TMEM53
				RBM33
				HTT
				MAP1LC3C
				C11orf57
				FCN1
				UBE2CBP
				UBE3D
				PKD1L2
				FBXO30
				MT-CYB
				CYB
				EDF1
				MRGBP
				IDH3A
				CALU
				ENY2
				ISG20L2
				AP1G1
				MTFR2
				GDE1
				KYAT3
				EMC8
				COX4NB
				ARMC1
				SZRD1
				GLOD4
				PAAF1
				RRP12
				NHP2
				COPS7B
				C18orf24
				SKA1
				TXNL4B
				JPH3
				HSPA8
				HEL-S-72p
				SASS6
				MOGS
				PSMC3
				PAM16
				ZFAND3
				ARHGDIA
				HEL-S-47e
				UXT
				ATP6V0D1
				RRM2
				PPIE
				MCM5
				DBI
				EIF3S1
[truncated: 63 more rows]
