# Supplementary material for: 12-h clock regulation of genetic information flow by XBP1s
Source: PLoS Biol. 2020 Jan 14;18(1):e3000580. doi: 10.1371/journal.pbio.3000580 (PMC6959563; doi:10.1371/journal.pbio.3000580)
Supplement: S16 Table — Tab 1: All circatidal genes in C. rota. Tab 2: All conserved 12-h genes in mouse and C. rota. Tab 3: All circatidal genes in A. diaphaha. Tab 4: All conserved 12-h genes in mouse and A. diaphaha. (XLSX) [file pbio.3000580.s023.xlsx]

## Sheet: Go of all 12h c rota genes
Category	Term	Count	%	PValue	Genes	List Total	Pop Hits	Pop Total	Fold Enrichment	Bonferroni	Benjamini	FDR
UP_KEYWORDS	Phosphoprotein	777	57.8555	2.6071e-42	3476, 6872, 10992, 331, 22906, 7358, 535, 8737, 25791, 85463, 538, 2959, 84073, 85462, 55222, 84081, 6092, 8029, 933, 55229, 8028, 23644, 25788, 3297, 8729, 84898, 7343, 84897, 84896, 10725, 219899, 84295, 51496, 8761, 10084, 10083, 2976, 85441, 10733, 327, 323, 55206, 5340, 10075, 84876, 10073, 28231, 5337, 79633, 1836, 55902, 27161, 55275, 55274, 51272, 575, 57282, 57492, 3251, 63978, 2120, 143…	1343	8246	20581	1.444	1.25141e-39	1.25141e-39	3.73278e-39
UP_KEYWORDS	Alternative splicing	921	68.5778	7.73428e-40	84276, 23659, 134637, 6872, 140894, 5378, 22906, 29916, 414919, 7358, 535, 8737, 25791, 85463, 538, 100271715, 55222, 84287, 6092, 6882, 8732, 933, 8028, 23644, 25788, 3297, 8729, 374659, 63929, 84898, 7343, 84897, 84896, 10725, 80724, 84295, 23639, 51496, 7327, 8761, 7328, 310, 10084, 10083, 1841, 2976, 85441, 10733, 79623, 1845, 121227, 323, 63910, 55206, 123355, 10075, 10072, 28231, 5337, 5128…	1343	10587	20581	1.33314	3.71246e-37	1.85623e-37	1.10737e-36
UP_SEQ_FEATURE	splice variant	681	50.7074	1.19731e-21	8880, 84276, 7494, 23513, 134637, 6872, 10898, 51174, 22906, 51172, 414919, 535, 10612, 8737, 25791, 538, 11094, 387694, 55222, 128989, 84287, 23503, 6092, 8732, 933, 23644, 55362, 8110, 7482, 51363, 3297, 79711, 374659, 63929, 84898, 7343, 84897, 51166, 84896, 8312, 10725, 8867, 80724, 115677, 7204, 23534, 84295, 55119, 23639, 51496, 58489, 8761, 84193, 310, 55114, 10084, 8301, 10083, 2976, 8544…	1335	7760	20063	1.31886	4.5306e-18	4.5306e-18	2.21168e-18
UP_KEYWORDS	Acetylation	342	25.4654	7.93972e-18	3725, 8880, 7494, 51379, 51574, 8883, 1479, 4204, 10342, 3720, 4520, 1315, 3476, 6207, 6872, 10992, 51081, 7358, 10483, 10612, 539, 400569, 11321, 8879, 2203, 11091, 11325, 5747, 1181, 6882, 3091, 55229, 23644, 9877, 51567, 80221, 51366, 79711, 3297, 9874, 374659, 1981, 51164, 51765, 6224, 84897, 7343, 51166, 10725, 6602, 54799, 80724, 6606, 440275, 11335, 23534, 112495, 84295, 55119, 51496, 7327…	1343	3424	20581	1.53067	3.81107e-15	1.27036e-15	1.13679e-14
UP_KEYWORDS	Cytoplasm	439	32.688	9.29003e-16	7494, 51379, 7498, 23513, 1315, 3476, 331, 8318, 140894, 10617, 51174, 22906, 10612, 8737, 25791, 538, 84073, 84287, 23503, 6786, 55229, 57215, 23644, 3297, 79711, 140461, 8729, 51164, 8312, 6777, 219899, 10725, 8867, 115677, 7204, 23534, 23639, 8761, 55114, 10083, 2974, 10733, 123688, 811, 8854, 327, 55103, 10075, 10073, 10072, 5337, 5236, 55902, 840, 55135, 27161, 5917, 26037, 8636, 5914, 57584…	1343	4816	20581	1.39691	4.26326e-13	1.06581e-13	1.27676e-12
UP_KEYWORDS	Transferase	185	13.7751	3.46367e-12	1196, 51227, 84930, 140609, 23659, 8534, 9245, 6872, 10295, 129642, 114826, 9451, 10201, 22906, 2342, 1387, 8737, 2650, 8527, 25820, 51426, 5747, 84287, 30811, 53944, 8732, 55229, 200576, 79695, 54899, 51363, 51366, 8394, 9874, 123263, 414328, 23318, 4836, 91461, 51765, 51166, 116150, 3145, 2218, 79796, 9054, 7204, 440275, 25831, 10423, 56980, 9625, 10322, 9807, 283450, 7327, 51106, 84193, 339175…	1343	1708	20581	1.65987	1.66256e-09	3.32513e-10	4.9592e-09
UP_KEYWORDS	Hydrolase	181	13.4773	6.23971e-12	22978, 10208, 23659, 1106, 10699, 134637, 54414, 10617, 8930, 51172, 152926, 79885, 200035, 5641, 9931, 22802, 85463, 538, 11321, 2203, 201626, 11325, 5446, 8492, 59084, 8876, 55031, 8732, 56999, 25788, 51567, 1514, 284004, 374659, 63929, 4122, 84896, 388743, 8867, 9159, 1519, 64135, 83752, 51496, 58489, 348654, 5045, 90459, 340075, 23293, 151056, 2068, 80162, 283871, 9879, 7920, 5800, 283254, 10…	1343	1671	20581	1.65994	2.99504e-09	4.99174e-10	8.93381e-09
GOTERM_MF_DIRECT	GO:0044822~poly(A) RNA binding	137	10.201	1.57659e-09	8880, 3725, 51574, 4204, 9343, 1479, 90850, 1478, 64397, 1106, 10992, 6207, 8672, 10898, 51081, 3336, 2288, 113251, 55646, 81844, 9931, 10923, 25821, 11325, 84081, 55052, 55854, 55421, 23, 23451, 9877, 1983, 23318, 1981, 6224, 7343, 57169, 58155, 4691, 84295, 55119, 9908, 22794, 51106, 2317, 8761, 310, 9221, 9879, 58517, 103, 85441, 51490, 23524, 811, 83743, 10412, 10181, 57142, 26058, 327, 10884…	1224	1129	16881	1.67357	2.13786e-06	2.13786e-06	2.58758e-06
GOTERM_CC_DIRECT	GO:0005829~cytosol	313	23.306	2.86198e-09	3725, 7494, 8883, 4204, 10342, 7498, 64397, 1315, 3476, 6207, 331, 140894, 59349, 51084, 7358, 54498, 2342, 81844, 8737, 25791, 538, 2203, 57763, 5747, 8029, 3091, 23, 23644, 3297, 1983, 8729, 1981, 51164, 51765, 6224, 8312, 6777, 4221, 23122, 8867, 7204, 6606, 22794, 7327, 114880, 2317, 10327, 16, 9887, 310, 4641, 55114, 23293, 10083, 7187, 1841, 55666, 57610, 10733, 1845, 55737, 811, 8854, 327,…	1273	3315	18224	1.35169	1.98049e-06	1.98049e-06	4.30941e-06
GOTERM_CC_DIRECT	GO:0016020~membrane	223	16.6046	3.83175e-09	8884, 23659, 64397, 1315, 6207, 10483, 54497, 25791, 94097, 538, 57763, 84073, 11325, 5746, 8029, 81846, 23, 283316, 23644, 79711, 51366, 8729, 1981, 6224, 84896, 23122, 64072, 54884, 16, 310, 4641, 8301, 1992, 9879, 253558, 7046, 201595, 85441, 811, 813, 54872, 58477, 817, 323, 23526, 65125, 10075, 84876, 5337, 51283, 23385, 4245, 79633, 1836, 10241, 10855, 5917, 27161, 80306, 55275, 847, 84439,…	1273	2200	18224	1.4511	2.65157e-06	1.32579e-06	5.76963e-06
GOTERM_CC_DIRECT	GO:0005654~nucleoplasm	270	20.1042	4.52149e-09	3725, 8880, 1196, 7494, 51574, 1479, 1478, 4520, 3720, 23512, 23513, 134637, 6207, 331, 10992, 8318, 6872, 10898, 10617, 51174, 7358, 535, 11321, 2959, 11091, 11325, 6882, 8732, 3091, 8028, 23, 57215, 23644, 25788, 9877, 54994, 51366, 3297, 10472, 6224, 7343, 6777, 4221, 10725, 6606, 23126, 112495, 84295, 51496, 22794, 92344, 348654, 84193, 4641, 81857, 10084, 2976, 23294, 55666, 58486, 4234, 854…	1273	2784	18224	1.38838	3.12887e-06	1.04296e-06	6.8082e-06
UP_KEYWORDS	Disease mutation	237	17.6471	7.37084e-09	10342, 4204, 7498, 23513, 6872, 10617, 10483, 538, 55640, 6496, 2203, 1181, 6092, 6786, 8029, 80224, 123263, 83605, 1981, 63929, 8312, 6777, 4221, 8867, 2218, 6606, 23126, 440275, 23534, 84295, 23639, 10229, 64072, 19, 2317, 16, 81857, 7187, 7046, 728294, 411, 54872, 30061, 63910, 1303, 5340, 84876, 10075, 5631, 5236, 23385, 5238, 64699, 79633, 1836, 83932, 55135, 5917, 2581, 55275, 4247, 28976, …	1343	2550	20581	1.42429	3.538e-06	5.05429e-07	1.05534e-05
UP_KEYWORDS	Nucleotide-binding	178	13.2539	8.05902e-09	1196, 22978, 84930, 9343, 140609, 1106, 6872, 10295, 140894, 9451, 10201, 51174, 10139, 8737, 9931, 538, 11321, 8527, 11325, 1185, 5747, 6782, 30811, 53944, 80224, 8732, 23, 55229, 200576, 25788, 80221, 8394, 9874, 414328, 1983, 91461, 51765, 8195, 25837, 84896, 11001, 80179, 81616, 85004, 7204, 440275, 10525, 64135, 83752, 9625, 19, 9807, 7327, 16, 7328, 283455, 4641, 9221, 2068, 2974, 1841, 273…	1343	1788	20581	1.52561	3.86832e-06	4.83541e-07	1.15387e-05
UP_KEYWORDS	Coiled coil	271	20.1787	2.2183e-08	3725, 7494, 51379, 10342, 23513, 10992, 6872, 10617, 55646, 22906, 81844, 535, 10612, 80206, 55640, 100271715, 11325, 84081, 55854, 23503, 6786, 8028, 23, 57215, 23644, 9877, 54994, 9874, 51164, 51765, 84897, 8312, 219899, 6602, 23122, 115677, 7204, 23126, 440275, 55119, 23639, 22794, 92344, 9882, 23293, 8301, 10083, 7187, 9879, 124602, 23524, 811, 117178, 151473, 23522, 253959, 55206, 23526, 651…	1343	3036	20581	1.36791	1.06478e-05	1.18309e-06	3.1761e-05
GOTERM_CC_DIRECT	GO:0005794~Golgi apparatus	105	7.81832	2.49296e-08	54808, 4040, 51574, 1315, 27333, 51084, 10483, 535, 10139, 1388, 10612, 54812, 538, 7542, 128989, 84287, 4036, 55851, 6882, 8029, 9255, 8729, 51765, 91461, 9538, 388743, 23122, 64400, 2218, 26985, 10423, 9570, 19, 92344, 8301, 51304, 9777, 79971, 201266, 5138, 64412, 411, 811, 5152, 813, 29966, 10317, 492, 283987, 10494, 5337, 23385, 55785, 9514, 11253, 57584, 55275, 847, 4247, 4756, 51272, 6399,…	1273	863	18224	1.74178	1.72511e-05	4.31281e-06	3.75375e-05
UP_KEYWORDS	mRNA processing	51	3.79747	2.53074e-08	1479, 9343, 1478, 55783, 79042, 11193, 10992, 10898, 6830, 27339, 1665, 154007, 201626, 29894, 84081, 8732, 55421, 23451, 23450, 8458, 9584, 1655, 1659, 58155, 9785, 6606, 57461, 55119, 22794, 51755, 27257, 10084, 9879, 58517, 103, 29974, 23524, 6432, 10181, 6433, 6434, 22827, 55149, 9733, 283989, 11129, 6429, 55015, 10250, 11319, 6427	1343	332	20581	2.35409	1.21475e-05	1.21475e-06	3.62345e-05
UP_KEYWORDS	ATP-binding	143	10.6478	4.34201e-08	1196, 84930, 140609, 1106, 6872, 10295, 9451, 10201, 8737, 9931, 538, 8527, 11325, 1185, 5747, 6782, 53944, 30811, 80224, 23, 55229, 200576, 25788, 80221, 8394, 9874, 414328, 91461, 51765, 8195, 11001, 84896, 80179, 81616, 7204, 440275, 10525, 64135, 83752, 9625, 19, 9807, 7327, 16, 7328, 283455, 4641, 9221, 2068, 1841, 9879, 9024, 5563, 108, 124602, 23093, 7046, 85441, 10733, 57551, 64147, 51701…	1343	1391	20581	1.57543	2.08414e-05	1.89469e-06	6.21678e-05
UP_SEQ_FEATURE	mutagenesis site	208	15.4877	6.95504e-08	51574, 8883, 7498, 23513, 6872, 331, 154, 10617, 153, 54498, 2342, 41, 8737, 5641, 538, 2959, 8879, 2203, 11091, 1185, 5747, 55851, 6786, 8732, 3091, 55857, 8110, 54899, 51567, 3297, 51366, 9874, 1981, 7204, 22794, 9887, 10327, 9882, 55114, 81857, 23293, 10084, 253558, 4783, 7046, 4234, 10733, 253959, 10075, 10499, 5631, 10073, 10494, 23385, 5238, 23381, 10241, 840, 10855, 27161, 57584, 2678, 555…	1335	2191	20063	1.42671	0.000263144	0.000131581	0.000128475
UP_KEYWORDS	Magnesium	70	5.21221	1.43906e-07	22978, 27161, 10855, 140609, 10201, 10380, 152926, 10390, 200035, 85463, 538, 249, 2203, 201626, 51426, 81889, 3251, 5609, 5607, 3612, 51567, 23318, 51765, 4750, 55512, 81614, 5315, 10423, 3607, 60496, 29102, 348654, 90459, 2068, 2222, 283871, 9024, 108, 6787, 5563, 7273, 7046, 8997, 4905, 5152, 53343, 51701, 93, 493911, 55149, 7153, 953, 3980, 3981, 492, 5631, 221294, 254428, 27306, 10494, 5471,…	1343	552	20581	1.94334	6.90725e-05	5.75623e-06	0.000206041
UP_KEYWORDS	Transport	186	13.8496	2.05827e-07	7494, 8884, 399979, 53373, 1317, 2742, 27333, 1315, 5025, 9554, 59349, 29916, 23446, 10483, 23307, 63894, 535, 10612, 41, 80184, 94097, 54812, 53371, 22802, 539, 538, 8527, 55640, 7542, 1185, 1181, 6786, 8029, 55421, 343, 56999, 55362, 9877, 79711, 64601, 9058, 8729, 91461, 25837, 134957, 64400, 81614, 10165, 26985, 57153, 23534, 9908, 9570, 154881, 19, 22794, 114880, 57053, 4641, 124565, 84329, …	1343	1978	20581	1.44104	9.8792e-05	7.59973e-06	0.000294697
UP_KEYWORDS	Metal-binding	309	23.0082	2.41367e-07	4520, 7498, 23512, 64397, 134637, 331, 10898, 10201, 10617, 55646, 2342, 81844, 10612, 85463, 22802, 538, 2959, 2203, 59084, 55854, 23503, 3096, 6786, 80224, 8029, 8028, 57215, 8110, 9877, 51567, 51366, 10472, 374659, 1592, 63929, 4122, 51765, 388743, 54799, 23126, 84295, 10229, 10322, 64072, 348654, 16, 7633, 23293, 2974, 7187, 55666, 58486, 85441, 7046, 79623, 411, 811, 23522, 813, 125893, 2328…	1343	3640	20581	1.30091	0.00011585	8.27541e-06	0.000345583
UP_KEYWORDS	Mental retardation	43	3.20179	2.13864e-06	84295, 51574, 9343, 4204, 4128, 11253, 10265, 3476, 55275, 6535, 6872, 56776, 81857, 10084, 27315, 2898, 124997, 5518, 80184, 5885, 11133, 6925, 84942, 57492, 8492, 23040, 54872, 26053, 51567, 1778, 166379, 10075, 10472, 5631, 388662, 8195, 27229, 2138, 585, 93587, 23126, 55691, 79633	1343	299	20581	2.20388	0.00102602	6.84342e-05	0.00306201
UP_KEYWORDS	Neurodegeneration	42	3.12733	3.10324e-06	22978, 23204, 10342, 154881, 3708, 80821, 79042, 55275, 16, 81857, 55280, 6908, 54832, 54332, 23230, 538, 3073, 23321, 55737, 1892, 26058, 23503, 55775, 55149, 81846, 953, 9895, 51567, 1778, 65125, 29110, 492, 5631, 283989, 8139, 1981, 1639, 1201, 9516, 8867, 6606, 113612	1343	293	20581	2.19671	0.00148845	9.30929e-05	0.00444304
GOTERM_MF_DIRECT	GO:0005515~protein binding	713	53.0901	3.85555e-06	8880, 7494, 51379, 8883, 23512, 23513, 3476, 1315, 134637, 6872, 10992, 331, 8318, 10898, 59349, 154, 10617, 153, 22906, 29916, 51172, 535, 10612, 8737, 740, 539, 538, 2959, 400569, 8879, 6496, 2203, 84073, 11094, 11091, 55222, 6782, 84081, 23503, 6786, 6092, 6882, 8029, 933, 8028, 57215, 23644, 25788, 79711, 3297, 51366, 8729, 374659, 51164, 84898, 7343, 84897, 8312, 6777, 10725, 219899, 115677,…	1224	8785	16881	1.11935	0.00521449	0.00261065	0.00632772
UP_KEYWORDS	Golgi apparatus	87	6.47803	5.48385e-06	54808, 9514, 8534, 1315, 27333, 57584, 9245, 55275, 9554, 4247, 51172, 10483, 10139, 10612, 51272, 2650, 538, 7542, 2800, 60684, 55851, 23213, 9255, 80318, 23163, 79695, 2803, 51363, 57120, 7132, 8729, 51125, 84376, 9743, 91461, 51765, 4122, 25837, 388743, 55512, 23122, 80772, 2218, 9159, 11046, 4166, 26985, 11070, 10423, 9570, 92344, 51100, 5045, 27252, 8615, 51304, 27315, 8301, 9718, 27314, 843…	1343	812	20581	1.64193	0.0026288	0.000154827	0.00785135
UP_KEYWORDS	mRNA splicing	38	2.82949	6.28601e-06	57461, 55119, 9343, 22794, 51755, 27257, 11193, 10992, 10084, 27339, 6830, 1665, 9879, 154007, 58517, 23524, 6432, 10181, 6433, 84081, 6434, 22827, 9733, 23451, 23450, 8458, 9584, 11129, 1655, 6429, 55015, 10250, 58155, 1659, 11319, 9785, 6606, 6427	1343	260	20581	2.23976	0.00301275	0.000167613	0.00899978
INTERPRO	IPR016024:Armadillo-type fold	49	3.64855	6.78541e-06	57578, 22979, 54808, 1315, 8672, 54497, 80206, 55027, 9793, 51236, 55697, 30849, 79699, 23451, 57521, 9918, 79711, 1983, 8729, 1981, 57169, 23122, 26046, 55705, 25831, 23534, 3708, 23358, 8615, 114793, 5518, 6904, 9670, 26960, 5286, 10985, 55737, 253959, 3839, 23287, 23348, 57718, 10075, 5525, 23001, 83475, 57186, 9989, 23049	1304	351	18559	1.98685	0.0138406	0.0138406	0.0117019
UP_KEYWORDS	Protein transport	69	5.13775	1.02369e-05	23033, 7494, 399979, 1315, 55275, 26519, 56776, 9554, 29916, 10483, 63894, 8774, 10612, 51272, 80184, 54812, 23230, 53371, 8527, 9972, 90203, 1755, 146691, 9392, 9779, 8029, 23161, 56999, 23163, 79711, 64601, 57120, 8729, 84376, 91461, 25837, 134957, 64400, 585, 5878, 4644, 55705, 26985, 11070, 23534, 9570, 57706, 27252, 4641, 23355, 8615, 6238, 84364, 9527, 9670, 4905, 55737, 64145, 53917, 3839,…	1343	610	20581	1.73344	0.0049017	0.000258585	0.014656
UP_KEYWORDS	Symport	22	1.63812	1.16516e-05	151473, 6569, 8884, 246213, 26503, 159963, 387700, 6506, 160728, 6535, 6529, 91749, 9058, 9122, 388662, 57084, 84068, 6533, 6532, 123041, 57282, 9962	1343	113	20581	2.98356	0.00557719	0.000279601	0.0166812
GOTERM_MF_DIRECT	GO:0042802~identical protein binding	87	6.47803	1.24972e-05	3725, 1196, 51379, 29899, 23204, 4040, 60673, 10342, 53373, 8636, 331, 9451, 59349, 3624, 160622, 27339, 8737, 80184, 56006, 9972, 11252, 2203, 6925, 3251, 6786, 6092, 4193, 56852, 307, 3612, 1759, 3297, 2805, 84376, 6198, 51765, 55294, 8312, 54820, 4089, 9788, 4357, 84547, 1659, 4691, 6606, 23411, 238, 11335, 11070, 23534, 1374, 51100, 22794, 7327, 113675, 2317, 9099, 23770, 1912, 5797, 7273, 70…	1224	749	16881	1.60197	0.0168036	0.00563286	0.0205091
GOTERM_MF_DIRECT	GO:0005524~ATP binding	152	11.3179	1.2521e-05	1196, 84930, 140609, 1106, 6872, 10295, 5025, 5378, 3336, 2288, 9451, 10201, 8737, 9931, 538, 8527, 11325, 1185, 5747, 6782, 30811, 53944, 80224, 23, 55229, 200576, 25788, 54899, 80221, 8394, 9874, 166379, 414328, 91461, 51765, 8195, 84896, 11001, 80179, 81616, 7204, 440275, 10525, 64135, 83752, 9625, 19, 9807, 7327, 16, 7328, 10221, 283455, 4641, 9221, 2068, 1841, 9879, 9024, 5563, 108, 124602, …	1224	1495	16881	1.40223	0.0168353	0.00423566	0.0205481
GOTERM_CC_DIRECT	GO:0005737~cytoplasm	432	32.1668	1.43605e-05	7494, 51379, 8883, 23513, 1315, 3476, 331, 8318, 10617, 51174, 22906, 535, 10612, 8737, 2203, 84073, 8028, 55229, 57215, 23644, 25788, 51366, 3297, 79711, 140461, 51164, 8312, 6777, 219899, 10725, 23534, 23639, 8761, 7328, 55114, 10084, 10083, 58486, 1845, 811, 8854, 327, 58477, 817, 323, 55103, 10075, 10073, 55388, 10072, 5236, 55902, 840, 27161, 5917, 55135, 26037, 79747, 5914, 84961, 154007, 7…	1273	5222	18224	1.1843	0.00988835	0.00198554	0.0216211
UP_KEYWORDS	WD repeat	39	2.90395	1.5564e-05	55135, 64397, 23355, 5520, 112840, 27339, 124997, 2976, 10300, 26960, 8480, 11091, 55626, 84942, 83743, 29966, 57495, 30849, 9276, 5929, 7011, 10681, 10238, 23644, 57521, 9895, 80232, 23001, 25853, 25879, 151525, 55294, 1780, 84219, 134957, 80304, 54806, 7091, 284434	1343	281	20581	2.12691	0.00744295	0.000355688	0.0222818
UP_SEQ_FEATURE	repeat:HEAT 3	14	1.04244	1.63589e-05	10985, 55697, 30849, 23451, 8672, 57718, 79711, 54497, 5518, 23122, 6904, 9670, 9989, 9793	1335	50	20063	4.20797	0.0600257	0.0204228	0.0302142
UP_SEQ_FEATURE	repeat:WD 2	39	2.90395	1.89075e-05	55135, 64397, 5520, 112840, 27339, 124997, 2976, 10300, 7273, 26960, 8480, 11091, 55626, 84942, 83743, 29966, 57495, 30849, 9276, 5929, 7011, 10681, 10238, 23644, 57521, 9895, 80232, 23001, 25853, 25879, 151525, 55294, 1780, 84219, 134957, 80304, 54806, 7091, 284434	1335	278	20063	2.10831	0.0690471	0.0177276	0.0349205
UP_SEQ_FEATURE	repeat:WD 1	39	2.90395	1.89075e-05	55135, 64397, 5520, 112840, 27339, 124997, 2976, 10300, 7273, 26960, 8480, 11091, 55626, 84942, 83743, 29966, 57495, 30849, 9276, 5929, 7011, 10681, 10238, 23644, 57521, 9895, 80232, 23001, 25853, 25879, 151525, 55294, 1780, 84219, 134957, 80304, 54806, 7091, 284434	1335	278	20063	2.10831	0.0690471	0.0177276	0.0349205
UP_SEQ_FEATURE	repeat:HEAT 1	15	1.1169	1.96195e-05	10985, 55697, 30849, 23451, 8672, 57718, 79711, 54497, 5518, 23122, 6904, 9670, 9989, 9793, 55027	1335	58	20063	3.88667	0.0715521	0.0147385	0.0362354
UP_SEQ_FEATURE	repeat:HEAT 2	15	1.1169	1.96195e-05	10985, 55697, 30849, 23451, 8672, 57718, 79711, 54497, 5518, 23122, 6904, 9670, 9989, 9793, 55027	1335	58	20063	3.88667	0.0715521	0.0147385	0.0362354
UP_SEQ_FEATURE	repeat:WD 3	38	2.82949	2.10685e-05	55135, 64397, 5520, 112840, 27339, 124997, 2976, 10300, 7273, 26960, 8480, 11091, 55626, 84942, 83743, 29966, 57495, 30849, 9276, 5929, 7011, 10681, 10238, 23644, 57521, 9895, 80232, 23001, 25853, 25879, 151525, 55294, 1780, 84219, 134957, 54806, 7091, 284434	1335	269	20063	2.12298	0.076629	0.0131995	0.038911
INTERPRO	IPR021133:HEAT, type 2	9	0.670141	2.16813e-05	10985, 30849, 5518, 83475, 23122, 9989, 9793, 57718, 79711	1304	19	18559	6.74165	0.0435569	0.0220209	0.0373865
GOTERM_MF_DIRECT	GO:0008270~zinc ion binding	123	9.1586	2.16873e-05	200424, 90850, 134637, 331, 5025, 10898, 728489, 10483, 81844, 2342, 10612, 1387, 64219, 2959, 23077, 29994, 130507, 25820, 7542, 84287, 9355, 8028, 4193, 57215, 56999, 56852, 200576, 8110, 22888, 51366, 10002, 23318, 9921, 4122, 57661, 57169, 54799, 57553, 64135, 84295, 154881, 22998, 2626, 16, 1912, 51304, 7187, 10013, 55666, 5829, 23321, 811, 10181, 23522, 64145, 4010, 9615, 23287, 790, 152006…	1224	1169	16881	1.45113	0.02898	0.00586439	0.0355882
INTERPRO	IPR017986:WD40-repeat-containing domain	43	3.20179	2.28946e-05	55135, 64397, 23355, 5520, 112840, 27339, 124997, 2976, 10300, 26960, 8480, 11091, 9043, 55626, 9639, 84942, 83743, 29966, 57495, 30849, 9276, 5929, 7011, 10681, 10238, 23450, 23644, 57521, 9895, 80232, 9735, 23001, 25853, 25879, 151525, 55294, 1780, 84219, 134957, 80304, 54806, 7091, 284434	1304	306	18559	1.99997	0.0459374	0.0155531	0.0394783
GOTERM_CC_DIRECT	GO:0005739~mitochondrion	131	9.75428	4.68946e-05	4204, 23659, 55744, 10295, 51081, 3336, 2288, 10201, 728489, 22906, 5018, 124997, 152926, 23446, 8737, 740, 539, 25821, 11321, 131076, 1892, 55052, 3096, 80224, 25974, 123263, 8729, 4836, 63929, 11001, 84896, 80219, 79590, 80179, 81616, 80724, 9054, 10165, 122961, 6182, 10229, 51100, 51106, 16, 373156, 7187, 1841, 54332, 6586, 411, 728294, 55737, 53343, 10884, 23287, 54543, 139322, 5052, 7531, 54…	1273	1331	18224	1.40899	0.0319309	0.00539404	0.0705879
UP_KEYWORDS	RNA-binding	71	5.28667	4.98032e-05	51574, 27161, 55135, 1478, 6125, 10898, 219988, 8672, 113251, 1663, 11056, 11325, 29894, 6730, 84081, 55421, 9255, 1660, 3614, 10438, 132612, 1981, 9584, 57062, 1655, 81892, 23029, 8867, 58155, 4691, 6606, 440275, 64135, 9908, 22794, 29102, 27257, 51106, 8761, 90459, 16, 11100, 23350, 9879, 58517, 23589, 103, 4234, 29974, 23524, 6432, 10181, 6433, 6135, 6434, 22827, 79171, 7011, 55149, 9733, 1965…	1343	665	20581	1.63617	0.0236226	0.00108605	0.0712833
INTERPRO	IPR001680:WD40 repeat	38	2.82949	6.06143e-05	55135, 64397, 23355, 5520, 112840, 27339, 124997, 2976, 10300, 26960, 8480, 11091, 55626, 84942, 83743, 29966, 57495, 30849, 9276, 5929, 7011, 10681, 10238, 23644, 57521, 9895, 80232, 23001, 25853, 25879, 151525, 55294, 1780, 84219, 134957, 54806, 7091, 284434	1304	268	18559	2.01802	0.117067	0.030647	0.104488
GOTERM_CC_DIRECT	GO:0005730~nucleolus	91	6.77587	6.11441e-05	23512, 6125, 1106, 64397, 79042, 84101, 6207, 6872, 56776, 51084, 55646, 1663, 8260, 126206, 81532, 1665, 10923, 51728, 2959, 9972, 11056, 6730, 5076, 2120, 55854, 5929, 5980, 4193, 23450, 1660, 96764, 51567, 23318, 10438, 25879, 55294, 7343, 8453, 57062, 1655, 64400, 23029, 80772, 29944, 4691, 10579, 9054, 9682, 93587, 23411, 84232, 84295, 1600, 9807, 3708, 92344, 51755, 29102, 90459, 9221, 4641…	1273	857	18224	1.52011	0.0414303	0.00602648	0.0920276
UP_KEYWORDS	Isopeptide bond	108	8.0417	6.16439e-05	200424, 4040, 9343, 1478, 23512, 64397, 331, 10992, 2288, 55646, 1387, 10923, 29994, 5747, 84081, 30811, 55421, 3091, 23, 8028, 933, 9255, 23451, 56852, 9877, 3297, 8394, 10002, 6224, 8312, 84896, 10725, 4691, 11335, 84295, 9908, 2317, 9221, 6185, 8301, 9879, 54332, 58517, 4783, 103, 7046, 23522, 5052, 10499, 55388, 79776, 10598, 83932, 7021, 6829, 6125, 5914, 57584, 54665, 2898, 55274, 55604, 99…	1343	1132	20581	1.46207	0.0291565	0.00128569	0.0882239
INTERPRO	IPR002464:DNA/RNA helicase, ATP-dependent, DEAH-box type, conserved site	9	0.670141	7.58404e-05	8458, 2068, 1665, 9400, 375748, 54505, 1659, 1660, 9785	1304	22	18559	5.82233	0.144254	0.0306761	0.130719
UP_SEQ_FEATURE	repeat:WD 4	35	2.60611	8.36359e-05	55135, 64397, 5520, 112840, 27339, 124997, 2976, 10300, 7273, 26960, 8480, 11091, 83743, 29966, 57495, 30849, 9276, 5929, 7011, 10681, 10238, 23644, 57521, 80232, 23001, 25853, 25879, 151525, 55294, 1780, 84219, 134957, 54806, 7091, 284434	1335	255	20063	2.06273	0.271299	0.0442062	0.154381
INTERPRO	IPR011042:Six-bladed beta-propeller, TolB-like	12	0.893522	0.000110377	9104, 5446, 4040, 81844, 327, 10612, 4036, 4038, 1950, 84439, 23321, 131405	1304	42	18559	4.06639	0.202862	0.0370828	0.190194
SMART	SM00320:WD40	37	2.75503	0.000130784	55135, 64397, 5520, 112840, 27339, 124997, 2976, 10300, 26960, 8480, 11091, 55626, 84942, 83743, 29966, 57495, 30849, 9276, 5929, 7011, 10681, 10238, 23644, 57521, 9895, 80232, 23001, 25853, 25879, 151525, 55294, 1780, 84219, 134957, 54806, 7091, 284434	713	267	10057	1.95465	0.05308	0.05308	0.183367
UP_SEQ_FEATURE	nucleotide phosphate-binding region:ATP	97	7.22264	0.000135261	1196, 1767, 84930, 1147, 57634, 140609, 1106, 9451, 84630, 8569, 1663, 126206, 1665, 5260, 51727, 8737, 9931, 11056, 11325, 1185, 5747, 30849, 197322, 30811, 53944, 5609, 80224, 9400, 112970, 5607, 1660, 25788, 80221, 9874, 414328, 8458, 6198, 51765, 8195, 57062, 84896, 4750, 1655, 3643, 375748, 1659, 81616, 2987, 9785, 7204, 238, 440275, 4644, 284434, 83752, 57519, 9625, 51755, 4641, 80119, 2068…	1335	994	20063	1.46656	0.400623	0.0619791	0.249563
UP_KEYWORDS	Helicase	23	1.71258	0.000145547	64135, 57634, 1106, 9400, 25788, 1660, 80119, 8458, 2068, 1663, 1665, 9879, 57062, 1655, 9931, 375748, 54505, 1659, 91646, 85441, 9785, 11056, 11325	1343	143	20581	2.4648	0.0674829	0.00290692	0.208189
UP_KEYWORDS	DNA repair	37	2.75503	0.0001889	79184, 221120, 348654, 5378, 80119, 8930, 2068, 27339, 1663, 5885, 57551, 51426, 26270, 4361, 9937, 55031, 23503, 55775, 9400, 65123, 5980, 56852, 25788, 6996, 51567, 3980, 51366, 3981, 10075, 4913, 2138, 79035, 375748, 23049, 201254, 142, 83932	1343	293	20581	1.93519	0.0866907	0.00362066	0.270122
UP_KEYWORDS	Polymorphism	848	63.1422	0.000211464	3476, 6872, 331, 140894, 5378, 8737, 25791, 740, 539, 538, 2959, 84073, 85462, 84081, 6882, 8732, 8029, 55229, 933, 343, 25788, 8729, 63929, 84898, 84896, 80724, 23639, 51496, 8761, 310, 10084, 2974, 10083, 85441, 10733, 51490, 79623, 327, 323, 63910, 441631, 55206, 123355, 5340, 10075, 10072, 28231, 5337, 51283, 1836, 79633, 7596, 10954, 55275, 7390, 154007, 7399, 10753, 57492, 90203, 63978, 574…	1343	12043	20581	1.07907	0.0965308	0.00389675	0.302342
UP_KEYWORDS	DNA damage	42	3.12733	0.000225846	79184, 221120, 348654, 5378, 56776, 80119, 8930, 2068, 27339, 1663, 23300, 5885, 51426, 57551, 4862, 26270, 4361, 9937, 55031, 23503, 55775, 9400, 65123, 5980, 56852, 25788, 6996, 51567, 51366, 3980, 9874, 3981, 10075, 55388, 4913, 2138, 79035, 375748, 23049, 142, 201254, 83932	1343	352	20581	1.82851	0.102748	0.00400745	0.322875
INTERPRO	IPR011989:Armadillo-like helical	32	2.38273	0.000240592	23534, 22979, 1315, 54497, 5518, 6908, 6904, 9670, 26960, 55027, 9793, 57492, 10985, 51236, 55697, 30849, 3839, 79699, 23287, 23451, 57521, 9918, 79711, 57718, 23001, 83475, 23122, 9989, 26046, 23049, 55705, 25831	1304	225	18559	2.02416	0.389963	0.0681701	0.414131
GOTERM_CC_DIRECT	GO:0048471~perinuclear region of cytoplasm	68	5.06329	0.000244078	10241, 5914, 25924, 55275, 5025, 2288, 9451, 56776, 3624, 160622, 2195, 10483, 81532, 538, 9043, 6399, 2800, 79654, 10966, 85365, 200576, 307, 23368, 6198, 51765, 8312, 81892, 231, 84232, 8099, 10049, 1600, 2720, 1889, 9625, 19, 22794, 9099, 27252, 8615, 8301, 9024, 25843, 10013, 153443, 1540, 5138, 5797, 11133, 7873, 55626, 811, 8854, 5152, 6569, 6434, 817, 5567, 5468, 1739, 23560, 81573, 1780, …	1273	621	18224	1.56759	0.155425	0.0208939	0.366888
GOTERM_BP_DIRECT	GO:0006397~mRNA processing	28	2.08488	0.00025585	55119, 9343, 22794, 51755, 27257, 79042, 10992, 6830, 1665, 58517, 103, 29974, 201626, 6432, 84081, 22827, 23450, 8458, 283989, 9584, 57661, 11129, 6429, 10250, 58155, 11319, 6606, 6427	1229	179	16792	2.13725	0.645607	0.645607	0.475074
GOTERM_CC_DIRECT	GO:0000139~Golgi membrane	65	4.83991	0.000304346	23033, 9514, 10342, 8534, 1315, 27333, 57584, 9245, 59349, 4247, 9554, 11196, 10483, 51272, 2650, 6399, 55697, 200576, 79695, 51363, 2803, 7132, 57120, 8729, 9743, 4122, 51765, 25837, 55512, 2218, 11046, 5879, 4166, 11070, 10423, 9570, 4684, 51100, 5045, 8615, 51304, 27315, 9718, 27314, 84364, 79971, 9527, 9321, 55624, 79623, 4905, 23243, 9276, 10282, 113189, 10317, 340481, 10494, 5337, 1201, 125…	1273	591	18224	1.57449	0.189934	0.0231326	0.457287
INTERPRO	IPR013083:Zinc finger, RING/FYVE/PHD-type	53	3.94639	0.000317365	55785, 84108, 23030, 90850, 57534, 84101, 94122, 25924, 27339, 9699, 81844, 55274, 10612, 1387, 64219, 23077, 29994, 130507, 7542, 25820, 23503, 8028, 4193, 56852, 200576, 8110, 22888, 51479, 151525, 58508, 9921, 57661, 26046, 23609, 9682, 84295, 51105, 23355, 7187, 10013, 222484, 23321, 64145, 23522, 5193, 27246, 23001, 152006, 51147, 51283, 91445, 79038, 131405	1304	453	18559	1.66515	0.478982	0.078264	0.545941
UP_KEYWORDS	Zinc	194	14.4453	0.000348582	4520, 23512, 64397, 134637, 331, 10898, 55646, 10617, 81844, 2342, 10612, 22802, 85463, 2959, 59084, 55854, 23503, 3096, 8028, 57215, 8110, 9877, 51366, 10472, 4122, 54799, 23126, 84295, 10322, 16, 7633, 7187, 55666, 58486, 85441, 811, 23522, 125893, 23287, 23526, 23001, 55388, 10072, 51283, 83932, 130013, 55785, 23030, 7596, 5914, 93624, 55274, 154007, 54764, 121355, 63978, 390928, 643641, 4089,…	1343	2348	20581	1.26618	0.154095	0.0059589	0.497934
UP_SEQ_FEATURE	repeat:HEAT 5	10	0.744602	0.000359947	10985, 55697, 5518, 23122, 23451, 9989, 9670, 8672, 9793, 79711	1335	35	20063	4.29385	0.743925	0.140466	0.662814
GOTERM_BP_DIRECT	GO:0006273~lagging strand elongation	5	0.372301	0.000378769	10038, 5422, 3980, 142, 3981	1229	6	16792	11.386	0.784721	0.536018	0.702555
UP_KEYWORDS	Sodium	20	1.4892	0.000423016	6569, 8884, 246213, 159963, 160728, 6535, 6529, 91749, 9058, 57084, 124565, 6336, 84068, 41, 6532, 151258, 123041, 57282, 285195, 9962	1343	124	20581	2.47172	0.183796	0.00697866	0.603961
UP_KEYWORDS	Endosome	52	3.87193	0.000424281	10244, 399979, 53373, 27333, 55275, 154, 10617, 153, 22906, 29916, 23307, 63894, 10612, 11252, 4360, 90203, 1185, 55697, 9392, 30849, 9779, 8029, 23161, 200576, 23163, 64601, 51479, 9743, 3784, 57561, 81614, 80772, 57498, 5878, 285195, 5873, 23355, 129531, 7187, 79971, 9777, 55737, 26130, 64145, 10254, 1735, 9135, 5337, 1201, 6532, 79778, 79038	1343	481	20581	1.65672	0.184292	0.00676694	0.605762
UP_SEQ_FEATURE	topological domain:Lumenal	50	3.72301	0.000468062	9514, 11253, 93183, 8534, 27333, 9245, 4247, 9451, 9415, 9695, 51172, 535, 1388, 51272, 2650, 8879, 8972, 7542, 84287, 55851, 79695, 51363, 4122, 11001, 9789, 55512, 2218, 79796, 4166, 3708, 6400, 6185, 6238, 51304, 9718, 23420, 6746, 79623, 55624, 26092, 57142, 54872, 113189, 10317, 51283, 9469, 2531, 8708, 4245, 2137	1335	450	20063	1.66983	0.829932	0.162351	0.861086
GOTERM_MF_DIRECT	GO:0051721~protein phosphatase 2A binding	9	0.670141	0.000474113	6198, 84930, 29966, 23141, 3476, 9887, 116443, 5520, 23381	1224	27	16881	4.59722	0.474313	0.101631	0.775301
UP_KEYWORDS	Nucleus	395	29.4118	0.00050851	8880, 7494, 84276, 23512, 331, 10992, 8318, 6872, 5378, 10898, 51174, 10617, 22906, 400569, 2959, 6496, 11091, 84081, 8732, 6882, 8028, 57215, 23644, 8110, 25788, 51366, 3297, 79711, 84897, 7343, 8312, 6777, 10725, 115677, 23534, 84295, 112495, 55119, 348654, 84193, 10084, 8301, 2976, 85441, 10733, 1845, 23524, 23522, 6760, 51187, 10075, 10073, 55388, 27161, 10855, 55135, 7596, 8636, 5914, 55274,…	1343	5244	20581	1.15432	0.216628	0.00784478	0.725612
UP_SEQ_FEATURE	domain:Helicase ATP-binding	19	1.41474	0.000515418	64135, 57634, 1106, 9400, 25788, 1660, 8458, 2068, 1663, 1665, 9879, 57062, 1655, 375748, 54505, 1659, 9785, 11056, 11325	1335	114	20063	2.50474	0.857846	0.162513	0.947815
GOTERM_CC_DIRECT	GO:0005764~lysosome	31	2.30827	0.0005156	5873, 10855, 23659, 2581, 53373, 847, 54414, 154, 3988, 5641, 7375, 411, 219931, 5076, 89781, 4036, 54749, 57521, 2805, 64601, 1514, 10577, 3784, 8915, 1201, 57561, 1519, 2548, 4668, 4644, 26985	1273	226	18224	1.96367	0.300149	0.0350594	0.773553
GOTERM_BP_DIRECT	GO:0006886~intracellular protein transport	33	2.45719	0.00052098	27352, 1315, 25924, 94122, 9882, 8615, 11196, 2898, 29916, 10483, 9699, 63894, 8774, 79971, 10013, 4943, 9670, 4905, 55737, 146691, 9392, 9276, 9779, 10254, 23161, 23163, 79711, 146923, 9874, 64601, 283987, 26985, 23102	1229	236	16792	1.91052	0.879077	0.505497	0.965127
UP_SEQ_FEATURE	compositionally biased region:Ser-rich	49	3.64855	0.000530719	26037, 1106, 51735, 55088, 23373, 57670, 10923, 23077, 29994, 23037, 65117, 9639, 57492, 23644, 9921, 10725, 9788, 23122, 55691, 25831, 151613, 283450, 23358, 9887, 9882, 22990, 1912, 6046, 4783, 7273, 57610, 57551, 55626, 23524, 8567, 23040, 64145, 23522, 23248, 26053, 169792, 5469, 1639, 11129, 79776, 10250, 80014, 79772, 131405	1335	441	20063	1.66983	0.865847	0.154137	0.975823
UP_KEYWORDS	Kinase	72	5.36113	0.000571213	1196, 84930, 1147, 140609, 6872, 10295, 9451, 10201, 84630, 8569, 5260, 51727, 8737, 8527, 11252, 5747, 30849, 30811, 53944, 5609, 55229, 5607, 200576, 80318, 54899, 8394, 9874, 414328, 6198, 91461, 51765, 54869, 4750, 3643, 57498, 5315, 2987, 7204, 2059, 238, 440275, 9625, 9807, 51755, 283455, 3985, 1841, 9024, 5209, 6787, 5563, 7273, 7083, 8997, 7046, 10733, 5286, 57551, 123688, 51701, 93, 817,…	1343	735	20581	1.50119	0.239866	0.00853402	0.814745
UP_KEYWORDS	Serine/threonine-protein kinase	44	3.27625	0.000613856	1196, 84930, 1147, 140609, 9625, 51755, 6872, 283455, 9451, 84630, 3985, 8569, 9024, 5260, 5563, 8737, 6787, 7273, 7046, 8997, 10733, 57551, 51701, 93, 30849, 817, 53944, 30811, 5609, 5567, 5607, 9874, 65125, 29110, 140803, 6198, 51765, 10494, 4750, 23049, 10783, 4140, 7204, 440275	1343	393	20581	1.71574	0.255276	0.00889178	0.875319
GOTERM_MF_DIRECT	GO:0003729~mRNA binding	21	1.56366	0.000645778	811, 79753, 10181, 84081, 6434, 9908, 27161, 4204, 1479, 6829, 1478, 8562, 55421, 27257, 23451, 6207, 51081, 58517, 58155, 6193, 131870	1224	125	16881	2.317	0.583537	0.117624	1.05462
INTERPRO	IPR027417:P-loop containing nucleoside triphosphate hydrolase	88	6.55249	0.000687211	1767, 9514, 9343, 57634, 8534, 1106, 27233, 1663, 126206, 1665, 10139, 51727, 9931, 56006, 11321, 11056, 11325, 57495, 4363, 143098, 80224, 23, 10966, 9400, 112970, 25788, 1660, 1759, 51363, 9258, 8458, 414328, 25837, 57062, 84896, 1655, 57169, 375748, 80179, 1659, 85004, 9785, 2987, 5878, 4166, 5879, 4644, 284434, 5873, 64135, 83752, 57519, 19, 11100, 4641, 80119, 2068, 1841, 27314, 221079, 9879…	1304	879	18559	1.42486	0.756349	0.145203	1.17862
UP_SEQ_FEATURE	compositionally biased region:Poly-Glu	56	4.16977	0.0007356	57634, 10992, 1387, 25791, 55640, 29994, 11325, 10827, 79753, 80071, 30849, 55852, 10536, 51366, 146923, 1981, 23360, 57661, 57062, 84954, 57169, 8867, 29944, 23411, 57553, 151613, 57461, 10525, 57519, 9625, 10265, 10322, 23199, 340075, 80067, 6046, 84329, 23093, 7273, 4943, 54505, 10260, 57551, 57142, 6433, 64145, 23522, 55871, 9733, 25999, 23001, 54943, 492, 161829, 1258, 23381	1335	531	20063	1.58492	0.938242	0.192809	1.35012
UP_KEYWORDS	FAD	18	1.34028	0.000752688	57553, 221656, 4128, 78991, 7498, 54884, 25974, 2671, 196743, 28976, 10587, 54498, 2330, 25821, 80724, 8528, 114112, 728294	1343	110	20581	2.50767	0.303318	0.0105739	1.0723
INTERPRO	IPR011011:Zinc finger, FYVE/PHD-type	22	1.63812	0.000840626	55785, 64145, 23522, 23030, 23503, 51105, 8028, 25924, 94122, 8110, 200576, 23001, 51479, 58508, 9699, 55274, 51147, 57661, 1387, 29994, 79038, 9682	1304	141	18559	2.22065	0.822249	0.158641	1.43994
INTERPRO	IPR012340:Nucleic acid-binding, OB-fold	15	1.1169	0.000849011	151613, 55157, 79731, 8732, 9255, 1965, 3980, 3981, 6830, 4677, 79035, 23589, 1659, 85441, 51490	1304	77	18559	2.77254	0.825287	0.146663	1.45421
UP_SEQ_FEATURE	zinc finger region:FYVE-type	10	0.744602	0.000849397	55785, 23001, 51479, 64145, 9699, 23503, 25924, 94122, 79038, 200576	1335	39	20063	3.85345	0.959864	0.20521	1.55743
UP_SEQ_FEATURE	metal ion-binding site:Zinc	23	1.71258	0.000857222	64135, 23030, 9615, 635, 23287, 331, 130749, 390928, 23576, 790, 140803, 4122, 81532, 23408, 58508, 2342, 25843, 5431, 2959, 103, 9682, 23411, 130013	1335	159	20063	2.17393	0.961036	0.19454	1.57167
GOTERM_BP_DIRECT	GO:0005975~carbohydrate metabolic process	26	1.93596	0.00088416	10855, 2720, 2581, 9245, 54414, 84439, 414328, 51172, 284004, 7358, 80162, 4122, 27159, 5260, 2673, 5236, 231, 9469, 3643, 5238, 8972, 2548, 4668, 4166, 4245, 3073	1229	174	16792	2.04162	0.97229	0.592002	1.6327
GOTERM_MF_DIRECT	GO:0015293~symporter activity	12	0.893522	0.000888291	9122, 57084, 151473, 84068, 246213, 159963, 387700, 6506, 123041, 57282, 160728, 91749	1224	51	16881	3.2451	0.700325	0.139836	1.44797
GOTERM_BP_DIRECT	GO:0007040~lysosome organization	10	0.744602	0.000899017	219931, 84376, 51172, 89781, 19, 1201, 84067, 64400, 2548, 411	1229	36	16792	3.79532	0.973911	0.51773	1.65992
UP_KEYWORDS	Ubl conjugation	144	10.7223	0.000926075	8880, 3725, 7494, 8883, 4040, 200424, 9343, 23512, 1478, 23513, 64397, 3476, 10992, 331, 2288, 154, 10617, 55646, 81844, 1387, 8737, 80184, 10923, 64219, 23077, 5747, 84081, 3091, 55421, 8028, 933, 9255, 4193, 23451, 56852, 9877, 51567, 3297, 8394, 10002, 6224, 84897, 8312, 10725, 4691, 11335, 64135, 84295, 9908, 22794, 2317, 16, 9221, 6185, 8301, 2068, 7187, 9879, 9024, 5563, 54332, 10013, 4783,…	1343	1705	20581	1.29428	0.358998	0.012626	1.31779
UP_KEYWORDS	Apoptosis	55	4.09531	0.00097765	842, 7494, 840, 6461, 23204, 8883, 331, 10201, 27166, 79886, 83941, 158471, 5885, 8879, 84287, 23213, 5609, 9255, 160728, 23368, 836, 7132, 6198, 10438, 51765, 8633, 8312, 9538, 64400, 23411, 3708, 51100, 23770, 23151, 7187, 9024, 7046, 8718, 10116, 57551, 8567, 10181, 22827, 1773, 9135, 1676, 8473, 10553, 27159, 51147, 8915, 51283, 9516, 11124, 10783	1343	536	20581	1.57249	0.374686	0.012957	1.3907
GOTERM_BP_DIRECT	GO:0036498~IRE1-mediated unfolded protein response	13	0.967982	0.000995287	10525, 7494, 10130, 9570, 58477, 10954, 51726, 3309, 9695, 1663, 1639, 2673, 2137	1229	59	16792	3.01052	0.982348	0.489731	1.83612
INTERPRO	IPR015943:WD40/YVTN repeat-like-containing domain	40	2.97841	0.00103857	55135, 64397, 23355, 5520, 112840, 27339, 124997, 2976, 10300, 26960, 8480, 11091, 9043, 55626, 9639, 84942, 83743, 29966, 57495, 30849, 9276, 5929, 7011, 10681, 10238, 23644, 57521, 9895, 80232, 23001, 25853, 25879, 151525, 55294, 1780, 84219, 134957, 54806, 7091, 284434	1304	331	18559	1.71992	0.881675	0.162941	1.77615
UP_KEYWORDS	ER-Golgi transport	16	1.19136	0.00107703	60684, 51112, 9276, 10282, 1315, 56999, 59349, 9554, 8615, 10483, 84364, 8774, 9527, 7542, 6399, 11316	1343	94	20581	2.60845	0.403843	0.0138825	1.53105
UP_KEYWORDS	Chromatin regulator	34	2.53165	0.00109853	79184, 221656, 23030, 200424, 3720, 57634, 23512, 1106, 112869, 84193, 54934, 79885, 6046, 5563, 10013, 11091, 57492, 23522, 8089, 5929, 8110, 6996, 56979, 9874, 7913, 8473, 58508, 51147, 2138, 4221, 54799, 6602, 9682, 11335	1343	287	20581	1.81546	0.40997	0.0137878	1.56139
UP_SEQ_FEATURE	repeat:WD 5	30	2.2338	0.00110239	55135, 64397, 5520, 112840, 27339, 124997, 10300, 7273, 26960, 11091, 83743, 29966, 57495, 30849, 9276, 5929, 7011, 10681, 57521, 80232, 23001, 25879, 151525, 55294, 1780, 84219, 134957, 54806, 7091, 284434	1335	237	20063	1.90234	0.984606	0.229611	2.01687
GOTERM_MF_DIRECT	GO:0019899~enzyme binding	41	3.05287	0.00112293	3725, 83752, 84295, 54808, 6829, 22794, 5914, 847, 11100, 9451, 6522, 5260, 6908, 10013, 340348, 7273, 29894, 958, 7011, 3091, 5609, 7153, 4193, 3309, 5468, 1398, 790, 55388, 10577, 8312, 11001, 8915, 1655, 79035, 7531, 590, 5879, 7204, 23411, 142, 11335	1224	333	16881	1.69807	0.782062	0.15573	1.82714
UP_SEQ_FEATURE	repeat:WD 6	26	1.93596	0.00131307	55135, 64397, 5520, 112840, 27339, 10300, 7273, 11091, 29966, 57495, 30849, 9276, 7011, 5929, 10681, 80232, 57521, 25879, 151525, 55294, 1780, 84219, 134957, 54806, 7091, 284434	1335	196	20063	1.99357	0.99307	0.25358	2.39791
UP_SEQ_FEATURE	compositionally biased region:Poly-Ser	53	3.94639	0.00136847	55785, 96459, 3720, 23512, 26037, 84630, 22906, 6830, 1388, 80206, 538, 158471, 55604, 11325, 9975, 6925, 57492, 55852, 3096, 8028, 4193, 56999, 23163, 57521, 57522, 51366, 134957, 8867, 2059, 7204, 151613, 1602, 57519, 9625, 283450, 57057, 80162, 6046, 283219, 7273, 4943, 6433, 23522, 253959, 10253, 5525, 23001, 23144, 27159, 79776, 57186, 79778, 83932	1335	509	20063	1.56485	0.994382	0.250148	2.49787
GOTERM_BP_DIRECT	GO:0006888~ER to Golgi vesicle-mediated transport	24	1.78704	0.00138352	10525, 11070, 9570, 9276, 6711, 10282, 1315, 1778, 59349, 9554, 8615, 11196, 57120, 8729, 51164, 10483, 84364, 1639, 1780, 51272, 9527, 4905, 6399, 11316	1229	160	16792	2.04947	0.996349	0.551484	2.54365
GOTERM_MF_DIRECT	GO:0004672~protein kinase activity	43	3.20179	0.0014417	1196, 1147, 140609, 9625, 51755, 10221, 283455, 9451, 84630, 3985, 2068, 8569, 9024, 5260, 5563, 8737, 6787, 7273, 7046, 4882, 8997, 57551, 4881, 5747, 79675, 51701, 30849, 53944, 30811, 5609, 5607, 54899, 65125, 29110, 790, 6198, 91461, 51765, 10494, 4750, 23049, 10783, 440275	1224	359	16881	1.65193	0.858628	0.177688	2.34008
KEGG_PATHWAY	hsa04142:Lysosome	20	1.4892	0.00144885	2720, 26503, 23659, 2581, 23163, 1514, 51172, 10577, 535, 3988, 5641, 1201, 9516, 1519, 2548, 4668, 3073, 411, 26985, 3423	514	121	6879	2.21211	0.336564	0.336564	1.90195
GOTERM_BP_DIRECT	GO:0043487~regulation of RNA stability	4	0.297841	0.00147544	23293, 126206, 9887, 23381	1229	4	16792	13.6631	0.997486	0.526798	2.71047
UP_KEYWORDS	Sodium transport	18	1.34028	0.00151807	6569, 8884, 246213, 159963, 160728, 6535, 91749, 9058, 57084, 124565, 6336, 84068, 41, 151258, 123041, 57282, 285195, 9962	1343	117	20581	2.35764	0.517718	0.0185244	2.1517
GOTERM_MF_DIRECT	GO:0017137~Rab GTPase binding	21	1.56366	0.00156361	57553, 27352, 64145, 89781, 9779, 25924, 94122, 57706, 9882, 146923, 51479, 9699, 6532, 134957, 4943, 79778, 4905, 5879, 4644, 26985, 23102	1224	134	16881	2.16138	0.880197	0.175436	2.53558
GOTERM_CC_DIRECT	GO:0005795~Golgi stack	9	0.670141	0.00158621	8729, 51125, 27314, 23213, 1201, 25999, 4905, 4247, 8615	1273	33	18224	3.90431	0.666638	0.0950413	2.36197
UP_KEYWORDS	Guanine-nucleotide releasing factor	21	1.56366	0.00166055	55785, 9639, 8567, 26130, 6764, 89781, 81846, 51735, 57706, 23348, 55103, 8729, 160518, 390637, 25894, 25791, 11069, 100271715, 10260, 8997, 7204	1343	149	20581	2.15985	0.549647	0.0197456	2.35142
GOTERM_MF_DIRECT	GO:0031625~ubiquitin protein ligase binding	36	2.68057	0.00171648	7494, 8883, 22794, 7327, 9099, 7328, 10221, 2898, 7187, 8737, 10013, 51130, 55666, 57763, 55643, 25820, 55626, 811, 5905, 958, 51701, 3091, 5567, 4193, 56852, 3309, 22888, 55294, 8453, 8312, 8915, 64400, 7531, 9682, 11124, 23381	1224	287	16881	1.72997	0.90266	0.176449	2.78022
UP_SEQ_FEATURE	active site:Proton donor	26	1.93596	0.00174482	22978, 10855, 2720, 1889, 134637, 10327, 130749, 9718, 5209, 5138, 103, 8972, 3073, 9520, 5152, 4361, 55775, 493911, 253152, 221294, 284004, 27159, 2138, 231, 441282, 4668	1335	200	20063	1.9537	0.998651	0.293759	3.1744
UP_SEQ_FEATURE	repeat:HEAT 4	10	0.744602	0.0017786	10985, 55697, 5518, 23122, 23451, 9989, 9670, 8672, 9793, 79711	1335	43	20063	3.49499	0.998813	0.285957	3.23492
KEGG_PATHWAY	hsa03040:Spliceosome	21	1.56366	0.00188527	57461, 6432, 55119, 6434, 22827, 9343, 23451, 10992, 23450, 10084, 27339, 23350, 1665, 9879, 1655, 6429, 58517, 1659, 9785, 6427, 11325	514	133	6879	2.11315	0.413766	0.234341	2.46826
UP_KEYWORDS	Manganese	25	1.8615	0.00190041	4361, 10423, 53343, 27161, 93, 55149, 29102, 79695, 23293, 23318, 152926, 374659, 63929, 10390, 108, 200035, 158471, 23049, 7046, 55624, 8708, 79623, 4245, 131870, 2137	1343	194	20581	1.97483	0.598708	0.0220237	2.68679
UP_SEQ_FEATURE	domain:Helicase C-terminal	17	1.26582	0.00204532	64135, 57634, 1106, 9400, 1660, 25788, 8458, 1665, 9879, 57062, 1655, 375748, 54505, 1659, 9785, 11056, 11325	1335	108	20063	2.36559	0.999568	0.308522	3.7114
UP_SEQ_FEATURE	metal ion-binding site:Magnesium	18	1.34028	0.00204955	22978, 60496, 493911, 51567, 5631, 492, 221294, 152926, 5471, 5236, 2138, 538, 55512, 5238, 5315, 249, 4905, 51426	1335	118	20063	2.29248	0.999575	0.297341	3.71893
INTERPRO	IPR023753:Pyridine nucleotide-disulphide oxidoreductase, FAD/NAD(P)-binding domain	12	0.893522	0.00208814	57553, 10587, 54498, 221656, 4128, 78991, 2330, 54884, 25821, 8528, 114112, 196743	1304	58	18559	2.94463	0.986343	0.281271	3.54091
UP_KEYWORDS	Endocytosis	18	1.34028	0.00219571	4360, 26130, 4040, 6453, 4036, 8029, 1759, 55576, 8301, 9135, 51479, 23307, 8527, 8867, 11252, 115677, 4038, 5286	1343	121	20581	2.2797	0.651843	0.0248086	3.09821
UP_SEQ_FEATURE	repeat:HEAT 10	6	0.446761	0.00220578	10985, 5518, 23451, 9989, 9670, 9793	1335	15	20063	6.01139	0.999765	0.304622	3.99698
UP_SEQ_FEATURE	domain:FH2	6	0.446761	0.00220578	114793, 80206, 342184, 392862, 56776, 85462	1335	15	20063	6.01139	0.999765	0.304622	3.99698
UP_SEQ_FEATURE	repeat:HEAT 9	6	0.446761	0.00220578	10985, 5518, 23451, 9989, 9670, 9793	1335	15	20063	6.01139	0.999765	0.304622	3.99698
GOTERM_MF_DIRECT	GO:0003824~catalytic activity	26	1.93596	0.00233388	55902, 23576, 55280, 80162, 152926, 5209, 64847, 8972, 728294, 9425, 59084, 54872, 197322, 23213, 80221, 3614, 4913, 51166, 5337, 3248, 9517, 81616, 2548, 56267, 590, 9054	1224	188	16881	1.90736	0.957931	0.216298	3.76235
UP_KEYWORDS	Glycosidase	14	1.04244	0.00239827	2720, 11253, 2581, 6996, 9695, 4913, 284004, 80162, 27159, 4122, 8972, 2548, 4668, 3073	1343	82	20581	2.6164	0.684171	0.0264476	3.37949
UP_KEYWORDS	Flavoprotein	18	1.34028	0.00239989	57553, 221656, 4128, 78991, 7498, 54884, 25974, 2671, 196743, 28976, 10587, 54498, 2330, 25821, 80724, 8528, 114112, 728294	1343	122	20581	2.26101	0.684417	0.0258716	3.38173
GOTERM_CC_DIRECT	GO:0015030~Cajal body	11	0.819062	0.00243306	23524, 10208, 55135, 9343, 9879, 9733, 96764, 9221, 25820, 6606, 11325	1273	51	18224	3.08772	0.814691	0.131057	3.60157
GOTERM_MF_DIRECT	GO:0036002~pre-mRNA binding	5	0.372301	0.00257002	6434, 1655, 27257, 58155, 6427	1224	9	16881	7.66204	0.969482	0.220611	4.13553
GOTERM_BP_DIRECT	GO:0008152~metabolic process	24	1.78704	0.00264149	9425, 81889, 55902, 59084, 57519, 54872, 2720, 11253, 79642, 23213, 2581, 197322, 80221, 340075, 9695, 7360, 253558, 56895, 137695, 5138, 80724, 81616, 411, 3423	1229	168	16792	1.95188	0.999978	0.69621	4.80321
KEGG_PATHWAY	hsa00230:Purine metabolism	25	1.8615	0.00272157	22978, 3251, 5152, 53343, 7498, 9615, 953, 10201, 3614, 5631, 374659, 5471, 108, 51728, 5236, 5431, 5422, 5138, 5315, 4882, 2987, 55718, 30834, 4881, 131870	514	176	6879	1.90103	0.537568	0.226697	3.54503
INTERPRO	IPR015425:Actin-binding FH2	6	0.446761	0.00280344	114793, 80206, 342184, 392862, 56776, 85462	1304	15	18559	5.69294	0.996869	0.337598	4.72645
SMART	SM00498:FH2	6	0.446761	0.00289571	114793, 80206, 342184, 392862, 56776, 85462	713	15	10057	5.64208	0.701583	0.453724	3.98762
SMART	SM00800:uDENN	6	0.446761	0.00289571	8567, 6764, 160518, 81846, 10260, 57706	713	15	10057	5.64208	0.701583	0.453724	3.98762
GOTERM_BP_DIRECT	GO:0031124~mRNA 3'-end processing	11	0.819062	0.00292994	6432, 1479, 1478, 22794, 6429, 10250, 9785, 9877, 6427, 29894, 26097	1229	50	16792	3.00589	0.999993	0.69564	5.31431
UP_SEQ_FEATURE	repeat:HEAT 6	8	0.595681	0.00297002	10985, 55697, 5518, 23451, 9989, 9670, 9793, 79711	1335	30	20063	4.00759	0.999987	0.374354	5.34623
SMART	SM00490:HELICc	17	1.26582	0.00338162	64135, 57634, 1106, 9400, 1660, 25788, 8458, 1665, 9879, 57062, 1655, 375748, 54505, 1659, 9785, 11056, 11325	713	107	10057	2.24101	0.756472	0.375524	4.6421
GOTERM_BP_DIRECT	GO:0070201~regulation of establishment of protein localization	4	0.297841	0.00348753	80184, 10013, 9786, 57669	1229	5	16792	10.9305	0.999999	0.724056	6.29489
INTERPRO	IPR001650:Helicase, C-terminal	17	1.26582	0.00350799	64135, 57634, 1106, 9400, 1660, 25788, 8458, 1665, 9879, 57062, 1655, 375748, 54505, 1659, 9785, 11056, 11325	1304	108	18559	2.24028	0.999267	0.381962	5.88074
GOTERM_CC_DIRECT	GO:0016607~nuclear speck	26	1.93596	0.00353609	1196, 23524, 84081, 9343, 57634, 22794, 3091, 51755, 9733, 23451, 11193, 219988, 8394, 26097, 10084, 27339, 6239, 9584, 9879, 6429, 58517, 10250, 10783, 6427, 11325, 83932	1273	201	18224	1.85179	0.91382	0.171851	5.19412
GOTERM_BP_DIRECT	GO:0016192~vesicle-mediated transport	22	1.63812	0.00354722	9570, 9276, 60684, 51112, 1315, 56999, 9882, 23163, 2803, 56776, 9554, 8301, 9135, 10483, 134957, 54806, 8997, 4905, 7542, 11094, 4644, 26985	1229	152	16792	1.97756	0.999999	0.698956	6.39929
GOTERM_CC_DIRECT	GO:0005813~centrosome	46	3.42517	0.00359871	84930, 57534, 8636, 348654, 10580, 9099, 8318, 9903, 1663, 124997, 9024, 85302, 283254, 80184, 1540, 10300, 23093, 23322, 9793, 10733, 9639, 84131, 80071, 23503, 55857, 5567, 56852, 1660, 9814, 56954, 1778, 84376, 25853, 25879, 51164, 51765, 1639, 8195, 27229, 4750, 54820, 57562, 585, 54806, 9786, 84232	1273	426	18224	1.54584	0.917487	0.163225	5.28379
GOTERM_BP_DIRECT	GO:0001822~kidney development	15	1.1169	0.00367622	7021, 8854, 6569, 760, 93, 6092, 23213, 9104, 84159, 5471, 4357, 8879, 4038, 23322, 7046	1229	86	16792	2.38311	1	0.682896	6.62455
INTERPRO	IPR001194:DENN domain	6	0.446761	0.00384434	8567, 6764, 160518, 81846, 10260, 57706	1304	16	18559	5.33714	0.999633	0.390105	6.42716
INTERPRO	IPR005113:uDENN domain	6	0.446761	0.00384434	8567, 6764, 160518, 81846, 10260, 57706	1304	16	18559	5.33714	0.999633	0.390105	6.42716
INTERPRO	IPR005112:dDENN domain	6	0.446761	0.00384434	8567, 6764, 160518, 81846, 10260, 57706	1304	16	18559	5.33714	0.999633	0.390105	6.42716
UP_KEYWORDS	Activator	62	4.61653	0.00384644	3725, 7021, 7494, 6722, 4520, 6829, 80306, 22877, 84246, 1663, 23373, 1388, 1387, 80184, 10923, 7019, 23300, 9970, 4211, 400569, 9975, 6925, 9355, 3096, 3091, 23, 8110, 1660, 3297, 219541, 9584, 58508, 7343, 6777, 10725, 440275, 1602, 2626, 84193, 8092, 11100, 81857, 6945, 6239, 84159, 4783, 3659, 85441, 10985, 4862, 23522, 6434, 4010, 6760, 5468, 56979, 6996, 5469, 169792, 10499, 2138, 11319	1343	661	20581	1.43741	0.842739	0.0402743	5.36838
INTERPRO	IPR011009:Protein kinase-like domain	55	4.09531	0.00386636	1196, 84930, 1147, 140609, 9451, 84630, 8569, 124997, 5260, 8737, 5747, 30849, 30811, 53944, 5609, 5607, 54899, 9874, 6198, 51765, 91461, 4750, 3643, 80724, 7204, 440275, 238, 9625, 51755, 10221, 283455, 3985, 9024, 6787, 5563, 7273, 4882, 7046, 8997, 10733, 5286, 4881, 57551, 123688, 51701, 93, 817, 5567, 65125, 29110, 140803, 10494, 23049, 4140, 10783	1304	531	18559	1.47416	0.99965	0.373779	6.46282
GOTERM_MF_DIRECT	GO:0019888~protein phosphatase regulator activity	8	0.595681	0.00390629	5525, 5518, 23141, 3476, 5510, 9989, 57718, 5520	1224	29	16881	3.8046	0.995045	0.297999	6.22177
GOTERM_MF_DIRECT	GO:0008026~ATP-dependent helicase activity	8	0.595681	0.00390629	8458, 1663, 9400, 375748, 54505, 1659, 1660, 9785	1224	29	16881	3.8046	0.995045	0.297999	6.22177
UP_KEYWORDS	Cytoskeleton	98	7.2971	0.00395932	84930, 140609, 2288, 51174, 27339, 889, 80206, 80184, 57763, 84942, 5747, 84131, 23503, 6786, 55857, 56852, 9735, 51164, 8195, 54820, 219899, 23122, 57562, 115677, 80179, 56990, 57553, 10174, 2317, 9903, 2068, 10083, 9024, 124602, 23093, 23322, 10733, 5829, 64147, 117178, 1778, 257177, 1639, 1780, 79778, 54806, 55785, 79184, 1767, 29899, 10241, 26037, 57534, 8636, 10580, 57584, 56776, 1663, 14453…	1343	1138	20581	1.3197	0.851065	0.0405515	5.5218
UP_KEYWORDS	Ligase	37	2.75503	0.00396557	55157, 55902, 26145, 5917, 57534, 16, 331, 143279, 27339, 7187, 81844, 4677, 64219, 23093, 23077, 130507, 23321, 79731, 79654, 197322, 4193, 56852, 27246, 22888, 79739, 80221, 3980, 3981, 790, 152006, 11001, 91445, 26046, 23609, 81616, 5859, 131405	1343	347	20581	1.63404	0.851513	0.0397676	5.53029
SMART	SM00801:dDENN	6	0.446761	0.00396952	8567, 6764, 160518, 81846, 10260, 57706	713	16	10057	5.28945	0.809591	0.339426	5.42842
SMART	SM00799:DENN	6	0.446761	0.00396952	8567, 6764, 160518, 81846, 10260, 57706	713	16	10057	5.28945	0.809591	0.339426	5.42842
UP_KEYWORDS	Peroxisome	15	1.1169	0.0040523	65084, 83752, 5190, 11264, 7498, 5193, 847, 196743, 373156, 55825, 11001, 84896, 8528, 54677, 23334	1343	97	20581	2.36979	0.857592	0.039792	5.64799
UP_SEQ_FEATURE	domain:dDENN	6	0.446761	0.00406575	8567, 6764, 160518, 81846, 10260, 57706	1335	17	20063	5.30416	1	0.460248	7.24944
UP_SEQ_FEATURE	domain:DENN	6	0.446761	0.00406575	8567, 6764, 160518, 81846, 10260, 57706	1335	17	20063	5.30416	1	0.460248	7.24944
UP_SEQ_FEATURE	domain:uDENN	6	0.446761	0.00406575	8567, 6764, 160518, 81846, 10260, 57706	1335	17	20063	5.30416	1	0.460248	7.24944
SMART	SM00487:DEXDc	17	1.26582	0.00407883	64135, 57634, 1106, 9400, 1660, 25788, 8458, 1665, 9879, 57062, 1655, 375748, 54505, 1659, 9785, 11056, 11325	713	109	10057	2.19989	0.81811	0.288849	5.57396
INTERPRO	IPR014001:Helicase, superfamily 1/2, ATP-binding domain	17	1.26582	0.00421957	64135, 57634, 1106, 9400, 1660, 25788, 8458, 1665, 9879, 57062, 1655, 375748, 54505, 1659, 9785, 11056, 11325	1304	110	18559	2.19955	0.999831	0.382773	7.03318
UP_SEQ_FEATURE	repeat:HEAT 11	5	0.372301	0.00439778	10985, 5518, 23451, 9989, 9670	1335	11	20063	6.83112	1	0.473476	7.81897
GOTERM_BP_DIRECT	GO:0090630~activation of GTPase activity	14	1.04244	0.00457516	9639, 27352, 253959, 9779, 26037, 23513, 9882, 146923, 8394, 1983, 25894, 57186, 4943, 23102	1229	79	16792	2.42132	1	0.73496	8.18004
UP_KEYWORDS	Ubl conjugation pathway	63	4.69099	0.0046963	79184, 90293, 8883, 57534, 26263, 54455, 84101, 331, 59349, 10617, 84961, 27339, 81844, 64219, 51130, 23077, 54764, 130507, 9655, 25820, 55031, 79654, 79699, 10966, 10238, 4193, 56852, 22888, 51366, 140461, 25879, 55294, 8453, 26046, 23609, 25831, 26145, 7327, 283450, 9099, 23358, 7328, 27252, 143279, 9903, 84749, 7187, 80067, 1540, 55666, 7375, 10116, 23321, 26231, 26270, 144699, 27246, 10075, 2…	1343	680	20581	1.41978	0.895601	0.0450658	6.51776
UP_SEQ_FEATURE	domain:Protein kinase	48	3.57409	0.00472329	1196, 84930, 1147, 140609, 9625, 51755, 10221, 283455, 9451, 84630, 3985, 8569, 9024, 5260, 6787, 5563, 8737, 7273, 7046, 4882, 8997, 10733, 57551, 4881, 5747, 51701, 93, 30849, 817, 53944, 30811, 5609, 5567, 5607, 54899, 9874, 65125, 29110, 6198, 91461, 51765, 10494, 4750, 3643, 10783, 4140, 7204, 238	1335	478	20063	1.50913	1	0.484969	8.3741
GOTERM_BP_DIRECT	GO:0008380~RNA splicing	23	1.71258	0.00480205	6432, 10181, 55119, 84081, 22827, 9343, 51755, 27257, 10992, 23450, 8458, 6830, 1665, 9584, 5518, 11129, 154007, 6429, 58517, 10250, 1659, 11319, 6427	1229	166	16792	1.89309	1	0.72773	8.56876
UP_KEYWORDS	GTPase activation	24	1.78704	0.0048383	5905, 26130, 253959, 116988, 9779, 26037, 60682, 57584, 1123, 9882, 57522, 55114, 23526, 255520, 9743, 84364, 57186, 4943, 6904, 8131, 84253, 10144, 10156, 23102	1343	197	20581	1.86696	0.902511	0.0454931	6.70854
INTERPRO	IPR017849:Alkaline phosphatase-like, alpha/beta/alpha	8	0.595681	0.00488737	59084, 54872, 79642, 23213, 249, 340075, 411, 3423	1304	31	18559	3.67287	0.999957	0.411186	8.10261
UP_SEQ_FEATURE	metal ion-binding site:Magnesium 1	9	0.670141	0.00498318	3251, 10380, 108, 348654, 90459, 2203, 3612, 3980, 3981	1335	41	20063	3.29893	1	0.490907	8.81506
GOTERM_CC_DIRECT	GO:0010008~endosome membrane	24	1.78704	0.00503471	55737, 4360, 10244, 219931, 1185, 64145, 55697, 9779, 53373, 8029, 27333, 55275, 1735, 200576, 23163, 23207, 29110, 51479, 9743, 535, 7099, 6532, 80772, 3643	1273	185	18224	1.85718	0.969585	0.207731	7.31849
UP_SEQ_FEATURE	compositionally biased region:Arg/Ser-rich (RS domain)	6	0.446761	0.00532515	6432, 6433, 9584, 6429, 1659, 6427	1335	18	20063	5.00949	1	0.501772	9.39222
UP_SEQ_FEATURE	active site:Proton acceptor	63	4.69099	0.00554122	1196, 84930, 1147, 140609, 7498, 55783, 9451, 28976, 27233, 84630, 8569, 10587, 23408, 5260, 8737, 5446, 5747, 30849, 30811, 53944, 5609, 5607, 56954, 51567, 9874, 6198, 51765, 4750, 3248, 55512, 3643, 114112, 23411, 440275, 238, 1374, 9625, 51755, 90459, 9024, 6787, 5563, 7273, 7046, 8997, 10733, 57551, 8854, 51701, 93, 817, 5567, 65125, 29110, 140803, 253152, 55825, 10553, 10494, 2531, 4140, 10…	1335	672	20063	1.40892	1	0.50385	9.7551
KEGG_PATHWAY	hsa01100:Metabolic pathways	114	8.48846	0.0055501	22978, 51227, 7498, 9245, 129642, 10201, 51084, 7358, 535, 539, 2650, 8527, 8879, 2203, 1892, 55229, 79695, 8394, 414328, 1592, 4122, 51166, 8867, 3145, 81616, 79796, 9054, 10423, 10229, 10327, 6185, 151056, 1841, 283871, 253558, 5422, 201595, 79623, 411, 123688, 8854, 5050, 9615, 10317, 326625, 790, 5631, 51380, 27306, 5337, 5431, 5236, 4245, 130013, 3423, 1352, 55902, 9514, 10855, 11253, 93183,…	514	1219	6879	1.25159	0.793004	0.325486	7.10597
GOTERM_CC_DIRECT	GO:0030176~integral component of endoplasmic reticulum membrane	16	1.19136	0.0056377	7494, 57142, 23204, 54872, 6786, 23141, 23770, 3309, 9451, 6238, 9695, 1388, 11001, 1201, 51283, 8879	1273	104	18224	2.20243	0.980006	0.21692	8.16065
UP_SEQ_FEATURE	binding site:ATP	54	4.02085	0.00577359	1196, 84930, 1147, 140609, 10201, 9451, 84630, 8569, 5260, 8737, 5747, 30849, 30811, 53944, 197322, 5609, 5607, 80221, 9874, 6198, 51765, 4750, 3643, 81616, 7204, 440275, 238, 9625, 51755, 3985, 9024, 6787, 5563, 7273, 7046, 8997, 10733, 57551, 51701, 93, 817, 5567, 7153, 326625, 3980, 29110, 3981, 65125, 140803, 5631, 10494, 5859, 4140, 10783	1335	558	20063	1.45437	1	0.506776	10.1438
GOTERM_MF_DIRECT	GO:0008375~acetylglucosaminyltransferase activity	6	0.446761	0.00586858	8473, 2650, 55624, 4245, 2137, 3073	1224	17	16881	4.86765	0.999658	0.392758	9.20825
INTERPRO	IPR017850:Alkaline-phosphatase-like, core domain	8	0.595681	0.00588383	59084, 54872, 79642, 23213, 249, 340075, 411, 3423	1304	32	18559	3.55809	0.999995	0.454501	9.67684
GOTERM_CC_DIRECT	GO:0005783~endoplasmic reticulum	78	5.80789	0.00594244	7494, 10130, 4040, 11253, 847, 9451, 11196, 9695, 10483, 538, 8879, 23037, 6730, 6399, 6782, 55697, 2907, 10536, 4036, 55852, 6786, 55851, 23213, 8029, 9255, 51726, 56999, 8624, 3309, 10577, 4547, 283576, 3784, 2882, 9538, 2330, 2218, 79796, 114112, 4644, 10525, 3708, 7327, 6400, 5045, 6185, 8615, 6238, 2222, 79974, 80333, 9024, 151258, 5138, 55666, 201595, 6746, 29974, 7873, 811, 5152, 57142, 81…	1273	828	18224	1.34859	0.983827	0.215426	8.58354
GOTERM_BP_DIRECT	GO:0006406~mRNA export from nucleus	16	1.19136	0.00594315	6432, 22794, 9887, 9877, 26097, 23293, 6429, 53371, 10250, 9972, 9785, 23049, 8480, 6427, 23381, 29894	1229	100	16792	2.1861	1	0.779165	10.5002
UP_SEQ_FEATURE	compositionally biased region:Lys-rich	18	1.34028	0.00611443	23524, 10412, 51574, 6786, 11193, 96764, 5469, 55646, 5978, 219541, 9667, 84897, 54832, 10923, 10250, 29994, 23077, 11056	1335	131	20063	2.06498	1	0.515797	10.7112
INTERPRO	IPR019775:WD40 repeat, conserved site	22	1.63812	0.00626537	83743, 29966, 57495, 30849, 7011, 10681, 10238, 23001, 25853, 27339, 25879, 151525, 2976, 55294, 84219, 134957, 10300, 7091, 8480, 11091, 55626, 284434	1304	166	18559	1.88622	0.999998	0.459219	10.2729
GOTERM_BP_DIRECT	GO:0006369~termination of RNA polymerase II transcription	12	0.893522	0.00627668	8458, 6432, 1479, 1478, 22794, 6429, 10250, 9785, 9877, 6427, 29894, 26097	1229	64	16792	2.56184	1	0.777209	11.0574
GOTERM_MF_DIRECT	GO:0003910~DNA ligase (ATP) activity	4	0.297841	0.00642376	10038, 3980, 142, 3981	1224	6	16881	9.19444	0.99984	0.401927	10.0368
GOTERM_CC_DIRECT	GO:0005802~trans-Golgi network	19	1.41474	0.00648235	23033, 2800, 10981, 1362, 5045, 25999, 27252, 23163, 2803, 8729, 27314, 10139, 79971, 1201, 538, 23122, 2650, 26960, 5879	1273	136	18224	2	0.988895	0.221216	9.32833
INTERPRO	IPR011701:Major facilitator superfamily	12	0.893522	0.0066224	55530, 9122, 57084, 151473, 246213, 26503, 64645, 387700, 85414, 63910, 55640, 91749	1304	67	18559	2.54908	0.999999	0.462243	10.8272
BIOCARTA	h_chemicalPathway:Apoptotic Signaling in Response to DNA Damage	7	0.521221	0.00669198	842, 5747, 840, 1965, 5829, 142, 836	134	22	1625	3.85855	0.763926	0.763926	8.163
UP_SEQ_FEATURE	short sequence motif:DEAH box	9	0.670141	0.00672456	8458, 2068, 1665, 1106, 9400, 375748, 54505, 1659, 9785	1335	43	20063	3.14549	1	0.538691	11.7183
UP_KEYWORDS	RNA-mediated gene silencing	10	0.744602	0.00680989	79753, 23318, 27161, 161829, 29102, 90459, 103, 91646, 56165, 131405	1343	53	20581	2.89144	0.962369	0.0622879	9.32022
UP_SEQ_FEATURE	repeat:HEAT 8	6	0.446761	0.00683703	10985, 5518, 23451, 9989, 9670, 9793	1335	19	20063	4.74583	1	0.533983	11.9027
KEGG_PATHWAY	hsa04141:Protein processing in endoplasmic reticulum	23	1.71258	0.0070145	811, 10525, 7494, 10130, 26270, 11253, 5609, 7327, 6400, 1965, 51726, 3309, 6185, 9451, 6238, 9695, 10483, 1388, 91445, 55666, 201595, 6746, 440275	514	169	6879	1.82139	0.863591	0.32862	8.90143
KEGG_PATHWAY	hsa03015:mRNA surveillance pathway	15	1.1169	0.0070653	1479, 1478, 22794, 8732, 8761, 9887, 10898, 5520, 23293, 5525, 5518, 10250, 23049, 23381, 29894	514	91	6879	2.20603	0.865552	0.284254	8.96313
GOTERM_BP_DIRECT	GO:0001889~liver development	13	0.967982	0.00710799	3725, 8854, 7494, 3720, 5914, 2671, 5469, 790, 84159, 11309, 4357, 5315, 23322	1229	74	16792	2.40028	1	0.799431	12.432
UP_KEYWORDS	Endoplasmic reticulum	91	6.77587	0.00714985	7494, 10130, 4040, 23204, 11253, 93183, 10954, 9451, 9554, 11196, 9415, 9695, 10483, 10390, 1388, 124491, 538, 55780, 8879, 23037, 6782, 84287, 440138, 55697, 10536, 6786, 55851, 23213, 9255, 51726, 56999, 8624, 3309, 10577, 1592, 9743, 4547, 51430, 3784, 116150, 11001, 9538, 2330, 9789, 116255, 285203, 79796, 23023, 114112, 113612, 10525, 10423, 3708, 54884, 114880, 6400, 6185, 340075, 6238, 273…	1343	1067	20581	1.30698	0.968072	0.0640898	9.76362
COG_ONTOLOGY	Inorganic ion transport and metabolism	8	0.595681	0.00744238	9058, 54872, 80224, 4357, 847, 340075, 411, 3423	181	27	2026	3.31655	0.235801	0.235801	6.44577
INTERPRO	IPR017868:Filamin/ABP280 repeat-like	5	0.372301	0.00758319	10612, 2317, 23077, 23321, 131405	1304	12	18559	5.93015	1	0.493278	12.3031
GOTERM_CC_DIRECT	GO:0005801~cis-Golgi network	9	0.670141	0.00772264	3985, 8729, 84376, 27314, 9527, 10282, 27333, 2218, 9321	1273	42	18224	3.06767	0.995322	0.245996	11.0178
GOTERM_BP_DIRECT	GO:0033189~response to vitamin A	6	0.446761	0.0079541	8854, 6569, 5914, 2626, 847, 5468	1229	18	16792	4.55438	1	0.818035	13.8104
GOTERM_BP_DIRECT	GO:0048854~brain morphogenesis	6	0.446761	0.0079541	5076, 8195, 79925, 6532, 57282, 585	1229	18	16792	4.55438	1	0.818035	13.8104
GOTERM_BP_DIRECT	GO:0034198~cellular response to amino acid starvation	7	0.521221	0.00800409	10985, 51100, 84219, 1965, 8131, 9451, 440275	1229	25	16792	3.82568	1	0.803866	13.8912
UP_KEYWORDS	Acyltransferase	21	1.56366	0.00806539	9425, 55146, 23522, 84287, 1374, 23659, 6872, 129642, 340481, 51304, 8260, 2678, 4836, 58508, 283576, 253558, 1387, 56895, 9517, 116255, 54677	1343	171	20581	1.88197	0.979495	0.0707163	10.9477
UP_KEYWORDS	Cytoplasmic vesicle	47	3.49963	0.00822041	10241, 246213, 399979, 51100, 1315, 57584, 25924, 57706, 4641, 59349, 56776, 11196, 8301, 63894, 535, 79971, 80184, 4943, 11252, 5286, 9043, 55626, 121227, 90203, 10981, 26503, 30849, 9276, 9779, 9255, 6857, 64601, 84876, 130612, 55530, 388662, 9135, 57084, 3784, 25837, 57127, 134957, 115677, 7097, 79038, 11316, 26985	1343	490	20581	1.46992	0.980977	0.0707452	11.1468
INTERPRO	IPR017455:Zinc finger, FYVE-related	8	0.595681	0.00832102	55785, 23001, 51479, 64145, 9699, 23503, 79038, 200576	1304	34	18559	3.34879	1	0.510867	13.4208
SMART	SM00202:SR	7	0.521221	0.00834611	8492, 1755, 10699, 9332, 283316, 84439, 64699	713	26	10057	3.79755	0.969649	0.441493	11.0956
UP_SEQ_FEATURE	repeat:LDL-receptor class B 9	4	0.297841	0.00837988	4040, 4036, 4038, 1950	1335	7	20063	8.58769	1	0.597396	14.3967
UP_SEQ_FEATURE	repeat:LDL-receptor class B 7	4	0.297841	0.00837988	4040, 4036, 4038, 1950	1335	7	20063	8.58769	1	0.597396	14.3967
UP_SEQ_FEATURE	repeat:LDL-receptor class B 8	4	0.297841	0.00837988	4040, 4036, 4038, 1950	1335	7	20063	8.58769	1	0.597396	14.3967
BIOCARTA	h_hivnefPathway:HIV-I Nef: negative effector of Fas and TNF	12	0.893522	0.00866888	842, 1676, 5747, 840, 1147, 8737, 5609, 4193, 331, 142, 836, 7132	134	61	1625	2.38561	0.846174	0.607794	10.4543
GOTERM_MF_DIRECT	GO:0008134~transcription factor binding	33	2.45719	0.00871033	3725, 6722, 4204, 10174, 5914, 2626, 6872, 10221, 81857, 6945, 79885, 1387, 6908, 94104, 2959, 6399, 23522, 5076, 51701, 3091, 323, 5468, 23368, 6996, 5469, 10499, 219541, 5978, 6938, 375611, 8915, 23411, 142	1224	284	16881	1.60255	0.999993	0.482659	13.3752
GOTERM_BP_DIRECT	GO:0098609~cell-cell adhesion	32	2.38273	0.00879252	5917, 51100, 2317, 83604, 8615, 8301, 114793, 54505, 11252, 7082, 9793, 10985, 5905, 26130, 57142, 4361, 26058, 55854, 22827, 6711, 143098, 23348, 3309, 5052, 1983, 1981, 23284, 54869, 7531, 5315, 10598, 51474	1229	271	16792	1.61336	1	0.818206	15.1559
SMART	SM00228:PDZ	20	1.4892	0.00881397	23513, 26037, 143098, 392862, 51735, 57584, 27152, 160622, 57120, 9260, 1739, 3985, 10083, 9699, 8777, 85415, 222484, 23037, 7082, 5775	713	149	10057	1.89331	0.975071	0.409856	11.6824
UP_KEYWORDS	Mitochondrion	94	6.99926	0.00901508	1352, 55744, 51081, 10295, 2288, 3336, 22877, 26519, 28976, 728489, 27166, 22906, 5018, 10587, 23446, 152926, 124997, 126206, 23408, 94097, 7019, 539, 740, 25821, 201626, 81889, 1892, 55052, 64432, 197322, 80224, 2671, 3396, 80221, 123263, 6198, 63929, 64978, 51166, 25875, 80219, 81892, 4357, 375748, 79590, 80179, 9054, 84233, 10165, 23411, 122961, 55157, 6182, 1374, 4128, 10229, 51100, 51106, 23…	1343	1119	20581	1.28733	0.987053	0.0759913	12.1607
GOTERM_MF_DIRECT	GO:0016740~transferase activity	15	1.1169	0.00911111	10423, 79725, 79695, 373156, 51363, 64921, 22906, 57107, 2222, 8473, 5471, 9517, 2218, 4166, 57551	1224	96	16881	2.15495	0.999996	0.479635	13.9482
GOTERM_BP_DIRECT	GO:0048013~ephrin receptor signaling pathway	14	1.04244	0.0094159	5747, 5781, 6453, 26037, 55851, 6760, 1123, 1759, 1398, 23294, 25791, 23385, 8997, 5879	1229	86	16792	2.22423	1	0.82506	16.1435
GOTERM_BP_DIRECT	GO:0016311~dephosphorylation	14	1.04244	0.0094159	22978, 5446, 493911, 390928, 221294, 10380, 283871, 5209, 2203, 249, 79178, 1845, 285193, 131870	1229	86	16792	2.22423	1	0.82506	16.1435
GOTERM_BP_DIRECT	GO:0006974~cellular response to DNA damage stimulus	26	1.93596	0.00969384	842, 4862, 84930, 4361, 55031, 5929, 1106, 65123, 7153, 331, 6872, 56852, 56776, 51366, 9874, 55388, 1663, 55294, 6787, 4221, 23300, 79035, 23411, 142, 83932, 57551	1229	208	16792	1.70789	1	0.820392	16.5803
INTERPRO	IPR001190:Speract/scavenger receptor	7	0.521221	0.00976102	8492, 1755, 9332, 283316, 84547, 84439, 64699	1304	27	18559	3.68987	1	0.553317	15.5637
INTERPRO	IPR017448:Speract/scavenger receptor-related	7	0.521221	0.00976102	8492, 1755, 10699, 9332, 283316, 84439, 64699	1304	27	18559	3.68987	1	0.553317	15.5637
GOTERM_BP_DIRECT	GO:0006836~neurotransmitter transport	7	0.521221	0.00977454	388662, 57084, 246213, 6533, 8867, 6535, 6529	1229	26	16792	3.67854	1	0.80971	16.7067
GOTERM_BP_DIRECT	GO:0006895~Golgi to endosome transport	6	0.446761	0.0101561	23033, 8729, 64145, 54832, 23230, 27252	1229	19	16792	4.31468	1	0.80897	17.3019
GOTERM_MF_DIRECT	GO:0043022~ribosome binding	10	0.744602	0.0102312	10985, 8260, 25875, 8562, 23, 90459, 1965, 3396, 3309, 6185	1224	51	16881	2.70425	0.999999	0.502047	15.5309
GOTERM_BP_DIRECT	GO:0016573~histone acetylation	8	0.595681	0.0103077	10499, 9425, 23522, 4204, 51147, 1387, 6872, 93624	1229	34	16792	3.21486	1	0.801218	17.5374
GOTERM_CC_DIRECT	GO:0042470~melanosome	15	1.1169	0.0103458	5873, 10130, 813, 89781, 10981, 25924, 5052, 3309, 9554, 535, 23385, 7531, 5878, 5879, 4644	1273	101	18224	2.12611	0.999251	0.302204	14.4947
UP_KEYWORDS	Autophagy	17	1.26582	0.0105288	7494, 53917, 57724, 10241, 60673, 9779, 51100, 9895, 64601, 23001, 5563, 9538, 10013, 84219, 4943, 91445, 55626	1343	130	20581	2.00399	0.993784	0.0867315	14.0623
INTERPRO	IPR011990:Tetratricopeptide-like helical	26	1.93596	0.0105841	151613, 90203, 29899, 1479, 10536, 51112, 9733, 6400, 23770, 9887, 2288, 114826, 158248, 23293, 92104, 8473, 7266, 7265, 8774, 9931, 144535, 65260, 55015, 585, 23381, 11316	1304	218	18559	1.69744	1	0.568547	16.7659
INTERPRO	IPR000719:Protein kinase, catalytic domain	49	3.64855	0.0106935	1196, 84930, 1147, 140609, 9451, 84630, 8569, 5260, 8737, 5747, 30849, 30811, 53944, 5609, 5607, 54899, 9874, 6198, 51765, 91461, 4750, 3643, 7204, 440275, 238, 9625, 51755, 10221, 283455, 3985, 9024, 6787, 5563, 7273, 4882, 7046, 8997, 10733, 4881, 57551, 51701, 93, 817, 5567, 29110, 65125, 10494, 4140, 10783	1304	487	18559	1.432	1	0.558633	16.9245
GOTERM_BP_DIRECT	GO:0006396~RNA processing	15	1.1169	0.0107587	6433, 10181, 51574, 1479, 8732, 9733, 8761, 1660, 11100, 132612, 23350, 9584, 103, 54505, 1659	1229	97	16792	2.11286	1	0.802921	18.2339
GOTERM_BP_DIRECT	GO:0010586~miRNA metabolic process	4	0.297841	0.0109191	23318, 27161, 29102, 131405	1229	7	16792	7.80751	1	0.795998	18.4803
GOTERM_CC_DIRECT	GO:0005913~cell-cell adherens junction	35	2.60611	0.011029	5917, 23513, 51100, 10580, 2317, 8615, 8301, 114793, 5797, 54505, 11252, 9793, 7082, 10985, 117178, 5905, 26130, 57142, 4361, 26058, 55854, 22827, 6711, 143098, 23348, 3309, 5052, 1739, 1983, 1981, 54869, 7531, 5315, 10598, 51474	1273	323	18224	1.55125	0.999535	0.306117	15.3793
GOTERM_BP_DIRECT	GO:0042147~retrograde transport, endosome to Golgi	12	0.893522	0.0110432	55737, 8729, 51479, 10139, 1639, 9570, 9779, 51272, 9527, 55275, 200576, 9043	1229	69	16792	2.3762	1	0.788251	18.6705
GOTERM_MF_DIRECT	GO:0003724~RNA helicase activity	5	0.372301	0.0115419	1665, 57062, 1655, 25788, 1660	1224	13	16881	5.30449	1	0.52745	17.3482
GOTERM_MF_DIRECT	GO:0005096~GTPase activator activity	32	2.38273	0.011617	3725, 27352, 5905, 26130, 253959, 116988, 26037, 9779, 60682, 10681, 57584, 1123, 9882, 57522, 146923, 23526, 55114, 9135, 255520, 9743, 84364, 8312, 57186, 134957, 6904, 4943, 8131, 84253, 8997, 10144, 10156, 23102	1224	279	16881	1.58184	1	0.513356	17.4512
GOTERM_BP_DIRECT	GO:0000398~mRNA splicing, via spliceosome	27	2.01042	0.0116583	57461, 1479, 9343, 1478, 22794, 10992, 11100, 27339, 1665, 9879, 154007, 29894, 23524, 6432, 10181, 6434, 9733, 23451, 23450, 1660, 1655, 6429, 5431, 10250, 1659, 9785, 6427	1229	222	16792	1.66173	1	0.794987	19.6067
UP_KEYWORDS	Limb-girdle muscular dystrophy	7	0.521221	0.0116686	23534, 10049, 60684, 7273, 2218, 55624, 29925	1343	30	20581	3.57575	0.996425	0.0941118	15.4688
UP_KEYWORDS	Host-virus interaction	38	2.82949	0.0116916	64135, 4684, 23513, 1315, 23770, 10992, 6872, 8672, 10898, 2068, 6830, 1663, 23373, 1387, 6908, 8777, 5422, 2959, 9972, 4360, 1755, 4361, 55697, 3839, 8732, 4193, 29110, 7132, 1739, 8729, 1981, 10553, 55294, 8453, 7531, 9682, 23411, 440275	1343	385	20581	1.51256	0.996465	0.0927416	15.497
GOTERM_CC_DIRECT	GO:0030139~endocytic vesicle	10	0.744602	0.0117626	9135, 6453, 5337, 4036, 19, 8029, 27333, 9788, 51735, 5878	1273	54	18224	2.65107	0.999722	0.310771	16.3195
GOTERM_BP_DIRECT	GO:0006891~intra-Golgi vesicle-mediated transport	7	0.521221	0.0118068	9570, 8774, 9276, 9527, 1315, 4905, 11316	1229	27	16792	3.5423	1	0.788432	19.8312
GOTERM_CC_DIRECT	GO:0005840~ribosome	21	1.56366	0.0118583	10985, 6135, 55052, 6125, 8562, 10884, 64432, 23, 51649, 1965, 6207, 51081, 6169, 6238, 51187, 64978, 6224, 116540, 740, 79590, 6730	1273	166	18224	1.81103	0.99974	0.301565	16.4415
GOTERM_MF_DIRECT	GO:0000166~nucleotide binding	38	2.82949	0.0123109	22978, 51574, 29899, 9908, 1478, 8761, 113251, 23350, 390637, 108, 5422, 538, 58517, 29974, 4881, 6432, 3251, 10181, 6434, 22827, 79171, 55149, 55421, 9733, 5980, 55362, 54899, 84060, 3614, 9667, 9584, 6429, 81892, 8867, 23029, 58155, 4691, 6427	1224	348	16881	1.50599	1	0.518243	18.3973
INTERPRO	IPR001478:PDZ domain	20	1.4892	0.0124293	23513, 26037, 143098, 392862, 51735, 57584, 27152, 160622, 57120, 9260, 1739, 3985, 10083, 9699, 8777, 85415, 222484, 23037, 7082, 5775	1304	155	18559	1.83643	1	0.60048	19.4029
UP_SEQ_FEATURE	domain:SRCR 9	3	0.22338	0.012667	1755, 9332, 283316	1335	3	20063	15.0285	1	0.738141	20.981
UP_SEQ_FEATURE	domain:SRCR 8	3	0.22338	0.012667	1755, 9332, 283316	1335	3	20063	15.0285	1	0.738141	20.981
UP_SEQ_FEATURE	domain:SRCR 6	3	0.22338	0.012667	1755, 9332, 283316	1335	3	20063	15.0285	1	0.738141	20.981
UP_SEQ_FEATURE	domain:SRCR 5	3	0.22338	0.012667	1755, 9332, 283316	1335	3	20063	15.0285	1	0.738141	20.981
UP_SEQ_FEATURE	domain:SRCR 7	3	0.22338	0.012667	1755, 9332, 283316	1335	3	20063	15.0285	1	0.738141	20.981
UP_SEQ_FEATURE	domain:SRCR 4	4	0.297841	0.01275	8492, 1755, 9332, 283316	1335	8	20063	7.51423	1	0.730807	21.1036
UP_SEQ_FEATURE	repeat:Filamin	4	0.297841	0.01275	10612, 23077, 23321, 131405	1335	8	20063	7.51423	1	0.730807	21.1036
GOTERM_MF_DIRECT	GO:0000287~magnesium ion binding	25	1.8615	0.0127904	60496, 3607, 80119, 10380, 283871, 9024, 108, 3251, 51701, 55149, 5609, 5567, 7153, 3612, 51567, 65125, 5631, 27306, 51765, 5236, 5238, 5315, 79178, 10783, 131870	1224	204	16881	1.69016	1	0.516796	19.0449
GOTERM_CC_DIRECT	GO:0005847~mRNA cleavage and polyadenylation specificity factor complex	5	0.372301	0.0134273	23144, 1478, 10898, 8394, 29894	1273	14	18224	5.11278	0.999913	0.322791	18.417
INTERPRO	IPR000306:Zinc finger, FYVE-type	7	0.521221	0.0138982	55785, 23001, 51479, 64145, 23503, 79038, 200576	1304	29	18559	3.4354	1	0.6289	21.4457
GOTERM_MF_DIRECT	GO:0008565~protein transporter activity	12	0.893522	0.0140702	55737, 27315, 23534, 10073, 3839, 799, 285521, 9670, 55705, 26519, 79711, 8615	1224	72	16881	2.29861	1	0.536334	20.7504
INTERPRO	IPR018834:DNA/RNA-binding domain, Est1-type	3	0.22338	0.0140865	23293, 9887, 23381	1304	3	18559	14.2324	1	0.621414	21.7039
INTERPRO	IPR019458:Telomerase activating protein Est1	3	0.22338	0.0140865	23293, 9887, 23381	1304	3	18559	14.2324	1	0.621414	21.7039
GOTERM_BP_DIRECT	GO:0051453~regulation of intracellular pH	8	0.595681	0.014087	6522, 115019, 375611, 760, 9777, 57282, 285195, 1836	1229	36	16792	3.03625	1	0.834261	23.2048
GOTERM_BP_DIRECT	GO:0045931~positive regulation of mitotic cell cycle	7	0.521221	0.0141191	6198, 6461, 5781, 6777, 4193, 9099, 1845	1229	28	16792	3.41579	1	0.825681	23.2512
SMART	SM00064:FYVE	7	0.521221	0.0143755	55785, 23001, 51479, 64145, 23503, 79038, 200576	713	29	10057	3.4047	0.997614	0.529876	18.3875
UP_KEYWORDS	Zinc-finger	140	10.4244	0.0143846	23512, 90850, 4520, 64397, 94122, 331, 10898, 114826, 728489, 55646, 81844, 10612, 1387, 9931, 23300, 85463, 64219, 8527, 2959, 23077, 29994, 130507, 25820, 7542, 10156, 51426, 55854, 23503, 3096, 8028, 4193, 57215, 56852, 200576, 8110, 9877, 22888, 51366, 92999, 10472, 10002, 23318, 9921, 57661, 57169, 54799, 23126, 730087, 51710, 84295, 26145, 56980, 10322, 51105, 2626, 1123, 7633, 283455, 1912…	1343	1781	20581	1.20463	0.999046	0.111195	18.7346
GOTERM_MF_DIRECT	GO:0004842~ubiquitin-protein transferase activity	36	2.68057	0.0145597	90293, 57534, 7327, 283450, 26263, 331, 7328, 27252, 143279, 59349, 9903, 27339, 7187, 81844, 51130, 130507, 25820, 10116, 23321, 26270, 144699, 79654, 5193, 79699, 4193, 27246, 51366, 10075, 152006, 8139, 151525, 9921, 55294, 54800, 131405, 25831	1224	329	16881	1.50912	1	0.534632	21.3936
GOTERM_CC_DIRECT	GO:0030133~transport vesicle	14	1.04244	0.0145935	10244, 9276, 10282, 27333, 1315, 25924, 9255, 9554, 8615, 25844, 9527, 9321, 53834, 11316	1273	95	18224	2.1097	0.999962	0.334305	19.8571
BIOCARTA	h_deathPathway:Induction of apoptosis through DR3 and DR4/5 Death Receptors	8	0.595681	0.0147427	842, 1676, 840, 1147, 8737, 331, 8718, 836	134	33	1625	2.93985	0.958963	0.655073	17.1686
INTERPRO	IPR004365:Nucleic acid binding, OB-fold, tRNA/helicase-type	4	0.297841	0.014795	55157, 79731, 79035, 4677	1304	8	18559	7.11618	1	0.627534	22.6686
BBID	72.IAP_interaction_with_cell_death_pathways	5	0.372301	0.0150152	842, 840, 331, 836, 7132	28	15	388	4.61905	0.544661	0.544661	13.6696
UP_KEYWORDS	Iron-sulfur	10	0.744602	0.0151433	2068, 4913, 1663, 7498, 5471, 5422, 80224, 5980, 9054, 122961	1343	60	20581	2.55411	0.999341	0.114916	19.6257
GOTERM_MF_DIRECT	GO:0001076~transcription factor activity, RNA polymerase II transcription factor binding	5	0.372301	0.0152472	6722, 9355, 3091, 4089, 2626	1224	14	16881	4.9256	1	0.537748	22.2889
GOTERM_BP_DIRECT	GO:0016577~histone demethylation	3	0.22338	0.0152515	23030, 84159, 9682	1229	3	16792	13.6631	1	0.839991	24.8754
GOTERM_BP_DIRECT	GO:0035303~regulation of dephosphorylation	3	0.22338	0.0152515	23293, 9887, 23381	1229	3	16792	13.6631	1	0.839991	24.8754
UP_SEQ_FEATURE	metal ion-binding site:Magnesium 2	8	0.595681	0.0152582	10380, 108, 348654, 90459, 2203, 3612, 3980, 3981	1335	40	20063	3.00569	1	0.783704	24.7252
UP_KEYWORDS	Biological rhythms	16	1.19136	0.0161096	4862, 7153, 9099, 1660, 5468, 10499, 8473, 23373, 2673, 5563, 1387, 1655, 4783, 23411, 9975, 11335	1343	125	20581	1.96155	0.999588	0.119968	20.7476
GOTERM_BP_DIRECT	GO:0006623~protein targeting to vacuole	4	0.297841	0.0165294	9570, 30849, 54832, 23230	1229	8	16792	6.83157	1	0.854935	26.6691
UP_SEQ_FEATURE	domain:Fibronectin type-III 6	7	0.521221	0.0174087	54549, 5800, 5792, 7399, 7273, 1303, 4756	1335	32	20063	3.28748	1	0.81804	27.7045
GOTERM_CC_DIRECT	GO:0005769~early endosome	26	1.93596	0.017526	55737, 4040, 10981, 9392, 1889, 23161, 23355, 64601, 154, 10617, 9135, 153, 22906, 51479, 23307, 3784, 63894, 10612, 79971, 9777, 1201, 57561, 81614, 11252, 5878, 4644	1273	229	18224	1.62537	0.999995	0.375371	23.3742
GOTERM_CC_DIRECT	GO:0014069~postsynaptic density	22	1.63812	0.0178485	55737, 57142, 27091, 1600, 26037, 3708, 22829, 6711, 57534, 5025, 57120, 1739, 2898, 9743, 8312, 8777, 575, 4038, 8997, 4905, 2059, 116443	1273	184	18224	1.71167	0.999996	0.369714	23.752
UP_KEYWORDS	Congenital disorder of glycosylation	8	0.595681	0.0178732	790, 440138, 116150, 5236, 85365, 79796, 201595, 4247	1343	42	20581	2.91898	0.999826	0.130316	22.7574
GOTERM_MF_DIRECT	GO:0004004~ATP-dependent RNA helicase activity	11	0.819062	0.0179013	1665, 9879, 57062, 1655, 54505, 1659, 91646, 1660, 9785, 11056, 11325	1224	65	16881	2.33397	1	0.583049	25.6559
UP_SEQ_FEATURE	domain:Tudor 1	4	0.297841	0.01819	23030, 51105, 56165, 9682	1335	9	20063	6.67932	1	0.823885	28.7591
UP_SEQ_FEATURE	repeat:HAT 6	4	0.297841	0.01819	1479, 9733, 55015, 9814	1335	9	20063	6.67932	1	0.823885	28.7591
UP_SEQ_FEATURE	domain:Tudor 2	4	0.297841	0.01819	23030, 51105, 56165, 9682	1335	9	20063	6.67932	1	0.823885	28.7591
UP_SEQ_FEATURE	repeat:HEAT 14	4	0.297841	0.01819	10985, 5518, 9989, 9670	1335	9	20063	6.67932	1	0.823885	28.7591
UP_SEQ_FEATURE	domain:S1 motif	4	0.297841	0.01819	151613, 6830, 1965, 1659	1335	9	20063	6.67932	1	0.823885	28.7591
UP_SEQ_FEATURE	repeat:LDL-receptor class B 6	4	0.297841	0.01819	4040, 4036, 4038, 1950	1335	9	20063	6.67932	1	0.823885	28.7591
UP_KEYWORDS	Spliceosome	16	1.19136	0.0183922	57461, 23524, 10181, 55119, 9343, 23451, 11193, 10992, 23450, 8458, 27339, 1655, 154007, 10250, 1659, 9785	1343	127	20581	1.93066	0.999865	0.131889	23.3397
UP_KEYWORDS	Epilepsy	16	1.19136	0.0183922	84942, 79753, 84295, 9570, 154881, 1181, 1106, 16, 55275, 1759, 6529, 23230, 5859, 4668, 23334, 6925	1343	127	20581	1.93066	0.999865	0.131889	23.3397
GOTERM_BP_DIRECT	GO:0042384~cilium assembly	17	1.26582	0.0186425	10257, 117178, 1767, 51524, 80199, 27152, 92104, 8195, 85302, 4750, 144535, 80184, 57562, 585, 9786, 54806, 23322	1229	124	16792	1.87317	1	0.879868	29.5465
GOTERM_BP_DIRECT	GO:0001942~hair follicle development	8	0.595681	0.0187644	340481, 9355, 80199, 4038, 16, 9620, 8549, 3624	1229	38	16792	2.87645	1	0.874507	29.7093
GOTERM_MF_DIRECT	GO:0004553~hydrolase activity, hydrolyzing O-glycosyl compounds	7	0.521221	0.0188461	284004, 27159, 2720, 8972, 2548, 4668, 3073	1224	30	16881	3.21806	1	0.589192	26.8211
UP_SEQ_FEATURE	domain:SAP	6	0.446761	0.0189702	9667, 7913, 90459, 10992, 56852, 11100	1335	24	20063	3.75712	1	0.829263	29.7976
UP_SEQ_FEATURE	repeat:HEAT 7	6	0.446761	0.0189702	10985, 5518, 23451, 9989, 9670, 9793	1335	24	20063	3.75712	1	0.829263	29.7976
GOTERM_CC_DIRECT	GO:0000123~histone acetyltransferase complex	6	0.446761	0.0192221	54934, 8473, 51147, 1387, 151050, 11091	1273	23	18224	3.73455	0.999999	0.381022	25.342
GOTERM_BP_DIRECT	GO:0016032~viral process	33	2.45719	0.0192729	10241, 23513, 1315, 23770, 10992, 6872, 8672, 2068, 1663, 6830, 23373, 1387, 6908, 8777, 53371, 5422, 2959, 9972, 8480, 4361, 55697, 8732, 4193, 7132, 1739, 8729, 1981, 10553, 55294, 8453, 7531, 9682, 23411	1229	299	16792	1.50797	1	0.874592	30.384
GOTERM_MF_DIRECT	GO:0098641~cadherin binding involved in cell-cell adhesion	32	2.38273	0.0192987	5917, 23513, 51100, 2317, 8615, 8301, 114793, 54505, 11252, 7082, 9793, 10985, 5905, 26130, 57142, 4361, 26058, 55854, 22827, 6711, 143098, 23348, 3309, 5052, 1739, 1983, 1981, 54869, 7531, 5315, 10598, 51474	1224	290	16881	1.52184	1	0.58556	27.3732
GOTERM_BP_DIRECT	GO:0045665~negative regulation of neuron differentiation	10	0.744602	0.0195056	811, 5978, 27339, 6532, 57534, 27257, 4211, 6496, 440275, 5469	1229	56	16792	2.43985	1	0.870957	30.6907
GOTERM_MF_DIRECT	GO:0008484~sulfuric ester hydrolase activity	5	0.372301	0.0196222	79642, 23213, 340075, 411, 3423	1224	15	16881	4.59722	1	0.579725	27.7654
UP_SEQ_FEATURE	domain:EGF-like 5	8	0.595681	0.0196875	2195, 4036, 8029, 1950, 55576, 79633, 8578, 6586	1335	42	20063	2.86256	1	0.833281	30.7397
GOTERM_BP_DIRECT	GO:1900034~regulation of cellular response to heat	12	0.893522	0.0199461	10049, 7266, 1387, 817, 53371, 7531, 9972, 57521, 2288, 8480, 23411, 3297	1229	75	16792	2.1861	1	0.870227	31.2679
INTERPRO	IPR008271:Serine/threonine-protein kinase, active site	33	2.45719	0.0200728	1196, 84930, 1147, 140609, 51755, 283455, 9451, 8569, 9024, 5260, 5563, 8737, 6787, 8997, 7046, 57551, 51701, 93, 30849, 817, 53944, 30811, 5609, 5567, 5607, 9874, 65125, 6198, 4750, 4140, 7204, 10783, 440275	1304	312	18559	1.50535	1	0.727886	29.5109
GOTERM_BP_DIRECT	GO:2000060~positive regulation of protein ubiquitination involved in ubiquitin-dependent protein catabolic process	5	0.372301	0.0202462	5747, 55294, 8312, 26263, 1950	1229	15	16792	4.55438	1	0.867669	31.6587
GOTERM_BP_DIRECT	GO:0006388~tRNA splicing, via endonucleolytic cleavage and ligation	5	0.372301	0.0202462	283989, 1478, 79042, 10898, 29894	1229	15	16792	4.55438	1	0.867669	31.6587
SMART	SM00513:SAP	6	0.446761	0.0202632	9667, 7913, 90459, 10992, 56852, 11100	713	23	10057	3.67961	0.999804	0.61268	24.9687
UP_SEQ_FEATURE	compositionally biased region:Glu-rich	30	2.2338	0.0202678	57553, 84108, 9908, 6829, 22998, 23513, 10322, 1106, 27333, 23770, 84630, 10617, 1663, 23350, 124997, 58517, 7273, 387694, 23215, 26058, 6786, 55421, 23, 125336, 2803, 10075, 9667, 1258, 729830, 6650	1335	292	20063	1.54402	1	0.835013	31.4932
GOTERM_BP_DIRECT	GO:0009636~response to toxic substance	13	0.967982	0.0204689	5446, 6722, 1147, 4193, 6529, 140803, 6198, 1665, 10013, 6532, 4357, 7097, 1545	1229	85	16792	2.08966	1	0.864154	31.9471
GOTERM_BP_DIRECT	GO:0070125~mitochondrial translational elongation	13	0.967982	0.0204689	6182, 64969, 55052, 64978, 116540, 10884, 64432, 740, 51649, 3396, 79590, 64949, 51081	1229	85	16792	2.08966	1	0.864154	31.9471
UP_KEYWORDS	Glycosyltransferase	25	1.8615	0.0205645	3251, 51227, 10038, 64761, 440138, 93183, 85365, 10317, 9245, 79695, 6185, 4247, 8473, 5471, 2650, 285203, 147991, 79796, 201595, 55624, 8708, 79623, 4245, 142, 2137	1343	236	20581	1.62337	0.999953	0.144305	25.7332
UP_SEQ_FEATURE	region of interest:Catalytic	9	0.670141	0.020639	5152, 23522, 5337, 2650, 8867, 9159, 5138, 200576, 16	1335	52	20063	2.60108	1	0.833628	31.9711
UP_KEYWORDS	Protein biosynthesis	18	1.34028	0.0207043	55157, 54700, 5917, 79731, 6829, 8562, 1965, 9255, 16, 3396, 8672, 9451, 123263, 1983, 1981, 4677, 5859, 54505	1343	152	20581	1.81476	0.999956	0.143155	25.8849
GOTERM_MF_DIRECT	GO:0016787~hydrolase activity	23	1.71258	0.0207322	59084, 5050, 53343, 93081, 58489, 54707, 953, 758, 390928, 253152, 80162, 25864, 79885, 221955, 390637, 200035, 10013, 3632, 80724, 79178, 116236, 11057, 130013	1224	191	16881	1.66078	1	0.588424	29.0961
UP_KEYWORDS	Sphingolipid metabolism	6	0.446761	0.0208102	9514, 2581, 55512, 9517, 8879, 2531	1343	25	20581	3.67792	0.999959	0.141822	25.9996
GOTERM_MF_DIRECT	GO:0005044~scavenger receptor activity	9	0.670141	0.0209064	8492, 1755, 9332, 283316, 84547, 84439, 55576, 8578, 64699	1224	48	16881	2.58594	1	0.580281	29.3027
UP_SEQ_FEATURE	active site:Nucleophile	22	1.63812	0.0209126	22978, 8854, 10130, 10855, 2720, 55775, 493911, 23287, 56954, 130749, 151056, 253152, 221294, 7358, 283871, 4122, 27306, 2138, 2548, 8972, 4668, 5408	1335	196	20063	1.68687	1	0.830883	32.3213
SMART	SM00220:S_TKc	37	2.75503	0.0210256	1196, 84930, 1147, 140609, 51755, 10221, 283455, 9451, 84630, 8569, 9024, 5260, 5563, 8737, 6787, 7046, 8997, 57551, 51701, 30849, 817, 53944, 30811, 5609, 5567, 5607, 9874, 65125, 29110, 6198, 51765, 10494, 4750, 4140, 7204, 10783, 440275	713	359	10057	1.45374	0.999858	0.587746	25.7838
INTERPRO	IPR003029:Ribosomal protein S1, RNA-binding domain	4	0.297841	0.0210482	151613, 6830, 1965, 1659	1304	9	18559	6.32549	1	0.733951	30.7112
UP_KEYWORDS	Parkinsonism	7	0.521221	0.0211917	55737, 26058, 1981, 1639, 54832, 8867, 6872	1343	34	20581	3.15507	0.999966	0.142259	26.4113
GOTERM_BP_DIRECT	GO:0008333~endosome to lysosome transport	8	0.595681	0.0214695	22906, 84376, 63894, 9392, 84067, 64400, 64601, 154	1229	39	16792	2.8027	1	0.870771	33.2293
GOTERM_BP_DIRECT	GO:0006605~protein targeting	8	0.595681	0.0214695	51304, 5873, 22906, 89781, 6135, 10300, 7531, 4641	1229	39	16792	2.8027	1	0.870771	33.2293
GOTERM_MF_DIRECT	GO:0016874~ligase activity	30	2.2338	0.0215659	26145, 57534, 283450, 331, 143279, 27339, 7187, 81844, 64219, 23093, 23077, 130507, 25820, 23321, 79654, 4193, 27246, 56852, 22888, 80221, 3980, 51366, 3981, 10075, 152006, 91445, 23609, 26046, 131405, 25831	1224	270	16881	1.53241	1	0.580842	30.0803
INTERPRO	IPR011545:DNA/RNA helicase, DEAD/DEAH box type, N-terminal	11	0.819062	0.0216697	1665, 9879, 57062, 1655, 9400, 54505, 91646, 1660, 9785, 11056, 11325	1304	69	18559	2.26893	1	0.733797	31.466
UP_KEYWORDS	Thiol protease	18	1.34028	0.021929	10208, 842, 840, 55031, 23358, 84101, 9099, 836, 1514, 84749, 5641, 1540, 388743, 6650, 7375, 1519, 54764, 10753	1343	153	20581	1.8029	0.999976	0.144882	27.201
GOTERM_BP_DIRECT	GO:0070126~mitochondrial translational termination	13	0.967982	0.0222612	6182, 64969, 55052, 64978, 116540, 10884, 64432, 740, 51649, 3396, 79590, 64949, 51081	1229	86	16792	2.06536	1	0.874348	34.2276
INTERPRO	IPR024607:Sulfatase, conserved site	5	0.372301	0.0222692	79642, 23213, 340075, 411, 3423	1304	16	18559	4.44761	1	0.733306	32.1866
UP_SEQ_FEATURE	domain:Fibronectin type-III 7	6	0.446761	0.0224486	54549, 5800, 5792, 7399, 7273, 1303	1335	25	20063	3.60683	1	0.845519	34.2559
UP_SEQ_FEATURE	domain:Fibronectin type-III 8	6	0.446761	0.0224486	54549, 5800, 5792, 7399, 7273, 1303	1335	25	20063	3.60683	1	0.845519	34.2559
GOTERM_BP_DIRECT	GO:0015031~protein transport	41	3.05287	0.0224946	23033, 11070, 7494, 55275, 57706, 27252, 23355, 9554, 56776, 6238, 27315, 84364, 10612, 51272, 80184, 9527, 54812, 285521, 8527, 1755, 90203, 64145, 53917, 80199, 10282, 799, 8029, 56999, 79711, 57120, 8729, 9135, 84376, 2824, 91461, 84067, 64400, 134957, 585, 5878, 11316	1229	395	16792	1.4182	1	0.87122	34.5191
GOTERM_BP_DIRECT	GO:0006281~DNA repair	27	2.01042	0.0226518	79184, 221120, 348654, 80119, 8930, 1663, 5422, 57551, 51426, 10038, 26270, 4361, 55775, 65123, 9400, 56852, 6996, 3980, 51366, 79035, 4221, 375748, 23049, 201254, 142, 23411, 83932	1229	235	16792	1.56981	1	0.867248	34.7149
GOTERM_BP_DIRECT	GO:0032781~positive regulation of ATPase activity	7	0.521221	0.022905	26092, 9104, 10049, 7266, 51726, 10598, 26097	1229	31	16792	3.08523	1	0.864483	35.0289
GOTERM_MF_DIRECT	GO:0008022~protein C-terminus binding	22	1.63812	0.0230387	23215, 5190, 8089, 4361, 27161, 3839, 5193, 7153, 1759, 54899, 4641, 6857, 3981, 1739, 2068, 10612, 8777, 8915, 4691, 7082, 23411, 6925	1224	182	16881	1.66712	1	0.59466	31.7878
UP_SEQ_FEATURE	metal ion-binding site:Calcium; via 3-oxoalanine	5	0.372301	0.0230477	79642, 23213, 340075, 411, 3423	1335	17	20063	4.42014	1	0.846998	34.9962
UP_SEQ_FEATURE	repeat:WD 7	18	1.34028	0.0230899	57495, 30849, 9276, 7011, 10681, 57521, 5520, 25879, 27339, 151525, 55294, 1780, 134957, 7273, 54806, 7091, 11091, 284434	1335	151	20063	1.79147	1	0.841436	35.0481
INTERPRO	IPR003034:SAP domain	6	0.446761	0.0234498	9667, 7913, 90459, 10992, 56852, 11100	1304	24	18559	3.55809	1	0.741764	33.5852
GOTERM_BP_DIRECT	GO:0036500~ATF6-mediated unfolded protein response	4	0.297841	0.0234638	811, 7494, 1388, 3309	1229	9	16792	6.07251	1	0.865385	35.7169
GOTERM_BP_DIRECT	GO:0034058~endosomal vesicle fusion	4	0.297841	0.0234638	51479, 64145, 9392, 23355	1229	9	16792	6.07251	1	0.865385	35.7169
GOTERM_MF_DIRECT	GO:0004674~protein serine/threonine kinase activity	39	2.90395	0.0235909	1196, 84930, 140609, 9625, 6872, 10295, 283455, 9451, 84630, 3985, 8569, 9024, 5260, 5563, 8737, 6787, 7273, 7046, 8997, 10733, 57551, 51701, 93, 30849, 817, 53944, 30811, 5567, 5607, 9874, 65125, 29110, 140803, 4750, 23049, 4140, 7204, 10783, 440275	1224	376	16881	1.43052	1	0.593122	32.4178
GOTERM_BP_DIRECT	GO:0001843~neural tube closure	12	0.893522	0.0238497	5076, 4040, 9355, 23513, 80199, 8915, 5567, 5914, 585, 8092, 9620, 131405	1229	77	16792	2.12932	1	0.864273	36.188
GOTERM_MF_DIRECT	GO:0070034~telomerase RNA binding	5	0.372301	0.0246957	23293, 55135, 7011, 9887, 23381	1224	16	16881	4.3099	1	0.600054	33.6619
UP_SEQ_FEATURE	repeat:HEAT 13	4	0.297841	0.0247202	10985, 5518, 9989, 9670	1335	10	20063	6.01139	1	0.855286	37.0214
UP_SEQ_FEATURE	repeat:HEAT 12	4	0.297841	0.0247202	10985, 5518, 9989, 9670	1335	10	20063	6.01139	1	0.855286	37.0214
UP_SEQ_FEATURE	domain:Fibronectin type-III 12	4	0.297841	0.0247202	54549, 7399, 7273, 1303	1335	10	20063	6.01139	1	0.855286	37.0214
GOTERM_BP_DIRECT	GO:0016486~peptide hormone processing	5	0.372301	0.0254673	9718, 1889, 10699, 9159, 5045	1229	16	16792	4.26973	1	0.876515	38.1275
GOTERM_BP_DIRECT	GO:0043981~histone H4-K5 acetylation	5	0.372301	0.0254673	54934, 8473, 51147, 151050, 11091	1229	16	16792	4.26973	1	0.876515	38.1275
GOTERM_BP_DIRECT	GO:0043982~histone H4-K8 acetylation	5	0.372301	0.0254673	54934, 8473, 51147, 151050, 11091	1229	16	16792	4.26973	1	0.876515	38.1275
GOTERM_BP_DIRECT	GO:0048488~synaptic vesicle endocytosis	5	0.372301	0.0254673	6453, 23513, 8867, 57706, 6857	1229	16	16792	4.26973	1	0.876515	38.1275
GOTERM_MF_DIRECT	GO:0030145~manganese ion binding	9	0.670141	0.0262063	10423, 4361, 63929, 6787, 108, 55149, 3612, 51567, 131870	1224	50	16881	2.4825	1	0.612339	35.3283
UP_SEQ_FEATURE	zinc finger region:DHHC-type	6	0.446761	0.0263148	340481, 51304, 55146, 84287, 283576, 58508	1335	26	20063	3.46811	1	0.867103	38.8966
GOTERM_MF_DIRECT	GO:0042162~telomeric DNA binding	6	0.446761	0.0264566	23293, 9887, 23049, 4691, 23381, 80119	1224	24	16881	3.44792	1	0.606338	35.6006
GOTERM_BP_DIRECT	GO:0006493~protein O-linked glycosylation	7	0.521221	0.0265003	22906, 200424, 8473, 5238, 285203, 9245, 55624	1229	32	16792	2.98881	1	0.881747	39.3367
INTERPRO	IPR002312:Aspartyl/Asparaginyl-tRNA synthetase, class IIb	3	0.22338	0.0268642	55157, 79731, 4677	1304	4	18559	10.6743	1	0.779471	37.4783
INTERPRO	IPR007829:TM2	3	0.22338	0.0268642	79962, 83941, 80213	1304	4	18559	10.6743	1	0.779471	37.4783
KEGG_PATHWAY	hsa00510:N-Glycan biosynthesis	9	0.670141	0.0270422	440138, 4122, 11253, 85365, 79796, 201595, 6185, 4247, 4245	514	49	6879	2.45815	0.999573	0.669891	30.447
INTERPRO	IPR011709:Domain of unknown function DUF1605	5	0.372301	0.0275412	1665, 54505, 1659, 1660, 9785	1304	17	18559	4.18599	1	0.778992	38.2242
INTERPRO	IPR000917:Sulfatase	5	0.372301	0.0275412	79642, 23213, 340075, 411, 3423	1304	17	18559	4.18599	1	0.778992	38.2242
INTERPRO	IPR001876:Zinc finger, RanBP2-type	6	0.446761	0.0276662	10181, 55666, 6650, 4193, 9972, 54764	1304	25	18559	3.41577	1	0.77182	38.361
GOTERM_BP_DIRECT	GO:0043154~negative regulation of cysteine-type endopeptidase activity involved in apoptotic process	11	0.819062	0.0277767	7021, 5076, 23204, 10049, 96459, 55031, 3476, 4193, 5607, 331, 7531	1229	69	16792	2.17818	1	0.888771	40.8
INTERPRO	IPR001298:Filamin/ABP280 repeat	4	0.297841	0.0285247	10612, 2317, 23321, 131405	1304	10	18559	5.69294	1	0.773733	39.2929
INTERPRO	IPR002937:Amine oxidase	4	0.297841	0.0285247	54498, 221656, 4128, 196743	1304	10	18559	5.69294	1	0.773733	39.2929
COG_ONTOLOGY	Transcription	10	0.744602	0.0288068	6830, 3607, 6829, 6908, 51728, 79776, 2959, 8092, 6872, 30834	181	50	2026	2.23867	0.650858	0.409117	22.9495
GOTERM_CC_DIRECT	GO:0005777~peroxisome	14	1.04244	0.0288606	65084, 83752, 5190, 11264, 7498, 5193, 847, 373156, 8729, 55825, 8528, 4644, 54677, 23334	1273	104	18224	1.92713	1	0.502822	35.6581
GOTERM_BP_DIRECT	GO:0051645~Golgi localization	3	0.22338	0.0290275	84376, 1600, 10494	1229	4	16792	10.2474	1	0.894937	42.2015
GOTERM_BP_DIRECT	GO:0032483~regulation of Rab protein signal transduction	3	0.22338	0.0290275	27352, 8567, 57706	1229	4	16792	10.2474	1	0.894937	42.2015
SMART	SM00557:IG_FLMN	4	0.297841	0.0291214	10612, 2317, 23321, 131405	713	10	10057	5.64208	0.999996	0.673838	33.9472
UP_SEQ_FEATURE	compositionally biased region:Poly-Ala	38	2.82949	0.0298133	1602, 10229, 57634, 23512, 10265, 283450, 51755, 3781, 8761, 2626, 9451, 84630, 51108, 79886, 81844, 4943, 6496, 55027, 55643, 57492, 6433, 64761, 57470, 51701, 9355, 1181, 10536, 799, 57215, 51366, 81573, 1981, 9584, 4089, 80014, 58155, 79778, 7091	1335	404	20063	1.41357	1	0.894144	42.8273
GOTERM_CC_DIRECT	GO:0043231~intracellular membrane-bounded organelle	52	3.87193	0.02982	10244, 55902, 10241, 840, 1147, 10855, 1106, 1315, 847, 219988, 59349, 10483, 535, 54812, 11252, 51426, 5446, 2800, 6782, 23644, 57521, 2803, 84897, 3643, 5878, 9054, 84232, 23534, 1600, 3607, 2720, 373156, 114789, 129531, 25844, 1545, 958, 5905, 64145, 55775, 55149, 10254, 5468, 26097, 55825, 9135, 9667, 492, 85415, 9516, 10783, 54677	1273	558	18224	1.33409	1	0.502576	36.6087
GOTERM_MF_DIRECT	GO:0051539~4 iron, 4 sulfur cluster binding	8	0.595681	0.0298224	2068, 4913, 1663, 5471, 5422, 80224, 5980, 122961	1224	42	16881	2.62698	1	0.641691	39.159
UP_SEQ_FEATURE	sequence variant	861	64.1102	0.0298451	3476, 6872, 331, 140894, 5378, 8737, 25791, 740, 539, 538, 2959, 6496, 84073, 85462, 84081, 6092, 6882, 8732, 8029, 55229, 933, 343, 25788, 8729, 63929, 84898, 84896, 80724, 84295, 23639, 51496, 8761, 310, 10084, 10083, 85441, 10733, 51490, 79623, 327, 63910, 441631, 55206, 123355, 5340, 10075, 84876, 10072, 28231, 5337, 51283, 1836, 79633, 7596, 10954, 55275, 7390, 154007, 7399, 10753, 57492, 32…	1335	12443	20063	1.0399	1	0.889736	42.8619
UP_KEYWORDS	Mitochondrion outer membrane	14	1.04244	0.0305167	84749, 6198, 23446, 10981, 4128, 1374, 25875, 54332, 54832, 51100, 91445, 54543, 80179, 22877	1343	112	20581	1.91558	1	0.193939	35.8365
GOTERM_BP_DIRECT	GO:0035264~multicellular organism growth	12	0.893522	0.030707	2068, 57578, 83605, 26058, 91461, 5781, 84159, 6506, 5914, 57282, 23770, 114789	1229	80	16792	2.04947	1	0.903811	44.034
UP_KEYWORDS	Synaptosome	9	0.670141	0.0307106	6198, 57084, 6453, 246213, 8633, 8777, 26037, 4357, 2059	1343	57	20581	2.41968	1	0.192561	36.02
BIOCARTA	h_tnfr1Pathway:TNFR1 Signaling Pathway	7	0.521221	0.030934	3725, 8567, 1676, 8737, 142, 836, 7132	134	30	1625	2.8296	0.998836	0.815289	32.8681
GOTERM_MF_DIRECT	GO:0043995~histone acetyltransferase activity (H4-K5 specific)	4	0.297841	0.0309632	54934, 8473, 151050, 11091	1224	10	16881	5.51667	1	0.64663	40.3226
GOTERM_MF_DIRECT	GO:0046972~histone acetyltransferase activity (H4-K16 specific)	4	0.297841	0.0309632	54934, 8473, 151050, 11091	1224	10	16881	5.51667	1	0.64663	40.3226
GOTERM_MF_DIRECT	GO:0047372~acylglycerol lipase activity	4	0.297841	0.0309632	221955, 7920, 5408, 11057	1224	10	16881	5.51667	1	0.64663	40.3226
GOTERM_MF_DIRECT	GO:0043996~histone acetyltransferase activity (H4-K8 specific)	4	0.297841	0.0309632	54934, 8473, 151050, 11091	1224	10	16881	5.51667	1	0.64663	40.3226
GOTERM_BP_DIRECT	GO:0006898~receptor-mediated endocytosis	22	1.63812	0.0310861	811, 10525, 4360, 10244, 8492, 1755, 4036, 8029, 283316, 200576, 1759, 143458, 84439, 55576, 8578, 9260, 154, 8301, 1201, 9332, 84547, 64699	1229	186	16792	1.61607	1	0.90248	44.44
BIOCARTA	h_PPARgPathway:Role of PPAR-gamma Coactivators in Obesity and Thermogenesis	4	0.297841	0.0312098	10499, 1387, 5468, 5469	134	9	1625	5.38972	0.998905	0.744212	33.1099
GOTERM_MF_DIRECT	GO:0051087~chaperone binding	12	0.893522	0.0313751	811, 10525, 10049, 96459, 55135, 10681, 6904, 3309, 10598, 3336, 26519, 728489	1224	81	16881	2.04321	1	0.642706	40.7375
GOTERM_BP_DIRECT	GO:0006672~ceramide metabolic process	5	0.372301	0.0314244	94101, 23659, 5518, 1201, 8879	1229	17	16792	4.01857	1	0.900879	44.7998
GOTERM_BP_DIRECT	GO:0051103~DNA ligation involved in DNA repair	4	0.297841	0.0317287	10038, 3980, 142, 3981	1229	10	16792	5.46526	1	0.899058	45.1217
GOTERM_BP_DIRECT	GO:0042118~endothelial cell activation	4	0.297841	0.0317287	4089, 5025, 7046, 6925	1229	10	16792	5.46526	1	0.899058	45.1217
GOTERM_BP_DIRECT	GO:0007084~mitotic nuclear envelope reassembly	4	0.297841	0.0317287	80346, 5518, 23141, 5520	1229	10	16792	5.46526	1	0.899058	45.1217
GOTERM_BP_DIRECT	GO:0048280~vesicle fusion with Golgi apparatus	4	0.297841	0.0317287	9570, 10282, 9554, 8615	1229	10	16792	5.46526	1	0.899058	45.1217
UP_KEYWORDS	Parkinson disease	5	0.372301	0.0317408	55737, 26058, 1981, 54832, 8867	1343	19	20581	4.0328	1	0.195927	36.9867
UP_KEYWORDS	Alternative promoter usage	12	0.893522	0.0319832	57153, 23243, 5747, 6764, 2678, 57670, 799, 11069, 11309, 103, 51474, 65125	1343	90	20581	2.04329	1	0.194833	37.2122
UP_KEYWORDS	Neuropathy	12	0.893522	0.0319832	5631, 8139, 10342, 54332, 9517, 81846, 9516, 16, 1778, 23321, 65125, 81857	1343	90	20581	2.04329	1	0.194833	37.2122
UP_KEYWORDS	Ion transport	55	4.09531	0.0321946	50801, 8884, 1317, 53373, 2742, 3781, 5025, 6522, 2898, 535, 55503, 55283, 41, 94097, 539, 538, 57282, 1185, 1181, 6786, 160728, 55362, 9058, 3784, 81614, 285195, 9962, 246213, 154881, 3708, 6535, 57053, 124565, 6336, 80333, 84329, 151258, 201266, 11309, 219931, 6569, 27091, 159963, 30061, 91749, 140803, 84876, 492, 57084, 254428, 28231, 84068, 123041, 1258, 116443	1343	642	20581	1.31286	1	0.193598	37.4083
GOTERM_BP_DIRECT	GO:0000375~RNA splicing, via transesterification reactions	6	0.446761	0.0322765	6434, 6429, 27257, 10250, 23451, 23450	1229	25	16792	3.27915	1	0.89906	45.6966
GOTERM_BP_DIRECT	GO:0048208~COPII vesicle coating	10	0.744602	0.0323202	23243, 9570, 10342, 10282, 4905, 9554, 59349, 8615, 11196, 6399	1229	61	16792	2.23986	1	0.895384	45.7423
UP_SEQ_FEATURE	domain:Rap-GAP	4	0.297841	0.0323411	253959, 26037, 57186, 84253	1335	11	20063	5.4649	1	0.904363	45.5172
UP_SEQ_FEATURE	domain:SRCR 3	4	0.297841	0.0323411	8492, 1755, 9332, 283316	1335	11	20063	5.4649	1	0.904363	45.5172
UP_SEQ_FEATURE	domain:Fibronectin type-III 13	4	0.297841	0.0323411	54549, 7399, 7273, 1303	1335	11	20063	5.4649	1	0.904363	45.5172
UP_SEQ_FEATURE	domain:Fibronectin type-III 11	4	0.297841	0.0323411	54549, 7399, 7273, 1303	1335	11	20063	5.4649	1	0.904363	45.5172
UP_SEQ_FEATURE	repeat:HAT 5	4	0.297841	0.0323411	1479, 9733, 55015, 9814	1335	11	20063	5.4649	1	0.904363	45.5172
UP_SEQ_FEATURE	domain:Fibronectin type-III 10	4	0.297841	0.0323411	54549, 7399, 7273, 1303	1335	11	20063	5.4649	1	0.904363	45.5172
INTERPRO	IPR020846:Major facilitator superfamily domain	17	1.26582	0.0326856	151473, 246213, 79847, 26503, 64645, 387700, 30061, 63910, 91749, 55530, 9122, 57084, 28231, 1201, 85414, 11309, 55640	1304	138	18559	1.75326	1	0.810777	43.6246
GOTERM_CC_DIRECT	GO:0005776~autophagosome	10	0.744602	0.0328558	84876, 23001, 53917, 10241, 30849, 9779, 1201, 4943, 64601, 55626	1273	64	18224	2.23684	1	0.525619	39.5306
GOTERM_BP_DIRECT	GO:0006814~sodium ion transport	12	0.893522	0.0332766	9058, 124565, 57084, 8884, 84068, 246213, 159963, 41, 151258, 57282, 160728, 91749	1229	81	16792	2.02417	1	0.898394	46.7316
INTERPRO	IPR007502:Helicase-associated domain	5	0.372301	0.0334945	1665, 54505, 1659, 1660, 9785	1304	18	18559	3.95343	1	0.811017	44.4321
INTERPRO	IPR017853:Glycoside hydrolase, superfamily	9	0.670141	0.0336817	284004, 10855, 27159, 2720, 2581, 8972, 2548, 4668, 3073	1304	54	18559	2.37206	1	0.805361	44.6175
UP_SEQ_FEATURE	domain:Cadherin 7	5	0.372301	0.0337844	2195, 5097, 64072, 9620, 79633	1335	19	20063	3.95486	1	0.910034	46.9989
GOTERM_BP_DIRECT	GO:0055085~transmembrane transport	27	2.01042	0.034107	57153, 8884, 23731, 114789, 23446, 55640, 5304, 10257, 151473, 159963, 26503, 4363, 64645, 387700, 23, 63910, 1965, 160728, 6529, 91749, 55244, 55530, 9058, 254428, 84068, 6532, 85414	1229	244	16792	1.5119	1	0.900369	47.5768
UP_KEYWORDS	Transit peptide	47	3.49963	0.0341423	1352, 6182, 55157, 10229, 51106, 79863, 51081, 10295, 28976, 728489, 27166, 5018, 124997, 152926, 10587, 23408, 539, 7019, 285521, 25821, 201626, 728294, 81889, 1892, 79675, 53343, 55052, 79731, 55149, 197322, 80224, 3396, 139322, 326625, 64949, 80221, 3980, 123263, 4913, 64978, 51166, 80219, 116540, 81892, 79590, 9054, 122961	1343	536	20581	1.34377	1	0.201749	39.1879
SMART	SM00847:SM00847	5	0.372301	0.0343362	1665, 54505, 1659, 1660, 9785	713	18	10057	3.91811	1	0.703037	38.7551
GOTERM_BP_DIRECT	GO:0045494~photoreceptor cell maintenance	7	0.521221	0.0347671	10083, 8195, 64072, 1258, 7399, 585, 166379	1229	34	16792	2.813	1	0.901113	48.2394
UP_SEQ_FEATURE	domain:HECT	6	0.446761	0.0352569	10075, 79654, 283450, 143279, 51366, 25831	1335	28	20063	3.22039	1	0.91537	48.4713
GOTERM_CC_DIRECT	GO:0005634~nucleus	408	30.3797	0.0355143	8880, 7494, 84276, 8883, 23512, 331, 8318, 6872, 5378, 154, 10617, 22906, 7358, 539, 2959, 6496, 11091, 84081, 8732, 8028, 23644, 25788, 51366, 3297, 51164, 84897, 7343, 84896, 8312, 6777, 10725, 2218, 115677, 84295, 8761, 310, 10084, 8301, 1841, 1845, 811, 23522, 817, 6760, 323, 10075, 51187, 10073, 55388, 842, 840, 27161, 10855, 55135, 8636, 5914, 28976, 55274, 51130, 6399, 79753, 2120, 5929, 2…	1273	5415	18224	1.07864	1	0.542495	41.9857
UP_KEYWORDS	Lyase	17	1.26582	0.0356738	262, 81889, 1892, 53343, 760, 113675, 79042, 2974, 4913, 51380, 108, 7390, 8879, 4882, 56267, 4881, 130013	1343	150	20581	1.73679	1	0.207438	40.554
GOTERM_MF_DIRECT	GO:0004702~receptor signaling protein serine/threonine kinase activity	9	0.670141	0.0358015	51765, 93, 10494, 6787, 4750, 5609, 5607, 7046, 57551	1224	53	16881	2.34198	1	0.683269	45.0292
GOTERM_CC_DIRECT	GO:0034663~endoplasmic reticulum chaperone complex	4	0.297841	0.0366575	10525, 10130, 51726, 3309	1273	11	18224	5.20574	1	0.543031	43.0125
KEGG_PATHWAY	hsa04520:Adherens junction	11	0.819062	0.0366685	117178, 51701, 1387, 5792, 4089, 10580, 3643, 5797, 7046, 7082, 5879	514	71	6879	2.07346	0.999974	0.733273	39.0288
GOTERM_MF_DIRECT	GO:0005328~neurotransmitter:sodium symporter activity	5	0.372301	0.0370145	388662, 6533, 6532, 6535, 6529	1224	18	16881	3.83102	1	0.687255	46.1532
GOTERM_MF_DIRECT	GO:0042800~histone methyltransferase activity (H3-K4 specific)	5	0.372301	0.0370145	58508, 5929, 143241, 84193, 11091	1224	18	16881	3.83102	1	0.687255	46.1532
UP_SEQ_FEATURE	domain:EGF-like 2; calcium-binding	9	0.670141	0.0371588	1463, 8029, 83872, 1953, 4038, 1950, 9620, 79633, 7093	1335	58	20063	2.332	1	0.922596	50.3158
INTERPRO	IPR000331:Rap GTPase activating proteins domain	4	0.297841	0.0372152	253959, 26037, 57186, 84253	1304	11	18559	5.1754	1	0.82974	48.0084
INTERPRO	IPR001594:Zinc finger, DHHC-type, palmitoyltransferase	6	0.446761	0.0374643	340481, 51304, 55146, 84287, 283576, 58508	1304	27	18559	3.16275	1	0.824987	48.2399
INTERPRO	IPR008942:ENTH/VHS	6	0.446761	0.0374643	8301, 23350, 23248, 146691, 10254, 23163	1304	27	18559	3.16275	1	0.824987	48.2399
UP_KEYWORDS	Nonsense-mediated mRNA decay	6	0.446761	0.0375597	23293, 22794, 56006, 9887, 23049, 23381	1343	29	20581	3.17062	1	0.214778	42.197
GOTERM_BP_DIRECT	GO:0017157~regulation of exocytosis	6	0.446761	0.0376341	9699, 25837, 11069, 134957, 4905, 6857	1229	26	16792	3.15303	1	0.915286	51.0271
GOTERM_BP_DIRECT	GO:0006103~2-oxoglutarate metabolic process	5	0.372301	0.0381302	51166, 6777, 56267, 2805, 728294	1229	18	16792	3.79532	1	0.914784	51.4947
GOTERM_BP_DIRECT	GO:0060324~face development	5	0.372301	0.0381302	8854, 6722, 8195, 5914, 585	1229	18	16792	3.79532	1	0.914784	51.4947
UP_SEQ_FEATURE	repeat:NHL 6	3	0.22338	0.038599	10612, 23321, 131405	1335	5	20063	9.01708	1	0.9267	51.6708
UP_SEQ_FEATURE	zinc finger region:RanBP2-type 3	3	0.22338	0.038599	6650, 9972, 54764	1335	5	20063	9.01708	1	0.9267	51.6708
UP_SEQ_FEATURE	region of interest:Transactivation domain	3	0.22338	0.038599	8028, 22877, 3297	1335	5	20063	9.01708	1	0.9267	51.6708
GOTERM_BP_DIRECT	GO:0023014~signal transduction by protein phosphorylation	8	0.595681	0.0390663	51765, 93, 10494, 6787, 4750, 3643, 7046, 57551	1229	44	16792	2.48421	1	0.916708	52.3658
GOTERM_BP_DIRECT	GO:0032508~DNA duplex unwinding	8	0.595681	0.0390663	1663, 4361, 1106, 9400, 8318, 25788, 1660, 80119	1229	44	16792	2.48421	1	0.916708	52.3658
UP_KEYWORDS	Myogenesis	7	0.521221	0.0390898	7494, 5077, 1106, 2317, 94104, 9099, 23411	1343	39	20581	2.75058	1	0.220083	43.4989
GOTERM_BP_DIRECT	GO:0009791~post-embryonic development	11	0.819062	0.0391299	2068, 26058, 4204, 27161, 93, 84159, 3708, 57282, 8879, 7046, 23334	1229	73	16792	2.05883	1	0.913863	52.4244
INTERPRO	IPR000175:Sodium:neurotransmitter symporter	5	0.372301	0.0401379	388662, 6533, 6532, 6535, 6529	1304	19	18559	3.74536	1	0.839459	50.6643
GOTERM_CC_DIRECT	GO:0000922~spindle pole	14	1.04244	0.0402038	84942, 79184, 5905, 29899, 140609, 9735, 1663, 1639, 85302, 27229, 1780, 10300, 10783, 9793	1273	109	18224	1.83873	1	0.566199	46.0909
GOTERM_MF_DIRECT	GO:0050660~flavin adenine dinucleotide binding	10	0.744602	0.0402455	10587, 221656, 7498, 2330, 25821, 2671, 80724, 114112, 28976, 728294	1224	64	16881	2.15495	1	0.709981	49.043
GOTERM_MF_DIRECT	GO:0042562~hormone binding	4	0.297841	0.0403297	811, 4882, 11057, 4881	1224	11	16881	5.01515	1	0.70284	49.1163
GOTERM_MF_DIRECT	GO:0005313~L-glutamate transmembrane transporter activity	4	0.297841	0.0403297	57084, 246213, 6506, 10165	1224	11	16881	5.01515	1	0.70284	49.1163
UP_SEQ_FEATURE	domain:EGF-like 4	9	0.670141	0.0405832	2195, 4040, 4036, 1953, 1950, 55576, 79633, 8578, 6586	1335	59	20063	2.29248	1	0.932991	53.4804
BIOCARTA	h_caspasePathway:Caspase Cascade in Apoptosis	6	0.446761	0.0407265	842, 1676, 840, 331, 142, 836	134	24	1625	3.03172	0.999869	0.774609	40.9814
UP_SEQ_FEATURE	domain:SRCR 2	4	0.297841	0.0410372	8492, 1755, 9332, 283316	1335	12	20063	5.00949	1	0.931948	53.8854
UP_SEQ_FEATURE	repeat:HAT 4	4	0.297841	0.0410372	1479, 9733, 55015, 9814	1335	12	20063	5.00949	1	0.931948	53.8854
UP_SEQ_FEATURE	domain:SRCR 1	4	0.297841	0.0410372	8492, 1755, 9332, 283316	1335	12	20063	5.00949	1	0.931948	53.8854
GOTERM_BP_DIRECT	GO:0048511~rhythmic process	9	0.670141	0.0413575	23373, 5563, 1387, 1655, 7153, 1660, 5468, 9975, 11335	1229	54	16792	2.27719	1	0.922359	54.4357
SMART	SM00192:LDLa	8	0.595681	0.041421	4040, 4036, 10699, 84918, 4038, 143458, 64699, 238	713	46	10057	2.45308	1	0.742558	44.7677
UP_KEYWORDS	SH3 domain	22	1.63812	0.0419261	27352, 6453, 10174, 10254, 51100, 143098, 26751, 10580, 57522, 23368, 1739, 1398, 9743, 54869, 25791, 11252, 115677, 54806, 8997, 7204, 2059, 7082	1343	215	20581	1.5681	1	0.231697	45.8403
BIOCARTA	h_cpsfPathway:Polyadenylation of mRNA	4	0.297841	0.0419689	1479, 1478, 10898, 29894	134	10	1625	4.85075	0.999901	0.732029	41.9435
GOTERM_MF_DIRECT	GO:0017046~peptide hormone binding	6	0.446761	0.0420415	1889, 30061, 4882, 3062, 4881, 3624	1224	27	16881	3.06481	1	0.710377	50.5857
GOTERM_MF_DIRECT	GO:0019706~protein-cysteine S-palmitoyltransferase activity	6	0.446761	0.0420415	340481, 51304, 51125, 55146, 84287, 283576	1224	27	16881	3.06481	1	0.710377	50.5857
UP_KEYWORDS	Carbohydrate metabolism	12	0.893522	0.0420599	283871, 27159, 5260, 8534, 5236, 113189, 9255, 9469, 5238, 3643, 2203, 4166	1343	94	20581	1.95634	1	0.229784	45.9485
GOTERM_CC_DIRECT	GO:0070695~FHF complex	3	0.22338	0.0422441	84376, 84067, 64400	1273	5	18224	8.58947	1	0.574027	47.7909
UP_KEYWORDS	Hereditary spastic paraplegia	8	0.595681	0.0423309	22978, 23204, 10342, 23503, 80821, 953, 9895, 113612	1343	50	20581	2.45194	1	0.228576	46.1671
GOTERM_BP_DIRECT	GO:0007030~Golgi organization	11	0.819062	0.0424031	8729, 54943, 54808, 27314, 23122, 55666, 57584, 9321, 23207, 8615, 11196	1229	74	16792	2.03101	1	0.924463	55.3517
GOTERM_MF_DIRECT	GO:0035091~phosphatidylinositol binding	12	0.893522	0.0425983	90203, 29916, 129531, 9743, 399979, 5337, 3708, 26751, 81846, 23161, 54899, 5286	1224	85	16881	1.94706	1	0.707645	51.055
INTERPRO	IPR018150:Aminoacyl-tRNA synthetase, class II (D/K/N)-like	3	0.22338	0.0427066	55157, 79731, 4677	1304	5	18559	8.53942	1	0.851534	52.8925
INTERPRO	IPR006642:Zinc finger, Rad18-type putative	3	0.22338	0.0427066	56852, 83932, 51426	1304	5	18559	8.53942	1	0.851534	52.8925
INTERPRO	IPR004364:Aminoacyl-tRNA synthetase, class II (D/K/N)	3	0.22338	0.0427066	55157, 79731, 4677	1304	5	18559	8.53942	1	0.851534	52.8925
INTERPRO	IPR001440:Tetratricopeptide TPR-1	6	0.446761	0.0430649	8473, 7266, 7265, 23770, 2288, 158248	1304	28	18559	3.04979	1	0.84797	53.1957
INTERPRO	IPR014720:Double-stranded RNA-binding-like domain	6	0.446761	0.0430649	64969, 132612, 29102, 103, 1660, 29974	1304	28	18559	3.04979	1	0.84797	53.1957
INTERPRO	IPR005135:Endonuclease/exonuclease/phosphatase	6	0.446761	0.0430649	3632, 1773, 55512, 8867, 51567, 201626	1304	28	18559	3.04979	1	0.84797	53.1957
INTERPRO	IPR000569:HECT	6	0.446761	0.0430649	10075, 79654, 283450, 143279, 51366, 25831	1304	28	18559	3.04979	1	0.84797	53.1957
GOTERM_CC_DIRECT	GO:0032154~cleavage furrow	8	0.595681	0.0431359	10617, 84942, 84930, 54820, 4221, 83872, 51474, 10733	1273	47	18224	2.43673	1	0.57155	48.5181
KEGG_PATHWAY	hsa04146:Peroxisome	12	0.893522	0.0431882	55825, 5190, 11264, 7498, 11001, 5193, 8528, 847, 5052, 196743, 373156, 54677	514	83	6879	1.93493	0.999996	0.750483	44.2732
SMART	SM00734:ZnF_Rad18	3	0.22338	0.0433538	56852, 83932, 51426	713	5	10057	8.46311	1	0.732905	46.31
GOTERM_BP_DIRECT	GO:0006687~glycosphingolipid metabolic process	8	0.595681	0.0434585	2720, 79642, 2581, 55512, 80772, 340075, 3073, 411	1229	45	16792	2.429	1	0.926502	56.2587
GOTERM_BP_DIRECT	GO:0071363~cellular response to growth factor stimulus	8	0.595681	0.0434585	1841, 6198, 8737, 6777, 4193, 3643, 5607, 847	1229	45	16792	2.429	1	0.926502	56.2587
GOTERM_BP_DIRECT	GO:0043001~Golgi to plasma membrane protein transport	6	0.446761	0.043504	51125, 10139, 25837, 6711, 4905, 2803	1229	27	16792	3.03625	1	0.923918	56.2974
GOTERM_BP_DIRECT	GO:0010575~positive regulation of vascular endothelial growth factor production	6	0.446761	0.043504	10855, 23213, 3091, 2626, 1545, 9451	1229	27	16792	3.03625	1	0.923918	56.2974
GOTERM_MF_DIRECT	GO:0008408~3'-5' exonuclease activity	5	0.372301	0.0442794	4361, 161829, 5422, 5980, 90459	1224	19	16881	3.62939	1	0.714445	52.4465
SMART	SM00119:HECTc	6	0.446761	0.0442831	10075, 79654, 283450, 143279, 51366, 25831	713	28	10057	3.02254	1	0.716108	47.0373
UP_KEYWORDS	Methylation	80	5.95681	0.0454543	8880, 10342, 4204, 1478, 6829, 26037, 57584, 10992, 219988, 2288, 113251, 160622, 6522, 8777, 1387, 9931, 3632, 25821, 100271715, 11325, 57492, 23215, 1660, 3309, 22888, 23368, 1759, 3614, 23318, 9743, 1981, 58508, 2330, 6602, 8867, 5315, 4691, 114112, 10165, 5879, 23411, 5873, 10049, 3607, 26145, 9908, 8761, 2626, 9882, 4641, 23199, 9221, 11100, 81857, 9260, 23293, 27314, 84159, 6787, 54832, 100…	1343	1001	20581	1.22475	1	0.240939	48.6271
GOTERM_CC_DIRECT	GO:0005874~microtubule	31	2.30827	0.0455209	84276, 1767, 140609, 3476, 2288, 51174, 124997, 889, 124602, 10013, 1540, 10300, 23093, 6904, 64147, 10253, 6786, 1759, 79739, 1778, 1739, 84376, 80346, 7756, 1639, 27229, 1780, 54820, 23122, 8867, 10783	1273	311	18224	1.42698	1	0.581614	50.4168
UP_SEQ_FEATURE	compositionally biased region:Gln-rich	17	1.26582	0.0458502	57492, 23215, 2800, 26058, 57519, 56980, 6760, 27333, 57215, 11100, 23368, 56776, 1912, 23318, 58508, 85302, 79776	1335	152	20063	1.68082	1	0.948181	57.9783
GOTERM_BP_DIRECT	GO:0090305~nucleic acid phosphodiester bond hydrolysis	11	0.819062	0.045858	4361, 9937, 55775, 283254, 1773, 5422, 85463, 5980, 348654, 51567, 57109	1229	75	16792	2.00393	1	0.931462	58.2563
UP_SEQ_FEATURE	zinc finger region:PHD-type 2	6	0.446761	0.0458666	23522, 23030, 58508, 8028, 8110, 9682	1335	30	20063	3.00569	1	0.945663	57.9917
UP_SEQ_FEATURE	domain:PDZ 3	6	0.446761	0.0458666	10083, 23513, 222484, 7082, 23037, 1739	1335	30	20063	3.00569	1	0.945663	57.9917
GOTERM_BP_DIRECT	GO:0043043~peptide biosynthetic process	3	0.22338	0.0460542	1756, 5045, 64949	1229	5	16792	8.19788	1	0.929681	58.4157
GOTERM_BP_DIRECT	GO:1902254~negative regulation of intrinsic apoptotic signaling pathway by p53 class mediator	3	0.22338	0.0460542	754, 54700, 51100	1229	5	16792	8.19788	1	0.929681	58.4157
GOTERM_BP_DIRECT	GO:0042133~neurotransmitter metabolic process	3	0.22338	0.0460542	4128, 1201, 23287	1229	5	16792	8.19788	1	0.929681	58.4157
GOTERM_BP_DIRECT	GO:0002682~regulation of immune system process	3	0.22338	0.0460542	2678, 5304, 54414	1229	5	16792	8.19788	1	0.929681	58.4157
UP_SEQ_FEATURE	repeat:TPR 8	8	0.595681	0.0462326	92104, 29899, 8473, 7266, 23230, 585, 7273, 158248	1335	50	20063	2.40455	1	0.944367	58.2883
UP_KEYWORDS	Nitration	8	0.595681	0.0464178	9520, 27161, 1374, 55229, 8879, 3309, 1759, 64601	1343	51	20581	2.40387	1	0.242872	49.3645
UP_KEYWORDS	Charcot-Marie-Tooth disease	8	0.595681	0.0464178	5631, 54332, 81846, 9516, 16, 1778, 23321, 81857	1343	51	20581	2.40387	1	0.242872	49.3645
UP_SEQ_FEATURE	zinc finger region:C3H1-type 3	5	0.372301	0.046983	64761, 23144, 23609, 10898, 9877	1335	21	20063	3.57821	1	0.944446	58.8904
UP_SEQ_FEATURE	domain:LDL-receptor class A 3	5	0.372301	0.046983	4040, 4036, 10699, 4038, 143458	1335	21	20063	3.57821	1	0.944446	58.8904
GOTERM_BP_DIRECT	GO:0006897~endocytosis	17	1.26582	0.0472222	64145, 26130, 4036, 53944, 57534, 57706, 1759, 55576, 8301, 9135, 29916, 51479, 23307, 8527, 115677, 4038, 5286	1229	139	16792	1.67103	1	0.931874	59.3531
KEGG_PATHWAY	hsa00531:Glycosaminoglycan degradation	5	0.372301	0.0482992	10855, 2720, 3073, 411, 3423	514	19	6879	3.52191	0.999999	0.753645	48.0892
GOTERM_CC_DIRECT	GO:0043234~protein complex	39	2.90395	0.0483806	5781, 3708, 51100, 2288, 27166, 5018, 126206, 889, 80184, 10013, 9793, 1756, 117178, 29966, 5076, 93, 817, 6786, 6711, 10238, 8028, 7153, 4193, 54899, 3297, 79711, 57120, 84876, 790, 254428, 83605, 55294, 54869, 8915, 2138, 4221, 57498, 142, 238	1273	412	18224	1.35514	1	0.594673	52.6071
SMART	SM00547:ZnF_RBZ	5	0.372301	0.0486328	10181, 55666, 6650, 9972, 54764	713	20	10057	3.5263	1	0.727291	50.3213
INTERPRO	IPR002172:Low-density lipoprotein (LDL) receptor class A repeat	8	0.595681	0.048856	4040, 4036, 10699, 84918, 4038, 143458, 64699, 238	1304	48	18559	2.37206	1	0.877505	57.8478
GOTERM_BP_DIRECT	GO:0021987~cerebral cortex development	9	0.670141	0.0497435	4040, 8195, 9355, 54820, 3091, 585, 7531, 10579, 79633	1229	56	16792	2.19586	1	0.9389	61.3089
GOTERM_BP_DIRECT	GO:0006378~mRNA polyadenylation	6	0.446761	0.049892	23144, 1479, 1478, 55149, 10898, 29894	1229	28	16792	2.92782	1	0.937114	61.4213
GOTERM_CC_DIRECT	GO:0005789~endoplasmic reticulum membrane	74	5.51005	0.0502016	51227, 7494, 10130, 23204, 11253, 93183, 10954, 1315, 129642, 2288, 9451, 9554, 56776, 9415, 10483, 10390, 1388, 124491, 55780, 8879, 84287, 440138, 6786, 55851, 85365, 3309, 1592, 9743, 116150, 11001, 56895, 9538, 2330, 9789, 116255, 79796, 23023, 5879, 113612, 10423, 9570, 3708, 19, 54884, 114880, 6400, 23770, 310, 6185, 27315, 2222, 94101, 253558, 79971, 6746, 1545, 57142, 813, 54872, 58477, 9…	1273	862	18224	1.22897	1	0.59904	53.9545
GOTERM_BP_DIRECT	GO:0043547~positive regulation of GTPase activity	53	3.94639	0.0502643	3725, 55785, 96459, 57584, 51735, 153, 9104, 25791, 100271715, 10156, 5747, 89781, 6453, 60682, 81846, 23161, 57522, 8729, 9743, 160518, 54869, 8312, 134957, 10144, 5879, 7204, 4684, 57706, 1123, 1950, 55114, 84364, 390637, 6904, 10260, 8997, 8567, 958, 5905, 26130, 6764, 116988, 817, 6711, 10681, 23348, 55103, 23526, 9135, 255520, 11069, 8131, 84253	1229	565	16792	1.28168	1	0.936132	61.7017
UP_SEQ_FEATURE	domain:Cadherin 8	4	0.297841	0.0507799	2195, 64072, 9620, 79633	1335	13	20063	4.62414	1	0.954099	61.8129
UP_SEQ_FEATURE	repeat:HAT 1	4	0.297841	0.0507799	1479, 9733, 55015, 9814	1335	13	20063	4.62414	1	0.954099	61.8129
UP_SEQ_FEATURE	repeat:HAT 2	4	0.297841	0.0507799	1479, 9733, 55015, 9814	1335	13	20063	4.62414	1	0.954099	61.8129
UP_SEQ_FEATURE	repeat:HAT 3	4	0.297841	0.0507799	1479, 9733, 55015, 9814	1335	13	20063	4.62414	1	0.954099	61.8129
UP_SEQ_FEATURE	repeat:LDL-receptor class B 5	4	0.297841	0.0507799	4040, 4036, 4038, 1950	1335	13	20063	4.62414	1	0.954099	61.8129
UP_SEQ_FEATURE	domain:Cadherin 9	4	0.297841	0.0507799	2195, 64072, 9620, 79633	1335	13	20063	4.62414	1	0.954099	61.8129
GOTERM_MF_DIRECT	GO:0004065~arylsulfatase activity	4	0.297841	0.0509497	79642, 23213, 340075, 411	1224	12	16881	4.59722	1	0.75785	57.6103
UP_KEYWORDS	Pyridoxal phosphate	9	0.670141	0.0513204	51380, 51166, 493911, 113675, 9517, 8879, 9054, 56267, 2805	1343	63	20581	2.18924	1	0.262641	52.9669
GOTERM_MF_DIRECT	GO:0061630~ubiquitin protein ligase activity	21	1.56366	0.0515842	26270, 7327, 4193, 331, 27246, 56852, 7328, 5469, 84246, 152006, 27339, 8453, 10612, 51283, 64219, 64400, 400569, 26046, 25820, 130507, 131405	1224	187	16881	1.5488	1	0.75541	58.0731
GOTERM_CC_DIRECT	GO:0031252~cell leading edge	7	0.521221	0.0516066	117178, 8729, 1639, 23513, 10013, 23122, 55604	1273	39	18224	2.5695	1	0.600146	54.9695
UP_SEQ_FEATURE	zinc finger region:C3H1-type 2	6	0.446761	0.0518094	64761, 23144, 55854, 23609, 10898, 9877	1335	31	20063	2.90874	1	0.954817	62.5707
UP_SEQ_FEATURE	zinc finger region:C3H1-type 1	6	0.446761	0.0518094	64761, 23144, 55854, 23609, 10898, 9877	1335	31	20063	2.90874	1	0.954817	62.5707
GOTERM_MF_DIRECT	GO:0000979~RNA polymerase II core promoter sequence-specific DNA binding	9	0.670141	0.0519225	7021, 6239, 23512, 4520, 6908, 6777, 4783, 6872, 3297	1224	57	16881	2.17763	1	0.751023	58.3179
GOTERM_CC_DIRECT	GO:0045121~membrane raft	22	1.63812	0.0519421	1756, 6569, 10855, 19, 23213, 10580, 5045, 25999, 200576, 4641, 836, 7132, 1739, 2824, 3784, 8737, 108, 8915, 6532, 1201, 7097, 7046	1273	206	18224	1.52887	1	0.59354	55.2088
UP_SEQ_FEATURE	nucleotide phosphate-binding region:FAD	9	0.670141	0.0520902	57553, 10587, 221656, 7498, 2330, 25821, 80724, 8528, 114112	1335	62	20063	2.18155	1	0.953444	62.7749
GOTERM_CC_DIRECT	GO:0005635~nuclear envelope	18	1.34028	0.0521249	5905, 57142, 1773, 10966, 23, 310, 23001, 10553, 1639, 124491, 5422, 53371, 11124, 8480, 55705, 142, 23411, 11335	1273	159	18224	1.62066	1	0.586051	55.3387
GOTERM_BP_DIRECT	GO:0009268~response to pH	4	0.297841	0.0521565	760, 41, 84329, 411	1229	12	16792	4.55438	1	0.940407	63.097
GOTERM_BP_DIRECT	GO:0070588~calcium ion transmembrane transport	15	1.1169	0.0521654	27091, 125336, 57053, 114789, 140803, 84876, 492, 160518, 55503, 41, 55283, 123041, 5138, 116443, 11094	1229	119	16792	1.72224	1	0.938243	63.1035
GOTERM_BP_DIRECT	GO:0000184~nuclear-transcribed mRNA catabolic process, nonsense-mediated decay	15	1.1169	0.0521654	6135, 6125, 22794, 9887, 6207, 5520, 6169, 23293, 1981, 6224, 5518, 56006, 23049, 6193, 23381	1229	119	16792	1.72224	1	0.938243	63.1035
GOTERM_CC_DIRECT	GO:0030529~intracellular ribonucleoprotein complex	16	1.19136	0.0523076	51574, 84081, 27161, 22827, 9908, 9343, 6125, 7011, 22794, 8761, 1660, 11100, 1655, 81892, 4691, 6193	1273	136	18224	1.68421	1	0.578781	55.4681
INTERPRO	IPR002049:EGF-like, laminin	7	0.521221	0.0528401	284217, 1953, 7399, 55576, 9620, 8578, 3908	1304	39	18559	2.55453	1	0.892485	60.7915
GOTERM_BP_DIRECT	GO:0006915~apoptotic process	53	3.94639	0.0532089	7021, 842, 840, 23204, 6461, 331, 10201, 27166, 79886, 8737, 158471, 5885, 5077, 84287, 23213, 5609, 9255, 160728, 23368, 836, 6198, 10438, 8633, 8312, 9538, 64400, 51100, 23770, 23151, 2068, 7187, 5518, 3659, 7046, 8718, 10116, 10181, 57142, 22827, 10884, 1773, 9135, 1676, 8473, 10553, 27159, 51147, 8915, 51283, 9516, 7097, 11124, 10783	1229	567	16792	1.27715	1	0.939543	63.8522
BIOCARTA	h_pmlPathway:Regulation of transcriptional activity by PML	5	0.372301	0.0532558	5077, 1387, 5914, 23411, 7132	134	18	1625	3.36857	0.999992	0.770251	50.0454
GOTERM_CC_DIRECT	GO:0016324~apical plasma membrane	29	2.15934	0.0533339	5873, 51735, 10327, 130749, 154, 151056, 6522, 8777, 5800, 22802, 11309, 7399, 11136, 8972, 5304, 7082, 5747, 115019, 6569, 159963, 4036, 8029, 160728, 91749, 140803, 257177, 51765, 5337, 9962	1273	291	18224	1.42666	1	0.57768	56.1887
GOTERM_BP_DIRECT	GO:0051568~histone H3-K4 methylation	5	0.372301	0.053802	58508, 5929, 143241, 84193, 11091	1229	20	16792	3.41579	1	0.939342	64.2713
GOTERM_BP_DIRECT	GO:0043984~histone H4-K16 acetylation	5	0.372301	0.053802	54934, 8473, 51147, 151050, 11091	1229	20	16792	3.41579	1	0.939342	64.2713
UP_KEYWORDS	Calcium transport	12	0.893522	0.0541368	140803, 84876, 219931, 492, 27091, 55503, 41, 3708, 6786, 53373, 123041, 57053	1343	98	20581	1.87649	1	0.272428	54.927
GOTERM_BP_DIRECT	GO:0032868~response to insulin	10	0.744602	0.0542197	790, 6198, 8473, 6429, 2650, 5315, 7097, 847, 143686, 23411	1229	67	16792	2.03927	1	0.938579	64.5636
BIOCARTA	h_DNAfragmentPathway:Apoptotic DNA fragmentation and tissue homeostasis	4	0.297841	0.0543352	1676, 840, 7153, 836	134	11	1625	4.40977	0.999994	0.736737	50.7629
BIOCARTA	h_eif2Pathway:Regulation of eIF2	4	0.297841	0.0543352	1983, 1965, 9451, 440275	134	11	1625	4.40977	0.999994	0.736737	50.7629
UP_KEYWORDS	Nuclease	15	1.1169	0.0544748	4361, 27161, 55775, 1773, 29102, 348654, 90459, 79042, 51567, 23293, 4913, 283254, 85463, 201626, 57109	1343	134	20581	1.71545	1	0.271173	55.1571
GOTERM_CC_DIRECT	GO:0005697~telomerase holoenzyme complex	5	0.372301	0.0545174	23293, 55135, 7011, 9887, 23381	1273	21	18224	3.40852	1	0.577715	57.0062
UP_KEYWORDS	Oxidoreductase	49	3.64855	0.0550603	57553, 221120, 54438, 23030, 200424, 221656, 10229, 4128, 7498, 9946, 54884, 10327, 847, 28976, 9415, 51084, 2222, 7358, 10587, 54498, 8528, 1545, 728294, 8854, 78991, 10536, 53630, 25974, 2671, 1735, 3818, 5052, 196743, 3614, 55825, 1592, 10553, 83475, 2882, 2330, 3248, 231, 80724, 2531, 441282, 9682, 143686, 114112, 113612	1343	582	20581	1.29022	1	0.271012	55.553
GOTERM_BP_DIRECT	GO:0042787~protein ubiquitination involved in ubiquitin-dependent protein catabolic process	18	1.34028	0.055142	144699, 79654, 283450, 4193, 27246, 6872, 27252, 143279, 51366, 9903, 10075, 8139, 8453, 51283, 91445, 25820, 55643, 25831	1229	153	16792	1.60743	1	0.939446	65.2013
UP_SEQ_FEATURE	domain:Fibronectin type-III 18	3	0.22338	0.0553803	7399, 7273, 1303	1335	6	20063	7.51423	1	0.959953	65.0906
UP_SEQ_FEATURE	repeat:LDL-receptor class B 10	3	0.22338	0.0553803	4040, 4036, 4038	1335	6	20063	7.51423	1	0.959953	65.0906
UP_SEQ_FEATURE	repeat:LDL-receptor class B 15	3	0.22338	0.0553803	4040, 4036, 4038	1335	6	20063	7.51423	1	0.959953	65.0906
UP_SEQ_FEATURE	repeat:LDL-receptor class B 13	3	0.22338	0.0553803	4040, 4036, 4038	1335	6	20063	7.51423	1	0.959953	65.0906
UP_SEQ_FEATURE	zinc finger region:RanBP2-type 2	3	0.22338	0.0553803	6650, 9972, 54764	1335	6	20063	7.51423	1	0.959953	65.0906
UP_SEQ_FEATURE	repeat:LDL-receptor class B 16	3	0.22338	0.0553803	4040, 4036, 4038	1335	6	20063	7.51423	1	0.959953	65.0906
UP_SEQ_FEATURE	repeat:LDL-receptor class B 19	3	0.22338	0.0553803	4040, 4036, 4038	1335	6	20063	7.51423	1	0.959953	65.0906
UP_SEQ_FEATURE	domain:Cadherin 27	3	0.22338	0.0553803	2195, 64072, 79633	1335	6	20063	7.51423	1	0.959953	65.0906
UP_SEQ_FEATURE	repeat:LDL-receptor class B 20	3	0.22338	0.0553803	4040, 4036, 4038	1335	6	20063	7.51423	1	0.959953	65.0906
UP_SEQ_FEATURE	repeat:LDL-receptor class B 18	3	0.22338	0.0553803	4040, 4036, 4038	1335	6	20063	7.51423	1	0.959953	65.0906
UP_SEQ_FEATURE	domain:Cadherin 24	3	0.22338	0.0553803	2195, 64072, 79633	1335	6	20063	7.51423	1	0.959953	65.0906
UP_SEQ_FEATURE	repeat:LDL-receptor class B 11	3	0.22338	0.0553803	4040, 4036, 4038	1335	6	20063	7.51423	1	0.959953	65.0906
UP_SEQ_FEATURE	repeat:LDL-receptor class B 14	3	0.22338	0.0553803	4040, 4036, 4038	1335	6	20063	7.51423	1	0.959953	65.0906
UP_SEQ_FEATURE	zinc finger region:RanBP2-type 1	3	0.22338	0.0553803	6650, 9972, 54764	1335	6	20063	7.51423	1	0.959953	65.0906
UP_SEQ_FEATURE	repeat:LDL-receptor class B 17	3	0.22338	0.0553803	4040, 4036, 4038	1335	6	20063	7.51423	1	0.959953	65.0906
UP_SEQ_FEATURE	repeat:LDL-receptor class B 12	3	0.22338	0.0553803	4040, 4036, 4038	1335	6	20063	7.51423	1	0.959953	65.0906
UP_SEQ_FEATURE	domain:Cadherin 26	3	0.22338	0.0553803	2195, 64072, 79633	1335	6	20063	7.51423	1	0.959953	65.0906
UP_SEQ_FEATURE	domain:Cadherin 25	3	0.22338	0.0553803	2195, 64072, 79633	1335	6	20063	7.51423	1	0.959953	65.0906
UP_SEQ_FEATURE	domain:Cadherin 23	3	0.22338	0.0553803	2195, 64072, 79633	1335	6	20063	7.51423	1	0.959953	65.0906
INTERPRO	IPR000169:Cysteine peptidase, cysteine active site	5	0.372301	0.0555004	1514, 388743, 6650, 1519, 10753	1304	21	18559	3.38866	1	0.899708	62.6481
UP_KEYWORDS	Lipid metabolism	38	2.82949	0.0556823	7494, 9514, 10423, 1374, 23659, 19, 80821, 2581, 129642, 9415, 151056, 2222, 10390, 221955, 3988, 253558, 5563, 8879, 11057, 1892, 5050, 197322, 8029, 80221, 55825, 10577, 27306, 5337, 11001, 56895, 3248, 9517, 116255, 55512, 81616, 2531, 5408, 54677	1343	433	20581	1.34489	1	0.271012	55.9701
INTERPRO	IPR002999:Tudor domain	6	0.446761	0.0556962	23030, 51105, 91646, 56165, 9682, 6606	1304	30	18559	2.84647	1	0.896029	62.7814
GOTERM_BP_DIRECT	GO:0001701~in utero embryonic development	21	1.56366	0.0557731	54700, 6722, 8533, 4010, 57534, 650, 57669, 3981, 2068, 83605, 4836, 126206, 538, 4089, 57498, 103, 23322, 7046, 130507, 4245, 1845	1229	187	16792	1.53436	1	0.939376	65.6313
GOTERM_BP_DIRECT	GO:0001937~negative regulation of endothelial cell proliferation	6	0.446761	0.056801	889, 7498, 23213, 9255, 5797, 7046	1229	29	16792	2.82686	1	0.940529	66.321
GOTERM_BP_DIRECT	GO:0042149~cellular response to glucose starvation	6	0.446761	0.056801	7494, 30849, 5563, 51100, 3309, 9451	1229	29	16792	2.82686	1	0.940529	66.321
GOTERM_BP_DIRECT	GO:0001662~behavioral fear response	6	0.446761	0.056801	84961, 2898, 6198, 1981, 4204, 8997	1229	29	16792	2.82686	1	0.940529	66.321
GOTERM_CC_DIRECT	GO:0044322~endoplasmic reticulum quality control compartment	4	0.297841	0.0572784	9695, 26270, 11253, 6400	1273	13	18224	4.40486	1	0.588246	58.8584
INTERPRO	IPR001791:Laminin G domain	9	0.670141	0.0575236	2195, 81578, 284217, 7399, 1303, 9620, 79633, 3908, 6586	1304	60	18559	2.13485	1	0.899339	64.0043
UP_SEQ_FEATURE	domain:PDZ 2	7	0.521221	0.0576878	10083, 23513, 392862, 222484, 7082, 23037, 1739	1335	42	20063	2.50474	1	0.963355	66.6326
UP_SEQ_FEATURE	domain:PDZ 1	7	0.521221	0.0576878	10083, 23513, 392862, 222484, 7082, 23037, 1739	1335	42	20063	2.50474	1	0.963355	66.6326
INTERPRO	IPR000357:HEAT	4	0.297841	0.0581146	5518, 9989, 57521, 79711	1304	13	18559	4.37919	1	0.897443	64.3916
GOTERM_BP_DIRECT	GO:0035176~social behavior	8	0.595681	0.05849	4204, 8195, 22829, 6532, 23230, 585, 310, 8997	1229	48	16792	2.27719	1	0.943558	67.4258
INTERPRO	IPR023415:Low-density lipoprotein (LDL) receptor class A, conserved site	7	0.521221	0.058632	4040, 4036, 10699, 84918, 4038, 143458, 64699	1304	40	18559	2.49066	1	0.895279	64.7274
UP_KEYWORDS	Annexin	4	0.297841	0.0586563	306, 308, 307, 310	1343	14	20581	4.37847	1	0.280868	57.9144
GOTERM_CC_DIRECT	GO:0032587~ruffle membrane	11	0.819062	0.0587949	5152, 10253, 54869, 26751, 23122, 11252, 57669, 2059, 4641, 5879, 8394	1273	82	18224	1.92041	1	0.590227	59.8437
GOTERM_BP_DIRECT	GO:0006661~phosphatidylinositol biosynthetic process	9	0.670141	0.0591577	10423, 55697, 30849, 26751, 8867, 200576, 3612, 5286, 8394	1229	58	16792	2.12014	1	0.943559	67.8531
GOTERM_BP_DIRECT	GO:0006606~protein import into nucleus	9	0.670141	0.0591577	754, 10073, 3839, 9972, 9670, 103, 55027, 8480, 55705	1229	58	16792	2.12014	1	0.943559	67.8531
GOTERM_MF_DIRECT	GO:0016746~transferase activity, transferring acyl groups	7	0.521221	0.0598547	58508, 1374, 253558, 56895, 137695, 129642, 54677	1224	39	16881	2.47543	1	0.793844	63.687
UP_KEYWORDS	Lysosome	25	1.8615	0.0599334	5873, 219931, 10855, 26503, 23659, 2720, 53373, 2581, 8029, 57521, 54414, 64601, 1514, 10577, 3988, 5641, 1201, 57561, 9516, 1519, 2548, 4668, 411, 3423, 3073	1343	263	20581	1.45672	1	0.283465	58.7245
UP_KEYWORDS	Stress response	12	0.893522	0.060964	10525, 10985, 7494, 259217, 22794, 5609, 10598, 3336, 9451, 440275, 3297, 56776	1343	100	20581	1.83896	1	0.285001	59.3677
GOTERM_MF_DIRECT	GO:0008601~protein phosphatase type 2A regulator activity	5	0.372301	0.0610178	5525, 5518, 23141, 3476, 5520	1224	21	16881	3.28373	1	0.794224	64.4173
GOTERM_MF_DIRECT	GO:0070412~R-SMAD binding	5	0.372301	0.0610178	3725, 23144, 4221, 4089, 142	1224	21	16881	3.28373	1	0.794224	64.4173
UP_SEQ_FEATURE	repeat:LDL-receptor class B 4	4	0.297841	0.0615297	4040, 4036, 4038, 1950	1335	14	20063	4.29385	1	0.969273	69.0581
UP_SEQ_FEATURE	repeat:LDL-receptor class B 3	4	0.297841	0.0615297	4040, 4036, 4038, 1950	1335	14	20063	4.29385	1	0.969273	69.0581
UP_SEQ_FEATURE	repeat:LDL-receptor class B 2	4	0.297841	0.0615297	4040, 4036, 4038, 1950	1335	14	20063	4.29385	1	0.969273	69.0581
UP_SEQ_FEATURE	repeat:LDL-receptor class B 1	4	0.297841	0.0615297	4040, 4036, 4038, 1950	1335	14	20063	4.29385	1	0.969273	69.0581
UP_SEQ_FEATURE	zinc finger region:C3H1-type 4	4	0.297841	0.0615297	64761, 23144, 23609, 10898	1335	14	20063	4.29385	1	0.969273	69.0581
GOTERM_BP_DIRECT	GO:0007605~sensory perception of sound	16	1.19136	0.0617688	5077, 10253, 246213, 64072, 125336, 1759, 26519, 6169, 10083, 375611, 3784, 2138, 7399, 11133, 7082, 64699	1229	133	16792	1.64369	1	0.948749	69.4734
GOTERM_MF_DIRECT	GO:0043021~ribonucleoprotein complex binding	6	0.446761	0.0621717	10084, 23293, 64135, 84295, 9887, 23381	1224	30	16881	2.75833	1	0.794547	65.1282
GOTERM_MF_DIRECT	GO:0017112~Rab guanyl-nucleotide exchange factor activity	6	0.446761	0.0621717	8567, 6764, 160518, 81846, 10260, 57706	1224	30	16881	2.75833	1	0.794547	65.1282
GOTERM_CC_DIRECT	GO:0005881~cytoplasmic microtubule	8	0.595681	0.06263	283987, 8312, 58477, 6760, 8915, 10013, 1540, 23122	1273	51	18224	2.24561	1	0.606404	62.2382
GOTERM_CC_DIRECT	GO:0031526~brush border membrane	8	0.595681	0.06263	140803, 6569, 4547, 8884, 4036, 8029, 538, 11136	1273	51	18224	2.24561	1	0.606404	62.2382
GOTERM_BP_DIRECT	GO:0045333~cellular respiration	5	0.372301	0.0627581	1352, 79675, 80219, 10165, 114789	1229	21	16792	3.25313	1	0.949504	70.067
GOTERM_BP_DIRECT	GO:0032402~melanosome transport	5	0.372301	0.0627581	5873, 1639, 8195, 585, 4644	1229	21	16792	3.25313	1	0.949504	70.067
GOTERM_BP_DIRECT	GO:0000132~establishment of mitotic spindle orientation	5	0.372301	0.0627581	124997, 29899, 10253, 54820, 2138	1229	21	16792	3.25313	1	0.949504	70.067
GOTERM_BP_DIRECT	GO:0048025~negative regulation of mRNA splicing, via spliceosome	5	0.372301	0.0627581	6432, 6433, 6434, 79171, 6429	1229	21	16792	3.25313	1	0.949504	70.067
GOTERM_MF_DIRECT	GO:0070403~NAD+ binding	4	0.297841	0.062772	51084, 23408, 3248, 23411	1224	13	16881	4.24359	1	0.791909	65.4927
KEGG_PATHWAY	hsa00520:Amino sugar and nucleotide sugar metabolism	8	0.595681	0.0632856	7358, 27159, 7360, 2673, 5236, 5238, 3073, 29925	514	48	6879	2.23054	1	0.813993	57.9309
GOTERM_BP_DIRECT	GO:0006139~nucleobase-containing compound metabolic process	8	0.595681	0.0641305	2068, 10380, 1663, 9615, 51727, 7083, 9962, 30834	1229	49	16792	2.23072	1	0.951153	70.8722
GOTERM_BP_DIRECT	GO:0031054~pre-miRNA processing	4	0.297841	0.0642269	23318, 27161, 29102, 103	1229	13	16792	4.20404	1	0.94972	70.928
GOTERM_BP_DIRECT	GO:0006195~purine nucleotide catabolic process	4	0.297841	0.0642269	22978, 7498, 9615, 847	1229	13	16792	4.20404	1	0.94972	70.928
GOTERM_BP_DIRECT	GO:0055089~fatty acid homeostasis	4	0.297841	0.0642269	7494, 5563, 23411, 2805	1229	13	16792	4.20404	1	0.94972	70.928
GOTERM_BP_DIRECT	GO:0089711~L-glutamate transmembrane transport	4	0.297841	0.0642269	57084, 246213, 6506, 10165	1229	13	16792	4.20404	1	0.94972	70.928
GOTERM_BP_DIRECT	GO:0010803~regulation of tumor necrosis factor-mediated signaling pathway	6	0.446761	0.0642307	8567, 1147, 8737, 1540, 25999, 7132	1229	30	16792	2.73263	1	0.94805	70.9302
GOTERM_BP_DIRECT	GO:0034504~protein localization to nucleus	6	0.446761	0.0642307	811, 26092, 10049, 6135, 4193, 200576	1229	30	16792	2.73263	1	0.94805	70.9302
GOTERM_BP_DIRECT	GO:0009058~biosynthetic process	6	0.446761	0.0642307	123263, 2222, 51166, 9517, 56267, 29925	1229	30	16792	2.73263	1	0.94805	70.9302
INTERPRO	IPR006020:Phosphotyrosine interaction domain	7	0.521221	0.0647876	83605, 1600, 54869, 23294, 323, 9882, 2059	1304	41	18559	2.42992	1	0.914291	68.5009
GOTERM_MF_DIRECT	GO:0042826~histone deacetylase binding	13	0.967982	0.0648832	6722, 84295, 4204, 10013, 3091, 5914, 7153, 7531, 6496, 57763, 5879, 23381, 142	1224	102	16881	1.75776	1	0.797272	66.7466
UP_SEQ_FEATURE	zinc finger region:PHD-type 1	6	0.446761	0.0649774	23522, 23030, 58508, 8028, 8110, 9682	1335	33	20063	2.73245	1	0.973532	71.0918
GOTERM_MF_DIRECT	GO:0005262~calcium channel activity	10	0.744602	0.0649813	140803, 160518, 55503, 55283, 123041, 5138, 125336, 11094, 116443, 57053	1224	70	16881	1.97024	1	0.792127	66.8038
GOTERM_BP_DIRECT	GO:0060613~fat pad development	3	0.22338	0.0657831	84159, 57561, 585	1229	6	16792	6.83157	1	0.950138	71.8147
GOTERM_BP_DIRECT	GO:0018230~peptidyl-L-cysteine S-palmitoylation	3	0.22338	0.0657831	340481, 51125, 25999	1229	6	16792	6.83157	1	0.950138	71.8147
GOTERM_BP_DIRECT	GO:0034454~microtubule anchoring at centrosome	3	0.22338	0.0657831	84376, 1639, 585	1229	6	16792	6.83157	1	0.950138	71.8147
GOTERM_BP_DIRECT	GO:0032025~response to cobalt ion	3	0.22338	0.0657831	842, 836, 728294	1229	6	16792	6.83157	1	0.950138	71.8147
GOTERM_BP_DIRECT	GO:0035020~regulation of Rac protein signal transduction	3	0.22338	0.0657831	1398, 117178, 8473	1229	6	16792	6.83157	1	0.950138	71.8147
GOTERM_BP_DIRECT	GO:0021978~telencephalon regionalization	3	0.22338	0.0657831	9355, 650, 6496	1229	6	16792	6.83157	1	0.950138	71.8147
GOTERM_BP_DIRECT	GO:0097066~response to thyroid hormone	3	0.22338	0.0657831	6569, 375611, 231	1229	6	16792	6.83157	1	0.950138	71.8147
GOTERM_BP_DIRECT	GO:0006266~DNA ligation	3	0.22338	0.0657831	7153, 3980, 3981	1229	6	16792	6.83157	1	0.950138	71.8147
GOTERM_BP_DIRECT	GO:0006650~glycerophospholipid metabolic process	3	0.22338	0.0657831	283871, 23659, 8394	1229	6	16792	6.83157	1	0.950138	71.8147
GOTERM_BP_DIRECT	GO:0006356~regulation of transcription from RNA polymerase I promoter	3	0.22338	0.0657831	7343, 7019, 5469	1229	6	16792	6.83157	1	0.950138	71.8147
UP_KEYWORDS	Chaperone	20	1.4892	0.0664267	811, 10525, 10130, 10049, 3476, 51726, 8624, 3336, 2288, 26519, 728489, 81573, 54943, 6830, 7266, 8195, 79962, 55666, 6904, 10598	1343	201	20581	1.52484	1	0.304109	62.624
UP_KEYWORDS	Ciliopathy	14	1.04244	0.0673847	1767, 4361, 23639, 56683, 51524, 166379, 63929, 8195, 4750, 80184, 585, 54806, 9786, 23322	1343	126	20581	1.70274	1	0.305094	63.1694
GOTERM_BP_DIRECT	GO:0032355~response to estradiol	12	0.893522	0.067663	811, 8930, 8854, 842, 29966, 6569, 6532, 6777, 5914, 847, 6529, 836	1229	91	16792	1.80173	1	0.952833	72.8517
KEGG_PATHWAY	hsa00052:Galactose metabolism	6	0.446761	0.0684751	2720, 7360, 5236, 231, 8972, 2548	514	30	6879	2.67665	1	0.812283	60.9151
UP_KEYWORDS	Cell junction	55	4.09531	0.0686565	26037, 23513, 2742, 83872, 392862, 10580, 57584, 83604, 160622, 2898, 9699, 889, 8777, 1756, 5747, 6453, 143098, 57669, 57120, 6198, 9743, 8633, 84896, 4357, 134957, 51474, 2059, 10174, 246213, 57706, 57053, 55114, 85302, 342184, 6904, 23322, 7046, 7082, 5829, 117178, 27091, 5097, 54549, 26503, 22829, 6857, 1739, 55530, 388662, 57084, 23284, 79778, 79038, 54806, 116443	1343	675	20581	1.24867	1	0.307265	63.8821
GOTERM_BP_DIRECT	GO:0006418~tRNA aminoacylation for protein translation	7	0.521221	0.0687508	55157, 5917, 79731, 4677, 9255, 16, 5859	1229	40	16792	2.39105	1	0.953667	73.4352
GOTERM_BP_DIRECT	GO:0051262~protein tetramerization	7	0.521221	0.0687508	140803, 5018, 375611, 81846, 847, 1759, 51076	1229	40	16792	2.39105	1	0.953667	73.4352
GOTERM_BP_DIRECT	GO:0006520~cellular amino acid metabolic process	7	0.521221	0.0687508	790, 2678, 6533, 6542, 1201, 113675, 56267	1229	40	16792	2.39105	1	0.953667	73.4352
GOTERM_CC_DIRECT	GO:0030897~HOPS complex	4	0.297841	0.0692378	84376, 63894, 64400, 64601	1273	14	18224	4.09023	1	0.636983	66.0537
GOTERM_CC_DIRECT	GO:0005765~lysosomal membrane	27	2.01042	0.069391	57153, 10855, 1889, 53373, 5025, 1950, 221955, 8774, 4905, 55737, 219931, 1185, 23503, 26503, 4036, 8029, 57521, 57120, 64601, 51479, 5337, 1201, 23385, 9516, 2548, 5878, 26985	1273	274	18224	1.41068	1	0.630394	66.1378
UP_SEQ_FEATURE	domain:EGF-like 6	7	0.521221	0.0695199	8029, 1953, 1950, 55576, 79633, 8578, 6586	1335	44	20063	2.39089	1	0.978511	73.5789
GOTERM_BP_DIRECT	GO:0030433~ER-associated ubiquitin-dependent protein catabolic process	9	0.670141	0.0696228	9695, 26270, 11253, 7327, 6400, 91445, 55666, 3309, 201595	1229	60	16792	2.04947	1	0.95402	73.8943
UP_KEYWORDS	Calcium/phospholipid-binding	4	0.297841	0.0698828	306, 308, 307, 310	1343	15	20581	4.08657	1	0.309218	64.557
GOTERM_BP_DIRECT	GO:0051865~protein autoubiquitination	8	0.595681	0.0700893	9921, 51283, 91445, 4193, 27246, 26046, 56852, 131405	1229	50	16792	2.1861	1	0.953516	74.1368
INTERPRO	IPR001464:Annexin	4	0.297841	0.0702276	306, 308, 307, 310	1304	14	18559	4.06639	1	0.927481	71.5159
INTERPRO	IPR018502:Annexin repeat	4	0.297841	0.0702276	306, 308, 307, 310	1304	14	18559	4.06639	1	0.927481	71.5159
INTERPRO	IPR018252:Annexin repeat, conserved site	4	0.297841	0.0702276	306, 308, 307, 310	1304	14	18559	4.06639	1	0.927481	71.5159
UP_KEYWORDS	Chromosomal rearrangement	30	2.2338	0.0703417	79184, 10342, 4204, 23512, 51755, 5914, 8301, 23373, 57670, 1387, 9321, 5077, 23522, 2120, 26053, 6760, 6092, 8028, 57120, 9258, 10075, 7913, 8915, 54799, 79776, 80304, 79796, 2531, 285195, 238	1343	334	20581	1.37647	1	0.30825	64.8066
GOTERM_MF_DIRECT	GO:0035257~nuclear hormone receptor binding	5	0.372301	0.0704719	10499, 3091, 10579, 23411, 5469	1224	22	16881	3.13447	1	0.813544	69.8624
UP_SEQ_FEATURE	binding site:Substrate	28	2.08488	0.0704887	262, 221120, 79642, 7498, 10327, 340075, 23576, 151056, 10380, 7358, 5138, 8528, 2203, 411, 9615, 55775, 493911, 3612, 10553, 3248, 231, 4357, 5315, 4668, 441282, 2531, 131870, 130013	1335	301	20063	1.398	1	0.978541	74.0824
UP_KEYWORDS	Nucleotidyltransferase	10	0.744602	0.0712021	23318, 7360, 390637, 55149, 5431, 8732, 5422, 5980, 29925, 51426	1343	79	20581	1.93983	1	0.308796	65.2701
UP_SEQ_FEATURE	domain:EGF-like 9	5	0.372301	0.0713783	4036, 1953, 1950, 55576, 6586	1335	24	20063	3.13093	1	0.978477	74.5368
GOTERM_CC_DIRECT	GO:0043202~lysosomal lumen	11	0.819062	0.0715478	1514, 10855, 2720, 5641, 1463, 2581, 8029, 2548, 3073, 411, 3423	1273	85	18224	1.85263	1	0.634791	67.3004
SMART	SM00335:ANX	4	0.297841	0.0715951	306, 308, 307, 310	713	14	10057	4.03005	1	0.838334	64.7406
GOTERM_BP_DIRECT	GO:0006468~protein phosphorylation	43	3.20179	0.0719164	1196, 1147, 140609, 9625, 5914, 6872, 10221, 10295, 283455, 9451, 3985, 2068, 8569, 9024, 5260, 5563, 6787, 7046, 4882, 8997, 10733, 57551, 4881, 79675, 51701, 30849, 817, 30811, 5567, 650, 54899, 3297, 9874, 65125, 140803, 6198, 51765, 10494, 4750, 9989, 7204, 10783, 440275	1229	456	16792	1.28841	1	0.955808	75.0664
GOTERM_BP_DIRECT	GO:0060271~cilium morphogenesis	16	1.19136	0.072051	117178, 1767, 51524, 80199, 27152, 8195, 85302, 4750, 144535, 80184, 23300, 57562, 585, 9786, 54806, 23322	1229	136	16792	1.60743	1	0.954652	75.1336
GOTERM_MF_DIRECT	GO:0003743~translation initiation factor activity	9	0.670141	0.0720919	54700, 1983, 1981, 27161, 8562, 1965, 54505, 8672, 9451	1224	61	16881	2.03484	1	0.815663	70.713
GOTERM_BP_DIRECT	GO:0030073~insulin secretion	6	0.446761	0.072178	9699, 93, 399979, 11069, 9451, 4644	1229	31	16792	2.64448	1	0.953474	75.1968
GOTERM_CC_DIRECT	GO:0035097~histone methyltransferase complex	5	0.372301	0.0723263	58508, 3720, 5929, 4221, 11091	1273	23	18224	3.11213	1	0.631781	67.7108
UP_SEQ_FEATURE	repeat:Annexin 2	4	0.297841	0.0732384	306, 308, 307, 310	1335	15	20063	4.00759	1	0.97954	75.4627
UP_SEQ_FEATURE	repeat:Annexin 1	4	0.297841	0.0732384	306, 308, 307, 310	1335	15	20063	4.00759	1	0.97954	75.4627
UP_SEQ_FEATURE	repeat:Annexin 4	4	0.297841	0.0732384	306, 308, 307, 310	1335	15	20063	4.00759	1	0.97954	75.4627
UP_SEQ_FEATURE	repeat:Annexin 3	4	0.297841	0.0732384	306, 308, 307, 310	1335	15	20063	4.00759	1	0.97954	75.4627
GOTERM_MF_DIRECT	GO:0000049~tRNA binding	8	0.595681	0.073416	55157, 5917, 9255, 16, 4234, 93587, 440275, 26024	1224	51	16881	2.1634	1	0.816403	71.3914
SMART	SM00282:LamG	7	0.521221	0.0734335	2195, 284217, 7399, 9620, 79633, 3908, 6586	713	42	10057	2.35086	1	0.82914	65.7078
KEGG_PATHWAY	hsa00380:Tryptophan metabolism	7	0.521221	0.0737863	1892, 4128, 51166, 847, 56267, 1545, 130013	514	40	6879	2.34207	1	0.811493	63.7657
GOTERM_CC_DIRECT	GO:0031201~SNARE complex	8	0.595681	0.0741001	9570, 8774, 51272, 9527, 10282, 134957, 9554, 6857	1273	53	18224	2.16087	1	0.634035	68.6281
UP_SEQ_FEATURE	domain:Cadherin 20	3	0.22338	0.0741805	2195, 64072, 79633	1335	7	20063	6.44077	1	0.979529	75.9194
UP_SEQ_FEATURE	domain:Cadherin 17	3	0.22338	0.0741805	2195, 64072, 79633	1335	7	20063	6.44077	1	0.979529	75.9194
UP_SEQ_FEATURE	domain:Cadherin 16	3	0.22338	0.0741805	2195, 64072, 79633	1335	7	20063	6.44077	1	0.979529	75.9194
UP_SEQ_FEATURE	repeat:HAT 7	3	0.22338	0.0741805	1479, 9733, 55015	1335	7	20063	6.44077	1	0.979529	75.9194
UP_SEQ_FEATURE	domain:Cadherin 13	3	0.22338	0.0741805	2195, 64072, 79633	1335	7	20063	6.44077	1	0.979529	75.9194
UP_SEQ_FEATURE	domain:Cadherin 15	3	0.22338	0.0741805	2195, 64072, 79633	1335	7	20063	6.44077	1	0.979529	75.9194
UP_SEQ_FEATURE	domain:Cadherin 14	3	0.22338	0.0741805	2195, 64072, 79633	1335	7	20063	6.44077	1	0.979529	75.9194
UP_SEQ_FEATURE	domain:Fibronectin type-III 17	3	0.22338	0.0741805	7399, 7273, 1303	1335	7	20063	6.44077	1	0.979529	75.9194
UP_SEQ_FEATURE	domain:Cadherin 21	3	0.22338	0.0741805	2195, 64072, 79633	1335	7	20063	6.44077	1	0.979529	75.9194
UP_SEQ_FEATURE	domain:Cadherin 19	3	0.22338	0.0741805	2195, 64072, 79633	1335	7	20063	6.44077	1	0.979529	75.9194
UP_SEQ_FEATURE	domain:Cadherin 18	3	0.22338	0.0741805	2195, 64072, 79633	1335	7	20063	6.44077	1	0.979529	75.9194
UP_SEQ_FEATURE	short sequence motif:JAMM motif	3	0.22338	0.0741805	10617, 79184, 84954	1335	7	20063	6.44077	1	0.979529	75.9194
UP_SEQ_FEATURE	domain:Cadherin 12	3	0.22338	0.0741805	2195, 64072, 79633	1335	7	20063	6.44077	1	0.979529	75.9194
UP_SEQ_FEATURE	domain:Cadherin 22	3	0.22338	0.0741805	2195, 64072, 79633	1335	7	20063	6.44077	1	0.979529	75.9194
UP_SEQ_FEATURE	domain:U-box	3	0.22338	0.0741805	27339, 151525, 22888	1335	7	20063	6.44077	1	0.979529	75.9194
UP_KEYWORDS	Ribonucleoprotein	27	2.01042	0.0747152	6182, 27161, 9343, 6125, 27257, 6207, 51081, 11100, 6169, 64969, 740, 6730, 10412, 6135, 55052, 22827, 7011, 64432, 10884, 51649, 64949, 25879, 64978, 6224, 116540, 79590, 6193	1343	296	20581	1.39786	1	0.31905	67.1042
UP_KEYWORDS	Unfolded protein response	6	0.446761	0.0747671	9695, 7494, 26270, 1388, 9451, 7873	1343	35	20581	2.62708	1	0.316562	67.1306
GOTERM_MF_DIRECT	GO:0034185~apolipoprotein binding	4	0.297841	0.0757333	4040, 19, 4038, 5340	1224	14	16881	3.94048	1	0.82137	72.5433
GOTERM_MF_DIRECT	GO:0050998~nitric-oxide synthase binding	4	0.297841	0.0757333	1756, 817, 6532, 1759	1224	14	16881	3.94048	1	0.82137	72.5433
GOTERM_BP_DIRECT	GO:0044255~cellular lipid metabolic process	7	0.521221	0.0757938	10499, 55825, 1387, 96764, 85441, 116236, 5469	1229	41	16792	2.33273	1	0.959049	76.9353
KEGG_PATHWAY	hsa04977:Vitamin digestion and absorption	5	0.372301	0.0765371	151056, 8884, 4363, 8029, 25974	514	22	6879	3.04165	1	0.800023	65.1653
GOTERM_MF_DIRECT	GO:0008168~methyltransferase activity	12	0.893522	0.0772156	9718, 63978, 58508, 56980, 55783, 10322, 51451, 28989, 339175, 51490, 114826, 93587	1224	94	16881	1.76064	1	0.822653	73.2571
GOTERM_BP_DIRECT	GO:0008610~lipid biosynthetic process	4	0.297841	0.0774504	55902, 2222, 27339, 5563	1229	14	16792	3.90375	1	0.960669	77.6927
GOTERM_BP_DIRECT	GO:0006820~anion transport	4	0.297841	0.0774504	6522, 115019, 26503, 63910	1229	14	16792	3.90375	1	0.960669	77.6927
GOTERM_BP_DIRECT	GO:0047496~vesicle transport along microtubule	4	0.297841	0.0774504	124997, 1780, 54820, 1201	1229	14	16792	3.90375	1	0.960669	77.6927
GOTERM_BP_DIRECT	GO:0071044~histone mRNA catabolic process	4	0.297841	0.0774504	23318, 55149, 27257, 90459	1229	14	16792	3.90375	1	0.960669	77.6927
GOTERM_BP_DIRECT	GO:0071425~hematopoietic stem cell proliferation	4	0.297841	0.0774504	6461, 2120, 9733, 7482	1229	14	16792	3.90375	1	0.960669	77.6927
GOTERM_BP_DIRECT	GO:0010812~negative regulation of cell-substrate adhesion	4	0.297841	0.0774504	5800, 4221, 6904, 5340	1229	14	16792	3.90375	1	0.960669	77.6927
GOTERM_BP_DIRECT	GO:0030207~chondroitin sulfate catabolic process	4	0.297841	0.0774504	1463, 3073, 411, 3423	1229	14	16792	3.90375	1	0.960669	77.6927
UP_KEYWORDS	Iron	29	2.15934	0.0775955	221120, 23030, 200424, 10229, 7498, 847, 2068, 2974, 1663, 94097, 5422, 1545, 9975, 4862, 10536, 80224, 30061, 5980, 53630, 3818, 390928, 4913, 1592, 5471, 83475, 9054, 9682, 122961, 113612	1343	324	20581	1.37165	1	0.324038	68.5404
INTERPRO	IPR015421:Pyridoxal phosphate-dependent transferase, major region, subdomain 1	7	0.521221	0.0781895	51380, 51166, 9517, 8879, 9054, 56267, 2805	1304	43	18559	2.3169	1	0.944047	75.4424
INTERPRO	IPR015424:Pyridoxal phosphate-dependent transferase	7	0.521221	0.0781895	51380, 51166, 9517, 8879, 9054, 56267, 2805	1304	43	18559	2.3169	1	0.944047	75.4424
INTERPRO	IPR012677:Nucleotide-binding, alpha-beta plait	26	1.93596	0.0782759	51574, 9908, 1478, 8761, 113251, 23350, 58517, 29974, 6432, 10181, 6434, 22827, 79171, 55421, 9733, 55362, 84060, 9667, 9584, 6429, 81892, 8867, 23029, 58155, 4691, 6427	1304	264	18559	1.40167	1	0.941436	75.4821
GOTERM_BP_DIRECT	GO:0016485~protein processing	10	0.744602	0.0784882	83752, 840, 63929, 1889, 1362, 1201, 55851, 23385, 9159, 5045	1229	72	16792	1.89766	1	0.961177	78.1551
GOTERM_BP_DIRECT	GO:0046777~protein autophosphorylation	19	1.41474	0.0788072	1196, 5747, 51701, 817, 51755, 1965, 6872, 9451, 65125, 790, 8569, 51765, 10494, 8737, 3643, 23049, 10783, 238, 440275	1229	172	16792	1.5093	1	0.960476	78.2954
GOTERM_CC_DIRECT	GO:0001725~stress fiber	8	0.595681	0.0802688	5747, 2317, 10580, 79778, 51474, 4641, 5829, 9260	1273	54	18224	2.12086	1	0.657767	71.6321
GOTERM_CC_DIRECT	GO:0005778~peroxisomal membrane	8	0.595681	0.0802688	55825, 5190, 11264, 7265, 84896, 11001, 5193, 847	1273	54	18224	2.12086	1	0.657767	71.6321
GOTERM_BP_DIRECT	GO:0006887~exocytosis	11	0.819062	0.0803707	57553, 5873, 8492, 9024, 399979, 134957, 63910, 4905, 5286, 9554, 4644	1229	83	16792	1.81078	1	0.961841	78.9708
GOTERM_MF_DIRECT	GO:0032452~histone demethylase activity	5	0.372301	0.0806272	23030, 221656, 3720, 84159, 9682	1224	23	16881	2.99819	1	0.831547	74.8344
GOTERM_MF_DIRECT	GO:0015301~anion:anion antiporter activity	5	0.372301	0.0806272	6522, 115019, 375611, 57282, 1836	1224	23	16881	2.99819	1	0.831547	74.8344
INTERPRO	IPR016469:Carbohydrate sulfotransferase	3	0.22338	0.0816689	8534, 9469, 4166	1304	7	18559	6.09958	1	0.945882	76.993
INTERPRO	IPR003307:W2 domain	3	0.22338	0.0816689	1983, 1981, 8672	1304	7	18559	6.09958	1	0.945882	76.993
UP_KEYWORDS	Initiation factor	8	0.595681	0.0819616	54700, 1983, 1981, 8562, 1965, 54505, 8672, 9451	1343	58	20581	2.11374	1	0.336666	70.6065
UP_SEQ_FEATURE	domain:Fibronectin type-III 5	7	0.521221	0.0826484	54549, 5800, 5792, 7399, 7273, 1303, 4756	1335	46	20063	2.28694	1	0.986364	79.6786
UP_SEQ_FEATURE	repeat:ANK 8	7	0.521221	0.0826484	23243, 79722, 51479, 57534, 51130, 57498, 10116	1335	46	20063	2.28694	1	0.986364	79.6786
SMART	SM00515:eIF5C	3	0.22338	0.0828498	1983, 1981, 8672	713	7	10057	6.04508	1	0.850146	70.2871
GOTERM_BP_DIRECT	GO:0001658~branching involved in ureteric bud morphogenesis	7	0.521221	0.0832299	5076, 2138, 4089, 650, 64412, 79633, 1739	1229	42	16792	2.27719	1	0.965095	80.1549
GOTERM_BP_DIRECT	GO:0007595~lactation	7	0.521221	0.0832299	790, 7498, 5471, 6777, 3091, 538, 5469	1229	42	16792	2.27719	1	0.965095	80.1549
INTERPRO	IPR001300:Peptidase C2, calpain, catalytic domain	4	0.297841	0.0833687	79747, 388743, 6650, 10753	1304	15	18559	3.7953	1	0.946665	77.7165
INTERPRO	IPR000033:LDLR class B repeat	4	0.297841	0.0833687	4040, 4036, 4038, 1950	1304	15	18559	3.7953	1	0.946665	77.7165
BIOCARTA	h_d4gdiPathway:D4-GDI Signaling Pathway	4	0.297841	0.0835645	3725, 842, 142, 836	134	13	1625	3.73134	1	0.846824	66.9352
INTERPRO	IPR014721:Ribosomal protein S5 domain 2-type fold, subgroup	5	0.372301	0.083611	83752, 64969, 9343, 7153, 5378	1304	24	18559	2.96508	1	0.94457	77.8179
SMART	SM00135:LY	4	0.297841	0.0849624	4040, 4036, 4038, 1950	713	15	10057	3.76138	1	0.842963	71.2332
SMART	SM00230:CysPc	4	0.297841	0.0849624	79747, 388743, 6650, 10753	713	15	10057	3.76138	1	0.842963	71.2332
GOTERM_MF_DIRECT	GO:0005085~guanyl-nucleotide exchange factor activity	14	1.04244	0.0851713	55785, 8729, 26130, 89781, 96459, 6453, 390637, 25791, 11069, 51735, 23348, 8997, 55103, 7204	1224	118	16881	1.6363	1	0.843869	76.7999
GOTERM_MF_DIRECT	GO:0016780~phosphotransferase activity, for other substituted phosphate groups	3	0.22338	0.0863005	10423, 10390, 54872	1224	7	16881	5.91071	1	0.843438	77.2655
INTERPRO	IPR001452:Src homology-3 domain	22	1.63812	0.0872887	27352, 6453, 10174, 10254, 51100, 143098, 26751, 10580, 57522, 23368, 1739, 1398, 9743, 54869, 25791, 11252, 115677, 54806, 8997, 7204, 2059, 7082	1304	218	18559	1.43629	1	0.949097	79.3042
GOTERM_BP_DIRECT	GO:0072659~protein localization to plasma membrane	9	0.670141	0.0873125	4040, 283576, 80333, 799, 7871, 51735, 5879, 4644, 1739	1229	63	16792	1.95188	1	0.969626	81.7366
GOTERM_CC_DIRECT	GO:0030054~cell junction	41	3.05287	0.0873427	246213, 26037, 23513, 392862, 2742, 83872, 57584, 57706, 5025, 143458, 57053, 83604, 160622, 2898, 9699, 85302, 7082, 27091, 6453, 22827, 54549, 26503, 22829, 54994, 6857, 3614, 1739, 57120, 55530, 388662, 57084, 25879, 6198, 4836, 9743, 8633, 84896, 4357, 134957, 116443, 2059	1273	459	18224	1.27875	1	0.683336	74.7456
KEGG_PATHWAY	hsa03060:Protein export	5	0.372301	0.0874413	5018, 58477, 9789, 3309, 6730	514	23	6879	2.90941	1	0.822068	70.2361
GOTERM_BP_DIRECT	GO:0006516~glycoprotein catabolic process	3	0.22338	0.0877287	26270, 56999, 201595	1229	7	16792	5.85563	1	0.969155	81.891
GOTERM_BP_DIRECT	GO:0032057~negative regulation of translational initiation in response to stress	3	0.22338	0.0877287	1965, 9451, 440275	1229	7	16792	5.85563	1	0.969155	81.891
GOTERM_BP_DIRECT	GO:0031062~positive regulation of histone methylation	3	0.22338	0.0877287	7494, 94104, 26097	1229	7	16792	5.85563	1	0.969155	81.891
INTERPRO	IPR001683:Phox homologous domain	8	0.595681	0.0888361	90203, 29916, 9743, 399979, 5337, 23161, 54899, 5286	1304	55	18559	2.07016	1	0.949499	79.901
GOTERM_MF_DIRECT	GO:0016491~oxidoreductase activity	21	1.56366	0.0888676	57553, 8854, 54438, 221656, 4128, 9946, 54884, 10954, 25974, 10327, 5052, 196743, 2222, 10587, 54498, 10553, 3248, 231, 25821, 2531, 143686	1224	200	16881	1.44813	1	0.847953	78.2914
INTERPRO	IPR017441:Protein kinase, ATP binding site	35	2.60611	0.0889375	1196, 1147, 140609, 9625, 51755, 9451, 84630, 3985, 8569, 9024, 5260, 5563, 6787, 7046, 8997, 10733, 57551, 5747, 51701, 817, 53944, 30811, 5567, 5607, 9874, 29110, 6198, 51765, 10494, 4750, 3643, 4140, 10783, 238, 440275	1304	381	18559	1.30743	1	0.947311	79.9396
GOTERM_BP_DIRECT	GO:0010634~positive regulation of epithelial cell migration	6	0.446761	0.0895986	3725, 6239, 10013, 3091, 23122, 57669	1229	33	16792	2.48421	1	0.970507	82.5695
GOTERM_BP_DIRECT	GO:0006370~7-methylguanosine mRNA capping	6	0.446761	0.0895986	2068, 6829, 55783, 5431, 8732, 55421	1229	33	16792	2.48421	1	0.970507	82.5695
GOTERM_BP_DIRECT	GO:0006367~transcription initiation from RNA polymerase II promoter	17	1.26582	0.0897483	7596, 6882, 5914, 6872, 5468, 81857, 5469, 2068, 84246, 10002, 1387, 6908, 5431, 9970, 2959, 9975, 6925	1229	152	16792	1.52811	1	0.969723	82.6227
GOTERM_MF_DIRECT	GO:0003713~transcription coactivator activity	25	1.8615	0.0899041	3725, 7021, 57492, 4520, 6882, 5914, 2626, 84193, 6872, 93624, 5469, 10499, 10084, 10553, 51147, 84159, 1387, 8915, 10923, 1655, 9970, 6602, 9321, 11319, 6496	1224	248	16881	1.39029	1	0.847191	78.6932
UP_SEQ_FEATURE	compositionally biased region:Arg-rich	17	1.26582	0.0899476	23524, 79753, 23215, 26058, 55119, 29102, 10084, 130612, 9667, 57661, 9879, 11129, 154007, 58517, 10250, 29994, 29944	1335	167	20063	1.52984	1	0.990263	82.4666
GOTERM_MF_DIRECT	GO:0001047~core promoter binding	9	0.670141	0.0899495	7494, 4862, 5978, 27161, 4520, 10013, 151050, 2959, 5469	1224	64	16881	1.93945	1	0.843127	78.7106
UP_KEYWORDS	Osteogenesis	6	0.446761	0.0904101	2824, 91461, 51430, 650, 4882, 9260	1343	37	20581	2.48508	1	0.362596	74.2509
UP_KEYWORDS	Neurotransmitter transport	6	0.446761	0.0904101	388662, 57084, 246213, 6533, 6532, 6529	1343	37	20581	2.48508	1	0.362596	74.2509
UP_KEYWORDS	4Fe-4S	6	0.446761	0.0904101	2068, 4913, 1663, 5471, 5422, 5980	1343	37	20581	2.48508	1	0.362596	74.2509
UP_KEYWORDS	mRNA capping	3	0.22338	0.0915098	55783, 8732, 55421	1343	8	20581	5.74674	1	0.36341	74.693
GOTERM_BP_DIRECT	GO:0042953~lipoprotein transport	4	0.297841	0.0917514	4547, 4036, 8029, 5468	1229	15	16792	3.6435	1	0.971183	83.3208
GOTERM_BP_DIRECT	GO:0006825~copper ion transport	4	0.297841	0.0917514	1317, 538, 2288, 51076	1229	15	16792	3.6435	1	0.971183	83.3208
UP_SEQ_FEATURE	repeat:Kelch 4	9	0.670141	0.092215	10244, 8139, 90293, 54455, 7273, 27252, 54800, 59349, 9903	1335	70	20063	1.93223	1	0.990845	83.2562
UP_SEQ_FEATURE	compositionally biased region:His-rich	9	0.670141	0.092215	54665, 57492, 4204, 64773, 26053, 53834, 11325, 131405, 23334	1335	70	20063	1.93223	1	0.990845	83.2562
SMART	SM00326:SH3	21	1.56366	0.0926325	27352, 6453, 10174, 10254, 51100, 143098, 26751, 10580, 57522, 23368, 1739, 1398, 9743, 54869, 25791, 11252, 115677, 54806, 8997, 7204, 2059	713	206	10057	1.43791	1	0.854891	74.4382
GOTERM_CC_DIRECT	GO:0036464~cytoplasmic ribonucleoprotein granule	5	0.372301	0.0927129	1780, 1660, 4691, 5879, 6606	1273	25	18224	2.86316	1	0.699499	76.8929
GOTERM_CC_DIRECT	GO:0032993~protein-DNA complex	5	0.372301	0.0927129	5076, 23512, 1388, 2138, 5469	1273	25	18224	2.86316	1	0.699499	76.8929
GOTERM_BP_DIRECT	GO:0031398~positive regulation of protein ubiquitination	9	0.670141	0.0937396	754, 55294, 8312, 8915, 331, 3309, 201254, 83932, 154	1229	64	16792	1.92138	1	0.972536	83.9873
INTERPRO	IPR001965:Zinc finger, PHD-type	11	0.819062	0.0938029	23522, 84295, 23030, 58508, 55274, 51147, 57661, 8028, 8110, 29994, 9682	1304	89	18559	1.75906	1	0.953364	81.7092
GOTERM_BP_DIRECT	GO:0045648~positive regulation of erythrocyte differentiation	5	0.372301	0.0939253	60682, 6777, 3091, 3624, 5469	1229	24	16792	2.84649	1	0.971849	84.0483
UP_KEYWORDS	Neurogenesis	23	1.71258	0.0939782	57492, 57142, 23040, 5077, 1600, 6092, 440026, 8110, 1123, 79739, 6938, 2824, 55274, 9024, 25791, 54820, 6602, 57498, 6606, 440275, 6586, 55626, 6925	1343	250	20581	1.40987	1	0.368668	75.6599
UP_SEQ_FEATURE	active site:For GATase activity	3	0.22338	0.0946573	790, 5471, 2673	1335	8	20063	5.63567	1	0.991461	84.0691
UP_SEQ_FEATURE	binding site:Alpha-ketoglutarate	3	0.22338	0.0946573	221120, 23030, 9682	1335	8	20063	5.63567	1	0.991461	84.0691
UP_SEQ_FEATURE	domain:Cadherin 10	3	0.22338	0.0946573	2195, 64072, 79633	1335	8	20063	5.63567	1	0.991461	84.0691
UP_SEQ_FEATURE	domain:Cadherin 11	3	0.22338	0.0946573	2195, 64072, 79633	1335	8	20063	5.63567	1	0.991461	84.0691
UP_SEQ_FEATURE	domain:Fibronectin type-III 16	3	0.22338	0.0946573	7399, 7273, 1303	1335	8	20063	5.63567	1	0.991461	84.0691
KEGG_PATHWAY	hsa03410:Base excision repair	6	0.446761	0.0952573	8930, 10038, 4913, 6996, 3980, 142	514	33	6879	2.43332	1	0.82977	73.4409
UP_KEYWORDS	Joubert syndrome	5	0.372301	0.0956502	51524, 80184, 9786, 54806, 23322	1343	27	20581	2.8379	1	0.371253	76.2952
SMART	SM00312:PX	7	0.521221	0.0957068	90203, 29916, 399979, 5337, 23161, 54899, 5286	713	45	10057	2.19414	1	0.851454	75.627
UP_KEYWORDS	LIM domain	9	0.670141	0.0959868	3985, 57553, 9355, 4010, 22998, 79778, 51474, 5829, 9260	1343	72	20581	1.91558	1	0.369542	76.4212
SMART	SM00008:HormR	5	0.372301	0.0963984	5746, 23284, 799, 575, 9620	713	25	10057	2.82104	1	0.840836	75.8873
UP_KEYWORDS	Ribosomal protein	18	1.34028	0.0964133	6182, 6135, 55052, 6125, 10884, 64432, 51649, 6207, 64949, 51081, 6169, 64969, 64978, 6224, 116540, 740, 79590, 6193	1343	185	20581	1.49105	1	0.368144	76.58
UP_SEQ_FEATURE	domain:PX	7	0.521221	0.0970542	90203, 29916, 399979, 5337, 23161, 54899, 5286	1335	48	20063	2.19165	1	0.992005	84.8304
SMART	SM00249:PHD	11	0.819062	0.0973536	23522, 84295, 23030, 58508, 55274, 51147, 57661, 8028, 8110, 29994, 9682	713	89	10057	1.74334	1	0.831299	76.2425
SMART	SM00180:EGF_Lam	6	0.446761	0.0980333	284217, 1953, 7399, 55576, 9620, 3908	713	35	10057	2.41803	1	0.821114	76.4923
UP_SEQ_FEATURE	repeat:Kelch 2	9	0.670141	0.0982085	10244, 8139, 90293, 54455, 7273, 27252, 54800, 59349, 9903	1335	71	20063	1.90502	1	0.992007	85.1847
UP_SEQ_FEATURE	repeat:Kelch 3	9	0.670141	0.0982085	10244, 8139, 90293, 54455, 7273, 27252, 54800, 59349, 9903	1335	71	20063	1.90502	1	0.992007	85.1847
UP_SEQ_FEATURE	repeat:Kelch 1	9	0.670141	0.0982085	10244, 8139, 90293, 54455, 7273, 27252, 54800, 59349, 9903	1335	71	20063	1.90502	1	0.992007	85.1847
UP_KEYWORDS	Aminoacyl-tRNA synthetase	6	0.446761	0.0988158	55157, 5917, 79731, 4677, 16, 5859	1343	38	20581	2.41968	1	0.372961	77.4559
UP_KEYWORDS	Hearing	6	0.446761	0.0988158	10083, 375611, 246213, 64072, 7399, 125336	1343	38	20581	2.41968	1	0.372961	77.4559
BIOCARTA	h_mitochondriaPathway:Role of Mitochondria in Apoptotic Signaling	5	0.372301	0.0989692	842, 1676, 840, 331, 836	134	22	1625	2.75611	1	0.869574	73.3317
GOTERM_BP_DIRECT	GO:0034644~cellular response to UV	7	0.521221	0.0992639	842, 55294, 55031, 1387, 1965, 6872, 440275	1229	44	16792	2.17368	1	0.976496	85.7095
GOTERM_BP_DIRECT	GO:0061025~membrane fusion	7	0.521221	0.0992639	9135, 9570, 8774, 51272, 310, 1759, 8615	1229	44	16792	2.17368	1	0.976496	85.7095
GOTERM_BP_DIRECT	GO:0010501~RNA secondary structure unwinding	7	0.521221	0.0992639	27161, 9879, 57062, 1655, 91646, 11056, 11325	1229	44	16792	2.17368	1	0.976496	85.7095
SMART	SM00291:ZnF_ZZ	4	0.297841	0.0992972	1756, 1387, 57534, 93624	713	16	10057	3.5263	1	0.813122	76.9504
UP_SEQ_FEATURE	zinc finger region:ZZ-type	4	0.297841	0.0993096	1756, 1387, 57534, 93624	1335	17	20063	3.53611	1	0.991986	85.5153

## Sheet:  shared between c rota mouse 
Category	Term	Count	%	PValue	Genes	List Total	Pop Hits	Pop Total	Fold Enrichment	Bonferroni	Benjamini	FDR
UP_KEYWORDS	Phosphoprotein	327	65.0099	3.05126e-30	3725, 10208, 7494, 1479, 10342, 1478, 4520, 23512, 23513, 6207, 154, 55646, 7358, 25791, 538, 2959, 11321, 8879, 11325, 5747, 1185, 55854, 23503, 55852, 6092, 3096, 8029, 81846, 23, 55857, 55362, 9877, 3297, 9874, 8729, 84897, 7343, 8312, 6777, 219899, 4221, 10725, 115677, 7204, 23126, 6606, 23534, 112495, 84295, 55119, 51496, 22794, 2317, 8761, 16, 9887, 84193, 23293, 10084, 4783, 4234, 85441, 2…	503	8246	20581	1.62257	1.00692e-27	1.00692e-27	4.13663e-27
UP_KEYWORDS	Alternative splicing	345	68.5885	2.84619e-15	10208, 84276, 7494, 1479, 10342, 1478, 23513, 10201, 51174, 29916, 7358, 25791, 4211, 538, 11321, 11094, 55643, 11325, 128989, 5747, 1185, 84287, 55854, 23503, 55852, 6092, 3096, 6882, 8732, 81846, 23, 55857, 55362, 8110, 7482, 80221, 54899, 79711, 3297, 9874, 123263, 8729, 63929, 84897, 7343, 8312, 80219, 4221, 10725, 6602, 54799, 115677, 7204, 23126, 6606, 23534, 84295, 55119, 51496, 58489, 923…	503	10587	20581	1.33335	9.52571e-13	4.76286e-13	3.90799e-12
UP_KEYWORDS	Acetylation	150	29.8211	1.41307e-13	3725, 7494, 84930, 10342, 8533, 1479, 4520, 26263, 1315, 6207, 2288, 9554, 22877, 10483, 23307, 7358, 10139, 1388, 11321, 8879, 29994, 11325, 9043, 131076, 51236, 5747, 6882, 9877, 80221, 3297, 79711, 9874, 9258, 7343, 84897, 10725, 54799, 6602, 6606, 10525, 23534, 83752, 84295, 112495, 55119, 9570, 10174, 51496, 7327, 2317, 9887, 16, 7328, 9221, 23199, 1841, 286826, 58517, 55666, 57610, 4234, 20…	503	3424	20581	1.79249	4.66394e-11	1.55465e-11	1.91602e-10
GOTERM_MF_DIRECT	GO:0005515~protein binding	315	62.6243	9.21819e-13	3725, 10208, 7494, 1479, 10342, 1478, 4520, 23512, 23513, 1315, 6207, 154, 55646, 29916, 10483, 4211, 538, 11321, 2959, 8879, 11094, 55643, 11325, 5747, 6782, 55854, 23503, 6092, 3096, 6882, 8029, 81846, 23, 55857, 57215, 9877, 80221, 79711, 3297, 9874, 8729, 84897, 7343, 8312, 6777, 219899, 4221, 10725, 6602, 115677, 7204, 23126, 6606, 23534, 112495, 84295, 22794, 92344, 7327, 2317, 8761, 7328, …	462	8785	16881	1.31016	6.50804e-10	6.50804e-10	1.39174e-09
GOTERM_CC_DIRECT	GO:0005654~nucleoplasm	130	25.8449	3.44651e-11	3725, 7494, 84930, 8533, 1479, 23512, 4520, 1478, 23513, 1106, 6207, 2288, 51174, 7358, 23446, 2959, 11321, 11325, 6882, 8732, 23, 4193, 57215, 23450, 9877, 80232, 54994, 3297, 7343, 6777, 10725, 4221, 23126, 6606, 84295, 112495, 26145, 51496, 9807, 92344, 22794, 2626, 84193, 9221, 10084, 54934, 5563, 286826, 58517, 55666, 103, 85441, 4234, 5829, 10116, 23524, 9425, 817, 65123, 80789, 790, 152006…	483	2784	18224	1.76186	1.46821e-08	1.46821e-08	4.85125e-08
UP_KEYWORDS	Cytoplasm	174	34.5924	8.96182e-09	7494, 54808, 84930, 96459, 200424, 8533, 7498, 23513, 26263, 1315, 2288, 22877, 51174, 23307, 80184, 25791, 538, 11321, 55643, 11325, 9043, 5747, 84287, 84131, 55854, 23503, 3096, 53944, 55857, 23, 81846, 25974, 57215, 4193, 80232, 54899, 140461, 3297, 79711, 8729, 23318, 4836, 8312, 54820, 6777, 219899, 10725, 57561, 115677, 7204, 23126, 6606, 23534, 9908, 10174, 9625, 9807, 92344, 22794, 2317, …	503	4816	20581	1.4783	2.9574e-06	7.3935e-07	1.21496e-05
UP_SEQ_FEATURE	splice variant	256	50.8946	1.01805e-08	10208, 7494, 84276, 1478, 23513, 10201, 51174, 25791, 538, 4211, 11094, 55643, 11325, 1185, 5747, 128989, 84287, 23503, 55852, 6092, 3096, 8732, 55857, 81846, 23, 55362, 8110, 7482, 54899, 3297, 79711, 9874, 63929, 84897, 7343, 8312, 10725, 4221, 6602, 54799, 115677, 7204, 6606, 23126, 23534, 84295, 55119, 51496, 58489, 92344, 2317, 8761, 9887, 84193, 23293, 10084, 55666, 85441, 123688, 23524, 12…	501	7760	20063	1.3211	1.66857e-05	1.66857e-05	1.70965e-05
GOTERM_MF_DIRECT	GO:0044822~poly(A) RNA binding	61	12.1272	5.0966e-07	3725, 1479, 1478, 1106, 6207, 2288, 11196, 55646, 1665, 7019, 11325, 6730, 79753, 55854, 55052, 23, 1660, 9877, 23318, 7343, 57062, 57169, 1659, 9785, 57461, 84295, 55119, 9908, 22794, 2317, 51106, 8761, 9221, 11100, 8615, 6238, 153443, 58517, 103, 85441, 7873, 23524, 811, 83743, 6432, 57142, 6434, 79675, 22827, 57470, 79171, 10884, 9733, 51649, 1965, 23560, 9667, 6429, 5431, 26024, 57109	462	1129	16881	1.9742	0.000359756	0.000179894	0.000769474
UP_KEYWORDS	Nucleotide-binding	76	15.1093	2.42688e-06	84930, 29899, 1147, 5917, 1106, 9451, 10201, 51174, 8569, 1663, 1665, 10139, 538, 11321, 11325, 1185, 5747, 6782, 53944, 8732, 5609, 23, 9400, 5607, 112970, 1660, 3309, 80221, 9874, 6198, 91461, 57062, 3643, 1659, 9785, 7204, 10525, 5873, 83752, 9625, 9807, 7327, 51755, 7328, 16, 9221, 1841, 390637, 5209, 5563, 6787, 4677, 23093, 7083, 85441, 4882, 7046, 5286, 10981, 79731, 55871, 55303, 58477, 8…	503	1788	20581	1.73918	0.00080055	0.000160161	0.00329009
UP_KEYWORDS	Nucleus	173	34.3936	5.70667e-06	3725, 10208, 7494, 84276, 84930, 200424, 1479, 8533, 23512, 1478, 4520, 1106, 2288, 22877, 51174, 55646, 79885, 1388, 80184, 4211, 11321, 2959, 29994, 11325, 5747, 55854, 3096, 6882, 8732, 23, 4193, 57215, 23450, 8110, 22888, 54994, 3297, 79711, 9874, 23318, 219541, 84897, 7343, 8312, 6777, 10725, 4221, 54799, 6602, 115677, 23126, 6606, 23534, 84295, 112495, 55119, 26145, 10174, 56980, 9807, 2279…	503	5244	20581	1.34984	0.00188143	0.000313818	0.00773631
UP_KEYWORDS	Transferase	72	14.3141	6.33353e-06	1352, 84930, 1147, 93183, 9451, 10201, 4247, 8569, 8260, 10390, 2673, 5747, 84287, 440138, 635, 79654, 53944, 8732, 5609, 85365, 5607, 54899, 2805, 9874, 123263, 23318, 6198, 4836, 91461, 54869, 116150, 3643, 285203, 57498, 7204, 10423, 60496, 9625, 56980, 9807, 10322, 7327, 51755, 51106, 84193, 7328, 9718, 1841, 390637, 5209, 6787, 5563, 7083, 201595, 4234, 7046, 55624, 5286, 123688, 9425, 10038…	503	1708	20581	1.72482	0.00208789	0.000298537	0.00858609
UP_KEYWORDS	mRNA processing	24	4.77137	7.9355e-06	57461, 23524, 6432, 55119, 6434, 1479, 22827, 1478, 22794, 8732, 51755, 9733, 23450, 10084, 1665, 6429, 58517, 103, 1659, 9785, 11319, 6606, 201626, 29894	503	332	20581	2.95782	0.0026153	0.000327287	0.0107577
KEGG_PATHWAY	hsa04141:Protein processing in endoplasmic reticulum	18	3.57853	9.99411e-06	811, 10525, 7494, 5609, 7327, 6400, 51726, 1965, 3309, 9451, 6238, 9695, 10483, 1388, 91445, 55666, 6746, 201595	206	169	6879	3.55667	0.00209657	0.00209657	0.0126259
GOTERM_CC_DIRECT	GO:0005794~Golgi apparatus	46	9.14513	1.14821e-05	5873, 55785, 11070, 54808, 10423, 4040, 9570, 92344, 1315, 55275, 4247, 8615, 10483, 10139, 84364, 1388, 51272, 79971, 25843, 538, 53834, 5286, 7542, 811, 5152, 128989, 2800, 813, 84287, 144699, 2907, 6882, 8029, 5468, 2803, 6857, 1739, 23560, 8729, 91461, 5337, 9516, 80772, 7097, 11316, 26985	483	863	18224	2.01115	0.00487944	0.00244271	0.0161608
UP_KEYWORDS	ATP-binding	61	12.1272	1.18138e-05	84930, 1147, 5917, 1106, 9451, 10201, 8569, 1663, 1665, 538, 11325, 1185, 5747, 6782, 53944, 5609, 23, 9400, 5607, 112970, 1660, 3309, 80221, 9874, 6198, 91461, 57062, 3643, 1659, 9785, 7204, 10525, 83752, 9625, 9807, 7327, 51755, 16, 7328, 9221, 1841, 5209, 6787, 5563, 4677, 23093, 7083, 7046, 85441, 5286, 79731, 55871, 817, 7011, 953, 64768, 3980, 3981, 790, 5859, 10783	503	1391	20581	1.79433	0.003891	0.000433083	0.016015
UP_KEYWORDS	Activator	36	7.15706	1.64359e-05	3725, 6722, 7494, 4520, 2626, 84193, 11100, 22877, 6945, 1663, 6239, 23373, 1388, 80184, 7019, 4211, 9970, 4783, 85441, 9975, 6925, 4862, 6434, 6760, 3096, 23, 8110, 1660, 5468, 6996, 3297, 219541, 7343, 6777, 10725, 11319	503	661	20581	2.22843	0.00540921	0.000542242	0.02228
GOTERM_BP_DIRECT	GO:0036498~IRE1-mediated unfolded protein response	10	1.98807	2.89181e-05	10525, 9695, 7494, 1663, 9570, 58477, 2673, 10954, 51726, 3309	459	59	16792	6.20066	0.0610963	0.0610963	0.0502078
GOTERM_CC_DIRECT	GO:0016020~membrane	89	17.6938	4.28548e-05	54808, 8884, 5917, 1315, 6207, 55275, 9451, 9554, 4247, 6522, 9695, 8260, 23446, 23307, 10483, 10139, 51272, 80184, 94097, 25791, 3632, 538, 5885, 249, 11325, 89781, 440138, 9392, 78991, 8029, 81846, 23, 85365, 51726, 1660, 3309, 79711, 8729, 51430, 57661, 27229, 57062, 54820, 84547, 3643, 57498, 9785, 9962, 10525, 83752, 10049, 10423, 9570, 6302, 5045, 23770, 16, 8615, 6238, 23420, 6542, 25843, …	483	2200	18224	1.52638	0.0180909	0.00606704	0.0603049
GOTERM_CC_DIRECT	GO:0005730~nucleolus	44	8.74751	4.48111e-05	84295, 23512, 9807, 92344, 1106, 51755, 6207, 9221, 8615, 55646, 23293, 8260, 1663, 80067, 6239, 1665, 2959, 103, 4234, 8480, 6730, 54700, 83743, 10038, 9937, 55854, 2120, 4193, 23450, 1660, 23560, 51187, 23318, 55388, 55294, 8453, 7343, 57062, 80772, 9682, 84232, 131870, 30834, 57109	483	857	18224	1.93717	0.0189089	0.00476112	0.0630569
UP_KEYWORDS	Golgi apparatus	40	7.95229	4.77462e-05	11070, 54808, 10423, 9570, 92344, 1315, 5045, 55275, 4247, 9554, 8615, 9718, 10483, 10139, 84364, 51272, 79971, 25843, 538, 5286, 7542, 55624, 8549, 5152, 813, 2800, 9276, 10282, 23163, 2803, 8729, 91461, 5337, 55512, 9159, 80772, 11046, 8708, 26985, 11316	503	812	20581	2.01559	0.0156331	0.00143139	0.0647106
GOTERM_CC_DIRECT	GO:0005829~cytosol	123	24.4533	4.9892e-05	3725, 7494, 10342, 7498, 1315, 6207, 2288, 7358, 10139, 80184, 25791, 538, 9043, 5747, 84131, 8029, 23, 25974, 4193, 3297, 8729, 4836, 8312, 54820, 6777, 4221, 10144, 7204, 6606, 9570, 10174, 9908, 9807, 22794, 7327, 2317, 16, 9887, 23293, 1841, 283871, 5563, 55666, 57610, 5829, 811, 5152, 8567, 55303, 817, 790, 83475, 5236, 5238, 11124, 10598, 23381, 10244, 842, 6461, 5781, 5917, 1147, 10580, 51…	483	3315	18224	1.39997	0.0210302	0.00424188	0.0702043
UP_KEYWORDS	Magnesium	30	5.96421	9.88337e-05	10423, 60496, 3607, 10201, 152926, 283871, 10390, 5563, 6787, 538, 249, 7046, 201626, 81889, 5152, 493911, 5609, 5607, 953, 3980, 3981, 23318, 221294, 5471, 5431, 5236, 55512, 5238, 10783, 131870	503	552	20581	2.22372	0.0320906	0.00271437	0.133907
UP_KEYWORDS	mRNA splicing	18	3.57853	0.000237381	57461, 23524, 6432, 55119, 6434, 22827, 22794, 51755, 9733, 23450, 10084, 1665, 6429, 58517, 1659, 9785, 11319, 6606	503	260	20581	2.83268	0.0753546	0.00600841	0.32134
GOTERM_CC_DIRECT	GO:0048471~perinuclear region of cytoplasm	33	6.56064	0.000259942	8099, 10049, 9625, 22794, 9099, 55275, 2288, 9451, 8615, 3624, 10483, 25843, 153443, 1540, 538, 7873, 9043, 811, 5152, 2800, 6434, 817, 79654, 85365, 5468, 23368, 1739, 23560, 6198, 8312, 5337, 11124, 84232	483	621	18224	2.00502	0.104837	0.018289	0.365269
UP_KEYWORDS	Endoplasmic reticulum	46	9.14513	0.000260628	10525, 7494, 10423, 4040, 93183, 10954, 6400, 9451, 9554, 11196, 6238, 9695, 10483, 10390, 94101, 1388, 79971, 538, 55666, 8879, 6746, 201595, 23037, 811, 5152, 57142, 813, 6782, 84287, 440138, 55697, 58477, 10282, 51726, 3309, 1739, 51430, 5337, 116150, 9789, 51283, 91445, 285203, 23023, 10598, 114112	503	1067	20581	1.76397	0.0824226	0.00612533	0.352758
GOTERM_MF_DIRECT	GO:0005524~ATP binding	64	12.7237	0.000347948	84930, 1147, 5917, 1106, 2288, 9451, 10201, 8569, 1663, 1665, 538, 11325, 1185, 5747, 6782, 53944, 5609, 23, 9400, 5607, 112970, 1660, 3309, 80221, 54899, 9874, 6198, 91461, 57062, 3643, 1659, 9785, 7204, 10525, 83752, 9625, 9807, 7327, 51755, 16, 7328, 9221, 1841, 5209, 6787, 5563, 4677, 23093, 7083, 4882, 7046, 85441, 5286, 79731, 55871, 817, 7011, 953, 64768, 3980, 3981, 790, 5859, 10783	462	1495	16881	1.56421	0.217839	0.0786341	0.52404
UP_KEYWORDS	Coiled coil	103	20.4771	0.000388517	3725, 7494, 10342, 23513, 1106, 2288, 9554, 22877, 55646, 23307, 79886, 1388, 80184, 29994, 130507, 9043, 11325, 131076, 55854, 84131, 23503, 23, 57215, 8495, 9877, 54994, 9874, 51430, 84897, 57661, 8312, 54820, 57169, 219899, 6602, 115677, 10144, 23126, 7204, 55119, 9570, 26145, 56980, 92344, 22794, 100505741, 23199, 6945, 23293, 286826, 23093, 811, 23524, 57142, 55303, 10282, 54943, 55388, 2824…	503	3036	20581	1.38814	0.120354	0.0085126	0.525434
GOTERM_BP_DIRECT	GO:0031124~mRNA 3'-end processing	8	1.59046	0.000388521	6432, 1479, 1478, 22794, 6429, 9785, 9877, 29894	459	50	16792	5.85342	0.571361	0.345295	0.672573
GOTERM_BP_DIRECT	GO:0000398~mRNA splicing, via spliceosome	17	3.37972	0.000399836	57461, 23524, 6432, 6434, 1479, 1478, 22794, 9733, 23450, 1660, 11100, 1665, 6429, 5431, 1659, 9785, 29894	459	222	16792	2.80147	0.581809	0.25219	0.692096
GOTERM_BP_DIRECT	GO:0006888~ER to Golgi vesicle-mediated transport	14	2.7833	0.000450441	11070, 10525, 9570, 9276, 10282, 1315, 9554, 11196, 8615, 8729, 10483, 84364, 51272, 11316	459	160	16792	3.20109	0.625507	0.217722	0.779368
UP_KEYWORDS	ER-Golgi transport	10	1.98807	0.000482372	10483, 84364, 9276, 51112, 10282, 1315, 7542, 9554, 11316, 8615	503	94	20581	4.35282	0.147192	0.00990196	0.651979
UP_KEYWORDS	Congenital disorder of glycosylation	7	1.39165	0.000508742	790, 440138, 116150, 5236, 85365, 201595, 4247	503	42	20581	6.81942	0.154585	0.00982946	0.687508
UP_KEYWORDS	Protein transport	30	5.96421	0.000526927	11070, 23534, 7494, 9570, 399979, 1315, 57706, 55275, 9554, 26519, 8615, 6238, 29916, 10483, 84364, 51272, 80184, 90203, 146691, 9392, 9276, 10282, 8029, 23163, 79711, 8729, 2824, 91461, 26985, 11316	503	610	20581	2.01229	0.159646	0.00961633	0.712001
KEGG_PATHWAY	hsa03040:Spliceosome	13	2.58449	0.00057446	10084, 57461, 6432, 55119, 6434, 22827, 1665, 6429, 58517, 23450, 1659, 9785, 11325	206	133	6879	3.264	0.113675	0.0585515	0.723355
GOTERM_BP_DIRECT	GO:2000060~positive regulation of protein ubiquitination involved in ubiquitin-dependent protein catabolic process	5	0.994036	0.000586971	5747, 55294, 8312, 26263, 1950	459	15	16792	12.1946	0.721955	0.225854	1.01446
SMART	SM00800:uDENN	5	0.994036	0.000596463	8567, 6764, 81846, 10260, 57706	277	15	10057	12.1023	0.133931	0.133931	0.76766
INTERPRO	IPR001194:DENN domain	5	0.994036	0.000663122	8567, 6764, 81846, 10260, 57706	488	16	18559	11.8846	0.484873	0.484873	1.04259
INTERPRO	IPR005113:uDENN domain	5	0.994036	0.000663122	8567, 6764, 81846, 10260, 57706	488	16	18559	11.8846	0.484873	0.484873	1.04259
INTERPRO	IPR005112:dDENN domain	5	0.994036	0.000663122	8567, 6764, 81846, 10260, 57706	488	16	18559	11.8846	0.484873	0.484873	1.04259
UP_SEQ_FEATURE	domain:DENN	5	0.994036	0.000700701	8567, 6764, 81846, 10260, 57706	501	17	20063	11.7782	0.682999	0.436972	1.17023
UP_SEQ_FEATURE	domain:uDENN	5	0.994036	0.000700701	8567, 6764, 81846, 10260, 57706	501	17	20063	11.7782	0.682999	0.436972	1.17023
UP_SEQ_FEATURE	domain:dDENN	5	0.994036	0.000700701	8567, 6764, 81846, 10260, 57706	501	17	20063	11.7782	0.682999	0.436972	1.17023
GOTERM_MF_DIRECT	GO:0042802~identical protein binding	37	7.35586	0.000754743	3725, 11070, 23534, 4040, 29899, 10342, 22794, 7327, 2317, 9099, 23770, 9451, 3624, 80184, 7083, 4882, 6925, 22827, 6092, 4193, 5468, 3297, 6857, 2805, 84876, 790, 9667, 6198, 55388, 55294, 8312, 54820, 9788, 84547, 1659, 6606, 131870	462	749	16881	1.805	0.413187	0.124765	1.13346
UP_SEQ_FEATURE	mutagenesis site	79	15.7058	0.000755882	84108, 221120, 54808, 6461, 5781, 1147, 7498, 23513, 93183, 154, 8569, 152926, 10390, 7390, 538, 2959, 5885, 8879, 7542, 79753, 1185, 2800, 5747, 2120, 55697, 5792, 8732, 55857, 5607, 51726, 4193, 8110, 23163, 1660, 2803, 54899, 3297, 9874, 23318, 4836, 8453, 3643, 1659, 9682, 7204, 5873, 3607, 10174, 60496, 22794, 51106, 9887, 8615, 23293, 10084, 6046, 1540, 4783, 103, 4234, 7046, 5286, 10116, 5…	501	2191	20063	1.44392	0.71043	0.338417	1.26184
SMART	SM00799:DENN	5	0.994036	0.000778234	8567, 6764, 81846, 10260, 57706	277	16	10057	11.3459	0.171076	0.0895476	1.00052
SMART	SM00801:dDENN	5	0.994036	0.000778234	8567, 6764, 81846, 10260, 57706	277	16	10057	11.3459	0.171076	0.0895476	1.00052
GOTERM_BP_DIRECT	GO:0006886~intracellular protein transport	17	3.37972	0.000779754	27352, 146691, 9392, 9276, 1315, 23163, 79711, 146923, 8615, 11196, 9874, 29916, 10483, 79971, 4943, 26985, 23102	459	236	16792	2.63528	0.817413	0.246798	1.34553
GOTERM_CC_DIRECT	GO:0005737~cytoplasm	171	33.996	0.000820677	7494, 54808, 84930, 96459, 200424, 10342, 8533, 23513, 399979, 1315, 2288, 9451, 51174, 80184, 11321, 130507, 11325, 9043, 5747, 55854, 53944, 55857, 23, 25974, 57215, 4193, 80232, 54899, 140461, 3297, 79711, 23318, 4836, 8312, 6777, 219899, 10725, 4221, 23126, 6606, 23534, 9908, 9807, 92344, 2317, 8761, 9887, 16, 7328, 9221, 9903, 23293, 6945, 10084, 5563, 23093, 58517, 103, 4234, 84320, 5829, 1…	483	5222	18224	1.23554	0.295137	0.0487369	1.14899
GOTERM_BP_DIRECT	GO:0045931~positive regulation of mitotic cell cycle	6	1.19284	0.000863828	6198, 6461, 5781, 6777, 4193, 9099	459	28	16792	7.8394	0.848013	0.235962	1.48958
UP_KEYWORDS	Hydrolase	62	12.326	0.000993377	842, 10208, 5781, 2581, 1106, 9695, 1663, 152926, 79885, 1665, 3632, 538, 11321, 249, 201626, 11325, 11057, 81889, 8876, 5792, 8732, 9400, 1660, 56954, 836, 1514, 63929, 57062, 84954, 9789, 55512, 9159, 6650, 1659, 9785, 83752, 51496, 58489, 80821, 9099, 5045, 23576, 23293, 9718, 283871, 3988, 5209, 7920, 390637, 1540, 103, 85441, 5152, 493911, 54707, 953, 6996, 790, 221294, 5337, 131870, 57109	503	1671	20581	1.51815	0.279621	0.0171138	1.33836
UP_KEYWORDS	Guanine-nucleotide releasing factor	12	2.38569	0.00109443	55785, 8729, 8567, 6764, 89781, 390637, 25791, 81846, 51735, 10260, 57706, 7204	503	149	20581	3.29529	0.303271	0.0179057	1.47357
GOTERM_BP_DIRECT	GO:0006397~mRNA processing	14	2.7833	0.00128454	6432, 55119, 22827, 22794, 51755, 23450, 1665, 57661, 6429, 58517, 103, 11319, 6606, 201626	459	179	16792	2.86131	0.939318	0.295497	2.20747
KEGG_PATHWAY	hsa03015:mRNA surveillance pathway	10	1.98807	0.00146985	5525, 23293, 1479, 1478, 22794, 8732, 8761, 9887, 23381, 29894	206	91	6879	3.66958	0.265742	0.0978414	1.84122
GOTERM_BP_DIRECT	GO:0036500~ATF6-mediated unfolded protein response	4	0.795229	0.00149785	811, 7494, 1388, 3309	459	9	16792	16.2595	0.961908	0.304472	2.56955
UP_KEYWORDS	Disease mutation	86	17.0974	0.00162758	1352, 54808, 84930, 4040, 5781, 5917, 10342, 7498, 23513, 2581, 1106, 55275, 9451, 4247, 8260, 1663, 124997, 10483, 2673, 7390, 80184, 538, 5885, 4038, 249, 6925, 1756, 79753, 2120, 440138, 6092, 8029, 25974, 85365, 2671, 123263, 63929, 116150, 8312, 6777, 4221, 285203, 3643, 6606, 23126, 5873, 23534, 84295, 10049, 9570, 2317, 2626, 16, 1950, 3988, 6908, 54832, 1540, 23093, 103, 4882, 7046, 55624…	503	2550	20581	1.37993	0.415816	0.0252723	2.18412
GOTERM_BP_DIRECT	GO:0006406~mRNA export from nucleus	10	1.98807	0.00163855	23293, 6432, 22794, 6429, 9887, 9785, 9877, 8480, 23381, 29894	459	100	16792	3.65839	0.971983	0.300575	2.8077
GOTERM_BP_DIRECT	GO:0006369~termination of RNA polymerase II transcription	8	1.59046	0.00174265	6432, 1479, 1478, 22794, 6429, 9785, 9877, 29894	459	64	16792	4.57298	0.977681	0.292249	2.98355
GOTERM_CC_DIRECT	GO:0030176~integral component of endoplasmic reticulum membrane	10	1.98807	0.00175176	9695, 6238, 7494, 57142, 1388, 51283, 23770, 8879, 3309, 9451	483	104	18224	3.62797	0.52617	0.0891374	2.43771
UP_SEQ_FEATURE	compositionally biased region:Poly-Glu	26	5.16899	0.00188266	57461, 10525, 9625, 10322, 23199, 80067, 6046, 25791, 23093, 4943, 29994, 10260, 11325, 79753, 57142, 55871, 55852, 9733, 146923, 54943, 23360, 57661, 84954, 57062, 57169, 23381	501	531	20063	1.96082	0.954433	0.537979	3.11506
INTERPRO	IPR011990:Tetratricopeptide-like helical	15	2.98211	0.00188912	23293, 90203, 29899, 8473, 1479, 7265, 51112, 9733, 6400, 65260, 23770, 9887, 2288, 23381, 11316	488	218	18559	2.61679	0.849066	0.611497	2.9434
UP_KEYWORDS	Chromatin regulator	17	3.37972	0.00194804	57492, 200424, 23512, 1106, 8110, 84193, 6996, 9874, 54934, 8473, 79885, 6046, 5563, 4221, 6602, 54799, 9682	503	287	20581	2.42363	0.474539	0.0288255	2.60892
INTERPRO	IPR018834:DNA/RNA-binding domain, Est1-type	3	0.596421	0.00202566	23293, 9887, 23381	488	3	18559	38.0307	0.868364	0.491304	3.15296
INTERPRO	IPR019458:Telomerase activating protein Est1	3	0.596421	0.00202566	23293, 9887, 23381	488	3	18559	38.0307	0.868364	0.491304	3.15296
GOTERM_BP_DIRECT	GO:0048280~vesicle fusion with Golgi apparatus	4	0.795229	0.00209664	9570, 10282, 9554, 8615	459	10	16792	14.6336	0.989699	0.31702	3.57927
GOTERM_BP_DIRECT	GO:0035303~regulation of dephosphorylation	3	0.596421	0.0021867	23293, 9887, 23381	459	3	16792	36.5839	0.991538	0.307255	3.73026
GOTERM_MF_DIRECT	GO:0035091~phosphatidylinositol binding	9	1.78926	0.00222934	90203, 29916, 129531, 399979, 5337, 26751, 81846, 54899, 5286	462	85	16881	3.86883	0.793131	0.270309	3.31344
INTERPRO	IPR002464:DNA/RNA helicase, ATP-dependent, DEAH-box type, conserved site	5	0.994036	0.00235288	1665, 9400, 1659, 1660, 9785	488	22	18559	8.64335	0.905168	0.445069	3.65345
GOTERM_MF_DIRECT	GO:0031625~ubiquitin protein ligase binding	18	3.57853	0.00238151	811, 7494, 5905, 22794, 7327, 9099, 4193, 7328, 3309, 22888, 55294, 8453, 8312, 55666, 11124, 9682, 55643, 23381	462	287	16881	2.29164	0.814249	0.244638	3.53582
GOTERM_CC_DIRECT	GO:0005783~endoplasmic reticulum	37	7.35586	0.00245876	10525, 7494, 4040, 7327, 6400, 5045, 9451, 8615, 11196, 9695, 6238, 10483, 538, 55666, 8879, 201595, 6746, 23037, 7873, 6730, 811, 5152, 57142, 813, 6782, 10981, 55697, 2907, 55852, 8029, 51726, 3309, 1739, 51283, 91445, 10598, 114112	483	828	18224	1.68604	0.649614	0.109992	3.40582
UP_KEYWORDS	Isopeptide bond	44	8.74751	0.00275851	84295, 4040, 200424, 3607, 9908, 1478, 23512, 2317, 23770, 11100, 2288, 9221, 55646, 6238, 6239, 54832, 58517, 4783, 29994, 103, 7046, 55624, 5905, 79753, 5747, 9937, 22827, 2120, 23, 3309, 9877, 6996, 3297, 9667, 55388, 23360, 8453, 8312, 10725, 79776, 9785, 10598, 84232, 83932	503	1132	20581	1.59039	0.598106	0.0388582	3.67566
UP_SEQ_FEATURE	metal ion-binding site:Magnesium	10	1.98807	0.00280191	221294, 152926, 60496, 5471, 493911, 5236, 538, 55512, 5238, 249	501	118	20063	3.39372	0.989936	0.601383	4.60268
UP_KEYWORDS	Biological rhythms	10	1.98807	0.00358136	4862, 8473, 23373, 5563, 2673, 4783, 9099, 1660, 5468, 9975	503	125	20581	3.27332	0.693938	0.048135	4.7476
UP_KEYWORDS	RNA-binding	29	5.76541	0.0038187	9908, 1478, 22794, 51106, 8761, 16, 11100, 1663, 58517, 103, 4234, 11325, 6730, 29894, 23524, 6432, 6434, 22827, 79171, 7011, 9733, 1965, 1660, 84060, 9667, 57062, 6429, 6606, 131870	503	665	20581	1.78433	0.717078	0.0492492	5.05473
INTERPRO	IPR012340:Nucleic acid-binding, OB-fold	8	1.59046	0.00405617	79731, 8732, 4677, 1965, 1659, 85441, 3980, 3981	488	77	18559	3.95125	0.982827	0.556423	6.21982
GOTERM_BP_DIRECT	GO:0043487~regulation of RNA stability	3	0.596421	0.00429439	23293, 9887, 23381	459	4	16792	27.4379	0.999916	0.488362	7.20132
GOTERM_BP_DIRECT	GO:0032483~regulation of Rab protein signal transduction	3	0.596421	0.00429439	27352, 8567, 57706	459	4	16792	27.4379	0.999916	0.488362	7.20132
UP_KEYWORDS	Kinase	31	6.16302	0.00436287	84930, 1147, 9625, 9807, 51755, 10201, 9451, 8569, 1841, 5209, 5563, 6787, 7083, 7046, 5286, 123688, 5747, 817, 53944, 5609, 5607, 64768, 54899, 9874, 6198, 91461, 54869, 3643, 57498, 7204, 10783	503	735	20581	1.72573	0.763758	0.0539843	5.75546
GOTERM_MF_DIRECT	GO:0000979~RNA polymerase II core promoter sequence-specific DNA binding	7	1.39165	0.00448929	6239, 23512, 4520, 6908, 6777, 4783, 3297	462	57	16881	4.48724	0.958272	0.364788	6.56753
GOTERM_CC_DIRECT	GO:0005790~smooth endoplasmic reticulum	5	0.994036	0.00455198	811, 10525, 7871, 3781, 3309	483	26	18224	7.25593	0.856808	0.176636	6.22006
GOTERM_CC_DIRECT	GO:0005840~ribosome	12	2.38569	0.0047339	51187, 6238, 55052, 8562, 116540, 10884, 23, 51649, 1965, 6207, 79590, 6730	483	166	18224	2.72753	0.867534	0.16787	6.46101
GOTERM_MF_DIRECT	GO:0019899~enzyme binding	19	3.77734	0.00474699	3725, 83752, 84295, 54808, 7011, 22794, 5609, 4193, 3309, 5468, 11100, 9451, 6522, 790, 55388, 8312, 6908, 7204, 29894	462	333	16881	2.08481	0.965242	0.3429	6.93202
UP_KEYWORDS	Ligase	18	3.57853	0.00536634	5917, 26145, 79731, 79654, 4193, 16, 22888, 80221, 3980, 3981, 790, 152006, 4677, 23093, 91445, 5859, 130507, 23321	503	347	20581	2.12247	0.830629	0.0636494	7.03508
GOTERM_BP_DIRECT	GO:0030433~ER-associated ubiquitin-dependent protein catabolic process	7	1.39165	0.0057499	9695, 7327, 6400, 91445, 55666, 3309, 201595	459	60	16792	4.26812	0.999997	0.567453	9.52911
GOTERM_CC_DIRECT	GO:0005634~nucleus	170	33.7972	0.00583997	3725, 7494, 84276, 84930, 200424, 1479, 8533, 23512, 1478, 4520, 1106, 26263, 6207, 22877, 154, 55646, 7358, 79885, 1388, 80184, 4211, 2959, 29994, 7542, 11325, 5747, 3096, 53944, 8732, 4193, 23450, 22888, 54899, 3297, 9874, 1514, 23318, 219541, 84897, 7343, 8312, 6777, 10725, 57169, 4221, 54799, 84547, 115677, 23126, 6606, 83752, 84295, 10174, 56980, 9807, 92344, 8761, 2626, 9887, 23293, 6945, 1…	483	5415	18224	1.18453	0.917514	0.187734	7.91365
GOTERM_BP_DIRECT	GO:0071425~hematopoietic stem cell proliferation	4	0.795229	0.00586392	6461, 2120, 9733, 7482	459	14	16792	10.4525	0.999997	0.55126	9.70913
GOTERM_BP_DIRECT	GO:0048208~COPII vesicle coating	7	1.39165	0.00623399	23243, 9570, 10342, 10282, 9554, 8615, 11196	459	61	16792	4.19815	0.999999	0.551533	10.291
UP_SEQ_FEATURE	domain:PDZ 3	5	0.994036	0.00624872	23513, 222484, 7082, 23037, 1739	501	30	20063	6.67432	0.999965	0.819549	9.99155
GOTERM_MF_DIRECT	GO:0051087~chaperone binding	8	1.59046	0.00662134	811, 10525, 10049, 96459, 3309, 10598, 26519, 728489	462	81	16881	3.60879	0.990815	0.406153	9.54343
UP_SEQ_FEATURE	domain:PX	6	1.19284	0.00668031	90203, 29916, 399979, 5337, 54899, 5286	501	48	20063	5.00574	0.999983	0.791829	10.6458
GOTERM_BP_DIRECT	GO:0006890~retrograde vesicle-mediated transport, Golgi to ER	8	1.59046	0.00702694	11070, 8729, 54943, 84364, 9276, 1315, 9554, 11316	459	82	16792	3.56916	1	0.57431	11.526
INTERPRO	IPR011009:Protein kinase-like domain	25	4.97018	0.00717891	84930, 1147, 9625, 51755, 9451, 8569, 124997, 5563, 6787, 7046, 4882, 5286, 123688, 5747, 817, 53944, 5609, 5607, 54899, 9874, 6198, 91461, 3643, 7204, 10783	488	531	18559	1.79052	0.999257	0.699047	10.7594
GOTERM_MF_DIRECT	GO:0003729~mRNA binding	10	1.98807	0.00733559	811, 79753, 6434, 9908, 1479, 1478, 8562, 58517, 6207, 131870	462	125	16881	2.92312	0.994472	0.405362	10.5204
GOTERM_BP_DIRECT	GO:0030968~endoplasmic reticulum unfolded protein response	6	1.19284	0.00735337	9695, 7494, 1388, 16, 3309, 9451	459	45	16792	4.87785	1	0.571224	12.0298
GOTERM_BP_DIRECT	GO:0071363~cellular response to growth factor stimulus	6	1.19284	0.00735337	1841, 6198, 6777, 4193, 3643, 5607	459	45	16792	4.87785	1	0.571224	12.0298
SMART	SM00312:PX	6	1.19284	0.00747914	90203, 29916, 399979, 5337, 54899, 5286	277	45	10057	4.84091	0.836223	0.452877	9.2411
GOTERM_CC_DIRECT	GO:0005739~mitochondrion	51	10.1392	0.00752059	1352, 221120, 842, 5917, 5781, 2581, 2288, 26519, 10201, 728489, 339229, 152926, 124997, 23446, 7390, 7019, 11321, 131076, 81889, 55052, 3096, 25974, 2671, 3309, 56954, 23368, 2805, 123263, 8729, 6198, 4836, 63929, 80219, 79590, 114112, 84233, 51106, 16, 23576, 1841, 4677, 79675, 10981, 79731, 10884, 51649, 3980, 8473, 5859, 26024, 29925	483	1331	18224	1.44574	0.95988	0.219152	10.0808
GOTERM_MF_DIRECT	GO:0008026~ATP-dependent helicase activity	5	0.994036	0.0075896	1663, 9400, 1659, 1660, 9785	462	29	16881	6.29982	0.995386	0.386744	10.8655
UP_SEQ_FEATURE	domain:Helicase ATP-binding	9	1.78926	0.00774794	1663, 1665, 57062, 1106, 9400, 1659, 1660, 9785, 11325	501	114	20063	3.16152	0.999997	0.796795	12.245
BIOCARTA	h_chemicalPathway:Apoptotic Signaling in Response to DNA Damage	5	0.994036	0.00791682	842, 5747, 1965, 5829, 836	62	22	1625	5.95674	0.710598	0.710598	9.11361
GOTERM_BP_DIRECT	GO:0016032~viral process	17	3.37972	0.00810234	55697, 23513, 8732, 1315, 4193, 23770, 1739, 8729, 1663, 55294, 23373, 8453, 6908, 8777, 2959, 9682, 8480	459	299	16792	2.08002	1	0.588008	13.1754
GOTERM_CC_DIRECT	GO:0000139~Golgi membrane	27	5.36779	0.00828477	11070, 10423, 9570, 10342, 1315, 5045, 4247, 9554, 11196, 8615, 9718, 10483, 84364, 51272, 79971, 55624, 23243, 55697, 9276, 10282, 2803, 8729, 5337, 55512, 11046, 8708, 11316	483	591	18224	1.72374	0.971103	0.223644	11.0505
UP_KEYWORDS	Helicase	10	1.98807	0.0085295	1663, 1665, 57062, 1106, 9400, 1659, 1660, 9785, 85441, 11325	503	143	20581	2.86129	0.940799	0.0960285	10.9642
GOTERM_MF_DIRECT	GO:0043021~ribonucleoprotein complex binding	5	0.994036	0.00857194	10084, 23293, 84295, 9887, 23381	462	30	16881	6.08983	0.997707	0.397393	12.1883
GOTERM_MF_DIRECT	GO:0017112~Rab guanyl-nucleotide exchange factor activity	5	0.994036	0.00857194	8567, 6764, 81846, 10260, 57706	462	30	16881	6.08983	0.997707	0.397393	12.1883
GOTERM_MF_DIRECT	GO:0070034~telomerase RNA binding	4	0.795229	0.00869384	23293, 7011, 9887, 23381	462	16	16881	9.13474	0.997898	0.377622	12.3512
GOTERM_BP_DIRECT	GO:0016192~vesicle-mediated transport	11	2.18688	0.0088946	10483, 9570, 9276, 51112, 1315, 23163, 7542, 2803, 11094, 9554, 26985	459	152	16792	2.64752	1	0.604449	14.3719
UP_SEQ_FEATURE	domain:Protein kinase	22	4.37376	0.00913509	5747, 84930, 1147, 9625, 817, 53944, 5609, 51755, 5607, 54899, 9451, 9874, 8569, 6198, 91461, 6787, 5563, 3643, 4882, 7046, 7204, 10783	501	478	20063	1.84312	1	0.811987	14.2826
INTERPRO	IPR011709:Domain of unknown function DUF1605	4	0.795229	0.00928402	1665, 1659, 1660, 9785	488	17	18559	8.94841	0.999911	0.736179	13.7025
UP_SEQ_FEATURE	nucleotide phosphate-binding region:ATP	38	7.55467	0.00983909	83752, 84930, 1147, 9625, 51755, 1106, 9451, 8569, 1841, 1663, 1665, 5209, 5563, 6787, 7083, 85441, 7046, 11325, 5747, 1185, 55871, 817, 53944, 7011, 5609, 9400, 112970, 5607, 1660, 80221, 9874, 6198, 57062, 3643, 1659, 9785, 10783, 7204	501	994	20063	1.53093	1	0.802223	15.2996
GOTERM_MF_DIRECT	GO:0004672~protein kinase activity	19	3.77734	0.0100413	5747, 79675, 1147, 9625, 53944, 5609, 51755, 5607, 54899, 9451, 790, 8569, 6198, 91461, 6787, 5563, 4882, 7046, 10783	462	359	16881	1.93382	0.999195	0.398859	14.1328
UP_KEYWORDS	Unfolded protein response	5	0.994036	0.0100673	9695, 7494, 1388, 9451, 7873	503	35	20581	5.84521	0.964529	0.108758	12.8182
GOTERM_BP_DIRECT	GO:0006273~lagging strand elongation	3	0.596421	0.0103529	10038, 3980, 3981	459	6	16792	18.2919	1	0.64343	16.5337
GOTERM_MF_DIRECT	GO:0003910~DNA ligase (ATP) activity	3	0.596421	0.0103778	10038, 3980, 3981	462	6	16881	18.2695	0.999367	0.387987	14.5724
GOTERM_BP_DIRECT	GO:0006493~protein O-linked glycosylation	5	0.994036	0.0107316	200424, 8473, 5238, 285203, 55624	459	32	16792	5.71623	1	0.640366	17.0867
GOTERM_BP_DIRECT	GO:0046677~response to antibiotic	5	0.994036	0.0107316	842, 7390, 4193, 249, 836	459	32	16792	5.71623	1	0.640366	17.0867
INTERPRO	IPR007502:Helicase-associated domain	4	0.795229	0.0109269	1665, 1659, 1660, 9785	488	18	18559	8.45128	0.999983	0.746751	15.9361
GOTERM_CC_DIRECT	GO:0015030~Cajal body	6	1.19284	0.0109595	23524, 10208, 9733, 9221, 6606, 11325	483	51	18224	4.43892	0.990855	0.268727	14.3684
GOTERM_MF_DIRECT	GO:0008233~peptidase activity	8	1.59046	0.0115599	842, 83752, 84954, 9789, 9159, 5045, 6650, 836	462	90	16881	3.24791	0.999728	0.401335	16.1002
UP_SEQ_FEATURE	repeat:LDL-receptor class B 8	3	0.596421	0.0119794	4040, 4038, 1950	501	7	20063	17.1625	1	0.833989	18.3223
UP_SEQ_FEATURE	repeat:LDL-receptor class B 7	3	0.596421	0.0119794	4040, 4038, 1950	501	7	20063	17.1625	1	0.833989	18.3223
UP_SEQ_FEATURE	repeat:LDL-receptor class B 9	3	0.596421	0.0119794	4040, 4038, 1950	501	7	20063	17.1625	1	0.833989	18.3223
SMART	SM00847:SM00847	4	0.795229	0.0122924	1665, 1659, 1660, 9785	277	18	10057	8.06819	0.94925	0.525365	14.7646
UP_KEYWORDS	Protein biosynthesis	10	1.98807	0.0124132	123263, 54700, 5917, 79731, 8562, 4677, 1965, 16, 5859, 9451	503	152	20581	2.69188	0.983788	0.128378	15.5778
GOTERM_MF_DIRECT	GO:0043022~ribosome binding	6	1.19284	0.012446	8260, 25875, 8562, 23, 1965, 3309	462	51	16881	4.2987	0.999855	0.405549	17.2285
GOTERM_MF_DIRECT	GO:0008270~zinc ion binding	46	9.14513	0.0124628	84108, 84295, 200424, 2626, 16, 26519, 728489, 93624, 10483, 1540, 9970, 7083, 2959, 55666, 29994, 222484, 130507, 5829, 7542, 9975, 23321, 1756, 811, 6432, 84287, 635, 5193, 57215, 4193, 8110, 5468, 22888, 3980, 790, 23318, 152006, 57661, 57169, 79776, 54799, 51283, 91445, 6650, 9682, 51474, 30834	462	1169	16881	1.4378	0.999857	0.388531	17.2498
UP_KEYWORDS	Apoptosis	23	4.57256	0.0127114	842, 8567, 7494, 6461, 84287, 22827, 5609, 23770, 23368, 836, 10201, 6198, 8473, 79886, 8312, 51283, 5885, 9516, 8879, 11124, 7046, 10783, 10116	503	536	20581	1.75575	0.985325	0.127316	15.9227
UP_KEYWORDS	Epilepsy	9	1.78926	0.0127202	79753, 84295, 9570, 1106, 55275, 16, 5859, 6925, 23334	503	127	20581	2.89959	0.985369	0.123675	15.9329
INTERPRO	IPR021133:HEAT, type 2	4	0.795229	0.012727	83475, 9989, 57718, 79711	488	19	18559	8.00647	0.999997	0.759054	18.321
GOTERM_CC_DIRECT	GO:0030133~transport vesicle	8	1.59046	0.013003	10244, 9276, 10282, 1315, 53834, 9554, 11316, 8615	483	95	18224	3.17733	0.996211	0.294237	16.8254
UP_SEQ_FEATURE	binding site:ATP	24	4.77137	0.013181	5747, 84930, 1147, 9625, 817, 53944, 5609, 51755, 5607, 80221, 9451, 10201, 3980, 9874, 3981, 8569, 6198, 6787, 5563, 3643, 5859, 7046, 7204, 10783	501	558	20063	1.7224	1	0.836717	19.9745
UP_KEYWORDS	Aminoacyl-tRNA synthetase	5	0.994036	0.0134052	5917, 79731, 4677, 16, 5859	503	38	20581	5.38375	0.988364	0.126248	16.7203
UP_KEYWORDS	Ubl conjugation	57	11.332	0.0136209	3725, 7494, 4040, 200424, 1478, 23512, 23513, 2288, 154, 55646, 80184, 79753, 5747, 2120, 4193, 23163, 9877, 3309, 3297, 55294, 23360, 84897, 8453, 8312, 10725, 9785, 9682, 84232, 84295, 3607, 9908, 22794, 2317, 23770, 16, 9221, 11100, 6238, 6239, 5563, 4783, 58517, 103, 7046, 23321, 5905, 9937, 22827, 6996, 84876, 9667, 55388, 8473, 79776, 10598, 11316, 83932	503	1705	20581	1.36788	0.989174	0.124633	16.9668
UP_SEQ_FEATURE	compositionally biased region:Gln-rich	10	1.98807	0.0140991	57492, 23318, 2800, 56980, 85302, 6760, 79776, 57215, 23368, 11100	501	152	20063	2.6346	1	0.833076	21.2157
GOTERM_BP_DIRECT	GO:0030220~platelet formation	4	0.795229	0.0141132	842, 6722, 5781, 836	459	19	16792	7.70187	1	0.725026	21.8733
INTERPRO	IPR001683:Phox homologous domain	6	1.19284	0.014448	90203, 29916, 399979, 5337, 54899, 5286	488	55	18559	4.14881	1	0.766678	20.5418
KEGG_PATHWAY	hsa04931:Insulin resistance	9	1.78926	0.0149704	6945, 6198, 8473, 5781, 5563, 5792, 2673, 3643, 22877	206	108	6879	2.78277	0.957894	0.547012	17.351
UP_SEQ_FEATURE	active site:For GATase activity	3	0.596421	0.0157109	790, 5471, 2673	501	8	20063	15.0172	1	0.843375	23.3511
GOTERM_BP_DIRECT	GO:0006396~RNA processing	8	1.59046	0.0168187	1479, 8732, 9733, 8761, 103, 1659, 1660, 11100	459	97	16792	3.01723	1	0.77215	25.5142
GOTERM_CC_DIRECT	GO:0005697~telomerase holoenzyme complex	4	0.795229	0.0171607	23293, 7011, 9887, 23381	483	21	18224	7.18683	0.999373	0.351932	21.6237
UP_SEQ_FEATURE	short sequence motif:Prevents secretion from ER	6	1.19284	0.017864	811, 10525, 813, 10954, 285203, 3309	501	61	20063	3.93894	1	0.860485	26.1187
INTERPRO	IPR008271:Serine/threonine-protein kinase, active site	16	3.18091	0.0179232	84930, 1147, 817, 53944, 5609, 51755, 5607, 9451, 9874, 8569, 6198, 6787, 5563, 7046, 7204, 10783	488	312	18559	1.95029	1	0.806825	24.855
INTERPRO	IPR000719:Protein kinase, catalytic domain	22	4.37376	0.018086	5747, 84930, 1147, 9625, 817, 53944, 5609, 51755, 5607, 54899, 9451, 9874, 8569, 6198, 91461, 6787, 5563, 3643, 4882, 7046, 7204, 10783	488	487	18559	1.71802	1	0.781499	25.0516
UP_SEQ_FEATURE	domain:Helicase C-terminal	8	1.59046	0.018488	1665, 57062, 1106, 9400, 1659, 1660, 9785, 11325	501	108	20063	2.96636	1	0.852155	26.9031
UP_SEQ_FEATURE	topological domain:Lumenal	20	3.97614	0.0185387	57142, 84287, 93183, 6400, 4247, 9451, 6238, 9695, 9718, 23420, 1388, 51272, 9789, 55512, 51283, 8879, 6746, 7542, 8708, 55624	501	450	20063	1.77982	1	0.835381	26.9664
GOTERM_BP_DIRECT	GO:0000132~establishment of mitotic spindle orientation	4	0.795229	0.0186092	124997, 29899, 10253, 54820	459	21	16792	6.96836	1	0.792995	27.8351
GOTERM_BP_DIRECT	GO:0048025~negative regulation of mRNA splicing, via spliceosome	4	0.795229	0.0186092	6432, 6434, 79171, 6429	459	21	16792	6.96836	1	0.792995	27.8351
GOTERM_BP_DIRECT	GO:0015939~pantothenate metabolic process	3	0.596421	0.0186389	8884, 60496, 8876	459	8	16792	13.719	1	0.781096	27.873
GOTERM_BP_DIRECT	GO:0031017~exocrine pancreas development	3	0.596421	0.0186389	7494, 79971, 3643	459	8	16792	13.719	1	0.781096	27.873
GOTERM_BP_DIRECT	GO:2001020~regulation of response to DNA damage stimulus	3	0.596421	0.0186389	842, 4862, 6787	459	8	16792	13.719	1	0.781096	27.873
UP_SEQ_FEATURE	zinc finger region:RING-type; degenerate	4	0.795229	0.0188122	57661, 5193, 7542, 130507	501	23	20063	6.96451	1	0.822587	27.3074
KEGG_PATHWAY	hsa05203:Viral carcinogenesis	13	2.58449	0.0191434	3725, 6722, 79885, 55697, 1388, 6908, 23513, 6777, 4193, 2959, 5829, 836, 1739	206	205	6879	2.11762	0.982735	0.555951	21.6672
GOTERM_BP_DIRECT	GO:0001942~hair follicle development	5	0.994036	0.0193933	4038, 16, 9620, 8549, 3624	459	38	16792	4.81367	1	0.782322	28.8298
KEGG_PATHWAY	hsa00250:Alanine, aspartate and glutamate metabolism	5	0.994036	0.0194711	790, 5471, 2673, 56954, 2805	206	35	6879	4.77046	0.983905	0.497526	21.9972
UP_SEQ_FEATURE	repeat:LDL-receptor class B 6	3	0.596421	0.0198696	4040, 4038, 1950	501	9	20063	13.3486	1	0.822941	28.6119
UP_SEQ_FEATURE	domain:PDZ 2	5	0.994036	0.0202129	23513, 222484, 7082, 23037, 1739	501	42	20063	4.76737	1	0.812395	29.0306
UP_SEQ_FEATURE	domain:PDZ 1	5	0.994036	0.0202129	23513, 222484, 7082, 23037, 1739	501	42	20063	4.76737	1	0.812395	29.0306
UP_KEYWORDS	Methylation	36	7.15706	0.0208515	5873, 10049, 10342, 9908, 26145, 3607, 1478, 8761, 2626, 11100, 2288, 9221, 23199, 6522, 23293, 8777, 6787, 54832, 3632, 103, 11325, 57492, 23524, 9425, 6434, 79171, 9733, 3309, 22888, 1660, 23368, 23318, 9667, 5431, 6602, 114112	503	1001	20581	1.47152	0.999045	0.180186	24.8493
GOTERM_CC_DIRECT	GO:0005789~endoplasmic reticulum membrane	34	6.75944	0.0216809	7494, 10423, 9570, 93183, 10954, 1315, 6400, 23770, 2288, 9554, 9451, 10483, 94101, 10390, 1388, 79971, 8879, 6746, 57142, 813, 84287, 440138, 9276, 58477, 10282, 85365, 3309, 1739, 5337, 116150, 9789, 91445, 23023, 11316	483	862	18224	1.48822	0.999912	0.404741	26.5477
UP_SEQ_FEATURE	short sequence motif:DEAH box	5	0.994036	0.0218597	1665, 1106, 9400, 1659, 9785	501	43	20063	4.6565	1	0.821831	31.0075
INTERPRO	IPR004853:Domain of unknown function DUF250	3	0.596421	0.0218927	79939, 9906, 11046	488	9	18559	12.6769	1	0.817821	29.513
GOTERM_BP_DIRECT	GO:0006418~tRNA aminoacylation for protein translation	5	0.994036	0.0230164	5917, 79731, 4677, 16, 5859	459	40	16792	4.57298	1	0.826299	33.2609
UP_SEQ_FEATURE	domain:Leucine-zipper	8	1.59046	0.0230699	3725, 6945, 7494, 1147, 1388, 4783, 22877, 6925	501	113	20063	2.83511	1	0.824277	32.427
INTERPRO	IPR001650:Helicase, C-terminal	8	1.59046	0.0236878	1665, 57062, 1106, 9400, 1659, 1660, 9785, 11325	488	108	18559	2.81709	1	0.819559	31.5293
SMART	SM00668:CTLH	3	0.596421	0.0237846	80232, 57610, 54994	277	9	10057	12.1023	0.996977	0.686598	26.7223
UP_SEQ_FEATURE	domain:CTLH	3	0.596421	0.024432	80232, 57610, 54994	501	10	20063	12.0138	1	0.828413	33.9919
UP_SEQ_FEATURE	active site:Phosphoserine intermediate	3	0.596421	0.024432	5236, 5238, 249	501	10	20063	12.0138	1	0.828413	33.9919
UP_KEYWORDS	Mitochondrion	39	7.75348	0.0251929	1352, 51106, 23770, 2288, 22877, 26519, 728489, 124997, 152926, 23446, 54832, 94097, 7019, 285521, 201626, 81889, 79675, 10981, 55052, 79731, 10884, 51649, 2671, 80221, 3980, 123263, 57107, 6198, 8473, 63929, 25875, 80219, 116540, 91445, 65260, 79590, 51287, 84233, 26024	503	1119	20581	1.42604	0.99978	0.208554	29.243
INTERPRO	IPR014001:Helicase, superfamily 1/2, ATP-binding domain	8	1.59046	0.0258733	1665, 57062, 1106, 9400, 1659, 1660, 9785, 11325	488	110	18559	2.76587	1	0.825808	33.9113
GOTERM_BP_DIRECT	GO:0071353~cellular response to interleukin-4	4	0.795229	0.0266716	4360, 7494, 4783, 3309	459	24	16792	6.09731	1	0.859767	37.4668
INTERPRO	IPR006595:CTLH, C-terminal LisH motif	3	0.596421	0.0268964	80232, 57610, 54994	488	10	18559	11.4092	1	0.818054	34.9995
GOTERM_BP_DIRECT	GO:0007595~lactation	5	0.994036	0.0270245	790, 7498, 5471, 6777, 538	459	42	16792	4.35522	1	0.854355	37.8594
GOTERM_MF_DIRECT	GO:0031072~heat shock protein binding	5	0.994036	0.027133	10049, 7019, 11124, 2288, 3297	462	42	16881	4.34988	1	0.640174	33.9864
UP_KEYWORDS	Endosome	20	3.97614	0.0272892	4360, 5873, 10244, 90203, 1185, 9392, 55697, 399979, 8029, 55275, 23163, 154, 29916, 129531, 23307, 5337, 79971, 57561, 80772, 57498	503	481	20581	1.70131	0.999892	0.218682	31.2783
UP_KEYWORDS	Host-virus interaction	17	3.37972	0.0274187	4360, 55697, 23513, 8732, 1315, 4193, 23770, 1739, 8729, 1663, 55294, 23373, 8453, 6908, 8777, 2959, 9682	503	385	20581	1.8067	0.999896	0.2145	31.4022
GOTERM_BP_DIRECT	GO:0006974~cellular response to DNA damage stimulus	12	2.38569	0.0274432	842, 4862, 55388, 1663, 84930, 55294, 6787, 1106, 4221, 65123, 83932, 9874	459	208	16792	2.11061	1	0.849787	38.3221
SMART	SM00490:HELICc	8	1.59046	0.027671	1665, 57062, 1106, 9400, 1659, 1660, 9785, 11325	277	107	10057	2.71453	0.998844	0.676035	30.4022
GOTERM_CC_DIRECT	GO:0005802~trans-Golgi network	9	1.78926	0.0282314	8729, 2800, 10139, 10981, 79971, 538, 5045, 23163, 2803	483	136	18224	2.49689	0.999995	0.473806	33.1754
UP_KEYWORDS	Neurodegeneration	14	2.7833	0.028592	10342, 23503, 80821, 81846, 953, 16, 55275, 9895, 6908, 54832, 538, 9516, 6606, 23321	503	293	20581	1.95505	0.99993	0.217654	32.5156
GOTERM_BP_DIRECT	GO:0051103~DNA ligation involved in DNA repair	3	0.596421	0.0288963	10038, 3980, 3981	459	10	16792	10.9752	1	0.855869	39.9031
GOTERM_MF_DIRECT	GO:0017166~vinculin binding	3	0.596421	0.0289633	1756, 10174, 5829	462	10	16881	10.9617	1	0.645662	35.8369
GOTERM_BP_DIRECT	GO:0034198~cellular response to amino acid starvation	4	0.795229	0.0297107	84219, 1965, 8131, 9451	459	25	16792	5.85342	1	0.85541	40.7724
KEGG_PATHWAY	hsa03060:Protein export	4	0.795229	0.0297759	58477, 9789, 3309, 6730	206	23	6879	5.80751	0.99825	0.596204	31.744
GOTERM_MF_DIRECT	GO:0000166~nucleotide binding	17	3.37972	0.0298946	6432, 6434, 29899, 22827, 9908, 79171, 1478, 9733, 8761, 55362, 84060, 54899, 9667, 390637, 6429, 538, 58517	462	348	16881	1.78495	1	0.639534	36.7597
SMART	SM00487:DEXDc	8	1.59046	0.0302128	1665, 57062, 1106, 9400, 1659, 1660, 9785, 11325	277	109	10057	2.66472	0.999385	0.652232	32.7158
GOTERM_BP_DIRECT	GO:0031398~positive regulation of protein ubiquitination	6	1.19284	0.03023	754, 55294, 8312, 3309, 83932, 154	459	64	16792	3.42974	1	0.852207	41.3204
UP_SEQ_FEATURE	compositionally biased region:Poly-Ser	21	4.17495	0.0309521	57492, 55785, 96459, 10253, 23512, 9625, 55852, 3096, 4193, 23163, 5525, 6046, 1388, 538, 79776, 4943, 7204, 9975, 11325, 83932, 6925	501	509	20063	1.65219	1	0.883186	41.022
UP_SEQ_FEATURE	compositionally biased region:Glu-rich	14	2.7833	0.0316694	84108, 9908, 10322, 23513, 1106, 23, 23770, 2803, 9667, 1663, 124997, 58517, 729830, 6650	501	292	20063	1.92001	1	0.878742	41.7509
UP_SEQ_FEATURE	domain:LisH	4	0.795229	0.0317683	80232, 57610, 9221, 54994	501	28	20063	5.72084	1	0.869336	41.8507
UP_KEYWORDS	Cytoplasmic vesicle	20	3.97614	0.0318219	121227, 90203, 10981, 26503, 399979, 9276, 1315, 57706, 6857, 11196, 84876, 79971, 80184, 4943, 115677, 7097, 5286, 9043, 26985, 11316	503	490	20581	1.67006	0.999977	0.234173	35.4949
UP_KEYWORDS	Serine/threonine-protein kinase	17	3.37972	0.0320934	84930, 1147, 9625, 817, 53944, 5609, 51755, 5607, 9451, 9874, 8569, 6198, 6787, 5563, 7046, 7204, 10783	503	393	20581	1.76992	0.999979	0.230911	35.7398
GOTERM_MF_DIRECT	GO:0004004~ATP-dependent RNA helicase activity	6	1.19284	0.0321921	1665, 57062, 1659, 1660, 9785, 11325	462	65	16881	3.37283	1	0.650086	38.9835
GOTERM_CC_DIRECT	GO:0034663~endoplasmic reticulum chaperone complex	3	0.596421	0.0327838	10525, 51726, 3309	483	11	18224	10.2902	0.999999	0.508355	37.4493
GOTERM_BP_DIRECT	GO:0071897~DNA biosynthetic process	4	0.795229	0.0329245	286826, 7083, 3980, 3981	459	26	16792	5.62829	1	0.868312	44.0884
UP_KEYWORDS	Nonsense-mediated mRNA decay	4	0.795229	0.0329557	23293, 22794, 9887, 23381	503	29	20581	5.64366	0.999984	0.231489	36.5115
UP_KEYWORDS	Hereditary spastic paraplegia	5	0.994036	0.033343	10342, 23503, 80821, 953, 9895	503	50	20581	4.09165	0.999986	0.229142	36.8554
GOTERM_BP_DIRECT	GO:0032870~cellular response to hormone stimulus	5	0.994036	0.0337727	3725, 6198, 6092, 6777, 3062	459	45	16792	4.06488	1	0.867904	44.9339
GOTERM_CC_DIRECT	GO:0005793~endoplasmic reticulum-Golgi intermediate compartment	6	1.19284	0.0338904	8729, 51112, 1315, 3309, 9554, 11196	483	68	18224	3.32919	1	0.503122	38.4491
GOTERM_MF_DIRECT	GO:0004721~phosphoprotein phosphatase activity	5	0.994036	0.0339056	283871, 5781, 51496, 9989, 1739	462	45	16881	4.05988	1	0.653131	40.5944
INTERPRO	IPR011545:DNA/RNA helicase, DEAD/DEAH box type, N-terminal	6	1.19284	0.0347647	1665, 57062, 9400, 1660, 9785, 11325	488	69	18559	3.30702	1	0.875241	42.8246
GOTERM_MF_DIRECT	GO:0042562~hormone binding	3	0.596421	0.0347696	811, 4882, 11057	462	11	16881	9.96517	1	0.646902	41.3915
GOTERM_MF_DIRECT	GO:0070182~DNA polymerase binding	3	0.596421	0.0347696	23293, 8099, 23381	462	11	16881	9.96517	1	0.646902	41.3915
GOTERM_BP_DIRECT	GO:0016569~covalent chromatin modification	8	1.59046	0.0351082	57492, 6046, 1106, 54799, 6602, 8110, 6996, 9874	459	113	16792	2.59001	1	0.871304	46.2408
UP_SEQ_FEATURE	domain:F-box	6	1.19284	0.0355006	84961, 26231, 144699, 55294, 54455, 26263	501	73	20063	3.29144	1	0.888552	45.5025
UP_KEYWORDS	Stress response	7	1.39165	0.0357235	10525, 7494, 22794, 5609, 10598, 9451, 3297	503	100	20581	2.86416	0.999994	0.238777	38.9313
UP_KEYWORDS	Limb-girdle muscular dystrophy	4	0.795229	0.0359734	23534, 10049, 55624, 29925	503	30	20581	5.45553	0.999994	0.235602	39.1454
INTERPRO	IPR006594:LisH dimerisation motif	4	0.795229	0.036193	80232, 57610, 9221, 54994	488	28	18559	5.43296	1	0.871009	44.1468
INTERPRO	IPR001440:Tetratricopeptide TPR-1	4	0.795229	0.036193	8473, 7265, 23770, 2288	488	28	18559	5.43296	1	0.871009	44.1468
GOTERM_BP_DIRECT	GO:0006891~intra-Golgi vesicle-mediated transport	4	0.795229	0.0363116	9570, 9276, 1315, 11316	459	27	16792	5.41983	1	0.873497	47.3934
GOTERM_MF_DIRECT	GO:0017046~peptide hormone binding	4	0.795229	0.0364262	30061, 4882, 3062, 3624	462	27	16881	5.41318	1	0.64932	42.8919
GOTERM_MF_DIRECT	GO:0051721~protein phosphatase 2A binding	4	0.795229	0.0364262	6198, 84930, 9887, 23381	462	27	16881	5.41318	1	0.64932	42.8919
GOTERM_BP_DIRECT	GO:0043547~positive regulation of GTPase activity	24	4.77137	0.0372445	3725, 55785, 8567, 5905, 5747, 6764, 89781, 96459, 817, 81846, 51735, 57706, 1950, 8729, 255520, 84364, 54869, 390637, 8312, 25791, 8131, 10260, 10144, 7204	459	565	16792	1.55401	1	0.873637	48.2708
GOTERM_BP_DIRECT	GO:0008380~RNA splicing	10	1.98807	0.0385039	6432, 55119, 22827, 1665, 6429, 51755, 58517, 23450, 1659, 11319	459	166	16792	2.20385	1	0.876033	49.4334
UP_KEYWORDS	SH3 domain	11	2.18688	0.0390393	27352, 10174, 54869, 25791, 26751, 10580, 115677, 7204, 23368, 7082, 1739	503	215	20581	2.0934	0.999998	0.248495	41.7175
GOTERM_BP_DIRECT	GO:0042147~retrograde transport, endosome to Golgi	6	1.19284	0.0399674	8729, 10139, 9570, 51272, 55275, 9043	459	69	16792	3.18121	1	0.879619	50.7536
UP_SEQ_FEATURE	repeat:LDL-receptor class B 5	3	0.596421	0.0403192	4040, 4038, 1950	501	13	20063	9.24136	1	0.910096	49.8988
GOTERM_BP_DIRECT	GO:0006107~oxaloacetate metabolic process	3	0.596421	0.0408899	6777, 56954, 2805	459	12	16792	9.14597	1	0.879559	51.5689
GOTERM_BP_DIRECT	GO:0036499~PERK-mediated unfolded protein response	3	0.596421	0.0408899	1965, 3309, 9451	459	12	16792	9.14597	1	0.879559	51.5689
GOTERM_BP_DIRECT	GO:1990440~positive regulation of transcription from RNA polymerase II promoter in response to endoplasmic reticulum stress	3	0.596421	0.0408899	7494, 1388, 3309	459	12	16792	9.14597	1	0.879559	51.5689
GOTERM_BP_DIRECT	GO:0006379~mRNA cleavage	3	0.596421	0.0408899	1479, 1478, 29894	459	12	16792	9.14597	1	0.879559	51.5689
BIOCARTA	h_insulinPathway:Insulin Signaling Pathway	4	0.795229	0.0413554	3725, 6722, 5781, 3643	62	21	1625	4.99232	0.998624	0.962907	39.8167
GOTERM_CC_DIRECT	GO:0016607~nuclear speck	11	2.18688	0.041471	10084, 23524, 6239, 22794, 6429, 51755, 9733, 58517, 10783, 11325, 83932	483	201	18224	2.06487	1	0.559637	44.9092
GOTERM_BP_DIRECT	GO:0042795~snRNA transcription from RNA polymerase II promoter	6	1.19284	0.0421182	6908, 5431, 6882, 65123, 2959, 80789	459	70	16792	3.13576	1	0.881398	52.6348
GOTERM_BP_DIRECT	GO:0006366~transcription from RNA polymerase II promoter	22	4.37376	0.0429865	3725, 6722, 7494, 2120, 3607, 4520, 3096, 8732, 6882, 2626, 6239, 57661, 6908, 5431, 10725, 7019, 6777, 4211, 4783, 5885, 2959, 11319	459	513	16792	1.5689	1	0.88099	53.375
GOTERM_BP_DIRECT	GO:0015031~protein transport	18	3.57853	0.0430086	11070, 90203, 7494, 10282, 8029, 55275, 57706, 79711, 9554, 6238, 8729, 2824, 91461, 84364, 51272, 80184, 285521, 11316	459	395	16792	1.66711	1	0.875489	53.3937
GOTERM_MF_DIRECT	GO:0005085~guanyl-nucleotide exchange factor activity	8	1.59046	0.0430349	55785, 8729, 89781, 96459, 390637, 25791, 51735, 7204	462	118	16881	2.47722	1	0.69713	48.5279
UP_KEYWORDS	Metal-binding	105	20.8748	0.0431731	200424, 4520, 7498, 23512, 10201, 728489, 55646, 152926, 538, 2959, 29994, 130507, 7542, 201626, 55854, 23503, 3096, 8029, 4193, 57215, 8110, 22888, 9877, 23318, 63929, 57661, 57169, 54799, 23126, 84295, 26145, 56980, 10322, 5045, 2626, 16, 23293, 283871, 5563, 55666, 103, 7046, 85441, 5829, 23321, 811, 5152, 813, 790, 55388, 152006, 221294, 83475, 5431, 5236, 51283, 79776, 5238, 91445, 85021, 83…	503	3640	20581	1.18028	1	0.266456	45.0261
GOTERM_BP_DIRECT	GO:0042149~cellular response to glucose starvation	4	0.795229	0.0435989	7494, 5563, 3309, 9451	459	29	16792	5.04605	1	0.873518	53.8903
UP_KEYWORDS	Neurogenesis	12	2.38569	0.04366	57492, 57142, 2824, 6092, 25791, 54820, 440026, 6602, 57498, 8110, 6606, 6925	503	250	20581	1.96399	1	0.264285	45.4042
UP_KEYWORDS	Transport	61	12.1272	0.0441451	7494, 8884, 399979, 1315, 10580, 3781, 55275, 26519, 9554, 6522, 29916, 10483, 23307, 23446, 51272, 94097, 80184, 538, 7542, 90203, 1185, 146691, 9392, 8029, 55362, 23163, 9877, 79711, 8729, 91461, 80772, 11046, 114112, 9962, 26985, 11070, 23534, 9570, 9908, 22794, 57706, 8615, 6238, 129531, 79939, 84364, 6542, 25843, 6432, 26503, 9276, 51112, 10282, 30061, 63910, 80255, 84876, 2824, 84068, 6533,…	503	1978	20581	1.26183	1	0.262188	45.7785
KEGG_PATHWAY	hsa04012:ErbB signaling pathway	7	1.39165	0.044756	3725, 5747, 6198, 817, 5609, 6777, 1950	206	87	6879	2.68681	0.999933	0.699392	43.9258
INTERPRO	IPR012677:Nucleotide-binding, alpha-beta plait	13	2.58449	0.0458849	6432, 6434, 9908, 22827, 79171, 1478, 9733, 8761, 55362, 84060, 9667, 6429, 58517	488	264	18559	1.87273	1	0.915597	52.39
UP_KEYWORDS	Ubl conjugation pathway	25	4.97018	0.0460427	26145, 7327, 54455, 26263, 9099, 7328, 9903, 84961, 80067, 1540, 55666, 130507, 23321, 10116, 26231, 144699, 79654, 10238, 4193, 22888, 140461, 152006, 55294, 8453, 91445	503	680	20581	1.50428	1	0.267359	47.2197
KEGG_PATHWAY	hsa00970:Aminoacyl-tRNA biosynthesis	6	1.19284	0.0461937	123263, 5917, 79731, 4677, 16, 5859	206	66	6879	3.03575	0.999951	0.668306	44.9827
UP_SEQ_FEATURE	repeat:LDL-receptor class B 3	3	0.596421	0.0462786	4040, 4038, 1950	501	14	20063	8.58127	1	0.931299	54.875
UP_SEQ_FEATURE	repeat:LDL-receptor class B 4	3	0.596421	0.0462786	4040, 4038, 1950	501	14	20063	8.58127	1	0.931299	54.875
UP_SEQ_FEATURE	repeat:LDL-receptor class B 1	3	0.596421	0.0462786	4040, 4038, 1950	501	14	20063	8.58127	1	0.931299	54.875
UP_SEQ_FEATURE	repeat:LDL-receptor class B 2	3	0.596421	0.0462786	4040, 4038, 1950	501	14	20063	8.58127	1	0.931299	54.875
GOTERM_BP_DIRECT	GO:0055089~fatty acid homeostasis	3	0.596421	0.0474695	7494, 5563, 2805	459	13	16792	8.44243	1	0.890163	57.0259
GOTERM_BP_DIRECT	GO:0061029~eyelid development in camera-type eye	3	0.596421	0.0474695	3725, 6722, 3624	459	13	16792	8.44243	1	0.890163	57.0259
GOTERM_BP_DIRECT	GO:0033574~response to testosterone	4	0.795229	0.0474949	811, 790, 6198, 3297	459	30	16792	4.87785	1	0.885234	57.0458
GOTERM_MF_DIRECT	GO:0003724~RNA helicase activity	3	0.596421	0.0475764	1665, 57062, 1660	462	13	16881	8.43207	1	0.720457	52.095
COG_ONTOLOGY	Coenzyme metabolism	3	0.596421	0.0488819	60496, 78991, 7390	68	11	2026	8.12567	0.684214	0.684214	32.7831
UP_KEYWORDS	Manganese	10	1.98807	0.0493446	23293, 23318, 10423, 152926, 63929, 10390, 7046, 55624, 8708, 131870	503	194	20581	2.1091	1	0.27923	49.6433
GOTERM_CC_DIRECT	GO:0005913~cell-cell adherens junction	15	2.98211	0.0494934	5905, 57142, 5917, 22827, 55854, 23513, 2317, 10580, 3309, 8615, 1739, 54869, 10598, 51474, 7082	483	323	18224	1.75221	1	0.609437	51.0559
GOTERM_CC_DIRECT	GO:0031201~SNARE complex	5	0.994036	0.0512383	9570, 51272, 10282, 9554, 6857	483	53	18224	3.55951	1	0.606867	52.3056
BIOCARTA	h_cpsfPathway:Polyadenylation of mRNA	3	0.596421	0.0513841	1479, 1478, 29894	62	10	1625	7.8629	0.999733	0.935627	46.9646
GOTERM_BP_DIRECT	GO:0007030~Golgi organization	6	1.19284	0.0514088	8729, 54943, 54808, 55666, 8615, 11196	459	74	16792	2.96626	1	0.899851	60.0101
GOTERM_CC_DIRECT	GO:0071565~nBAF complex	3	0.596421	0.051496	57492, 6602, 8110	483	14	18224	8.08518	1	0.593793	52.4876
GOTERM_CC_DIRECT	GO:0030126~COPI vesicle coat	3	0.596421	0.051496	9276, 1315, 11316	483	14	18224	8.08518	1	0.593793	52.4876
INTERPRO	IPR004522:Asparagine-tRNA ligase, class IIb	2	0.397614	0.0517941	79731, 4677	488	2	18559	38.0307	1	0.929994	56.8413
GOTERM_BP_DIRECT	GO:0071333~cellular response to glucose stimulus	5	0.994036	0.0530042	7494, 6722, 4221, 2626, 7082	459	52	16792	3.51768	1	0.902502	61.1621
KEGG_PATHWAY	hsa00520:Amino sugar and nucleotide sugar metabolism	5	0.994036	0.0538016	7358, 2673, 5236, 5238, 29925	206	48	6879	3.47846	0.999991	0.686941	50.2769
GOTERM_BP_DIRECT	GO:0018205~peptidyl-lysine modification	2	0.397614	0.0538074	538, 4193	459	2	16792	36.5839	1	0.901602	61.7302
GOTERM_BP_DIRECT	GO:0006421~asparaginyl-tRNA aminoacylation	2	0.397614	0.0538074	79731, 4677	459	2	16792	36.5839	1	0.901602	61.7302
GOTERM_MF_DIRECT	GO:0008523~sodium-dependent multivitamin transmembrane transporter activity	2	0.397614	0.0538734	8884, 9962	462	2	16881	36.539	1	0.752499	56.6604
GOTERM_MF_DIRECT	GO:0004816~asparagine-tRNA ligase activity	2	0.397614	0.0538734	79731, 4677	462	2	16881	36.539	1	0.752499	56.6604
GOTERM_CC_DIRECT	GO:0001725~stress fiber	5	0.994036	0.0542303	5747, 2317, 10580, 51474, 5829	483	54	18224	3.4936	1	0.598899	54.3796
GOTERM_BP_DIRECT	GO:0006820~anion transport	3	0.596421	0.0544038	6522, 26503, 63910	459	14	16792	7.8394	1	0.899833	62.147
GOTERM_BP_DIRECT	GO:0042176~regulation of protein catabolic process	3	0.596421	0.0544038	5045, 4193, 11124	459	14	16792	7.8394	1	0.899833	62.147
GOTERM_MF_DIRECT	GO:0098641~cadherin binding involved in cell-cell adhesion	14	2.7833	0.0556841	5905, 57142, 22827, 55854, 5917, 54869, 23513, 2317, 3309, 10598, 51474, 7082, 8615, 1739	462	290	16881	1.76395	1	0.752124	57.8958
GOTERM_MF_DIRECT	GO:0032266~phosphatidylinositol-3-phosphate binding	4	0.795229	0.0559483	90203, 23503, 399979, 57706	462	32	16881	4.56737	1	0.742031	58.0734
UP_SEQ_FEATURE	repeat:HEAT 2	5	0.994036	0.0563834	55697, 9989, 55027, 57718, 79711	501	58	20063	3.45223	1	0.958024	62.2662
UP_SEQ_FEATURE	domain:EGF-like 2; calcium-binding	5	0.994036	0.0563834	8029, 1953, 4038, 1950, 9620	501	58	20063	3.45223	1	0.958024	62.2662
UP_SEQ_FEATURE	repeat:HEAT 1	5	0.994036	0.0563834	55697, 9989, 55027, 57718, 79711	501	58	20063	3.45223	1	0.958024	62.2662
GOTERM_BP_DIRECT	GO:0060021~palate development	6	1.19284	0.0564685	4040, 91461, 8879, 8131, 7046, 3624	459	76	16792	2.8882	1	0.904301	63.557
UP_KEYWORDS	Mitochondrion outer membrane	7	1.39165	0.0565098	6198, 23446, 10981, 25875, 54832, 91445, 22877	503	112	20581	2.55728	1	0.308679	54.5523
INTERPRO	IPR018181:Heat shock protein 70, conserved site	3	0.596421	0.057591	10525, 6782, 3309	488	15	18559	7.60615	1	0.940666	60.8267
INTERPRO	IPR000033:LDLR class B repeat	3	0.596421	0.057591	4040, 4038, 1950	488	15	18559	7.60615	1	0.940666	60.8267
INTERPRO	IPR013126:Heat shock protein 70 family	3	0.596421	0.057591	10525, 6782, 3309	488	15	18559	7.60615	1	0.940666	60.8267
GOTERM_BP_DIRECT	GO:0006457~protein folding	10	1.98807	0.0587009	811, 10049, 23307, 7265, 10954, 23770, 51726, 16, 2288, 728489	459	180	16792	2.03244	1	0.90908	65.0257
UP_SEQ_FEATURE	domain:PDZ 4	3	0.596421	0.0590758	23513, 222484, 23037	501	16	20063	7.50861	1	0.960023	64.0341
GOTERM_BP_DIRECT	GO:0032869~cellular response to insulin stimulus	6	1.19284	0.0591021	7494, 5471, 10580, 3643, 5468, 2805	459	77	16792	2.85069	1	0.906664	65.2837
GOTERM_BP_DIRECT	GO:0007005~mitochondrion organization	6	1.19284	0.0591021	10981, 54832, 7019, 538, 51106, 3980	459	77	16792	2.85069	1	0.906664	65.2837
GOTERM_BP_DIRECT	GO:0048511~rhythmic process	5	0.994036	0.0593926	23373, 5563, 1660, 5468, 9975	459	54	16792	3.3874	1	0.903842	65.4694
GOTERM_MF_DIRECT	GO:0019904~protein domain specific binding	11	2.18688	0.0594118	5873, 129531, 2120, 5781, 57661, 54820, 3781, 3309, 11124, 7082, 6996	462	208	16881	1.93235	1	0.752146	60.3366
UP_KEYWORDS	Chaperone	10	1.98807	0.0600541	811, 10525, 54943, 10049, 55666, 51726, 10598, 2288, 26519, 728489	503	201	20581	2.03565	1	0.319971	56.813
GOTERM_BP_DIRECT	GO:0006361~transcription initiation from RNA polymerase I promoter	4	0.795229	0.0601615	54700, 7343, 6908, 30834	459	33	16792	4.43441	1	0.90291	65.9562
GOTERM_CC_DIRECT	GO:0005813~centrosome	18	3.57853	0.0606638	84930, 84131, 23503, 10580, 55857, 9099, 1660, 56954, 9903, 1663, 124997, 85302, 27229, 54820, 80184, 1540, 23093, 84232	483	426	18224	1.59426	1	0.627457	58.5587
UP_KEYWORDS	Osteogenesis	4	0.795229	0.0608454	2824, 91461, 51430, 4882	503	37	20581	4.42341	1	0.318614	57.3033
INTERPRO	IPR001452:Src homology-3 domain	11	2.18688	0.0610848	27352, 10174, 54869, 25791, 26751, 10580, 115677, 7204, 23368, 7082, 1739	488	218	18559	1.91898	1	0.943017	63.0593
GOTERM_BP_DIRECT	GO:0006915~apoptotic process	23	4.57256	0.0619685	842, 57142, 6461, 84287, 22827, 10884, 5609, 23770, 23368, 836, 10201, 6198, 8473, 79886, 8312, 51283, 5885, 9516, 7097, 11124, 7046, 10783, 10116	459	567	16792	1.484	1	0.905929	67.0753
GOTERM_BP_DIRECT	GO:0006511~ubiquitin-dependent protein catabolic process	10	1.98807	0.0620531	7494, 8533, 8453, 7327, 1540, 26263, 55666, 9099, 7328, 130507	459	182	16792	2.0101	1	0.902469	67.1268
SMART	SM00135:LY	3	0.596421	0.0622948	4040, 4038, 1950	277	15	10057	7.26137	1	0.855955	56.4279
GOTERM_MF_DIRECT	GO:0005525~GTP binding	17	3.37972	0.0624873	5873, 10981, 55303, 58477, 54707, 8732, 2288, 9221, 9258, 51174, 23560, 10139, 11321, 3643, 4882, 29925, 131870	462	384	16881	1.61761	1	0.75915	62.2501
GOTERM_BP_DIRECT	GO:0006405~RNA export from nucleus	5	0.994036	0.0627337	6432, 22794, 6429, 9785, 9877	459	55	16792	3.32581	1	0.90127	67.5386
UP_KEYWORDS	Glycosyltransferase	11	2.18688	0.0651833	10038, 8473, 440138, 5471, 93183, 85365, 285203, 201595, 55624, 8708, 4247	503	236	20581	1.90713	1	0.332642	59.9008
GOTERM_BP_DIRECT	GO:0007173~epidermal growth factor receptor signaling pathway	5	0.994036	0.0661716	5747, 5781, 1950, 5829, 5286	459	56	16792	3.26642	1	0.909936	69.5454
KEGG_PATHWAY	hsa04066:HIF-1 signaling pathway	7	1.39165	0.0662226	8569, 6198, 5209, 8453, 817, 3643, 1950	206	96	6879	2.43492	0.999999	0.729655	57.9222
SMART	SM00360:RRM	11	2.18688	0.0671029	9667, 6432, 6434, 22827, 9908, 79171, 1478, 6429, 9733, 58517, 8761	277	212	10057	1.88385	1	0.844327	59.227
UP_KEYWORDS	Myogenesis	4	0.795229	0.0690996	7494, 1106, 2317, 9099	503	39	20581	4.19656	1	0.344231	62.1193
SMART	SM00220:S_TKc	16	3.18091	0.0691893	84930, 1147, 817, 53944, 5609, 51755, 5607, 9451, 9874, 8569, 6198, 6787, 5563, 7046, 7204, 10783	277	359	10057	1.61813	1	0.822353	60.3892
GOTERM_BP_DIRECT	GO:0035855~megakaryocyte development	3	0.596421	0.0692406	6722, 5781, 4211	459	16	16792	6.85948	1	0.916502	71.2376
GOTERM_BP_DIRECT	GO:0048488~synaptic vesicle endocytosis	3	0.596421	0.0692406	23513, 57706, 6857	459	16	16792	6.85948	1	0.916502	71.2376
GOTERM_BP_DIRECT	GO:0016486~peptide hormone processing	3	0.596421	0.0692406	9718, 9159, 5045	459	16	16792	6.85948	1	0.916502	71.2376
GOTERM_MF_DIRECT	GO:0005123~death receptor binding	3	0.596421	0.0693918	8567, 836, 10116	462	16	16881	6.85106	1	0.785316	66.2365
GOTERM_BP_DIRECT	GO:0001701~in utero embryonic development	10	1.98807	0.0709586	54700, 6722, 4836, 8533, 538, 57498, 103, 7046, 130507, 3981	459	187	16792	1.95636	1	0.918493	72.1458
UP_SEQ_FEATURE	compositionally biased region:Pro-rich	33	6.56064	0.0719591	84108, 1479, 4520, 9625, 23513, 6400, 57706, 11100, 23199, 11196, 6522, 6239, 5885, 5829, 57492, 23524, 5747, 6764, 79171, 2907, 85369, 23368, 84876, 8729, 219541, 23318, 152006, 23360, 54869, 9788, 79776, 85021, 23126	501	978	20063	1.35124	1	0.978181	71.4675
INTERPRO	IPR011989:Armadillo-like helical	11	2.18688	0.0724426	57492, 51236, 23534, 55697, 83475, 6908, 1315, 9989, 55027, 57718, 79711	488	225	18559	1.85928	1	0.961978	69.5215
UP_SEQ_FEATURE	active site:N6-AMP-lysine intermediate	2	0.397614	0.0729203	3980, 3981	501	3	20063	26.6973	1	0.976729	71.9597
UP_SEQ_FEATURE	repeat:5; approximate	2	0.397614	0.0729203	6432, 1478	501	3	20063	26.6973	1	0.976729	71.9597
UP_SEQ_FEATURE	metal ion-binding site:Magnesium; via phosphate group	2	0.397614	0.0729203	5236, 5238	501	3	20063	26.6973	1	0.976729	71.9597
UP_SEQ_FEATURE	domain:SoHo	2	0.397614	0.0729203	10174, 10580	501	3	20063	26.6973	1	0.976729	71.9597
UP_SEQ_FEATURE	compositionally biased region:Arg/Ser-rich (RS domain)	3	0.596421	0.0729244	6432, 6429, 1659	501	18	20063	6.67432	1	0.974013	71.9618
GOTERM_BP_DIRECT	GO:0007049~cell cycle	11	2.18688	0.0731965	91750, 1841, 8099, 1540, 286826, 55512, 9099, 9221, 3980, 3981, 9874	459	217	16792	1.85448	1	0.92187	73.2883
UP_SEQ_FEATURE	repeat:LRR 12	6	1.19284	0.074289	84961, 121227, 23513, 7097, 8549, 9258	501	90	20063	2.66973	1	0.973079	72.6468
INTERPRO	IPR000504:RNA recognition motif domain	11	2.18688	0.0746469	9667, 6432, 6434, 22827, 9908, 79171, 1478, 6429, 9733, 58517, 8761	488	226	18559	1.85105	1	0.960541	70.646
BIOCARTA	h_hivnefPathway:HIV-I Nef: negative effector of Fas and TNF	6	1.19284	0.0749351	842, 5747, 1147, 5609, 4193, 836	62	61	1625	2.578	0.999995	0.952058	60.7987
UP_KEYWORDS	Zinc	69	13.7177	0.0757198	55785, 84108, 200424, 4520, 23512, 26519, 728489, 93624, 55646, 9970, 2959, 29994, 249, 130507, 7542, 9975, 1756, 55854, 23503, 635, 3096, 57215, 4193, 8110, 9877, 22888, 23318, 57661, 57169, 54799, 6650, 9682, 51474, 23126, 84295, 26145, 56980, 10322, 9099, 2626, 16, 23576, 9718, 6239, 84364, 25843, 1540, 55666, 7083, 103, 85441, 222484, 5829, 23321, 811, 6432, 5152, 5193, 5468, 3980, 790, 55388…	503	2348	20581	1.2024	1	0.3661	65.6128
UP_KEYWORDS	Endocytosis	7	1.39165	0.0760339	4360, 4040, 23307, 8029, 115677, 4038, 5286	503	121	20581	2.36707	1	0.362332	65.7709
INTERPRO	IPR017441:Protein kinase, ATP binding site	16	3.18091	0.0762022	5747, 1147, 9625, 817, 53944, 51755, 5607, 9451, 9874, 8569, 6198, 6787, 5563, 3643, 7046, 10783	488	381	18559	1.59709	1	0.958017	71.4158
KEGG_PATHWAY	hsa05134:Legionellosis	5	0.994036	0.0763828	842, 7097, 9554, 3297, 836	206	54	6879	3.09196	1	0.751051	63.3542
KEGG_PATHWAY	hsa05205:Proteoglycans in cancer	11	2.18688	0.0763869	1514, 5747, 6198, 5781, 817, 2317, 4193, 7097, 7482, 5829, 836	206	200	6879	1.83663	1	0.722967	63.3562
INTERPRO	IPR012308:DNA ligase, ATP-dependent, N-terminal	2	0.397614	0.0766783	3980, 3981	488	3	18559	25.3538	1	0.953503	71.6477
INTERPRO	IPR016059:DNA ligase, ATP-dependent, conserved site	2	0.397614	0.0766783	3980, 3981	488	3	18559	25.3538	1	0.953503	71.6477
INTERPRO	IPR012309:DNA ligase, ATP-dependent, C-terminal	2	0.397614	0.0766783	3980, 3981	488	3	18559	25.3538	1	0.953503	71.6477
INTERPRO	IPR000977:DNA ligase, ATP-dependent	2	0.397614	0.0766783	3980, 3981	488	3	18559	25.3538	1	0.953503	71.6477
INTERPRO	IPR012310:DNA ligase, ATP-dependent, central	2	0.397614	0.0766783	3980, 3981	488	3	18559	25.3538	1	0.953503	71.6477
INTERPRO	IPR003127:Sorbin-like	2	0.397614	0.0766783	10174, 10580	488	3	18559	25.3538	1	0.953503	71.6477
INTERPRO	IPR004130:Uncharacterised protein family, ATP binding	2	0.397614	0.0766783	54707, 11321	488	3	18559	25.3538	1	0.953503	71.6477
INTERPRO	IPR004871:Cleavage/polyadenylation specificity factor, A subunit, C-terminal	2	0.397614	0.0766783	23450, 29894	488	3	18559	25.3538	1	0.953503	71.6477
GOTERM_BP_DIRECT	GO:0071407~cellular response to organic cyclic compound	5	0.994036	0.0770579	6198, 8312, 249, 8480, 836	459	59	16792	3.10033	1	0.929254	75.1565
GOTERM_BP_DIRECT	GO:0009612~response to mechanical stimulus	5	0.994036	0.0770579	3725, 6198, 1185, 2626, 5468	459	59	16792	3.10033	1	0.929254	75.1565
GOTERM_CC_DIRECT	GO:0005899~insulin receptor complex	2	0.397614	0.07727	10580, 3643	483	3	18224	25.1539	1	0.705805	67.7599
UP_KEYWORDS	Congenital myasthenic syndrome	3	0.596421	0.0772783	2673, 85365, 4038	503	19	20581	6.4605	1	0.362276	66.3906
UP_SEQ_FEATURE	repeat:LRR 6	10	1.98807	0.0777573	84961, 5905, 121227, 57470, 144699, 23513, 219899, 7097, 8549, 9258	501	209	20063	1.91607	1	0.974911	74.3179
INTERPRO	IPR016024:Armadillo-type fold	15	2.98211	0.0788713	23534, 51236, 54808, 55697, 1315, 57718, 79711, 8615, 5525, 8729, 83475, 57169, 9989, 55027, 5286	488	351	18559	1.62525	1	0.952299	72.6932
GOTERM_BP_DIRECT	GO:0050821~protein stabilization	8	1.59046	0.079004	811, 23560, 89781, 55294, 84897, 6400, 9099, 728489	459	136	16792	2.15199	1	0.931286	76.0507
KEGG_PATHWAY	hsa04130:SNARE interactions in vesicular transport	4	0.795229	0.0794702	9570, 51272, 10282, 9554	206	34	6879	3.92861	1	0.71122	64.8721
KEGG_PATHWAY	hsa00230:Purine metabolism	10	1.98807	0.0794765	5152, 7498, 5471, 5431, 5236, 953, 4882, 10201, 131870, 30834	206	176	6879	1.89734	1	0.686319	64.8751
GOTERM_BP_DIRECT	GO:0006114~glycerol biosynthetic process	2	0.397614	0.0796178	283871, 2805	459	3	16792	24.3893	1	0.930038	76.3264
GOTERM_BP_DIRECT	GO:1990022~RNA polymerase III complex localization to nucleus	2	0.397614	0.0796178	54707, 11321	459	3	16792	24.3893	1	0.930038	76.3264
GOTERM_BP_DIRECT	GO:0044376~RNA polymerase II complex import to nucleus	2	0.397614	0.0796178	54707, 11321	459	3	16792	24.3893	1	0.930038	76.3264
GOTERM_BP_DIRECT	GO:1990737~response to manganese-induced endoplasmic reticulum stress	2	0.397614	0.0796178	1965, 9451	459	3	16792	24.3893	1	0.930038	76.3264
GOTERM_MF_DIRECT	GO:0016262~protein N-acetylglucosaminyltransferase activity	2	0.397614	0.0797141	8473, 285203	462	3	16881	24.3593	1	0.821817	71.4693
GOTERM_MF_DIRECT	GO:0032767~copper-dependent protein binding	2	0.397614	0.0797141	538, 2288	462	3	16881	24.3593	1	0.821817	71.4693
INTERPRO	IPR001179:Peptidyl-prolyl cis-trans isomerase, FKBP-type, domain	3	0.596421	0.07974	23307, 23770, 2288	488	18	18559	6.33846	1	0.948585	73.0972
SMART	SM00459:Sorb	2	0.397614	0.0800997	10174, 10580	277	3	10057	24.2046	1	0.839456	65.9846
UP_SEQ_FEATURE	repeat:1-4	3	0.596421	0.0802007	811, 10084, 11100	501	19	20063	6.32304	1	0.975357	75.437
KEGG_PATHWAY	hsa00240:Pyrimidine metabolism	7	1.39165	0.0803582	790, 1841, 5431, 7083, 953, 10201, 30834	206	101	6879	2.31438	1	0.666961	65.2978
COG_ONTOLOGY	Transcription	5	0.994036	0.080607	3607, 6908, 79776, 2959, 30834	68	50	2026	2.97941	0.85528	0.61958	48.6315
KEGG_PATHWAY	hsa04932:Non-alcoholic fatty liver disease (NAFLD)	9	1.78926	0.0811823	3725, 6945, 7494, 5563, 1965, 3643, 22877, 9451, 836	206	151	6879	1.99032	1	0.648622	65.6887
GOTERM_BP_DIRECT	GO:0009636~response to toxic substance	6	1.19284	0.082637	6722, 6198, 1147, 1665, 4193, 7097	459	85	16792	2.58239	1	0.934458	77.6394
BIOCARTA	h_d4gdiPathway:D4-GDI Signaling Pathway	3	0.596421	0.0828977	3725, 842, 836	62	13	1625	6.04839	0.999999	0.93279	64.6685
GOTERM_MF_DIRECT	GO:0004386~helicase activity	6	1.19284	0.0829767	1663, 57062, 1106, 1660, 85441, 11325	462	85	16881	2.57922	1	0.825756	72.9589
UP_KEYWORDS	Leigh syndrome	3	0.596421	0.0845231	1352, 123263, 79731	503	20	20581	6.13748	1	0.384737	69.797
UP_KEYWORDS	Primary microcephaly	3	0.596421	0.0845231	27229, 5859, 6925	503	20	20581	6.13748	1	0.384737	69.797
GOTERM_BP_DIRECT	GO:0016311~dephosphorylation	6	1.19284	0.0858825	221294, 283871, 5209, 493911, 249, 131870	459	86	16792	2.55236	1	0.938977	78.9742
INTERPRO	IPR027417:P-loop containing nucleoside triphosphate hydrolase	31	6.16302	0.0860174	5873, 83752, 1106, 11100, 1663, 1841, 1665, 10139, 5209, 11321, 7083, 85441, 7082, 11325, 10981, 55303, 55871, 58477, 54707, 7011, 9400, 23, 112970, 1660, 9258, 1739, 23560, 57062, 57169, 1659, 9785	488	879	18559	1.34124	1	0.955019	75.8548
INTERPRO	IPR013083:Zinc finger, RING/FYVE/PHD-type	18	3.57853	0.087469	55785, 84108, 84295, 23503, 5193, 4193, 8110, 22888, 152006, 57661, 51283, 91445, 29994, 222484, 9682, 7542, 130507, 23321	488	453	18559	1.51116	1	0.952693	76.4536
INTERPRO	IPR006553:Leucine-rich repeat, cysteine-containing subtype	3	0.596421	0.0876238	84961, 26231, 144699	488	19	18559	6.00485	1	0.948086	76.5167
UP_SEQ_FEATURE	repeat:1-3	3	0.596421	0.0876903	811, 10084, 11100	501	20	20063	6.00689	1	0.980907	78.5883
GOTERM_MF_DIRECT	GO:0008134~transcription factor binding	13	2.58449	0.0896304	3725, 6722, 10174, 323, 2626, 5468, 6996, 23368, 6945, 219541, 79885, 6908, 2959	462	284	16881	1.67256	1	0.841432	75.7743
UP_KEYWORDS	Repressor	21	4.17495	0.0904279	9425, 84108, 6432, 6434, 2120, 26145, 22827, 23512, 57215, 8110, 11100, 6945, 9667, 6239, 79885, 6429, 4221, 4783, 79776, 84232, 9975	503	592	20581	1.45143	1	0.401153	72.3337
GOTERM_BP_DIRECT	GO:0007050~cell cycle arrest	8	1.59046	0.0914869	811, 27352, 84897, 8453, 5563, 323, 7046, 3624	459	141	16792	2.07568	1	0.947448	81.1039
UP_KEYWORDS	DNA damage	14	2.7833	0.0926688	4862, 221120, 9937, 23503, 65123, 9400, 6996, 3980, 3981, 9874, 55388, 1663, 5885, 83932	503	352	20581	1.62736	1	0.404056	73.2436
GOTERM_CC_DIRECT	GO:0030018~Z disc	7	1.39165	0.0931786	1756, 5525, 10049, 2317, 26263, 3781, 6606	483	118	18224	2.23827	1	0.762311	74.7604
GOTERM_BP_DIRECT	GO:0050771~negative regulation of axonogenesis	3	0.596421	0.0935848	5747, 57142, 4038	459	19	16792	5.7764	1	0.948954	81.8475
SMART	SM00367:LRR_CC	3	0.596421	0.0945107	84961, 26231, 144699	277	19	10057	5.73266	1	0.863832	72.2601
KEGG_PATHWAY	hsa05168:Herpes simplex infection	10	1.98807	0.0954647	3725, 6432, 1147, 5781, 6908, 6429, 1965, 7097, 9451, 836	206	183	6879	1.82477	1	0.689807	71.85
INTERPRO	IPR023566:Peptidyl-prolyl cis-trans isomerase, FKBP-type	3	0.596421	0.095728	23307, 23770, 2288	488	20	18559	5.70461	1	0.956913	79.6043
UP_SEQ_FEATURE	short sequence motif:Nucleolar localization signal	2	0.397614	0.0960279	84295, 4193	501	4	20063	20.023	1	0.985632	81.6476
UP_SEQ_FEATURE	compositionally biased region:His-rich	5	0.994036	0.097147	57492, 64773, 53834, 11325, 23334	501	70	20063	2.86042	1	0.984815	82.0255
INTERPRO	IPR011042:Six-bladed beta-propeller, TolB-like	4	0.795229	0.0973601	4040, 4038, 1950, 23321	488	42	18559	3.62198	1	0.95513	80.1782
GOTERM_BP_DIRECT	GO:0046777~protein autophosphorylation	9	1.78926	0.0991726	790, 8569, 5747, 817, 51755, 1965, 3643, 10783, 9451	459	172	16792	1.91427	1	0.955796	83.6959

## Sheet: GO of all 12h A diaphaha
Category	Term	Count	%	PValue	Genes	List Total	Pop Hits	Pop Total	Fold Enrichment	Bonferroni	Benjamini	FDR
UP_KEYWORDS	Acetylation	711	37.5396	1.4232e-118	8880, 55234, 8883, 10890, 23658, 3476, 1315, 5373, 159, 59345, 54108, 10992, 51377, 7357, 10612, 7353, 2957, 29128, 8878, 22803, 85465, 10715, 11091, 5226, 79717, 55225, 3295, 55229, 55361, 1429, 51366, 8310, 162, 10092, 10097, 738, 10096, 7343, 51166, 1810, 84991, 7341, 10725, 148362, 549, 7203, 58497, 23788, 55920, 23534, 84296, 51491, 5250, 23530, 55210, 7327, 55110, 7329, 7328, 132789, 821, 2…	1894	3424	20581	2.25643	7.17293e-116	7.17293e-116	2.05176e-115
UP_KEYWORDS	Phosphoprotein	1110	58.6061	1.45861e-65	8227, 136895, 84273, 3476, 8743, 54108, 10992, 22905, 535, 7353, 2957, 85464, 10713, 84080, 84081, 6091, 931, 3295, 55229, 1429, 8731, 6885, 25788, 23640, 738, 7343, 1810, 25782, 7341, 10725, 55920, 55216, 84296, 51491, 55210, 7329, 8038, 132789, 23633, 163786, 1843, 10084, 57221, 5347, 8440, 6472, 8445, 8447, 51298, 1445, 79834, 138639, 324, 25764, 55208, 2965, 6897, 57231, 28231, 908, 203068, 6…	1894	8246	20581	1.46274	7.35141e-63	3.6757e-63	2.10282e-62
GOTERM_CC_DIRECT	GO:0005829~cytosol	553	29.1975	3.42206e-43	8883, 8226, 23658, 1315, 3476, 5373, 1314, 59345, 159, 140894, 51377, 59349, 7353, 1725, 8878, 5226, 79717, 55361, 6885, 1429, 10092, 162, 1718, 164, 10097, 10096, 8315, 738, 79094, 160, 6777, 2947, 7203, 55920, 146556, 7327, 178, 7329, 25778, 132789, 23633, 51194, 5347, 8440, 811, 8854, 221, 1445, 51386, 324, 229, 6897, 27297, 908, 529, 528, 55902, 147841, 5917, 55275, 5912, 8841, 118, 7390, 949…	1792	3315	18224	1.69647	2.87111e-40	2.87111e-40	5.28572e-40
GOTERM_MF_DIRECT	GO:0044822~poly(A) RNA binding	267	14.0971	3.27949e-41	8880, 1477, 8227, 1479, 8886, 84273, 6205, 6207, 10992, 51377, 51081, 10898, 6209, 8125, 23272, 22803, 11325, 84081, 55225, 6218, 27079, 23, 51362, 1982, 1983, 11338, 1981, 51096, 7343, 56647, 6222, 7341, 55651, 11333, 7203, 55920, 51491, 22794, 55110, 7329, 3843, 54888, 3842, 821, 51691, 23013, 7332, 23019, 811, 3837, 1465, 51386, 81875, 88745, 6202, 908, 10594, 85451, 56902, 9188, 84872, 27292,…	1742	1129	16881	2.29175	5.22422e-38	5.22422e-38	5.48863e-38
GOTERM_CC_DIRECT	GO:0016020~membrane	392	20.6969	2.6382e-35	8886, 1315, 1314, 10899, 10994, 90231, 79701, 7357, 22803, 10715, 3295, 55361, 23505, 51366, 23509, 8310, 1718, 164, 26003, 10097, 10096, 738, 160, 1811, 148362, 23788, 219743, 55920, 5250, 347734, 23530, 146556, 23633, 821, 10730, 8447, 811, 813, 58477, 51386, 94081, 23527, 5917, 10857, 10856, 5912, 55275, 2992, 29959, 10061, 708, 2997, 977, 2990, 10059, 10961, 10960, 2263, 55129, 4976, 56894, 8…	1792	2200	18224	1.81205	2.21345e-32	1.10673e-32	4.07497e-32
GOTERM_CC_DIRECT	GO:0005654~nucleoplasm	456	24.076	2.0371e-32	8880, 8227, 23658, 8120, 23513, 10992, 8318, 10898, 8125, 22905, 256471, 535, 7353, 8878, 2957, 22803, 10713, 11091, 51362, 57215, 8731, 25788, 51366, 7343, 7341, 6777, 10725, 84296, 140775, 7329, 84193, 8038, 23633, 10084, 10730, 5347, 7336, 8445, 23522, 138639, 79834, 51386, 324, 25764, 88745, 2965, 27297, 27292, 10066, 55902, 6599, 5917, 10856, 8841, 118, 79840, 7392, 8467, 25898, 9203, 9493, …	1792	2784	18224	1.66572	1.70912e-29	5.69708e-30	3.1465e-29
UP_KEYWORDS	Cytoplasm	656	34.6357	1.25335e-31	55234, 136895, 23513, 3476, 1315, 5373, 159, 1314, 8318, 140894, 51377, 10899, 8125, 414918, 22905, 91147, 10612, 7353, 8878, 85464, 5226, 8409, 55225, 167691, 51360, 55229, 57215, 6885, 1429, 10092, 10097, 10096, 8315, 79094, 7341, 25782, 6777, 10725, 2947, 403, 7203, 58497, 55920, 23534, 84296, 178, 7329, 25778, 132789, 163786, 57221, 2977, 7332, 51194, 5347, 8440, 6472, 150468, 8445, 8447, 811…	1894	4816	20581	1.48014	6.31686e-29	2.10562e-29	1.80689e-28
GOTERM_MF_DIRECT	GO:0005515~protein binding	1131	59.7149	8.05963e-31	55234, 150737, 8227, 23658, 136895, 84273, 5373, 3476, 8743, 54108, 10992, 79802, 10994, 91147, 22905, 29916, 535, 7353, 2957, 167555, 84080, 8409, 84081, 222546, 6091, 931, 8731, 6885, 25788, 23640, 137392, 10092, 7343, 738, 25780, 10096, 1810, 79094, 1811, 7341, 10725, 55920, 55216, 84296, 7327, 7329, 7328, 132789, 23633, 163786, 1843, 10084, 7332, 5347, 7336, 8440, 6472, 149951, 8445, 51298, 1…	1742	8785	16881	1.24759	1.2839e-27	6.41949e-28	1.34888e-27
UP_KEYWORDS	Alternative splicing	1186	62.6188	2.94594e-25	55234, 8227, 222553, 8226, 54103, 23658, 25797, 5373, 8743, 3284, 140894, 90231, 7355, 91147, 22905, 29916, 535, 7353, 85464, 10713, 10715, 84080, 55225, 6091, 931, 3295, 1429, 8731, 6885, 25788, 63932, 23640, 10092, 137392, 10097, 7343, 25780, 738, 79094, 85478, 7341, 25782, 148362, 10725, 549, 55216, 84296, 51491, 146556, 143941, 55210, 7327, 7328, 25778, 8038, 132789, 10084, 10730, 2977, 10085…	1894	10587	20581	1.2173	1.48475e-22	3.71188e-23	4.24702e-22
GOTERM_CC_DIRECT	GO:0005737~cytoplasm	696	36.7476	4.81188e-23	55234, 8227, 8883, 8226, 136895, 23513, 8120, 3476, 1315, 5373, 159, 1314, 8318, 8125, 10899, 130752, 535, 10612, 1725, 2957, 8878, 85464, 79716, 8409, 55225, 6091, 167691, 51360, 55229, 57215, 6885, 1429, 25788, 51366, 10092, 164, 10097, 8315, 7341, 25782, 6777, 10725, 2947, 7203, 58497, 23534, 84296, 178, 7329, 7328, 25778, 132789, 23633, 1843, 10084, 7332, 726, 7336, 5347, 8440, 6472, 150468, …	1792	5222	18224	1.35543	4.03716e-20	1.00929e-20	7.43243e-20
UP_KEYWORDS	Protein transport	135	7.12777	2.96188e-22	689, 55746, 10890, 8120, 1315, 9341, 1314, 23279, 79902, 4927, 10484, 29916, 10612, 11014, 58533, 84342, 11154, 6564, 10134, 84747, 4218, 51014, 167691, 23471, 57020, 23265, 7879, 54520, 8934, 64328, 162, 5830, 164, 92482, 738, 160, 56648, 403, 11336, 23534, 51025, 10527, 9804, 51715, 10228, 3998, 26286, 3843, 8943, 3842, 23633, 4641, 51194, 11345, 9632, 9631, 6812, 64285, 55670, 64145, 3837, 837…	1894	610	20581	2.40486	1.49279e-19	2.98557e-20	4.27001e-19
UP_KEYWORDS	mRNA processing	89	4.69905	1.72484e-20	11051, 8227, 1477, 9343, 1479, 23658, 10291, 144983, 10992, 10898, 22938, 9406, 80145, 27339, 1665, 87178, 22803, 54957, 10713, 10656, 708, 201626, 29894, 55696, 84081, 5411, 22944, 55421, 51362, 8731, 24148, 11189, 135295, 84950, 11338, 84991, 6651, 53938, 26986, 10421, 6635, 9984, 22794, 6634, 57703, 55110, 3312, 51692, 10978, 11171, 51691, 29101, 10084, 51340, 25804, 10946, 9716, 9128, 58517, …	1894	332	20581	2.91299	8.6932e-18	1.44887e-18	2.48663e-17
GOTERM_BP_DIRECT	GO:0006413~translational initiation	55	2.90391	1.34656e-19	11224, 9349, 6122, 6124, 6125, 6205, 6207, 6168, 6209, 6167, 10480, 2197, 8669, 27335, 6155, 6218, 23, 6152, 6158, 6157, 1982, 6059, 1983, 1981, 25873, 6222, 6191, 6193, 26986, 6181, 6147, 6142, 6144, 6189, 9669, 9470, 8892, 8894, 8893, 6173, 6137, 6133, 1968, 6231, 51386, 8663, 1965, 6230, 6235, 8667, 6176, 8665, 6175, 6202, 6129	1716	137	16792	3.9285	5.81982e-16	5.81982e-16	2.52326e-16
UP_KEYWORDS	Nucleotide-binding	273	14.4139	3.21585e-18	10890, 8886, 84273, 159, 157, 140894, 11325, 4218, 1182, 102157402, 23, 55229, 55361, 3093, 6885, 25788, 80221, 7879, 28512, 1983, 51095, 10097, 10096, 403, 7203, 440275, 1453, 1452, 55210, 9886, 7327, 7329, 16, 25778, 7328, 4641, 150465, 10730, 20, 2977, 7332, 5347, 7184, 8445, 1445, 79834, 5898, 58477, 55739, 10592, 3833, 6897, 908, 10494, 51184, 203068, 64792, 64087, 9188, 81570, 83931, 64895,…	1894	1788	20581	1.65913	1.62079e-15	2.31541e-16	4.63614e-15
GOTERM_CC_DIRECT	GO:0070062~extracellular exosome	405	21.3833	1.23334e-17	8226, 10890, 23513, 25797, 5373, 1314, 59345, 8743, 159, 79701, 8322, 535, 8878, 5226, 79717, 931, 1429, 10092, 10097, 10096, 148362, 2947, 403, 7203, 23788, 5250, 146556, 821, 10085, 7332, 726, 175, 7336, 6472, 149951, 811, 221, 1445, 229, 51181, 6897, 908, 203068, 529, 2823, 528, 527, 10066, 5917, 10857, 10856, 27163, 5912, 80700, 2992, 439, 2990, 10961, 10058, 10960, 10965, 135293, 51125, 2885…	1792	2811	18224	1.46521	1.03477e-14	2.06955e-15	1.90502e-14
GOTERM_BP_DIRECT	GO:0006364~rRNA processing	67	3.53749	3.96265e-17	11224, 9349, 6122, 6124, 6125, 10200, 6205, 6207, 6168, 6209, 6167, 2197, 55272, 22803, 54853, 51013, 6155, 6218, 23160, 6152, 22984, 6158, 5036, 6157, 10436, 79897, 25879, 51096, 25873, 6222, 6191, 6193, 27043, 6181, 11340, 6147, 1453, 6142, 6144, 57050, 11103, 6189, 51065, 23481, 22894, 51154, 6173, 54606, 57647, 6137, 23246, 6133, 9277, 6231, 51077, 1736, 6230, 6235, 6176, 6175, 81875, 88745, …	1716	214	16792	3.0637	1.71266e-13	8.56329e-14	7.42546e-14
GOTERM_CC_DIRECT	GO:0005739~mitochondrion	225	11.8796	5.50988e-17	163747, 84273, 36, 51081, 10899, 38, 56910, 157378, 3295, 27079, 55361, 1586, 51097, 8310, 51095, 9868, 160760, 549, 11331, 23788, 4609, 5250, 23530, 55210, 10328, 16, 8038, 27089, 10730, 89876, 6472, 9994, 55735, 55739, 2309, 79441, 94081, 64087, 529, 81570, 56624, 54677, 5917, 10247, 92667, 150209, 339983, 192111, 10449, 10587, 7390, 10651, 65018, 4077, 10061, 10240, 708, 10059, 10058, 25880, 1…	1792	1331	18224	1.71914	4.62279e-14	7.70465e-15	8.51057e-14
GOTERM_BP_DIRECT	GO:0000184~nuclear-transcribed mRNA catabolic process, nonsense-mediated decay	47	2.48152	1.59596e-16	11224, 6181, 6147, 9349, 6122, 6124, 6142, 6125, 6144, 22794, 6205, 6189, 55110, 6207, 84305, 6168, 6209, 55181, 6167, 2197, 2107, 6173, 9939, 6137, 6133, 23708, 6155, 6231, 6218, 6152, 6230, 6235, 6158, 127933, 6176, 6157, 6175, 6202, 1981, 25873, 6222, 5976, 196513, 6191, 6193, 6129, 26986	1716	119	16792	3.86488	4.79838e-13	1.59983e-13	2.10942e-13
UP_KEYWORDS	Ribonucleoprotein	76	4.01267	2.75978e-16	11224, 9349, 6122, 9343, 23658, 6124, 6125, 6728, 6205, 144983, 6207, 51081, 6168, 6209, 6167, 9553, 2197, 55272, 10240, 6731, 6155, 6218, 6152, 6158, 5036, 6157, 54460, 25879, 64979, 25873, 65005, 51263, 6222, 55651, 6191, 6193, 6181, 6147, 78988, 6635, 6142, 6144, 100526842, 6634, 11103, 6189, 51065, 51692, 51691, 25804, 64965, 29088, 6626, 6173, 6627, 6137, 6628, 22827, 6133, 6625, 6231, 1736,…	1894	296	20581	2.79003	1.1191e-13	1.39888e-14	3.21965e-13
UP_KEYWORDS	mRNA splicing	69	3.64308	1.09258e-15	8227, 9343, 23658, 10291, 144983, 10992, 22938, 9406, 80145, 27339, 1665, 54957, 10713, 708, 55696, 84081, 5411, 51362, 24148, 11189, 135295, 84950, 11338, 84991, 53938, 6651, 26986, 10421, 6635, 9984, 22794, 6634, 57703, 55110, 3312, 11171, 51691, 10084, 51340, 25804, 10946, 9716, 9128, 58517, 10772, 6626, 9939, 6432, 6627, 6628, 6434, 22827, 8563, 10284, 11218, 51747, 8175, 10285, 54845, 10594,…	1894	260	20581	2.88378	5.59552e-13	6.21725e-14	1.59872e-12
GOTERM_CC_DIRECT	GO:0005730~nucleolus	159	8.39493	2.19403e-15	9349, 8886, 10200, 6205, 7296, 6207, 10293, 81532, 22803, 4218, 51562, 51013, 102157402, 8731, 22984, 51567, 5036, 1616, 51096, 7343, 7341, 55651, 4931, 5930, 29789, 4609, 54828, 1515, 55559, 55920, 117246, 11340, 5250, 51491, 92344, 3313, 57050, 9904, 64924, 6189, 3843, 54888, 3312, 55164, 23481, 4641, 54475, 80067, 3516, 5347, 11137, 29087, 55074, 54606, 10514, 65095, 10592, 9564, 81875, 88745,…	1792	857	18224	1.88678	1.86295e-12	2.6612e-13	3.43059e-12
GOTERM_BP_DIRECT	GO:0006614~SRP-dependent cotranslational protein targeting to membrane	40	2.11193	2.27605e-15	11224, 6181, 6147, 9349, 6122, 6124, 6142, 6125, 6144, 6728, 6205, 6189, 6207, 6168, 6209, 6167, 2197, 6731, 6734, 6173, 6137, 6133, 11231, 58477, 6155, 6231, 6218, 6152, 6230, 6235, 6158, 6176, 6157, 6175, 6202, 25873, 6222, 6191, 6193, 6129	1716	94	16792	4.16406	1.00766e-11	2.5191e-12	4.37428e-12
GOTERM_BP_DIRECT	GO:0019083~viral transcription	44	2.32313	2.4834e-15	11224, 6181, 6147, 9349, 6122, 55746, 6124, 6142, 6125, 6144, 6205, 6189, 6207, 6168, 6209, 23279, 6167, 79902, 4927, 2197, 8480, 9631, 6173, 6137, 6133, 6155, 6231, 6218, 6152, 6230, 6235, 6158, 6176, 6157, 6175, 23165, 6202, 25873, 9688, 6222, 6191, 6193, 6129, 10762	1716	112	16792	3.84432	1.05564e-11	2.11131e-12	4.57412e-12
UP_KEYWORDS	Transport	284	14.9947	4.5411e-15	222553, 55746, 10890, 8120, 1317, 1315, 144983, 1314, 23279, 79902, 59349, 7355, 256471, 29916, 10484, 535, 3927, 10612, 40, 4218, 1182, 167691, 23265, 7879, 162, 164, 738, 1811, 160, 56648, 403, 11336, 23788, 23534, 5250, 347734, 9984, 10228, 22794, 10226, 55110, 3843, 114883, 3842, 4641, 23633, 27089, 20, 81565, 51194, 11345, 64285, 55670, 3837, 83734, 3839, 55738, 63910, 94081, 57231, 28231, 1…	1894	1978	20581	1.56019	2.29416e-12	2.29372e-13	6.56142e-12
GOTERM_BP_DIRECT	GO:0000398~mRNA splicing, via spliceosome	65	3.43189	5.85744e-15	5436, 11051, 1477, 9343, 1479, 23658, 5439, 10291, 10992, 22938, 27238, 27339, 1665, 27336, 54957, 10713, 29894, 55696, 55225, 5411, 51362, 56339, 24148, 11189, 11338, 53938, 84811, 26986, 10421, 6635, 22794, 6634, 57703, 3312, 51692, 10978, 51691, 51340, 23013, 25804, 10946, 9716, 9128, 81608, 10772, 6626, 9939, 6432, 6627, 6628, 6434, 51585, 6625, 8175, 10594, 5431, 6632, 10189, 5432, 6631, 104…	1716	222	16792	2.86514	2.54314e-11	4.23861e-12	1.10245e-11
UP_KEYWORDS	Proteasome	28	1.47835	8.00387e-15	5717, 5718, 5719, 29979, 5682, 9097, 51377, 5685, 5684, 5683, 5887, 9690, 5708, 5709, 9352, 5704, 5691, 5705, 5690, 5702, 80227, 5692, 5700, 7979, 5701, 5687, 5688, 5689	1894	53	20581	5.74075	4.02878e-12	3.66263e-13	1.15241e-11
UP_KEYWORDS	Mitochondrion	182	9.60929	1.55252e-14	163747, 54516, 2747, 26164, 84273, 55186, 36, 3284, 10295, 57678, 51081, 10899, 38, 9553, 79145, 56910, 1629, 87178, 57570, 3155, 25824, 10131, 201626, 64746, 58157, 7284, 55361, 2752, 80221, 1593, 284106, 51095, 9868, 54927, 51166, 113115, 162417, 11331, 549, 23788, 7517, 51025, 78988, 5250, 9804, 81034, 23530, 55210, 3313, 3029, 51103, 9361, 150274, 3028, 27089, 100272147, 10730, 2271, 84693, 3…	1894	1119	20581	1.76737	7.83373e-12	6.52811e-13	2.24043e-11
UP_KEYWORDS	Golgi apparatus	143	7.55016	2.92761e-14	54808, 54103, 10890, 8120, 1315, 1314, 9245, 23275, 1523, 7355, 7357, 10484, 10612, 11320, 84342, 11154, 9653, 1622, 10715, 64746, 4218, 53947, 1182, 51014, 55858, 124583, 55361, 23268, 8934, 11285, 1718, 162, 79694, 79158, 164, 26003, 738, 79094, 4124, 79895, 56928, 9159, 403, 1453, 347734, 92344, 10228, 3998, 64924, 26286, 54928, 114883, 22856, 8943, 51107, 23193, 7922, 11345, 9632, 102, 64285,…	1894	812	20581	1.91367	1.47722e-11	1.13631e-12	4.22551e-11
KEGG_PATHWAY	hsa03040:Spliceosome	50	2.63992	1.14987e-13	23658, 9343, 10291, 144983, 10992, 22938, 27339, 1665, 10713, 11325, 55696, 51362, 24148, 11338, 84950, 84991, 6635, 9984, 6634, 55110, 3312, 51691, 10084, 51340, 25804, 10946, 9128, 9716, 58517, 10772, 6626, 6432, 6627, 9939, 6628, 6434, 22827, 6625, 8175, 10285, 10594, 6632, 6631, 10189, 10450, 51503, 6427, 9416, 8559, 6426	836	133	6879	3.09341	3.20903e-11	3.20903e-11	1.52001e-10
UP_KEYWORDS	Spliceosome	42	2.21753	2.95225e-13	8227, 9343, 6635, 23658, 6634, 57703, 10291, 144983, 10992, 3312, 22938, 51691, 51340, 27339, 25804, 10946, 9128, 9716, 10713, 6626, 9939, 6627, 55696, 6628, 5411, 51362, 24148, 8175, 84950, 11338, 10285, 84991, 10594, 6632, 10189, 10450, 53938, 51503, 26986, 9416, 8559, 6426	1894	127	20581	3.59362	1.48785e-10	1.06275e-11	4.25593e-10
GOTERM_MF_DIRECT	GO:0051082~unfolded protein binding	40	2.11193	1.3215e-12	9804, 3998, 10856, 3313, 5479, 51103, 3312, 9093, 55164, 14, 10694, 821, 10294, 91147, 5203, 3320, 64374, 10131, 55027, 7184, 10772, 811, 3301, 23386, 51726, 80273, 84447, 3309, 22948, 5201, 5202, 10575, 135295, 908, 27248, 7265, 1201, 10574, 7203, 56605	1742	110	16881	3.52385	2.10515e-09	7.01716e-10	2.21169e-09
UP_SEQ_FEATURE	transit peptide:Mitochondrion	96	5.06864	1.51409e-12	54516, 2747, 36, 51081, 10295, 57678, 11194, 38, 56910, 10587, 1629, 87178, 7019, 65018, 84342, 25824, 3155, 10131, 708, 10240, 197322, 7284, 80273, 10965, 84902, 80221, 1593, 284106, 51095, 54927, 10102, 23417, 64979, 4976, 65005, 51166, 51263, 81892, 54968, 162417, 549, 10667, 7385, 5250, 2936, 1743, 23530, 1373, 2356, 3313, 3029, 51103, 9093, 9361, 150274, 2230, 2271, 84693, 3030, 64965, 3419,…	1876	482	20063	2.13004	5.89448e-09	5.89448e-09	2.80553e-09
UP_KEYWORDS	Ribosomal protein	51	2.69271	1.68475e-12	11224, 9349, 6122, 6124, 6125, 6205, 6207, 6168, 51081, 6167, 6209, 9553, 2197, 10240, 6155, 6218, 6152, 6158, 6157, 54460, 64979, 25873, 65005, 51263, 6222, 6191, 6193, 6181, 6147, 78988, 6142, 6144, 100526842, 6189, 51065, 64965, 29088, 6173, 6137, 6133, 6231, 6230, 6235, 6176, 6175, 116541, 6202, 26589, 29093, 219927, 6129	1894	185	20581	2.99561	8.49121e-10	5.66081e-11	2.42885e-09
UP_KEYWORDS	Transit peptide	102	5.38543	1.97766e-12	54516, 2747, 36, 51081, 57678, 10295, 38, 56910, 1629, 87178, 25824, 3155, 10131, 201626, 7284, 80221, 1593, 284106, 51095, 51166, 162417, 549, 5250, 23530, 3313, 51103, 3029, 150274, 9361, 2271, 84693, 3030, 3419, 29088, 6472, 55066, 53343, 55739, 112817, 26275, 51117, 29093, 64087, 219927, 1632, 81570, 6576, 2820, 92667, 11194, 10449, 10587, 65018, 7019, 10240, 708, 197322, 80273, 10965, 10102,…	1894	536	20581	2.06786	9.96731e-10	6.22957e-11	2.85107e-09
UP_KEYWORDS	Hydrolase	238	12.566	2.92085e-12	51573, 8226, 8886, 51377, 5641, 22803, 85464, 11325, 79716, 1486, 59084, 51360, 25788, 51567, 160760, 4124, 56928, 7174, 58497, 219743, 58489, 178, 8038, 132789, 51692, 10730, 1843, 726, 175, 64285, 138639, 22908, 81875, 221294, 51184, 529, 23382, 9188, 81570, 56624, 10248, 10247, 10856, 27163, 92667, 8841, 192111, 8467, 2678, 439, 23228, 978, 10868, 2990, 10059, 10965, 5701, 4976, 5500, 7841, 89…	1894	1671	20581	1.5477	1.47213e-09	8.65956e-11	4.21091e-09
UP_KEYWORDS	Nucleus	611	32.2598	3.04358e-12	8880, 55234, 8227, 23658, 8886, 54108, 10992, 8318, 10898, 51377, 8125, 7353, 2957, 8878, 29128, 22803, 10713, 11091, 8409, 84081, 55225, 222546, 57215, 51362, 8731, 25788, 51366, 7343, 1810, 84991, 7341, 6777, 10725, 403, 58497, 55920, 23534, 84296, 51491, 55110, 7329, 84193, 1843, 10084, 7332, 51194, 5347, 6472, 8445, 51298, 23522, 6760, 59336, 25764, 2965, 88745, 27297, 27292, 147841, 6599, 10…	1894	5244	20581	1.26609	1.53396e-09	8.52198e-11	4.38777e-09
GOTERM_CC_DIRECT	GO:0005840~ribosome	49	2.58712	3.32962e-12	11224, 9349, 6122, 6124, 6125, 6205, 10196, 338699, 6207, 6168, 51081, 6167, 6209, 2197, 6155, 6218, 23, 6152, 6158, 6157, 54460, 25873, 65005, 6222, 6191, 6181, 6147, 6142, 6144, 6189, 51065, 821, 54475, 64965, 6173, 10985, 6137, 6133, 8562, 6231, 1965, 6230, 6235, 6176, 6175, 116541, 6202, 219927, 6129	1792	166	18224	3.00188	2.79359e-09	3.49199e-10	5.14301e-09
UP_KEYWORDS	RNA-binding	118	6.2302	4.02238e-12	5436, 8227, 23658, 8886, 10200, 155435, 6205, 144983, 10898, 6167, 54915, 51637, 87178, 27336, 11325, 84081, 55225, 51013, 55421, 1429, 56339, 8731, 5036, 51091, 11338, 51095, 1981, 84991, 6222, 56648, 55651, 549, 26986, 440275, 11340, 170506, 9984, 22794, 9904, 55110, 16, 54888, 51692, 51691, 23013, 25804, 221078, 58517, 81608, 54606, 8565, 8563, 26135, 25819, 10594, 7812, 56902, 85451, 10189, 9…	1894	665	20581	1.92818	2.02726e-09	1.06698e-10	5.79883e-09
GOTERM_CC_DIRECT	GO:0005681~spliceosomal complex	35	1.84794	5.03195e-12	8227, 9343, 23658, 6635, 6634, 57703, 10291, 144983, 10992, 3312, 22938, 51691, 51340, 25804, 10946, 9128, 9716, 58517, 10713, 54957, 6626, 6627, 6628, 6625, 51362, 24148, 8175, 11338, 10285, 84991, 10594, 8539, 51503, 6427, 8559	1792	94	18224	3.78657	4.22183e-09	4.69092e-10	7.77239e-09
GOTERM_CC_DIRECT	GO:0000502~proteasome complex	27	1.42555	1.35335e-11	5717, 5718, 5719, 29979, 5682, 9097, 5685, 5684, 5683, 5887, 9690, 5708, 5709, 9352, 5704, 5691, 5705, 5690, 5702, 80227, 5692, 5700, 7979, 5701, 5687, 5688, 5689	1792	60	18224	4.57634	1.13546e-08	1.13546e-09	2.09039e-08
GOTERM_BP_DIRECT	GO:0006457~protein folding	51	2.69271	2.45952e-11	10130, 10856, 59345, 10694, 10294, 5481, 54495, 10131, 5589, 3301, 10961, 51661, 9352, 51726, 80273, 22948, 23640, 10575, 7411, 10574, 7841, 7203, 56605, 53938, 9530, 3998, 3313, 16, 3312, 9093, 150274, 821, 5203, 3320, 23193, 64374, 1460, 7184, 811, 169714, 22824, 23386, 79031, 5201, 5202, 9761, 81542, 908, 2286, 7265, 10450	1716	180	16792	2.77257	1.06301e-07	1.51858e-08	4.6088e-08
KEGG_PATHWAY	hsa03010:Ribosome	46	2.42872	8.34439e-11	11224, 6181, 6147, 9349, 6122, 6124, 6142, 6125, 6144, 6205, 6189, 6207, 51081, 6168, 51065, 6209, 6167, 9553, 2197, 64965, 29088, 6173, 6137, 6133, 6155, 6231, 6218, 6152, 6230, 6235, 6158, 6176, 6157, 6175, 54460, 6202, 29093, 64979, 25873, 65005, 51263, 6222, 219927, 6191, 6193, 6129	836	136	6879	2.78316	2.32809e-08	1.16404e-08	1.10272e-07
GOTERM_MF_DIRECT	GO:0003723~RNA binding	107	5.64942	8.41837e-11	8880, 1477, 23658, 1479, 8886, 10291, 10200, 144983, 10898, 6209, 6167, 5536, 51637, 87178, 27336, 51013, 8731, 6152, 6158, 22984, 51366, 6157, 1982, 51095, 11338, 1981, 84991, 6222, 55651, 26986, 6301, 9984, 22794, 6189, 1786, 23481, 51692, 51691, 10946, 7184, 7528, 5813, 6897, 10594, 219927, 79039, 51503, 64895, 11051, 6122, 6124, 6125, 5682, 9406, 80145, 140688, 2197, 10656, 246243, 2107, 5589…	1742	547	16881	1.8956	1.34105e-07	3.35262e-08	1.40892e-07
UP_KEYWORDS	Cell cycle	112	5.91341	9.53095e-11	8883, 115098, 8318, 55743, 10899, 29128, 10713, 8493, 79791, 4291, 23708, 51362, 79892, 9918, 114799, 54921, 56647, 51433, 403, 440275, 55559, 55920, 8556, 1452, 7329, 54888, 163786, 84612, 1843, 348235, 1068, 10274, 23194, 5347, 286826, 9770, 9994, 4175, 4174, 5898, 4176, 79441, 10592, 79577, 3833, 1112, 4171, 60561, 996, 994, 8658, 991, 9988, 55536, 998, 54801, 220134, 147841, 64151, 23552, 103…	1894	650	20581	1.87237	4.8036e-08	2.4018e-09	1.37403e-07
GOTERM_MF_DIRECT	GO:0003735~structural constituent of ribosome	57	3.0095	1.47147e-10	11224, 9349, 6122, 6124, 6125, 788, 55186, 6205, 338699, 6207, 51081, 6168, 6209, 6167, 9553, 2197, 55272, 10240, 6155, 6218, 6152, 6158, 6157, 54460, 64979, 25873, 65005, 51263, 6222, 6191, 6193, 6181, 6147, 78988, 5250, 81034, 6142, 6144, 100526842, 6189, 51065, 64965, 29088, 51154, 6173, 6137, 6133, 6231, 6235, 6176, 6175, 26589, 6202, 29093, 219927, 6129, 6576	1742	222	16881	2.48812	2.34405e-07	4.6881e-08	2.46268e-07
UP_KEYWORDS	ATP-binding	199	10.5069	1.65476e-10	8886, 157, 11325, 1182, 102157402, 23, 55229, 3093, 55361, 6885, 25788, 80221, 51095, 10097, 10096, 7203, 440275, 1453, 1452, 55210, 7327, 7329, 25778, 16, 7328, 4641, 10730, 150465, 20, 7332, 5347, 8445, 7184, 1445, 79834, 55739, 10592, 3833, 6897, 908, 10494, 64087, 9188, 81570, 83931, 64895, 55902, 115, 2584, 5917, 253430, 10856, 23552, 2475, 10449, 8467, 9493, 65018, 10061, 439, 160851, 10054…	1894	1391	20581	1.55458	8.33999e-08	3.97142e-09	2.38559e-07
GOTERM_CC_DIRECT	GO:0005759~mitochondrial matrix	71	3.74868	2.63598e-10	686, 54516, 26164, 36, 10295, 38, 10587, 1629, 7019, 57570, 25824, 3155, 5888, 10131, 708, 201626, 197322, 80273, 10965, 80221, 1593, 6059, 51095, 10102, 23417, 51166, 80324, 57128, 162417, 549, 10667, 51025, 1743, 2936, 1373, 2356, 3029, 9093, 9361, 3028, 2230, 2271, 84693, 3419, 10469, 117145, 84706, 6472, 166785, 55066, 4728, 53343, 598, 57001, 55739, 26275, 5095, 4720, 11112, 5091, 4722, 4285…	1792	327	18224	2.20809	2.21159e-07	2.01053e-08	4.07154e-07
GOTERM_BP_DIRECT	GO:0031145~anaphase-promoting complex-dependent catabolic process	30	1.58395	3.00737e-10	5717, 5718, 5719, 5682, 5685, 5684, 5683, 51343, 5347, 5708, 11065, 5709, 79791, 5704, 5691, 5705, 5690, 5702, 5692, 5700, 5701, 5687, 996, 5688, 5689, 8452, 991, 51433, 29882, 29945	1716	79	16792	3.71603	1.29978e-06	1.62473e-07	5.63539e-07
GOTERM_BP_DIRECT	GO:0006412~translation	61	3.2207	3.17916e-10	11224, 9349, 6122, 9343, 6124, 6125, 788, 55186, 6205, 338699, 6207, 51081, 6168, 6209, 6167, 2197, 1725, 6155, 6218, 23, 6152, 6158, 6157, 51091, 54460, 1981, 64979, 25873, 65005, 6222, 55651, 6191, 6193, 6181, 6147, 78988, 5250, 81034, 6301, 6142, 6144, 100526842, 6189, 51065, 64965, 29088, 10985, 6173, 6137, 6133, 6231, 6230, 6235, 6176, 6175, 6897, 6202, 29093, 219927, 6129, 6576	1716	253	16792	2.35936	1.37403e-06	1.5267e-07	5.95731e-07
GOTERM_CC_DIRECT	GO:0005925~focal adhesion	80	4.22386	3.54241e-10	9349, 6122, 10890, 57175, 6124, 682, 6125, 6205, 5479, 382, 6207, 6168, 6209, 118, 55740, 3927, 9493, 87, 977, 6155, 6218, 9351, 81848, 9815, 51056, 57669, 3309, 10092, 6840, 3688, 10097, 10096, 6222, 2665, 5500, 6191, 89782, 58497, 6193, 5879, 26986, 5594, 10525, 5754, 6181, 2319, 3313, 6189, 2314, 3312, 1605, 9902, 726, 5962, 102, 7184, 8895, 811, 7529, 79834, 1465, 5898, 6133, 9564, 950, 857, …	1792	391	18224	2.08075	2.97208e-07	2.47673e-08	5.47161e-07
GOTERM_BP_DIRECT	GO:0051436~negative regulation of ubiquitin-protein ligase activity involved in mitotic cell cycle	28	1.47835	4.87247e-10	5717, 5718, 5719, 5682, 5685, 5684, 5683, 51343, 11065, 5708, 5709, 5704, 5691, 5705, 5690, 5702, 5692, 5700, 5701, 996, 5687, 5688, 5689, 991, 51433, 29882, 286151, 29945	1716	71	16792	3.85909	2.10588e-06	2.10588e-07	9.13033e-07
UP_KEYWORDS	Chaperone	49	2.58712	5.03879e-10	689, 10130, 3476, 10694, 10294, 5481, 23406, 6418, 573, 10131, 8409, 3301, 11231, 80273, 51726, 22948, 548645, 10575, 6059, 1616, 7411, 10574, 6449, 26520, 7203, 10525, 9530, 3313, 51103, 3312, 5611, 150274, 9093, 821, 25842, 5203, 3320, 54788, 166785, 7184, 811, 55735, 22824, 57001, 5201, 5202, 81573, 908, 10189	1894	201	20581	2.64903	2.53955e-07	1.15434e-08	7.2642e-07
UP_KEYWORDS	Ubl conjugation pathway	113	5.96621	7.2168e-10	8883, 26263, 55743, 51377, 10293, 59349, 63891, 51633, 27339, 7353, 29128, 9040, 57161, 79791, 54726, 81847, 3093, 9870, 140460, 9736, 51366, 8315, 7341, 64320, 51433, 286151, 5930, 84085, 79016, 51592, 7327, 28991, 7329, 7328, 56888, 55167, 7332, 80067, 7336, 23194, 149951, 8445, 1642, 9810, 29761, 26133, 112950, 83734, 114088, 55208, 8665, 996, 152006, 991, 29099, 51506, 64839, 57534, 23376, 55…	1894	680	20581	1.80574	3.63727e-07	1.58142e-08	1.04041e-06
UP_KEYWORDS	GTP-binding	69	3.64308	9.38275e-10	55684, 54552, 10890, 9343, 2643, 26164, 1938, 84273, 55288, 381, 159, 382, 5912, 6734, 64121, 4218, 29889, 10059, 7283, 23708, 7284, 83452, 373, 7879, 8934, 64225, 28512, 1983, 51128, 4976, 403, 5878, 5879, 9364, 5870, 51715, 9886, 4733, 9669, 51552, 127829, 2977, 54974, 166785, 4881, 5862, 53916, 5861, 53917, 10981, 5908, 5898, 58477, 1968, 2776, 5901, 9567, 57403, 51184, 8801, 55341, 203068, 64…	1894	343	20581	2.18596	4.7289e-07	1.97038e-08	1.35267e-06
UP_KEYWORDS	Ubl conjugation	230	12.1436	1.28656e-09	8880, 8227, 8883, 23513, 10200, 51372, 3476, 10992, 55743, 157, 154, 22905, 8322, 8324, 29128, 605, 51562, 84081, 6091, 6218, 3093, 55361, 81847, 9870, 6885, 51567, 10092, 7071, 11338, 114799, 7341, 10725, 55651, 7203, 84085, 4609, 11335, 51592, 9984, 22794, 10226, 178, 7329, 54888, 16, 163786, 821, 51692, 7332, 2597, 5347, 1460, 150468, 8445, 23111, 23522, 51585, 114088, 2309, 324, 9894, 6897, 4…	1894	1705	20581	1.46585	6.48427e-07	2.59371e-08	1.85478e-06
UP_KEYWORDS	Endoplasmic reticulum	158	8.34213	1.4808e-09	57171, 201895, 10130, 10890, 199857, 3284, 8125, 51009, 23275, 91147, 10484, 90701, 11014, 54495, 6418, 8878, 1622, 10715, 10134, 10162, 4033, 51014, 124583, 23471, 7405, 79152, 23509, 64225, 1718, 51430, 56648, 201562, 56926, 10525, 142891, 29979, 3998, 9227, 5611, 821, 51107, 55161, 10016, 23193, 7922, 8440, 9632, 54681, 7184, 80168, 811, 57544, 64285, 813, 58477, 22908, 53349, 91304, 81573, 60…	1894	1067	20581	1.60909	7.46324e-07	2.87048e-08	2.13481e-06
GOTERM_BP_DIRECT	GO:0016032~viral process	66	3.48469	2.7204e-09	55746, 23513, 1315, 10399, 10992, 5685, 23279, 22938, 79902, 5684, 4927, 51637, 8777, 6418, 708, 55697, 5691, 22944, 5690, 8065, 23471, 5702, 5692, 80227, 373, 5701, 23165, 6059, 5688, 1616, 54963, 5689, 1981, 57599, 8453, 2885, 9688, 8451, 7341, 6449, 10762, 5594, 10527, 5870, 2071, 7329, 3843, 3312, 3842, 51606, 23013, 8907, 8480, 1642, 9631, 7529, 10980, 79031, 5898, 10847, 5901, 3831, 5902, 1…	1716	299	16792	2.16002	1.17575e-05	1.06887e-06	5.09765e-06
GOTERM_BP_DIRECT	GO:0051437~positive regulation of ubiquitin-protein ligase activity involved in regulation of mitotic cell cycle transition	28	1.47835	2.8403e-09	5717, 5718, 5719, 5682, 5685, 5684, 5683, 51343, 5347, 5708, 11065, 5709, 5704, 5691, 5705, 5690, 5702, 5692, 5700, 5701, 996, 5687, 5688, 5689, 991, 51433, 29882, 29945	1716	76	16792	3.6052	1.22757e-05	1.02298e-06	5.32233e-06
GOTERM_BP_DIRECT	GO:0060071~Wnt signaling pathway, planar cell polarity pathway	31	1.63675	3.97277e-09	5717, 5718, 5719, 5682, 5685, 5684, 5683, 81839, 115908, 8322, 8324, 1175, 1173, 5708, 5709, 5704, 5691, 5705, 5690, 5702, 5692, 5700, 5701, 5687, 23002, 5688, 5689, 1213, 160, 5879, 998	1716	92	16792	3.2973	1.71701e-05	1.32079e-06	7.44441e-06
INTERPRO	IPR027417:P-loop containing nucleoside triphosphate hydrolase	141	7.44456	5.63553e-09	54514, 79781, 9343, 10890, 26164, 23078, 8886, 84273, 159, 9653, 11325, 64121, 4218, 23708, 7284, 102157402, 23, 25788, 7879, 8934, 64225, 28512, 403, 4931, 29789, 7517, 9364, 64137, 170506, 51715, 55210, 9886, 2071, 9361, 4641, 10730, 20, 3799, 54606, 4175, 4174, 5898, 4176, 58477, 10592, 394, 3833, 2776, 53349, 9567, 4171, 9371, 57403, 10938, 51184, 64792, 10123, 11127, 9188, 79039, 81570, 998,…	1833	879	18559	1.62414	1.57061e-05	1.57061e-05	1.00645e-05
UP_KEYWORDS	Disease mutation	317	16.7371	5.90551e-09	23513, 5373, 36, 1314, 59345, 3284, 51082, 38, 81839, 7355, 91147, 256471, 10484, 8322, 8878, 6616, 10715, 222546, 51360, 3295, 55858, 81848, 1586, 7879, 51091, 1593, 1718, 51095, 1981, 1811, 25782, 6777, 4221, 55651, 549, 440275, 23534, 11340, 5250, 1453, 23530, 178, 16, 25778, 54888, 163786, 27089, 1073, 10730, 726, 175, 128338, 55670, 2592, 63910, 324, 229, 7051, 4771, 10594, 203068, 64087, 81…	1894	2550	20581	1.35085	2.97637e-06	1.10236e-07	8.51371e-06
UP_KEYWORDS	Cell division	73	3.85428	5.96236e-09	220134, 147841, 64151, 23552, 115098, 382, 55743, 10899, 9493, 10713, 259266, 3619, 63971, 9400, 51362, 79892, 9918, 4750, 5500, 5499, 51433, 29882, 403, 89782, 29945, 10051, 55559, 55920, 11200, 8556, 1452, 219771, 11104, 7329, 54888, 84612, 23354, 3070, 127829, 348235, 51343, 1068, 10274, 23194, 5347, 22897, 55143, 4174, 11065, 5898, 91603, 10592, 79441, 79577, 3833, 8607, 5901, 54443, 54902, 9…	1894	388	20581	2.04446	3.00502e-06	1.07322e-07	8.59566e-06
UP_KEYWORDS	Isopeptide bond	163	8.60612	6.09057e-09	8227, 9343, 10291, 10200, 51372, 10992, 10694, 1523, 6418, 29128, 605, 9443, 51562, 84081, 22880, 673, 81624, 55421, 6218, 23, 3093, 81847, 6885, 4297, 22984, 1616, 11338, 3688, 114799, 7341, 55651, 10725, 875, 7174, 7203, 5930, 54828, 11335, 9804, 51592, 9984, 10226, 6189, 7329, 54888, 3312, 1786, 23481, 51692, 27089, 9902, 55167, 7922, 5347, 1460, 58517, 150468, 23111, 9994, 23522, 29761, 7528,…	1894	1132	20581	1.56469	3.06964e-06	1.0585e-07	8.7805e-06
UP_KEYWORDS	Host-virus interaction	72	3.80148	9.96128e-09	23513, 1315, 10399, 10992, 10898, 5685, 22938, 5684, 51637, 8777, 6418, 708, 1755, 55697, 5691, 22944, 5690, 8065, 5702, 23471, 5692, 373, 80227, 5701, 6059, 5688, 1616, 54963, 5689, 3688, 1981, 2885, 8453, 57599, 1654, 7341, 8451, 6449, 440275, 5594, 10527, 5870, 2071, 7329, 3843, 3312, 3842, 1605, 51606, 23013, 8907, 3416, 1642, 4864, 7529, 3837, 5898, 10980, 79031, 3839, 10847, 950, 857, 5901,…	1894	385	20581	2.03216	5.02047e-06	1.67349e-07	1.43607e-05
GOTERM_CC_DIRECT	GO:0005634~nucleus	638	33.6853	1.10486e-08	8880, 55234, 8227, 8883, 23658, 8318, 51377, 8125, 154, 7355, 7353, 29128, 22803, 11091, 5226, 79716, 8409, 84081, 55225, 222546, 6885, 8731, 25788, 51366, 1718, 7343, 1810, 7341, 6777, 10725, 2947, 403, 58497, 23788, 55920, 84296, 51491, 5250, 55110, 7329, 132789, 23633, 1843, 10084, 7332, 7336, 5347, 6472, 8445, 51298, 811, 23522, 138639, 6760, 324, 51181, 59336, 79639, 88745, 203068, 64795, 27…	1792	5415	18224	1.1982	9.26969e-06	7.13056e-07	1.70656e-05
GOTERM_CC_DIRECT	GO:0022625~cytosolic large ribosomal subunit	25	1.31996	1.17849e-08	11224, 6181, 9349, 6147, 6122, 6142, 6124, 6125, 6144, 6168, 6167, 51154, 6173, 6137, 6133, 6155, 6838, 6152, 6158, 6176, 6175, 6157, 25873, 55651, 6129	1792	68	18224	3.73884	9.88745e-06	7.0625e-07	1.82029e-05
GOTERM_CC_DIRECT	GO:0005794~Golgi apparatus	137	7.23337	1.4146e-08	54808, 10890, 8120, 1315, 23275, 1523, 7355, 22905, 535, 10612, 11014, 1622, 64746, 1182, 51014, 55858, 55361, 81848, 7879, 8934, 11285, 79694, 79158, 164, 26003, 738, 79895, 403, 4935, 1453, 347734, 92344, 10228, 3998, 10226, 64924, 26286, 3843, 114883, 54928, 8943, 51107, 23193, 7922, 11345, 55004, 11137, 102, 128338, 811, 7110, 813, 29966, 22862, 55738, 22908, 2592, 10317, 2590, 492, 2589, 865…	1792	863	18224	1.61442	1.18684e-05	7.91234e-07	2.18499e-05
SMART	SM00320:WD40	52	2.74551	1.54808e-08	55234, 1477, 57175, 1314, 10399, 59345, 54663, 27339, 23038, 54853, 11091, 51133, 126248, 22884, 149465, 30849, 5928, 400954, 54468, 51362, 80227, 23160, 80232, 57521, 9742, 25879, 51096, 57599, 79269, 164781, 14, 11171, 5521, 151790, 54475, 8816, 51343, 91833, 9128, 6907, 11137, 8480, 23246, 29966, 9276, 9277, 83889, 10025, 23005, 991, 1161, 54806	844	267	10057	2.3207	7.18308e-06	7.18308e-06	2.20587e-05
UP_KEYWORDS	Transferase	225	11.8796	1.60489e-08	25797, 54108, 157, 10994, 38, 23275, 7357, 1725, 11320, 85465, 55644, 87769, 102157402, 55229, 55361, 3093, 79918, 9870, 8731, 56339, 6885, 51366, 51091, 23509, 51095, 114799, 51166, 8315, 79094, 2947, 440275, 142891, 1453, 1452, 7327, 178, 54888, 25778, 84193, 7328, 7332, 221078, 2597, 5347, 1460, 6472, 8445, 1445, 338707, 23522, 79834, 2592, 10317, 2590, 59336, 54482, 7051, 2589, 10494, 23005, …	1894	1708	20581	1.43147	8.08862e-06	2.60924e-07	2.3137e-05
GOTERM_MF_DIRECT	GO:0005525~GTP binding	77	4.06547	1.61088e-08	55684, 54552, 2747, 10890, 9343, 2643, 22836, 26164, 1938, 84273, 55288, 381, 159, 382, 5912, 6734, 64121, 4218, 29889, 10059, 7283, 23708, 7284, 83452, 373, 7879, 8934, 28512, 64225, 1983, 51128, 4976, 403, 5878, 29789, 5879, 9364, 5870, 51715, 9886, 2071, 4733, 9669, 51552, 127829, 2977, 54974, 3320, 8892, 166785, 4881, 5862, 53916, 53917, 5861, 10981, 5908, 5898, 58477, 394, 1968, 2776, 5901, …	1742	384	16881	1.94316	2.56609e-05	4.27687e-06	2.696e-05
INTERPRO	IPR016024:Armadillo-type fold	70	3.69588	1.79794e-08	54808, 64151, 8120, 1315, 2475, 10480, 80185, 27335, 55027, 10153, 259266, 5708, 55697, 30849, 81624, 23223, 57521, 9918, 9736, 23640, 54919, 64328, 1982, 162, 1983, 164, 1981, 160, 8539, 27043, 23534, 55156, 10527, 4048, 57703, 3843, 8943, 3842, 23633, 51606, 9125, 57221, 27148, 10274, 9675, 51194, 64374, 9320, 8893, 55832, 10985, 10514, 3837, 23041, 26133, 3839, 83889, 324, 3475, 9894, 22820, 2…	1833	351	18559	2.01922	5.01072e-05	2.50539e-05	3.21094e-05
GOTERM_CC_DIRECT	GO:0042470~melanosome	31	1.63675	1.88103e-08	10130, 967, 682, 5479, 3312, 191, 821, 6513, 55161, 535, 3320, 23193, 1509, 9145, 7184, 813, 5862, 7529, 5861, 10981, 10961, 3309, 5901, 8934, 10575, 3688, 1213, 7531, 5878, 5879, 4935	1792	101	18224	3.12138	1.57817e-05	9.86367e-07	2.90545e-05
GOTERM_BP_DIRECT	GO:0043488~regulation of mRNA stability	32	1.68955	1.89367e-08	5717, 5718, 11340, 5719, 5682, 3312, 3842, 5685, 8125, 5684, 5683, 6418, 22894, 7529, 5708, 55795, 5709, 51013, 26135, 5704, 5691, 5705, 5690, 5702, 5692, 5700, 5701, 5687, 5688, 5689, 1981, 26986	1716	103	16792	3.04017	8.18412e-05	5.84602e-06	3.54848e-05
KEGG_PATHWAY	hsa04141:Protein processing in endoplasmic reticulum	48	2.53432	1.97233e-08	10525, 10130, 11253, 3998, 29979, 7327, 55768, 54431, 3312, 5611, 821, 10294, 51009, 80700, 10484, 3320, 64374, 7353, 54788, 23193, 5887, 9632, 573, 267, 7184, 10134, 811, 22824, 3301, 5589, 11231, 10961, 10960, 51360, 51726, 1965, 84447, 23471, 3309, 23640, 79139, 51128, 27248, 4287, 7095, 7841, 56605, 440275	836	169	6879	2.33708	5.50277e-06	1.83426e-06	2.60644e-05
GOTERM_MF_DIRECT	GO:0003924~GTPase activity	54	2.85111	2.56288e-08	54552, 10890, 9343, 26164, 84273, 1938, 55288, 381, 382, 64121, 6734, 4218, 29889, 10059, 7283, 7284, 23708, 83452, 373, 7879, 8934, 64225, 28512, 1983, 51128, 4976, 1654, 403, 5878, 5879, 9364, 5870, 51715, 9669, 51552, 127829, 166785, 5862, 5861, 10981, 5908, 5898, 394, 1968, 2776, 5901, 9567, 57403, 51184, 203068, 55341, 10123, 998, 54676	1742	234	16881	2.23629	4.08258e-05	5.83236e-06	4.28929e-05
UP_KEYWORDS	Protein biosynthesis	38	2.00634	2.7561e-08	54516, 5917, 6301, 1938, 1937, 16, 9669, 10480, 9470, 8669, 27335, 8892, 8894, 8893, 2107, 8565, 8562, 23708, 7284, 1968, 51386, 8663, 51520, 1965, 8667, 833, 8665, 51091, 1982, 6897, 1983, 10102, 1981, 56648, 80755, 5859, 4141, 10667	1894	152	20581	2.71661	1.38907e-05	4.34086e-07	3.97335e-05
GOTERM_CC_DIRECT	GO:0071013~catalytic step 2 spliceosome	29	1.53115	3.09663e-08	6635, 9343, 6634, 57703, 10291, 55110, 10992, 22938, 51340, 27339, 10946, 9716, 6627, 9939, 55696, 6628, 5411, 51362, 24148, 8175, 10594, 6632, 10189, 10450, 51503, 53938, 9416, 26986, 6426	1792	92	18224	3.20565	2.59804e-05	1.52828e-06	4.78306e-05
UP_SEQ_FEATURE	repeat:WD 5	51	2.69271	3.1601e-08	55234, 1477, 57175, 1314, 10399, 59345, 54663, 27339, 23038, 54853, 11091, 51133, 126248, 22884, 149465, 30849, 5928, 400954, 54468, 51362, 80227, 23160, 80232, 57521, 9742, 25879, 51096, 57599, 79269, 164781, 14, 11171, 5521, 151790, 54475, 8816, 51343, 91833, 9128, 6907, 11137, 23246, 29966, 9276, 9277, 83889, 10025, 23005, 991, 1161, 54806	1876	237	20063	2.30136	0.000123015	6.15095e-05	5.85538e-05
GOTERM_BP_DIRECT	GO:0006369~termination of RNA polymerase II transcription	24	1.26716	3.26856e-08	9939, 6432, 11051, 1477, 6628, 1479, 6635, 9984, 8563, 51585, 6634, 22794, 51362, 10978, 51692, 29101, 26097, 80145, 11338, 81608, 10189, 6427, 6426, 29894	1716	64	16792	3.66958	0.000141257	9.41778e-06	6.12483e-05
KEGG_PATHWAY	hsa03050:Proteasome	21	1.10876	3.91161e-08	5717, 5718, 5719, 5708, 5709, 5682, 5704, 5691, 5705, 5690, 5702, 5692, 7979, 5700, 5685, 5701, 5684, 5683, 5687, 5688, 5689	836	44	6879	3.92722	1.09133e-05	2.72834e-06	5.16922e-05
GOTERM_CC_DIRECT	GO:0005643~nuclear pore	25	1.31996	4.22439e-08	10527, 55746, 3843, 56943, 4641, 23633, 23279, 55161, 4927, 54830, 8480, 9631, 3837, 55795, 30849, 3839, 5901, 23165, 64328, 8658, 9688, 7341, 56648, 10762, 3267	1792	72	18224	3.53113	3.5442e-05	1.96904e-06	6.525e-05
GOTERM_BP_DIRECT	GO:0006521~regulation of cellular amino acid metabolic process	21	1.10876	4.69192e-08	5717, 5718, 5719, 5708, 5709, 5682, 5704, 5691, 5705, 5690, 5702, 5692, 5700, 5685, 5701, 5684, 5683, 5687, 5688, 5689, 4946	1716	51	16792	4.02934	0.000202764	1.2674e-05	8.792e-05
GOTERM_CC_DIRECT	GO:0000139~Golgi membrane	100	5.27983	7.52443e-08	10890, 682, 1315, 1314, 9245, 59349, 7355, 1523, 7357, 10484, 11014, 84342, 11320, 9653, 10715, 4218, 64746, 1182, 51014, 51360, 11285, 162, 1718, 79158, 79694, 26003, 164, 4124, 56928, 403, 1453, 347734, 3998, 10228, 26286, 22856, 8943, 9632, 11345, 102, 64285, 7110, 22862, 22908, 10317, 2590, 2589, 152007, 8658, 10494, 79571, 7109, 55676, 83548, 998, 9382, 2475, 10959, 10396, 6513, 64841, 11235…	1792	591	18224	1.72075	6.3128e-05	3.32263e-06	0.000116222
GOTERM_CC_DIRECT	GO:0016607~nuclear speck	46	2.42872	1.02672e-07	10421, 8227, 56252, 9343, 1452, 9984, 22794, 57703, 4000, 10084, 51340, 80145, 25898, 27339, 81669, 10946, 9128, 58517, 85403, 11325, 10772, 9939, 84081, 5411, 91603, 6625, 10284, 56339, 79872, 24148, 51747, 26097, 54942, 8175, 11338, 10285, 1654, 7341, 10594, 644353, 10189, 9646, 6651, 6427, 8559, 6426	1792	201	18224	2.32738	8.61382e-05	4.30709e-06	0.000158587
GOTERM_BP_DIRECT	GO:0016192~vesicle-mediated transport	39	2.05913	1.28696e-07	23673, 10890, 22836, 8120, 9267, 6804, 1315, 10226, 9341, 26286, 382, 8943, 9882, 51552, 27443, 10484, 8440, 8907, 1175, 11094, 8895, 1173, 5861, 9276, 60684, 22820, 162, 23431, 84315, 51128, 164, 1213, 2665, 9179, 10121, 54806, 23048, 116442, 54828	1716	152	16792	2.51077	0.000556071	3.27186e-05	0.000241159
UP_SEQ_FEATURE	mutagenesis site	275	14.5195	1.29031e-07	8883, 23513, 25797, 55743, 51377, 154, 10480, 5641, 1725, 29128, 8878, 2957, 85464, 11091, 8409, 1182, 931, 51360, 6885, 8731, 51567, 51366, 7879, 51091, 28512, 11338, 1981, 26003, 114799, 8315, 7341, 56928, 549, 58497, 51592, 9984, 22794, 2314, 7329, 54888, 25778, 9882, 51692, 10084, 81565, 5347, 8440, 64285, 1445, 3837, 5898, 2309, 324, 51181, 23527, 23002, 10494, 4771, 10594, 56624, 4149, 2534…	1876	2191	20063	1.34231	0.000502193	0.000167426	0.000239084
GOTERM_MF_DIRECT	GO:0005524~ATP binding	216	11.4044	1.31774e-07	8886, 157, 11325, 1182, 102157402, 23, 55229, 3093, 55361, 6885, 25788, 80221, 51095, 10097, 10096, 7203, 440275, 5754, 1453, 1452, 55210, 7327, 7329, 16, 25778, 7328, 4641, 150465, 10730, 20, 7332, 5347, 7184, 8445, 1445, 79834, 55739, 10592, 3833, 55106, 6897, 908, 10494, 64087, 9188, 81570, 83931, 64895, 55902, 115, 2584, 5917, 253430, 10856, 23552, 2475, 10449, 8467, 9493, 65018, 29959, 10061…	1742	1495	16881	1.40011	0.000209893	2.62391e-05	0.000220539
GOTERM_BP_DIRECT	GO:0006406~mRNA export from nucleus	30	1.58395	1.32596e-07	55746, 9984, 22794, 56943, 23279, 79902, 51692, 4927, 80145, 81608, 8480, 29894, 10772, 9631, 6432, 9939, 8563, 51362, 7979, 23165, 26097, 11338, 9688, 5976, 10189, 10762, 84811, 6427, 3267, 6426	1716	100	16792	2.93566	0.000572916	3.18373e-05	0.000248466
UP_SEQ_FEATURE	repeat:WD 4	52	2.74551	1.39946e-07	55234, 1477, 57175, 1314, 10399, 59345, 54663, 27339, 23038, 54853, 11091, 51133, 126248, 22884, 149465, 30849, 5928, 400954, 54468, 51362, 80227, 23160, 80232, 57521, 9742, 25879, 51096, 57599, 79269, 164781, 14, 11171, 5521, 151790, 54475, 8816, 51343, 91833, 9128, 6907, 11137, 8480, 23246, 29966, 9276, 9277, 83889, 10025, 23005, 991, 1161, 54806	1876	255	20063	2.18085	0.00054466	0.000136193	0.000259306
UP_KEYWORDS	Ribosome biogenesis	22	1.16156	1.76288e-07	54606, 23246, 29889, 117246, 54552, 26164, 11103, 51077, 55299, 1736, 23481, 10436, 81875, 51602, 88745, 25879, 1654, 55272, 55651, 51154, 4931, 708	1894	65	20581	3.67787	8.88452e-05	2.69239e-06	0.000254146
GOTERM_BP_DIRECT	GO:0031124~mRNA 3'-end processing	20	1.05597	1.83404e-07	6432, 11051, 9939, 1477, 1479, 9984, 8563, 51585, 22794, 51362, 10978, 51692, 26097, 80145, 11338, 81608, 10189, 6427, 6426, 29894	1716	50	16792	3.91422	0.000792356	4.17186e-05	0.000343672
UP_KEYWORDS	Lyase	36	1.90074	1.9812e-07	262, 115, 55258, 2762, 55253, 80146, 2977, 2677, 2271, 3030, 7390, 102724560, 3155, 4881, 48, 53343, 23042, 47, 55739, 112817, 3295, 5092, 229, 2752, 1586, 51071, 4913, 23417, 80896, 875, 201562, 7389, 549, 56267, 50, 4337	1894	150	20581	2.60794	9.98476e-05	2.93684e-06	0.000285621
GOTERM_CC_DIRECT	GO:0005813~centrosome	77	4.06547	1.98636e-07	11051, 64770, 136895, 64151, 5682, 57534, 22832, 282991, 8318, 10899, 10694, 10540, 91147, 9493, 132320, 95681, 4218, 8409, 10868, 80071, 7283, 63971, 23160, 22948, 7405, 84902, 10575, 9702, 25879, 9742, 80321, 9114, 6249, 4750, 56928, 585, 403, 29789, 55559, 8556, 1453, 1452, 140735, 5664, 11104, 163786, 23354, 81565, 55835, 9851, 1068, 23194, 5347, 1540, 22809, 150468, 22897, 10844, 598, 79441,…	1792	426	18224	1.83817	0.000166642	7.93594e-06	0.000306813
UP_SEQ_FEATURE	nucleotide phosphate-binding region:GTP	59	3.1151	2.23155e-07	55684, 54552, 10890, 9343, 26164, 1938, 381, 159, 382, 5912, 64121, 6734, 4218, 29889, 10059, 7283, 23708, 7284, 83452, 373, 7879, 8934, 64225, 28512, 1983, 51128, 4976, 403, 5878, 5879, 9364, 5870, 51715, 9886, 4733, 9669, 51552, 127829, 5862, 53916, 5861, 53917, 10981, 5908, 5898, 58477, 1968, 2776, 5901, 9567, 57403, 51184, 203068, 55341, 64792, 10123, 116442, 998, 54676	1876	310	20063	2.03542	0.000868365	0.000173733	0.000413486
GOTERM_BP_DIRECT	GO:1904874~positive regulation of telomerase RNA localization to Cajal body	11	0.580781	2.23276e-07	10575, 908, 10574, 10856, 55651, 1736, 8607, 55164, 22948, 7203, 10694	1716	15	16792	7.17607	0.000964534	4.82488e-05	0.000418387
UP_SEQ_FEATURE	repeat:WD 6	43	2.27033	2.49023e-07	55234, 1477, 79269, 1314, 59345, 10399, 164781, 14, 11171, 151790, 5521, 54475, 8816, 54663, 27339, 51343, 9128, 6907, 23038, 54853, 11091, 126248, 22884, 23246, 29966, 149465, 30849, 5928, 9276, 9277, 83889, 400954, 54468, 51362, 23160, 57521, 80232, 25879, 51096, 57599, 23005, 991, 54806	1876	196	20063	2.34626	0.000968978	0.000161562	0.000461417
GOTERM_BP_DIRECT	GO:0038061~NIK/NF-kappaB signaling	23	1.21436	2.99464e-07	5717, 5718, 5719, 5708, 1147, 5709, 5682, 5691, 5704, 5705, 5690, 5702, 5692, 5531, 5700, 5685, 5701, 5684, 5683, 5687, 5688, 5689, 9040	1716	66	16792	3.41012	0.00129345	6.16307e-05	0.000561152
UP_SEQ_FEATURE	repeat:WD 3	53	2.79831	3.26144e-07	55234, 1477, 57175, 1314, 10399, 59345, 54663, 27339, 23038, 54853, 11091, 51133, 126248, 22884, 149465, 30849, 5928, 400954, 54468, 51362, 80227, 23160, 80232, 57521, 9742, 25879, 51096, 57599, 54828, 79269, 164781, 14, 11171, 5521, 151790, 54475, 8816, 51343, 91833, 9128, 6907, 11137, 8480, 23246, 29966, 9276, 9277, 83889, 10025, 23005, 991, 1161, 54806	1876	269	20063	2.10711	0.00126887	0.000181366	0.000604314
UP_KEYWORDS	WD repeat	54	2.85111	3.4569e-07	55234, 1477, 57175, 1314, 10399, 59345, 54663, 27339, 23038, 54853, 11091, 51133, 126248, 22884, 149465, 30849, 5928, 400954, 54468, 51362, 80227, 23160, 57521, 80232, 51057, 9742, 25879, 51096, 57599, 54828, 79269, 164781, 14, 11171, 5521, 151790, 54475, 8816, 51343, 91833, 9128, 6907, 11137, 8480, 23246, 29966, 9276, 9277, 83889, 10025, 23005, 991, 1161, 54806	1894	281	20581	2.08821	0.000174213	4.97793e-06	0.000498365
UP_SEQ_FEATURE	repeat:WD 1	54	2.85111	3.97976e-07	55234, 1477, 57175, 1314, 10399, 59345, 54663, 27339, 23038, 54853, 11091, 51133, 126248, 22884, 149465, 30849, 5928, 400954, 54468, 51362, 80227, 23160, 57521, 80232, 51057, 9742, 25879, 51096, 57599, 54828, 79269, 164781, 14, 11171, 5521, 151790, 54475, 8816, 51343, 91833, 9128, 6907, 11137, 8480, 23246, 29966, 9276, 9277, 83889, 10025, 23005, 991, 1161, 54806	1876	278	20063	2.07736	0.00154812	0.000193646	0.000737411
UP_SEQ_FEATURE	repeat:WD 2	54	2.85111	3.97976e-07	55234, 1477, 57175, 1314, 10399, 59345, 54663, 27339, 23038, 54853, 11091, 51133, 126248, 22884, 149465, 30849, 5928, 400954, 54468, 51362, 80227, 23160, 57521, 80232, 51057, 9742, 25879, 51096, 57599, 54828, 79269, 164781, 14, 11171, 5521, 151790, 54475, 8816, 51343, 91833, 9128, 6907, 11137, 8480, 23246, 29966, 9276, 9277, 83889, 10025, 23005, 991, 1161, 54806	1876	278	20063	2.07736	0.00154812	0.000193646	0.000737411
GOTERM_BP_DIRECT	GO:0043161~proteasome-mediated ubiquitin-dependent protein catabolic process	46	2.42872	4.11505e-07	5717, 5718, 5719, 1452, 5682, 79845, 7328, 27252, 5685, 5684, 5683, 6047, 55284, 6907, 5887, 1642, 5708, 11065, 5709, 114088, 5691, 5704, 5690, 5705, 324, 3093, 5702, 5692, 27246, 5700, 5701, 5687, 996, 5688, 5689, 152006, 114781, 4287, 8452, 991, 8451, 51433, 29882, 1161, 29945, 64795	1716	203	16792	2.21741	0.00177694	8.08387e-05	0.0007711
UP_KEYWORDS	Lysosome	51	2.69271	5.74335e-07	10548, 282991, 27163, 2475, 256471, 79887, 5641, 84925, 8878, 4077, 64121, 1486, 2990, 55858, 7780, 373, 57521, 7405, 389541, 7879, 10577, 57599, 56928, 1515, 4935, 112770, 967, 4125, 56848, 5660, 28956, 127829, 20, 51449, 175, 55004, 1509, 128338, 3073, 4864, 201931, 950, 157310, 3373, 57231, 28962, 1201, 54, 23048, 7107, 4668	1894	263	20581	2.10718	0.000289423	8.04066e-06	0.00082799
COG_ONTOLOGY	Translation, ribosomal structure and biogenesis	24	1.26716	6.01251e-07	54516, 9343, 51715, 51013, 1938, 11062, 23708, 6155, 92675, 1965, 164781, 833, 22984, 23481, 57727, 51692, 51602, 51095, 80324, 55272, 8892, 80755, 84245, 440275	223	71	2026	3.07105	2.28473e-05	2.28473e-05	0.00054337
GOTERM_BP_DIRECT	GO:0051301~cell division	67	3.53749	6.21576e-07	220134, 147841, 64151, 23552, 115098, 382, 55743, 10713, 9400, 51362, 79892, 9918, 4750, 5500, 5499, 51433, 29882, 89782, 29945, 10051, 55559, 55920, 11200, 8556, 1452, 219771, 11104, 7329, 54888, 84612, 23354, 127829, 3070, 348235, 55835, 51343, 1068, 10274, 23194, 22897, 23111, 55143, 4174, 11065, 91603, 10592, 79441, 79577, 3833, 9564, 8607, 5901, 996, 57082, 994, 9134, 8658, 1022, 3978, 1213,…	1716	350	16792	1.87323	0.00268285	0.000116795	0.00116474
GOTERM_CC_DIRECT	GO:0005789~endoplasmic reticulum membrane	130	6.86378	6.63347e-07	57171, 201895, 10130, 10890, 199857, 1315, 3284, 1314, 51009, 23275, 91147, 10484, 90701, 11014, 54495, 85465, 10715, 10134, 10162, 4033, 51014, 57665, 124583, 23471, 79152, 1586, 64225, 1718, 25782, 56648, 201562, 56926, 3998, 9227, 821, 51107, 55161, 10016, 51308, 7922, 9632, 54681, 7184, 80168, 64285, 813, 58477, 22908, 91304, 2590, 81573, 60561, 79139, 2589, 79966, 9761, 81542, 2286, 64429, 9…	1792	862	18224	1.5337	0.000556394	2.52973e-05	0.0010246
GOTERM_BP_DIRECT	GO:0006511~ubiquitin-dependent protein catabolic process	42	2.21753	8.51314e-07	5717, 8078, 5719, 5682, 9097, 7327, 26263, 7329, 7328, 55743, 51377, 5685, 5684, 5683, 7332, 7353, 23194, 1540, 65018, 8878, 267, 9810, 9958, 29761, 11065, 10868, 26133, 5709, 8065, 3093, 5701, 51366, 9736, 5902, 5687, 5688, 4287, 8453, 8452, 8451, 9960, 26235	1716	182	16792	2.2582	0.00367262	0.000153296	0.00159523
GOTERM_BP_DIRECT	GO:0006886~intracellular protein transport	50	2.63992	1.01275e-06	8120, 1315, 94122, 1314, 10959, 29916, 10484, 11014, 58533, 10134, 9392, 10961, 9779, 63971, 372, 9712, 162, 51128, 93627, 164, 160, 25782, 23673, 10527, 6804, 10228, 26286, 8943, 3843, 9882, 3842, 10016, 51194, 64374, 23329, 8907, 9632, 1175, 1173, 3837, 9276, 5901, 3831, 22820, 23431, 283987, 10938, 1213, 9179, 83548	1716	236	16792	2.07321	0.00436753	0.000175068	0.00189773
GOTERM_BP_DIRECT	GO:0000209~protein polyubiquitination	42	2.21753	1.15091e-06	5717, 5718, 5719, 5682, 642, 26263, 55743, 79845, 5685, 143279, 5684, 5683, 27339, 7332, 7336, 9320, 267, 9690, 5708, 79791, 5709, 5691, 5704, 5690, 29116, 5705, 5702, 5692, 27246, 5700, 5701, 51366, 5687, 9781, 5688, 5689, 8658, 8452, 7174, 1161, 5930, 26235	1716	184	16792	2.23366	0.0049619	0.000191299	0.00215663
GOTERM_BP_DIRECT	GO:0008380~RNA splicing	39	2.05913	1.39706e-06	8227, 9343, 9984, 6634, 144983, 55110, 10992, 9406, 80145, 25804, 10946, 1665, 9128, 58517, 10713, 708, 64121, 9939, 6627, 6432, 6628, 84081, 22827, 8563, 6625, 10284, 51362, 24148, 51747, 11189, 8175, 84950, 54845, 10594, 6632, 6651, 6427, 9416, 8559	1716	166	16792	2.29901	0.0060199	0.000223608	0.00261786
GOTERM_BP_DIRECT	GO:0006397~mRNA processing	41	2.16473	1.43342e-06	11051, 8227, 9343, 23658, 22794, 10291, 144983, 55110, 10992, 9406, 80145, 10946, 1665, 22803, 58517, 10713, 10656, 708, 201626, 9939, 6432, 84081, 22827, 6625, 22944, 10284, 64062, 56339, 22984, 8175, 11338, 84950, 10285, 25819, 54845, 10594, 5930, 6651, 6427, 8559, 6426	1716	179	16792	2.24138	0.00617611	0.000221235	0.002686
INTERPRO	IPR016040:NAD(P)-binding domain	40	2.11193	1.64375e-06	2747, 8883, 23530, 3284, 191, 3028, 2762, 80146, 130752, 3030, 2597, 51635, 26227, 10901, 84263, 207063, 5226, 195814, 145482, 10054, 47, 3295, 57665, 51741, 51181, 1429, 10493, 11112, 79876, 51477, 51097, 27294, 10553, 51144, 3248, 23382, 29920, 873, 2531, 84188	1833	179	18559	2.26255	0.00457064	0.00152588	0.00293553
INTERPRO	IPR017986:WD40-repeat-containing domain	58	3.0623	1.87421e-06	55234, 1477, 57175, 1314, 59345, 10399, 54663, 27339, 23038, 54853, 11091, 51133, 126248, 22884, 149465, 30849, 5928, 400954, 54468, 51362, 23160, 80227, 57521, 80232, 51057, 9742, 25879, 51096, 57599, 9013, 6651, 29945, 54828, 79269, 164781, 14, 11171, 5521, 151790, 54475, 8816, 51343, 91833, 9128, 6907, 11137, 8480, 1642, 23246, 29966, 9276, 9277, 83889, 10025, 23005, 991, 1161, 54806	1833	306	18559	1.9191	0.00520982	0.00130501	0.00334711
KEGG_PATHWAY	hsa03013:RNA transport	44	2.32313	1.96171e-06	55746, 10248, 9984, 22794, 55110, 7329, 84305, 9669, 23279, 79902, 11171, 4927, 80145, 9470, 8669, 8892, 8894, 8893, 8480, 9631, 9939, 3837, 8563, 5411, 1968, 8663, 10284, 1965, 11218, 8667, 5901, 23165, 8665, 1982, 79897, 1983, 51095, 1981, 9688, 7341, 5976, 10189, 10762, 26986	836	172	6879	2.10496	0.000547168	0.000109458	0.00259238
GOTERM_BP_DIRECT	GO:0098609~cell-cell adhesion	54	2.85111	2.53786e-06	10890, 57175, 5917, 682, 1938, 1937, 55082, 10399, 10694, 118, 22905, 3927, 2060, 81624, 9351, 6152, 3309, 1982, 1983, 1981, 1654, 471, 55324, 5315, 56061, 54862, 11336, 29789, 6147, 1453, 10226, 3312, 55833, 3417, 5962, 7082, 3799, 51400, 10985, 5861, 7529, 22827, 23042, 51031, 26135, 1968, 6231, 8607, 5901, 54443, 5902, 10938, 7531, 5297	1716	271	16792	1.94989	0.0109087	0.000378158	0.0047555
UP_KEYWORDS	Mitosis	49	2.58712	2.84781e-06	220134, 147841, 64151, 55743, 10899, 9493, 259266, 3619, 79892, 9918, 4750, 51433, 29882, 29945, 89782, 55559, 10051, 55920, 11200, 1452, 11104, 7329, 54888, 23354, 127829, 3070, 348235, 51343, 1068, 10274, 23194, 5347, 22897, 55143, 11065, 91603, 10592, 79441, 3833, 8607, 5901, 54443, 57082, 994, 8658, 1213, 991, 115106, 54801	1894	262	20581	2.03227	0.00143427	3.87911e-05	0.00410548
INTERPRO	IPR016159:Cullin repeat-like-containing domain	9	0.475185	3.05489e-06	738, 143384, 8453, 8452, 8451, 8065, 84342, 55615, 23265	1833	12	18559	7.5937	0.00847784	0.00170135	0.00545559
INTERPRO	IPR001680:WD40 repeat	52	2.74551	3.39853e-06	55234, 1477, 57175, 1314, 10399, 59345, 54663, 27339, 23038, 54853, 11091, 51133, 126248, 22884, 149465, 30849, 5928, 400954, 54468, 51362, 80227, 23160, 80232, 57521, 9742, 25879, 51096, 57599, 79269, 164781, 14, 11171, 5521, 151790, 54475, 8816, 51343, 91833, 9128, 6907, 11137, 8480, 23246, 29966, 9276, 9277, 83889, 10025, 23005, 991, 1161, 54806	1833	268	18559	1.96454	0.009427	0.00157737	0.00606927
GOTERM_CC_DIRECT	GO:0005913~cell-cell adherens junction	59	3.1151	4.36621e-06	10890, 57175, 5917, 682, 1938, 23513, 1937, 55082, 10399, 10694, 118, 22905, 3927, 2060, 81624, 9351, 6152, 3309, 1982, 1983, 3688, 1981, 1654, 471, 55324, 5315, 56061, 54862, 11336, 29789, 6147, 1453, 2319, 10226, 3312, 1605, 55833, 3417, 5962, 7082, 51400, 3799, 10985, 5861, 7529, 23042, 22827, 51031, 26135, 1968, 6231, 324, 8607, 5901, 54443, 5902, 10938, 7531, 5297	1792	323	18224	1.85761	0.00365655	0.000159259	0.00674383
GOTERM_BP_DIRECT	GO:0006890~retrograde vesicle-mediated transport, Golgi to ER	24	1.26716	4.81496e-06	5861, 5870, 9276, 55738, 51014, 10960, 1315, 1314, 372, 381, 26286, 7405, 3831, 9371, 10959, 22820, 60561, 23760, 11014, 9493, 11127, 9463, 83548, 3064	1716	82	16792	2.86406	0.0205953	0.000693436	0.00902218
GOTERM_CC_DIRECT	GO:0043231~intracellular membrane-bounded organelle	89	4.69905	5.16844e-06	10066, 55902, 1147, 1315, 2741, 9341, 57130, 5685, 5536, 59349, 10396, 10959, 22905, 7392, 256471, 81669, 535, 58533, 25824, 10715, 64121, 673, 2990, 10059, 10237, 2060, 2263, 3295, 22944, 6310, 55858, 372, 57521, 5701, 7879, 389541, 7411, 6309, 164, 9215, 56648, 9960, 9015, 9013, 5878, 23534, 51592, 11201, 1600, 51491, 10226, 3843, 9093, 1025, 51552, 5824, 23019, 23155, 2597, 8813, 55004, 10901,…	1792	558	18224	1.62204	0.00432694	0.000180664	0.00798287
INTERPRO	IPR005225:Small GTP-binding protein domain	37	1.95354	5.26054e-06	9364, 5870, 10890, 9343, 51715, 26164, 1938, 55288, 381, 382, 5912, 4733, 9669, 51552, 127829, 4218, 53916, 5862, 53917, 5861, 5908, 10981, 5898, 83452, 373, 5901, 7879, 8934, 28512, 51128, 57403, 10123, 403, 5878, 116442, 5879, 998	1833	167	18559	2.24325	0.0145542	0.00209226	0.0093944
KEGG_PATHWAY	hsa03015:mRNA surveillance pathway	28	1.47835	5.65204e-06	11051, 1477, 1479, 22794, 55110, 84305, 10898, 10978, 51692, 29101, 5521, 81608, 2107, 29894, 9939, 5411, 51585, 23708, 10284, 8731, 5525, 5499, 5976, 5500, 10189, 64895, 26986, 55012	836	91	6879	2.53184	0.00157568	0.000262786	0.00746895
GOTERM_MF_DIRECT	GO:0061630~ubiquitin protein ligase activity	41	2.16473	5.75051e-06	7327, 387521, 7329, 79845, 7328, 55743, 9412, 10293, 55167, 84246, 27339, 6047, 10612, 55284, 143384, 7336, 29128, 9040, 267, 9443, 11065, 8065, 29116, 84447, 81847, 79872, 27246, 9440, 10001, 9781, 152006, 8315, 8453, 8452, 8451, 64320, 29882, 5930, 84085, 998, 131405	1742	187	16881	2.12467	0.00911877	0.00101733	0.00962377
GOTERM_MF_DIRECT	GO:0098641~cadherin binding involved in cell-cell adhesion	56	2.95671	5.8587e-06	10890, 57175, 5917, 682, 1938, 23513, 1937, 55082, 10399, 10694, 118, 22905, 3927, 2060, 81624, 9351, 6152, 3309, 1982, 1983, 3688, 1981, 1654, 471, 55324, 5315, 56061, 54862, 11336, 29789, 6147, 1453, 10226, 3312, 55833, 3417, 5962, 7082, 3799, 51400, 10985, 5861, 7529, 23042, 22827, 51031, 26135, 1968, 6231, 8607, 5901, 54443, 5902, 10938, 7531, 5297	1742	290	16881	1.87129	0.00928952	0.000932858	0.00980481
GOTERM_CC_DIRECT	GO:0030496~midbody	31	1.63675	5.89257e-06	55920, 60509, 11104, 10399, 115098, 382, 10899, 6513, 127829, 9493, 5347, 1540, 54784, 5962, 7184, 23111, 259266, 55143, 3619, 5898, 201163, 63971, 3309, 7405, 5901, 54902, 9371, 51097, 6840, 403, 998	1792	129	18224	2.44387	0.00493168	0.000197736	0.00910128
UP_KEYWORDS	Coiled coil	347	18.321	5.9295e-06	81488, 150737, 8227, 23513, 51372, 59345, 54108, 10992, 55740, 56910, 535, 10612, 29128, 11320, 6616, 11325, 81688, 84081, 55858, 167691, 23, 57215, 23265, 63932, 23268, 137392, 8315, 738, 84991, 85478, 1810, 148362, 6602, 11331, 11336, 440275, 4609, 55559, 51592, 10228, 55210, 22794, 92344, 10226, 114883, 25778, 9882, 132789, 163786, 81565, 23013, 25904, 89876, 7184, 811, 55735, 23522, 51585, 11…	1894	3036	20581	1.24198	0.00298402	7.86411e-05	0.00854796
UP_KEYWORDS	Manganese	39	2.05913	6.07318e-06	6120, 2132, 2131, 115, 6794, 57130, 5536, 10978, 3419, 3417, 2992, 22894, 85465, 8445, 55624, 1445, 79716, 8493, 126792, 53343, 92, 11163, 5531, 51056, 5091, 2590, 23509, 11285, 2589, 5494, 4285, 7511, 9215, 160760, 5499, 5500, 8704, 58497, 64895	1894	194	20581	2.18449	0.00305621	7.84814e-05	0.00875508
UP_KEYWORDS	DNA repair	52	2.74551	6.51074e-06	83444, 10856, 92667, 51377, 5536, 79840, 11198, 27339, 55284, 283899, 29128, 5887, 5888, 86, 54891, 22944, 9400, 56160, 7405, 25788, 51567, 51366, 56647, 4595, 8451, 7517, 11200, 11201, 2071, 2073, 1025, 80119, 51343, 9320, 1642, 22897, 7528, 55775, 80198, 65123, 27434, 8607, 126549, 7158, 10933, 2965, 119392, 4913, 1022, 2237, 3978, 1161	1894	293	20581	1.92851	0.00327605	8.20322e-05	0.00938583
INTERPRO	IPR011989:Armadillo-like helical	45	2.37592	7.59099e-06	23534, 55156, 10527, 64151, 8120, 1315, 3843, 8943, 3842, 23633, 51606, 2475, 9125, 27148, 64374, 51194, 9675, 9320, 55027, 55832, 259266, 10985, 3837, 55697, 23041, 30849, 3839, 23223, 324, 3475, 57521, 9918, 23640, 54919, 22820, 23002, 25814, 162, 23431, 25852, 164, 160, 8539, 55671, 3064	1833	225	18559	2.02499	0.0209339	0.00264103	0.0135559
GOTERM_CC_DIRECT	GO:0005783~endoplasmic reticulum	121	6.3886	7.67544e-06	201895, 10130, 2741, 3284, 8125, 51009, 7355, 10484, 11014, 6418, 8878, 1622, 10715, 10134, 51014, 57665, 23471, 7405, 1586, 79152, 23509, 64225, 1718, 201562, 10525, 29979, 7327, 5611, 821, 51107, 55161, 10016, 51308, 175, 7922, 8440, 7184, 80168, 811, 29761, 7110, 813, 286451, 394, 53349, 10317, 81573, 60561, 79139, 9761, 81542, 2286, 169200, 64429, 23382, 81671, 11253, 10857, 1937, 10195, 2337…	1792	828	18224	1.48614	0.00641903	0.000247651	0.0118548
GOTERM_MF_DIRECT	GO:0003729~mRNA binding	31	1.63675	7.79627e-06	11224, 11051, 1479, 6207, 51081, 3320, 58517, 708, 811, 9939, 84081, 6434, 51585, 8563, 8562, 6625, 55421, 6231, 56339, 127933, 51747, 11189, 25819, 54845, 6631, 196513, 6741, 6193, 6129, 6426, 55692	1742	125	16881	2.40327	0.0123427	0.00112841	0.0130472
GOTERM_BP_DIRECT	GO:0006378~mRNA polyadenylation	13	0.686378	7.90297e-06	11051, 54623, 1477, 1479, 51585, 79577, 10898, 10978, 51692, 29101, 64895, 26986, 29894	1716	28	16792	4.54329	0.03358	0.00110122	0.014808
KEGG_PATHWAY	hsa01100:Metabolic pathways	195	10.2957	9.47408e-06	36, 5373, 159, 3284, 51082, 38, 7357, 535, 11320, 85465, 10715, 5226, 79717, 3295, 102157402, 55229, 55361, 1586, 8310, 1593, 1718, 51166, 4124, 549, 23530, 178, 132789, 27089, 84693, 2597, 6472, 221, 8854, 2592, 229, 10317, 51181, 2590, 2589, 64087, 529, 23382, 56624, 528, 527, 55902, 2584, 253430, 339983, 10449, 2678, 7390, 160851, 978, 2990, 53630, 10965, 56894, 4357, 7389, 7841, 5315, 2987, 5…	836	1219	6879	1.31629	0.00263979	0.00037754	0.0125193
UP_SEQ_FEATURE	splice variant	813	42.925	9.52581e-06	8227, 54103, 25797, 3284, 10994, 90231, 22905, 7355, 535, 7353, 2957, 85464, 10715, 84080, 55225, 6091, 6885, 8731, 23640, 137392, 10092, 738, 7343, 85478, 25782, 10725, 549, 55216, 84296, 146556, 55210, 25778, 132789, 8038, 10730, 10084, 2977, 10085, 149951, 8445, 51298, 138639, 63910, 324, 55208, 25764, 79639, 57231, 28231, 64792, 64795, 1837, 57484, 27163, 55275, 79840, 80700, 7392, 404093, 55…	1876	7760	20063	1.12045	0.036405	0.00411199	0.017649
GOTERM_CC_DIRECT	GO:0022624~proteasome accessory complex	10	0.527983	9.79178e-06	5717, 5718, 5719, 5708, 5709, 5704, 5705, 5702, 5700, 5701	1792	17	18224	5.98214	0.00818169	0.000304226	0.0151233
GOTERM_CC_DIRECT	GO:0005682~U5 snRNP	10	0.527983	9.79178e-06	10421, 6628, 6635, 6634, 10594, 6632, 54957, 9416, 24148, 8559	1792	17	18224	5.98214	0.00818169	0.000304226	0.0151233
GOTERM_BP_DIRECT	GO:0002479~antigen processing and presentation of exogenous peptide antigen via MHC class I, TAP-dependent	20	1.05597	1.00844e-05	5717, 5718, 5719, 5708, 5709, 5682, 5704, 5691, 5705, 5690, 5702, 5692, 5700, 5685, 5701, 5684, 5683, 5687, 5688, 5689	1716	63	16792	3.10652	0.042649	0.00136111	0.0188951
UP_KEYWORDS	ER-Golgi transport	24	1.26716	1.0218e-05	5862, 5870, 5861, 9276, 60684, 55738, 3998, 1315, 1314, 26286, 372, 381, 382, 59349, 10959, 22820, 60561, 51128, 10484, 8452, 11014, 9632, 7109, 10134	1894	94	20581	2.77441	0.00513665	0.000125599	0.0147298
INTERPRO	IPR015943:WD40/YVTN repeat-like-containing domain	59	3.1151	1.08695e-05	55234, 1477, 57175, 55746, 1314, 59345, 10399, 54663, 27339, 23038, 54853, 11091, 51133, 126248, 22884, 149465, 30849, 5928, 400954, 54468, 51362, 23160, 80227, 57521, 80232, 51057, 9742, 25879, 51096, 57599, 29945, 54828, 79269, 56884, 164781, 14, 11171, 5521, 151790, 54475, 8816, 51343, 91833, 9128, 6907, 11137, 8991, 8480, 1642, 23246, 29966, 9276, 9277, 83889, 10025, 23005, 991, 1161, 54806	1833	331	18559	1.80475	0.0298392	0.00336028	0.0194101
GOTERM_BP_DIRECT	GO:0006281~DNA repair	47	2.48152	1.11365e-05	7517, 11201, 1453, 83444, 10856, 2071, 2073, 51377, 51065, 1025, 5536, 2475, 80119, 25842, 11198, 51343, 55284, 283899, 29128, 5888, 9320, 86, 1642, 22897, 10038, 54891, 55775, 80198, 22944, 9400, 65123, 56160, 27434, 8607, 7405, 126549, 51366, 2965, 2237, 144715, 3978, 56647, 4595, 5976, 7341, 9960, 4221	1716	235	16792	1.95711	0.0469922	0.00145749	0.0208662
UP_KEYWORDS	Initiation factor	18	0.95037	1.13536e-05	8562, 1968, 8663, 51386, 1965, 8667, 9669, 8665, 10480, 1982, 1983, 9470, 1981, 8669, 27335, 8892, 8894, 8893	1894	58	20581	3.37234	0.00570592	0.000136235	0.0163668
GOTERM_BP_DIRECT	GO:0015031~protein transport	69	3.64308	1.14014e-05	10066, 9382, 26515, 689, 79643, 381, 382, 55275, 23279, 5481, 10612, 11014, 11154, 84342, 6564, 95681, 84747, 1755, 121260, 25930, 2060, 10960, 51014, 167691, 372, 23471, 57020, 23265, 7879, 8934, 54520, 92482, 738, 2665, 56648, 585, 26520, 5878, 55707, 11336, 967, 51715, 3998, 56943, 27252, 51552, 8907, 11345, 4678, 8991, 7184, 6812, 64285, 5862, 53916, 64145, 53917, 23041, 83734, 55738, 60561, …	1716	395	16792	1.70937	0.0480826	0.00144827	0.0213624
INTERPRO	IPR019775:WD40 repeat, conserved site	36	1.90074	1.17994e-05	55234, 1477, 57175, 79269, 1314, 59345, 10399, 164781, 14, 11171, 5521, 151790, 54475, 27339, 51343, 9128, 6907, 11137, 54853, 8480, 11091, 51133, 126248, 22884, 23246, 29966, 30849, 5928, 400954, 51362, 80227, 25879, 51096, 57599, 991, 1161	1833	166	18559	2.19577	0.0323502	0.0032831	0.0210704
UP_KEYWORDS	Cytoskeleton	148	7.81415	1.25193e-05	81488, 136895, 57175, 282991, 115098, 10694, 10899, 79902, 55740, 10540, 91147, 27339, 3927, 51637, 85464, 132320, 4218, 8409, 4033, 7283, 167691, 400954, 23268, 8934, 10092, 9742, 10097, 10096, 10810, 403, 54221, 5930, 54828, 55559, 55920, 9364, 8556, 1453, 1452, 2314, 54888, 10677, 163786, 1073, 348235, 81565, 1068, 2597, 23194, 5347, 5962, 150468, 3799, 79834, 598, 114088, 79441, 57545, 3833, …	1894	1138	20581	1.41321	0.0062899	0.000146728	0.018047
UP_KEYWORDS	Methylation	133	7.02218	1.29127e-05	8880, 54516, 689, 55746, 155435, 6205, 1314, 144983, 10992, 10294, 55181, 160622, 22905, 63891, 6416, 3927, 6418, 22803, 9040, 11325, 4218, 673, 7879, 7404, 1982, 64225, 1981, 26003, 9868, 54921, 84335, 148362, 11333, 8539, 6602, 53938, 26986, 9364, 5250, 51592, 1453, 51715, 3313, 57050, 3312, 9882, 1786, 4641, 23013, 5824, 3030, 2597, 51400, 3799, 221, 5898, 51585, 2309, 26135, 51181, 25814, 543…	1894	1001	20581	1.44379	0.00648689	0.000147899	0.018614
UP_KEYWORDS	Lipid metabolism	68	3.59029	1.62082e-05	2053, 36, 57678, 9415, 10449, 79887, 7357, 79602, 85465, 10715, 11057, 64746, 6646, 23228, 53947, 10162, 22880, 197322, 3295, 51360, 80221, 79152, 7879, 51477, 8310, 1718, 10577, 6309, 23417, 56894, 3248, 201562, 84188, 5319, 142891, 1374, 5660, 2230, 57515, 5565, 3030, 117145, 84803, 80168, 8898, 4864, 47, 55301, 5091, 6718, 60526, 171586, 79966, 345557, 27306, 283985, 50640, 51144, 10558, 9468,…	1894	433	20581	1.7065	0.00813573	0.000181517	0.0233641
GOTERM_BP_DIRECT	GO:0030433~ER-associated ubiquitin-dependent protein catabolic process	19	1.00317	1.86014e-05	11253, 29979, 5704, 7327, 5705, 84447, 5702, 54431, 3309, 5700, 5701, 51009, 91147, 79139, 27248, 7993, 57003, 267, 7184	1716	60	16792	3.09876	0.0772491	0.00229439	0.0348507
SMART	SM00382:AAA	28	1.47835	1.86883e-05	9319, 64137, 23078, 10856, 55210, 11104, 9361, 11194, 10730, 20, 84056, 5888, 10061, 10257, 6734, 4176, 10058, 5704, 5705, 23, 5702, 8607, 5700, 5701, 6059, 55324, 4931, 81570	844	136	10057	2.45327	0.00863398	0.00432635	0.0266258
UP_SEQ_FEATURE	domain:PCI	10	0.527983	2.06654e-05	5717, 65992, 5718, 5719, 9318, 5709, 55795, 8663, 64708, 10480	1876	19	20063	5.62872	0.0773002	0.00801286	0.0382843
GOTERM_BP_DIRECT	GO:0007067~mitotic nuclear division	48	2.53432	2.16117e-05	55920, 220134, 147841, 1452, 11104, 7329, 54888, 55743, 10899, 5536, 23354, 10540, 4927, 3070, 127829, 348235, 80124, 51343, 1068, 10274, 5347, 23194, 22897, 259266, 3619, 91603, 79441, 9400, 8607, 79892, 5901, 54443, 57082, 994, 8658, 1639, 6249, 4750, 1213, 991, 51433, 115106, 29882, 89782, 29945, 6427, 54801, 55559	1716	248	16792	1.89398	0.0891771	0.00259127	0.0404896
GOTERM_BP_DIRECT	GO:0090263~positive regulation of canonical Wnt signaling pathway	29	1.53115	2.2548e-05	5717, 5718, 5719, 1453, 5682, 5685, 5684, 5683, 54475, 259266, 5708, 5709, 2263, 5704, 5691, 5705, 5690, 5702, 81847, 857, 5692, 5700, 5701, 9736, 51366, 5687, 5688, 5689, 8658	1716	120	16792	2.36484	0.0928555	0.00263041	0.0422434
UP_KEYWORDS	Ligase	57	3.0095	2.36961e-05	55902, 5917, 57534, 159, 23376, 55743, 10293, 63891, 27339, 25898, 29128, 9040, 79717, 57161, 10054, 197322, 51520, 81847, 84447, 2752, 373, 80221, 833, 89910, 64320, 5930, 10667, 51592, 6301, 1373, 2356, 7329, 16, 143279, 56888, 55167, 150465, 6047, 8565, 83734, 114088, 29116, 5095, 5198, 27246, 79872, 5091, 6897, 152006, 3978, 8801, 64087, 5859, 90025, 4141, 131405, 2182	1894	347	20581	1.78497	0.0118719	0.000259596	0.0341561
GOTERM_BP_DIRECT	GO:0042787~protein ubiquitination involved in ubiquitin-dependent protein catabolic process	34	1.79514	2.51387e-05	79845, 27252, 143279, 25898, 7332, 51343, 143384, 5347, 29128, 9320, 267, 9690, 1642, 11065, 8065, 29116, 84447, 81847, 9870, 27246, 51366, 9781, 996, 8453, 114781, 8452, 89910, 8451, 991, 51433, 29882, 5930, 29945, 64795	1716	153	16792	2.17457	0.102956	0.00285514	0.0470958
UP_KEYWORDS	rRNA processing	22	1.16156	2.52721e-05	54606, 11340, 23246, 117246, 51013, 11103, 51077, 10200, 1736, 22984, 23481, 5036, 10436, 88745, 25879, 51096, 55272, 55651, 22894, 9188, 54853, 27292	1894	86	20581	2.77978	0.0126565	0.00027097	0.0364275
GOTERM_CC_DIRECT	GO:0043209~myelin sheath	33	1.74234	2.59099e-05	5250, 1743, 3313, 59345, 3312, 382, 821, 3320, 3419, 26227, 7086, 29993, 5962, 1152, 6616, 6812, 10963, 5898, 7284, 2752, 29114, 3309, 22948, 4722, 10938, 1213, 2665, 10121, 5315, 7203, 998, 7385, 50	1792	152	18224	2.20788	0.0215041	0.000776079	0.0400129
GOTERM_CC_DIRECT	GO:0005765~lysosomal membrane	50	2.63992	2.63074e-05	10548, 282991, 59345, 5025, 2475, 256471, 84925, 121260, 7780, 57665, 55858, 54468, 55361, 373, 57521, 7879, 389541, 162, 164, 9114, 56928, 5878, 4935, 112770, 967, 56848, 8943, 3312, 5660, 28956, 51606, 51552, 127829, 20, 8907, 55004, 128338, 1173, 5862, 4864, 2776, 201931, 950, 57231, 28962, 1201, 529, 7107, 528, 527	1792	274	18224	1.85577	0.0218304	0.000760822	0.0406268
INTERPRO	IPR020472:G-protein beta WD-40 repeat	24	1.26716	2.63885e-05	22884, 55234, 1477, 29966, 5928, 9276, 1314, 10399, 59345, 80227, 80232, 164781, 11171, 151790, 54475, 27339, 57599, 9128, 6907, 11137, 1161, 8480, 11091, 126248	1833	93	18559	2.61289	0.0709062	0.00666366	0.0471168
UP_KEYWORDS	mRNA transport	25	1.31996	2.67551e-05	55746, 9984, 22794, 144983, 55110, 56943, 4641, 23279, 79902, 4927, 80145, 9631, 6432, 9939, 8563, 55421, 23165, 26097, 8658, 9688, 56648, 10189, 10762, 3267, 6426	1894	106	20581	2.56283	0.0133942	0.000280893	0.0385647
UP_KEYWORDS	Threonine protease	10	0.527983	3.03287e-05	5687, 5688, 5689, 5682, 5691, 5690, 5692, 5685, 5684, 5683	1894	20	20581	5.43321	0.0151697	0.000311908	0.0437146
GOTERM_CC_DIRECT	GO:0005685~U1 snRNP	10	0.527983	3.09947e-05	6626, 6628, 6635, 6625, 6634, 55015, 6632, 6631, 55692, 51747	1792	19	18224	5.35244	0.0256698	0.000866457	0.0478638
INTERPRO	IPR001353:Proteasome, subunit alpha/beta	10	0.527983	3.21262e-05	5687, 5688, 5689, 5682, 5691, 5690, 5692, 5685, 5684, 5683	1833	19	18559	5.32891	0.0856456	0.00743365	0.0573587
UP_KEYWORDS	DNA damage	57	3.0095	3.5671e-05	83444, 10856, 92667, 51377, 5536, 79840, 11198, 27339, 55284, 283899, 29128, 5887, 5888, 86, 54891, 79791, 22944, 56160, 9400, 7405, 25788, 51567, 51366, 56647, 4595, 8451, 9960, 5930, 7517, 11200, 11201, 2071, 2073, 6794, 1025, 80119, 51343, 9320, 1642, 22897, 7528, 55775, 80198, 65123, 27434, 8607, 126549, 7158, 10933, 2965, 119392, 4913, 1022, 2237, 3978, 9031, 1161	1894	352	20581	1.75962	0.0178178	0.000359505	0.0514129
COG_ONTOLOGY	Posttranslational modification, protein turnover, chaperones	27	1.42555	3.56912e-05	5717, 8078, 10527, 9318, 79781, 57484, 1937, 10294, 25898, 54788, 5654, 116835, 3416, 64847, 267, 55644, 5708, 10058, 5704, 5705, 51726, 5702, 84447, 5700, 5701, 8473, 55034	223	106	2026	2.31416	0.00135537	0.000677915	0.0322508
UP_SEQ_FEATURE	topological domain:Lumenal	69	3.64308	4.98353e-05	51573, 10066, 11253, 199857, 9245, 79701, 10959, 51009, 9415, 80146, 1523, 2677, 7357, 535, 90701, 11014, 54495, 56052, 11320, 9653, 10134, 53947, 4033, 283820, 11231, 10960, 51014, 51360, 124583, 23471, 84447, 114815, 11285, 64225, 79694, 9215, 4124, 9789, 7841, 56926, 2132, 2131, 112770, 3998, 5664, 22856, 51752, 821, 9718, 2526, 54681, 55624, 64285, 338707, 126792, 201931, 950, 10317, 2590, 25…	1876	450	20063	1.63983	0.176353	0.017483	0.0923001
GOTERM_BP_DIRECT	GO:0051603~proteolysis involved in cellular protein catabolic process	16	0.844773	5.38889e-05	5682, 5691, 5690, 5692, 5611, 9361, 3309, 5685, 5684, 5683, 5687, 5688, 5689, 5641, 3416, 1515	1716	48	16792	3.26185	0.207778	0.00595435	0.100932
GOTERM_BP_DIRECT	GO:0016236~macroautophagy	21	1.10876	5.40202e-05	64121, 440738, 9804, 30849, 83734, 140735, 29979, 53349, 57521, 28956, 389541, 2475, 9868, 5565, 1201, 65018, 55004, 11345, 8878, 4077, 10452	1716	76	16792	2.7039	0.208228	0.00582003	0.101178
UP_SEQ_FEATURE	repeat:WD 7	31	1.63675	5.6372e-05	79269, 10399, 59345, 164781, 14, 11171, 5521, 151790, 54475, 27339, 51343, 9128, 6907, 23038, 54853, 11091, 126248, 22884, 23246, 149465, 30849, 9276, 83889, 400954, 51362, 57521, 25879, 57599, 23005, 991, 54806	1876	151	20063	2.19557	0.197049	0.0181223	0.104401
GOTERM_BP_DIRECT	GO:0000244~spliceosomal tri-snRNP complex assembly	8	0.422386	5.70459e-05	25980, 10421, 135295, 27339, 10594, 11218, 24148, 10772	1716	12	16792	6.5237	0.218515	0.0059956	0.106842
UP_KEYWORDS	Neurodegeneration	49	2.58712	5.96833e-05	11340, 1938, 5664, 59345, 16, 55275, 5611, 5536, 4000, 10978, 5521, 256471, 3752, 51308, 65018, 8878, 11154, 102, 1509, 8898, 3073, 23111, 8565, 22880, 55775, 6310, 6311, 51741, 51567, 79152, 55129, 7879, 51091, 29110, 25814, 492, 23431, 57231, 1981, 4976, 1639, 4287, 1201, 9179, 10558, 55140, 4141, 3064, 50	1894	293	20581	1.81725	0.0296334	0.000589655	0.0860083
UP_KEYWORDS	Oxidoreductase	83	4.38226	6.33996e-05	2747, 254295, 10549, 36, 7296, 3284, 8574, 150209, 79701, 9415, 10587, 130752, 51635, 25824, 26227, 64359, 5226, 207063, 5927, 8544, 3295, 57665, 53630, 1429, 1586, 79152, 196743, 7404, 51097, 1593, 8310, 1718, 6309, 2882, 3248, 873, 56605, 51268, 84188, 2936, 23530, 6240, 6241, 54431, 3028, 55163, 51449, 3030, 2597, 3419, 3417, 10901, 54784, 54681, 84263, 169714, 195814, 8854, 221, 145482, 4728,…	1894	582	20581	1.54968	0.0314493	0.000614319	0.0913614
UP_KEYWORDS	Translation regulation	24	1.26716	6.76204e-05	10985, 9939, 26164, 22794, 1965, 10399, 84305, 5611, 4849, 4848, 5036, 1982, 9125, 9470, 6198, 1981, 23019, 1654, 2597, 55571, 25904, 8440, 85451, 440275	1894	105	20581	2.48375	0.0335076	0.000642846	0.097441
GOTERM_CC_DIRECT	GO:0005743~mitochondrial inner membrane	70	3.69588	6.76677e-05	26515, 90580, 26164, 84273, 788, 55186, 3284, 51081, 150209, 57678, 11194, 38, 9553, 10449, 65018, 3155, 10131, 10240, 10058, 7284, 54460, 1593, 54927, 64979, 4976, 65005, 29078, 51263, 54968, 11331, 26520, 23788, 7385, 4709, 5250, 1374, 81034, 23530, 1373, 2356, 55210, 51103, 4700, 27089, 10367, 10730, 3030, 64965, 10469, 117145, 6472, 29088, 55735, 598, 51117, 94081, 54902, 116541, 55349, 26589…	1792	441	18224	1.61423	0.0551935	0.00182978	0.104469
GOTERM_MF_DIRECT	GO:0019003~GDP binding	17	0.897571	7.13128e-05	64121, 4218, 9364, 5862, 5908, 10890, 5898, 373, 5912, 5901, 7879, 51552, 8934, 57403, 8801, 403, 5878	1742	54	16881	3.05074	0.10739	0.00942244	0.119284
BIOCARTA	h_smPathway:Spliceosomal Assembly	9	0.475185	7.43071e-05	6626, 6627, 6628, 6635, 6625, 6634, 6632, 6631, 6427	202	14	1625	5.1715	0.0163615	0.0163615	0.0946849
SMART	SM00028:TPR	26	1.37276	7.4758e-05	150737, 143941, 5611, 5536, 5481, 25904, 4678, 23038, 6731, 164118, 10963, 24148, 3831, 54902, 7404, 996, 5830, 9868, 8473, 7265, 9330, 51433, 585, 79573, 6449, 9646	844	131	10057	2.36498	0.0340943	0.0114964	0.10647
GOTERM_MF_DIRECT	GO:0031625~ubiquitin protein ligase binding	52	2.74551	7.58066e-05	8883, 8322, 1629, 55284, 8878, 65018, 1152, 9040, 3301, 10059, 8065, 3093, 3309, 5036, 1616, 8453, 8452, 8451, 7341, 875, 29882, 9530, 11200, 22794, 3313, 7327, 7329, 387521, 3312, 7328, 9470, 7332, 143384, 28951, 102724560, 7336, 11345, 9810, 23111, 811, 440738, 29761, 51701, 11065, 5898, 4720, 79139, 114781, 4287, 203068, 7531, 527	1742	287	16881	1.75579	0.113757	0.00924657	0.126796
COG_ONTOLOGY	Intracellular trafficking and secretion	15	0.791975	7.66338e-05	6812, 3837, 3839, 8943, 3843, 55102, 57521, 3842, 23633, 22820, 10484, 25852, 90701, 9632, 79573	223	42	2026	3.24471	0.00290796	0.000970261	0.0692353
KEGG_PATHWAY	hsa01230:Biosynthesis of amino acids	22	1.16156	8.09205e-05	6120, 48, 1373, 5723, 229, 2752, 5053, 5091, 3419, 2597, 102724560, 875, 3417, 26227, 7086, 84706, 4144, 29920, 162417, 6472, 5315, 50	836	72	6879	2.51425	0.0223248	0.00281824	0.106884
KEGG_PATHWAY	hsa04142:Lysosome	31	1.63675	8.18201e-05	967, 8120, 4125, 8943, 5660, 51606, 20, 256471, 535, 175, 5641, 8907, 11154, 1509, 3073, 4864, 2990, 950, 23431, 162, 79158, 10577, 164, 9114, 1213, 1201, 9179, 54, 4668, 1515, 527	836	121	6879	2.10812	0.0225701	0.00253331	0.108072
GOTERM_CC_DIRECT	GO:0005839~proteasome core complex	10	0.527983	8.21832e-05	5687, 5688, 5689, 5682, 5691, 5690, 5692, 5685, 5684, 5683	1792	21	18224	4.84269	0.0666309	0.00215251	0.126865
UP_KEYWORDS	Redox-active center	15	0.791975	9.06781e-05	10130, 51714, 2936, 10549, 9352, 7296, 54431, 2745, 10587, 81542, 54495, 25824, 4357, 151531, 56605	1894	49	20581	3.32646	0.0446751	0.000846009	0.130647
GOTERM_CC_DIRECT	GO:0071004~U2-type prespliceosome	9	0.475185	9.231e-05	8175, 6628, 11338, 6625, 10291, 55015, 6631, 55692, 51747	1792	17	18224	5.38393	0.0745282	0.00234427	0.142487
GOTERM_CC_DIRECT	GO:0005852~eukaryotic translation initiation factor 3 complex	9	0.475185	9.231e-05	6059, 8669, 1654, 27335, 51386, 8663, 8667, 8665, 10480	1792	17	18224	5.38393	0.0745282	0.00234427	0.142487
GOTERM_BP_DIRECT	GO:0050821~protein stabilization	30	1.58395	9.42591e-05	23673, 11200, 2319, 5479, 9093, 10694, 5824, 3320, 2597, 6788, 65018, 9770, 6812, 811, 11235, 51701, 2776, 84447, 22948, 11186, 9894, 10575, 51125, 908, 10574, 7341, 11331, 7203, 83548, 11261	1716	136	16792	2.15858	0.334627	0.00965327	0.176481
GOTERM_BP_DIRECT	GO:0090090~negative regulation of canonical Wnt signaling pathway	34	1.79514	9.43326e-05	5717, 5718, 5719, 1452, 5682, 5685, 5684, 25928, 59349, 5683, 115908, 6788, 1540, 5708, 5709, 2309, 5704, 5691, 324, 5705, 5690, 5702, 857, 5692, 5700, 5701, 5687, 27122, 5688, 5689, 79960, 169200, 8452, 4300	1716	163	16792	2.04116	0.334838	0.00943716	0.176618
INTERPRO	IPR000717:Proteasome component (PCI) domain	9	0.475185	9.52963e-05	5717, 5718, 5719, 9318, 5709, 55795, 8663, 64708, 10480	1833	17	18559	5.36026	0.233257	0.0202237	0.170053
GOTERM_CC_DIRECT	GO:0005819~spindle	27	1.42555	0.000100251	1453, 22832, 11104, 54888, 10899, 79902, 23354, 81565, 27339, 9493, 5347, 1540, 3619, 79441, 3833, 5607, 9371, 996, 1639, 1213, 54984, 991, 54801, 11335, 79969, 55559, 55012	1792	121	18224	2.26926	0.0806739	0.0024709	0.154735
GOTERM_MF_DIRECT	GO:0003743~translation initiation factor activity	18	0.95037	0.000100319	8562, 1968, 8663, 51386, 1965, 8667, 9669, 8665, 10480, 1982, 1983, 9470, 1981, 8669, 27335, 8892, 8894, 8893	1742	61	16881	2.85952	0.147699	0.0113505	0.167763
GOTERM_BP_DIRECT	GO:0019886~antigen processing and presentation of exogenous peptide antigen via MHC class II	23	1.21436	0.000111896	140735, 821, 7879, 3831, 9371, 10540, 162, 51128, 10484, 164, 1639, 5641, 1213, 160, 9493, 9632, 8907, 11127, 10121, 1175, 1509, 1173, 1515	1716	92	16792	2.44639	0.383466	0.0109317	0.209469
GOTERM_MF_DIRECT	GO:0004298~threonine-type endopeptidase activity	10	0.527983	0.000119833	5687, 5688, 5689, 5682, 5691, 5690, 5692, 5685, 5684, 5683	1742	21	16881	4.61456	0.173789	0.0126463	0.200366
GOTERM_CC_DIRECT	GO:0030529~intracellular ribonucleoprotein complex	29	1.53115	0.000121286	9343, 1452, 6124, 6125, 1938, 22794, 6189, 144983, 3312, 51692, 2597, 8445, 6627, 23246, 6628, 84081, 22827, 6155, 6311, 6175, 5036, 6202, 81892, 6632, 6191, 6741, 6193, 6129, 26986	1792	136	18224	2.16853	0.096758	0.00290334	0.187174
GOTERM_CC_DIRECT	GO:0035145~exon-exon junction complex	10	0.527983	0.000126982	9939, 5411, 22794, 5976, 10284, 55110, 10189, 84305, 127933, 6426	1792	22	18224	4.62256	0.101065	0.00295519	0.195956
GOTERM_CC_DIRECT	GO:0031597~cytosolic proteasome complex	7	0.369588	0.000132346	5704, 3416, 5705, 5702, 5700, 51377, 5701	1792	10	18224	7.11875	0.105102	0.00299674	0.204227
GOTERM_CC_DIRECT	GO:0022627~cytosolic small ribosomal subunit	15	0.791975	0.000144123	6231, 6218, 6189, 6205, 6230, 6207, 51065, 6235, 6209, 6202, 2197, 1654, 6222, 6191, 6193	1792	48	18224	3.17801	0.113902	0.00317726	0.222381
GOTERM_BP_DIRECT	GO:0006446~regulation of translational initiation	13	0.686378	0.000149566	8663, 51386, 9669, 8667, 8665, 10480, 1982, 1983, 1981, 8669, 27335, 8892, 440275	1716	36	16792	3.53367	0.476109	0.0142633	0.279894
GOTERM_CC_DIRECT	GO:0000243~commitment complex	6	0.31679	0.000161571	11338, 6625, 6634, 55015, 6632, 6631	1792	7	18224	8.71684	0.126781	0.0034701	0.249272
SMART	SM00088:PINT	8	0.422386	0.000165231	5717, 5718, 5719, 9318, 5709, 8663, 64708, 10480	844	16	10057	5.95794	0.0738078	0.0189858	0.235181
INTERPRO	IPR002553:Clathrin/coatomer adaptor, adaptin-like, N-terminal	8	0.422386	0.000165692	23431, 162, 164, 8120, 160, 1315, 8943, 22820	1833	14	18559	5.78568	0.369865	0.0324491	0.295497
UP_SEQ_FEATURE	binding site:Substrate	49	2.58712	0.000170611	2747, 79642, 36, 8574, 191, 80146, 64841, 51635, 3155, 207063, 57733, 57665, 3295, 84680, 3248, 4357, 873, 7389, 5315, 10667, 262, 4048, 6240, 54928, 3028, 55163, 51251, 1807, 2271, 3419, 3417, 10901, 8898, 195814, 55775, 26275, 51741, 229, 51181, 10988, 6718, 5091, 23498, 10553, 51144, 23382, 1632, 2531, 4668	1876	301	20063	1.74098	0.485338	0.0498124	0.315655
UP_KEYWORDS	Translocation	20	1.05597	0.000180891	51025, 26515, 55746, 23471, 56943, 23279, 4641, 79902, 23165, 4927, 29928, 8658, 64374, 10469, 9688, 56648, 7095, 26520, 10762, 9631	1894	84	20581	2.58724	0.0871439	0.00165639	0.260465
INTERPRO	IPR011990:Tetratricopeptide-like helical	40	2.11193	0.000182431	5717, 150737, 9318, 84933, 1479, 143941, 125488, 5611, 5536, 2475, 51340, 5481, 25904, 4678, 23038, 6731, 164118, 10963, 5709, 51386, 22984, 24148, 3831, 54902, 7404, 996, 5830, 9868, 8473, 7265, 9330, 1213, 51433, 65260, 585, 55015, 6449, 79573, 9646, 80018	1833	218	18559	1.85779	0.398591	0.0333306	0.325303
SMART	SM00948:SM00948	6	0.31679	0.000184775	5687, 5688, 5682, 5685, 5684, 5683	844	8	10057	8.93691	0.0821704	0.0170025	0.262965
GOTERM_CC_DIRECT	GO:0005844~polysome	13	0.686378	0.00018575	811, 10985, 5682, 6311, 1965, 4733, 5687, 7411, 122830, 1981, 85451, 6191, 440275	1792	38	18224	3.47909	0.14432	0.0038889	0.286526
INTERPRO	IPR013026:Tetratricopeptide repeat-containing domain	28	1.47835	0.000191658	150737, 143941, 5611, 5536, 51340, 5481, 4678, 23038, 6731, 164118, 10963, 22984, 24148, 3831, 7404, 54902, 996, 5830, 80321, 8473, 9868, 7265, 9330, 6449, 79573, 585, 9646, 80018	1833	132	18559	2.14771	0.413863	0.0328364	0.34173
INTERPRO	IPR001806:Small GTPase superfamily	29	1.53115	0.000193182	9364, 55684, 5870, 10890, 22836, 51715, 9886, 55288, 5912, 51552, 4218, 53916, 5862, 53917, 5861, 5908, 10981, 5898, 394, 83452, 5901, 7879, 8934, 28512, 57403, 116442, 5878, 5879, 998	1833	139	18559	2.1124	0.416349	0.0311773	0.344444
UP_KEYWORDS	Endosome	69	3.64308	0.000235681	10066, 338692, 10890, 79643, 382, 55275, 5912, 154, 64841, 414918, 29916, 10612, 58533, 8878, 645811, 4218, 25930, 1182, 9392, 55697, 30849, 9779, 2060, 10058, 55858, 63971, 55361, 57020, 7405, 56850, 7879, 54520, 3688, 2885, 57599, 738, 81615, 56928, 55614, 5878, 23673, 967, 51715, 2319, 10226, 114883, 9227, 28956, 51552, 127829, 20, 10016, 55004, 8898, 64145, 5861, 4864, 23043, 3833, 201931, 23…	1894	481	20581	1.5588	0.112012	0.00211913	0.339234
UP_KEYWORDS	Magnesium	77	4.06547	0.000241492	51573, 2053, 115, 8226, 5063, 26164, 159, 57130, 10994, 5536, 10396, 65018, 85465, 246243, 201626, 8493, 5607, 6885, 51056, 51567, 51095, 5494, 3688, 51128, 4750, 160760, 79895, 403, 5315, 29789, 5594, 3704, 132, 11200, 11201, 55312, 54928, 6794, 2073, 10978, 150465, 51251, 54974, 27148, 3419, 6788, 3417, 7086, 22894, 8445, 55627, 1445, 53343, 51701, 92, 47, 80198, 11163, 2776, 5723, 27434, 5198,…	1894	552	20581	1.51579	0.11461	0.00213328	0.347585
GOTERM_BP_DIRECT	GO:0001731~formation of translation preinitiation complex	10	0.527983	0.000255454	1983, 8669, 27335, 8562, 1968, 51386, 8663, 8667, 8665, 10480	1716	23	16792	4.25459	0.668528	0.0237188	0.477602
GOTERM_MF_DIRECT	GO:0016787~hydrolase activity	37	1.95354	0.000256445	2053, 11051, 3704, 8226, 93081, 58489, 132789, 8841, 79885, 25864, 135114, 175, 3632, 11057, 59084, 53343, 84945, 5704, 11163, 5702, 5531, 5700, 758, 5701, 124641, 80150, 26589, 1677, 7511, 51184, 4595, 5500, 23382, 9941, 54, 196513, 403313	1742	191	16881	1.87723	0.3354	0.0252123	0.428328
GOTERM_CC_DIRECT	GO:0034663~endoplasmic reticulum chaperone complex	7	0.369588	0.000266896	10525, 10130, 5479, 51726, 54431, 3309, 7184	1792	11	18224	6.47159	0.200649	0.00544744	0.411454
GOTERM_CC_DIRECT	GO:0033290~eukaryotic 48S preinitiation complex	8	0.422386	0.000276414	8669, 27335, 51386, 8663, 1965, 8667, 8665, 10480	1792	15	18224	5.42381	0.207009	0.00550724	0.426098
GOTERM_MF_DIRECT	GO:0008565~protein transporter activity	19	1.00317	0.00028622	23534, 10527, 3837, 3839, 26286, 8943, 3843, 3842, 23633, 162, 164, 51194, 160, 11154, 7095, 29098, 26520, 1175, 83548	1742	72	16881	2.55724	0.366195	0.0264678	0.477948
GOTERM_CC_DIRECT	GO:0005881~cytoplasmic microtubule	15	0.791975	0.000291569	10844, 84080, 7283, 58477, 6760, 324, 51181, 54867, 23281, 283987, 51308, 6249, 1540, 403, 54828	1792	51	18224	2.99107	0.217031	0.00567366	0.449411
UP_KEYWORDS	DNA replication	21	1.10876	0.000296939	4175, 84296, 11201, 4174, 4176, 5928, 6240, 92675, 22944, 9400, 6241, 5558, 8318, 79892, 4171, 11198, 2237, 54921, 3978, 4678, 5930	1894	94	20581	2.4276	0.139016	0.00257736	0.427232
INTERPRO	IPR003959:ATPase, AAA-type, core	15	0.791975	0.000305386	9319, 79781, 55210, 5704, 5705, 11104, 5702, 9361, 5700, 5701, 10730, 20, 84056, 4931, 81570	1833	51	18559	2.97792	0.573115	0.0461904	0.543989
GOTERM_BP_DIRECT	GO:0033209~tumor necrosis factor-mediated signaling pathway	26	1.37276	0.000308844	5717, 5718, 9530, 5719, 5682, 5685, 5684, 5683, 8771, 149951, 5708, 5709, 2309, 5704, 5691, 5705, 5690, 5702, 5692, 5700, 5701, 4982, 5687, 5688, 5689, 60401	1716	118	16792	2.15614	0.736849	0.0280052	0.577148
UP_KEYWORDS	Prenylation	31	1.63675	0.000309527	9364, 5870, 10890, 51715, 6794, 5912, 10294, 4000, 51552, 5824, 3632, 221, 4218, 53916, 5862, 53917, 5861, 5908, 10981, 3301, 5898, 83452, 7879, 8934, 57403, 1201, 148362, 5878, 116442, 5879, 998	1894	168	20581	2.00511	0.144463	0.00264101	0.445305
GOTERM_BP_DIRECT	GO:0006895~Golgi to endosome transport	9	0.475185	0.000313068	64145, 23041, 2060, 160, 9179, 55614, 27252, 51552, 8934	1716	19	16792	4.63526	0.741612	0.0277999	0.585021
GOTERM_BP_DIRECT	GO:0009083~branched-chain amino acid catabolic process	9	0.475185	0.000313068	1629, 26275, 64087, 36, 549, 11112, 10295, 3028, 38	1716	19	16792	4.63526	0.741612	0.0277999	0.585021
INTERPRO	IPR003593:AAA+ ATPase domain	28	1.47835	0.000318691	9319, 64137, 23078, 10856, 55210, 11104, 9361, 11194, 10730, 20, 84056, 5888, 10061, 10257, 6734, 4176, 10058, 5704, 5705, 23, 5702, 8607, 5700, 5701, 6059, 55324, 4931, 81570	1833	136	18559	2.08454	0.58866	0.0456783	0.567625
UP_KEYWORDS	Fatty acid metabolism	25	1.31996	0.00035543	22880, 1374, 55301, 197322, 3295, 36, 79152, 80221, 9415, 8310, 10449, 79966, 23417, 27306, 5565, 3030, 283985, 117145, 3248, 201562, 79602, 27349, 1632, 54677, 2182	1894	124	20581	2.19081	0.164035	0.00298169	0.511187
GOTERM_CC_DIRECT	GO:0032588~trans-Golgi network membrane	20	1.05597	0.000357326	9382, 10066, 5870, 22836, 10228, 55858, 63971, 9341, 55275, 9712, 23431, 162, 164, 738, 1213, 8907, 9179, 11154, 84342, 83548	1792	83	18224	2.45052	0.259071	0.0067916	0.550504
INTERPRO	IPR012336:Thioredoxin-like fold	27	1.42555	0.000361565	10130, 51714, 10549, 1937, 7296, 54431, 2745, 54495, 10651, 25824, 64359, 64847, 9022, 54957, 169714, 57544, 79031, 1733, 10961, 9352, 84061, 81542, 23341, 27306, 2882, 2947, 4141	1833	130	18559	2.10287	0.635002	0.0491445	0.643756
GOTERM_BP_DIRECT	GO:0006283~transcription-coupled nucleotide-excision repair	19	1.00317	0.000364964	5436, 9318, 10980, 91603, 5439, 2071, 2073, 2965, 27339, 1022, 3978, 8451, 9716, 5431, 5432, 1161, 64708, 10450, 1642	1716	74	16792	2.51251	0.793543	0.0316844	0.681683
GOTERM_CC_DIRECT	GO:0005686~U2 snRNP	9	0.475185	0.000365308	6627, 8175, 6628, 6635, 27336, 6634, 10291, 6632, 10992	1792	20	18224	4.57634	0.264018	0.00678906	0.562769
UP_SEQ_FEATURE	short sequence motif:Effector region	22	1.16156	0.000367272	4218, 9364, 53916, 5862, 53917, 5861, 5870, 10981, 5908, 10890, 51715, 5898, 5912, 7879, 51552, 8934, 28512, 57403, 116442, 5878, 5879, 998	1876	101	20063	2.32951	0.760704	0.0971029	0.678337
GOTERM_CC_DIRECT	GO:0031595~nuclear proteasome complex	6	0.31679	0.000395837	5718, 5704, 5705, 5702, 5700, 5701	1792	8	18224	7.62723	0.282637	0.00719513	0.609665
GOTERM_CC_DIRECT	GO:0019773~proteasome core complex, alpha-subunit complex	6	0.31679	0.000395837	5687, 5688, 5682, 5685, 5684, 5683	1792	8	18224	7.62723	0.282637	0.00719513	0.609665
GOTERM_MF_DIRECT	GO:0003678~DNA helicase activity	10	0.527983	0.000400244	4175, 4174, 4176, 10856, 9400, 8607, 1161, 25788, 4171, 80119	1742	24	16881	4.03774	0.471502	0.0348084	0.667752
INTERPRO	IPR009000:Translation elongation/initiation factor/Ribosomal, beta-barrel	11	0.580781	0.000403813	6122, 9343, 1938, 7284, 23708, 1968, 16, 80755, 9669, 9567, 54676	1833	30	18559	3.71247	0.67556	0.0521913	0.718722
INTERPRO	IPR023332:Proteasome A-type subunit	6	0.31679	0.000404244	5687, 5688, 5682, 5685, 5684, 5683	1833	8	18559	7.5937	0.67595	0.0499311	0.719486
INTERPRO	IPR000426:Proteasome, alpha-subunit, N-terminal domain	6	0.31679	0.000404244	5687, 5688, 5682, 5685, 5684, 5683	1833	8	18559	7.5937	0.67595	0.0499311	0.719486
GOTERM_CC_DIRECT	GO:0005777~peroxisome	23	1.21436	0.00041905	55670, 2053, 10247, 10059, 3295, 8310, 5830, 8799, 5824, 23417, 9409, 50640, 3417, 3416, 25824, 7086, 3155, 10901, 51268, 219743, 54677, 84263, 84188	1792	104	18224	2.24906	0.296478	0.00745413	0.64531
UP_KEYWORDS	Acyltransferase	31	1.63675	0.000422721	1374, 1743, 25797, 9227, 57678, 339983, 38, 10449, 64841, 8260, 2678, 122830, 1629, 84803, 80168, 55644, 87769, 6646, 23522, 10162, 7051, 114799, 79094, 56894, 64429, 10558, 9517, 162417, 55140, 54677, 79969	1894	171	20581	1.96994	0.191922	0.00348729	0.607692
UP_KEYWORDS	Lipid biosynthesis	29	1.53115	0.000443164	57678, 9415, 57515, 7357, 5565, 85465, 84803, 10715, 80168, 64746, 53947, 10162, 47, 55301, 79152, 5091, 51477, 1718, 79966, 6309, 23417, 27306, 56894, 283985, 51144, 9468, 201562, 27349, 84188	1894	156	20581	2.02004	0.200208	0.00359681	0.636993
UP_KEYWORDS	Peroxisome	21	1.10876	0.00045835	55670, 2053, 10059, 3295, 196743, 8310, 5830, 8799, 5824, 23417, 9409, 3417, 25824, 3155, 10901, 51268, 219743, 54677, 84263, 2182, 84188	1894	97	20581	2.35252	0.206309	0.00366093	0.658755
GOTERM_BP_DIRECT	GO:1904871~positive regulation of protein localization to Cajal body	6	0.31679	0.000474745	10575, 908, 10574, 22948, 7203, 10694	1716	8	16792	7.33916	0.871566	0.0402157	0.885871
GOTERM_MF_DIRECT	GO:0000049~tRNA binding	15	0.791975	0.000478254	8565, 5917, 54888, 16, 60487, 833, 51091, 51095, 54974, 221078, 80755, 6741, 10667, 440275, 4141	1742	51	16881	2.85017	0.533287	0.0393138	0.797413
GOTERM_MF_DIRECT	GO:0043022~ribosome binding	15	0.791975	0.000478254	10985, 54516, 1938, 8562, 23, 1965, 84305, 3309, 2475, 54915, 8260, 27335, 56648, 2107, 29789	1742	51	16881	2.85017	0.533287	0.0393138	0.797413
UP_SEQ_FEATURE	nucleotide phosphate-binding region:ATP	125	6.59979	0.000496623	54514, 79781, 23078, 8886, 157, 6416, 11325, 1182, 673, 4293, 6885, 25788, 80221, 10097, 4931, 29789, 440275, 7517, 64137, 1453, 170506, 1452, 6301, 55210, 2071, 25778, 9361, 4641, 10730, 5347, 8445, 3799, 54606, 1445, 695, 4175, 4174, 51701, 79834, 4176, 92, 10592, 3833, 4171, 9371, 10938, 10494, 11127, 9188, 79039, 81570, 9416, 83931, 5063, 1147, 2584, 10856, 23552, 8576, 11194, 10396, 8467, 87…	1876	994	20063	1.34489	0.855407	0.120958	0.916203
GOTERM_BP_DIRECT	GO:0002181~cytoplasmic translation	10	0.527983	0.000528783	6173, 6181, 25873, 6133, 8669, 24140, 51154, 6176, 6129, 6175	1716	25	16792	3.91422	0.898328	0.0438339	0.986233
GOTERM_BP_DIRECT	GO:0042273~ribosomal large subunit biogenesis	10	0.527983	0.000528783	54475, 54663, 51491, 6125, 6838, 54853, 14, 55027, 6129, 23481	1716	25	16792	3.91422	0.898328	0.0438339	0.986233
GOTERM_BP_DIRECT	GO:0060271~cilium morphogenesis	28	1.47835	0.000542188	51715, 22832, 29105, 10677, 91147, 27148, 51259, 22897, 132320, 84747, 4218, 95681, 25930, 5861, 138639, 57545, 84902, 51057, 9742, 92482, 9114, 10096, 10938, 4750, 11127, 403, 585, 54806	1716	136	16792	2.01467	0.904054	0.0440755	1.01111
GOTERM_BP_DIRECT	GO:0006606~protein import into nucleus	16	0.844773	0.000550301	10527, 55746, 3837, 3839, 23633, 5901, 79902, 5902, 5530, 4927, 9688, 54830, 55027, 8480, 10762, 9631	1716	58	16792	2.69946	0.907362	0.0438953	1.02617
UP_KEYWORDS	Helicase	27	1.42555	0.000568818	54514, 170506, 8886, 10856, 2071, 80119, 3070, 8467, 1665, 50485, 11325, 54606, 57647, 4175, 4174, 4176, 10847, 9400, 8607, 11218, 25788, 4171, 1654, 5976, 9188, 79039, 9416	1894	143	20581	2.0517	0.249312	0.00447069	0.816917
GOTERM_BP_DIRECT	GO:0007264~small GTPase mediated signal transduction	43	2.27033	0.000602794	9364, 55684, 5870, 1600, 10890, 22836, 51715, 9886, 55288, 381, 382, 9093, 51552, 127829, 64121, 4218, 53916, 5862, 5861, 53917, 6453, 5908, 10981, 58477, 394, 83452, 373, 5901, 7879, 8934, 28512, 57403, 25780, 2665, 64792, 10123, 403, 5878, 116442, 5879, 6654, 998, 11261	1716	246	16792	1.71048	0.926175	0.0471144	1.12353
GOTERM_BP_DIRECT	GO:0000086~G2/M transition of mitotic cell cycle	28	1.47835	0.00061085	11200, 1453, 219771, 23354, 10540, 55835, 3320, 5347, 23194, 22897, 4218, 95681, 8493, 7283, 79441, 80321, 994, 9702, 1022, 57325, 1639, 5500, 203068, 115106, 10121, 7531, 54801, 55559	1716	137	16792	1.99997	0.928703	0.0468818	1.13847
UP_KEYWORDS	TPR repeat	30	1.58395	0.000620433	150737, 143941, 125488, 5611, 5536, 2475, 5481, 4678, 23038, 6731, 164118, 25930, 10963, 3831, 54902, 7404, 996, 5830, 80321, 9742, 8473, 9868, 7265, 9330, 51433, 6449, 79573, 585, 9646, 80018	1894	167	20581	1.95205	0.2686	0.00480067	0.890737
GOTERM_BP_DIRECT	GO:0036498~IRE1-mediated unfolded protein response	16	0.844773	0.000669234	6734, 10525, 10130, 58477, 11231, 55738, 84447, 51726, 5611, 3309, 4000, 118, 9114, 1639, 7095, 439	1716	59	16792	2.65371	0.944612	0.0503557	1.24664
GOTERM_BP_DIRECT	GO:0042384~cilium assembly	26	1.37276	0.000675271	150737, 8556, 51715, 22832, 91147, 27148, 51259, 22897, 132320, 10257, 4218, 95681, 57545, 84902, 51057, 25814, 10640, 9742, 92482, 10097, 9114, 10938, 4750, 11127, 585, 54806	1716	124	16792	2.05181	0.94604	0.0499298	1.25781
UP_SEQ_FEATURE	active site:Glycyl thioester intermediate	17	0.897571	0.000708156	10054, 11065, 7327, 7329, 3093, 7328, 143279, 55585, 51366, 79876, 7332, 55284, 89910, 9320, 9040, 9690, 51506	1876	71	20063	2.56067	0.936571	0.158327	1.30404
GOTERM_BP_DIRECT	GO:0031047~gene silencing by RNA	24	1.26716	0.000732374	54514, 5436, 55746, 5439, 4849, 56165, 4848, 5901, 23279, 79902, 23165, 4927, 9125, 9688, 55571, 25904, 5431, 5432, 136991, 8480, 10762, 26986, 333932, 9631	1716	111	16792	2.11579	0.957848	0.0531309	1.36349
GOTERM_CC_DIRECT	GO:0015935~small ribosomal subunit	10	0.527983	0.000760327	2197, 6222, 55272, 6231, 10399, 6191, 6230, 6235, 6209, 6193	1792	27	18224	3.76653	0.471735	0.0132069	1.16797
INTERPRO	IPR003960:ATPase, AAA-type, conserved site	10	0.527983	0.000785424	10730, 9319, 84056, 5704, 11104, 5705, 5702, 4931, 5700, 5701	1833	27	18559	3.74997	0.888065	0.0908182	1.39344
GOTERM_BP_DIRECT	GO:0002223~stimulatory C-type lectin receptor signaling pathway	23	1.21436	0.000808503	5717, 5718, 5719, 5063, 5708, 1147, 5709, 5682, 5704, 5691, 5705, 5690, 5702, 6885, 5692, 5700, 5685, 5701, 5684, 5683, 5687, 5688, 5689	1716	105	16792	2.1435	0.969674	0.0575291	1.50421
GOTERM_CC_DIRECT	GO:0005832~chaperonin-containing T-complex	6	0.31679	0.00081843	10575, 908, 10574, 22948, 7203, 10694	1792	9	18224	6.77976	0.496889	0.0139214	1.2567
INTERPRO	IPR002194:Chaperonin TCP-1, conserved site	6	0.31679	0.000835486	10575, 908, 10574, 22948, 7203, 10694	1833	9	18559	6.74995	0.902653	0.0924997	1.48164
GOTERM_BP_DIRECT	GO:0051571~positive regulation of histone H3-K4 methylation	8	0.422386	0.000883543	23168, 8473, 7469, 4089, 1786, 9646, 4297, 22938	1716	17	16792	4.60496	0.97808	0.0616879	1.64273
BIOCARTA	h_eif2Pathway:Regulation of eIF2	7	0.369588	0.000900221	1983, 5499, 1968, 1965, 8894, 8893, 440275	202	11	1625	5.11926	0.181219	0.095135	1.14155
GOTERM_CC_DIRECT	GO:0005815~microtubule organizing center	29	1.53115	0.000906688	11051, 1600, 11104, 115098, 2314, 10899, 59349, 79648, 80700, 20, 51637, 5888, 3799, 10844, 4033, 167691, 3833, 229, 8607, 23265, 11186, 5531, 8801, 5930, 54862, 54801, 55671, 998, 5594	1792	153	18224	1.92758	0.532827	0.0151059	1.39134
UP_SEQ_FEATURE	lipid moiety-binding region:S-geranylgeranyl cysteine	22	1.16156	0.00093014	4218, 53916, 5862, 53917, 5861, 5870, 10981, 5908, 10890, 51715, 5898, 83452, 5912, 7879, 51552, 8934, 548645, 57403, 116442, 5878, 5879, 998	1876	108	20063	2.17852	0.97329	0.191926	1.70949
INTERPRO	IPR019734:Tetratricopeptide repeat	27	1.42555	0.000931157	150737, 143941, 5611, 5536, 5481, 25904, 4678, 23038, 6731, 164118, 10963, 24148, 3831, 7404, 54902, 996, 5830, 80321, 8473, 9868, 7265, 9330, 51433, 6449, 79573, 585, 9646	1833	138	18559	1.98096	0.925454	0.0986428	1.64997
GOTERM_BP_DIRECT	GO:0000462~maturation of SSU-rRNA from tricistronic rRNA transcript (SSU-rRNA, 5.8S rRNA, LSU-rRNA)	11	0.580781	0.000942076	10436, 6202, 88745, 25879, 29080, 51096, 64965, 9277, 11103, 57050, 51077	1716	32	16792	3.36378	0.982984	0.0645989	1.75065
GOTERM_BP_DIRECT	GO:0045899~positive regulation of RNA polymerase II transcriptional preinitiation complex assembly	6	0.31679	0.000978223	5704, 5705, 5702, 5700, 5701, 55832	1716	9	16792	6.5237	0.985447	0.0659497	1.81724
GOTERM_BP_DIRECT	GO:1904851~positive regulation of establishment of protein localization to telomere	6	0.31679	0.000978223	10575, 908, 10574, 1736, 22948, 10694	1716	9	16792	6.5237	0.985447	0.0659497	1.81724
GOTERM_BP_DIRECT	GO:0006405~RNA export from nucleus	15	0.791975	0.000987813	6432, 9939, 9984, 8563, 22794, 51362, 5902, 26097, 80145, 11338, 54830, 10189, 6427, 9631, 6426	1716	55	16792	2.66879	0.986038	0.0655532	1.8349
GOTERM_BP_DIRECT	GO:0006891~intra-Golgi vesicle-mediated transport	10	0.527983	0.00100492	1523, 9382, 9276, 11345, 83452, 7109, 1315, 84342, 1314, 83548	1716	27	16792	3.62428	0.987034	0.065644	1.86639
GOTERM_BP_DIRECT	GO:0070979~protein K11-linked ubiquitination	10	0.527983	0.00100492	996, 7332, 11065, 51343, 6047, 55284, 51433, 29882, 7328, 29945	1716	27	16792	3.62428	0.987034	0.065644	1.86639
GOTERM_BP_DIRECT	GO:0034975~protein folding in endoplasmic reticulum	7	0.369588	0.00102382	811, 83460, 54431, 3309, 56605, 7184, 821	1716	13	16792	5.26914	0.988052	0.0658433	1.90118
UP_SEQ_FEATURE	repeat:HEAT 5	11	0.580781	0.00102565	10985, 3837, 55697, 64151, 51194, 3843, 3842, 54919, 2475, 55832, 3064	1876	35	20063	3.36115	0.981591	0.199036	1.88346
GOTERM_BP_DIRECT	GO:0007030~Golgi organization	18	0.95037	0.00105517	9382, 54808, 5862, 5861, 1453, 81671, 1452, 3998, 10960, 9712, 8934, 10959, 64225, 79895, 83548, 998, 54828, 3064	1716	74	16792	2.38027	0.989568	0.0667984	1.95884
GOTERM_CC_DIRECT	GO:0046540~U4/U6 x U5 tri-snRNP complex	9	0.475185	0.00108718	10421, 6628, 6635, 23658, 9128, 54957, 24148, 51691, 8559	1792	23	18224	3.97943	0.598537	0.0177357	1.66614
GOTERM_BP_DIRECT	GO:0055114~oxidation-reduction process	85	4.48786	0.00115602	2747, 254295, 10549, 7296, 3284, 8574, 150209, 2745, 79802, 79701, 9415, 10587, 51635, 25824, 26227, 64359, 5226, 207063, 5927, 8544, 9352, 57665, 53630, 1429, 1586, 79152, 196743, 7404, 51097, 1593, 1718, 6309, 2882, 2665, 3248, 875, 873, 56605, 51268, 84188, 2936, 23530, 6240, 6241, 54431, 3028, 4700, 55163, 2230, 55253, 51449, 10901, 54784, 54681, 84263, 55066, 55074, 169714, 10257, 195814, 88…	1716	592	16792	1.40502	0.993257	0.0718993	2.14415
INTERPRO	IPR005937:26S proteasome subunit P45	5	0.263992	0.00120536	5704, 5705, 5702, 5700, 5701	1833	6	18559	8.43744	0.965312	0.121275	2.13092
GOTERM_BP_DIRECT	GO:1900034~regulation of cellular response to heat	18	0.95037	0.00123692	9530, 55746, 3312, 57521, 23279, 79902, 23165, 2475, 4927, 3320, 9688, 84335, 573, 7531, 8480, 10762, 5594, 9631	1716	75	16792	2.34853	0.995248	0.0756514	2.29257
UP_SEQ_FEATURE	repeat:HEAT 6	10	0.527983	0.00124112	10985, 3837, 55697, 64151, 51194, 3843, 3842, 54919, 2475, 55832	1876	30	20063	3.56485	0.992051	0.224662	2.27484
UP_KEYWORDS	Mental retardation	45	2.37592	0.00124201	9949, 2132, 5063, 9343, 11253, 3476, 55275, 54888, 3028, 10293, 79648, 2475, 6513, 91147, 10084, 55835, 80185, 84706, 6616, 57465, 150468, 10134, 259266, 6812, 6628, 79791, 673, 2263, 51567, 51091, 51057, 5813, 57082, 57231, 1654, 25782, 89910, 24140, 585, 54805, 116442, 54862, 998, 2182, 84188	1894	299	20581	1.63541	0.465467	0.00944544	1.77571
GOTERM_MF_DIRECT	GO:0051087~chaperone binding	19	1.00317	0.00128701	811, 10525, 9530, 96459, 10963, 3301, 10961, 84447, 80273, 54431, 5611, 3309, 150274, 10294, 5203, 10469, 573, 26520, 267	1742	81	16881	2.2731	0.871462	0.0974909	2.1323
UP_KEYWORDS	Allosteric enzyme	13	0.686378	0.00130007	5063, 2643, 1373, 102724560, 875, 6240, 50940, 1635, 3416, 5315, 25939, 2997, 5053	1894	49	20581	2.88293	0.480902	0.00973829	1.858
GOTERM_BP_DIRECT	GO:0006414~translational elongation	8	0.422386	0.00131915	6181, 10102, 1938, 7284, 1937, 6176, 9567, 54676	1716	18	16792	4.34913	0.996671	0.0793573	2.4432
GOTERM_CC_DIRECT	GO:0030687~preribosome, large subunit precursor	10	0.527983	0.00135631	22884, 6181, 117246, 54663, 23246, 51154, 14, 6176, 23481, 6175	1792	29	18224	3.50677	0.679771	0.0216604	2.07456
SMART	SM00182:CULLIN	5	0.263992	0.00139608	8453, 8452, 8451, 8065, 29882	844	7	10057	8.51134	0.477032	0.102408	1.97099
GOTERM_MF_DIRECT	GO:0050733~RS domain binding	5	0.263992	0.00142515	135295, 6651, 55692, 6426, 10772	1742	6	16881	8.07549	0.896882	0.102538	2.35861
GOTERM_MF_DIRECT	GO:0036402~proteasome-activating ATPase activity	5	0.263992	0.00142515	5704, 5705, 5702, 5700, 5701	1742	6	16881	8.07549	0.896882	0.102538	2.35861
UP_KEYWORDS	tRNA processing	18	0.95037	0.00147412	10248, 11062, 9836, 54888, 60487, 3028, 10978, 54482, 55253, 79897, 51095, 51605, 54974, 80324, 24140, 57570, 55039, 55644	1894	84	20581	2.32852	0.524554	0.0108743	2.10428
UP_SEQ_FEATURE	metal ion-binding site:Iron	13	0.686378	0.00149195	254295, 8544, 5499, 5500, 2592, 53630, 84342, 54681, 5531, 5536, 5053, 79701, 5530	1876	49	20063	2.83733	0.99701	0.252203	2.72859
INTERPRO	IPR001373:Cullin, N-terminal	6	0.31679	0.00153527	143384, 8453, 8452, 8451, 8065, 29882	1833	10	18559	6.07496	0.986186	0.146659	2.70664
GOTERM_CC_DIRECT	GO:0005811~lipid particle	16	0.844773	0.00155675	5908, 10226, 857, 55102, 7879, 60526, 51097, 27339, 10938, 2597, 5878, 10131, 89782, 2182, 10134, 23111	1792	66	18224	2.46537	0.729405	0.0243612	2.37771
GOTERM_BP_DIRECT	GO:0006888~ER to Golgi vesicle-mediated transport	30	1.58395	0.0015741	10525, 9382, 3998, 140735, 1315, 1314, 26286, 59349, 10540, 10959, 10484, 9632, 84342, 29959, 10134, 5862, 5861, 9276, 55738, 10960, 51014, 372, 8934, 22820, 64225, 51128, 1639, 8452, 29098, 83548	1716	160	16792	1.83479	0.998896	0.0926854	2.90882
UP_SEQ_FEATURE	repeat:HEAT 4	12	0.63358	0.00158889	10985, 3837, 55697, 64151, 51194, 3843, 3842, 54919, 2475, 22820, 55832, 3064	1876	43	20063	2.98453	0.997951	0.255307	2.90343
GOTERM_CC_DIRECT	GO:0005770~late endosome	24	1.26716	0.0016667	338692, 1182, 967, 30849, 1317, 7780, 201931, 3312, 7405, 28956, 7879, 51552, 51009, 64841, 57231, 79139, 57403, 57599, 5641, 1201, 8878, 4077, 5594, 3064	1792	122	18224	2.00059	0.753287	0.0255842	2.54363
GOTERM_BP_DIRECT	GO:0045454~cell redox homeostasis	18	0.95037	0.00168072	169714, 57544, 10130, 2936, 23530, 10549, 9352, 7296, 54431, 150209, 2745, 10587, 81542, 23341, 54495, 25824, 64359, 56605	1716	77	16792	2.28753	0.999304	0.0973288	3.10292
GOTERM_BP_DIRECT	GO:0007005~mitochondrion organization	18	0.95037	0.00168072	2551, 10981, 10059, 55288, 55186, 9093, 9361, 84902, 8934, 10730, 1981, 4976, 4124, 7019, 65018, 3155, 113115, 11331	1716	77	16792	2.28753	0.999304	0.0973288	3.10292
KEGG_PATHWAY	hsa04120:Ubiquitin mediated proteolysis	30	1.58395	0.00174012	9886, 7327, 7329, 7328, 55585, 27339, 25898, 7332, 51343, 55284, 9320, 9040, 9690, 1642, 10054, 11065, 8065, 3093, 84447, 51366, 996, 8453, 8452, 8451, 991, 89910, 51433, 29882, 1161, 29945	836	137	6879	1.80185	0.384866	0.0474299	2.27529
UP_SEQ_FEATURE	repeat:HEAT 3	13	0.686378	0.00179878	10985, 3837, 64151, 55697, 30849, 3843, 3842, 22820, 2475, 54919, 51194, 55832, 3064	1876	50	20063	2.78059	0.999096	0.272825	3.28095
GOTERM_CC_DIRECT	GO:0000784~nuclear chromosome, telomeric region	25	1.31996	0.00179943	7517, 4175, 4174, 9984, 4176, 8563, 79577, 4171, 80119, 5813, 80145, 8658, 2237, 5500, 5976, 54984, 5499, 4221, 5431, 55651, 5888, 10189, 6741, 1642, 11335	1792	130	18224	1.9557	0.779329	0.0271003	2.74357
KEGG_PATHWAY	hsa01200:Carbon metabolism	26	1.37276	0.00186424	55902, 6120, 2747, 1743, 1373, 38, 2271, 84693, 3030, 2597, 3419, 3417, 26227, 84706, 7086, 6472, 5226, 48, 26275, 229, 5723, 5095, 5091, 8801, 5315, 50	836	113	6879	1.89328	0.405841	0.0462256	2.43575
UP_KEYWORDS	Schiff base	6	0.31679	0.00188357	262, 51071, 11201, 80896, 112817, 229	1894	11	20581	5.92714	0.613341	0.0136768	2.68141
GOTERM_CC_DIRECT	GO:0005874~microtubule	48	2.53432	0.00190555	55920, 140735, 157922, 11104, 3476, 29105, 10694, 23354, 283638, 10540, 81565, 55835, 84056, 9493, 1540, 3799, 10844, 440738, 3619, 6546, 10059, 7283, 79441, 3833, 400954, 63971, 324, 23160, 11186, 22948, 3831, 9371, 10575, 9702, 23281, 908, 1639, 6249, 10574, 203068, 11127, 115106, 55614, 10126, 7203, 54801, 55559, 79969	1792	311	18224	1.56959	0.79816	0.028172	2.90314
GOTERM_CC_DIRECT	GO:0031011~Ino80 complex	7	0.369588	0.00204524	7528, 83444, 283899, 10856, 8607, 51377, 86	1792	15	18224	4.74583	0.820523	0.0296857	3.11283
GOTERM_CC_DIRECT	GO:0016282~eukaryotic 43S preinitiation complex	7	0.369588	0.00204524	8669, 27335, 51386, 8663, 8667, 8665, 10480	1792	15	18224	4.74583	0.820523	0.0296857	3.11283
COG_ONTOLOGY	RNA processing and modification	9	0.475185	0.00208176	8175, 10946, 1479, 10594, 6311, 55015, 22984, 1642, 29894	223	23	2026	3.55508	0.0761351	0.0196027	1.8657
GOTERM_BP_DIRECT	GO:0007050~cell cycle arrest	27	1.42555	0.00208476	6794, 28956, 2475, 1033, 5565, 55004, 3659, 811, 64121, 4291, 324, 8065, 57521, 11186, 127933, 389541, 5036, 1982, 1718, 5494, 1022, 51147, 8453, 8452, 8451, 4609, 440275	1716	141	16792	1.87383	0.999879	0.117745	3.83515
UP_KEYWORDS	Cilium biogenesis/degradation	26	1.37276	0.00210803	150737, 22832, 91147, 27148, 51259, 22897, 84747, 4218, 95681, 25930, 138639, 57545, 1875, 84902, 54919, 51057, 9742, 92482, 9114, 10096, 10938, 8452, 4750, 11127, 585, 54806	1894	148	20581	1.90897	0.654778	0.015079	2.99645
GOTERM_MF_DIRECT	GO:0032403~protein complex binding	36	1.90074	0.00211396	4149, 5250, 1373, 3476, 59345, 5479, 1605, 192111, 81565, 7275, 3030, 7353, 8440, 4678, 9810, 10134, 55670, 23522, 29966, 7529, 5908, 201163, 167691, 9815, 57521, 9894, 3688, 9114, 8453, 5499, 160, 203068, 1161, 4609, 7385, 1515	1742	206	16881	1.6935	0.965648	0.142069	3.47974
INTERPRO	IPR000795:Elongation factor, GTP-binding domain	8	0.422386	0.00219918	9343, 1938, 7284, 23708, 1968, 9669, 9567, 54676	1833	20	18559	4.04997	0.997836	0.196789	3.85555
UP_SEQ_FEATURE	repeat:HEAT 1	14	0.739176	0.00228805	10985, 3837, 64151, 55697, 30849, 3843, 3842, 22820, 2475, 54919, 51194, 55027, 55832, 3064	1876	58	20063	2.58145	0.999866	0.321398	4.15559
UP_SEQ_FEATURE	repeat:HEAT 2	14	0.739176	0.00228805	10985, 3837, 64151, 55697, 30849, 3843, 3842, 22820, 2475, 54919, 51194, 55027, 55832, 3064	1876	58	20063	2.58145	0.999866	0.321398	4.15559
GOTERM_MF_DIRECT	GO:0016491~oxidoreductase activity	35	1.84794	0.00240213	2936, 10549, 6241, 7296, 150209, 3028, 10587, 51635, 55066, 84263, 207063, 55074, 8854, 221, 145482, 57665, 3295, 51741, 51181, 1429, 10493, 196743, 51097, 27294, 79966, 6309, 10553, 283985, 2665, 51144, 3248, 2531, 56605, 51268, 84188	1742	200	16881	1.69585	0.978316	0.15344	3.94517
INTERPRO	IPR013785:Aldolase-type TIM barrel	12	0.63358	0.00246221	6120, 51071, 80896, 112817, 11062, 3155, 229, 4668, 5091, 3373, 4337, 55253	1833	43	18559	2.82556	0.998962	0.210944	4.30717
INTERPRO	IPR020904:Short-chain dehydrogenase/reductase, conserved site	11	0.580781	0.00246748	51635, 3295, 51144, 3248, 10901, 873, 51181, 2531, 3028, 84263, 207063	1833	37	18559	3.01011	0.998977	0.205079	4.3162
GOTERM_CC_DIRECT	GO:0005764~lysosome	37	1.95354	0.00252421	8078, 112770, 967, 5660, 51552, 154, 2475, 20, 79887, 51449, 175, 5641, 55004, 4077, 1509, 128338, 64121, 1486, 4864, 201163, 950, 201931, 157310, 57521, 7405, 389541, 7879, 3373, 57231, 10577, 57599, 1201, 1636, 54, 23048, 4668, 1515	1792	226	18224	1.66494	0.880028	0.0359	3.82862
GOTERM_BP_DIRECT	GO:0042254~ribosome biogenesis	11	0.580781	0.00254204	29889, 23246, 54552, 64979, 26164, 84273, 6222, 55341, 4931, 23481, 6175	1716	36	16792	2.99003	0.999983	0.139889	4.65754
GOTERM_CC_DIRECT	GO:0031931~TORC1 complex	5	0.263992	0.00254971	9675, 84335, 57521, 9894, 2475	1792	7	18224	7.26403	0.882573	0.035653	3.86658
UP_KEYWORDS	DNA recombination	17	0.897571	0.00260135	7517, 7528, 83444, 54891, 10856, 80198, 22944, 27434, 56160, 8607, 51377, 80119, 10933, 3978, 283899, 5888, 86	1894	81	20581	2.28061	0.730931	0.0183201	3.6855
GOTERM_CC_DIRECT	GO:0005790~smooth endoplasmic reticulum	9	0.475185	0.00265185	811, 10525, 10961, 10549, 5479, 84447, 5611, 3309, 821	1792	26	18224	3.52026	0.892241	0.03645	4.01851
GOTERM_BP_DIRECT	GO:0043984~histone H4-K16 acetylation	8	0.422386	0.00267644	55167, 54934, 8473, 79960, 51147, 64769, 4297, 11091	1716	20	16792	3.91422	0.999991	0.144893	4.89799
KEGG_PATHWAY	hsa04721:Synaptic vesicle cycle	17	0.897571	0.00280336	6812, 246213, 6804, 155066, 51606, 6857, 140679, 9114, 535, 1213, 160, 529, 6616, 1175, 1173, 528, 527	836	63	6879	2.22038	0.543075	0.0631851	3.64188
GOTERM_MF_DIRECT	GO:0042802~identical protein binding	102	5.38543	0.00288303	57175, 5536, 59349, 10540, 160622, 27339, 51637, 1725, 29128, 8878, 79602, 51562, 673, 6091, 2752, 4297, 64225, 338872, 84680, 8315, 875, 2947, 11335, 23534, 11340, 22794, 29979, 7327, 2762, 81565, 10016, 5565, 3320, 2597, 1460, 6472, 6812, 1445, 695, 4175, 598, 286451, 229, 51181, 23002, 25814, 1635, 54806, 998, 6120, 11051, 6723, 10856, 642, 191, 79648, 6513, 64841, 10589, 5888, 84245, 9958, 10…	1742	749	16881	1.31968	0.989941	0.174394	4.71719
GOTERM_BP_DIRECT	GO:0072383~plus-end-directed vesicle transport along microtubule	5	0.263992	0.00294417	9493, 11127, 63971, 9371, 3799	1716	7	16792	6.98968	0.999997	0.156262	5.37524
GOTERM_MF_DIRECT	GO:1990446~U1 snRNP binding	5	0.263992	0.00305359	6626, 6625, 6634, 6632, 6631	1742	7	16881	6.92185	0.992341	0.17706	4.9896
GOTERM_MF_DIRECT	GO:0070180~large ribosomal subunit rRNA binding	5	0.263992	0.00305359	6181, 9349, 51154, 6176, 6175	1742	7	16881	6.92185	0.992341	0.17706	4.9896
KEGG_PATHWAY	hsa00280:Valine, leucine and isoleucine degradation	14	0.739176	0.00305767	10449, 84693, 3030, 1629, 197322, 26275, 3155, 64087, 36, 5095, 549, 11112, 3028, 38	836	47	6879	2.45103	0.57446	0.0636097	3.96613
INTERPRO	IPR012340:Nucleic acid-binding, OB-fold	17	0.897571	0.00308708	5436, 4175, 8565, 4174, 4176, 51013, 10856, 6205, 1965, 8607, 22984, 4171, 87178, 3978, 56648, 7812, 22894	1833	77	18559	2.23537	0.999819	0.242678	5.37207
GOTERM_MF_DIRECT	GO:0051117~ATPase binding	17	0.897571	0.00313725	55670, 29761, 5898, 229, 84447, 857, 54431, 51602, 79139, 5824, 535, 4287, 7353, 11345, 529, 79570, 5962	1742	74	16881	2.22622	0.993299	0.175121	5.12294
INTERPRO	IPR002347:Glucose/ribitol dehydrogenase	14	0.739176	0.00314315	195814, 51635, 57665, 51144, 3295, 3248, 51741, 873, 10901, 51181, 2531, 3028, 84263, 207063	1833	57	18559	2.48683	0.999845	0.239805	5.46708
UP_KEYWORDS	Tumor suppressor	29	1.53115	0.00319269	2132, 2131, 11200, 23376, 6794, 2271, 1540, 286826, 3659, 9770, 1755, 54623, 5411, 201163, 79577, 324, 51741, 11186, 5921, 10553, 51147, 10641, 4595, 54984, 3248, 4771, 55615, 9788, 9988	1894	177	20581	1.78037	0.80045	0.0221359	4.50547
UP_SEQ_FEATURE	compositionally biased region:Gly/Ser-rich	6	0.31679	0.0032037	9949, 6416, 7528, 23248, 1654, 4849	1876	12	20063	5.34728	0.999996	0.405778	5.7724
SMART	SM00490:HELICc	19	1.00317	0.00323366	54606, 54514, 57647, 170506, 8886, 10847, 9400, 2071, 11218, 25788, 8467, 3070, 1665, 1654, 9188, 50485, 79039, 11325, 9416	844	107	10057	2.1159	0.777505	0.193211	4.51026
GOTERM_BP_DIRECT	GO:0034976~response to endoplasmic reticulum stress	17	0.897571	0.00327932	10525, 65992, 10130, 1938, 29979, 51360, 1965, 23376, 54431, 91304, 79876, 55161, 81542, 54495, 8893, 7184, 51506	1716	75	16792	2.21806	0.999999	0.170387	5.9695
UP_SEQ_FEATURE	metal ion-binding site:Iron-sulfur (4Fe-4S)	7	0.369588	0.00330546	8771, 48, 4913, 4595, 5558, 4720, 50	1876	17	20063	4.40364	0.999997	0.402845	5.95048
UP_KEYWORDS	Centromere	24	1.26716	0.00336145	55920, 55143, 220134, 3619, 147841, 55746, 1452, 253635, 91687, 64769, 7405, 401541, 79902, 7158, 57082, 5525, 348235, 81565, 1616, 8658, 10274, 54984, 5347, 9770	1894	137	20581	1.90361	0.816773	0.0229788	4.73829
GOTERM_BP_DIRECT	GO:0000245~spliceosomal complex assembly	9	0.475185	0.00337708	51340, 27339, 25804, 6635, 6634, 6632, 54957, 10713, 24148	1716	26	16792	3.38731	1	0.172938	6.14215
INTERPRO	IPR001623:DnaJ domain	13	0.686378	0.00340069	55735, 3301, 6546, 11231, 51726, 54431, 5611, 150274, 9093, 10294, 548645, 23341, 54788	1833	51	18559	2.58086	0.999925	0.250009	5.9023
GOTERM_CC_DIRECT	GO:0030015~CCR4-NOT core complex	4	0.211193	0.00351204	9125, 23019, 4849, 4848	1792	4	18224	10.1696	0.947754	0.0472378	5.28923
GOTERM_BP_DIRECT	GO:1901800~positive regulation of proteasomal protein catabolic process	7	0.369588	0.00365025	65992, 5704, 5705, 5702, 5700, 5701, 9810	1716	16	16792	4.28118	1	0.183421	6.62306
UP_SEQ_FEATURE	short sequence motif:Prevents secretion from ER	14	0.739176	0.00366033	811, 10525, 10130, 813, 5589, 10961, 51661, 5479, 54431, 3309, 23509, 2286, 285203, 7184	1876	61	20063	2.45449	0.999999	0.422513	6.56901
UP_KEYWORDS	Nonsense-mediated mRNA decay	9	0.475185	0.00372381	9939, 22794, 23708, 5976, 196513, 84305, 2107, 55181, 26986	1894	29	20581	3.37234	0.847456	0.0250894	5.23639
GOTERM_BP_DIRECT	GO:0061024~membrane organization	10	0.527983	0.00376481	4218, 1718, 7529, 10890, 5898, 1201, 7531, 9882, 51552, 11261	1716	32	16792	3.05798	1	0.186458	6.82405
GOTERM_BP_DIRECT	GO:0006409~tRNA export from nucleus	10	0.527983	0.00376481	4927, 55746, 9688, 8480, 5901, 23279, 79902, 10762, 23165, 9631	1716	32	16792	3.05798	1	0.186458	6.82405
GOTERM_BP_DIRECT	GO:0019827~stem cell population maintenance	13	0.686378	0.00377461	54623, 9443, 84246, 23168, 8324, 79577, 80306, 79918, 9282, 56339, 9440, 9412, 9646	1716	50	16792	2.54424	1	0.18479	6.84121
GOTERM_MF_DIRECT	GO:0016887~ATPase activity	32	1.68955	0.00383955	64137, 22836, 23078, 10856, 2071, 3312, 57130, 51606, 8467, 20, 3320, 9493, 3416, 10061, 439, 3833, 5704, 102157402, 63971, 5705, 23, 5702, 8607, 3309, 5700, 5701, 6059, 1654, 55324, 9463, 29789, 81570	1742	183	16881	1.69453	0.997819	0.203055	6.23545
GOTERM_MF_DIRECT	GO:0017025~TBP-class protein binding	8	0.422386	0.0038734	1810, 2957, 5704, 5705, 5702, 5700, 5701, 55832	1742	21	16881	3.69165	0.997934	0.19812	6.28877
GOTERM_BP_DIRECT	GO:0006310~DNA recombination	18	0.95037	0.00388308	7517, 54891, 83444, 10856, 80198, 22944, 9400, 27434, 56160, 8607, 51377, 79840, 80119, 3516, 3978, 283899, 5888, 86	1716	83	16792	2.12217	1	0.187465	7.0311
GOTERM_BP_DIRECT	GO:1904504~positive regulation of lipophagy	4	0.211193	0.00392925	10558, 9517, 154, 3064	1716	4	16792	9.78555	1	0.187393	7.11181
SMART	SM00487:DEXDc	19	1.00317	0.00396779	54606, 54514, 57647, 170506, 8886, 10847, 9400, 2071, 11218, 25788, 8467, 3070, 1665, 1654, 9188, 50485, 79039, 11325, 9416	844	109	10057	2.07708	0.84193	0.205935	5.50751
GOTERM_CC_DIRECT	GO:0008540~proteasome regulatory particle, base subcomplex	6	0.31679	0.00399762	5708, 5704, 5705, 5702, 5700, 5701	1792	12	18224	5.08482	0.96529	0.0527624	5.99959
GOTERM_CC_DIRECT	GO:0031932~TORC2 complex	6	0.31679	0.00399762	6147, 9675, 65018, 55615, 9894, 2475	1792	12	18224	5.08482	0.96529	0.0527624	5.99959
GOTERM_MF_DIRECT	GO:0016829~lyase activity	10	0.527983	0.00402127	2271, 53343, 80896, 47, 112817, 3155, 55258, 55034, 1586, 55253	1742	32	16881	3.02831	0.998369	0.198554	6.52131
INTERPRO	IPR027410:TCP-1-like chaperonin intermediate domain	6	0.31679	0.0040762	10575, 908, 10574, 22948, 7203, 10694	1833	12	18559	5.06247	0.999989	0.284527	7.03487
INTERPRO	IPR017998:Chaperone tailless complex polypeptide 1 (TCP-1)	6	0.31679	0.0040762	10575, 908, 10574, 22948, 7203, 10694	1833	12	18559	5.06247	0.999989	0.284527	7.03487
GOTERM_BP_DIRECT	GO:0038095~Fc-epsilon receptor signaling pathway	31	1.63675	0.00412496	5717, 5718, 5719, 1147, 5682, 5685, 5684, 5683, 5534, 6416, 695, 5708, 5709, 5704, 5691, 5705, 5690, 5702, 6885, 5692, 2241, 5700, 5701, 5530, 5687, 5688, 5689, 2885, 5879, 6654, 5594	1716	178	16792	1.70422	1	0.193652	7.45321
GOTERM_BP_DIRECT	GO:0050852~T cell receptor signaling pathway	27	1.42555	0.00414087	5717, 5718, 5719, 5063, 1147, 5682, 6794, 5685, 5684, 5683, 1445, 5708, 5709, 5704, 5691, 9564, 5705, 5690, 5702, 6885, 5692, 5700, 5701, 5687, 5688, 5689, 5594	1716	148	16792	1.7852	1	0.192248	7.48091
UP_KEYWORDS	Cytoplasmic vesicle	64	3.37909	0.00415969	51573, 10890, 8120, 10548, 1315, 1314, 59349, 10959, 10396, 22905, 147007, 535, 58533, 8878, 4077, 29993, 4218, 25930, 1182, 30849, 10059, 9779, 51014, 2263, 55361, 372, 9712, 7879, 9781, 162, 140679, 164, 9706, 6249, 81615, 55707, 23604, 5122, 246213, 51715, 29979, 6804, 4641, 51552, 57221, 51256, 10567, 8907, 11345, 149951, 440738, 10981, 598, 114088, 9276, 26509, 3831, 6857, 22820, 57403, 1213…	1894	490	20581	1.41929	0.877648	0.0276227	5.83235
KEGG_PATHWAY	hsa03018:RNA degradation	19	1.00317	0.00417846	11340, 170506, 23658, 51013, 3313, 10200, 4849, 4848, 51691, 9125, 25804, 23019, 87178, 25904, 22803, 84186, 22894, 196513, 26986	836	77	6879	2.0304	0.689084	0.0800585	5.38312
KEGG_PATHWAY	hsa03060:Protein export	9	0.475185	0.00418785	6734, 90701, 58477, 11231, 6728, 9789, 7095, 3309, 6731	836	23	6879	3.21984	0.689901	0.0750888	5.39491
GOTERM_MF_DIRECT	GO:0051287~NAD binding	11	0.580781	0.00420163	3030, 23530, 3419, 2597, 3417, 3248, 26227, 23382, 11112, 191, 4720	1742	38	16881	2.80517	0.998778	0.200347	6.80422
UP_KEYWORDS	Pyridoxal phosphate	14	0.739176	0.00428105	23042, 55258, 55163, 51091, 84680, 51166, 102724560, 875, 9517, 84706, 10558, 6472, 55034, 56267	1894	63	20581	2.41476	0.884938	0.0280502	5.99766
GOTERM_BP_DIRECT	GO:0051225~spindle assembly	9	0.475185	0.00437588	8658, 1453, 79441, 203068, 115106, 8841, 23354, 54801, 55559	1716	27	16792	3.26185	1	0.199876	7.88918
SMART	SM00316:SM00316	5	0.263992	0.00438367	5436, 87178, 51013, 1965, 22984	844	9	10057	6.61993	0.869776	0.20268	6.06814
GOTERM_MF_DIRECT	GO:0047485~protein N-terminus binding	20	1.05597	0.00441424	6812, 11235, 79643, 6599, 6804, 2071, 2073, 382, 11186, 2745, 10933, 1616, 10640, 5830, 5824, 84313, 3516, 4221, 11331, 30819	1742	97	16881	1.99806	0.99913	0.203348	7.13667
INTERPRO	IPR001440:Tetratricopeptide TPR-1	9	0.475185	0.00454043	996, 9868, 8473, 10963, 7265, 79573, 6449, 5536, 7404	1833	28	18559	3.25444	0.999997	0.303976	7.80574
GOTERM_MF_DIRECT	GO:0004177~aminopeptidase activity	9	0.475185	0.00464732	79716, 4048, 7511, 642, 7174, 51752, 51056, 10988, 1515	1742	27	16881	3.2302	0.999401	0.206965	7.49985
UP_KEYWORDS	Zinc transport	8	0.422386	0.00468582	7922, 7780, 64924, 55334, 55676, 57181, 10463, 148867	1894	24	20581	3.62214	0.906258	0.0302752	6.54706
UP_KEYWORDS	Tricarboxylic acid cycle	8	0.422386	0.00468582	48, 2271, 130752, 1743, 3419, 8801, 3417, 50	1894	24	20581	3.62214	0.906258	0.0302752	6.54706
UP_KEYWORDS	rRNA-binding	8	0.422386	0.00468582	10436, 6147, 6125, 6222, 55272, 6205, 6191, 6167	1894	24	20581	3.62214	0.906258	0.0302752	6.54706
GOTERM_CC_DIRECT	GO:0008541~proteasome regulatory particle, lid subcomplex	5	0.263992	0.00470359	5717, 5718, 5719, 5709, 7979	1792	8	18224	6.35603	0.980853	0.0608572	7.02347
GOTERM_CC_DIRECT	GO:0070652~HAUS complex	5	0.263992	0.00470359	79441, 115106, 23354, 54801, 55559	1792	8	18224	6.35603	0.980853	0.0608572	7.02347
GOTERM_CC_DIRECT	GO:0044233~ER-mitochondrion membrane contact site	5	0.263992	0.00470359	9804, 10981, 53349, 821, 2182	1792	8	18224	6.35603	0.980853	0.0608572	7.02347
GOTERM_BP_DIRECT	GO:0006379~mRNA cleavage	6	0.31679	0.00472986	1477, 1479, 51585, 51692, 10978, 29894	1716	12	16792	4.89277	1	0.212008	8.50093
UP_KEYWORDS	Nuclear pore complex	12	0.63358	0.00499426	4927, 8658, 55746, 9688, 56648, 56943, 4641, 23279, 79902, 10762, 23165, 9631	1894	50	20581	2.60794	0.919815	0.0318338	6.9637
GOTERM_CC_DIRECT	GO:0005758~mitochondrial intermembrane space	16	0.844773	0.00501943	26515, 57001, 3284, 84902, 100272147, 10367, 79145, 4976, 87178, 117145, 65018, 6472, 65260, 26520, 26235, 10131	1792	74	18224	2.19884	0.985329	0.0638386	7.47816
GOTERM_CC_DIRECT	GO:0043234~protein complex	58	3.0623	0.00510323	2643, 6599, 282991, 23376, 5536, 6418, 86, 3619, 10963, 5928, 10059, 55361, 2752, 7405, 5830, 64220, 84991, 84335, 25782, 4221, 11331, 4609, 5594, 51025, 1373, 29979, 5664, 821, 84612, 25842, 5824, 8799, 3320, 6788, 4678, 267, 9810, 9770, 6812, 55143, 7529, 29966, 10847, 857, 254428, 2237, 4286, 51184, 1213, 991, 203068, 3066, 9941, 1161, 51504, 9464, 3064, 1837	1792	412	18224	1.43165	0.98633	0.0639062	7.59844
UP_SEQ_FEATURE	repeat:HEAT 7	8	0.422386	0.00511845	10985, 3837, 64151, 51194, 3842, 54919, 2475, 55832	1876	24	20063	3.56485	1	0.522839	9.07034
GOTERM_CC_DIRECT	GO:0005680~anaphase-promoting complex	8	0.422386	0.00521327	996, 11065, 51343, 143384, 991, 51433, 29882, 29945	1792	23	18224	3.53727	0.987542	0.0642857	7.75618
UP_SEQ_FEATURE	repeat:TPR 1	27	1.42555	0.00523297	150737, 143941, 125488, 5611, 5536, 5481, 4678, 23038, 6731, 25930, 10963, 3831, 7404, 54902, 996, 5830, 9742, 8473, 9868, 7265, 9330, 51433, 6449, 79573, 585, 9646, 80018	1876	164	20063	1.76069	1	0.51784	9.26408
UP_SEQ_FEATURE	repeat:TPR 2	27	1.42555	0.00523297	150737, 143941, 125488, 5611, 5536, 5481, 4678, 23038, 6731, 25930, 10963, 3831, 7404, 54902, 996, 5830, 9742, 8473, 9868, 7265, 9330, 51433, 6449, 79573, 585, 9646, 80018	1876	164	20063	1.76069	1	0.51784	9.26408
UP_SEQ_FEATURE	repeat:TPR 5	16	0.844773	0.0052666	996, 5830, 150737, 9742, 9868, 8473, 10963, 9330, 585, 79573, 5611, 9646, 6731, 3831, 7404, 54902	1876	78	20063	2.19376	1	0.507797	9.32091
UP_KEYWORDS	NAD	28	1.47835	0.00528486	23530, 3284, 191, 3028, 80146, 130752, 3030, 3419, 2597, 1725, 51635, 26227, 64359, 195814, 221, 10038, 8854, 4728, 55739, 3295, 11112, 4720, 4722, 51477, 8658, 6309, 3248, 23382	1894	175	20581	1.73863	0.930791	0.0332404	7.35465
GOTERM_BP_DIRECT	GO:0006610~ribosomal protein import into nucleus	5	0.263992	0.0054136	9349, 3837, 51194, 3843, 3842	1716	8	16792	6.11597	1	0.236367	9.67165
UP_KEYWORDS	Mitochondrion inner membrane	39	2.05913	0.00549185	51025, 26515, 4709, 5250, 81034, 2356, 26164, 23530, 84273, 55210, 788, 55186, 4700, 11194, 10367, 27089, 10730, 10469, 117145, 6472, 10131, 598, 51117, 4720, 4722, 54902, 55349, 1537, 29928, 54927, 4976, 1353, 54968, 9941, 26520, 11331, 23788, 7385, 6576	1894	270	20581	1.56959	0.937683	0.0340991	7.6322
INTERPRO	IPR013766:Thioredoxin domain	11	0.580781	0.0055208	169714, 57544, 10130, 23341, 81542, 54495, 10549, 9352, 64359, 25824, 54431	1833	41	18559	2.71645	1	0.34857	9.41389
GOTERM_CC_DIRECT	GO:0032040~small-subunit processome	10	0.527983	0.0055794	10436, 51602, 25879, 51096, 9277, 55272, 11103, 57050, 51077, 22984	1792	35	18224	2.90561	0.990852	0.0676649	8.27918
GOTERM_BP_DIRECT	GO:0000387~spliceosomal snRNP assembly	9	0.475185	0.00558697	6628, 55696, 25804, 6635, 6634, 6632, 6631, 11218, 11171	1716	28	16792	3.14535	1	0.240554	9.96625
SMART	SM00271:DnaJ	11	0.580781	0.00564856	548645, 55735, 23341, 3301, 11231, 54788, 51726, 54431, 5611, 9093, 10294	844	48	10057	2.73072	0.927803	0.231132	7.75433
GOTERM_BP_DIRECT	GO:0006368~transcription elongation from RNA polymerase II promoter	18	0.95037	0.00566125	5436, 54623, 55795, 5439, 79577, 2071, 56943, 1025, 11198, 2965, 80145, 23168, 1022, 7469, 2957, 5431, 5432, 55140	1716	86	16792	2.04814	1	0.240961	10.0922
UP_KEYWORDS	Protease	69	3.64308	0.00575911	5682, 642, 51377, 5685, 5684, 5683, 51633, 79956, 2678, 90701, 5641, 9958, 79716, 10868, 5691, 51360, 23473, 5690, 54726, 5692, 51056, 5701, 9736, 5687, 5688, 5689, 3549, 7511, 9789, 9960, 56928, 7174, 9159, 6650, 89782, 5122, 219743, 1515, 27351, 8078, 10269, 4048, 9097, 5664, 60509, 51752, 8038, 9361, 10730, 9718, 726, 80124, 175, 5654, 1540, 3416, 1509, 102, 64285, 29761, 1362, 10988, 8665, 80…	1894	544	20581	1.37828	0.945578	0.0352999	7.9894
GOTERM_MF_DIRECT	GO:0003824~catalytic activity	32	1.68955	0.00576287	2053, 55902, 10994, 55253, 2271, 5208, 84706, 3416, 7086, 64847, 59084, 23042, 197322, 22982, 80221, 10025, 4913, 84680, 51166, 4595, 8801, 1635, 3248, 10558, 9468, 9517, 1632, 549, 56267, 5279, 4337, 2182	1742	188	16881	1.64946	0.9999	0.243456	9.21969
UP_KEYWORDS	Microtubule	40	2.11193	0.00590302	55920, 220134, 140735, 22832, 157922, 11104, 29105, 23354, 283638, 10540, 348235, 81565, 55835, 84056, 9493, 1540, 3799, 10844, 440738, 3619, 7283, 79441, 3833, 400954, 63971, 324, 11186, 3831, 9371, 9702, 23281, 1639, 6249, 203068, 11127, 115106, 55614, 10126, 54801, 55559	1894	280	20581	1.55235	0.949407	0.0357354	8.18122
UP_KEYWORDS	Sphingolipid metabolism	8	0.422386	0.00599956	7357, 142891, 10558, 9517, 2531, 5660, 7368, 56624	1894	25	20581	3.47725	0.951824	0.0358812	8.30969
UP_SEQ_FEATURE	repeat:HEAT 8	7	0.369588	0.00615882	10985, 3837, 64151, 51194, 3842, 54919, 55832	1876	19	20063	3.9401	1	0.551426	10.8162
SMART	SM00651:Sm	7	0.369588	0.00617765	6628, 25804, 6635, 23658, 6634, 6632, 51691	844	21	10057	3.97196	0.943602	0.230021	8.45126
GOTERM_MF_DIRECT	GO:0019843~rRNA binding	11	0.580781	0.00623045	10436, 6147, 6133, 6222, 55272, 6205, 9188, 6191, 51081, 6167, 6193	1742	40	16881	2.66491	0.999953	0.25385	9.93158
GOTERM_MF_DIRECT	GO:0032947~protein complex scaffold	11	0.580781	0.00623045	54927, 6453, 23019, 55004, 9351, 6602, 10399, 857, 28956, 9894, 389541	1742	40	16881	2.66491	0.999953	0.25385	9.93158
GOTERM_BP_DIRECT	GO:0045727~positive regulation of translation	13	0.686378	0.00623095	1938, 23, 84305, 51065, 2475, 1982, 6198, 1654, 65018, 5859, 6191, 26986, 5594	1716	53	16792	2.40023	1	0.2593	11.0526
UP_SEQ_FEATURE	repeat:TPR 3	25	1.31996	0.00633384	150737, 10963, 143941, 125488, 5611, 5536, 3831, 7404, 54902, 996, 5830, 5481, 9742, 8473, 9868, 7265, 9330, 51433, 4678, 6449, 79573, 585, 9646, 6731, 80018	1876	150	20063	1.78243	1	0.549743	11.1067
UP_KEYWORDS	NADP	29	1.53115	0.00642576	2747, 2936, 23530, 8574, 7296, 2762, 10587, 3417, 10901, 84263, 5226, 195814, 145482, 55739, 57665, 51741, 51181, 1429, 6718, 1593, 1718, 27294, 6309, 10553, 51144, 873, 29920, 2531, 84188	1894	186	20581	1.69423	0.961188	0.0379405	8.87483
GOTERM_BP_DIRECT	GO:0051439~regulation of ubiquitin-protein ligase activity involved in mitotic cell cycle	8	0.422386	0.00644292	996, 11065, 51343, 991, 5347, 51433, 29882, 29945	1716	23	16792	3.40367	1	0.264344	11.4074
UP_KEYWORDS	Aminoacyl-tRNA synthetase	10	0.527983	0.00645773	6897, 8565, 5917, 6301, 51520, 16, 5859, 833, 4141, 10667	1894	38	20581	2.85958	0.961813	0.0376862	8.9171
GOTERM_CC_DIRECT	GO:0032580~Golgi cisterna membrane	16	0.844773	0.00649211	338707, 126792, 124583, 22856, 51107, 2590, 10959, 80146, 11285, 2589, 51128, 2526, 8704, 83548, 2530, 10134	1792	76	18224	2.14098	0.995766	0.0772181	9.5709
KEGG_PATHWAY	hsa04110:Cell cycle	26	1.37276	0.00679367	11200, 8556, 8318, 51343, 10274, 5347, 4175, 7529, 4174, 4176, 1875, 4171, 996, 994, 9134, 1022, 10912, 991, 51433, 4089, 3066, 29882, 7531, 7029, 29945, 4609	836	124	6879	1.72532	0.850716	0.112076	8.61466
SMART	SM00386:HAT	5	0.263992	0.00682562	51340, 1479, 55015, 22984, 24148	844	10	10057	5.95794	0.958329	0.232663	9.29812
INTERPRO	IPR010920:Like-Sm (LSM) domain	8	0.422386	0.006911	6628, 25804, 6635, 23658, 6634, 6311, 6632, 51691	1833	24	18559	3.37498	1	0.406889	11.649
GOTERM_BP_DIRECT	GO:0000082~G1/S transition of mitotic cell cycle	20	1.05597	0.00697102	4175, 4174, 4176, 6241, 8065, 5558, 8318, 4171, 5902, 5530, 1033, 6198, 9134, 3688, 1022, 143384, 8453, 8452, 8451, 131405	1716	102	16792	1.91873	1	0.280093	12.2856
GOTERM_BP_DIRECT	GO:0006099~tricarboxylic acid cycle	9	0.475185	0.00703733	48, 2271, 130752, 1743, 23530, 3419, 8801, 3417, 50	1716	29	16792	3.03689	1	0.279783	12.3953
UP_SEQ_FEATURE	binding site:ATP; via amide nitrogen	4	0.211193	0.00705219	55312, 10131, 7184, 79876	1876	5	20063	8.55565	1	0.577253	12.29
UP_KEYWORDS	tRNA-binding	7	0.369588	0.00751277	8565, 54888, 16, 60487, 4141, 440275, 51091	1894	20	20581	3.80325	0.977646	0.0432322	10.3016
INTERPRO	IPR016135:Ubiquitin-conjugating enzyme/RWD-like	13	0.686378	0.00755093	11065, 7327, 3093, 7329, 7328, 55585, 7332, 55284, 7336, 64320, 9040, 51506, 440275	1833	56	18559	2.35043	1	0.426446	12.6602
UP_SEQ_FEATURE	domain:J	12	0.63358	0.00766189	548645, 55735, 23341, 3301, 11231, 54788, 51726, 54431, 5611, 9093, 150274, 10294	1876	52	20063	2.46798	1	0.596408	13.2825
UP_KEYWORDS	Iron-sulfur	13	0.686378	0.00768735	48, 4728, 5558, 150209, 4720, 2230, 55253, 284106, 4913, 4595, 55140, 50, 4337	1894	60	20581	2.35439	0.979542	0.0437211	10.5288
GOTERM_BP_DIRECT	GO:0007062~sister chromatid cohesion	20	1.05597	0.00775121	55920, 55143, 220134, 3619, 147841, 55746, 91687, 79892, 401541, 23279, 79902, 57082, 348235, 81565, 114799, 6249, 10274, 991, 5347, 11331	1716	103	16792	1.90011	1	0.300772	13.568
GOTERM_CC_DIRECT	GO:0002199~zona pellucida receptor complex	5	0.263992	0.00781172	10575, 10574, 22948, 7203, 10694	1792	9	18224	5.6498	0.998612	0.0909534	11.4084
GOTERM_CC_DIRECT	GO:0031461~cullin-RING ubiquitin ligase complex	5	0.263992	0.00781172	8453, 8452, 8451, 8065, 55832	1792	9	18224	5.6498	0.998612	0.0909534	11.4084
GOTERM_CC_DIRECT	GO:0042555~MCM complex	5	0.263992	0.00781172	4175, 4174, 4176, 79892, 4171	1792	9	18224	5.6498	0.998612	0.0909534	11.4084
UP_SEQ_FEATURE	repeat:TPR 9	9	0.475185	0.00782898	996, 9742, 9868, 8473, 10963, 9330, 585, 5611, 9646	1876	32	20063	3.00785	1	0.593408	13.5527
INTERPRO	IPR016158:Cullin homology	5	0.263992	0.00793668	8453, 8452, 8451, 8065, 29882	1833	9	18559	5.62496	1	0.434152	13.2645
INTERPRO	IPR022967:RNA-binding domain, S1	5	0.263992	0.00793668	5436, 87178, 51013, 1965, 22984	1833	9	18559	5.62496	1	0.434152	13.2645
INTERPRO	IPR006073:GTP binding domain	7	0.369588	0.00803794	29889, 54552, 26164, 84273, 55341, 4733, 29789	1833	19	18559	3.73024	1	0.430107	13.4225
GOTERM_CC_DIRECT	GO:0000796~condensin complex	4	0.211193	0.00813731	64151, 10592, 9918, 10051	1792	5	18224	8.13571	0.998946	0.0932881	11.8564
GOTERM_CC_DIRECT	GO:0000932~cytoplasmic mRNA processing body	16	0.844773	0.00829285	5436, 5702, 4849, 4848, 5685, 5701, 5683, 5687, 9125, 25804, 23019, 25819, 5976, 8878, 196513, 131405	1792	78	18224	2.08608	0.999076	0.0937176	12.0697
GOTERM_CC_DIRECT	GO:0072372~primary cilium	16	0.844773	0.00829285	4218, 95681, 150737, 84747, 10890, 1452, 201163, 140735, 3842, 9371, 9742, 23329, 64792, 11127, 403, 54806	1792	78	18224	2.08608	0.999076	0.0937176	12.0697
GOTERM_CC_DIRECT	GO:0031410~cytoplasmic vesicle	36	1.90074	0.00841214	5870, 2643, 10548, 29979, 2319, 57534, 9097, 4641, 20, 10016, 51256, 6317, 8777, 11345, 8878, 79932, 25824, 4077, 149951, 695, 440738, 1182, 9779, 2263, 5705, 55361, 26509, 857, 9712, 3831, 3373, 29099, 23048, 23604, 528, 3267	1792	235	18224	1.5579	0.999165	0.0937494	12.2329
GOTERM_CC_DIRECT	GO:0030126~COPI vesicle coat	6	0.31679	0.00855165	9276, 51014, 1315, 1314, 372, 22820	1792	14	18224	4.35842	0.999258	0.0939928	12.4234
GOTERM_CC_DIRECT	GO:0005847~mRNA cleavage and polyadenylation specificity factor complex	6	0.31679	0.00855165	1452, 81608, 10898, 51692, 29894, 29101	1792	14	18224	4.35842	0.999258	0.0939928	12.4234
GOTERM_CC_DIRECT	GO:0071011~precatalytic spliceosome	8	0.422386	0.0085887	51340, 84950, 6635, 6625, 6634, 6632, 10992, 6651	1792	25	18224	3.25429	0.999281	0.0931678	12.474
UP_KEYWORDS	Spinocerebellar ataxia	9	0.475185	0.00866146	25814, 57231, 3752, 4287, 1938, 6310, 6311, 51567, 5521	1894	33	20581	2.96357	0.98753	0.0486018	11.7867
GOTERM_CC_DIRECT	GO:0000151~ubiquitin ligase complex	20	1.05597	0.00868142	9443, 3301, 79872, 3312, 23142, 9412, 9440, 55208, 9781, 10001, 84246, 25898, 7332, 8315, 23194, 65018, 26235, 8445, 9810, 55832	1792	108	18224	1.88327	0.999335	0.0929341	12.6003
GOTERM_BP_DIRECT	GO:1901998~toxin transport	10	0.527983	0.00870855	10575, 9364, 535, 3301, 9276, 10574, 3309, 22948, 7203, 10694	1716	36	16792	2.71821	1	0.32829	15.1174
GOTERM_BP_DIRECT	GO:0009058~biosynthetic process	9	0.475185	0.00875449	84680, 51166, 55301, 10558, 84706, 9468, 9517, 56267, 29925	1716	30	16792	2.93566	1	0.326906	15.1911
INTERPRO	IPR024977:Anaphase-promoting complex subunit 4, WD40 domain	8	0.422386	0.00879567	9742, 51343, 991, 400954, 1314, 54853, 14, 29945	1833	25	18559	3.23998	1	0.451482	14.596
GOTERM_BP_DIRECT	GO:0006396~RNA processing	19	1.00317	0.00882769	57647, 1477, 170506, 1479, 9984, 6634, 6310, 10291, 1736, 11218, 51340, 51095, 25804, 87178, 9128, 22803, 6632, 79039, 6741	1716	97	16792	1.91676	1	0.326373	15.3083
GOTERM_BP_DIRECT	GO:0000463~maturation of LSU-rRNA from tricistronic rRNA transcript (SSU-rRNA, 5.8S rRNA, LSU-rRNA)	5	0.263992	0.00896189	11224, 117246, 23246, 6129, 23481	1716	9	16792	5.43642	1	0.327679	15.523
GOTERM_BP_DIRECT	GO:1990592~protein K69-linked ufmylation	4	0.211193	0.00907598	65992, 23376, 51506, 79876	1716	5	16792	7.82844	1	0.328361	15.705
BIOCARTA	h_eifPathway:Eukaryotic protein translation	7	0.369588	0.00912444	1982, 1983, 1981, 1938, 1968, 1965, 8894	202	16	1625	3.51949	0.86931	0.492525	11.0283
UP_SEQ_FEATURE	domain:Helicase ATP-binding	20	1.05597	0.00922582	54606, 54514, 57647, 170506, 8886, 10847, 9400, 2071, 11218, 25788, 8771, 8467, 3070, 1665, 1654, 9188, 50485, 79039, 11325, 9416	1876	114	20063	1.87624	1	0.643328	15.7802
UP_KEYWORDS	S-adenosyl-L-methionine	27	1.42555	0.00924017	262, 2146, 117246, 10196, 84193, 54888, 1786, 55253, 221078, 57570, 3276, 220074, 9836, 28989, 8731, 79918, 56339, 60487, 4297, 59336, 54482, 10436, 24140, 55039, 55140, 4337, 27292	1894	174	20581	1.68617	0.990709	0.0512117	12.5262
GOTERM_MF_DIRECT	GO:0008536~Ran GTPase binding	9	0.475185	0.00927205	64328, 10527, 3837, 51194, 29098, 3843, 3842, 10762, 5902	1742	30	16881	2.90718	1	0.345563	14.4358
GOTERM_MF_DIRECT	GO:0030619~U1 snRNA binding	4	0.211193	0.00933077	6626, 6625, 10594, 6631	1742	5	16881	7.75247	1	0.339544	14.5206
UP_KEYWORDS	Stress response	18	0.95037	0.0094723	10525, 55074, 10985, 22824, 22794, 22944, 4293, 84447, 6885, 3312, 5611, 1843, 6416, 3320, 116835, 10131, 7184, 440275	1894	100	20581	1.95596	0.991744	0.0519023	12.8212
UP_SEQ_FEATURE	domain:Thioredoxin	9	0.475185	0.00950562	169714, 57544, 23341, 81542, 54495, 10549, 9352, 64359, 25824	1876	33	20063	2.9167	1	0.644007	16.2198
UP_SEQ_FEATURE	repeat:TPR 7	13	0.686378	0.00992101	996, 5830, 150737, 9742, 9868, 8473, 10963, 9330, 585, 79573, 5611, 9646, 7404	1876	61	20063	2.27917	1	0.649734	16.8684
SMART	SM00290:ZnF_UBP	5	0.263992	0.0100228	8078, 10868, 8315, 9960, 10713	844	11	10057	5.41631	0.990666	0.302004	13.371
GOTERM_BP_DIRECT	GO:0008610~lipid biosynthetic process	6	0.31679	0.0100509	57171, 55902, 27339, 47, 55301, 2182	1716	14	16792	4.19381	1	0.353769	17.2456
GOTERM_BP_DIRECT	GO:0047496~vesicle transport along microtubule	6	0.31679	0.0100509	81565, 5861, 1201, 23160, 3799, 3064	1716	14	16792	4.19381	1	0.353769	17.2456
UP_KEYWORDS	Glycosyltransferase	34	1.79514	0.0100824	2132, 2131, 10195, 178, 9245, 23275, 7357, 1890, 8813, 2526, 56052, 11320, 151531, 2997, 55624, 10038, 126792, 2632, 53947, 10317, 2590, 23509, 353, 11285, 2589, 8658, 8473, 9215, 8704, 285203, 7368, 2530, 5279, 8706	1894	236	20581	1.5655	0.993948	0.0545785	13.5921
GOTERM_MF_DIRECT	GO:0044183~protein binding involved in protein folding	6	0.31679	0.0104701	811, 908, 79031, 7203, 5201, 5202	1742	14	16881	4.15311	1	0.364381	16.1511
GOTERM_BP_DIRECT	GO:0034605~cellular response to heat	10	0.527983	0.0104888	10016, 1068, 4287, 4288, 7341, 3066, 1965, 113278, 26509, 81570	1716	37	16792	2.64474	1	0.363143	17.9289
GOTERM_BP_DIRECT	GO:0006913~nucleocytoplasmic transport	8	0.422386	0.0105418	10514, 84081, 6418, 26263, 8125, 5901, 23165, 9631	1716	25	16792	3.13138	1	0.361769	18.0112
GOTERM_BP_DIRECT	GO:0000375~RNA splicing, via transesterification reactions	8	0.422386	0.0105418	6434, 10285, 10946, 9128, 10594, 9416, 24148, 10772	1716	25	16792	3.13138	1	0.361769	18.0112
SMART	SM00360:RRM	29	1.53115	0.0105597	9904, 155435, 144983, 23013, 84365, 27336, 58517, 10772, 6626, 6432, 9939, 55696, 6434, 22827, 55225, 6625, 64062, 127933, 11189, 135295, 11338, 54845, 81892, 10189, 10450, 6741, 26986, 6427, 6426	844	212	10057	1.63	0.992743	0.296608	14.0381
GOTERM_MF_DIRECT	GO:0000287~magnesium ion binding	33	1.74234	0.0105947	2053, 8226, 26164, 159, 6794, 54928, 10994, 10396, 80119, 51251, 54974, 27148, 3419, 6788, 3417, 65018, 3155, 246243, 8445, 64121, 51701, 5723, 55361, 6885, 2752, 51567, 5494, 27306, 4976, 2237, 79895, 5315, 10667	1742	204	16881	1.56759	1	0.360142	16.3276
GOTERM_CC_DIRECT	GO:0030117~membrane coat	8	0.422386	0.010776	23431, 162, 164, 8120, 9276, 1315, 8943, 1175	1792	26	18224	3.12912	0.999887	0.112731	15.4096
UP_SEQ_FEATURE	repeat:TPR 4	18	0.95037	0.0110001	150737, 10963, 5611, 3831, 54902, 7404, 996, 5830, 9742, 8473, 9868, 9330, 51433, 79573, 585, 9646, 6731, 80018	1876	100	20063	1.92502	1	0.67799	18.5313
UP_SEQ_FEATURE	domain:Helicase C-terminal	19	1.00317	0.0110722	54606, 54514, 57647, 170506, 8886, 10847, 9400, 2071, 11218, 25788, 8467, 3070, 1665, 1654, 9188, 50485, 79039, 11325, 9416	1876	108	20063	1.88145	1	0.670902	18.6413
INTERPRO	IPR009060:UBA-like	13	0.686378	0.0115007	8078, 29761, 29979, 3093, 63950, 51567, 55208, 55833, 404093, 10102, 5887, 8878, 4077	1833	59	18559	2.23092	1	0.535863	18.664
GOTERM_MF_DIRECT	GO:0030145~manganese ion binding	12	0.63358	0.0115472	11285, 79716, 2589, 5494, 7511, 9215, 3155, 2752, 51056, 51567, 8445, 2590	1742	50	16881	2.32574	1	0.377745	17.6657
GOTERM_BP_DIRECT	GO:0032436~positive regulation of proteasomal ubiquitin-dependent protein catabolic process	14	0.739176	0.0115768	8078, 1453, 1452, 863, 26263, 10399, 55743, 23640, 9781, 25898, 28951, 7341, 5347, 7336	1716	64	16792	2.14059	1	0.386521	19.6034
GOTERM_BP_DIRECT	GO:0031398~positive regulation of protein ubiquitination	14	0.739176	0.0115768	29979, 56160, 55743, 857, 11186, 9093, 3309, 23640, 154, 79139, 25898, 7332, 51256, 65018	1716	64	16792	2.14059	1	0.386521	19.6034
GOTERM_BP_DIRECT	GO:0007077~mitotic nuclear envelope disassembly	11	0.580781	0.0117053	4927, 55746, 9688, 5347, 8480, 23279, 79902, 10762, 23165, 4000, 9631	1716	44	16792	2.44639	1	0.386954	19.7991
GOTERM_CC_DIRECT	GO:0045335~phagocytic vesicle	10	0.527983	0.011723	23673, 4218, 57403, 10981, 1182, 51715, 10228, 7405, 51552, 7879	1792	39	18224	2.6076	0.99995	0.120577	16.6518
KEGG_PATHWAY	hsa01210:2-Oxocarboxylic acid metabolism	7	0.369588	0.0119137	48, 51166, 3419, 3417, 84706, 162417, 50	836	17	6879	3.38819	0.9647	0.178562	14.6479
UP_KEYWORDS	Epilepsy	21	1.10876	0.012023	6812, 2132, 3704, 51741, 950, 55275, 16, 55163, 6513, 2475, 51091, 7355, 471, 54805, 26047, 5859, 4668, 10715, 57465, 81570, 84188	1894	127	20581	1.79681	0.997749	0.0641166	16.0023
INTERPRO	IPR027413:GroEL-like equatorial domain	6	0.31679	0.0120232	10575, 908, 10574, 22948, 7203, 10694	1833	15	18559	4.04997	1	0.54342	19.4284
INTERPRO	IPR004161:Translation elongation factor EFTu/EF1A, domain 2	6	0.31679	0.0120232	9343, 1938, 7284, 23708, 1968, 9669	1833	15	18559	4.04997	1	0.54342	19.4284
UP_SEQ_FEATURE	repeat:TPR 6	14	0.739176	0.0120734	996, 5830, 150737, 9742, 9868, 8473, 10963, 9330, 585, 79573, 5611, 9646, 3831, 7404	1876	70	20063	2.13891	1	0.693394	20.154
INTERPRO	IPR027469:Cation efflux protein transmembrane domain	5	0.263992	0.0122043	7780, 64924, 55676, 10463, 148867	1833	10	18559	5.06247	1	0.540578	19.6917
INTERPRO	IPR003107:RNA-processing protein, HAT helix	5	0.263992	0.0122043	51340, 1479, 55015, 22984, 24148	1833	10	18559	5.06247	1	0.540578	19.6917
INTERPRO	IPR002524:Cation efflux protein	5	0.263992	0.0122043	7780, 64924, 55676, 10463, 148867	1833	10	18559	5.06247	1	0.540578	19.6917
GOTERM_CC_DIRECT	GO:0030176~integral component of endoplasmic reticulum membrane	19	1.00317	0.0123136	57171, 10269, 2131, 128486, 142891, 347734, 10237, 22908, 84447, 3309, 51669, 55161, 51009, 83460, 79139, 1201, 7993, 201562, 267	1792	104	18224	1.85792	0.999969	0.124774	17.4179
GOTERM_BP_DIRECT	GO:0032438~melanosome organization	7	0.369588	0.0123775	164, 8907, 63971, 282991, 8943, 8934, 4935	1716	20	16792	3.42494	1	0.401101	20.8151
GOTERM_CC_DIRECT	GO:0005782~peroxisomal matrix	11	0.580781	0.0124057	8310, 5830, 23417, 3295, 3417, 3416, 25824, 196743, 51268, 54677, 84188	1792	46	18224	2.43187	0.999972	0.124163	17.5367
GOTERM_BP_DIRECT	GO:0075733~intracellular transport of virus	12	0.63358	0.0124976	4927, 3837, 55746, 3839, 9688, 8480, 5901, 23279, 79902, 10762, 23165, 9631	1716	51	16792	2.30248	1	0.401173	20.9953
GOTERM_BP_DIRECT	GO:0000381~regulation of alternative mRNA splicing, via spliceosome	10	0.527983	0.012529	11189, 9939, 135295, 6434, 84081, 10291, 58517, 10284, 127933, 6427	1716	38	16792	2.57514	1	0.399068	21.0424
KEGG_PATHWAY	hsa00270:Cysteine and methionine metabolism	11	0.580781	0.0129129	262, 6723, 635, 102724560, 875, 4357, 4144, 23382, 1786, 191, 84245	836	38	6879	2.38193	0.973382	0.182458	15.7815
GOTERM_BP_DIRECT	GO:0006493~protein O-linked glycosylation	9	0.475185	0.0130999	2589, 8473, 9215, 285203, 9245, 1605, 55624, 2590, 23509	1716	32	16792	2.75219	1	0.410042	21.8935
GOTERM_BP_DIRECT	GO:0032212~positive regulation of telomere maintenance via telomerase	9	0.475185	0.0130999	10575, 8658, 908, 10574, 1736, 22948, 7203, 10694, 5594	1716	32	16792	2.75219	1	0.410042	21.8935
GOTERM_BP_DIRECT	GO:0006270~DNA replication initiation	9	0.475185	0.0130999	5813, 4175, 9134, 4174, 84296, 4176, 5558, 8318, 4171	1716	32	16792	2.75219	1	0.410042	21.8935
UP_SEQ_FEATURE	binding site:NAD; via carbonyl oxygen	4	0.211193	0.0131271	2597, 3295, 3248, 26227	1876	6	20063	7.12971	1	0.714836	21.7174
UP_SEQ_FEATURE	metal ion-binding site:Magnesium	20	1.05597	0.0131789	51573, 2053, 3704, 11201, 55312, 47, 27434, 159, 57130, 51567, 10994, 10396, 492, 51251, 221294, 51128, 79895, 4144, 403, 5315	1876	118	20063	1.81264	1	0.707614	21.7934
GOTERM_BP_DIRECT	GO:0030488~tRNA methylation	8	0.422386	0.0131815	51605, 221078, 24140, 9836, 54888, 51504, 60487, 54482	1716	26	16792	3.01094	1	0.409118	22.0143
GOTERM_CC_DIRECT	GO:0005697~telomerase holoenzyme complex	7	0.369588	0.0132705	6628, 54552, 6635, 6634, 55651, 1736, 4931	1792	21	18224	3.38988	0.999986	0.130734	18.645
INTERPRO	IPR001163:Ribonucleoprotein LSM domain	7	0.369588	0.0135481	6628, 25804, 6635, 23658, 6634, 6632, 51691	1833	21	18559	3.37498	1	0.570363	21.6206
UP_KEYWORDS	Mitochondrion outer membrane	19	1.00317	0.0136305	9804, 10981, 1374, 598, 10059, 10058, 55288, 10493, 57678, 192111, 2475, 5521, 6198, 9868, 1654, 10651, 65018, 10452, 2182	1894	112	20581	1.84341	0.999009	0.0716778	17.9512
INTERPRO	IPR000629:RNA helicase, ATP-dependent, DEAD-box, conserved site	8	0.422386	0.0136515	54514, 1068, 1654, 8886, 11218, 79039, 9416, 11325	1833	27	18559	2.99998	1	0.565169	21.7672
GOTERM_BP_DIRECT	GO:0006268~DNA unwinding involved in DNA replication	5	0.263992	0.0137417	5813, 4175, 4176, 5888, 4171	1716	10	16792	4.89277	1	0.419386	22.8398
GOTERM_BP_DIRECT	GO:0035646~endosome to melanosome transport	5	0.263992	0.0137417	164, 10981, 967, 8907, 8943	1716	10	16792	4.89277	1	0.419386	22.8398
GOTERM_BP_DIRECT	GO:0006515~misfolded or incompletely synthesized protein catabolic process	5	0.263992	0.0137417	10730, 55284, 4287, 55768, 9361	1716	10	16792	4.89277	1	0.419386	22.8398
GOTERM_BP_DIRECT	GO:0048026~positive regulation of mRNA splicing, via spliceosome	6	0.31679	0.0138288	11189, 27339, 6434, 6625, 3312, 22938	1716	15	16792	3.91422	1	0.418538	22.9674
GOTERM_BP_DIRECT	GO:0045948~positive regulation of translational initiation	6	0.31679	0.0138288	54915, 5436, 6198, 1654, 8893, 127933	1716	15	16792	3.91422	1	0.418538	22.9674
GOTERM_MF_DIRECT	GO:0008094~DNA-dependent ATPase activity	9	0.475185	0.0138493	7517, 2965, 1022, 170506, 5928, 5888, 2071, 1161, 50485	1742	32	16881	2.72548	1	0.42616	20.8168
GOTERM_MF_DIRECT	GO:0004722~protein serine/threonine phosphatase activity	13	0.686378	0.0139293	57460, 8493, 8556, 5531, 5536, 5521, 5530, 1033, 5494, 160760, 54935, 5500, 5499	1742	58	16881	2.17203	1	0.420163	20.9242
GOTERM_MF_DIRECT	GO:0017070~U6 snRNA binding	5	0.263992	0.0142164	55696, 25804, 9128, 10594, 51691	1742	10	16881	4.84529	1	0.419042	21.3086
GOTERM_BP_DIRECT	GO:0006633~fatty acid biosynthetic process	12	0.63358	0.0144281	79966, 6309, 23417, 5565, 283985, 47, 55301, 197322, 51144, 27349, 79152, 5319	1716	52	16792	2.2582	1	0.429263	23.8399
GOTERM_CC_DIRECT	GO:0001650~fibrillar center	4	0.211193	0.0150896	7343, 7341, 51386, 23160	1792	6	18224	6.77976	0.999997	0.145714	20.9311
GOTERM_CC_DIRECT	GO:0071010~prespliceosome	4	0.211193	0.0150896	51340, 6634, 6632, 6631	1792	6	18224	6.77976	0.999997	0.145714	20.9311
INTERPRO	IPR018525:Mini-chromosome maintenance, conserved site	4	0.211193	0.0152754	4175, 4174, 4176, 4171	1833	6	18559	6.74995	1	0.598596	24.0358
GOTERM_BP_DIRECT	GO:0010827~regulation of glucose transport	9	0.475185	0.0157829	4927, 55746, 9688, 8480, 23279, 79902, 10762, 23165, 9631	1716	33	16792	2.66879	1	0.455821	25.778
GOTERM_BP_DIRECT	GO:0051297~centrosome organization	9	0.475185	0.0157829	8409, 79441, 5347, 585, 115106, 7405, 23354, 54801, 55559	1716	33	16792	2.66879	1	0.455821	25.778
GOTERM_BP_DIRECT	GO:0006370~7-methylguanosine mRNA capping	9	0.475185	0.0157829	5436, 2965, 1022, 5439, 5431, 55421, 2071, 8731, 5432	1716	33	16792	2.66879	1	0.455821	25.778
GOTERM_CC_DIRECT	GO:0030014~CCR4-NOT complex	6	0.31679	0.0158059	9125, 23019, 25904, 55571, 4849, 4848	1792	16	18224	3.81362	0.999998	0.15042	21.8147
UP_KEYWORDS	Pyruvate	6	0.31679	0.0158182	262, 84706, 4357, 5315, 5091, 55066	1894	17	20581	3.83521	0.999676	0.081938	20.536
GOTERM_BP_DIRECT	GO:0000027~ribosomal large subunit assembly	7	0.369588	0.0158626	54475, 6147, 6122, 6125, 55299, 51154, 6152	1716	21	16792	3.26185	1	0.454584	25.8904
GOTERM_BP_DIRECT	GO:0048025~negative regulation of mRNA splicing, via spliceosome	7	0.369588	0.0158626	6432, 135295, 11338, 6434, 10284, 708, 10772	1716	21	16792	3.26185	1	0.454584	25.8904
UP_SEQ_FEATURE	repeat:TPR 8	11	0.580781	0.0158796	996, 150737, 9742, 9868, 8473, 10963, 9330, 585, 5611, 9646, 7404	1876	50	20063	2.3528	1	0.76524	25.6655
SMART	SM00515:eIF5C	4	0.211193	0.0158885	1982, 1983, 1981, 8893	844	7	10057	6.80907	0.999408	0.390692	20.4046
INTERPRO	IPR002423:Chaperonin Cpn60/TCP-1	6	0.31679	0.0160922	10575, 908, 10574, 22948, 7203, 10694	1833	16	18559	3.79685	1	0.610135	25.1534
INTERPRO	IPR027409:GroEL-like apical domain	6	0.31679	0.0160922	10575, 908, 10574, 22948, 7203, 10694	1833	16	18559	3.79685	1	0.610135	25.1534
GOTERM_BP_DIRECT	GO:0090383~phagosome acidification	8	0.422386	0.0162634	9114, 535, 155066, 529, 7879, 528, 51606, 527	1716	27	16792	2.89942	1	0.460033	26.454
GOTERM_BP_DIRECT	GO:0032008~positive regulation of TOR signaling	8	0.422386	0.0162634	64121, 201163, 55004, 54468, 28956, 8841, 57521, 389541	1716	27	16792	2.89942	1	0.460033	26.454
UP_KEYWORDS	Coated pit	11	0.580781	0.0163878	23431, 6453, 2060, 10059, 1213, 160, 11154, 23048, 1175, 1173, 79969	1894	51	20581	2.34374	0.999758	0.0839292	21.1965
GOTERM_MF_DIRECT	GO:0000993~RNA polymerase II core binding	7	0.369588	0.0165931	54623, 51585, 51637, 79577, 9400, 9646, 55140	1742	21	16881	3.2302	1	0.461988	24.4244
GOTERM_MF_DIRECT	GO:0017056~structural constituent of nuclear pore	7	0.369588	0.0165931	55746, 9688, 54830, 79902, 23165, 9631, 55161	1742	21	16881	3.2302	1	0.461988	24.4244
GOTERM_MF_DIRECT	GO:0031369~translation initiation factor binding	7	0.369588	0.0165931	5436, 2643, 1654, 8663, 8893, 8665, 10480	1742	21	16881	3.2302	1	0.461988	24.4244
GOTERM_BP_DIRECT	GO:0006415~translational termination	4	0.211193	0.0167791	6059, 23708, 51504, 2107	1716	6	16792	6.5237	1	0.467658	27.173
GOTERM_BP_DIRECT	GO:0001711~endodermal cell fate commitment	4	0.211193	0.0167791	54623, 23168, 79577, 9646	1716	6	16792	6.5237	1	0.467658	27.173
GOTERM_BP_DIRECT	GO:0006360~transcription from RNA polymerase I promoter	4	0.211193	0.0167791	2965, 7343, 9015, 9013	1716	6	16792	6.5237	1	0.467658	27.173
GOTERM_BP_DIRECT	GO:0006563~L-serine metabolic process	4	0.211193	0.0167791	102724560, 875, 5723, 6472	1716	6	16792	6.5237	1	0.467658	27.173
GOTERM_BP_DIRECT	GO:0045046~protein import into peroxisome membrane	4	0.211193	0.0167791	55670, 5830, 5824, 9409	1716	6	16792	6.5237	1	0.467658	27.173
GOTERM_BP_DIRECT	GO:0000395~mRNA 5'-splice site recognition	4	0.211193	0.0167791	135295, 55015, 6631, 6426	1716	6	16792	6.5237	1	0.467658	27.173
GOTERM_BP_DIRECT	GO:0000165~MAPK cascade	39	2.05913	0.0168837	5717, 5718, 5719, 5063, 5682, 28956, 5685, 5536, 5684, 5683, 4342, 7529, 51701, 5708, 673, 5709, 5691, 2263, 5704, 5690, 5705, 5702, 5692, 857, 5700, 5701, 22821, 5921, 5687, 5688, 5689, 8315, 25780, 2885, 8452, 4221, 4609, 6654, 5594	1716	262	16792	1.45663	1	0.466882	27.3181
GOTERM_MF_DIRECT	GO:0030275~LRR domain binding	4	0.211193	0.0172364	6091, 5439, 6794, 9209	1742	6	16881	6.46039	1	0.467129	25.2475
GOTERM_MF_DIRECT	GO:0030620~U2 snRNA binding	4	0.211193	0.0172364	6627, 6628, 6634, 10594	1742	6	16881	6.46039	1	0.467129	25.2475
UP_KEYWORDS	4Fe-4S	9	0.475185	0.0173555	48, 4913, 4728, 4595, 5558, 4720, 4337, 55253, 50	1894	37	20581	2.64318	0.999853	0.0878186	22.3069
GOTERM_CC_DIRECT	GO:0005838~proteasome regulatory particle	5	0.263992	0.0174341	5718, 5719, 5708, 5705, 5700	1792	11	18224	4.62256	1	0.162878	23.7888
GOTERM_BP_DIRECT	GO:0006418~tRNA aminoacylation for protein translation	10	0.527983	0.0174726	6897, 8565, 5917, 6301, 51520, 16, 5859, 833, 4141, 10667	1716	40	16792	2.44639	1	0.475668	28.1297
INTERPRO	IPR009001:Translation elongation factor EF1A/initiation factor IF2gamma, C-terminal	5	0.263992	0.0177	7284, 23708, 1968, 9567, 54676	1833	11	18559	4.60224	1	0.63787	27.3078
INTERPRO	IPR011053:Single hybrid motif	5	0.263992	0.0177	54942, 1743, 1629, 5095, 5091	1833	11	18559	4.60224	1	0.63787	27.3078
GOTERM_CC_DIRECT	GO:0016592~mediator complex	9	0.475185	0.0180655	10001, 9443, 84246, 10025, 112950, 80306, 9282, 9440, 9412	1792	35	18224	2.61505	1	0.166474	24.5418
UP_SEQ_FEATURE	binding site:S-adenosyl-L-methionine	11	0.580781	0.0181467	3276, 221078, 24140, 9836, 10196, 28989, 54888, 8731, 4297, 4337, 27292	1876	51	20063	2.30667	1	0.802164	28.7753
GOTERM_BP_DIRECT	GO:0043982~histone H4-K8 acetylation	6	0.31679	0.0184554	54934, 8473, 79960, 51147, 64769, 11091	1716	16	16792	3.66958	1	0.491633	29.4649
GOTERM_BP_DIRECT	GO:0043981~histone H4-K5 acetylation	6	0.31679	0.0184554	54934, 8473, 79960, 51147, 64769, 11091	1716	16	16792	3.66958	1	0.491633	29.4649
INTERPRO	IPR001650:Helicase, C-terminal	19	1.00317	0.0185302	54606, 54514, 57647, 170506, 8886, 10847, 9400, 2071, 11218, 25788, 8467, 3070, 1665, 1654, 9188, 50485, 79039, 11325, 9416	1833	108	18559	1.78124	1	0.64745	28.3972
GOTERM_BP_DIRECT	GO:0006626~protein targeting to mitochondrion	9	0.475185	0.0188414	51095, 29928, 26515, 9868, 9804, 10469, 10651, 26520, 10452	1716	34	16792	2.59029	1	0.49595	29.9829
SMART	SM00156:PP2Ac	5	0.263992	0.018975	5499, 5500, 5531, 5536, 5530	844	13	10057	4.58303	0.999862	0.426251	23.8888
GOTERM_MF_DIRECT	GO:0016874~ligase activity	40	2.11193	0.0192107	51592, 57534, 23376, 7329, 55743, 143279, 56888, 10293, 55167, 63891, 25898, 27339, 6047, 29128, 9320, 267, 9810, 57161, 83734, 114088, 29116, 84447, 81847, 27246, 373, 79872, 9870, 80221, 51366, 9781, 152006, 8315, 3978, 89910, 8801, 64320, 64087, 5930, 90025, 131405	1742	270	16881	1.43564	1	0.496753	27.7214
INTERPRO	IPR000608:Ubiquitin-conjugating enzyme, E2	10	0.527983	0.019411	7332, 11065, 55284, 7336, 7327, 3093, 7329, 7328, 9040, 55585	1833	42	18559	2.4107	1	0.657398	29.5362
GOTERM_CC_DIRECT	GO:0048471~perinuclear region of cytoplasm	78	4.11827	0.0198031	54514, 57175, 381, 10399, 5479, 55275, 8576, 5025, 8125, 10293, 4000, 160622, 10484, 81532, 51637, 6418, 65018, 25824, 5888, 29993, 29959, 6616, 10868, 3301, 10059, 6311, 8934, 3688, 6198, 25780, 81892, 7517, 1600, 1453, 10228, 2319, 29979, 22794, 5664, 5007, 9227, 27252, 51552, 1033, 3320, 2597, 153443, 1540, 9632, 267, 7184, 7873, 3799, 811, 8854, 695, 53916, 4864, 6434, 7529, 23043, 10847, 261…	1792	621	18224	1.27735	1	0.179162	26.5781
GOTERM_BP_DIRECT	GO:0090503~RNA phosphodiester bond hydrolysis, exonucleolytic	8	0.422386	0.0198223	81875, 23019, 25819, 87178, 22803, 22894, 4848, 201626	1716	28	16792	2.79587	1	0.510878	31.2829
GOTERM_BP_DIRECT	GO:0050690~regulation of defense response to virus by virus	8	0.422386	0.0198223	162, 164, 160, 8907, 1175, 5879, 1173, 51606	1716	28	16792	2.79587	1	0.510878	31.2829
GOTERM_BP_DIRECT	GO:0010390~histone monoubiquitination	5	0.263992	0.0198739	54623, 79577, 29128, 9646, 9810	1716	11	16792	4.44798	1	0.508919	31.3507
UP_SEQ_FEATURE	active site:Proton donor	29	1.53115	0.0199417	2053, 10269, 4048, 8574, 51752, 5536, 51692, 9718, 51251, 8622, 5208, 23193, 50940, 26227, 3073, 1486, 57733, 978, 2990, 55775, 5531, 3373, 6718, 5530, 221294, 5499, 5500, 1635, 4668	1876	200	20063	1.55071	1	0.824938	31.1497
KEGG_PATHWAY	hsa04146:Peroxisome	18	0.95037	0.0199686	55670, 2053, 3295, 196743, 8310, 5830, 8799, 5824, 23417, 9409, 3417, 25824, 3155, 10901, 51268, 54677, 2182, 84188	836	83	6879	1.78449	0.996403	0.256354	23.3987
GOTERM_BP_DIRECT	GO:0090316~positive regulation of intracellular protein transport	7	0.369588	0.0199706	55696, 4946, 998, 8934, 54828, 3799, 23379	1716	22	16792	3.11358	1	0.507781	31.4775
GOTERM_MF_DIRECT	GO:0004175~endopeptidase activity	12	0.63358	0.0202455	5687, 5708, 1373, 1636, 5664, 199870, 23473, 7174, 51752, 102, 5684, 51107	1742	54	16881	2.15346	1	0.507522	28.9872
GOTERM_MF_DIRECT	GO:0008022~protein C-terminus binding	29	1.53115	0.0203443	2071, 282991, 4641, 10612, 9409, 10567, 8777, 6907, 5888, 7082, 132320, 55670, 1445, 7529, 10963, 3839, 6310, 1112, 9351, 6311, 6857, 5830, 1022, 4288, 991, 160, 11331, 9463, 26986	1742	182	16881	1.5441	1	0.501749	29.1069
UP_SEQ_FEATURE	repeat:HAT 4	5	0.263992	0.0204029	51340, 1479, 55015, 22984, 24148	1876	12	20063	4.45607	1	0.825279	31.7476
GOTERM_BP_DIRECT	GO:0031397~negative regulation of protein ubiquitination	10	0.527983	0.0204171	54552, 8473, 3301, 54984, 64359, 10196, 23376, 857, 11261, 2475	1716	41	16792	2.38672	1	0.512761	32.0602
GOTERM_MF_DIRECT	GO:0004842~ubiquitin-protein transferase activity	47	2.48152	0.0204308	51592, 57534, 7327, 26263, 7328, 55743, 27252, 143279, 23276, 59349, 25898, 27339, 7332, 6047, 55284, 23194, 29128, 9320, 9040, 267, 9690, 9810, 26233, 11065, 79791, 114088, 8065, 29116, 81847, 3093, 9870, 79872, 27246, 373, 51366, 9781, 152006, 8315, 8452, 89910, 64320, 1161, 5930, 26235, 29945, 64795, 131405	1742	329	16881	1.38437	1	0.495945	29.2117
GOTERM_MF_DIRECT	GO:0016757~transferase activity, transferring glycosyl groups	13	0.686378	0.020435	2132, 2131, 53947, 2590, 11285, 23275, 353, 2589, 9215, 8813, 2992, 56052, 2530	1742	61	16881	2.06521	1	0.488919	29.2168
GOTERM_CC_DIRECT	GO:0030532~small nuclear ribonucleoprotein complex	6	0.31679	0.0206174	6627, 8175, 6628, 6635, 6634, 6632	1792	17	18224	3.58929	1	0.183919	27.5146
GOTERM_CC_DIRECT	GO:0080008~Cul4-RING E3 ubiquitin ligase complex	6	0.31679	0.0206174	8816, 25879, 80067, 8451, 79269, 1642	1792	17	18224	3.58929	1	0.183919	27.5146
GOTERM_CC_DIRECT	GO:0034719~SMN-Sm protein complex	6	0.31679	0.0206174	6628, 6635, 6634, 6632, 11218, 11171	1792	17	18224	3.58929	1	0.183919	27.5146
UP_SEQ_FEATURE	region of interest:Catalytic	11	0.580781	0.0206431	23522, 79694, 8622, 50940, 9468, 9159, 16, 1786, 5122, 5536, 5530	1876	52	20063	2.26231	1	0.822318	32.057
GOTERM_CC_DIRECT	GO:0000123~histone acetyltransferase complex	7	0.369588	0.0208391	54934, 8473, 79960, 51147, 64769, 55140, 11091	1792	23	18224	3.09511	1	0.183795	27.7677
GOTERM_MF_DIRECT	GO:0008080~N-acetyltransferase activity	7	0.369588	0.0208722	64841, 8260, 122830, 57325, 114799, 55140, 339983	1742	22	16881	3.08337	1	0.489326	29.7436
INTERPRO	IPR004839:Aminotransferase, class I/classII	6	0.31679	0.0209831	84680, 51166, 10558, 84706, 9517, 56267	1833	17	18559	3.57351	1	0.679085	31.5266
INTERPRO	IPR022775:AP complex, mu/sigma subunit	6	0.31679	0.0209831	9179, 8907, 11154, 372, 1175, 1173	1833	17	18559	3.57351	1	0.679085	31.5266
UP_SEQ_FEATURE	repeat:HAT 7	4	0.211193	0.021389	51340, 1479, 55015, 24148	1876	7	20063	6.11118	1	0.826844	33.0095
UP_SEQ_FEATURE	cross-link:Glycyl lysine isopeptide (Lys-Gly) (interchain with G-Cter in NEDD8)	4	0.211193	0.021389	8453, 8452, 8451, 8065	1876	7	20063	6.11118	1	0.826844	33.0095
GOTERM_CC_DIRECT	GO:0000775~chromosome, centromeric region	12	0.63358	0.0214249	5525, 3070, 1616, 55143, 8658, 3619, 4288, 10274, 91687, 7405, 401541, 11335	1792	57	18224	2.14098	1	0.186563	28.4323
UP_SEQ_FEATURE	compositionally biased region:Arg/Ser-rich (RS domain)	6	0.31679	0.0215959	6432, 135295, 11338, 6427, 6426, 10772	1876	18	20063	3.56485	1	0.823524	33.2714
UP_SEQ_FEATURE	short sequence motif:"HIGH" region	6	0.31679	0.0215959	8565, 5917, 51520, 5859, 833, 4141	1876	18	20063	3.56485	1	0.823524	33.2714
INTERPRO	IPR014001:Helicase, superfamily 1/2, ATP-binding domain	19	1.00317	0.0220138	54606, 54514, 57647, 170506, 8886, 10847, 9400, 2071, 11218, 25788, 8467, 3070, 1665, 1654, 9188, 50485, 79039, 11325, 9416	1833	110	18559	1.74885	1	0.689795	32.8026
GOTERM_CC_DIRECT	GO:0005635~nuclear envelope	25	1.31996	0.0222329	81488, 55746, 6240, 7329, 23279, 79902, 4000, 55161, 81565, 51194, 8480, 9631, 4864, 3837, 4033, 23, 26509, 5902, 23165, 1639, 10553, 9688, 6249, 56894, 11335	1792	159	18224	1.599	1	0.190998	29.3396
INTERPRO	IPR015424:Pyridoxal phosphate-dependent transferase	10	0.527983	0.0224639	84680, 23042, 51166, 10558, 84706, 9517, 6472, 55034, 56267, 51091	1833	43	18559	2.35464	1	0.690441	33.3529
INTERPRO	IPR015421:Pyridoxal phosphate-dependent transferase, major region, subdomain 1	10	0.527983	0.0224639	84680, 23042, 51166, 10558, 84706, 9517, 6472, 55034, 56267, 51091	1833	43	18559	2.35464	1	0.690441	33.3529
GOTERM_CC_DIRECT	GO:0005929~cilium	24	1.26716	0.0225364	4218, 95681, 150737, 10890, 201163, 23552, 167691, 29105, 857, 164781, 10694, 51552, 9371, 7275, 23329, 64792, 11127, 51259, 403, 585, 54806, 5315, 10126, 159686	1792	151	18224	1.61637	1	0.191434	29.6776
UP_KEYWORDS	Chromatin regulator	38	2.00634	0.0226418	2146, 6599, 10856, 57050, 10363, 56943, 55257, 84193, 1786, 8841, 25842, 27443, 8467, 54934, 79885, 29128, 86, 11091, 9810, 23522, 5927, 5928, 10847, 8607, 121536, 64769, 4297, 7404, 10933, 1616, 64426, 8473, 51147, 9960, 4221, 3066, 6602, 11335	1894	287	20581	1.43876	0.99999	0.112189	28.1198
UP_KEYWORDS	Iron	42	2.21753	0.0227415	6120, 254295, 6241, 5558, 150209, 2230, 55253, 79701, 102724560, 54784, 54681, 48, 4728, 58157, 5927, 8544, 2592, 53630, 29116, 4720, 94081, 79152, 1586, 5053, 5530, 7404, 1593, 23498, 284106, 79966, 1537, 4913, 4285, 6309, 2495, 4595, 875, 4241, 54, 55140, 50, 4337	1894	324	20581	1.40861	0.999991	0.111577	28.2254
GOTERM_MF_DIRECT	GO:0008017~microtubule binding	32	1.68955	0.0230433	55920, 220134, 157922, 11104, 5536, 348235, 81565, 84056, 1068, 2597, 9493, 5347, 11345, 8480, 3799, 8409, 440738, 10059, 3833, 324, 63971, 23160, 9371, 9702, 23281, 1639, 4976, 6249, 11127, 55614, 403, 11261	1742	208	16881	1.49086	1	0.517217	32.3059
KEGG_PATHWAY	hsa00020:Citrate cycle (TCA cycle)	9	0.475185	0.0232105	48, 2271, 1743, 47, 3419, 8801, 3417, 5091, 50	836	30	6879	2.46854	0.998573	0.279352	26.6806
UP_KEYWORDS	DNA-directed RNA polymerase	9	0.475185	0.023497	81488, 5436, 27297, 5439, 5431, 5558, 5432, 55718, 51082	1894	39	20581	2.50764	0.999994	0.114009	29.0212
GOTERM_BP_DIRECT	GO:0035338~long-chain fatty-acyl-CoA biosynthetic process	10	0.527983	0.0237028	79966, 47, 197322, 117145, 51144, 10965, 201562, 80221, 6576, 2182	1716	42	16792	2.32989	1	0.563696	36.2057
SMART	SM00884:SM00884	4	0.211193	0.0238572	8453, 8452, 8451, 8065	844	8	10057	5.95794	0.999986	0.48266	29.1116
GOTERM_BP_DIRECT	GO:0000289~nuclear-transcribed mRNA poly(A) tail shortening	8	0.422386	0.0238902	9125, 1981, 23019, 25904, 55571, 4849, 4848, 26986	1716	29	16792	2.69946	1	0.563697	36.4347
GOTERM_CC_DIRECT	GO:0010008~endosome membrane	28	1.47835	0.023949	23673, 79643, 967, 51715, 155066, 10226, 8943, 55275, 28956, 64841, 20, 535, 64145, 55697, 9779, 10058, 55858, 63971, 6885, 7879, 29110, 23527, 84313, 57403, 9114, 10938, 56928, 527	1792	185	18224	1.53919	1	0.200278	31.231
GOTERM_CC_DIRECT	GO:0034709~methylosome	5	0.263992	0.0241523	3276, 6628, 6635, 6634, 6632	1792	12	18224	4.23735	1	0.199854	31.4519
GOTERM_CC_DIRECT	GO:0071564~npBAF complex	5	0.263992	0.0241523	6599, 55274, 6760, 6602, 86	1792	12	18224	4.23735	1	0.199854	31.4519
GOTERM_CC_DIRECT	GO:0016272~prefoldin complex	4	0.211193	0.0244945	7411, 5203, 5201, 5202	1792	7	18224	5.81122	1	0.200468	31.8223
GOTERM_CC_DIRECT	GO:0016593~Cdc73/Paf1 complex	4	0.211193	0.0244945	54623, 23168, 79577, 9646	1792	7	18224	5.81122	1	0.200468	31.8223
INTERPRO	IPR011332:Ribosomal protein, zinc-binding domain	5	0.263992	0.024512	6173, 51065, 6168, 6167, 9553	1833	12	18559	4.21872	1	0.715654	35.8031
INTERPRO	IPR013041:Coatomer/clathrin adaptor appendage, Ig-like subdomain	5	0.263992	0.024512	162, 164, 8120, 160, 22820	1833	12	18559	4.21872	1	0.715654	35.8031
INTERPRO	IPR016050:Proteasome, beta-type subunit, conserved site	5	0.263992	0.024512	5689, 5691, 5690, 5692, 5685	1833	12	18559	4.21872	1	0.715654	35.8031
SMART	SM00213:UBQ	9	0.475185	0.0245852	2197, 7341, 29979, 5887, 9097, 10291, 29128, 573, 56061	844	43	10057	2.49402	0.99999	0.473589	29.8612
GOTERM_BP_DIRECT	GO:0006479~protein methylation	7	0.369588	0.024745	3276, 6628, 115294, 635, 6634, 10196, 2107	1716	23	16792	2.97821	1	0.573739	37.4698
INTERPRO	IPR003307:W2 domain	4	0.211193	0.0247876	1982, 1983, 1981, 8893	1833	7	18559	5.78568	1	0.713258	36.1262
INTERPRO	IPR016157:Cullin, conserved site	4	0.211193	0.0247876	8453, 8452, 8451, 8065	1833	7	18559	5.78568	1	0.713258	36.1262
INTERPRO	IPR004099:Pyridine nucleotide-disulphide oxidoreductase, dimerisation	4	0.211193	0.0247876	10587, 2936, 7296, 150209	1833	7	18559	5.78568	1	0.713258	36.1262
INTERPRO	IPR016156:FAD/NAD-linked reductase, dimerisation	4	0.211193	0.0247876	10587, 2936, 7296, 150209	1833	7	18559	5.78568	1	0.713258	36.1262
UP_SEQ_FEATURE	domain:N-acetyltransferase	7	0.369588	0.0247913	64841, 8260, 122830, 57325, 162417, 55140, 339983	1876	25	20063	2.99448	1	0.858376	37.1959
GOTERM_CC_DIRECT	GO:0015030~Cajal body	11	0.580781	0.0248765	51602, 10285, 9343, 9128, 102157402, 55341, 85403, 6631, 55164, 11325, 23379	1792	51	18224	2.19345	1	0.20136	32.2336
GOTERM_MF_DIRECT	GO:0008375~acetylglucosaminyltransferase activity	6	0.31679	0.0249323	2132, 2131, 8473, 9215, 55624, 3073	1742	17	16881	3.42021	1	0.538593	34.4635
GOTERM_MF_DIRECT	GO:0008135~translation factor activity, RNA binding	8	0.422386	0.0250691	1982, 10985, 1983, 9470, 1981, 1968, 23, 8894	1742	29	16881	2.67326	1	0.533779	34.6172
GOTERM_CC_DIRECT	GO:0005876~spindle microtubule	10	0.527983	0.0251919	996, 348235, 220134, 1453, 5347, 6907, 11127, 403, 8841, 9371	1792	44	18224	2.31128	1	0.201751	32.5713
INTERPRO	IPR014014:RNA helicase, DEAD-box type, Q motif	9	0.475185	0.0254845	54606, 54514, 1654, 8886, 9188, 11218, 79039, 9416, 11325	1833	37	18559	2.46282	1	0.716973	36.9366
OMIM_DISEASE	613659~Gastric cancer, somatic	4	0.211193	0.0255466	4595, 2263, 3659, 324	409	8	4740	5.79462	1	1	31.806
GOTERM_CC_DIRECT	GO:0000776~kinetochore	15	0.791975	0.0255746	3619, 253635, 5664, 324, 64769, 23160, 23279, 79902, 10540, 81565, 1639, 6249, 54984, 5347, 9770	1792	81	18224	1.88327	1	0.202616	32.979
INTERPRO	IPR020568:Ribosomal protein S5 domain 2-type fold	10	0.527983	0.0258453	11340, 2584, 9343, 3320, 64965, 87178, 1938, 10131, 9361, 7184	1833	44	18559	2.30112	1	0.715848	37.3523
KEGG_PATHWAY	hsa01212:Fatty acid metabolism	12	0.63358	0.0260343	10449, 8310, 79966, 1374, 3030, 51144, 36, 201562, 27349, 2182, 38, 9415	836	48	6879	2.05712	0.999364	0.29564	29.4326
BIOCARTA	h_cpsfPathway:Polyadenylation of mRNA	5	0.263992	0.0260936	1477, 1479, 10898, 51692, 29894	202	10	1625	4.02228	0.997176	0.769482	28.6132
UP_KEYWORDS	Wnt signaling pathway	26	1.37276	0.0261101	5754, 54623, 1453, 51701, 1452, 79577, 23043, 219771, 51741, 324, 81847, 9209, 59349, 9736, 25928, 27122, 23168, 8322, 8658, 8324, 1540, 64359, 1460, 10042, 2869, 9646	1894	181	20581	1.56092	0.999998	0.124835	31.7108
GOTERM_CC_DIRECT	GO:0035267~NuA4 histone acetyltransferase complex	6	0.31679	0.0262921	10933, 10856, 8607, 55257, 64769, 86	1792	18	18224	3.38988	1	0.205829	33.7373
UP_SEQ_FEATURE	active site:Nucleophile	28	1.47835	0.0264614	2053, 686, 10130, 55312, 4125, 55768, 54888, 2762, 51251, 221078, 175, 2597, 23193, 1725, 8854, 57733, 55775, 92675, 57665, 1736, 80150, 221294, 27306, 80324, 4124, 84971, 4668, 56624	1876	196	20063	1.52779	1	0.87089	39.1592
UP_SEQ_FEATURE	active site:Proton acceptor	79	4.17107	0.026494	2053, 686, 5063, 1147, 23552, 25797, 36, 7296, 3284, 8576, 157, 38, 10449, 6416, 10587, 51635, 65018, 207063, 673, 30849, 57665, 3295, 2263, 4293, 5607, 6885, 51567, 6198, 9706, 4750, 471, 3248, 873, 23604, 440275, 5594, 11200, 11201, 1453, 2936, 1374, 1452, 6240, 6794, 25778, 3028, 1025, 27148, 6788, 5347, 3416, 10901, 8445, 84263, 4342, 195814, 8854, 1445, 695, 51701, 79834, 92, 23043, 229, 517…	1876	672	20063	1.25725	1	0.866042	39.197
GOTERM_BP_DIRECT	GO:0048013~ephrin receptor signaling pathway	16	0.844773	0.0268865	5063, 6453, 6760, 5664, 51107, 5921, 10092, 10097, 10096, 160, 8440, 102, 1175, 5879, 998, 1173	1716	86	16792	1.82057	1	0.601587	39.9932
GOTERM_CC_DIRECT	GO:0042721~mitochondrial inner membrane protein insertion complex	3	0.158395	0.027065	29928, 90580, 26520	1792	3	18224	10.1696	1	0.209352	34.545
GOTERM_CC_DIRECT	GO:0071006~U2-type catalytic step 1 spliceosome	3	0.158395	0.027065	55696, 27339, 57703	1792	3	18224	10.1696	1	0.209352	34.545
GOTERM_BP_DIRECT	GO:0051683~establishment of Golgi localization	4	0.211193	0.0271552	11235, 10494, 998, 22820	1716	7	16792	5.59174	1	0.602431	40.303
GOTERM_BP_DIRECT	GO:0006101~citrate metabolic process	4	0.211193	0.0271552	48, 47, 6777, 50	1716	7	16792	5.59174	1	0.602431	40.303
GOTERM_CC_DIRECT	GO:0030670~phagocytic vesicle membrane	12	0.63358	0.0271572	4218, 1755, 57403, 10981, 9114, 10890, 535, 51715, 30849, 155066, 7879, 527	1792	59	18224	2.0684	1	0.20811	34.6408
INTERPRO	IPR027141:U6 snRNA-associated Sm-like protein LSm4/Small nuclear ribonucleoprotein Sm D1/D3	3	0.158395	0.027297	25804, 6634, 6632	1833	3	18559	10.1249	1	0.729468	38.9988
UP_SEQ_FEATURE	repeat:HAT 1	5	0.263992	0.0273338	51340, 1479, 55015, 22984, 24148	1876	13	20063	4.11329	1	0.86941	40.1615
UP_SEQ_FEATURE	repeat:HAT 3	5	0.263992	0.0273338	51340, 1479, 55015, 22984, 24148	1876	13	20063	4.11329	1	0.86941	40.1615
UP_SEQ_FEATURE	repeat:HAT 2	5	0.263992	0.0273338	51340, 1479, 55015, 22984, 24148	1876	13	20063	4.11329	1	0.86941	40.1615
GOTERM_BP_DIRECT	GO:0000002~mitochondrial genome maintenance	5	0.263992	0.0274459	4976, 55186, 92667, 9361, 80119	1716	12	16792	4.07731	1	0.603558	40.6363
GOTERM_BP_DIRECT	GO:0043097~pyrimidine nucleoside salvage	5	0.263992	0.0274459	1890, 54963, 978, 8226, 151531	1716	12	16792	4.07731	1	0.603558	40.6363
GOTERM_BP_DIRECT	GO:0033147~negative regulation of intracellular estrogen receptor signaling pathway	5	0.263992	0.0274459	9125, 29966, 23019, 11331, 4848	1716	12	16792	4.07731	1	0.603558	40.6363
GOTERM_MF_DIRECT	GO:0048487~beta-tubulin binding	9	0.475185	0.0275834	127829, 9141, 81565, 8409, 11345, 585, 22948, 54828, 3064	1742	36	16881	2.42265	1	0.561828	37.3827
GOTERM_MF_DIRECT	GO:0001104~RNA polymerase II transcription cofactor activity	9	0.475185	0.0275834	10001, 9443, 84246, 112950, 9282, 9440, 9412, 4848, 7158	1742	36	16881	2.42265	1	0.561828	37.3827
UP_KEYWORDS	Alternative initiation	17	0.897571	0.0280073	7529, 2936, 5917, 2356, 3029, 857, 51056, 80119, 2271, 6198, 4913, 1981, 23417, 2237, 2957, 25824, 573	1894	104	20581	1.77624	0.999999	0.132165	33.6038
GOTERM_MF_DIRECT	GO:0050662~coenzyme binding	5	0.263992	0.0283471	80146, 2643, 51741, 79969, 38	1742	12	16881	4.03774	1	0.565212	38.2007
GOTERM_MF_DIRECT	GO:0008235~metalloexopeptidase activity	5	0.263992	0.0283471	79716, 10269, 51752, 51056, 10988	1742	12	16881	4.03774	1	0.565212	38.2007
GOTERM_BP_DIRECT	GO:0002474~antigen processing and presentation of peptide antigen via MHC class I	8	0.422386	0.0284967	811, 10484, 51128, 1636, 9632, 51752, 821, 10134	1716	30	16792	2.60948	1	0.614737	41.8268
GOTERM_BP_DIRECT	GO:0006914~autophagy	22	1.16156	0.0287102	53917, 4864, 5861, 81671, 79643, 9779, 83734, 10548, 83452, 6794, 7405, 29100, 2475, 84313, 738, 57103, 9706, 8878, 11345, 84971, 1509, 128338	1716	133	16792	1.61866	1	0.614726	42.0658
GOTERM_CC_DIRECT	GO:0042645~mitochondrial nucleoid	10	0.527983	0.0288348	3030, 1629, 1373, 7284, 55210, 7019, 3313, 6472, 9093, 9361	1792	45	18224	2.25992	1	0.217671	36.3601
UP_KEYWORDS	Autophagy	20	1.05597	0.0289366	440738, 53917, 5861, 81671, 9779, 83734, 10548, 29979, 83452, 55102, 6794, 29100, 7879, 57103, 9706, 8878, 11345, 65018, 84971, 128338	1894	130	20581	1.67176	1	0.135056	34.5131
GOTERM_BP_DIRECT	GO:2000973~regulation of pro-B cell differentiation	3	0.158395	0.0291491	96459, 201163, 6654	1716	3	16792	9.78555	1	0.617611	42.5545
GOTERM_MF_DIRECT	GO:0030170~pyridoxal phosphate binding	12	0.63358	0.0293966	84680, 23042, 51166, 102724560, 875, 10558, 84706, 9517, 6472, 55258, 55034, 56267	1742	57	16881	2.04012	1	0.572057	39.3084
UP_SEQ_FEATURE	short sequence motif:Q motif	9	0.475185	0.0294488	54606, 54514, 1654, 8886, 9188, 11218, 79039, 9416, 11325	1876	40	20063	2.40628	1	0.884089	42.5271
INTERPRO	IPR015422:Pyridoxal phosphate-dependent transferase, major region, subdomain 2	9	0.475185	0.0295774	84680, 23042, 51166, 10558, 84706, 9517, 6472, 55034, 56267	1833	38	18559	2.39801	1	0.752068	41.503
[truncated: 353 more rows]

## Sheet: shared between A diaphaha mouse
Category	Term	Count	%	PValue	Genes	List Total	Pop Hits	Pop Total	Fold Enrichment	Bonferroni	Benjamini	FDR
[truncated: 549 more rows]
