# Supplementary material for: 12-h clock regulation of genetic information flow by XBP1s
Source: PLoS Biol. 2020 Jan 14;18(1):e3000580. doi: 10.1371/journal.pbio.3000580 (PMC6959563; doi:10.1371/journal.pbio.3000580)
Supplement: S1 Data — (XLSX) [file pbio.3000580.s027.xlsx]

## Sheet: Fig 1A
Time (CT)	XBP1Flox				XBP1LKO
0	22.6441	19.224	14.2191		6.34684	5.01094
2	32.1368	15.731	17.7203	15.0341	3.01074	3.43657
4	26.9036	17.887			2.8437	1.18155	1.26785
6	11.9688	16.6221	12.0412		4.38178	4.34164
8	18.9607	7.70514	19.9327		2.01952	1.47023	1.68809
10	31.0944	24.9658	21.9849		2.67454	3.34583
12	22.2049	16.4566	18.921	16.9085	4.28207	2.7387
14	19.4001	41.39	33.6913		2.7284	4.63313
16	31.028	29.0841	34.683		7.02667	4.41
18	21.0372	25.3238	18.7025		2.22534	3.13755	2.99293
20	13.0342	19.2397	16.1036		1.33676	2.84775
22	10.826	17.4777	17.7177		3.66794	3.87401	2.8808
24	22.8311	20.7869	15.3501		3.39242	5.44899
26	15.5728	23.8551	20.1789	26.4026	2.22783	3.50723	3.06736
28	25.3167	14.2953	21.1942		0.939536	2.51557	1.74693
30	30.6484	34.7182	17.4292		1.93396	1.69372
32	10.9735	9.13386	12.7684		2.08656	5.02362	5.67055
34	32.4028	19.4576	19.8593		5.77681	6.79471	7.36261
36	26.1819	18.6161	26.8341		2.9283	7.41982	2.70012	2.33531
38	35.5021	21.9102	16.8782		3.40579	6.48768	2.587
40	29.1245	41.5362	15.8538		7.28086	6.15261	2.24558
42	16.7341	14.9767	15.4612	21.6002	1.78027	2.71654	1.45175
44	11.4237	8.75674	13.3476		2.73787	1.45399	1.84457	1.47466
46	14.6678	13.3799	18.1136	20.3855	2.23414	3.34306	2.86326	2.48322

## Sheet: Fig 1B
Time (CT)	Splicing percentage				Total Xbp1
0	10.95	5.95	15.1		7.54803	6.40799	4.7397
2	5.43	3.15	4.63	2.77	10.7123	5.24367	5.90678	5.01138
4	2.79	3.88	4.03		8.96787	5.96234
6	3.56	4.23	3.88		3.9896	5.54069	4.01375
8	3.83	0.9	3.4		6.32023	2.56838	6.64423
10	3.42	4.6	5.43		10.3648	8.32195	7.32829
12	3.95	10.76	6.14	6.5	7.40163	5.48552	6.307	5.63617
14	3.86	10.03	4.23		6.4667	13.7967	11.2304
16	7.92	3.77	3.31		10.3427	9.69468	11.561
18	4	3.63	3.73		7.01241	8.44125	6.23418
20	4.86	4.61	3.28		4.34472	6.41323	5.36786
22	10.6		10.44		3.60865	5.82589	5.9059
24	11.18	10.51	2.79		7.61036	6.92898	5.1167
26	4.24	4.4	3.18	4.52	5.19094	7.95171	6.7263	8.80085
28	3.85	3.07	3.37		8.43892	4.76509	7.06474
30	4.01	3.51	3.37		10.2162	11.5727	5.80974
32		9.96	7.46		3.65783	3.04462	4.25613
34	4.84	5.08	7.65		10.8009	6.48587	6.61978
36	6.84	6.4	7.55		8.72731	6.20537	8.94471
38	7.9	8.68	6.36		11.834	7.30341	5.62606
40		4.41	4.27		9.70818	13.8454	5.28459
42	5.82	6.44	5.01	4.18	5.57802	4.99225	5.15374	7.20007
44	4.31	5.02	5.49		3.80789	2.91891	4.44919
46	12.49	16.47	14.71	18.47	4.88925	4.45998	6.03788	6.79516

## Sheet: Fig 1D
XBP1Flox mean	XBP1LKO mean
0	0
0.000216	0.008285
0.027502	0.126879
43.03	48.4699
0.368743	0.495114
0.266128	0.579033
0.439709	0.614822
1.45212	1.233
11.8677	13.0644
0.001952	0.004716
3.75628	4.13773
0.003808	0.003712
3.75872	4.43502
3.66359	4.37088
0.126049	0.151736
0.673914	0.842933
0.000903	0.003788
0.288098	0.372113
1.15383	1.16934
0.008821	0.021087
0	0.000554
0.037272	0.046785
2.14931	2.46409
0.032356	0.057695
0.607914	0.779758
8.87091	9.05593
1.08946	1.25845
1.56608	1.72242
0.603772	0.704159
4.05081	4.37444
5.70408	6.24326
18.8571	15.3998
3.9078	4.66034
1.02308	1.29126
0	0
14.1773	15.5943
0.117235	0.210506
4.27607	4.4662
0.055386	0.111938
0.000241	0.000147
1.40482	1.53226
0.148229	0.254287
10.9747	10.448
0.000521	0.000964
0.003925	0.009299
0	0
1.72717	2.06465
1.26086	1.42512
1.36801	1.55043
2.53222	2.33226
0.628745	0.755287
0.148717	0.256326
34.6857	32.7525
0.232417	0.329624
0.000423	0.001245
0	0
5.41283	6.62761
0.543692	0.913194
2.16031	1.25641
7.84009	9.00737
0.871576	1.02696
4.52343	6.8695
0.842482	1.23375
0.1437	0.233602
6.74837	7.28855
0.000673	0.00295
0.0005	0
0.004942	0.005489
0	0
0.001542	0.002791
16.0704	16.8924
0.240572	0.779987
5.14241	5.66597
5.59471	5.72778
5.75146	6.18047
0.002228	0.006234
4.44156	4.77924
1.72952	2.08929
0.11302	0.327113
0.006826	0.006369
0.000236	0.000305
0.00053	0
40.0904	34.3967
0.593242	0.827244
0.000286	0.000105
0	0
5.41097	7.15038
0.00087	0.000957
0.002057	0.005294
0.005645	0.005741
19.8035	21.9139
5.23606	5.54023
7.78304	8.42618
0.003744	0.013437
0.137762	0.125833
0	0
5.87515	6.66633
0.036319	0.06287
0.837335	1.77167
0.217484	0.232147
0.007932	0.015778
15.7123	15.4211
0.066955	0.072169
132.414	132.969
0.003268	0.000668
0.007091	0.015699
3.64857	6.15702
0	0.000837
1.56126	1.50577
0.274515	0.549321
1.56251	2.93587
2.65e-06	2.75e-06
0.416142	0.728294
5.87271	8.65187
0.018143	0.0207
0.015641	0.03234
0.006346	0.009448
0.032815	0.03243
1.47426	1.83301
0	0
2.59916	4.15763
0.021635	0.054662
123.808	122.823
0	0
0	0
1.19244	1.28256
27.282	17.6235
12.3404	19.3012
0.000595	0.001367
0.00051	0
0	0
0	0
0	0
0	0
0	0
0	0
0	0
0	0
0	0
0.003452	0.000777
0	0.000569
0.011476	0.006535
0.001797	0.00138
5.31169	6.10759
12.9847	8.98037
1.43895	3.04427
2.7474	3.33819
18.445	19.6357
1.98072	2.19422
0	0
627.742	601.155
1.1613	1.61381
1.87998	2.94316
30.6649	33.5026
0	0
0	0
0.003634	0.008159
0.000633	2.05e-07
0.016171	0.037689
0.992488	1.21524
0	0
2.55186	4.34832
0.144712	0.324537
0	0
9.07404	10.9153
0.212137	0.553153
0.005236	0.004553
0.0089	0.019376
0.001046	0.001294
0.005368	0.024134
20.0084	18.1816
6.24158	6.31218
1.17557	1.77169
0.30682	0.335333
1.18098	1.38943
4.43367	4.62059
14.7998	13.1643
0.257897	0.271852
0.06939	0.109194
0.552284	0.84729
3.83468	5.01481
0.134268	0.142219
5.74195	6.78682
0.029527	0.04495
0.177112	0.603337
0	0.001575
0	0
0	0.00234
0.024904	0.013382
0.035013	0.039431
0.806093	1.00056
0.053539	0.060609
13.784	12.9538
0	0.001
0.000144	0
0.095802	0.157158
0.868638	1.16367
0.910721	1.36187
7.65785	8.92011
1.07025	2.30528
4.52731	4.98868
0.008682	0.008035
0.738783	0.881129
0.00243	0.007321
7.79158	8.71099
2.28198	3.81083
0	0
0	0
0.456558	0.666257
0.159185	0.217882
0.259985	0.285685
0.152243	0.151058
1.40352	1.83296
1.11593	1.08168
0.255726	0.294313
1.32853	1.45805
0.503085	0.597435
0.036617	0.025401
6.58837	6.50742
0.962233	0.23285
13.947	11.7264
17.8693	26.0995
3.25721	4.21479
8.0894	8.8873
0.831892	0.656788
8.44526	10.3799
0.987956	1.33422
0.003078	0.000965
5.29892	6.12073
0.039564	0.055303
5.13729	5.62659
0.559907	0.64604
0	0
3.44005	3.76826
3.62624	3.94615
0.267225	0.460365
12.3547	12.1841
0.160716	0.168412
86.3006	94.4942
0.668505	0.735622
0.739955	0.627815
1.0473	1.22921
3.59218	3.60806
0.011661	0.023067
8.48796	9.02065
3.19314	3.79764
51.1574	53.5086
0	0
3.40354	3.61312
19.9338	16.1385
0.011326	0.023245
0.031944	0.098049
0.002107	0.01457
3.75354	4.57306
1.13767	1.2621
12.2582	13.4061
1.71581	2.94734
0.006794	0.005927
0.00362	0.003875
0.001004	0.003874
1.68597	2.19696
7.25644	8.84471
3.05967	3.57429
0	0
15.2623	15.3438
0	0
0.046451	0.086275
14.1644	15.1305
0.026182	0.081074
0.029622	0.117692
0	0.000924
0.481531	0.573472
0.001186	0.001659
0	0
0	0
0	0.000241
0	0.000426
3.66666	3.57726
0.014088	0.000531
0.591037	0.996197
1.24455	2.17246
0	0.003872
0.000178	0.001391
0.000152	0
0.001331	0
0.139374	0.508046
0.000504	0.001339
0.877794	0.910498
5.82422	6.25005
0.094564	0.019363
8.7262	7.58903
0.040581	0.05098
0.037972	0.052462
2.85907	3.27055
0.048348	0.087224
0.054011	0.069792
0.000463	0.000689
0.680436	0.69022
2.20924	2.41482
0.142803	0.02668
38.2726	40.1691
0.343824	0.357475
0.630922	0.703946
0.430568	0.564183
0.611813	1.2111
0.006955	0.007631
5.26694	5.68821
41.9251	47.9128
0.052781	0.092657
1.13892	1.65894
16.0307	16.9551
0.000444	0.000315
0.001075	0.001359
3.32302	3.79772
2.39057	2.90684
7.57333	8.16566
0.619403	0.799851
0.009687	0.010271
0	0
0.006376	0.014075
2.58088	3.30186
1.24693	1.62113
2.13607	2.57468
23.5204	15.975
4.36205	5.42546
6.12867	6.25286
7.72601	9.81938
22.8213	22.8678
4.60723	5.53705
14.001	15.4762
6.65927	6.64386
0.228274	0.375188
0	0
0.05126	0.055109
138.99	147.122
0.003339	0.006674
0.82867	1.32255
0.004394	0.008335
1.33365	1.34242
0.70951	1.66483
0	0
0.003054	0.001551
0	0
0	0
198.787	174.863
13.996	13.4734
0.00477	0.002464
0.20655	0.28697
0.03433	0.072147
2.16211	2.43263
0.172591	0.196172
47.0188	47.4145
2.03934	2.68337
0	0.000654
93.0734	96.1795
0.087139	0.096446
19.1023	18.6928
33.5858	35.8693
9.12673	12.2085
0.406675	0.577225
0	0
0.618839	0.781406
0.842003	1.02662
0	0.00054
0.495093	0.681581
0	0
0.00081	0.004963
0.904027	1.17579
0.033239	0.025089
0.043297	0.127815
5.37133	5.94571
0.2842	0.306725
10.1116	11.2902
3.9985	6.01821
4.42725	4.53434
6.03616	7.07461
10.6834	10.8051
0.023097	0.028938
0	0
5.56852	6.51044
0	0
0.010795	0.019301
18.2013	19.457
1.7875	2.02429
0.673492	0.833046
2.86843	3.61605
49.4768	49.5029
74.6668	80.454
0.004764	0.002691
0.116391	0.36284
8.45831	9.41781
1.75533	1.88817
4.58927	4.02058
0.007106	0.017383
0.006223	0.002324
0	0
0	0
0.005257	0.008352
16.0943	14.839
3.98086	4.36582
11.9225	13.9528
0.027567	0.074937
3.5999	3.96127
0.004422	0.015348
0.003298	0.047699
8.25918	9.70344
0.001668	0.00348
1.10336	1.01275
0.143058	0.210507
12.8948	12.8014
0.182282	0.305969
2.26259	1.99975
4.9011	4.96463
0.059741	0.105555
1.08804	0.792789
0.061251	0.151177
0.088318	0.007029
0.053036	0.00184
0.805226	1.47395
2.77435	2.57234
0	0.016045
6.14896	6.20604
4.24099	5.22388
85.9297	80.1608
8.87745	8.96095
0.001801	0.001142
21.8146	24.3108
0	0
0.004743	0.008537
0.001011	0.001783
0.030489	0.043321
0.273359	0.340368
6.19281	6.57472
2.74354	3.18338
0.46158	0.645244
0.001359	0.001218
83.2216	74.8636
0.004858	0.010542
46.2809	43.4935
42.753	45.8466
0.030515	0.046944
5.7524	0.089545
0.368935	0.521274
1.80135	1.02116
2.86612	3.17773
399.192	397.158
27.7538	24.0189
192.373	201.134
0.01629	0.007107
25.9096	18.2569
239.011	243.307
3.48564	3.93076
9.44391	10.5051
0.190615	0.321005
557.493	457.747
0.01803	0.022277
0.293845	0.161195
0.0027	0.002258
0	0
1.68465	1.65584
0.000589	0.000246
0	0
0.254144	0.421324
0	0
0.010266	0.04258
0.382825	0.524951
1.21262	1.37135
0.002971	1.3e-139
0.0018	0.031792
3.67835	3.99257
0.745041	0.850748
11.2548	8.42929
0.136865	0.118287
0.262638	0.237939
118.933	100.577
1.03502	2.00771
1.78768	3.3606
0.375939	0.222535
0.041217	0.008852
2.35967	1.8897
166.066	78.5408
0.133095	0.220335
7.21303	7.74522
1.81918	2.00007
0.024717	0.029708
10.4878	11.5099
1.30851	2.55028
68.5908	73.3469
18.5085	20.4882
15.1298	15.2941
0	0
0.020686	0.024529
0	0
0	0
0	0
0	0
0	0.000868
0	0
0	0
0	0
0	0
0	0
0	0
0	0
0	0
0.028104	0.024958
25.4102	21.9065
0.388304	0.648566
2.50549	2.2767
7.59639	7.80446
0.000404	0.000626
0.001037	0.003875
0.215333	0.426832
43.3114	48.644
2.78338	4.18889
4.4535	5.34421
51.6682	44.1079
0	0
22.8088	25.218
0	0
37.8487	42.7463
0	0
15.7873	14.3742
0	0
6.43698	4.92539
0.928281	1.26331
0	0.000489
0.000237	0.063682
0.002396	0.001122
0.015245	0.01653
0	0
0	0
0	0
0	0
0	0
0	0
0	0
0.001243	0
1.36393	1.66232
0	0
0	0
0	0
0.000935	0.001151
7.97297	9.53106
0	0
2.79677	3.23232
0.005088	0.001717
0.015013	0.027394
0.031385	0.197839
0	0.010861
0.002942	0.003584
16.731	16.3807
39.3473	40.2579
0.070604	0.104989
0	0
191.72	214.41
0.217969	0.261485
5.90317	6.43699
0.001592	0.00655
16.0877	13.8823
0.148179	0.287249
0.003811	0.00848
1.70246	1.76436
0.123532	0.245555
0.136888	0.147328
0.560069	0.625184
30.7788	33.09
0	0
0.583299	0.824777
0.115165	0.14207
1.54824	1.89167
6.12626	6.15572
22.2726	22.0938
0.15682	0.170501
0.323299	0.297756
17.0089	17.3949
0.127458	0.109974
46.0401	45.0791
2.48318	4.22647
1.09183	0.840829
1.85665	2.47027
16.9602	18.8754
195.726	216.564
4.58735	5.50242
26.4922	28.1089
0.461003	0.691763
328.823	237.188
13.5823	14.923
9.11176	8.63764
3.5813	3.7957
0.070722	0.100284
1.67371	1.7119
95.1445	80.9839
186.33	183.031
18.1591	19.1307
0	0
420.787	408.082
0.045293	0.050761
6.49512	6.84566
4.17492	3.63876
514.805	541.107
0.338297	0.51439
0.834905	0.830376
0.78205	0.954369
24.9137	23.2096
338.642	349.821
4.47836	5.28749
0	0
0.01846	0.004494
5.74078	6.29527
1.75421	2.00719
41.0201	29.5957
0.876682	0.81833
13.4419	12.7697
0	0
27.5094	26.6404
7.29132	6.77472
31.4984	31.9384
1.34974	1.70002
5.4592	3.23651
10.4981	11.3089
4.52858	5.38801
9.60044	9.77204
13.8179	14.4793
0.057881	0.059448
0.277553	1.01958
156.393	155.929
88.0713	75.2831
0	0
0.002735	0.010795
15.3945	16.8103
5.22164	4.71772
0.03236	0.027915
29.0423	28.7492
2.52903	2.70486
0.353192	0.586432
0.09497	0.106126
0	0.00036
2.38805	2.48573
30.0919	29.8181
3.79953	4.43267
92.9211	96.66
0	0
0	0
47.3642	36.2711
11.0005	12.8691
6.37071	6.5695
431.029	431.214
0	0
12.2223	12.7327
0.024326	0.086016
0.00189	0.030789
0.076192	0.179234
0.069953	0.140345
0.091601	0.143598
35.1377	33.6747
19.4771	17.4565
0	0
11.5542	11.2317
7.63477	7.77246
4.7996	5.09813
0.466848	0.557371
0.083783	0.123042
14.271	15.3001
2.51165	2.11291
0.677727	0.653435
4.76684	5.38776
14.0822	14.9134
0	0
1.67825	1.04594
36.9497	43.3278
0	0
0.002277	0.005288
21.6324	16.7627
0.116643	0.17893
0.09525	0.201556
16.1107	17.5135
383.167	371.6
4.31436	4.62449
0.567056	0.630138
0.195832	0.29785
1.65458	1.87203
0.871809	1.08831
0.23861	0.270148
0.586966	0.635782
0.109469	0.134645
0.144586	0.161537
0.614903	0.667502
0.108544	0.13879
0.716716	0.776543
0.558163	0.617867
0.986258	1.19984
0	0
8.52089	9.1519
2.3009	2.28785
2.03507	2.10325
0.048166	0.082371
2.43972	2.65763
6.57523	6.66407
0.008776	0.01025
32.6408	30.7189
0.148975	0.204302
0.204617	0.065882
7.03624	4.43866
3.40811	4.15825
0.039476	0.064022
3.14314	3.61595
4.16749	4.51608
0.003704	0.011939
0.612699	0.900662
0	0
0.607403	0.979109
0	0
4.82111	4.86296
2.51856	2.9813
1.19206	1.50652
1.6817	2.00371
0.028265	0.008073
1.39376	1.5075
1.02329	1.42754
5.97997	6.42589
0.128637	0.191976
4.11377	4.61217
1.6442	1.98574
0.005586	0.006643
19.4942	22.0084
0.000299	0.017087
7.30461	6.06877
0.323697	0.361576
0.004418	0.002743
8.20042	5.32112
0.552314	0.653065
203.155	247.012
0.760325	0.831228
2.77687	2.99295
2.60256	3.33985
0.028777	0.019456
0.00233	0.002933
472.633	554.446
120.966	139.997
0.001329	0.002443
0.002649	0.002042
0.025065	0.040032
1.80599	2.08869
10.9233	11.5693
0.169121	0.363452
2.08566	2.40676
0.083391	0.13272
63.9296	71.4573
0.923926	3.80305
0.488171	0.67244
0.079337	0.07899
36.7492	36.886
1.77633	2.1977
0.73565	0.007628
0.006402	0.007364
0.450343	0.419663
51.4223	57.515
3.70053	5.91502
6.55621	7.89549
0.24995	0.264323
2.85266	3.03832
7.93553	8.80996
0.004251	0.001115
0.230275	0.346926
0.861013	1.09003
109.483	111.427
7.68264	8.43199
0	0
0.000235	0.000242
0	0
0	0.000475
2.6262	3.03537
3.32529	3.69941
0	0
1.2383	1.78025
0.039765	0.063175
0	0
12.4166	12.5355
87.6343	85.7876
59.346	60.2937
0.078551	0.102665
0.013836	0.021705
9.15571	9.72233
1.45514	1.94431
0.008128	0.004724
0.003107	0.007765
0.002274	0.0007
7.14356	8.49777
1.09559	0.614473
0	0
5.17953	5.18277
3.44852	3.16286
89.9573	93.8782
0	0
2.37312	2.75124
0	0
0.497026	0.51902
1.60551	1.72967
1.0073	1.33352
0.00121	0.003461
6.58792	6.93
0.009911	0.010961
5.57482	7.54938
0.093292	0.065817
48.8617	52.2595
6.81045	7.42795
35.5997	40.5037
0	0
4.11874	4.22116
0.045141	0.039514
7.2114	6.20434
0	0
0	0
40.5474	76.6236
1.75892	4.32944
0.00041	0
0.001367	0.006683
0.000335	0.001142
0	0
0.005776	0.002107
0	0
0	0
3.77283	3.43462
2.20131	3.06553
3.17558	4.25846
12.3949	15.7958
0.001111	0.003592
0	0
0.025404	0.034887
0.396579	0.687469
0	0
0.000359	0
0	0
0.000359	0
0	0
0	0.000928
0	0
1.23113	1.47743
0.262311	0.3302
1.14373	1.40029
0.001411	0.000816
0.000719	0.000143
0	0
0.005566	0.012801
0.069187	0.170016
0.002069	0.004297
0.001532	0.002281
0.09536	0.003069
0	0
0	0
0	8.6e-07
0	0
0	3.42e-06
0	0.000103
0	0
0	0.000102
0	5.23e-06
0	0
1.06808	1.47175
0.04722	0.058846
0.799256	0.849228
7.32779	7.34102
0.021014	0.02494
0	0
3.66805	6.8344
5.04031	5.38377
0.000952	0.007171
0.047945	0.190739
0.007242	0.007605
0	8.84e-05
0	0.001568
3.56205	4.56223
3.2415	4.7799
1.91785	1.78214
0.003564	0.001607
0.0032	0.009852
0	0.000447
0.106091	0.057124
0.001269	0.00231
22.3474	29.161
1.54398	1.94978
4.85862	5.86779
1.4431	1.48363
16.537	21.6108
0.086864	0.098903
52.1296	53.866
0.081724	0.058695
0.000223	0.000305
2.67109	3.15316
0.285208	0.689596
0.003735	0
0.001225	0
0.002035	0.003787
0.00247	0.001326
0	0
19.7988	22.5175
0	0
0.311866	0.222107
0	0.000168
6.33117	6.6906
10.214	11.6099
36.6296	34.8571
1.64053	1.93929
4.51263	5.31115
1.39693	2.49833
0.005761	0.008806
0.358612	0.945041
0.004631	0.010022
0.002752	0
3.29897	4.58949
0.005197	0.008305
0.001282	0
1.45e-08	0.001288
7.23549	7.98338
0	0
0	0
0.002175	0.003422
6.24341	5.81979
0.250385	0.381818
0.343848	0.004227
0.011021	0.03316
0.000715	0.000698
36.6412	43.0982
2.79184	3.24728
9.78746	10.0078
0.00058	0.001448
20.7789	37.3695
0.059579	0.221409
3.28721	3.72899
0.556724	0.561692
7.04012	8.3558
5.36431	6.0243
0.877172	1.05934
13.7598	16.6695
0	0.0009
0.219851	0.33825
0	0
0	0
0.015152	0.036131
0.005655	0.006999
8.85894	9.55438
0	0.000468
0	0
5.78158	6.34736
0.021033	0.021905
0.000516	0.000562
0.046752	0.149238
0	0
0.0005	0.000962
2.50179	2.77487
0.30146	0.585283
39.8157	41.0129
17.3183	18.059
0.009842	0.006601
0.000538	0.000247
0	0
0.007848	0.008394
2.19383	4.07974
0.017604	0.042604
1.74997	1.97658
0.079706	0.022331
1.28903	0.960925
40.2031	35.7933
21.2777	18.568
4.96225	5.6228
9.59196	11.8839
0.000272	0.000566
1.51918	1.99059
0.109966	0.137818
0.11604	0.118471
7.1482	6.98593
0.001774	0.001219
10.8451	16.8863
0.026788	0.048041
0.523197	0.656103
0	8.3e-295
0	0
5.54507	5.62753
2.5621	2.99472
0.050291	0.203579
0	0
11.7568	12.4062
1.99775	2.18714
0	0
0.000783	0.000652
2.83419	2.85628
10.303	11.9279
0	0
2.06e-38	3.48e-86
0.035455	0.059894
8.07678	8.25009
0.053375	0.014215
6.16151	5.44973
0.017389	0.009939
0.267897	0.275842
17.5665	17.7504
137.436	123.576
2.93728	2.61557
0.660767	0.686675
53.2781	39.0918
44.3371	34.8635
0.641876	1.14535
0.358669	0.565578
1.66157	2.35385
0.130539	0.155992
5.85491	5.4255
0.390529	0.536634
41.9529	46.8082
10.3722	11.5
5.0857	13.1654
15.6129	15.8581
0.573004	0.893892
0.034478	0.084065
24.2254	38.651
39.0999	42.4999
20.169	18.8435
0.155367	0.415989
2.02255	1.68133
104.818	116.31
0.043252	0.021017
63.1638	33.3348
12.7993	14.6136
6.12053	7.56826
1.63199	1.4632
0.550032	0.74364
0.011645	0.031518
0	0
1.78385	1.97694
8.23579	9.87966
0.48631	0.537646
17.1484	15.77
20.6307	24.9306
1.33864	1.78789
0.617879	0.732291
41.9716	43.192
477.621	460.346
13.2539	9.05172
39.8682	36.3002
0.903117	1.00027
93.3884	94.0931
34.861	39.8997
486.268	549.594
0	0
5.29496	6.02587
2.47679	2.90348
129.639	143.45
13.7391	12.4975
0.010373	0.015414
0.52073	0.672108
165.274	90.7712
227.481	212.054
12.8501	13.237
0.066207	0.05153
5.56642	5.29755
42.9813	31.2808
45.1768	53.8593
6.162	6.81441
5.40031	6.54165
0	0
0	0
0.701261	0.467487
30.506	30.9201
1.51688	1.74319
0	0
25.4156	20.5288
146.208	175.914
0.701096	0.607922
0.881227	1.00754
3.74434	3.78143
0	0
3.32328	3.60557
657.819	649.494
23.5126	27.6589
17.8682	19.0733
0	0
375.526	394.31
0.306514	0.379403
47.7974	66.8644
27.7225	28.1042
3.21311	3.32879
0.149209	0.172689
2.24688	2.27644
8.58708	8.84276
19.3616	15.0329
1.72656	1.83336
7.14568	7.24032
10.1461	11.3163
8.92602	10.0333
0.037941	0.033593
7.65276	4.85117
8.41014	8.74551
55.9195	19.7873
1.92118	2.07377
530.715	611.981
0.004088	0.004495
0.000684	0.001461
0	0
0	0
0	0
0	0
0	0
0	0
0	0
0	0
0	0
0	0
0	0
0	0
0	0
0	0
0	0
0	0
0	0
0	0
0	0
0	0
0	0
0	0
0	0
0	0
0	0
0	0
0	0
0	0
0	0
0	0
0	0
0	0
0	0
0	0
0	0
0	0
0	0
0	0
0	0
0	0
0	0
0	0
0	0
0	0
0	0
0	0
0	0
0	0
0	0
0	0
0	0
0	0
0	0
0	0
0	0
0	0
0	0
0	0
0	0.000236
0.024425	0.055044
0.000394	0.001455
0.000268	0.000256
0	0
0.000241	0.000606
13.4513	18.2678
2.02282	2.44441
5.3262	6.3062
0	0
16.138	17.2778
0.940557	1.14404
0.029984	0.02815
0.189579	0.372646
1.18989	1.54665
7.65189	7.07085
0.215654	0.264038
0.011459	0.018765
0.172847	0.078124
1.77155	2.55987
1.84249	2.42883
5.09167	5.70736
2.98913	3.42726
0.256005	0.36475
0.011468	0.00561
0.058711	0.095811
0.155424	0.179816
48.2032	37.4461
7.77173	8.59904
0.836165	1.90534
43.122	39.1544
0.02513	0.349663
15.4272	14.9631
213.901	202.7
5.03173	5.75673
2.70453	3.4048
0	0
5.59541	6.14782
4.84716	4.53129
0.773685	0.845606
0.00829	0.018648
0.014315	0.045492
0.026625	0.023137
5.05609	5.62443
0.012275	0.006421
8.18834	8.0474
250.777	247.508
6.00941	5.79671
0.001218	0
5.93986	6.84184
114.676	114.309
0	0
7.0071	8.20173
0.138863	0.138137
0.011003	0.019112
14.4191	14.8896
7.40541	7.52975
0.03381	0.095929
31.0765	34.9929
6.01073	6.11506
0.069561	0.077752
2.27997	2.61334
0	0
1.23458	1.46587
69.4575	37.9511
4.56592	5.54048
0.002522	0.002246
33.5189	31.3093
5.25856	5.28783
3.76235	3.77979
9.32587	10.8735
2.22427	5.64971
1.36911	1.42011
0.915759	1.12281
5.60517	4.59481
0.292105	0.270467
70.4994	88.1139
17.3025	18.361
0.077881	0.238787
8.41955	8.54522
0.728542	0.806064
0.011923	0.026187
5.23945	5.06004
26.0821	24.4544
31.6031	34.5463
11.3802	12.3817
0	0
509.262	508.745
10.6327	10.9903
3.18535	3.63871
0.242755	0.429982
1.06808	1.53278
7.1877	8.39651
0.011963	0.015756
11.8986	12.282
0	0
0	0
0.000427	0
0.127533	0.101182
0	0
0.039337	0.074439
0	0
13.7238	21.0192
9.71736	12.881
4.51469	5.12611
1.04935	0.995663
0.148899	0.135624
0.40841	0.287441
1.06245	1.39412
0.140886	0.000972
0.005468	0.022845
0.005711	0.007853
0.006962	0.005063
0.000966	0
0.264468	0.491776
0.049822	0.12084
24.9055	22.8885
0.046783	0.038658
0.754053	0.836731
4.47612	4.73409
0.000323	0
0	0
0.002184	0
0.014547	0.000266
22.0422	10.6352
108.856	98.2339
0.017574	0.020462
0.010155	0.022758
0.347375	0.654743
0.29195	0.446079
9.74216	11.2249
12.713	14.7276
1.9628	2.15526
4.44573	4.79075
0.861543	0.943848
1.12736	1.02361
0	0
0.670028	0.835438
0	0
2.92876	3.62649
19.2158	22.6072
37.7484	34.3143
2.31913	2.73275
1.52388	2.80796
2.93028	3.07226
6.71257	7.58263
4.76442	5.87867
4.09515	4.18369
6.16477	5.51375
64.7976	89.6787
0	0
0.000208	0.000274
175.844	176.412
0.601739	0.697062
0.000421	0.000363
1.24714	1.45458
0.457824	0.58672
4.98097	5.44679
29.4182	25.264
3.78998	4.02178
31.7737	34.6892
0.544732	0.757165
0	0
4.11008	4.68581
3.44256	3.74885
7.21036	7.24237
0.00915	0.009379
0.054269	0.094212
2.08724	2.42699
8.14457	8.84773
3.46484	3.95321
0.494482	0.731562
1.05296	1.23134
0.051193	0.072278
0	0
0	0
0	0
0.080425	0.103249
0	0
2.38742	2.38806
1.39729	1.57982
177.661	214.989
0.011132	0.031078
0.000314	0.001222
0	0
0	0
0	0
0	0
3.02282	5.16288
6.26356	7.00594
5.59216	6.3653
4.27495	4.71025
0.081837	0.129389
4.09214	4.20896
7.82573	8.70297
73.7057	73.5706
0.005669	0.009717
9.64445	15.1252
0.099485	0.048167
0.023124	0.023795
8.99205	11.2149
0.00581	0.004616
1.48942	2.1449
14.8079	15.372
0.010407	0.014962
4.5157	4.73726
1.06326	1.08811
10.3834	10.6072
0.053112	0.134556
11.0968	10.6856
0.633489	0.414236
6.806	7.65457
0.00337	0.002016
0.016941	0.015104
0.000266	0
0.007366	0.013537
1.611	1.65808
1.61731	2.3117
3.2837	3.01698
4.05342	4.41289
0	0
240.685	175.796
539.414	487.257
0.040622	0.025476
212.602	150.993
476.837	432.381
0.063756	0.046024
0.136838	0.356331
0.326959	0.729957
0.006209	0.023154
0.491527	1.04657
5.73311	6.23673
0.006595	0.001386
0.050955	0.066217
38.0477	42.3899
0	0
0.011691	0.016625
0.00165	0.017459
0	0.001212
0.004046	0.009607
0.729178	1.29948
0.139812	0
0.253373	0.485922
0.002566	0.008225
0.076277	0.123298
0.042359	0.094695
0	0
6.97291	7.35684
0	0
0	0
10.5174	11.7136
16.7654	18.6932
0.001742	0.005374
0	0
0	0
0.000881	0
10.1085	10.1241
0.042675	0.110326
10.3379	8.71379
8.09612	11.2844
0.000157	0
0.000228	0.000937
0	0
8.09e-05	0.000364
0.003832	0.00393
0	0
20.8335	20.3014
4.92367	5.7071
0.536094	0.84191
0.063884	0.108641
0	0
1.98396	2.26543
6.94755	7.40628
25.8017	21.2438
0.013775	0.027139
7.28988	7.97562
4.3926	3.98178
0	0
0.036495	0.062871
0.005168	0.004379
0	0.00085
13.8736	16.6068
0.46403	0.578755
0.473879	0.565245
0.007285	0.008892
0.169183	0.295146
0	0
0.000774	0.01926
0	0
0.587224	0.321946
0	0
0.012074	0.021705
0.04852	0.109692
0.003686	0.002758
3.3393	3.4875
0.079501	0.175875
0	0
0	0
0.000324	0
0	0.000376
0.00215	0.004999
17.987	20.4521
0.009179	0.009472
1.39959	2.16587
0.066822	0.19985
0	0
137.883	124.403
0	0
0	0
7.29947	7.98438
5.62602	5.98304
17.6702	18.9576
0.13239	0.250049
0.034559	0.073258
11.5613	12.9846
0.215043	0.418125
0.017479	0.031801
1.73816	3.5545
0.099353	0.20309
0.014399	0.022425
8.6827	9.03784
1.31552	2.90369
0.06158	0.056782
0	0.000684
0	0
0.590154	0.740305
2.54978	2.91912
23.7859	20.8697
0.088881	0.064212
0.011332	0.01131
0.000779	0
0	0
0	0
0	0
0	0
0	0
0	0
0.000294	0
0	0
0.014246	0.0146
0	0.000334
0	0
0	0
2.47191	3.24941
0.059324	0.038449
4.36881	4.9509
0.092389	0.200864
9.147	10.4851
0.001676	0.003596
29.1668	11.4892
0	0
11.8024	11.4185
4.23169	4.64216
146.027	158.749
10.6465	11.7053
0	0
0.545287	0.613575
3.5703	3.99491
58.9441	57.5871
0	0
15.934	18.2161
5.28624	5.77396
0.663569	1.29205
0.078178	0.114375
0.190903	0.227303
0.000136	0.000984
0.423355	0.47095
1.05034	1.24765
0.590687	0.704713
0	0
0	0
0	0
0	0
0	0
0	0
0.741701	0.936079
0	0
0	0
0.256969	0.249983
7.60408	7.70343
0.041058	0.0895
4.76998	4.77615
49.1144	55.6312
18.7511	22.1702
5.16933	5.5961
1.58129	1.6629
2.93022	3.04785
15.3855	15.8947
15.0899	15.8616
86.7426	91.3459
2.11878	2.60712
4.85885	5.14581
20.4955	23.0245
0.099497	0.193684
44.3434	51.021
0	0
0.000517	0
0.226335	0.24154
0.002343	0.002834
75.7394	92.0489
1.20398	1.78095
81.3196	87.9718
42.7394	43.5518
0.006138	0.017234
0	0
18.8224	22.5758
1.55089	1.74971
6.53529	7.79602
0	0
63.0611	64.3504
500.499	476.953
0.122255	0.263312
10.5833	10.0752
0.05855	0.066309
0.791976	1.28778
0.618776	0.838697
0.015174	0.018452
0	0.000501
1.44913	1.79538
0.004933	0.005208
0	0
12.2264	14.4316
0.26048	0.385545
5.44747	7.26748
0.288554	0.373497
1.29263	0.839091
0.475718	0.733524
2.07951	2.78579
0	0
0.006363	0.012314
0	0
0.064919	0.064208
0.000421	0
3.43545	3.63385
2.01644	2.15558
2.65457	3.37663
0.00088	0
0.722248	0.82092
217.599	233.563
149.91	7.6052
2.94541	3.55055
32.6692	36.2225
0.303223	0.277893
26.4853	16.0617
0.001747	0.002815
0.012226	0.163631
0.000324	0.000595
8.1657	7.77527
0.000184	0.004112
12.123	17.3392
147.594	149.782
13.9621	15.8795
0	0
0.00019	0
0.00019	0
0.003152	0.010295
8.34231	9.04747
2.19869	2.8764
1.15075	1.79745
1.72808	2.29037
8.8635	8.73457
0.00529	0.001854
26.3841	27.312
14.6985	13.619
1.96336	2.09601
24.912	26.9894
0.456335	0.841585
12.6313	18.0011
12.1144	15.8977
2.54454	2.67056
5.19675	5.54463
4.29014	4.24223
0.019444	0.060705
0.001808	0
0.000551	0.00167
0	0.003328
0	0
0	0
0	0
0	0
0	0
0	0
0	0
0	0
0	0
0.012995	0.059946
0	0
0.001615	0.000212
0	0
0	0
0	0
0	0
0	0
0	0
0	0
0	0
0.014025	0.061294
0	0
0	0
0	0
0.433523	0.510814
1.49249	1.63487
0.000775	0.002023
51.4003	49.668
0.088726	0.111731
0.086948	0.066116
4.7233	5.54945
0.027191	0.026313
8.09387	8.61131
0.255931	0.9274
2.87137	3.42569
0.294359	0.531195
19.5233	16.5594
6.07028	6.64593
16.4286	14.9404
4.11802	4.7824
97.0591	89.3472
0	0.009405
0.197238	0.268028
0.001518	0.001747
29.538	28.0046
2.12499	2.22041
0.756027	0.838167
4.12488	3.72764
1.41328	1.61141
0.108892	0.198308
0	0.000596
0	0
0	0
9.63147	10.852
0.005538	0.002658
0.560419	0.421026
5.24273	5.31484
0.641093	0.794279
15.5573	16.859
4.10439	4.75856
0	0
0.044544	0.025089
2.46759	2.69068
0.100448	0.129722
236.735	236.227
2.05661	2.67143
84.7685	59.3808
0	0
0	0
6.76635	7.35114
0.062854	0.094013
7.71796	8.29867
7.31224	7.95156
17.0424	18.2002
0.004646	0.004814
13.3418	11.6944
2.05523	2.54626
11.3733	13.113
7.91096	8.59622
0	0
1.49343	1.6509
4.29016	5.0312
63.3621	67.628
8.74545	9.41508
16.0081	17.3154
1.61108	1.81143
0.59501	0.653459
29.6044	26.5568
0.023603	0.06316
0.020106	0.048695
5.87318	7.27003
0.013742	0.387323
90.0084	141.543
0.015245	0.035131
37.7516	42.8014
0.001486	0.002975
0.773611	2.81487
0.712735	0.909587
0.316368	0.393193
1.54475	1.90216
1.09396	1.46355
1.10166	0.002282
0.538704	0.459754
3.52507	3.85809
11.5959	11.3011
2.12736	2.49824
0.298234	0.397902
0.031351	0.020509
7.54662	7.78095
3.70777	4.71011
10.4768	12.0474
2.07283	2.74968
9.18702	9.55221
23.6779	24.1723
258.226	288.046
0.26011	0.426021
18.0898	21.9104
0	0
0	0
0	0
0.207858	0.478115
0.347149	0.465963
0.05017	0.077241
0.007672	0.017948
0.059883	0.163064
0.010654	0.01609
5.57077	5.49277
0.012744	0.007508
0	0
0	0
0.001375	0.001905
1.34665	2.449
13.0873	11.9192
4.48917	5.05077
0.062944	0.087267
1.30041	1.34062
0.023124	0.046006
0.826423	0.884399
8.22712	8.57861
0.205683	0.500747
0.00063	0.007026
0.000755	0.001315
8.49579	9.46652
0	0
1.31404	1.39956
0.000845	0.002612
0.00373	0.005207
0	0
0	0.000168
0.007944	0.005348
7.90495	7.73407
5.63049	6.13124
2.22587	2.5136
0.00611	0.033602
0	0
0.030527	0.088105
2.36613	9.11782
4.17825	17.74
1.81446	1.78179
0.076936	1.30862
0.015634	0.067897
0.84476	0.821657
0.000771	0.00281
0.017582	0.042704
0.119471	0.398877
0.038404	0.113304
0.001818	0.014937
1.80371	1.81259
1.68676	2.64104
0	0
0.133843	0.267969
0.19616	0.237141
0.013538	0.027263
0.003779	0.006911
2.20156	2.62877
9.20466	9.47515
0.019748	0.033716
14.9948	15.2969
262.217	249.24
0.009706	0.00122
1.21828	1.45165
0.928491	0.974196
1.60233	1.97406
1.41765	1.8002
0	0
1.56839	1.82097
0.11529	0.259748
5.10492	4.39378
0.880901	0.799312
8.80883	10.2476
4.78398	5.79753
0.041298	0.043724
0.009604	0.045284
0.000168	0.114217
0.001159	0.003374
0.000176	0.000446
1.51394	1.66091
28.7102	27.4732
0.16981	0.184478
0.145157	0.192227
15.6977	15.9904
5.65886	6.27364
28.4375	30.0223
1.20155	1.41806
4.73291	5.19137
0.007941	0.014439
0.030279	0.047915
2.66911	2.72508
10.8629	13.6752
0.215112	0.288061
0.003344	0.008371
6.21498	6.52186
10.8061	12.3892
0.027755	0.036486
26.3797	31.9045
0	0
5.41818	9.10735
84.3235	93.1587
9.71851	10.5587
0.480823	0.526658
0.529967	0.504122
6.19953	5.25354
8.27216	9.19578
0.027533	0.039053
1.80369	2.96052
0.184113	0.510804
0.159326	0.354686
4.66929	4.94373
0.297051	0.347719
0.013969	0.005737
0.020875	0.010129
0.526491	0.799224
113.337	102.974
2.37938	3.04745
0.028985	0.039231
0	0.00143
0.559121	0.766898
0.574707	0.806126
0	0
0.049742	0.059404
4.13169	4.54647
10.9646	10.9781
215.634	235.636
0.216117	0.150736
0.591064	2.02987
0.43897	0.908012
9.92885	10.4603
18.0683	18.5935
163.003	131.104
7.73531	8.66213
1.73851	1.6672
106.467	117.864
0	0
0.204421	0.38103
255.187	277.229
123.552	122.439
0.040652	0.093631
0.141486	0.217473
6.12176	7.567
0.965255	1.30533
0.35248	0.496107
0	0
0	0
0	0
12.3012	12.5778
106.733	109.385
0.109513	0.150938
0.007669	0.031655
0.115358	0.210049
3.49114	3.871
6.52672	8.12393
0	0
7.23959	7.69385
1.91647	2.73759
0.865065	1.13224
0.040463	0.073817
2.89147	2.27464
50.4731	44.8728
94.3931	93.6078
1.59439	1.82553
13.4417	15.4795
0.079688	0.0416
0.015222	0.006542
0.123231	0.198113
26.4189	25.9735
21.5979	21.6601
232.6	244.843
2.66702	5.61375
17.5983	18.7308
8.22938	8.68441
11.0299	9.6604
33.4885	25.5048
0	0
0.829762	1.00976
0.401003	0.619459
6.97766	7.84578
8.15685	8.85196
8.22711	8.63276
50.9101	59.5406
3.64952	4.33916
15.9141	14.7413
4.75259	4.67704
0.013318	0.032764
0.020183	0.041821
0.098658	0.171489
0.033249	0.068151
0.105756	0.130049
0	0
0.000946	0.003433
0.053626	0.10549
0.040089	0.081977
0.55847	0.637952
20.3656	19.9886
1.51777	1.55659
0.03444	0.044803
0.404366	0.919674
0.027442	0.062611
1.18776	1.5123
0.008974	0.006769
0.007118	0.016446
0	0
0.40635	0.646375
10.76	9.12969
13.1711	14.0633
9.40452	9.31137
0.051006	0.085595
9.03522	10.0903
3.92889	4.67389
4.92458	4.71321
3.38383	3.29292
0.259836	0.481433
0.025778	0.030345
0.072231	0.126002
1.64255	1.88465
0.065804	0.127074
0.130271	0.17931
0.070919	0.091925
43.9207	45.1917
6.8396	8.79719
4.14446	4.22417
15.8283	16.4571
0.021514	0.014771
0.006975	0.010481
3.58347	3.97579
2.03828	2.04495
0.161032	0.174835
0.00308	0.000718
0	0
0	0
0	0
0	0
0	0
0	0
0	0
0.00608	0.002375
0	0
0	0
0	0
0	0
0	0
0	0
0	0
0	0
0	0
0	0
0	0
0	0
0	0
[truncated: 22,887 more rows]

## Sheet: Fig 1E
XBP1 Flox	XBP1 LKO
5.5645	22.2554
23.391	4.71555
5.46163	19.9834
25.1383	15.845
4.69283	19.3139
11.5183	24.3485
21.4411	22.6563
22.1681	23.3963
22.1681	24.6853
16.7989	24.6853
34.7685	18.7707
10.6873	10.4746
21.5699	12.0856
17.9698	25.2175
10.6728	7.45559
20.3309	26.6332
18.7882	23.6964
7.06295	21.069
5.23967	19.1128
9.56189	27.5726
26.2251	26.5599
19.9086	23.1758
22.9639	8.90877
21.8509	22.3248
5.33621	25.0467
12.1367	5.58375
20.3684	22.6732
4.40769	25.3501
23.3685	8.86762
6.17891	23.685
5.8509	23.0384
23.6829	10.3833
13.8957	22.5375
10.9979	4.7575
4.69471	15.893
20.2562	4.3407
6.61852	15.6735
11.5693
5.64829	4.39753
	26.452
23.1918	7.20661
21.501	22.539
31.7912	22.0074
7.9773	19.2594
5.58162	5.85084
11.5762	4.16403
23.3569	23.9691
	11.8071
25.2358
20.8069	26.6672
21.9912	23.1304
21.3591	21.9404
11.2012	7.75267
14.0648	26.5787
14.93	7.63289
5.54565	11.8579
17.2049	6.23635
5.77825	23.4704
21.8612	22.6756
23.9852	9.87616
4.27249	24.1647
21.9721	7.37881
11.9065	22.015
5.90997	5.24918
5.66403	18.3779
30.4548	4.66826
19.3764	11.6185
20.5863	5.22374
8.02947	21.7495
28.1094	23.789
5.82754	4.56343
46.2331	4.63214
8.41197	4.91176
4.37491	7.71066
13.3172	38.4661
22.1682	5.60114
6.07997	5.24825
12.0252	4.9585
	5.0682
6.19277	22.9019
21.7864	20.9132
5.41012	5.48758
23.5686	5.4965
21.5732	24.5972
21.7124	23.5699
21.1833	22.2976
5.66202	22.0967
10.9541	4
17.3104	20.714
22.6375	7.67998
9.11967	23.7362
26.6872	5.22456
10.8547	26.5436
7.27758	10.378
21.8039	4.65114
21.9003	6.9719
13.3921	21.7685
5.39039	16.4738
20.1604	12.9306
13.5091	11.058
9.60738	10.2968
6.56011	4.2836
19.7887	22.0703
4.5772	22.1025
4	4.67233
	20.8745
4.62577
13.4737	21.3707
23.1179	5.99908
5.76396	10.2839
23.3734	5.80278
24.5106	21.6205
24.1902	23.4516
21.343	21.2282
11.2992	6.03737
19.5078	6.77361
12.494	6.5528
4.92244	5.9018
21.4568	22.8716
20.7486	21.2157
16.1118	5.13432
21.7997	4.51837
23.0825	26.3806
16.8897	23.8855
19.5726	5.71611
22.3191	10.3889
21.75	24.6531
19.6023	18.9253
18.4113	23.5132
12.1634	4.68672
12.3564	23.64
22.8051	11.9271
22.4409	6.18158
11.9571	23.3332
24.4544	23.6194
23.7249	24.1115
21.1769	20.0981
5.7222	26.0367
22.5232	19.8864
22.7753	23.8692
11.6431	30.5239
	7.47974
24.5141	15.2762
23.0145	23.0599
20.0506	22.1504
22.0981	4
22.7186	19.8426
6.15993	22.6516
13.8324	22.2401
20.413	7.38502
5.64606	23.4224
25.6746	11.1738
26.0561	22.6284
17.2017	21.351
19.2081	15.6758
7.03193	20.9907
11.153	6.45541
5.20023	11.3205
23.6281	24.1827
19.9386	22.7067
22.6415	5.02879
27.3288	7.9802
13.1661	25.8385
10.4356	24.9272
30.3495	6.59995
4	20.54
5.73895
19.1375	6.86719
13.0236	21.8878
4.25164	22.0614
7.87393	5.30611
15.3555	19.729
	15.2856
17.0479	6.38056
23.9843	6.8806
17.6299	6.51811
20.6783	8.69848
	23.6715
18.835	23.5686
25.5599	11.4139
24.1512	19.3054
	6.92499
45.5037	15.9448
20.0276	21.1684
16.2818	31.1837
20.3189	5.241
25.7939	17.9107
20.3556	5.97065
21.1835	17.4382
21.9227	9.88438
25.226	4.67965
22.3506	4.22271
21.9147	24.1556
34.6744	22.1406
21.3694	5.96307
6.31943	24.1105
19.6937	5.18113
7.5102	20.4106
14.5639	18.2601
6.17951	5.81326
6.0998	6.07456
22.0494	4.25477
6.44882	23.0627
23.1032	5.10099
12.4544	22.987
23.8311	24.4657
10.9158	19.313
12.5494	18.0834
19.7883	4
22.6772	5.00547
11.5428	25.6359
24.0922	24.8017
22.2805	5.29703
	23.1709
17.9593	23.3035
23.0383	4.56538
5.64499	22.1062
16.6324	14.063
9.60011	8.08769
8.28544	24.2426
11.27	13.2268
7.17479	24.7276
9.70739	6.0611
20.2982	21.0567
20.9298	4.40764
21.3639	10.6606
6.17325	19.9054
11.9942	25.1274
19.0053	22.5476
8.66317	6.36148
6.6652	5.00942
23.6245	26.232
	24.2278
26.5997	5.26674
20.3729	5.40861
4	8.53354
18.7493	7.61205
20.6107	16.2374
16.4979	25.5317
20.5022	5.20783
18.8666	21.0207
22.7983	10.82
	21.3992
21.1973	4
27.9262	21.6409
23.8692	12.6287
8.96722	23.0868
20.4111	25.9672
	4.83634
22.0976	6.77251
26.801	20.4
16.1474	21.7958
20.1637	22.1917
19.3342	25.5819
6.30177	18.5839
22.2375	11.87
19.7574	21.8618
9.42341	26.254
13.832	46.3117
6.59481	6.05509
23.7014	23.5933
21.3975	21.8858
5.03989	11.8177
19.5017	6.19772
13.1139	18.4929
21.0337	6.17665
15.6977	20.4816
15.264	4.26071
15.0781	17.6061
23.5975	5.05034
28.4194	22.3642
21.6496	23.695
12.3751	8.08677
21.4707	11.238
13.8882	21.0023
24.1565	10.5968
9.54964	41.147
5.82919	24.0572
24.7964	26.1669
19.802	21.095
5.51628	21.1601
22.3583	12.5273
5.44886	4.8153
21.9189	22.6685
12.0634	20.4836
4.77019	27.3804
5.18299	5.23849
15.0711	5.21743
38.2376	7.18735
29.311	24.9438
17.9737	22.6243
11.2516	10.0526
21.579	7.72252
11.6597	23.3055
5.38829	23.5188
23.2194	5.78742
22.6736	20.6668
11.6069	22.7094
21.0231	21.2588
5.85667	23.1016
19.5272	13.0847
20.4803	5.85863
7.6216	19.8049
6.17782	6.59298
22.709	24.5029
21.1978	20.7555
13.9133	5.89219
7.65979	8.71747
	20.8785
22.8268	30.4096
4.22336	23.8698
16.823	4.45942
22.4693	5.51006
15.8378	23.4013
13.5631	7.73941
19.1754	7.88993
21.9771	18.4088
16.8941	10.544
5.59435	5.05358
5.37687	20.5347
12.8677	19.4767
15.2987	26.9698
21.9239	4
5.21108	19.1797
9.9382	6.15361
5.09257	18.5294
11.2173	11.0422
14.2262	11.3232
5.87438	7.90516
6.76932	5.85426
21.0054	6.58567
21.643	23.182
21.4625	21.7301
11.5466	18.6635
22.8927	27.6201
4.54492	27.2215
22.5928	22.5426
8.82823	21.7358
6.11851	34.9886
	20.4566
17.296	21.6701
6.30714	24.4069
11.8229	23.2743
17.9711	4.89865
5.43088	21.3493
6.16155	7.71697
23.9875	18.3646
20.6039	5.79062
16.9034	22.0284
8.37244	6.7452
8.0844	19.2834
20.678	10.8243
23.0445	24.4758
15.3508	21.6287
20.8562	18.9892
22.8213	19.151
17.3464	23.6919
10.7142	20.8975
24.0748	17.7184
11.7665	22.6195
8.0432	20.7444
17.5542	8.73934
20.2627	4.92752
20.8541	14.0627
22.9684	28.3165
6.20654	21.8764
21.1056	25.8472
11.8338	5.86243
21.9543	12.2497
21.5525	21.335
21.4528	22.0438
18.7514	22.0901
4.77829	4.85019
21.564	19.4057
21.2181	24.0941
19.9196	24.8926
11.0414	10.992
	10.5077
21.8607	7.75164
11.8102	12.3909
19.7263	15.0819
20.1619	18.9703
6.98873	7.6922
21.8549	5.72745
6.84783	25.6864
20.0515	7.18382
6.4657	10.6206
23.0371	5.11198
23.6019	6.67368
25.4699	26.4644
19.8046	6.23216
25.5837	23.1689
19.973	4.24739
21.3652	5.14589
16.0904	6.46798
11.5376	7.83032
23.0385	21.8803
19.6663	23.9949
19.6479	5.22968
5.31402	11.9546
26.5819	5.99595
19.6921	36.5876
4.48259	7.06791
4.87657	4.80672
27.2318	17.7284
10.6989	23.0011
21.0792	6.09054
10.8981	22.3204
24.8901	11.5441
11.6078	22.1028
16.0023	25.7874
24.076	16.3413
7.80459	26.5276
14.357	23.4116
10.2617	22.1886
12.7577	18.3855
5.87239	6.3449
10.3136	14.0945
17.7495	20.2289
5.87239	5.07134
10.3136	14.0945
17.7495	20.2289
19.2149	5.07134
24.7032	4.32435
6.30431	20.1458
21.2878	23.4586
5.60616	23.7577
6.92261	5.77449
14.9678	7.93424
23.7937	7.31334
10.4376	25.572
10.2047	23.679
	5.3457
6.25272
12.1221	24.3199
22.516	12.8129
22.906	4.99267
20.0889	22.5263
6.59601	27.4181
22.2134	26.5969
17.3705	24.2811
22.3417	22.8955
22.1853	23.3191
18.606	24.3643
22.6667	24.9497
22.6254	23.6335
6.19109	23.6598
21.705	5.0302
22.6096	17.2238
22.3508	11.1939
16.5259	23.5867
26.731	21.8271
21.469	23.0429
21.2551	20.9273
28.8604	22.4598
11.3904	22.0325
6.17278	22.9581
5.07529	19.361
4.61181	22.498
20.385	23.0976
5.61775	26.5237
21.6572	24.4779
6.03584	22.2365
15.6654	4
16.4048	21.9803
	5.40306
5.5882
20.8738	4.05031
11.7612	24.9754
45.2161	23.5452
20.6012	4.59913
22.5134	34.9219
23.5986	35.9353
19.51	8.19612
6.16331	8.03122
21.9859	26.0507
19.5684	6.48071
30.0396	8.16397
6.16669	4.47333
7.80603	23.5135
20.2882	5.89468
25.755	22.5286
4.52175	23.3643
17.5267	26.9321
17.5774	5.38127
24.172	5.14873
23.2858	5.58114
12.2433	22.3358
16.1254	7.76898
11.2863	5.44755
22.51	33.0743
12.9719	21.3419
5.41217	8.24485
8.98985	4.99283
17.5525	20.6533
22.5538	5.65865
22.2998	21.6398
17.829	25.8696
21.6375	6.02654
16.7143	20.2912
30.9116	5.90862
11.2321	19.9235
12.8393	22.5222
17.5115	24.5533
23.0704	8.81439
19.2049	23.9374
4.55453	9.31175
15.0247	5.22308
16.3948	6.01881
22.3556	18.0692
30.8487	8.68261
23.7467	6.66675
20.4809	9.15951
12.595	19.4551
22.1159	26.1509
23.2128	22.4488
23.814	23.8282
19.5622	23.4067
14.8844	11.0292
20.1991	10.0711
16.5261	24.489
23.7997	30.3826
22.788	7.67575
24.4942	22.8705
4	5.1264
5.59868	4.69891
8.09767	29.9458
4.36796	5.72284
7.13724	10.746
18.8358	19.9904
11.349	9.96106
5.96257	20.0357
5.67367	6.70871
5.15023	4.74439
23.1013	7.41858
22.4458	26.844
27.3662	23.6097
4.65551	20.9354
19.1473	9.37195
44.1848	21.9295
4.79643	4.46363
17.1325	5.94698
4.37582	9.07542
28.6877	11.8544
5.70495	24.3964
	4
12.3414	5.99475
17.2695	11.8263
20.3864	6.38449
20.643	20.3204
21.1876	14.528
18.8654	21.0005
10.8385	5.3971
23.1624	11.5984
8.782	4.90024
13.0544	21.5147
4	4.3736
29.7963	4.08443
17.7977	22.7019
9.12411	17.1774
4.17684	10.1414
7.67473	23.1133
32.4065	12.0018
5.97181	26.6804
16.1406	27.4514
22.8946	13.4351
23.3997	24.0355
23.2445	22.1467
26.7712	25.4989
4.07263	20.9941
6.7042	23.8024
6.26683	6.25569
24.0996	7.17883
18.5119	16.6497
23.348	5.60813
22.3333	23.5116
6.08439	20.0821
19.8919	5.16036
4.64228	4.26021
22.3415	5.25586
23.2282	23.7996
24.6517	24.401
4.95372	25.2629
23.0178	16.6083
8.70813	5.9341
13.1461	18.3972
35.5124	7.85864
23.1683	30.8113
12.083	22.6899
18.4428	6.07322
23.2556	16.295
4.75938	12.0354
4.91296	23.1418
	6.00691
5.57903	6.88262
26.3311	28.2006
18.2946	22.2346
7.45704	6.65186
4	23.2425
12.0165	10.977
8.07567	7.48512
20.9658	21.3817
13.0604	12.7828
22.1471	4.87968
24.1275	23.0621
	4.48729
23.6173
4.35077	4
18.7475	21.8233
26.1214	33.0447
21.5232	22.0418
27.8507	4.5836
24.6373	6.96332
28.3884	20.7629
19.4651	22.2139
27.1603	4.343
6.97125	5.31386
13.5037	4.44918
15.2608	23.8551
12.3879	22.2811
12.2387	22.7054
25.6041	5.81748
25.1927	24.7783
27.4896	23.8508
16.5553	4.95642
22.045	6.02819
7.5949	7.97426
16.0768	4.95489
12.9862	5.58965
12.2119	12.2426
4.79239	6.77965
11.8215	5.53904
9.36105	8.36357
23.8645	8.35069
10.5379	28.4283
20.8805	6.69418
8.11664	24.6143
20.1956	21.4027
21.7094	20.9697
21.6992	25.4851
8.62332	17.6378
18.1845	4.1101
7.15385	17.5949
19.0847	12.755
17.3783	26.2408
8.52277	11.4324
4.87142	9.10095
19.0342	11.3169
28.0882	21.5489
20.2381	23.5916
7.57764	19.6398
23.1718	5.79465
11.7482	22.929
13.9765	22.2626
12.2391	11.4236
20.5804	31.1034
27.7066	5.73722
21.2681	8.01182
7.12233	12.1085
4.65018	10.3484
21.6579	19.2242
20.0512	21.6803
17.1672	6.22073
6.06401	16.1027
22.8126	5.65058
21.0269	20.9345
8.47863	11.759
7.13737	7.61057
16.5709	14.3217
10.589	10.6341
22.4738	17.4072
22.4594	25.9747
9.04923	20.7585
12.1245	5.88658
6.90941	22.2283
24.5291	16.7157
4	24.1993
21.6296	23.3612
11.1511	20.3207
28.7598	12.7489
10.6311	19.8058
9.53174	5.22098
	19.5281
26.6673	16.4809
11.0025	5.50151
27.8903	5.00449
4	23.2497
14.1347	7.88035
10.0478	20.4171
6.16322	15.5852
17.0843	21.7837
21.5582	4.82735
22.3477	20.0945
11.8462	7.49706
10.7891	4.44148
11.3814	6.45376
24.6703	23.4205
27.1227	24.0972
12.6989	24.8655
11.5002	24.9218
8.08273	11.3576
19.8453	11.4881
11.8664	19.9168
6.70624	20.5965
4.24179	22.0917
4	4.78367
20.5722	34.9423
4.91697	6.49445
32.0863	22.7505
22.2933	22.1197
23.1861	20.4463
5.28488	21.4986
11.7313	22.0089
21.0785	12.0359
6.12853	12.1522
4.53741	28.6843
5.78941	11.8054
6.09818	22.7706
	18.8593
19.4315
	21.8886
23.0353	7.58521
18.502	8.6402
22.995	5.83242
20.3182	22.7996
22.1513	4
5.08719	23.47
12.3201	11.7181
7.51489	23.2327
19.1153	33.0891
12.3559	17.0657
12.1336	23.4791
22.7401	10.3541
6.99223	30.1444
26.8539	17.9062
22.3543	4.65566
4.91378	5.02472
10.7108	18.3135
6.99674	24.5023
7.5764	4.11342
6.13877	8.81773
21.6704	9.86199
6.06485	19.1734
25.465	7.21815
24.1132	21.786
11.366	21.9389
4.98536	20.8291
18.3211	5.0692
22.9934	8.86797
6.16727	22.8535
18.5108	14.5161
11.793	22.1942
9.04536	4
4.48939	4.83536
6.58978	4
5.53637	11.8431
20.9759	22.7722
10.711	6.28417
20.1508	19.0318
9.63332	26.8273
12.5386	22.7142
5.01857	5.33829
20.8121	13.8295
18.0528	8.3109
12.0733	9.18308
21.6969	11.055
21.013	4
5.31719	24.2125
	10.6334
23.2134	23.3043
13.3396	24.1976
19.2676	7.38699
4.59842	13.9643
9.50386	24.412
26.4154	30.3152
12.8591	21.635
9.53699	24.8858
24.6255	5.01226
8.32421	11.8923
18.7623	4
11.6244	24.2701
25.6	4
5.69104	22.0956
18.8189	11.4822
22.212	24.3692
5.93566	6.92459
19.6978	20.6081
5.73707	5.51489
18.4021	23.5381
25.6456	5.44037
11.8198	5.43958
10.2278	26.5654
20.3571	21.0186
	6.72892
6.81525	4
5.1601	4.54197
16.9574	4.73121
6.82839	30.2272
22.4965	7.23676
7.64559	21.033
12.4307	4
15.3598	22.5792
11.9052	19.7314
6.00612	17.612
6.01517	5.41484
21.0415	19.3301
4.70515	22.7817
7.82965	17.4361
19.362	5.6921
21.2236	24.0846
4.71636	25.4233
23.1755	10.9166
21.1393	23.479
11.1603	22.0519
4.73061	16.1407
7.56163	5.92349
4.73061	26.3538
7.56163	5.92349
	26.3538
4	5.42308
4	11.0119
15.8639	20.0462
22.3994	5.18431
5.774	13.8793
	9.07928
6.10991	7.02473
4.87928	5.43187
11.8123	7.17906
21.3074	7.55727
26.1092	25.35
6.85876	25.7367
	9.96081
19.3638	16.8865
21.5439	5.24333
18.8466	23.5125
13.5183	23.9204
11.1028	27.9784
24.3602	5.19691
11.5351	25.53
25.2061	10.9806
20.7585	20.3231
22.6715	7.97262
19.5638	22.597
18.0074	11.7915
26.9774	9.26114
5.25789	22.2149
4.77051	22.2658
	5.33267
12.1456	7.38185
22.3625	10.4218
22.9242	25.4483
10.2851	5.07851
6.2113	17.2184
24.4121	4
5.6818	6.00643
6.42126	6.33251
21.0902	4.70961
5.88019	20.2855
18.0509	4.71725
19.816	5.93714
6.06011	22.99
4.88786	17.0736
14.6675	10.4806
13.5388	5.29347
	6.659
12.6924	4.71725
21.4311	22.0014
22.9364	22.9556
6.79054	21.4348
5.93151	12.1798
17.2445	20.1866
18.8978	24.8944
15.4751	22.3556
7.39765	17.7121
5.93547	11.5662
23.2617	5.29697
21.2873	21.9355
4.22914	11.7058
7.43644	19.1704
15.9332	17.5925
16.3096	16.1657
22.7788	29.4406
22.9236	23.3862
24.64	24.7949
6.78886	22.6452
20.7527	5.11442
19.92	6.28372
21.1386	22.2218
20.7017	24.4165
19.6168	20.1578
19.3767	19.2816
11.1613	8.33088
7.02435	7.90166
17.6205	5.32828
20.4481	24.0191
8.13934	21.8449
18.4873	4.26312
10.5199	42.6912
23.4405	6.27864
5.74075	19.8149
10.9446	4.68361
9.82054	4
13.4325	10.491
23.6151	4.89927
15.8382	20.9181
14.601	10.3066
11.209	22.4155
5.74724	7.97895
18.0855	21.0493
23.4862	25.0997
24.3201	21.8392
4.23339	23.6788
30.4887	18.2353
46.0591	24.6583
25.9057	23.8523
9.92032	23.1162
22.5344	18.6338
24.3922	20.7762
28.0675	22.0951
	24.7276
13.1726	19.1025
13.7888	5.10562
	4
6.94414	17.4525
9.30457	22.4062
4.20193	21.4022
44.3417	15.0229
16.9931	23.2824
24.5146	21.5648
17.8367	23.0779
11.6192	5.01032
24.4392	11.8056
19.5773	23.4318
5.45107	5.09775
23.6586	24.556
19.8468	22.3526
23.094	20.8093
6.51241	24.1083
6.68776	7.62504
7.21796	16.3918
27.0246	12.8242
23.808	10.4078
25.4078	23.4582
20.5603	22.0228
5.09989	21.0796
6.61148	11.3264
22.1105	4.64978
19.8998	19.9617
25.7631	19.937
23.254	5.86304
23.7277	7.72483
	20.8677
20.8132
20.2044	16.445
8.01289	6.94346
21.4726	6.98641
21.9122	5.13654
11.4524	22.0882
12.1899	21.1739
25.699	22.7771
13.4535	4.90681
11.4074	5.67992
22.0616	12.202
23.0955	22.8631
4.98987	22.1889
25.5816	20.1712
20.7349	5.02406
22.2444	24.1437
23.3243	25.4542
13.8382	23.8495
11.0804	4.1943
11.3449	11.1014
4	19.9327
21.1099	22.6072
6.81365	5.72697
4.49424	5.06046
20.3361	6.19738
25.8736	23.6889
8.52864	23.1289
17.3792	4.55105
7.57109	12.6644
6.06851	16.3117
11.9877	4.37606
21.9218	21.52
10.8458	22.3739
19.3224	24.8777
10.3102	21.3909
20.5403	21.8688
6.39242	16.5362
21.5074	19.691
12.977	4.97189
4.87354	5.06565
22.8899	22.7205
21.6562	24.0497
15.0762	24.0938
4.98071	24.5169
5.97997	24.8077
5.8283	20.9642
15.6158	7.46803
16.2389	25.8325
4.62786	26.9679
4	12.3435
4	5.28404
20.2277	21.9929
5.53774	19.7912
15.0693	19.9545
12.5073	5.88319
6.25419	22.3819
6.02201	25.4379
16.659	25.0603
	17.1982
21.7111	9.63532
10.5288	23.0967
27.0233	25.2208
21.3024	21.4094
22.1258	5.57371
6.71952	21.3077
4.70597	7.82223
11.5511	8.02674
9.68034	9.39771
10.3214
11.0149	4.9608
4.95785	21.8184
	4.99396
24.9641	5.31013
4.87061	20.3838
4	18.2751
20.7651	19.296
23.1965	7.29589
11.0027	23.4731
20.5648	22.2801
	5.85641
22.6421
	24.7356
20.35	5.36089
13.4161	21.5954
5.46854	7.99346
7.80945	4.2966
22.9793	16.9866
22.6074	5.43409
17.9742	21.7483
15.9869	4.91452
6.38818	4
5.81033	6.09694
21.9312	18.3522
5.87976	6.8418
22.0751	25.9825
16.4214	21.3693
20.738	11.9578
26.9695	8.46187
23.6376	4.52942
22.034	20.7135
22.256	22.7171
16.1051	6.75863
7.54555	5.31063
17.4028	20.4752
21.911	17.9566
4.53337	7.262
9.04561	11.3597
12.1287	5.57851
13.3071	23.1024
21.8966	5.57848
21.4814	20.5179
9.37607	23.8064
21.0628	16.0228
11.8334	21.7263
6.10055	11.0349
5.52628	24.7052
11.913	4
11.8047	25.0928
4	6.10987
20.6819	5.18321
19.344	14.5465
18.1636	13.6217
21.9392	12.5063
4.54371	30.3285
21.4013	17.984
20.0285	26.6223
20.5661	4.76905
4.24885	4.8853
13.3317	6.89299
20.167	21.2771
19.8884	21.2402
21.6372
10.5132	16.155
7.09101	11.647
25.9181	10.934
	22.7881
18.927	17.8204
14.1113	6.91848
13.1021	12.2372
4	11.5912
11.6306	8.33911
23.0797	19.3561
7.11789	21.97
	24.5768
6.16198	6.69794
5.16524	28.7965
15.9229	24.1334
32.9914	8.89777
	23.4915
26.9089	20.4456
19.2649	27.6521
15.8375	19.9104
7.87169	20.8579
5.4509	6.06283
21.1355	5.3663
5.89012	19.926
6.50054	8.08271
5.31472	4.47845
5.65665	8.68623
5.22316	8.17409
24.6169	7.33548
18.901	23.0037
22.603	5.00688
21.018	20.3034
23.4347	26.6562
24.4496	22.0196
23.0517	23.7072
7.89791	22.7666
	22.6276
19.819	5.3464
18.3066	13.9223
21.9094	24.7482
31.958	22.0699
6.93461	39.7357
5.62671	26.0152
21.1167	4.92596
11.5747	22.3015
21.9113	24.9813
24.6775	25.1043
11.0955	25.065
7.28953	22.974
11.5134	5.45152
5.09517	11.188
22.5399	4.72088
7.11264	4
7.72349	6.68762
4.53528	20.0525
24.5602	5.60574
	20.4244
22.3473	7.25579
22.3257	24.3992
17.5922	21.3912
26.1699	16.478
19.5092	20.7948
4.6219	5.46858
15.2581	4
20.5787	5.97051
5.90477
5.73166	23.4437
26.5278	4.44408
27.9527	26.0655
25.8323	7.72519
4.37209	21.6626
22.4518	23.5957
21.7513	5.48807
6.36572	23.061
18.7584	23.0174
23.9814	8.21854
21.9928	24.0535
21.6571	22.5132
20.1425	24.5678
21.3128	10.3135
20.9946	26.3966
23.936	4.62039
6.18683	13.3015
5.48979	22.0286
11.8659	11.7472
22.8418	22.2255
21.9337	17.414
16.3039	24.7287
20.3085	22.0367
4	20.8004
22.276	13.3532
23.4022	22.1962
6.10445	22.5874
24.1514	22.8476
15.6272	4.66818
18.7591	5.89573
20.9595	12.2153
5.50594	29.236
7.91499	4.20655
5.92131	21.5535
22.7606	31.4726
19.5487	23.2287
20.7025	24.8985
25.9583	4.97008
17.1926	16.0626
11.172	4.99284
23.5633
20.4831	20.0802
20.9282
4.18375	34.7325
6.1233	17.2976
11.7197	26.2482
	12.6288
21.9695	16.8655
5.74748	18.0191
4.87307	11.532
7.98811	26.6716
4.38797	5.2469
21.8609	4
11.2804	24.1471
23.0119	17.0172
4	20.7108
11.6457	4
18.0417	6.67457
18.8317	23.0882
15.4124	11.4003
4.64764	21.3724
25.0355	19.7217
4.69141	6.29507
21.0435	21.6351
6.76989	5.47208
20.7053	4.51637
5.10209	18.9781
21.9742	4.86813
24.6951	24.36
23.2111	11.8991
6.64253	22.2958
7.40833	5.24458
13.6331	5.58427
39.8409	18.1278
20.5234	5.47948
16.1	23.9098
6.07366	14.2943
4.4485	10.6214
22.4183	13.8021
13.7841	12.4719
16.3097	15.3739
23.169	4
7.02097	23.2051
13.5544	7.05339
24.2543	7.81615
11.458	21.6889
21.5317	11.7406
5.59017	23.1127
12.088	19.7937
25.847	15.8344
20.893	37.0209
9.33948	4.9676
4.93206	21.0614
24.392	18.4855
14.1634	22.0115
7.84242	12.0422
29.0096	6.76999
24.2856	29.4147
5.18716	6.18642
21.0042	19.1563
	10.0848
10.218	5.18012
19.6344	17.7392
6.15609	4.91207
20.7259	12.6648
18.6315	7.49004
19.4321	5.4074
11.7292	8.44739
20.5841	5.47082
4.85987	5.913
11.0879	21.658
24.2181	11.3251
17.2342	23.6568
14.7958	24.975
6.52145	7.05523
5.47881	12.4865
6.04364	16.3601
5.46393	22.2832
9.9193	24.6884
19.1731	20.781
12.2503	11.9644
7.50301	5.15127
17.3787	23.7965
11.7626	22
37.9881	25.0133
5.92553	15.7896
19.7823	11.1845
5.65081	6.03019
5.98371	19.8645
6.13371	6.4111
5.6233	4.51087
4.75513	10.0174
4.20857	7.62855
11.6955	8.52048
16.7726	5.58466
7.43656	8.9078
20.0322	6.32059
	24.6407
6.58847	5.02492
11.9584	16.8979
5.16534	4.07956
6.79225	11.5259
11.3235	20.2702
21.695	12.2525
20.2741	24.7338
5.82645	20.2637
30.6648	7.94515
4.97136	22.5687
21.5826	9.41686
7.17792	26.3622
7.13689	5.35508
8.02193	21.0492
22.2841	19.7052
21.4263	12.9794
7.18959	22.1924
4.84631	17.0886
20.0602	30.0866
20.9786	18.1246
	26.33
32.957
17.9426	23.9492
6.68233	5.70036
12.4298	4.55755
22.5063	17.045
30.1042	22.8206
	7.35515
23.6051
5.92516	22.6784
11.7387	24.2312
17.7003	22.0436
22.7351	8.34521
22.2225	19.4235
11.6708	21.3184
11.9909	23.0766
12.4299	22.9104
17.3441	35.1276
23.9019	24.5105
21.4024	23.2937
4.63207	23.5681
5.76398	5.54792
5.22276	22.8298
21.9843	7.4714
21.8562	12.2005
17.3831	22.3589
21.9568	23.3578
7.01481	23.9091
4	13.8857
18.8519	5.78581
19.1185	24.255
21.9917	20.6531
12.0882	22.6768
14.4243	4.99408
	37.6656
12.0634	17.8925
22.2555	15.8064
20.0786	24.2786
17.2229	13.0205
11.5063	14.6334
18.5916	8.94486
5.37825	23.2477
13.255	22.473
4.34252	20.7436
6.47362	20.0066
22.388	24.2713
23.7509	24.2598
23.4799	22.8012
26.5994	28.116
24.1284	12.7545
20.8709	7.95483
23.1982	25.1347
15.5489	22.6006
11.6066	18.2669
12.5999	18.1222
23.5776	7.41713
6.35677	19.4585
22.1196	6.3238
14.9787	21.9995
	23.4829
22.2975
21.0349	22.1546
8.32931	20.683
22.9562	4.73114
5.6684	23.5631
22.2897	5.89163
21.6675	24.9745
4.70462	21.5086
6.03484	5.27807
7.63303	12.1689
25.1609	6.76207
18.5951	21.2894
7.40021	26.8274
	7.9258
22.2863	24.3131
22.2676	20.7033
22.961	25.4112
6.59347	23.1585
7.22926	5.31076
20.8976	20.0354
22.9535	27.548
7.45001	24.2155
21.1118	20.2729
4.61146	24.7836
4	8.02171
7.51955	5.43443
27.3291	4.67649
15.7551	5.38652
6.12123	5.39196
4	9.89033
10.8389	5.11646
9.38276	10.1514
18.3175	24.9643
	19.0673
11.0778	4.93672
4	19.5878
11.3728	20.4386
19.3906	14.0331
4.72616	6.02462
17.6038	13.5186
6.15279	5.04539
11.9593	16.4319
9.41536	22.0332
14.1384	10.9592
18.6136	11.4085
21.5743	5.65438
22.1395	8.64951
12.6817	23.919
4.84134	9.96107
5.35389	35.3269
21.1986	22.6458
22.4235	12.5269
15.0218	24.0669
4.92347	17.2327
24.7148	5.13534
19.8053	16.2724
22.903	8.38194
25.4977	22.568
5.97281	22.5154
7.8399	5.44972
21.1252	23.7037
20.9861	22.7851
21.3576	24.2938
14.9467	7.94114
12.0071	5.73607
22.4319	6.13575
12.7293	23.3914
4	5.31015
15.2133	7.6025
23.49	4
5.4073	23.1419
17.5208	10.9571
24.6001	13.8688
27.8106	24.9618
	4
16.6508
12.4563	21.2706
8.6643
7.71762	6.16635
22.3483	21.6819
22.7059	5.27787
21.489	22.299
20.8168	23.839
23.1743	24.5345
4	23.1174
10.752	24.3445
20.9072	8.15881
12.1122	7.68033
21.6981
24.6515	29.7014
5.26279	4.56001
22.5111	9.07267
11.263	24.1613
10.5353	11.4217
	4
23.5776	6.94406
23.3782	5.0533
38.3092	25.2257
5.82841	13.8588
10.187	19.789
33.4104
5.81591	7.24555
5.97722	4.1597
16.5982	8.65883
25.374	7.93646
20.7788	21.2897
10.4863	6.4748
4.9852	18.9571
11.6573	19.1232
4	27.25
18.852	17.2428
22.1683	17.4576
21.835	23.8612
4	23.5156
14.3175	5.20956
7.08948	18.6991
16.2574	6.57109
10.0299	15.0476
6.25845	22.8501
11.434	23.9252
4	11.8971
16.3013	4
24.5446	16.3397
7.71547	26.5641
7.58815	5.83848
19.8975	12.4939
21.4462	6.93708
23.8877	10.7593
4.90477	22.9939
23.4319	28.3375
11.578	24.471
19.4933	6.21057
24.2533	6.47289
11.6915	4.7029
21.9415	23.1613
8.97352	25.3741
22.7627	25.3508
7.85802	29.1832
10.9696	10.1618
14.155	19.929
23.2022	4
15.7747	23.977
25.8326	5.22051
5.66108	14.9259
26.337	25.2297
7.35352	23.5429
10.5048	20.0499
10.0017	22.2141
20.7035	10.1328
20.6449	7.93596
17.9976	20.3052
22.6292	5.86378
22.1802	23.1012
22.9092	24.8721
17.2798	25.4271
22.3194	23.0824
23.1807	22.7669
11.9737	23.3008
24.4688	12.0762
	22.9498
4	23.4368
12.3835	6.22195
25.5989	24.0816
23.2361	26.9092
5.12537	7.55302
24.5349	6.28168
12.4901	6.63624
18.9637	8.08013
23.5758	17.5326
19.3169	5.58982
9.07016	5.77329
18.5323	24.273
4.72573	11.7746
21.7285	6.97457
22.2563	5.14783
17.9573	23.5787
5.91761	7.08061
10.7525	9.27385
5.70596	7.85385
22.5373
20.952	23.9891
4.66721	11.9735
7.99163	13.8036
4	4.53057
17.5595	20.5832
14.7552	17.8486
18.5079	6.42204
10.1199	16.4352
8.84201	4
21.3183	23.3439
11.4822	8.26597
5.39081	17.3357
21.9176	9.95884
22.911	21.6868
18.6095	5.33059
15.4597	4.11709
9.62219	7.59685
23.712
14.4086	21.1883
5.66021	21.5532
22.8121	10.7222
17.9721	21.5897
11.5514	4.37399
24.009	18.665
11.8188	6.13974
22.9907	25.3716
21.08	5.48516
22.9849	24.9866
7.50311	5.65025
16.1705	4.40655
25.1246	8.46144
16.7173	26.3676
7.90892	5.84121
4.42374	19.1268
22.0664	25.3038
8.11651	22.0141
8.09287	5.68331
22.1281	12.2924
11.7568	23.6048
22.3139	24.9893
14.6367	11.5067
19.7271	9.28386
22.844	4.62273
22.8228	22.6751
13.5141	6.54996
26.0493	5.37936
14.7235	6.70529
18.0776	24.5589
16.8307	5.73375
15.6232	4.65042
10.1478	8.59735
11.49	27.1969
21.3317	5.11527
12.3214	21.0667
22.9549	23.4455
23.9402	25.8048
22.9631	23.5685
27.2063	23.3133
6.8663	23.941
5.70127	5.76705
4	10.868
16.721	21.7161
23.3895	4.93862
6.68254	23.2899
23.5103	4.49278
11.0495	26.1633
5.30626	26.898
23.9226	21.1336
11.0929	25.5843
10.8704	18.2576
21.0038	18.9864
23.2368	23.7405
7.66814	22.4881
25.5535	25.6453
15.6185	6.04104
26.1657	8.71961
25.9099	23.5586
9.87054	9.38338
4.60308	19.2909
46.4322	7.02636
21.7717	11.1704
4.91256	7.07231
4.91256	21.0091
	21.0091
6.39162	6.89546
22.7058	12.9769
20.4595	23.4268
11.786	21.243
21.7335	6.00064
18.0585	4
19.2374	13.1723
16.2791	7.54043
18.626	6.23798
5.83853	31.8136
6.9061	4.89778
15.8166	5.45219
4.98543	4
5.82626	21.6552
16.776	4.44851
7.02772
8.04833	18.0521
20.0622	22.575
11.8765	19.2176
40.2865	23.5055
23.0044	5.22414
27.2754	24.0102
20.5265	5.04649
24.3785	25.8971
4.63182	8.5695
5.32685	22.9394
20.0095	22.1197
21.7428	24.1096
10.8829	18.6465
9.13727	6.64633
18.5704	7.29984
19.8748	5.57859
6.10715	42.446
13.8784	22.8301
6.28499	22.4227
6.07752	10.5909
4.76975	11.6518
11.4966	7.15914
7.8217	20.7944
11.442	24.5219
16.4661	22.7472
5.8064	4.61221
	5.00216
11.648	4
21.153	22.9329
5.07548	20.3612
4.73669	6.78102
20.3732	5.98278
23.5764	34.3106
21.4816	23.405
20.7363	21.5748
6.11441	11.9361
22.8352	4.45125
17.8612	19.8552
4.20444	18.7011
4.45945	4.67413
23.7592	5.31663
19.8524	19.9956
9.54083	25.5558
12.0648	7.86267
8.55313	11.6503
20.9838	24.8563
23.6175	19.8804
21.849	6.0175
4	20.2505
20.46	4
27.2626	5.44692
23.3421	23.1737
21.9814	24.439
12.4274	23.2797
23.4967	8.0159
5.18775	24.8313
10.7313	5.55551
23.6591	11.6873
10.9365	23.4594
5.74786	12.566
10.8681	20.3995
4.62014	6.55989
5.83082	12.0584
5.68999	17.592
21.8776	14.2184
12.1294	4.6036
13.6704	21.4271
7.3658	11.922
5.41368	4.98667
23.49	24.4436
11.9216	25.4214
6.18507	10.7309
22.753	12.0548
19.0274	22.9241
14.3123	21.8087
	8.8201
22.4232	21.4484
11.7923	11.0458
18.0919	20.3195
12.894	20.7194
4.90465	12.9936
19.863	18.7577
12.5238	21.5483
7.405	25.7033
8.44182
12.166	16.6805
22.386	8.01772
12.259	24.3412
13.4389	14.6618
21.1358	9.92885
21.6164	24.391
13.2654	23.2107
25.0907	20.6165
7.2506	22.6143
6.31198	21.5981
7.19266	23.8401
19.6576	24.1556
	19.2492
17.0542
6.11751	6.86261
25.286	8.0043
14.5349	5.67069
6.25706	9.25161
7.19772	5.30749
8.10227	21.9488
21.0813	4
27.8387	22.0789
23.385	25.9312
16.9064	18.5974
18.5994	20.6998
20.664	16.7486
4.83597	24.1255
23.8721	25.6002
8.03039	26.4168
11.3985	19.4734
18.056	5.13252
22.9318	9.61454
7.21302	6.3667
19.7887	4
29.1732	9.47784
11.0264	18.5602
4.64283	5.41216
8.27833	7.8705
11.7511	22.3027
20.9466	5.87451
23.2859	11.6224
21.3096	23.3734
6.13843	21.1097
7.27203	25.6117
5.69367	5.02405
22.4724	20.7369
17.5099	24.1152
13.8595	21.5383
17.0625	8.17096
30.0593	19.5883
16.0449	14.3944
4.37127	24.4019
11.3496	5.93146
6.0264	5.21439
5.81714	19.3198
12.2527	12.942
24.5579	24.3646
20.475	24.1598
	7.31832
13.9826	15.6113
4.5986	17.682
5.22408	21.7151
15.482	20.0349
17.9651	19.4022
9.63734	11.6856
22.6835	9.75435
4.8865	19.7425
22.8254	6.3011
23.5843	11.7025
7.84287	11.3677
8.35937	4.79091
7.69945	12.5777
19.7237	19.8329
20.901	18.3095
16.1437	21.2163
20.3734	24.5992
21.7798	22.2891
5.07333	21.81
	19.0845
6.45878	5.09301
21.3148	39.0124
5.91932	24.504
6.13229	5.94234
18.4411	21.9762
17.0015	16.5853
5.08383	22.6012
25.9683	9.35681
19.2391	21.7836
22.8328	24.7801
22.29	4.86799
11.8687	21.6281
19.5292	21.5712
5.23769	13.5631
21.8743	5.92668
6.07363	23.0149
4.50224	15.5501
24.6345	11.5698
4	22.999
11.6881	7.11316
25.7165	5.60707
33.5246	23.3172
12.3828	21.8741
22.7213	12.728
19.9868	24.011
5.30907	23.2168
6.732	8.12839
11.5803	5.39931
15.8339	21.9171
21.3378	4.47331
11.1766	21.0204
24.2752	4.46853
25.2317	22.8519
21.9987	21.0357
12.3589	22.5555
21.3402	20.9102
21.3177	26.9003
	24.2978
18.6188	4.65486
16.8631	22.21
13.0803	22.6024
19.755	9.43055
6.29102	5.4913
12.8828	24.3064
21.9998	16.6595
18.1896	22.466
23.3246	25.9272
5.38861	26.9272
24.1804	10.9173
5.13117	31.0154
36.5284	25.0548
4	18.2539
12.9198	26.8403
10.2151	5.88043
	15.0042
4.30958	7.63226
5.9566	25.6681
15.4634	4.22866
24.7718	9.42663
4.71403	23.7875
22.5175	18.5278
22.0147	22.7777
15.5283	22.1958
21.769	5.12445
21.769	21.8462
21.1192	21.8462
21.8936	18.0302
18.4191	20.1565
14.1903	4
21.8055	14.8472
10.0138	20.5067
10.5284	25.3578
32.6465	14.9883
18.5355	16.4307
	21.7101
6.34686	4
18.1786	21.8677
10.9555	5.96135
22.3571	8.37085
22.5224	21.7294
22.33	12.0297
5.76612	22.1337
6.19435	16.1202
4.86376	5.36226
11.2726	4.50114
26.9446	11.9597
5.94192	24.252
10.7061	21.2785
11.9327	5.64239
4.62264	19.3078
18.4849	9.8482
5.60126	25.4409
20.8901	8.35941
6.56092	21.8797
4.34367	7.27073
18.5244	4.94297
21.5625	5.03057
21.4483	13.1813
7.21541	19.0563
	11.6254
10.8803	23.2978
20.8564	21.2971
9.22215	7.35149
12.0415	4
	22.4796
11.9865	16.0302
	5.63864
11.9865	11.6043
11.6059	5.63864
20.7271	22.9237
23.8365	23.8077
4	20.4059
24.1377	24.4777
6.04737	24.0995
21.3627	7.30807
20.2882	5.0163
6.19826	17.9943
20.5516	5.29781
16.3896	22.4979
18.4521	20.706
31.927	38.1518
14.0372	11.7495
19.4829	4.45848
22.3522	19.9445
24.223	28.9087
8.01128	24.1217
5.81616	20.4442
4.67505	20.7819
20.8424	21.3652
5.82407	22.3936
18.6762	5.3586
18.7704	4.25154
19.4462	12.6028
17.7104	21.4393
24.2348	12.6683
7.55355	20.9532
13.1013	13.5888
11.2904	4
25.0137	24.5704
14.0079	22.2181
18.099	6.95691
22.57	5.82699
11.4737	23.141
11.1527	12.0747
8.18898	17.6739
25.6474	4.34816
4.47722	16.3438
22.318	25.4815
18.9923	23.5432
23.2103	6.89415
8.00121	21.4523
24.5455	6.34102
13.6608	18.5898
19.2964	17.171
11.6261	15.7807
6.11461	20.7803
22.9565	7.41993
24.5127	22.0281
17.313	20.986
14.1371	21.8516
26.477	27.9727
10.7586	4.48642
22.9358	21.0229
12.3132	22.5163
19.1215	25.7053
16.6163	23.2808
4.21148	23.6142
23.7542	5.66305
18.9825	8.93813
23.3565	4.88522
6.391	21.5992
5.96572	4.96467
21.6581	24.7213
20.8548	21.9452
22.6235	4.43668
24.5843	18.8309
20.2238	20.3116
4.36459	21.9963
17.708	24.5309
4	20.3131
17.0335	9.29487
20.2922	33.3204
11.6169	7.63377
18.8682	27.1095
21.0768	6.53951
11.7053	22.6388
15.6756	9.33985
[truncated: 11,671 more rows]

## Sheet: Fig 1F
XBP1 Flox24h all	XBP1 Flox12h all	XBP1 LKO 24h all	XBP1 LKO 12h all
2.61929	2.06011	2.55659	1.86793
2.19108	1.99724	2.27786	1.69143
2.08604	1.90555	2.01754	1.59059
1.90454	1.86371	1.95673	1.36008
1.82318	1.81361	1.92884	1.35882
1.81167	1.78632	1.88373	1.32158
1.79847	1.77266	1.85208	1.30874
1.75442	1.55484	1.73231	1.26148
1.71474	1.54563	1.71398	1.24059
1.69947	1.51195	1.7022	1.2368
1.67017	1.48263	1.68024	1.17185
1.65898	1.46997	1.67688	1.09482
1.63064	1.4623	1.65972	1.07428
1.58452	1.44257	1.6271	1.06362
1.55324	1.40875	1.60497	1.05399
1.55263	1.38041	1.54883	1.05041
1.4869	1.34384	1.54289	1.04393
1.48517	1.32531	1.5052	0.979329
1.48448	1.30855	1.49517	0.976322
1.48252	1.20337	1.49286	0.967796
1.47985	1.17664	1.39883	0.937271
1.44917	1.14595	1.39629	0.93281
1.44298	1.06808	1.35944	0.894755
1.40868	1.06247	1.35851	0.87831
1.40205	1.05182	1.3451	0.877903
1.39234	1.04021	1.33215	0.83308
1.38918	1.0352	1.32455	0.820745
1.37304	1.00288	1.32187	0.791798
1.36129	0.990113	1.3089	0.791309
1.35196	0.989776	1.29876	0.776298
1.33266	0.985261	1.28987	0.772967
1.31641	0.982708	1.24955	0.759951
1.31609	0.978474	1.24813	0.755578
1.29052	0.975264	1.24776	0.748045
1.26604	0.964595	1.23258	0.745883
1.24051	0.941231	1.2142	0.7402
1.23148	0.941139	1.20537	0.734753
1.22282	0.937293	1.19938	0.730133
1.21432	0.92123	1.19538	0.725317
1.21394	0.917457	1.19023	0.719486
1.20595	0.909529	1.17709	0.717302
1.19995	0.90792	1.17599	0.713515
1.19903	0.907711	1.17057	0.71332
1.1966	0.895629	1.16751	0.702043
1.19656	0.891832	1.14931	0.699235
1.18144	0.887863	1.14915	0.692799
1.17824	0.886982	1.14359	0.689232
1.14498	0.883653	1.13759	0.687937
1.14142	0.881283	1.13433	0.677877
1.1384	0.873171	1.12492	0.658644
1.1253	0.868603	1.12173	0.658515
1.12315	0.866829	1.11984	0.658239
1.12263	0.855859	1.10331	0.657605
1.11918	0.849252	1.09784	0.655174
1.11492	0.82812	1.09185	0.654782
1.10624	0.822732	1.0908	0.653884
1.10587	0.818698	1.08929	0.640237
1.10436	0.817136	1.08102	0.638395
1.09975	0.814438	1.06726	0.632252
1.09585	0.811011	1.06035	0.628199
1.09063	0.807192	1.05905	0.624722
1.08958	0.804365	1.05468	0.62179
1.08912	0.797103	1.05411	0.620488
1.08165	0.795995	1.05156	0.618359
1.08153	0.791836	1.04922	0.604757
1.07844	0.784181	1.04913	0.602029
1.07064	0.775683	1.04368	0.600378
1.06182	0.765531	1.04151	0.594578
1.05821	0.765125	1.03351	0.594017
1.052	0.757476	1.02857	0.592524
1.04902	0.756255	1.02571	0.589733
1.04859	0.755212	1.02558	0.58775
1.03956	0.750349	1.02435	0.575826
1.03159	0.748238	1.02254	0.574587
1.02671	0.741451	1.01349	0.572502
1.02629	0.741445	1.01313	0.572357
1.02043	0.729714	1.00801	0.564399
1.01773	0.723062	1.0074	0.560824
1.0165	0.720942	1.00631	0.560045
1.01342	0.719427	1.00544	0.556644
1.01283	0.716398	1.00305	0.55055
1.01246	0.713756	0.990512	0.54637
1.01229	0.712932	0.989693	0.543259
1.0083	0.711344	0.986228	0.539507
1.0062	0.706484	0.985785	0.530649
1.00442	0.706148	0.984052	0.526175
1.00071	0.70537	0.974867	0.521532
0.999444	0.704573	0.969768	0.519917
0.999337	0.702785	0.967656	0.517343
0.990704	0.701407	0.967648	0.516233
0.985083	0.700998	0.967418	0.515637
0.9831	0.697302	0.959675	0.512494
0.97805	0.688507	0.956856	0.511667
0.972231	0.682284	0.949544	0.510318
0.970804	0.679574	0.945238	0.510173
0.965779	0.678181	0.943142	0.508942
0.964773	0.675208	0.94245	0.50706
0.961184	0.672091	0.941887	0.506273
0.953572	0.667977	0.941571	0.505119
0.952736	0.66664	0.939623	0.503276
0.952161	0.663556	0.936779	0.502518
0.95015	0.663194	0.918095	0.49823
0.949899	0.661342	0.916764	0.48947
0.949101	0.66113	0.914476	0.489277
0.948024	0.659552	0.91011	0.48854
0.947082	0.657747	0.909087	0.486085
0.947027	0.65605	0.905158	0.48194
0.94681	0.655862	0.904576	0.475387
0.944788	0.654431	0.903409	0.471937
0.942669	0.65111	0.896321	0.466585
0.936203	0.64971	0.890691	0.464494
0.93579	0.64888	0.888165	0.45946
0.935093	0.643024	0.882144	0.458365
0.934378	0.640481	0.87901	0.457919
0.933715	0.61481	0.875888	0.45755
0.932492	0.61187	0.87487	0.456147
0.93128	0.610567	0.873706	0.455376
0.929625	0.610386	0.872123	0.452893
0.927824	0.606833	0.86667	0.450952
0.924789	0.605433	0.865037	0.44925
0.924236	0.604133	0.860064	0.446214
0.92111	0.603431	0.85986	0.44251
0.917126	0.601525	0.859672	0.441088
0.915921	0.59661	0.856755	0.438964
0.91568	0.596477	0.850374	0.438209
0.913855	0.593417	0.849058	0.436714
0.913391	0.59036	0.84245	0.433868
0.904485	0.587617	0.841862	0.432524
0.901293	0.585267	0.839949	0.432018
0.894092	0.582737	0.837709	0.430947
0.892585	0.580459	0.83625	0.429186
0.891973	0.577879	0.836066	0.427919
0.890027	0.57377	0.833803	0.426391
0.889992	0.57209	0.833568	0.425555
0.886634	0.568875	0.832992	0.425255
0.884798	0.563441	0.830857	0.424878
0.884752	0.563411	0.829133	0.424764
0.882204	0.562369	0.826212	0.424
0.87639	0.560266	0.822917	0.422665
0.875032	0.558889	0.822597	0.422377
0.874272	0.55626	0.816282	0.420825
0.87112	0.556115	0.81243	0.419767
0.870918	0.555902	0.811719	0.418832
0.869166	0.553108	0.81041	0.418026
0.865112	0.553009	0.809252	0.417457
0.860503	0.551649	0.807898	0.414591
0.859045	0.551259	0.807292	0.413474
0.857662	0.549851	0.806313	0.413346
0.856409	0.547032	0.802768	0.410289
0.855939	0.546307	0.801729	0.410085
0.847172	0.545967	0.800694	0.406015
0.844807	0.543942	0.797948	0.405583
0.844652	0.543379	0.795578	0.404465
0.844273	0.541962	0.790294	0.404099
0.841618	0.538702	0.787608	0.403637
0.8414	0.538067	0.78715	0.402043
0.8412	0.536877	0.78524	0.400859
0.837838	0.536661	0.780631	0.39877
0.836998	0.535618	0.780319	0.397296
0.831794	0.535074	0.777328	0.396616
0.830587	0.534033	0.776205	0.396078
0.828858	0.530651	0.774967	0.39526
0.82817	0.52936	0.77376	0.394187
0.827289	0.524823	0.773683	0.39243
0.825838	0.522464	0.772739	0.391342
0.824823	0.521035	0.772565	0.390945
0.824172	0.518223	0.772412	0.390316
0.823171	0.518041	0.771514	0.39014
0.822885	0.517327	0.767434	0.389521
0.822767	0.515471	0.766252	0.386903
0.821839	0.514534	0.764591	0.385977
0.820106	0.512667	0.762306	0.385793
0.819905	0.508442	0.759578	0.384305
0.818341	0.502643	0.753482	0.384268
0.817845	0.501915	0.753173	0.382773
0.816889	0.501497	0.75258	0.382415
0.815322	0.500146	0.750994	0.379764
0.813766	0.495572	0.74899	0.375059
0.811145	0.495296	0.747799	0.37468
0.808902	0.494706	0.747145	0.373309
0.808866	0.494319	0.744738	0.372794
0.807399	0.491536	0.744417	0.372546
0.80593	0.491419	0.7441	0.370588
0.804384	0.489556	0.739096	0.368003
0.803336	0.48545	0.738968	0.367479
0.802684	0.485442	0.736817	0.366846
0.802284	0.484632	0.736382	0.365691
0.80223	0.482846	0.735242	0.365093
0.798026	0.482695	0.731241	0.364962
0.797525	0.48177	0.728521	0.36496
0.794895	0.48019	0.727799	0.362442
0.794478	0.479833	0.726983	0.360612
0.791863	0.47822	0.726489	0.358265
0.791114	0.475502	0.72587	0.357271
0.789638	0.475461	0.723599	0.357254
0.789439	0.472522	0.722555	0.356908
0.784375	0.471056	0.722128	0.356744
0.782307	0.469259	0.721793	0.356598
0.778818	0.468981	0.720765	0.356085
0.778675	0.466323	0.720551	0.353823
0.777635	0.464385	0.717303	0.352835
0.774366	0.463526	0.711143	0.352511
0.772715	0.462216	0.708948	0.351478
0.772609	0.461212	0.708772	0.350291
0.772153	0.460389	0.707601	0.349486
0.772018	0.45945	0.707215	0.349074
0.771105	0.459096	0.706055	0.348762
0.76889	0.457191	0.704994	0.347414
0.766347	0.452191	0.698759	0.34731
0.765219	0.450722	0.698334	0.346738
0.763598	0.448791	0.695835	0.346649
0.762972	0.447172	0.695752	0.346509
0.759559	0.44716	0.693117	0.346356
0.757868	0.446543	0.692945	0.346263
0.757703	0.445757	0.692558	0.345055
0.756533	0.445645	0.692096	0.343914
0.754252	0.44496	0.690904	0.343279
0.754207	0.444795	0.690011	0.342167
0.751874	0.443732	0.689584	0.341267
0.748456	0.4399	0.689231	0.34086
0.748116	0.43972	0.687345	0.34072
0.747912	0.438985	0.686721	0.339688
0.746566	0.438566	0.682538	0.337029
0.744337	0.437402	0.681272	0.336555
0.744304	0.435888	0.680749	0.336247
0.743545	0.43491	0.679221	0.3343
0.743091	0.434605	0.677327	0.333607
0.741977	0.434436	0.676091	0.332763
0.741067	0.432815	0.675091	0.332586
0.7387	0.432124	0.674774	0.331599
0.738489	0.432005	0.673251	0.331209
0.734811	0.430879	0.672279	0.331105
0.734675	0.430785	0.670146	0.329761
0.733725	0.428278	0.667104	0.327709
0.733543	0.427837	0.666642	0.326441
0.732959	0.427304	0.666134	0.325787
0.732176	0.426645	0.666055	0.325534
0.73112	0.426259	0.663889	0.324594
0.731055	0.425495	0.662581	0.323383
0.730056	0.424502	0.66166	0.321382
0.727705	0.424003	0.661466	0.320997
0.727152	0.423824	0.659531	0.320811
0.724342	0.423744	0.658176	0.320387
0.723795	0.423659	0.656362	0.319869
0.722279	0.423466	0.656223	0.318141
0.721827	0.423311	0.65472	0.318007
0.72127	0.421056	0.654696	0.317395
0.720244	0.42099	0.654515	0.316077
0.719824	0.420946	0.65443	0.315163
0.718287	0.419851	0.65432	0.314351
0.717393	0.419132	0.653838	0.313552
0.716044	0.418472	0.653647	0.313374
0.715941	0.417757	0.653344	0.313324
0.715057	0.416652	0.653274	0.313016
0.714782	0.414594	0.652655	0.312289
0.709941	0.413548	0.651822	0.311849
0.709073	0.412935	0.651416	0.31108
0.709014	0.412673	0.650296	0.311051
0.708641	0.412376	0.650013	0.310677
0.707751	0.41203	0.649219	0.310301
0.707195	0.41082	0.648858	0.30926
0.707031	0.410362	0.647132	0.308993
0.706026	0.409733	0.645861	0.30882
0.70567	0.408397	0.643061	0.307439
0.703635	0.405612	0.64164	0.307197
0.701026	0.405543	0.63973	0.306797
0.695611	0.404985	0.639723	0.30527
0.691807	0.403124	0.638054	0.30492
0.691135	0.400252	0.637564	0.304233
0.689072	0.40012	0.637507	0.303503
0.688309	0.39995	0.636672	0.303199
0.686521	0.398934	0.636217	0.301311
0.685689	0.398474	0.634246	0.301061
0.684954	0.39606	0.633277	0.300728
0.68366	0.395839	0.632456	0.300331
0.682381	0.394838	0.632399	0.299951
0.682313	0.394658	0.631876	0.29979
0.681894	0.394164	0.629927	0.299503
0.68056	0.393079	0.629911	0.299303
0.680124	0.392608	0.628127	0.298555
0.680066	0.391952	0.627091	0.298506
0.679486	0.39127	0.625693	0.298172
0.679429	0.388327	0.624518	0.298152
0.679321	0.387573	0.624227	0.297912
0.679154	0.387444	0.623319	0.297358
0.678598	0.386462	0.62265	0.296699
0.6785	0.385306	0.622611	0.296214
0.678415	0.383802	0.621177	0.295682
0.678388	0.383386	0.619796	0.294375
0.67692	0.383198	0.618643	0.29351
0.67654	0.38314	0.616371	0.293013
0.675635	0.382686	0.615267	0.292641
0.673401	0.382526	0.614557	0.292072
0.67328	0.381438	0.614194	0.292056
0.672776	0.378846	0.613605	0.290219
0.671796	0.378724	0.612668	0.290118
0.671507	0.376993	0.612573	0.289942
0.668723	0.375891	0.612491	0.289852
0.668132	0.375856	0.612425	0.289213
0.666169	0.374085	0.610676	0.28753
0.664943	0.373953	0.610345	0.287246
0.66399	0.372437	0.609702	0.286372
0.663571	0.371927	0.608563	0.285555
0.662838	0.371439	0.607972	0.285324
0.66243	0.371204	0.607592	0.28527
0.662418	0.370143	0.607242	0.28515
0.662174	0.368209	0.605696	0.284814
0.661805	0.368178	0.604496	0.283657
0.66108	0.365222	0.604403	0.283618
0.660451	0.363712	0.604321	0.283611
0.660107	0.363645	0.604267	0.28358
0.657153	0.362617	0.603802	0.282221
0.656571	0.362337	0.603401	0.282217
0.656137	0.361216	0.603181	0.282067
0.655454	0.35981	0.602809	0.281759
0.652272	0.358974	0.602338	0.281285
0.648616	0.358845	0.601761	0.28098
0.648546	0.358681	0.601333	0.280785
0.647941	0.357881	0.598204	0.280431
0.647796	0.357481	0.598104	0.280235
0.64559	0.355417	0.598044	0.27951
0.645549	0.354832	0.597261	0.278948
0.641278	0.354277	0.597075	0.278271
0.6403	0.353629	0.596943	0.277634
0.637674	0.353316	0.596602	0.27755
0.636087	0.35241	0.594515	0.276877
0.636045	0.350925	0.593606	0.276754
0.635216	0.349546	0.592596	0.276313
0.634674	0.348401	0.591355	0.276097
0.634488	0.348216	0.591201	0.275138
0.634349	0.347093	0.58917	0.274549
0.633972	0.3464	0.589	0.274091
0.633698	0.346151	0.58831	0.273818
0.633408	0.345534	0.587742	0.27297
0.631188	0.345382	0.587158	0.27259
0.631042	0.345381	0.585979	0.271263
0.629067	0.345227	0.584303	0.270861
0.626447	0.343963	0.583596	0.270801
0.626415	0.343872	0.583564	0.269805
0.626117	0.343771	0.583532	0.26957
0.625934	0.343652	0.580685	0.268482
0.625799	0.341806	0.579883	0.26818
0.623875	0.341186	0.579123	0.267142
0.623789	0.340533	0.57834	0.266339
0.623412	0.340413	0.577955	0.266307
0.622456	0.340156	0.576145	0.265317
0.622402	0.338497	0.575802	0.265172
0.621535	0.336765	0.574975	0.265041
0.620546	0.336595	0.573832	0.263833
0.619616	0.336388	0.573795	0.262931
0.618648	0.336056	0.572722	0.262229
0.617849	0.333977	0.572191	0.262189
0.615435	0.333363	0.572144	0.261468
0.613	0.333358	0.571223	0.261326
0.612999	0.333221	0.570683	0.261208
0.612344	0.332654	0.570066	0.260792
0.612182	0.331655	0.569831	0.260097
0.612085	0.329694	0.569803	0.26009
0.611561	0.329635	0.569163	0.25986
0.60859	0.32953	0.568991	0.259133
0.607812	0.329186	0.568157	0.258382
0.607511	0.328819	0.568004	0.25797
0.604774	0.328479	0.567732	0.257407
0.604445	0.328089	0.566855	0.257287
0.603487	0.328042	0.566281	0.256376
0.601334	0.327376	0.565998	0.256365
0.600937	0.326915	0.565872	0.256131
0.598741	0.32656	0.565305	0.254968
0.598426	0.326352	0.565064	0.254358
0.598343	0.325936	0.564531	0.252656
0.596879	0.325189	0.564296	0.252366
0.595659	0.324666	0.562872	0.25174
0.59414	0.323967	0.561402	0.251533
0.592661	0.323448	0.561122	0.25132
0.592583	0.323291	0.560657	0.251235
0.590862	0.322996	0.559819	0.25098
0.590245	0.322347	0.559366	0.250957
0.589945	0.322031	0.55934	0.250322
0.589823	0.321998	0.559339	0.250277
0.586914	0.321	0.558924	0.249609
0.586692	0.320827	0.558228	0.249533
0.58596	0.319834	0.558009	0.249222
0.585758	0.319833	0.55737	0.248393
0.585278	0.319606	0.556667	0.247843
0.584999	0.319483	0.556063	0.246223
0.584494	0.318404	0.553879	0.246069
0.58413	0.318175	0.551957	0.246061
0.582197	0.318074	0.551657	0.24552
0.581097	0.317729	0.551506	0.244459
0.580062	0.317727	0.550932	0.24431
0.579593	0.317513	0.550444	0.243758
0.579056	0.317157	0.548238	0.243669
0.578494	0.316642	0.547617	0.243626
0.578003	0.316636	0.547067	0.243481
0.577845	0.316459	0.547012	0.24347
0.57783	0.316019	0.546264	0.243128
0.577459	0.315746	0.546251	0.242487
0.576127	0.315443	0.545841	0.241826
0.576085	0.315209	0.545403	0.241409
0.575257	0.315024	0.544525	0.241334
0.574411	0.314623	0.544229	0.241323
0.573661	0.313331	0.54373	0.240753
0.573549	0.313201	0.542848	0.240689
0.573302	0.313196	0.542777	0.240417
0.572566	0.312067	0.542248	0.240149
0.572385	0.31097	0.541795	0.239867
0.571519	0.310949	0.54107	0.239573
0.571004	0.310697	0.540951	0.239199
0.570608	0.310493	0.53981	0.237525
0.570401	0.310354	0.539364	0.237436
0.570249	0.309888	0.538984	0.237187
0.569597	0.309661	0.53847	0.237078
0.568118	0.309048	0.53838	0.237071
0.568027	0.308985	0.53454	0.236856
0.567711	0.308781	0.534095	0.236194
0.564685	0.308568	0.533907	0.236181
0.563374	0.308457	0.531977	0.236082
0.562918	0.308	0.531794	0.234848
0.560716	0.307712	0.5313	0.234547
0.560034	0.306404	0.530143	0.233922
0.559497	0.305783	0.529746	0.233139
0.558878	0.30552	0.529657	0.232997
0.558434	0.304792	0.529369	0.232926
0.557167	0.304497	0.528964	0.232365
0.556379	0.304357	0.527962	0.232168
0.55538	0.303978	0.527053	0.231779
0.555352	0.303734	0.526956	0.231321
0.555111	0.303118	0.526727	0.23108
0.55483	0.302905	0.525123	0.230587
0.554161	0.302775	0.52441	0.230434
0.553197	0.302611	0.524407	0.230398
0.552434	0.302368	0.523819	0.229084
0.55032	0.302124	0.522214	0.228868
0.55032	0.301724	0.521403	0.227943
0.550036	0.300697	0.521339	0.227381
0.548968	0.300586	0.521231	0.22708
0.548829	0.300267	0.52082	0.226925
0.54831	0.299505	0.520111	0.226663
0.548281	0.299288	0.518399	0.226167
0.546307	0.299146	0.517959	0.225946
0.54619	0.298901	0.517747	0.225773
0.544705	0.298644	0.517713	0.225278
0.544517	0.298512	0.515665	0.224449
0.543727	0.298002	0.514825	0.224245
0.542912	0.297957	0.514561	0.223785
0.542617	0.297722	0.514527	0.223743
0.542403	0.297509	0.514311	0.223528
0.542251	0.297483	0.514004	0.223074
0.542138	0.297142	0.513208	0.222613
0.541434	0.296569	0.512965	0.221973
0.540819	0.296051	0.512475	0.22187
0.540338	0.296012	0.511952	0.221338
0.539726	0.295816	0.511642	0.221188
0.539601	0.295807	0.51154	0.220824
0.539462	0.295705	0.511057	0.220711
0.539455	0.295426	0.51008	0.220322
0.538725	0.295379	0.509675	0.220258
0.538313	0.295317	0.509175	0.220244
0.537793	0.295239	0.508647	0.220213
0.537071	0.294963	0.508158	0.220061
0.53694	0.294924	0.507741	0.219337
0.53644	0.294671	0.507483	0.219115
0.536324	0.294428	0.506932	0.219095
0.536142	0.294192	0.506213	0.218549
0.536045	0.294183	0.50613	0.218051
0.536024	0.29377	0.505621	0.217409
0.534603	0.293605	0.504931	0.217308
0.534518	0.293528	0.504883	0.217265
0.532912	0.293505	0.504772	0.217143
0.532872	0.293368	0.504401	0.216214
0.532222	0.293362	0.503499	0.216029
0.531936	0.293332	0.501367	0.216006
0.531699	0.292897	0.500576	0.215947
0.531334	0.292694	0.500401	0.215779
0.530949	0.29238	0.500277	0.215378
0.530879	0.291443	0.499732	0.215216
0.530659	0.291311	0.49946	0.214733
0.530006	0.290977	0.499257	0.21459
0.52959	0.290204	0.499227	0.214154
0.529379	0.289944	0.499037	0.213913
0.529118	0.289854	0.498674	0.213208
0.527566	0.289573	0.498656	0.212667
0.52677	0.289433	0.498587	0.212606
0.525801	0.289056	0.498246	0.21236
0.521355	0.288744	0.498188	0.212102
0.521355	0.288648	0.496675	0.211923
0.521015	0.288196	0.496062	0.211718
0.520816	0.288125	0.495004	0.211389
0.52072	0.287219	0.494963	0.211297
0.520496	0.286785	0.494789	0.211148
0.520406	0.286768	0.494693	0.211097
0.519873	0.285592	0.494236	0.210911
0.519461	0.285043	0.493398	0.210802
0.519069	0.284189	0.492812	0.21067
0.518654	0.284112	0.491342	0.210101
0.518081	0.28361	0.491101	0.210016
0.517989	0.283469	0.490908	0.209668
0.517113	0.283013	0.490316	0.209572
0.516828	0.282262	0.488967	0.209335
0.516545	0.28199	0.48896	0.209193
0.516167	0.281942	0.488152	0.209068
0.515758	0.281866	0.487831	0.20894
0.515183	0.281796	0.48677	0.208855
0.514684	0.281418	0.486674	0.208817
0.514143	0.281208	0.486343	0.208806
0.513112	0.28114	0.486028	0.208555
0.512618	0.281126	0.485392	0.208272
0.512463	0.280431	0.485258	0.208172
0.512051	0.280188	0.485023	0.207924
0.511911	0.279909	0.484998	0.207797
0.511885	0.279467	0.484192	0.207651
0.511873	0.278543	0.484111	0.207376
0.511686	0.27849	0.484034	0.20688
0.511587	0.278486	0.482927	0.206332
0.510965	0.278474	0.482789	0.206101
0.510894	0.27836	0.482744	0.20578
0.509513	0.277757	0.482204	0.205712
0.509418	0.27751	0.482175	0.205294
0.508942	0.277047	0.481878	0.204504
0.508731	0.276922	0.481715	0.204465
0.508542	0.276569	0.48068	0.204456
0.507332	0.276428	0.480161	0.204368
0.50687	0.276418	0.479403	0.203684
0.506578	0.276349	0.479132	0.20348
0.506319	0.276243	0.478089	0.203431
0.506243	0.276119	0.47743	0.20313
0.505433	0.275851	0.477273	0.202942
0.504132	0.275642	0.477221	0.202742
0.50343	0.275176	0.476151	0.202556
0.503243	0.274699	0.475251	0.202295
0.503206	0.274559	0.475035	0.201694
0.50313	0.27373	0.47465	0.20121
0.502876	0.273512	0.474162	0.201039
0.502243	0.271736	0.47416	0.200964
0.501692	0.271085	0.474151	0.200193
0.501535	0.270675	0.474006	0.19961
0.500562	0.270389	0.472944	0.19941
0.500232	0.270107	0.472625	0.199311
0.499797	0.268964	0.471469	0.199075
0.499457	0.268906	0.471112	0.198941
0.498723	0.268857	0.470658	0.198307
0.498631	0.268702	0.469733	0.198214
0.498565	0.268537	0.469408	0.198167
0.498006	0.2685	0.469129	0.197876
0.497755	0.268381	0.468707	0.197843
0.497697	0.268356	0.467682	0.19745
0.497613	0.268275	0.467051	0.197376
0.497425	0.268177	0.466548	0.1969
0.497395	0.267823	0.466352	0.196839
0.497302	0.267642	0.466012	0.196793
0.496792	0.267504	0.465195	0.195848
0.496755	0.267348	0.46508	0.195813
0.496626	0.267113	0.465049	0.195705
0.496124	0.266965	0.46491	0.195667
0.496121	0.26662	0.464693	0.195325
0.495803	0.266342	0.464673	0.194981
0.494487	0.265979	0.463305	0.194714
0.494111	0.265653	0.46316	0.194547
0.493543	0.265536	0.462786	0.194469
0.493469	0.265391	0.462772	0.194256
0.493128	0.264184	0.462469	0.194228
0.492816	0.264079	0.462299	0.193982
0.492752	0.264024	0.462131	0.193815
0.491933	0.263663	0.46188	0.193747
0.491308	0.263359	0.461576	0.192974
0.490712	0.263338	0.461378	0.191951
0.489962	0.263194	0.460807	0.191703
0.48989	0.263186	0.459492	0.191653
0.489524	0.262579	0.458861	0.191071
0.489448	0.262313	0.458766	0.190851
0.489287	0.261214	0.458633	0.190297
0.489054	0.261193	0.458364	0.18992
0.487589	0.261167	0.458137	0.189717
0.485954	0.261081	0.458049	0.189693
0.484996	0.261071	0.457851	0.189656
0.484529	0.260416	0.457654	0.189502
0.483306	0.260332	0.45733	0.189454
0.482725	0.259938	0.456829	0.189401
0.482639	0.259431	0.456374	0.18907
0.480779	0.259269	0.456254	0.188914
0.480398	0.258634	0.456101	0.188638
0.48004	0.258285	0.455196	0.187859
0.47958	0.257575	0.45516	0.187575
0.47942	0.257416	0.454957	0.187552
0.479076	0.257232	0.454512	0.187552
0.477791	0.257185	0.453796	0.187537
0.476491	0.257085	0.453505	0.187433
0.47627	0.257011	0.453298	0.187254
0.476177	0.256974	0.452953	0.186965
0.475232	0.25693	0.452566	0.186777
0.474307	0.256171	0.452255	0.186295
0.473346	0.255118	0.452212	0.186244
0.472983	0.254915	0.452047	0.186085
0.472479	0.25484	0.451125	0.185846
0.472421	0.254602	0.450926	0.185459
0.472	0.254076	0.450675	0.18524
0.471673	0.253727	0.450603	0.185097
0.471659	0.253473	0.450445	0.185046
0.471654	0.252915	0.450332	0.185015
0.471499	0.25278	0.44959	0.184911
0.471028	0.252398	0.449034	0.184797
0.471004	0.25227	0.448999	0.184708
0.470596	0.252078	0.448313	0.18465
0.470208	0.251153	0.44783	0.184559
0.470157	0.250794	0.447432	0.184205
0.469711	0.250787	0.446945	0.183972
0.469479	0.250605	0.446381	0.183774
0.469148	0.25053	0.446119	0.183708
0.468833	0.250511	0.44573	0.183689
0.468722	0.250482	0.445654	0.183666
0.468694	0.250353	0.44541	0.183305
0.468631	0.250257	0.445061	0.183197
0.468531	0.249743	0.444937	0.183168
0.467575	0.249658	0.444924	0.183118
0.467477	0.24964	0.443931	0.182964
0.467271	0.249177	0.443616	0.182932
0.467229	0.248972	0.443292	0.182464
0.465875	0.248853	0.442509	0.182152
0.46514	0.248764	0.442241	0.181732
0.464701	0.248715	0.442148	0.181539
0.464378	0.248038	0.441602	0.181477
0.464356	0.247051	0.441409	0.181324
0.464137	0.246709	0.44075	0.181295
0.463896	0.246326	0.439296	0.181065
0.46363	0.245966	0.438672	0.180927
0.462982	0.245848	0.438446	0.180723
0.462841	0.245513	0.43772	0.180633
0.462353	0.245422	0.43769	0.180616
0.462326	0.245083	0.43733	0.18007
0.462314	0.245038	0.436434	0.179913
0.461812	0.244868	0.434994	0.179536
0.460833	0.244785	0.434447	0.179473
0.46008	0.244584	0.434345	0.178888
0.45986	0.244324	0.434219	0.178627
0.459526	0.244248	0.434131	0.178587
0.459458	0.24408	0.433781	0.178484
0.459234	0.244066	0.433193	0.178473
0.459186	0.244026	0.433167	0.178302
0.458628	0.243939	0.433091	0.178282
0.458524	0.243921	0.432947	0.177545
0.458482	0.243875	0.432937	0.177248
0.458462	0.243274	0.432812	0.176715
0.458341	0.242634	0.432146	0.176458
0.458102	0.242096	0.432083	0.176418
0.456693	0.241968	0.431809	0.17625
0.456634	0.241626	0.431165	0.176172
0.45634	0.241592	0.431115	0.175957
0.45517	0.241388	0.430804	0.175952
0.454928	0.241387	0.430616	0.175778
0.454686	0.240939	0.430088	0.175698
0.45459	0.240677	0.429991	0.175486
0.454239	0.24067	0.42997	0.175407
0.454039	0.240433	0.429883	0.174987
0.45364	0.240276	0.429668	0.174919
0.453373	0.240099	0.428571	0.174779
0.452835	0.239967	0.428311	0.174742
0.452673	0.239502	0.428247	0.174579
0.452563	0.239182	0.427801	0.174426
0.452478	0.238958	0.427492	0.174217
0.452291	0.238814	0.427316	0.173772
0.452142	0.238765	0.427081	0.173669
0.451973	0.238607	0.426704	0.173398
0.451721	0.238482	0.426696	0.173227
0.45154	0.238324	0.426587	0.172843
0.451479	0.23823	0.42638	0.172517
0.450557	0.237293	0.426237	0.172505
0.450133	0.23718	0.425422	0.17245
0.450059	0.237032	0.424607	0.172046
0.449896	0.237024	0.424592	0.171937
0.449892	0.236421	0.424461	0.171841
0.449664	0.236383	0.423869	0.171782
0.448923	0.236231	0.423515	0.171404
0.448812	0.236068	0.422632	0.171123
0.448161	0.235909	0.422481	0.171108
0.44801	0.235873	0.42233	0.171079
0.447834	0.235661	0.422255	0.170807
0.447557	0.235272	0.421771	0.170689
0.447361	0.234827	0.421398	0.170486
0.447307	0.23456	0.421373	0.170423
0.447207	0.234101	0.421318	0.170211
0.446531	0.233721	0.420833	0.170209
0.446477	0.233535	0.419372	0.170202
0.445844	0.233484	0.419151	0.170076
0.445073	0.233309	0.418994	0.169619
0.445067	0.233177	0.418503	0.169548
0.44505	0.232701	0.418454	0.16949
0.444917	0.232227	0.41841	0.169301
0.444893	0.231872	0.418146	0.169291
0.444887	0.231851	0.41813	0.168846
0.444663	0.231786	0.417577	0.168712
0.444183	0.231603	0.417493	0.16871
0.444007	0.231553	0.417442	0.168582
0.443683	0.231311	0.417354	0.168194
0.44295	0.231037	0.417058	0.168108
0.442693	0.230334	0.416002	0.16784
0.441734	0.229487	0.415613	0.167701
0.441534	0.228908	0.41556	0.167658
0.441519	0.228116	0.415516	0.167213
0.440978	0.228042	0.415337	0.167115
0.440909	0.22802	0.415314	0.167079
0.440789	0.227759	0.415183	0.166676
0.440295	0.227689	0.415089	0.166621
0.438871	0.227281	0.41476	0.166482
0.438844	0.2269	0.413412	0.166452
0.438543	0.226753	0.413362	0.166386
0.438451	0.226604	0.413326	0.166305
0.438402	0.226396	0.412754	0.166229
0.438025	0.226269	0.412559	0.165889
0.437678	0.226159	0.412318	0.165791
0.43737	0.226143	0.412267	0.165722
0.437269	0.226075	0.411728	0.165313
0.436807	0.225889	0.4109	0.165198
0.436766	0.225021	0.410178	0.165196
0.43616	0.224801	0.410026	0.164705
0.435094	0.224675	0.409867	0.164703
0.434693	0.224639	0.409633	0.164601
0.434502	0.223982	0.409551	0.164457
0.434483	0.223974	0.409452	0.164403
0.434374	0.223373	0.409406	0.164266
0.433257	0.223353	0.409228	0.164255
0.433254	0.223221	0.40877	0.164233
0.432789	0.223006	0.408116	0.164052
0.432753	0.222851	0.408095	0.1638
0.43172	0.22254	0.408064	0.163455
0.431254	0.22235	0.407995	0.163427
0.430958	0.222132	0.407658	0.16322
0.43094	0.222025	0.407545	0.16271
0.430845	0.221666	0.407482	0.162127
0.430647	0.22157	0.407342	0.161959
0.43039	0.221411	0.406851	0.161726
0.42946	0.221059	0.406685	0.161328
0.429382	0.22088	0.406666	0.161144
0.428863	0.220805	0.406555	0.161102
0.428835	0.220752	0.405729	0.1609
0.427411	0.220593	0.405293	0.160656
0.427327	0.220477	0.405287	0.160469
0.427295	0.220454	0.405274	0.16041
0.427229	0.22043	0.40444	0.160398
0.427054	0.219774	0.40412	0.160308
0.426949	0.219392	0.403932	0.16023
0.426847	0.21915	0.403712	0.160084
0.426809	0.219146	0.40345	0.160075
0.426359	0.218691	0.403413	0.159947
0.426113	0.218681	0.403138	0.159794
0.425956	0.218523	0.402515	0.159617
0.425334	0.218258	0.402317	0.159595
0.425233	0.218081	0.40229	0.159458
0.425168	0.21791	0.401482	0.15913
0.425033	0.217895	0.401273	0.158833
0.424917	0.217788	0.401194	0.158719
0.424502	0.217644	0.40023	0.158602
0.424501	0.217566	0.399948	0.158558
0.42445	0.217557	0.39987	0.158499
0.424114	0.217519	0.399723	0.158423
0.424024	0.21751	0.399517	0.158398
0.42396	0.217326	0.398639	0.158236
0.423833	0.216965	0.39853	0.158153
0.423815	0.216857	0.397909	0.158086
0.423582	0.216726	0.397873	0.158071
0.423535	0.216449	0.397077	0.157796
0.42331	0.2164	0.397049	0.157781
0.422473	0.216323	0.396884	0.157762
0.4222	0.216248	0.396675	0.157718
0.422074	0.216105	0.396652	0.157662
0.421424	0.215978	0.396332	0.157662
0.421392	0.215942	0.395874	0.15759
0.421191	0.215898	0.395461	0.157584
0.421186	0.215835	0.39546	0.157129
0.421142	0.215813	0.395281	0.1569
0.421036	0.215708	0.39506	0.156622
0.420993	0.21568	0.394832	0.156618
0.420876	0.215459	0.394245	0.156608
0.420707	0.21541	0.394145	0.156522
0.420603	0.2152	0.394115	0.156483
0.42034	0.215025	0.393682	0.156436
0.420057	0.214226	0.393616	0.156397
0.419733	0.213968	0.393241	0.156325
0.418639	0.213773	0.393082	0.156314
0.417882	0.213488	0.393013	0.156271
0.416838	0.213389	0.392997	0.156196
0.416712	0.213266	0.39289	0.156052
0.415958	0.213221	0.392698	0.156049
0.415919	0.212671	0.392497	0.155892
0.415694	0.212548	0.39189	0.155651
0.413692	0.21249	0.391714	0.155642
0.412991	0.212423	0.391484	0.155508
0.412396	0.21227	0.391034	0.155493
0.411926	0.212269	0.390281	0.155458
0.411664	0.211938	0.390109	0.155118
0.410682	0.211749	0.389891	0.155057
0.41065	0.211616	0.389691	0.154879
0.41042	0.211363	0.389618	0.154773
0.410041	0.211314	0.389412	0.154713
0.410029	0.210951	0.389304	0.154482
0.409957	0.210761	0.38897	0.154343
0.409947	0.210667	0.388828	0.154298
0.409583	0.210238	0.388699	0.154283
0.408963	0.210183	0.38866	0.153872
0.408823	0.210101	0.388512	0.153702
0.408817	0.21006	0.388381	0.153441
0.408508	0.210026	0.387355	0.153111
0.408488	0.209883	0.387123	0.153064
0.407928	0.209782	0.387101	0.153019
0.4079	0.209772	0.38685	0.152214
0.407889	0.209704	0.386752	0.152211
0.407776	0.209496	0.386219	0.152194
0.40774	0.209478	0.386076	0.152038
0.407737	0.209432	0.385989	0.151998
0.406724	0.209059	0.385576	0.151955
0.406644	0.209046	0.385088	0.151838
0.406482	0.208929	0.385005	0.151808
0.406039	0.208834	0.384672	0.151669
0.405957	0.208756	0.384488	0.151602
0.404487	0.208729	0.384475	0.151484
0.404286	0.208539	0.384417	0.151424
0.404231	0.20837	0.383942	0.151389
0.404215	0.208263	0.38291	0.151343
0.403836	0.208245	0.382326	0.151148
0.403741	0.208222	0.382288	0.150719
0.402772	0.207928	0.382076	0.150204
0.402457	0.207702	0.382057	0.15017
0.402396	0.207699	0.381799	0.149685
0.402118	0.207635	0.38175	0.149658
0.40195	0.207351	0.381169	0.149516
0.401561	0.207	0.381124	0.149333
0.401245	0.206857	0.381114	0.14927
0.400957	0.206774	0.381072	0.149205
0.400441	0.206771	0.380808	0.14901
0.400204	0.206599	0.380502	0.148896
0.400108	0.206462	0.380122	0.148776
0.399983	0.206387	0.379975	0.148492
0.399512	0.206241	0.379783	0.148454
0.399224	0.206169	0.379275	0.148439
0.399202	0.205961	0.378872	0.148351
0.399175	0.205683	0.378838	0.148301
0.399156	0.205647	0.378507	0.148282
0.399029	0.205475	0.378272	0.148223
0.398547	0.205217	0.377892	0.148122
0.398182	0.205216	0.377863	0.147645
0.39777	0.205006	0.377709	0.146798
0.397679	0.204909	0.377504	0.146783
0.397464	0.204825	0.377058	0.146733
0.397292	0.204768	0.377042	0.146675
0.397199	0.204659	0.37692	0.146646
0.396706	0.204606	0.37675	0.146525
0.396246	0.204317	0.376594	0.146466
0.395685	0.204111	0.37631	0.146306
0.39529	0.204107	0.376243	0.14627
0.394994	0.204076	0.376149	0.146237
0.394978	0.204053	0.375914	0.146219
0.394692	0.204006	0.375515	0.146111
0.394664	0.203858	0.375504	0.146077
0.394399	0.203784	0.37512	0.146019
0.394382	0.203727	0.374937	0.145945
0.394111	0.203701	0.374767	0.145852
0.393861	0.203567	0.374635	0.145769
0.393819	0.203412	0.374626	0.145763
0.393753	0.202901	0.374543	0.145732
0.393588	0.202735	0.374313	0.145654
0.392982	0.202664	0.374023	0.145539
0.392856	0.202641	0.37393	0.145505
0.3927	0.202376	0.373886	0.145476
0.392324	0.202133	0.373628	0.145406
0.392035	0.201932	0.373412	0.145235
0.391981	0.201931	0.373381	0.145207
0.391872	0.20189	0.373341	0.145124
0.391685	0.201704	0.373222	0.145103
0.391663	0.201675	0.373184	0.145036
0.391528	0.201659	0.37313	0.144975
0.391367	0.201387	0.373115	0.144698
0.391348	0.201201	0.37294	0.144652
0.391308	0.201173	0.372676	0.144629
0.391303	0.201143	0.37261	0.14446
0.391042	0.200962	0.372508	0.144435
0.390933	0.200876	0.372484	0.14439
0.390668	0.200772	0.372336	0.144255
0.390356	0.200735	0.372117	0.144144
0.389897	0.20049	0.371974	0.143913
0.389886	0.199988	0.371903	0.14384
0.389729	0.199825	0.371854	0.143569
0.389723	0.199544	0.371703	0.143538
0.389627	0.199205	0.371553	0.143536
0.389467	0.199163	0.371492	0.143498
0.38842	0.199137	0.371487	0.143436
0.387317	0.198746	0.371384	0.143379
0.386764	0.198468	0.371273	0.143313
0.386764	0.198337	0.371222	0.143248
0.386517	0.198029	0.371177	0.143159
0.386517	0.198	0.371053	0.143121
0.386137	0.197831	0.371043	0.143104
0.385836	0.197783	0.370506	0.143098
0.385709	0.197677	0.370018	0.143015
0.384936	0.197409	0.369943	0.142931
0.384454	0.197355	0.369808	0.142772
0.384451	0.19697	0.369707	0.142758
0.384351	0.196847	0.369146	0.142601
0.383966	0.196724	0.369003	0.142553
0.383835	0.196692	0.36881	0.142473
0.383561	0.196629	0.368705	0.14246
0.383216	0.196599	0.368372	0.142259
0.383012	0.196515	0.368344	0.142256
0.382927	0.196387	0.368107	0.142063
0.382717	0.196339	0.367854	0.142021
0.382693	0.196252	0.367721	0.141924
0.382659	0.196223	0.367689	0.141807
0.382435	0.196208	0.367352	0.141751
0.382386	0.19586	0.367307	0.141726
0.381497	0.195745	0.367293	0.141721
0.381228	0.195541	0.366955	0.141628
0.380886	0.195515	0.366686	0.141572
0.380872	0.19551	0.366505	0.141561
0.380657	0.195457	0.365892	0.141558
0.380627	0.19541	0.365869	0.141545
0.380233	0.195368	0.365257	0.141446
0.380213	0.19514	0.365238	0.141326
0.380185	0.195137	0.364942	0.14109
0.380183	0.194926	0.364935	0.140845
0.38012	0.194713	0.364629	0.140769
0.379891	0.194647	0.364026	0.140724
0.379806	0.194615	0.363737	0.140522
0.37975	0.194562	0.363675	0.140499
0.37971	0.194476	0.36334	0.14041
0.379254	0.194433	0.363312	0.140406
0.379195	0.194356	0.363171	0.140294
0.379123	0.194355	0.362912	0.140289
0.379051	0.194128	0.362479	0.140118
0.378986	0.194111	0.362284	0.139969
0.378682	0.193993	0.36213	0.139498
0.378374	0.193902	0.362026	0.139351
0.378092	0.193845	0.361287	0.139335
0.377982	0.193829	0.361128	0.139298
0.377732	0.193728	0.361117	0.139222
0.377582	0.193723	0.360958	0.13901
0.377213	0.19368	0.360874	0.138897
0.377094	0.193494	0.360671	0.138654
0.376128	0.19338	0.360444	0.138647
0.375311	0.193336	0.360206	0.138582
0.375118	0.193145	0.359978	0.138561
0.375066	0.193008	0.359544	0.13842
0.374477	0.192674	0.359447	0.13825
0.374264	0.192452	0.359329	0.13801
0.374234	0.192359	0.35928	0.138009
0.374174	0.192241	0.358536	0.138003
0.373838	0.191835	0.358357	0.137883
0.373466	0.191585	0.358097	0.13787
0.373294	0.191572	0.357955	0.137852
0.372834	0.191486	0.357884	0.137771
0.372826	0.191327	0.357771	0.137764
0.372445	0.190905	0.357294	0.137759
0.371674	0.190872	0.357162	0.137706
0.371514	0.190646	0.356991	0.137515
0.3715	0.190354	0.356726	0.137505
0.371467	0.19029	0.356642	0.137461
0.371384	0.190015	0.356259	0.137425
0.371343	0.189812	0.355374	0.137421
0.371031	0.189595	0.355227	0.137403
0.370986	0.189457	0.35505	0.137373
0.370912	0.189192	0.354922	0.137349
0.370717	0.189156	0.354136	0.137329
0.370437	0.189126	0.353983	0.137114
0.370399	0.188579	0.353741	0.137066
0.370246	0.188424	0.353659	0.13706
0.370003	0.188268	0.353474	0.136895
0.369799	0.188216	0.35342	0.136891
0.369207	0.188065	0.352607	0.13688
0.369203	0.187823	0.352449	0.136873
0.36916	0.187754	0.352303	0.136779
0.369054	0.187549	0.35212	0.136635
0.368867	0.187397	0.351993	0.13659
0.368784	0.18698	0.351965	0.136526
0.368782	0.186661	0.351534	0.136479
0.368518	0.186597	0.351532	0.136455
0.368464	0.186535	0.351517	0.136312
0.368447	0.18652	0.351437	0.136011
0.368433	0.186484	0.351313	0.135958
0.368334	0.186453	0.351213	0.135958
0.368236	0.186434	0.351105	0.135956
0.367972	0.18643	0.350528	0.135948
0.367844	0.186232	0.350147	0.135805
0.367699	0.186208	0.349871	0.135587
0.367343	0.186064	0.349832	0.135581
0.367323	0.186043	0.349257	0.135566
0.367092	0.185943	0.349003	0.135496
0.367015	0.185494	0.348916	0.135296
0.366728	0.185401	0.348888	0.135211
0.366703	0.185094	0.348638	0.134901
0.366481	0.184822	0.347995	0.134897
0.36628	0.184574	0.347968	0.13485
0.366161	0.184565	0.347377	0.134645
0.366066	0.18442	0.34725	0.134113
0.36588	0.184378	0.346797	0.133864
0.365606	0.184316	0.346708	0.133797
0.365591	0.18371	0.346688	0.133721
0.365476	0.183406	0.346651	0.133538
0.365266	0.183311	0.346574	0.133434
0.364842	0.183193	0.346197	0.133249
0.364787	0.183063	0.346108	0.133237
0.364601	0.182742	0.345944	0.133163
0.364419	0.182597	0.345581	0.133148
0.364293	0.182447	0.345554	0.133136
0.364256	0.182273	0.345479	0.133136
0.364155	0.182201	0.344991	0.133087
0.363456	0.182095	0.344723	0.133074
0.363411	0.182062	0.344421	0.132921
0.363133	0.181791	0.343631	0.132751
0.363106	0.18178	0.343514	0.132584
0.363012	0.181659	0.343284	0.13245
0.362951	0.181507	0.343275	0.132291
0.362884	0.181271	0.343264	0.13219
0.362798	0.181068	0.343253	0.131724
0.362484	0.180677	0.343213	0.13164
0.362297	0.180544	0.342939	0.131591
0.36228	0.180538	0.342748	0.131561
0.362267	0.180491	0.342523	0.131545
0.361926	0.180478	0.3424	0.131452
0.361796	0.180455	0.341866	0.131413
0.361749	0.18042	0.341799	0.131389
0.361487	0.180358	0.341733	0.131305
0.360989	0.180152	0.341702	0.131036
0.360719	0.180032	0.341582	0.131024
0.360405	0.179974	0.341509	0.130939
0.360246	0.179858	0.341424	0.130867
0.359946	0.179843	0.34141	0.130834
0.359551	0.179676	0.341366	0.130806
0.359313	0.179654	0.341308	0.13077
0.358791	0.179544	0.34125	0.130515
0.358592	0.179242	0.341099	0.13051
0.358497	0.179128	0.341058	0.130504
0.358	0.179124	0.340931	0.130479
0.35773	0.179098	0.340894	0.130287
0.357471	0.179073	0.34082	0.130085
0.357231	0.17892	0.340605	0.129882
0.357088	0.178908	0.340488	0.129869
0.357087	0.178595	0.340404	0.12985
0.357026	0.178534	0.340259	0.129783
0.356857	0.178526	0.340125	0.129759
0.356666	0.178462	0.340096	0.129604
0.356597	0.178274	0.339961	0.129317
0.356162	0.178144	0.339317	0.129174
0.355713	0.177952	0.339144	0.128986
0.355454	0.177763	0.338918	0.128799
0.355066	0.17769	0.33873	0.128792
0.354968	0.177682	0.338426	0.128772
0.354502	0.177623	0.338269	0.128605
0.354339	0.177619	0.337945	0.128449
0.354237	0.177558	0.337726	0.128349
0.35405	0.177474	0.336957	0.12828
0.353979	0.17733	0.336837	0.128223
0.353608	0.177297	0.336725	0.128121
0.353323	0.177215	0.3365	0.128001
0.353216	0.177173	0.336458	0.12796
0.353142	0.177095	0.336447	0.12795
0.352801	0.17706	0.336443	0.127905
0.352658	0.176629	0.3364	0.127752
0.35256	0.176525	0.336209	0.127682
0.352455	0.176512	0.336092	0.127565
0.35237	0.176383	0.335887	0.127553
0.352223	0.176368	0.335349	0.127517
0.35222	0.176305	0.335321	0.127437
0.351909	0.175904	0.335245	0.127351
0.351262	0.17554	0.335159	0.127211
0.350964	0.175372	0.334748	0.127139
0.350956	0.175312	0.334742	0.126853
0.350045	0.175288	0.334741	0.126819
0.349818	0.17528	0.334619	0.12681
0.349726	0.175277	0.334595	0.126781
0.349475	0.175118	0.334582	0.126706
0.349439	0.174809	0.334329	0.126599
0.349309	0.174694	0.333873	0.126533
0.349088	0.17468	0.33349	0.126464
0.349019	0.174606	0.333488	0.126448
0.348827	0.174522	0.333437	0.126411
0.348744	0.174344	0.333431	0.126355
0.34853	0.174307	0.333329	0.126297
0.347999	0.174224	0.332798	0.126283
0.347946	0.174164	0.332642	0.126265
0.347749	0.174049	0.332631	0.126254
0.347486	0.174049	0.332193	0.125808
0.346726	0.173911	0.332178	0.125765
0.346702	0.173838	0.331389	0.125711
0.346666	0.173725	0.33134	0.125273
0.346657	0.173652	0.331154	0.125026
0.346633	0.173619	0.331094	0.125008
0.346405	0.173598	0.330856	0.12493
0.346359	0.173573	0.329787	0.124913
0.346048	0.173546	0.329632	0.124901
0.345648	0.173537	0.329528	0.124841
0.345385	0.173524	0.328867	0.124822
0.345219	0.173507	0.32884	0.124357
0.345173	0.173467	0.328195	0.124167
0.345167	0.173201	0.328148	0.124143
0.34467	0.173198	0.328019	0.124121
0.344404	0.173194	0.327917	0.124094
0.343911	0.173054	0.327877	0.124053
0.343334	0.1729	0.327828	0.123982
0.343155	0.172868	0.327738	0.12397
0.342166	0.172798	0.327615	0.123915
0.341497	0.172751	0.327453	0.123622
0.341494	0.172711	0.326762	0.123572
0.341369	0.172631	0.326709	0.12353
0.340782	0.172623	0.326453	0.12348
0.340438	0.172488	0.326263	0.123405
0.340179	0.172376	0.326242	0.123346
0.339588	0.172322	0.326211	0.123154
0.339421	0.172318	0.325877	0.123144
0.339353	0.172124	0.325865	0.12293
0.339335	0.172021	0.325592	0.122746
0.339112	0.171977	0.325093	0.122741
0.338981	0.171902	0.325039	0.12269
0.338957	0.171891	0.325038	0.122575
0.338411	0.171824	0.324989	0.122554
0.338356	0.171772	0.324968	0.122535
0.33827	0.171761	0.324947	0.122478
0.337932	0.17172	0.324717	0.122371
0.337859	0.17167	0.324114	0.122257
0.337633	0.171597	0.324031	0.122172
0.337353	0.171574	0.323866	0.122127
0.336816	0.171492	0.32384	0.121964
0.336805	0.171448	0.323712	0.121945
0.336789	0.17143	0.323611	0.121898
0.336116	0.171302	0.323421	0.121863
0.336018	0.171236	0.323251	0.121818
0.336013	0.171016	0.323074	0.121795
0.33595	0.170937	0.323073	0.121674
0.335857	0.170798	0.323034	0.121673
0.335752	0.170782	0.322939	0.121627
0.335637	0.170777	0.322935	0.121453
0.335601	0.170689	0.322909	0.121292
0.335319	0.170455	0.322784	0.121236
0.335193	0.170315	0.322494	0.121179
0.335029	0.170233	0.322481	0.121167
0.33465	0.17011	0.322421	0.121055
0.334236	0.170102	0.322187	0.120933
0.333955	0.170047	0.321955	0.120793
0.333813	0.169982	0.321676	0.120772
0.333356	0.169814	0.321653	0.120753
0.333244	0.169812	0.32161	0.120721
0.333074	0.169691	0.321577	0.12071
0.332888	0.169685	0.321559	0.120641
0.332839	0.169675	0.321178	0.120535
0.332754	0.169566	0.321157	0.120505
0.33264	0.169528	0.320927	0.120449
0.332637	0.16951	0.32084	0.120208
0.332135	0.169392	0.320749	0.120171
0.332089	0.16939	0.320649	0.120048
0.331988	0.169358	0.320355	0.120033
0.331052	0.169226	0.320234	0.119973
0.331034	0.169075	0.320158	0.119946
0.330973	0.168998	0.320086	0.119919
0.330945	0.168825	0.319899	0.119889
0.330609	0.168794	0.319781	0.119728
0.330256	0.168777	0.319774	0.119623
0.330082	0.168568	0.319644	0.119564
0.32967	0.168451	0.319263	0.11955
0.32958	0.168258	0.319097	0.119526
0.329369	0.16825	0.31863	0.119445
0.329332	0.168223	0.318502	0.119384
0.328897	0.168142	0.318242	0.119339
0.328839	0.167737	0.318172	0.119333
0.328456	0.167672	0.317946	0.119224
0.32838	0.167665	0.317871	0.1192
0.32829	0.167566	0.317851	0.119135
0.328243	0.167524	0.317789	0.119112
0.328197	0.167422	0.317581	0.1191
0.327933	0.167316	0.317399	0.119046
0.327879	0.167219	0.317389	0.119009
0.327069	0.166896	0.31738	0.119007
0.326978	0.166879	0.317329	0.118918
0.326575	0.16683	0.317134	0.118819
0.326519	0.166758	0.316864	0.118819
0.326091	0.166643	0.31672	0.118728
0.325705	0.166565	0.316579	0.118706
0.325434	0.166504	0.316351	0.118649
0.325203	0.166274	0.31628	0.118435
0.325142	0.166163	0.316242	0.118053
0.32492	0.16616	0.315917	0.118021
0.324789	0.166143	0.315626	0.117988
0.32461	0.166045	0.315484	0.117831
0.324517	0.166017	0.315338	0.117813
0.324014	0.16586	0.314888	0.1178
0.323968	0.165851	0.314715	0.117731
0.323776	0.165598	0.314691	0.117686
0.323488	0.165449	0.3144	0.117639
0.323447	0.165383	0.314281	0.117609
0.323359	0.16535	0.314166	0.117567
0.323235	0.165246	0.314026	0.117563
0.323234	0.165135	0.313721	0.117436
0.323194	0.165012	0.313681	0.11743
0.322927	0.164805	0.313547	0.117407
0.322816	0.164776	0.31345	0.117205
0.322416	0.164755	0.313353	0.117144
0.322156	0.164623	0.313313	0.117081
0.322109	0.164417	0.313125	0.117017
0.321267	0.164336	0.313035	0.117002
0.320815	0.163995	0.313031	0.116599
0.320621	0.163903	0.312877	0.116511
0.320287	0.16381	0.312845	0.116443
0.320222	0.163791	0.312693	0.116419
0.320131	0.163752	0.31256	0.116267
0.319836	0.163663	0.311461	0.116262
0.319825	0.16359	0.31117	0.116147
0.319394	0.163494	0.311026	0.116108
0.31932	0.163293	0.310952	0.116096
0.319132	0.163285	0.310724	0.116076
0.318897	0.163265	0.310603	0.115806
0.31877	0.163255	0.309961	0.115709
0.318385	0.163093	0.309821	0.115685
0.318046	0.163056	0.309773	0.115609
0.317963	0.162225	0.309661	0.115608
0.317416	0.162214	0.309623	0.115574
0.317395	0.162205	0.309537	0.115369
0.31697	0.162175	0.30943	0.115286
0.31683	0.162122	0.309327	0.115247
0.316687	0.162098	0.30929	0.115219
0.316637	0.162033	0.309245	0.115098
0.316589	0.161817	0.309072	0.11502
0.316504	0.161652	0.30898	0.114865
0.316444	0.161577	0.308745	0.114858
0.316348	0.161523	0.308527	0.114773
0.316313	0.161481	0.308422	0.114681
0.316111	0.161321	0.308292	0.114514
0.315426	0.161261	0.307944	0.114406
0.315083	0.161233	0.307866	0.114387
0.315073	0.161211	0.307785	0.11436
0.31491	0.161183	0.307553	0.114087
0.314563	0.161086	0.30754	0.114038
0.314167	0.161063	0.307416	0.113984
0.31416	0.161058	0.307394	0.113978
0.314155	0.160966	0.307368	0.113833
0.313872	0.160715	0.306676	0.113794
0.31387	0.160637	0.306138	0.113773
0.313799	0.160416	0.305515	0.113749
0.313727	0.160264	0.305352	0.113681
0.313697	0.160224	0.305334	0.113621
0.313574	0.160001	0.30533	0.113453
0.31355	0.159985	0.304701	0.113449
0.313386	0.15945	0.304517	0.113445
0.313335	0.159448	0.304467	0.113445
0.313306	0.159436	0.304389	0.113369
0.31322	0.159387	0.304072	0.113255
0.312931	0.159337	0.303607	0.113124
0.312873	0.159264	0.303517	0.113079
0.312787	0.159143	0.303407	0.113066
0.312716	0.158993	0.303289	0.112802
0.312655	0.158774	0.303241	0.112791
0.312455	0.158734	0.303211	0.112788
0.312174	0.158515	0.303181	0.112694
0.312143	0.158437	0.303064	0.11267
0.311663	0.158399	0.302811	0.112626
0.311638	0.158376	0.302578	0.112539
0.311614	0.158233	0.302393	0.112383
0.311389	0.158187	0.302377	0.11238
0.311315	0.1581	0.302306	0.112356
0.311096	0.158025	0.302055	0.112337
0.310973	0.157959	0.301987	0.112323
0.310854	0.15793	0.301848	0.112309
0.310759	0.157929	0.301833	0.112288
0.310641	0.157885	0.301811	0.112177
0.310577	0.15776	0.301719	0.112127
0.310482	0.157669	0.301705	0.112095
0.310383	0.15753	0.301687	0.112022
0.310234	0.157198	0.301441	0.111988
0.310222	0.157187	0.301422	0.111906
0.310193	0.157135	0.301312	0.111842
0.310029	0.156937	0.301257	0.111775
0.309822	0.156741	0.301157	0.111767
0.309779	0.156515	0.300989	0.111656
0.309677	0.156473	0.300983	0.111522
0.3095	0.156397	0.300909	0.111513
0.309287	0.156366	0.300726	0.111505
0.309189	0.156346	0.300593	0.111479
0.309018	0.15607	0.300577	0.111256
0.308969	0.156035	0.300576	0.111219
0.308936	0.155987	0.300546	0.111215
0.308749	0.155932	0.300403	0.11119
0.308295	0.155882	0.300332	0.110987
0.30814	0.155739	0.300091	0.110752
0.308051	0.155625	0.300055	0.110661
0.308006	0.155452	0.300011	0.110594
0.307955	0.155397	0.299925	0.110589
0.307932	0.155368	0.299912	0.110419
0.307518	0.155316	0.299877	0.110383
0.307423	0.15529	0.299564	0.11035
0.30734	0.155045	0.299064	0.110203
0.307322	0.155029	0.299033	0.110079
0.30732	0.155014	0.29891	0.109992
0.30732	0.15487	0.298876	0.109964
0.307218	0.154726	0.298826	0.109894
0.307153	0.154645	0.298575	0.109866
0.307028	0.154636	0.298381	0.109851
0.306968	0.15462	0.298354	0.109647
0.30689	0.15451	0.298239	0.109646
0.30664	0.154405	0.29822	0.109632
0.306562	0.15434	0.29807	0.109538
0.306414	0.154309	0.297838	0.10934
0.306411	0.154289	0.297674	0.10932
0.306238	0.15413	0.2976	0.109294
0.306045	0.154004	0.297249	0.109292
0.306002	0.153972	0.297094	0.109208
0.305991	0.153934	0.297003	0.108974
0.305068	0.153926	0.296929	0.108969
0.304616	0.153923	0.296754	0.108857
0.304261	0.153916	0.296716	0.108853
0.304063	0.153828	0.296693	0.108762
0.303919	0.153788	0.29664	0.108716
0.30382	0.153724	0.29664	0.108698
0.303515	0.153602	0.296461	0.108663
0.303453	0.153601	0.296111	0.108571
0.303384	0.153395	0.296026	0.108432
0.303046	0.153344	0.296005	0.108314
0.302648	0.153315	0.295974	0.108292
0.302615	0.153293	0.29589	0.108152
0.302476	0.152922	0.295384	0.108131
0.302466	0.152708	0.295256	0.108115
0.302446	0.152592	0.295247	0.108044
0.302062	0.152585	0.295206	0.108001
0.302005	0.152505	0.295161	0.107901
0.301882	0.152411	0.295076	0.107892
0.301707	0.152396	0.295018	0.107771
0.301627	0.152316	0.294805	0.107737
0.301568	0.152257	0.294234	0.107674
0.301267	0.152145	0.294122	0.107572
0.300917	0.152031	0.293848	0.107402
0.300899	0.151732	0.293538	0.10738
0.300837	0.151726	0.293135	0.10727
0.300748	0.151683	0.293061	0.107267
0.300664	0.151654	0.292889	0.107252
0.30057	0.151609	0.292835	0.107228
0.300488	0.151603	0.292828	0.107221
0.300462	0.151401	0.292603	0.107204
0.3004	0.151399	0.292574	0.107172
0.300265	0.151357	0.292323	0.107081
0.300232	0.151194	0.292244	0.106904
0.300058	0.15119	0.292196	0.106777
0.299945	0.151183	0.292137	0.106686
0.299657	0.151064	0.292094	0.106674
0.299277	0.151012	0.291961	0.106672
0.299049	0.150951	0.291951	0.106527
0.298688	0.150941	0.291856	0.106487
0.298678	0.150937	0.291421	0.106413
0.298649	0.150784	0.291346	0.106343
0.298459	0.15073	0.29133	0.106342
0.298102	0.150612	0.291317	0.106249
0.29769	0.150498	0.291038	0.106144
0.297678	0.150441	0.290932	0.105847
0.29755	0.150347	0.290873	0.105765
0.29695	0.150254	0.290714	0.105763
0.296904	0.150122	0.29053	0.105757
0.2969	0.150082	0.290259	0.105729
0.29681	0.150075	0.289849	0.105709
0.296508	0.150058	0.289629	0.105675
0.296402	0.150057	0.289611	0.105622
0.296279	0.15005	0.289301	0.105545
0.29622	0.150041	0.289244	0.105532
0.296145	0.149994	0.289231	0.105479
0.295931	0.14995	0.289213	0.105418
0.295774	0.149778	0.289172	0.105371
0.295532	0.149753	0.288961	0.10536
0.295522	0.149744	0.288703	0.10533
0.295512	0.149696	0.28856	0.105173
0.295101	0.149665	0.288522	0.105164
0.294894	0.149607	0.288515	0.105163
0.294136	0.149491	0.288293	0.10513
0.293994	0.14945	0.288161	0.10508
0.293733	0.149333	0.287991	0.104884
0.29357	0.149303	0.287927	0.104856
0.293466	0.149299	0.287676	0.104777
0.293397	0.149251	0.287612	0.104681
0.293238	0.149134	0.287605	0.104604
0.293196	0.149123	0.287564	0.104599
0.2927	0.149093	0.28729	0.104541
0.292635	0.149087	0.287229	0.104521
0.292614	0.148541	0.287029	0.104255
0.292562	0.148362	0.28679	0.104097
0.292225	0.148206	0.286767	0.104084
0.291865	0.147846	0.28645	0.103934
0.291834	0.147841	0.286079	0.103874
0.291194	0.14779	0.285981	0.103858
0.291107	0.14777	0.285978	0.103818
0.290741	0.147751	0.285758	0.103803
0.290586	0.147719	0.285746	0.103749
0.290441	0.147709	0.285333	0.103705
0.290391	0.147687	0.28528	0.10364
0.290368	0.147497	0.284762	0.103588
0.290333	0.147497	0.284755	0.103394
0.290284	0.147471	0.284698	0.103231
0.290265	0.147429	0.284602	0.10314
0.290117	0.14726	0.284503	0.103083
0.290021	0.147081	0.284496	0.103027
0.289783	0.14689	0.284399	0.102728
0.289241	0.146854	0.284276	0.102697
0.289126	0.146841	0.28425	0.102413
0.289038	0.146764	0.283713	0.102371
0.288885	0.146591	0.283466	0.102312
0.288835	0.14652	0.28333	0.102306
0.28876	0.146519	0.283327	0.102254
0.288562	0.146494	0.28328	0.102158
0.288313	0.146493	0.283215	0.102152
0.288104	0.146469	0.283158	0.102112
0.288087	0.146273	0.283118	0.10211
0.288013	0.146228	0.283025	0.101968
0.287997	0.145995	0.282887	0.101939
0.287986	0.145978	0.2827	0.101833
0.287652	0.14594	0.28254	0.101786
0.287392	0.145913	0.282255	0.101771
0.287205	0.145833	0.2817	0.101523
0.286724	0.145809	0.281592	0.101443
0.286674	0.145762	0.281256	0.101429
0.286645	0.145678	0.281228	0.101403
0.286509	0.145508	0.281163	0.101327
0.286481	0.145467	0.281139	0.101304
0.286439	0.145312	0.280971	0.101232
0.286327	0.145212	0.28083	0.101111
0.286149	0.145209	0.280732	0.100904
0.285991	0.144986	0.280592	0.10085
0.285722	0.144959	0.28057	0.100842
0.285388	0.144952	0.280281	0.100763
0.285062	0.144915	0.280223	0.100719
0.285023	0.144897	0.280208	0.100693
0.285015	0.144852	0.28001	0.100644
0.284879	0.14462	0.279909	0.100635
0.284659	0.144525	0.279772	0.100569
0.284474	0.1445	0.279664	0.100565
0.284405	0.144427	0.279628	0.100554
0.284375	0.144404	0.279601	0.100526
0.284307	0.144345	0.279512	0.100515
0.28424	0.144342	0.279479	0.100468
0.284203	0.144229	0.279383	0.100437
0.284036	0.143985	0.279007	0.100402
0.283997	0.143965	0.278945	0.10038
0.283883	0.143916	0.278841	0.100346
0.283716	0.143904	0.278838	0.100275
0.283692	0.143874	0.278141	0.100235
0.283485	0.14384	0.278089	0.100222
0.28313	0.143796	0.277957	0.100214
0.283044	0.143762	0.277919	0.100147
0.282689	0.143577	0.277793	0.100094
0.282664	0.143558	0.277738	0.100092
0.282619	0.143486	0.277622	0.0999601
0.282517	0.143479	0.277568	0.0995777
0.282389	0.143466	0.277466	0.0995758
0.282381	0.143377	0.27728	0.0994652
0.28233	0.143365	0.276946	0.0992522
0.282189	0.143345	0.276895	0.0992372
0.282126	0.143309	0.276861	0.0992206
0.282104	0.143229	0.276786	0.0992079
0.281985	0.143055	0.276668	0.0991671
0.281754	0.143046	0.276641	0.0991278
0.281605	0.143029	0.276332	0.0990685
0.281439	0.143025	0.276326	0.0990496
0.281361	0.142976	0.276046	0.0990058
0.281041	0.142876	0.275944	0.0989919
0.28087	0.142805	0.275688	0.0989746
0.280748	0.142734	0.275631	0.0989651
0.280715	0.142522	0.275584	0.098951
0.28067	0.142502	0.275516	0.0988712
0.280635	0.142406	0.275333	0.0988418
0.280189	0.142256	0.275284	0.0987643
0.280143	0.142132	0.275256	0.0987604
0.279959	0.142117	0.275254	0.0986861
0.279907	0.141856	0.275246	0.0986364
0.279868	0.141804	0.275036	0.0985937
0.279635	0.141801	0.275031	0.0985924
0.279473	0.141741	0.275024	0.0985587
0.278237	0.141613	0.27464	0.0985289
0.277929	0.141555	0.274615	0.0984013
0.277483	0.141555	0.274552	0.098278
0.277291	0.14137	0.274136	0.0981934
0.277265	0.14134	0.273982	0.0981765
0.277106	0.141289	0.273885	0.0981559
0.276952	0.141261	0.273754	0.098094
0.276905	0.141239	0.273706	0.0979858
0.27682	0.141234	0.273603	0.0979401
0.276793	0.141228	0.273568	0.0979356
0.276776	0.141222	0.273516	0.0977955
0.27672	0.141221	0.273255	0.097734
0.276531	0.141197	0.272767	0.097581
0.276448	0.141047	0.272408	0.0975628
0.276448	0.141009	0.272405	0.0974661
0.276438	0.140807	0.272308	0.09743
0.276346	0.140789	0.272205	0.0973786
0.275908	0.140764	0.272157	0.0973721
0.27589	0.140649	0.272121	0.0973306
0.275788	0.140609	0.27205	0.0973263
0.275761	0.140604	0.271716	0.0972054
0.275738	0.1405	0.271693	0.0971937
0.275623	0.140463	0.271466	0.0971826
0.275567	0.140312	0.271334	0.0971668
0.275411	0.140262	0.27133	0.0970669
0.275036	0.140258	0.271197	0.0970351
0.27468	0.140098	0.270859	0.0969544
0.274491	0.140005	0.270772	0.0968866
0.274485	0.139812	0.270453	0.0968682
0.27435	0.139748	0.270255	0.0967688
0.274316	0.139568	0.270163	0.0966633
0.274301	0.139363	0.270153	0.0966403
0.274028	0.139289	0.269624	0.0966274
0.27399	0.139181	0.269611	0.0965302
0.273906	0.139134	0.269533	0.0964648
0.273697	0.139086	0.269429	0.0964458
0.273675	0.138979	0.269364	0.0961994
0.273535	0.138953	0.269336	0.096093
0.273529	0.138938	0.269297	0.0960866
0.273228	0.138916	0.26914	0.0960762
0.273117	0.138797	0.269007	0.0960466
0.273084	0.138687	0.268777	0.095993
0.272484	0.138527	0.268775	0.0959266
0.272462	0.138512	0.268769	0.0958722
0.272363	0.138505	0.268743	0.0958313
0.272342	0.138329	0.268673	0.0957643
0.272328	0.138328	0.268555	0.0957365
0.271975	0.138271	0.268312	0.0956718
0.271925	0.138233	0.26823	0.0956704
0.271673	0.138178	0.267965	0.095654
0.271645	0.138127	0.267949	0.0955044
0.271599	0.138103	0.267746	0.0954322
0.271556	0.138044	0.267707	0.0952919
0.271537	0.137849	0.267683	0.0952651
0.271452	0.137823	0.267657	0.0952072
0.271275	0.137791	0.267577	0.0951599
0.271224	0.137736	0.267533	0.0951311
0.270796	0.137669	0.267371	0.0950337
0.27018	0.137639	0.267314	0.0950228
0.269785	0.137594	0.267268	0.0950136
0.269659	0.137514	0.267076	0.0950025
0.269512	0.137507	0.266828	0.0949608
0.269487	0.137195	0.266742	0.094835
0.269419	0.137102	0.2666	0.0948184
0.269304	0.137066	0.266251	0.0947947
0.269149	0.137066	0.266241	0.0947165
0.269118	0.137045	0.266233	0.0947004
0.269062	0.137024	0.266108	0.094688
0.269046	0.137	0.265961	0.094673
0.268837	0.136974	0.265459	0.0946622
0.268703	0.136955	0.265422	0.0946296
0.268445	0.136948	0.265417	0.0945589
0.268333	0.136905	0.265406	0.0944754
0.268217	0.136881	0.265265	0.0944049
0.2681	0.136876	0.265055	0.0943416
0.268071	0.136874	0.26492	0.0943243
0.268063	0.136801	0.264702	0.0942704
0.267905	0.136795	0.264624	0.0942293
0.267629	0.136745	0.264534	0.0940871
0.267399	0.136729	0.264505	0.0940846
0.267228	0.136697	0.264329	0.0939616
0.266344	0.136652	0.264311	0.0937364
0.266243	0.136645	0.264266	0.0936997
0.266174	0.136618	0.264179	0.093619
0.265739	0.136458	0.26417	0.0936033
0.265683	0.136446	0.264151	0.0935263
0.265621	0.136375	0.264036	0.0934956
0.265481	0.136344	0.263795	0.0934893
0.265454	0.136274	0.263666	0.0934824
0.26541	0.13617	0.263312	0.0934759
0.265288	0.135948	0.263307	0.0934438
0.265046	0.135843	0.26323	0.0934158
0.26491	0.135762	0.262956	0.093369
0.264414	0.135705	0.262941	0.0932399
0.264063	0.135564	0.262934	0.0932309
0.264021	0.135556	0.262927	0.0930238
0.263667	0.135377	0.262746	0.0929999
0.263601	0.13532	0.262697	0.0929932
0.263593	0.135232	0.262695	0.0928339
0.263521	0.135205	0.262624	0.092817
0.263434	0.135193	0.262598	0.0927917
0.26333	0.135148	0.262584	0.092665
0.263186	0.135125	0.26252	0.0926348
0.263133	0.135049	0.26222	0.0925885
0.262724	0.134893	0.262031	0.0924764
0.262631	0.134874	0.261896	0.092473
0.262566	0.134835	0.261852	0.0924311
0.262561	0.134662	0.261832	0.0924157
0.262531	0.134647	0.261814	0.0922785
0.262518	0.134547	0.261524	0.0922124
0.262373	0.13433	0.261485	0.0921779
0.261859	0.134292	0.261296	0.0920414
0.261805	0.134209	0.261243	0.0918966
0.261614	0.13416	0.260987	0.0917778
0.261413	0.134042	0.26092	0.0917732
0.26138	0.134012	0.260755	0.0917116
0.261239	0.133885	0.260751	0.0917103
0.261162	0.133848	0.260522	0.0917056
0.260872	0.133527	0.26036	0.0916459
0.260841	0.133521	0.260341	0.0916321
0.260308	0.133419	0.260306	0.0915903
0.260302	0.133304	0.260171	0.0915876
0.260201	0.133265	0.260042	0.0915697
0.259991	0.133244	0.259954	0.0915632
0.259558	0.133216	0.259612	0.0914002
0.259478	0.132808	0.25912	0.0912887
0.259448	0.132801	0.259039	0.0912883
0.259418	0.132663	0.258918	0.0912548
0.259324	0.132487	0.258866	0.0911993
0.259319	0.13242	0.258863	0.0911938
0.259282	0.13242	0.25885	0.0911429
0.259158	0.132286	0.258641	0.0910255
0.258921	0.132164	0.258623	0.0909035
0.25861	0.132098	0.258483	0.0907715
0.258587	0.132051	0.258474	0.0907425
0.258467	0.131922	0.258295	0.0907284
0.258454	0.131895	0.258155	0.0907206
0.258306	0.131877	0.258044	0.0907187
0.258236	0.131849	0.257965	0.0907028
0.258123	0.131822	0.257884	0.0906926
0.258106	0.131806	0.257799	0.0906286
0.257732	0.131782	0.257705	0.0905202
0.257713	0.131766	0.257638	0.0904939
0.257499	0.131764	0.257332	0.0904867
0.257272	0.131739	0.257287	0.0904757
0.25716	0.131706	0.257251	0.090471
0.256889	0.131706	0.257112	0.0904663
0.256835	0.131574	0.257087	0.0903609
0.256808	0.131414	0.256745	0.0903523
0.256724	0.131294	0.256637	0.0903361
0.256456	0.131242	0.256452	0.0903276
0.255962	0.131228	0.2564	0.0903185
0.255888	0.131166	0.25632	0.090303
0.255887	0.131103	0.256196	0.0902859
0.255806	0.13109	0.256171	0.0901709
0.255736	0.131024	0.256128	0.0900926
0.255707	0.130851	0.256095	0.0900346
0.255508	0.130849	0.256025	0.0900135
0.255343	0.130838	0.255951	0.0899884
0.255326	0.130823	0.255945	0.0899301
0.255304	0.13079	0.255698	0.0899002
0.255269	0.130616	0.255578	0.089884
0.254764	0.130575	0.255534	0.0898784
0.254695	0.130228	0.255498	0.0898668
0.25462	0.130203	0.255408	0.0898359
0.254557	0.130138	0.255376	0.0897844
0.254548	0.13012	0.255082	0.0897418
0.254526	0.130114	0.255058	0.0897351
0.254381	0.130097	0.254852	0.0897315
0.254205	0.130054	0.254827	0.0897237
0.254143	0.1299	0.254758	0.0896913
0.25387	0.12986	0.254725	0.0896436
0.253858	0.129817	0.254704	0.0896231
0.253679	0.12979	0.254603	0.0894719
0.253454	0.129776	0.254575	0.0894048
0.253145	0.129776	0.254435	0.0893797
0.25313	0.129754	0.254343	0.0893659
0.253002	0.129604	0.254335	0.0893645
0.252956	0.129598	0.254335	0.0891569
0.252651	0.129521	0.254281	0.089144
0.252536	0.129482	0.254096	0.0890491
0.252507	0.129472	0.254016	0.089028
0.252349	0.129419	0.253993	0.0890051
0.252279	0.129398	0.253765	0.0889175
0.252272	0.129393	0.253725	0.0888657
0.252251	0.129314	0.253722	0.0887996
0.252083	0.129231	0.253584	0.0887848
0.25202	0.129195	0.253511	0.0887619
0.252001	0.12916	0.253316	0.0887146
0.251998	0.129122	0.253179	0.0886249
0.251808	0.129118	0.253024	0.0885745
0.251711	0.12899	0.252889	0.0885065
0.251554	0.128971	0.252797	0.0884593
0.251485	0.128968	0.252773	0.0884469
0.251406	0.128941	0.252613	0.0883313
0.251277	0.128886	0.252588	0.0883185
0.251208	0.128715	0.25244	0.0882604
0.251107	0.128666	0.252392	0.0881915
0.251101	0.128649	0.252283	0.0881661
0.251057	0.128631	0.252247	0.0881466
0.251038	0.128569	0.252176	0.0881099
0.250899	0.128525	0.252156	0.0881017
0.250682	0.128507	0.252101	0.0880835
0.250631	0.128452	0.25209	0.0880373
0.250218	0.128385	0.251834	0.0879199
0.250217	0.128285	0.251769	0.0876713
0.250113	0.128187	0.251742	0.0876681
0.250069	0.128181	0.251694	0.0874448
0.250006	0.128168	0.251681	0.0873629
0.249938	0.128044	0.251517	0.0873288
0.249915	0.128026	0.251515	0.0872247
0.249868	0.127967	0.251468	0.0871965
0.249853	0.127846	0.25137	0.0870949
0.249836	0.127796	0.251279	0.0870458
0.249473	0.12777	0.251231	0.0870074
0.249412	0.127664	0.25123	0.087005
0.249215	0.127251	0.251156	0.0869316
0.24921	0.127206	0.251137	0.0869205
0.248989	0.127165	0.250797	0.0869068
0.248776	0.127131	0.250771	0.0869007
0.248501	0.127112	0.250764	0.08689
0.248493	0.127028	0.250755	0.0868573
0.248303	0.126998	0.250744	0.0868335
0.248194	0.126976	0.250707	0.0866926
0.247928	0.126802	0.250682	0.0866801
0.247796	0.126736	0.25067	0.0865922
0.247686	0.126613	0.250652	0.0865416
0.247503	0.126529	0.2506	0.0864684
0.247375	0.126308	0.250592	0.0864374
0.247283	0.126171	0.250589	0.0864092
0.247134	0.126146	0.250408	0.0864042
0.247119	0.126117	0.250257	0.0863852
0.247111	0.126112	0.250227	0.0861566
0.247059	0.126078	0.250157	0.0861441
0.246855	0.12601	0.250108	0.0860308
0.24668	0.125962	0.250105	0.0859976
0.246646	0.125956	0.250051	0.0859639
0.246546	0.125904	0.249941	0.0858798
0.246532	0.125894	0.249919	0.0856377
0.246328	0.125852	0.249888	0.0855925
0.246298	0.125621	0.249747	0.0855803
0.24623	0.125592	0.249645	0.0855223
0.246106	0.125548	0.249535	0.0854796
0.245507	0.125455	0.249178	0.0854782
0.245479	0.125444	0.248936	0.0854387
0.245469	0.125411	0.24888	0.0854365
0.245306	0.125256	0.248862	0.0854334
0.244957	0.125197	0.248801	0.0853883
0.244872	0.125097	0.248519	0.085383
0.24476	0.124883	0.24851	0.0851483
0.244323	0.124815	0.248499	0.0851472
0.244202	0.124806	0.24849	0.0851134
0.243909	0.124756	0.24841	0.0850717
0.243787	0.124719	0.248379	0.0850364
0.243451	0.124624	0.24827	0.0850236
0.243215	0.124607	0.248168	0.0848048
0.243194	0.124597	0.248109	0.0847185
0.242916	0.124541	0.2481	0.084717
0.242874	0.124536	0.24792	0.0846826
0.242837	0.124371	0.247761	0.0846483
0.242655	0.124369	0.247708	0.0845973
0.24259	0.124294	0.247648	0.0845495
0.242529	0.12425	0.247623	0.0844448
0.242388	0.124185	0.247546	0.0843844
0.242365	0.12414	0.246883	0.0843597
0.242144	0.124038	0.246753	0.0843397
0.241951	0.123931	0.246733	0.0842254
0.241643	0.123925	0.246694	0.084198
0.241623	0.123831	0.246456	0.0841849
0.241501	0.123683	0.246187	0.0841489
0.241446	0.123456	0.246163	0.0840704
0.241287	0.123409	0.246111	0.0840316
0.241276	0.123236	0.245849	0.0840154
0.24114	0.123173	0.245675	0.0839708
0.241073	0.123171	0.245587	0.0839689
0.240917	0.123133	0.245477	0.083916
0.240735	0.123097	0.245206	0.0838726
0.240665	0.123084	0.245124	0.0838446
0.240518	0.12307	0.245015	0.0838406
0.240512	0.122856	0.24476	0.0837834
0.240396	0.122738	0.244703	0.0837497
0.240383	0.122727	0.2445	0.0837454
0.240229	0.122592	0.24439	0.0837248
0.240191	0.122477	0.244195	0.0836745
0.239584	0.122468	0.244189	0.0836656
0.239575	0.122439	0.243793	0.0836539
0.23943	0.122412	0.243756	0.0835999
0.239407	0.122405	0.243403	0.083482
0.239319	0.122277	0.243116	0.0834582
0.239065	0.122247	0.243106	0.0833144
0.239064	0.12223	0.242815	0.0833012
0.23901	0.122078	0.242791	0.083216
0.238994	0.122061	0.242682	0.0831799
0.238973	0.122055	0.242668	0.0830877
0.238903	0.12203	0.242621	0.083084
0.238656	0.121919	0.242566	0.0830761
0.238578	0.121862	0.242386	0.0830333
0.23839	0.121803	0.242289	0.0828658
0.238327	0.121802	0.242227	0.0828652
0.238191	0.121799	0.242192	0.0827894
0.238025	0.121603	0.24197	0.0827654
0.237957	0.12158	0.241875	0.0827603
0.237886	0.121561	0.241829	0.0826692
0.237862	0.12147	0.241675	0.0825795
0.237788	0.121379	0.241635	0.0825304
0.237748	0.121324	0.241521	0.0824841
0.237668	0.121283	0.241494	0.0824507
0.237508	0.121282	0.241376	0.0824473
0.237356	0.121281	0.241371	0.0824102
0.237332	0.121272	0.241326	0.0824029
0.237273	0.121243	0.241026	0.0823847
0.237155	0.121223	0.240936	0.0823412
0.237085	0.121213	0.240889	0.0823349
0.237014	0.121151	0.240887	0.0822709
0.236955	0.121136	0.240866	0.0822351
0.236925	0.121	0.240738	0.082177
0.236709	0.120922	0.240662	0.0821377
0.236648	0.120771	0.240388	0.0821199
0.236601	0.120705	0.24023	0.0820852
0.236587	0.120694	0.240226	0.082058
0.23646	0.120666	0.240177	0.0820027
0.236326	0.120642	0.239995	0.0819147
0.236025	0.120585	0.239917	0.0818331
0.235923	0.120581	0.239564	0.0817395
0.235882	0.120564	0.239484	0.0817391
0.235813	0.120483	0.239366	0.081682
0.235641	0.120467	0.239238	0.0816788
0.235572	0.120371	0.238758	0.0816733
0.235525	0.120324	0.238599	0.0816551
0.235238	0.120311	0.238505	0.081477
0.235232	0.120309	0.238287	0.0814193
0.235166	0.120298	0.238282	0.0814155
0.235111	0.120261	0.237923	0.0814119
0.234682	0.120193	0.237856	0.0813542
0.234645	0.119991	0.2378	0.0813486
0.234516	0.119928	0.23774	0.0813322
0.234492	0.119854	0.237715	0.0812181
0.234467	0.119853	0.23771	0.0811403
0.233998	0.119839	0.237664	0.08109
0.233994	0.119812	0.237533	0.0810786
0.233956	0.119777	0.237525	0.0810672
0.233947	0.11977	0.237515	0.0810519
0.233939	0.119731	0.237488	0.0810447
0.233785	0.119618	0.237445	0.0809719
0.233592	0.119612	0.237243	0.0809124
0.233472	0.119584	0.237098	0.0808802
0.233432	0.119545	0.237078	0.0808287
0.233372	0.119527	0.237053	0.0807904
0.233216	0.119498	0.236922	0.0807306
0.233071	0.119357	0.23683	0.0807248
0.232937	0.119342	0.236658	0.0806043
0.23264	0.119211	0.236524	0.0805386
0.232526	0.119069	0.236459	0.0805278
0.232525	0.119006	0.236338	0.0804628
0.232505	0.118932	0.236273	0.0804147
0.232503	0.118883	0.236261	0.0802456
0.232258	0.118786	0.236169	0.0802235
0.232233	0.11876	0.236137	0.0801962
0.232161	0.118744	0.236124	0.0801901
0.23203	0.118595	0.235777	0.0800991
0.231865	0.118571	0.235723	0.0800972
0.231839	0.118564	0.235653	0.080059
0.231775	0.118556	0.23551	0.0800364
0.231768	0.118393	0.235495	0.0799704
0.231645	0.11838	0.235339	0.0799591
0.231573	0.118362	0.235174	0.079913
0.231035	0.118226	0.235137	0.0798319
0.230976	0.118161	0.235068	0.0797469
0.230915	0.118104	0.234987	0.0797247
0.230777	0.118043	0.234831	0.0796457
0.230695	0.118026	0.234816	0.0796268
0.230592	0.117946	0.234648	0.079617
0.230591	0.117903	0.234432	0.0795018
0.230488	0.117826	0.234371	0.0794937
0.230445	0.117774	0.234316	0.0794649
0.23019	0.117742	0.234308	0.0794037
0.230188	0.117704	0.234153	0.0792874
0.230001	0.117639	0.234137	0.0792511
0.229982	0.117618	0.234008	0.0792048
0.229875	0.117536	0.23396	0.0791685
0.22985	0.117506	0.23386	0.079151
0.229741	0.11749	0.233829	0.0791029
0.229738	0.117397	0.233738	0.0790922
0.229697	0.117395	0.233645	0.0790142
0.229643	0.11739	0.233535	0.0789776
0.229582	0.117352	0.233392	0.0789417
0.229515	0.117258	0.233256	0.0788922
0.229229	0.117168	0.233123	0.078863
0.228815	0.117166	0.233107	0.078859
0.228569	0.117108	0.233083	0.0787607
0.228555	0.1171	0.232762	0.0786869
0.228425	0.117085	0.232668	0.0786777
0.228421	0.117081	0.232527	0.0786698
0.228379	0.117038	0.232492	0.078635
0.228196	0.116976	0.232337	0.0785283
0.228063	0.116911	0.232121	0.078498
0.228051	0.116845	0.231773	0.0784691
0.228012	0.116756	0.231758	0.0783735
0.227875	0.116755	0.231667	0.0783554
0.2277	0.116745	0.231606	0.078304
0.227527	0.116706	0.231542	0.0782759
0.227367	0.116639	0.231533	0.0782071
0.227333	0.116565	0.231434	0.0781817
0.22732	0.116317	0.231404	0.0781322
0.227289	0.116313	0.231301	0.0780698
0.227278	0.116299	0.231216	0.0779097
0.22723	0.116198	0.231181	0.0778987
0.227141	0.116162	0.231062	0.0778841
0.226995	0.116033	0.230986	0.0778205
0.226947	0.116019	0.230949	0.0777287
0.226791	0.115871	0.230796	0.0777253
0.226772	0.115829	0.230771	0.0776957
0.226675	0.115799	0.230753	0.0776752
0.226586	0.115687	0.230496	0.0776297
0.226553	0.115664	0.230347	0.0776269
0.22649	0.115651	0.230336	0.0776129
0.226276	0.115646	0.230286	0.0775969
0.226269	0.115626	0.230183	0.077585
0.226112	0.11561	0.230138	0.0775486
0.225832	0.115561	0.230132	0.0775287
0.225765	0.115476	0.230096	0.0774776
0.225589	0.115474	0.229889	0.077463
0.225508	0.115449	0.22983	0.0774396
0.22528	0.115391	0.229804	0.0774201
0.225171	0.115355	0.22963	0.0773794
0.224925	0.115302	0.229248	0.0773639
0.224342	0.115207	0.229084	0.0773469
0.224281	0.115193	0.228995	0.0773146
0.224216	0.115123	0.228886	0.0772987
0.224138	0.115105	0.228876	0.0772835
0.223851	0.115102	0.228876	0.077276
0.223779	0.1151	0.228849	0.077251
0.223742	0.115079	0.228835	0.0772424
0.223642	0.115074	0.228571	0.0772257
0.223344	0.115027	0.228509	0.0772172
0.223222	0.114941	0.228497	0.0771422
0.223185	0.114907	0.228381	0.0771409
0.222962	0.114742	0.228316	0.0771211
0.222865	0.114737	0.22825	0.0771167
0.222807	0.114736	0.228195	0.077099
0.222733	0.114684	0.227922	0.0770695
0.222687	0.11462	0.227881	0.0769965
0.222576	0.114573	0.227752	0.0769747
0.222486	0.114567	0.227634	0.07686
0.222482	0.114552	0.227623	0.0768568
0.222305	0.114435	0.2276	0.0767267
0.222038	0.114354	0.227598	0.0766878
0.222036	0.114274	0.227564	0.0766377
0.221879	0.114256	0.227558	0.0766223
0.221775	0.114253	0.227528	0.0765845
0.221666	0.114212	0.227488	0.0765078
0.221522	0.114192	0.227463	0.0764118
0.221508	0.114083	0.227379	0.0763877
0.221363	0.114028	0.227361	0.0762849
0.221254	0.113991	0.227349	0.0762845
0.221225	0.11398	0.227345	0.0762193
0.221185	0.113972	0.227332	0.0761988
0.221165	0.113943	0.227248	0.0761667
0.220961	0.113853	0.227084	0.0761437
0.220724	0.113851	0.227083	0.0761389
0.220286	0.113827	0.226966	0.0760581
0.220221	0.113823	0.226952	0.076058
0.21992	0.113735	0.226878	0.0759893
0.219853	0.113712	0.226864	0.0759203
0.219572	0.113656	0.226768	0.0759088
0.219507	0.113634	0.226594	0.0757265
0.219462	0.11361	0.226357	0.0756618
0.219374	0.113583	0.226307	0.0756068
0.219279	0.113486	0.226276	0.0755737
0.219245	0.113473	0.225971	0.0755621
0.219161	0.11345	0.22593	0.0755588
0.219093	0.11333	0.225924	0.0755465
0.218938	0.113301	0.225918	0.0755463
0.218924	0.11318	0.225877	0.0755415
0.218908	0.113145	0.225865	0.0755362
0.218808	0.113056	0.225835	0.0755339
0.218773	0.113018	0.225831	0.0753968
0.218709	0.112971	0.225814	0.0753931
0.218685	0.112908	0.225795	0.0753763
0.218659	0.112905	0.225794	0.0753201
0.218633	0.112894	0.225741	0.0752321
0.218601	0.112874	0.225637	0.0752136
0.218445	0.112872	0.225637	0.07521
0.218391	0.112855	0.225586	0.0751827
0.218377	0.112842	0.225416	0.0751824
0.218211	0.112783	0.225407	0.075168
0.218188	0.112712	0.22528	0.0751329
0.218136	0.112663	0.225069	0.0750801
0.217872	0.11265	0.224824	0.0750151
0.217725	0.112559	0.224749	0.0749885
0.217441	0.112522	0.224668	0.0749842
0.21722	0.112479	0.224624	0.0749145
0.217018	0.112357	0.224492	0.0749059
0.216479	0.112355	0.224377	0.0748647
0.216419	0.112342	0.22437	0.0748011
0.21638	0.112342	0.224315	0.0747957
0.216356	0.112247	0.224275	0.0747897
0.216069	0.11222	0.224211	0.0747544
0.216011	0.112188	0.224057	0.0747447
0.215988	0.11218	0.224011	0.0747304
0.215608	0.112171	0.223968	0.0746967
0.21545	0.112155	0.223876	0.0746858
0.2153	0.112127	0.223807	0.0746843
0.215141	0.11211	0.223798	0.0745547
0.214988	0.111998	0.223754	0.0744539
0.214839	0.111989	0.22347	0.0744529
0.214678	0.111965	0.223381	0.0743921
0.214487	0.111931	0.223334	0.0743689
0.214292	0.111822	0.223275	0.0743662
0.213777	0.111739	0.223229	0.0743508
0.213506	0.111623	0.222918	0.0742838
0.213322	0.111496	0.222914	0.0741835
0.213161	0.111461	0.222834	0.0741801
0.213053	0.111341	0.222801	0.0741413
0.213011	0.111319	0.222328	0.0741282
0.213	0.111301	0.22203	0.0740884
0.212877	0.111295	0.222012	0.0740867
0.212575	0.111291	0.22198	0.0740855
0.212518	0.111261	0.221416	0.0739944
0.212496	0.111209	0.221354	0.0739875
0.212427	0.110992	0.221335	0.0739845
0.212354	0.110983	0.221129	0.073852
0.212353	0.110955	0.220948	0.0737355
0.21224	0.110949	0.220788	0.0737351
0.21221	0.110939	0.220692	0.0736132
0.212058	0.110883	0.220291	0.0735541
0.212006	0.110823	0.220272	0.0735539
0.211959	0.110803	0.220172	0.0735452
0.211929	0.110796	0.220172	0.0735128
0.211791	0.110748	0.220134	0.0734567
0.211781	0.110735	0.220057	0.0734545
0.211674	0.110601	0.220049	0.0734531
0.211364	0.110593	0.220044	0.0734234
0.211355	0.110457	0.220033	0.0734118
0.211213	0.110374	0.219831	0.07335
[truncated: 3,125 more rows]

## Sheet: Fig 1G
XBP1 Flox 12h	XBP1 LKO 12h	XBP1 Flox 24h	XBP1 LKO 24h
1.46675	2.95213	4.25543	2.96049
0.761259	2.66022	2.04903	3.90615
1.9202	2.20416	1.71093	4.56007
0.935974	1.36875	2.23394	4.24796
1.88329	1.35319	4.24263	6.26153
1.82774	0.840445	2.28443	6.26153
0.273665	2.14524	4.25559	2.47412
1.66262	1.06729	1.39875	1.48979
1.60282	2.30564	2.44911	3.06979
1.49877	2.57045	1.67521	1.58397
1.89243	2.04226	4.38524	0.842168
1.87282	2.44069	1.74755	6.04252
1.8976	0.0900773	1.84634	1.46015
0.514096	2.40599	0.190512	1.43245
1.86237	1.43487	2.8892	2.05303
2.18896	0.0119663	2.93639	0.751885
2.13674	1.38398	3.15663	1.65402
1.78508	1.23992	1.01506	1.6045
1.71011	0.979754	1.83068	1.24754
1.84445	1.57953	2.18642	6.0793
1.86431	2.01735	1.71766	2.47045
0.350629	1.20091	5.62237	0.0235672
1.81956	0.0611474	1.2122	1.47305
2.65236	2.14151	1.49296	4.91365
1.63439	2.89715	2.11407	0.823587
1.62213	2.7505	1.54669	5.77376
2.01806	0.71581	3.1253	0.100644
2.87362	1.91745	0.122533	0.446548
0.769982	2.68229	1.29349	4.07414
0.589003	0.0374025	3.43229	2.76731
1.79	1.37626	2.15728	1.23033
1.87619	2.65146	1.73383	0.917692
1.91716	0.097763	2.87099	1.57198
1.51531	0.757776	1.21575	2.77924
1.21239	0.772155	2.40541	1.05785
1.69332	0.605455	0.983123	1.05359
1.82811	0.0461749	2.24973	5.54763
0.486509	1.60382	3.21537	2.23421
1.91532	1.5485	5.75573	2.08821
0.674474	2.3276	4.70516	1.33275
1.70314	2.67988	1.23244	1.74461
2.93732	2.60477	2.13242	6.18283
0.217914	0.758759	5.90326	2.67505
1.66246	1.4137	3.01772	3.87894
1.92165	2.56698	0.293424	2.78198
1.90207	0.65843	1.54076	1.58435
1.83102	2.37471	3.7226	3.40125
1.93159	1.61832	5.72273	5.27278
1.8357	0.288485	0.85017	0.552629
0.730684	2.25738	5.68231	0.765244
0.666033	2.46103	0.00846293	1.48917
1.53184	0.001054	0.78814	2.95086
0.785386	0.183049	5.89732	4.81627
1.62375	0.806923	2.32253	0.0291472
0.848979	2.60099	1.70871	1.05417
0.110878	1.40942	1.52896	2.67024
1.82234	2.38253	1.01058	2.30729
1.79002	2.46436	5.28024	6.05242
3.42999	0.741048	1.99486	4.65965
0.187195	1.61195	0.0505189	4.31467
0.797795	1.75897	2.62774	1.50063
2.25203	2.55711	3.04064	1.99417
1.2288	3.07298	1.26814	1.77876
2.98113	2.6721	1.24099	0.299432
0.378117	0.21818	4.02688	1.2404
1.4803	1.87282	3.73013	5.65275
2.52402	1.98004	0.253687	2.90536
1.39908	2.40907	2.14185	5.82532
0.359773	1.96049	0.428875	1.95435
2.4641	2.29544	5.74051	2.8078
1.17513	2.36202	1.67429	3.63968
0.281973	0.949794	3.44055	3.22529
1.78057	2.39085	1.87768	1.75285
1.12338	0.92363	1.5852	2.95754
0.794655	2.43364	2.43257	3.21291
0.582241	2.65152	2.33388	2.25115
1.80979	0.482974	5.69476	5.65556
0.748894	0.585518	2.6117	2.2762
0.386594	0.207501	2.6465	5.4769
1.92257	2.30238	2.45794	2.62715
0.237729	0.0229818	3.32898	3.80395
1.80154	0.0994194	2.83003	2.159
2.01386	2.85768	0.978259	2.20199
1.18385	2.10455	4.66844	4.43079
0.487395	2.60385	1.17244	0.501884
2.31058	2.32738	2.7555	3.19562
1.16278	2.73069	0.871833	0.313248
0.386523	2.39465	0.857476	3.21117
1.44816	2.46509	5.15787	3.43872
1.54062	1.05946	4.3114	1.05297
1.92623	2.21599	3.98012	5.55494
1.48695	0.406053	3.77802	0.311616
0.367125	1.9406	1.84337	0.398961
0.773807	2.8082	4.68967	4.98683
1.78348	1.58256	2.33181	2.35234
0.314471	0.137756	1.90236	0.118769
0.46304	1.44841	5.63775	2.81137
0.725184	0.463405	5.10362	1.55058
1.46806	2.92917	1.91966	0.231249
1.88174	2.57619	0.756958	4.57342
0.273371	2.60615	0.354397	5.34552
0.927806	0.76171	3.31733	2.61512
0.53545	0.0151831	4.93413	3.61451
1.91487	2.89488	4.98238	0.816936
0.391908	1.87829	5.65658	2.23333
0.281759	0.288335	0.511967	2.56022
0.530329	0.436955	1.71469	1.84848
1.47999	2.95265	0.876722	2.3347
0.340122	1.27838	4.33014	1.58865
0.416313	2.69881	5.74749	2.14837
1.60102	2.58453	1.95509	2.50849
1.71844	0.782076	1.25235	1.63961
1.79474	1.00955	4.68261	1.62817
0.33447	2.3286	1.9368	2.88992
0.465371	0.630896	3.39382	2.53567
0.488835	0.420304	1.81657	2.71541
1.9921	0.297115	3.13779	4.15824
2.24254	2.43799	1.21021	2.98138
0.114887	0.774142	0.485441	2.80325
1.66703	1.41334	2.84186	1.83483
0.309285	2.68695	1.22473	3.08056
0.337239	0.907939	3.82153	6.05967
2.47431	1.8903	3.86974	5.49503
1.91237	2.5786	1.2989	4.18633
0.835001	2.68499	0.994633	4.9593
0.403043	2.79315	4.45617	6.02994
0.747555	1.2021	4.8528	3.16863
0.316584	2.19705	0.869406	3.96088
1.96292	0.517906	2.73477	2.02338
0.459549	2.13161	0.315777	0.399125
0.439286	2.61616	0.726694	1.24835
1.60326	2.47636	5.80484	1.4769
1.09529	0.0653077	6.04203	1.52432
0.0534969	2.63313	6.10044	5.68216
1.37513	1.91886	2.09688	5.48538
2.0083	1.88459	3.19668	1.62302
2.30173	2.1204	5.72497	1.06795
1.84733	0.437348	4.56097	1.16444
0.608788	2.81032	1.81171	0.990421
2.71583	2.64332	2.34589	5.83428
2.61186	0.119779	1.26297	6.24437
0.0876588	0.701473	0.810474	1.94573
2.57235	1.60125	1.23652	4.87228
0.213684	1.03287	5.67783	2.11476
1.39041	2.19442	4.79947	2.39308
1.58795	0.926107	3.63903	1.59182
2.37717	2.82462	3.07211	1.52809
1.65438	2.79482	3.17181	5.05888
0.26398	2.77012	2.47167	5.11447
0.475813	2.96417	3.18902	0.950603
1.4524	2.67093	3.87433	3.6723
1.59099	1.78475	3.45585	1.46706
0.375974	2.19609	1.06314	1.70393
0.757739	0.0229025	2.8468	2.37198
0.792432	1.39125	1.33785	3.75285
1.61666	0.66803	2.05001	2.68667
0.837852	0.84489	0.258064	1.28217
0.776059	3.17513	0.392282	5.60311
1.55769	2.62296	1.58122	1.21206
1.67605	1.73385	5.66294	1.11404
2.36109	2.80708	0.961794	0.316374
0.227085	2.727	0.412777	1.8685
2.01922	2.37727	1.52845	4.48352
1.47357	1.88869	1.53287	1.38837
2.69568	2.46131	0.730441	5.83119
1.51016	0.0349494	5.87579	4.89539
1.8047	0.78713	3.07281	2.65991
2.20092	2.77633	2.32082	0.767207
0.313709	0.749978	0.330066	3.19103
0.921083	0.35632	3.22911	2.09992
1.8549	0.337979	1.88003	5.64066
0.509375	2.55384	1.47357	5.2488
0.626742	2.89037	1.60262	2.8596
0.700982	0.676116	5.61912	4.10168
1.04242	0.0218406	6.10234	1.53839
0.452779	2.57795	4.96741	1.04955
0.213416	2.66256	4.76311	1.16897
1.29413	2.59125	0.590511	1.57124
1.88756	2.4518	5.96146	2.76836
0.378873	2.46808	1.89708	2.64672
0.628726	1.0288	5.22382	5.82024
0.610541	1.24647	3.63903	2.13771
1.43275	2.37369	1.16136	3.04637
1.52746	0.365939	0.0159242	3.27251
1.63426	2.49586	1.96505	2.55576
0.232408	0.821056	5.90421	2.04809
2.74991	2.91648	1.17472	1.74804
2.74991	2.34086	6.17945	1.11395
0.727104	2.62652	5.11383	5.59049
1.99993	1.05928	3.46303	3.03602
1.60993	1.37377	3.65889	1.04453
2.21499	0.151634	2.9439	1.04181
1.59147	2.56265	0.144414	2.54031
0.260998	1.43067	1.09681	2.29864
1.97577	0.058064	4.99986	2.80258
1.72572	0.248722	0.674102	1.65119
1.27089	1.38889	4.41928	6.07049
0.980231	2.01715	6.15738	5.72905
0.502315	2.48463	5.31361	0.848098
1.53851	1.4728	0.864496	3.96933
1.64946	2.7451	2.0428	1.24698
1.62078	0.549461	3.72118	3.89295
0.270193	0.262896	1.89804	1.29859
0.425682	2.07117	1.85337	5.56121
1.4426	2.11051	1.72906	4.57179
0.364708	2.91022	1.93051	2.08107
0.342109	2.18721	1.69073	1.88879
2.14657	1.36638	5.75416	1.64646
0.229433	1.21889	4.16822	1.95974
0.53173	1.13425	1.30478	4.47394
1.17264	1.52185	1.71117	1.82061
1.31716	2.92126	1.2547	2.10763
1.97598	1.40062	4.30062	6.52267
0.095345	3.11371	5.71452	1.98491
1.39358	3.05134	5.73784	5.75904
1.23354	2.3408	2.04512	2.573
0.30023	1.07194	0.702831	0.807457
1.69604	2.89956	1.65954	1.5663
1.37707	2.247	0.822016	3.00754
0.868315	0.412337	5.29718	1.29248
0.612398	2.83588	3.54431	4.22182
3.03158	2.97088	5.83073	2.40125
1.69927	1.39007	1.33358	1.90593
1.46956	2.55331	1.01445	4.29333
1.55007	2.51306	0.763824	3.01181
0.649582	1.46684	1.03851	2.24989
0.327362	1.00274	1.2052	1.9645
1.63823	2.06527	4.6289	5.68996
2.87951	2.06633	1.00401	5.08656
0.393195	2.77165	0.379872	2.5773
1.29275	2.91205	0.769283	0.994155
0.542884	2.83042	1.37476	5.95755
1.23204	2.23968	2.20578	0.338082
0.246501	1.41831	0.781421	5.59178
1.531	0.332454	1.60283	2.36373
0.391022	2.43716	1.08311	1.78416
0.513106	2.30315	4.5707	0.598788
0.107011	0.0764441	5.46911	5.13245
0.57365	2.89034	2.48176	1.5524
1.53609	0.247021	0.467552	5.79066
1.64843	2.96966	6.27632	2.40743
1.93487	2.10627	3.42257	1.16547
2.01548	0.363048	2.80532	0.841268
2.33733	1.4162	3.01633	2.11265
0.332124	3.2323	2.30907	1.1954
0.622449	2.75296	1.18958	1.93851
0.44399	0.32378	5.39358	2.1251
0.207546	0.510554	2.2841	1.73675
0.551795	2.45136	0.56215	0.397133
1.65616	1.67638	1.46045	0.627152
2.18299	2.27625	1.412	5.65913
2.95136	3.02975	1.22832	2.22112
1.6698	2.51539	1.73136	0.850543
2.00544	1.33241	5.67945	5.93227
0.350459	0.117001	1.85239	1.7571
1.71502	1.92025	5.72139	1.24953
0.589507	2.6256	6.01936	1.10928
0.316444	0.0848898	2.96214	6.32618
0.0854998	1.76158	5.31422	5.70839
0.47477	0.19514	0.138242	0.31638
1.94428	2.21975	5.8494	2.52022
1.27385	2.71589	2.38373	2.36676
0.348376	0.49745	0.216397	4.06275
1.79226	2.40667	2.40549	5.39177
0.442197	2.78047	1.15168	5.14974
1.20288	0.530164	0.416451	1.18016
0.279374	1.27646	1.19591	3.48442
1.79712	2.9085	0.480197	5.20999
0.968809	0.134566	4.83372	4.41252
0.536713	2.36322	1.9066	1.43213
0.374212	0.165165	2.82382	1.03984
0.490756	2.05663	1.45666	2.83825
0.336844	0.0339399	3.59149	1.95989
2.33653	2.40802	5.87627	2.08255
2.15646	0.560501	4.23508	2.15417
1.64398	0.852971	0.551313	0.50754
0.127162	2.70245	1.47583	0.969164
1.58392	0.0664654	0.699794	3.14006
2.63008	2.29024	2.78923	4.78185
2.68219	0.563896	5.20403	1.06471
1.76144	0.217303	2.61106	0.126449
0.217177	1.56805	1.94074	1.23354
1.30402	3.09492	1.22659	0.38865
2.16118	0.822801	2.15786	2.58025
1.22633	1.19979	5.31725	5.58814
1.39001	2.47168	4.29236	2.45746
1.70216	2.79571	1.09704	2.03622
1.5326	0.120044	1.99339	0.432775
1.80906	2.72028	2.68061	2.91158
0.0576516	1.60276	5.52442	1.17708
2.05262	0.0342292	5.89698	3.9733
2.6513	2.98495	0.305756	1.64387
1.92796	0.0943572	1.22233	1.80265
0.480316	1.15602	5.65077	0.2694
0.479578	2.35734	0.214342	1.63269
2.71274	1.46149	3.46146	2.11521
2.46288	1.84759	5.92939	3.01042
0.173219	2.46758	4.32781	1.92719
0.471032	0.0282887	5.08951	5.07792
1.56482	2.63388	2.02824	1.92223
0.263269	2.6925	3.89155	2.25824
0.171489	0.499757	2.06873	1.32547
1.19509	2.94672	1.96426	4.67973
0.368758	2.65182	2.2195	0.968818
0.210444	3.11682	0.49771	2.90394
2.53929	2.88951	3.67854	2.12592
0.493895	2.76605	2.04881	2.72492
1.43503	1.6571	1.47485	2.97362
1.16669	0.739153	5.73413	5.3949
3.10166	0.113065	0.647637	4.70496
0.524937	2.82203	1.91307	1.97602
0.794016	2.0903	5.37689	2.67172
1.63105	2.21968	3.12553	1.60846
0.904362	2.08069	2.38689	2.63615
1.01888	0.583025	4.06936	2.16478
0.261838	1.65139	1.32984	1.63878
0.491628	1.30346	6.10764	0.36005
1.52859	0.618099	0.822269	2.65219
2.73883	1.26914	4.95432	3.41044
2.56676	2.77048	0.248826	1.5081
2.56676	0.737693	1.93755	3.18362
0.586724	2.84923	3.73821	1.23398
0.171247	1.52535	2.38966	0.772742
0.429987	1.12206	1.04399	1.6581
0.3437	0.822597	1.14724	2.7738
1.74639	1.05565	1.40115	1.28329
0.215932	1.27828	5.766	1.65454
0.145097	0.53496	3.82272	4.20905
0.217859	2.36097	5.44803	4.61371
0.717134	2.0103	1.87988	2.05689
1.88738	2.9408	3.35602	2.7605
0.37691	0.821935	4.78118	1.65464
0.113543	0.287927	0.0682354	5.7643
1.08406	1.13782	5.96779	2.64229
1.2948	1.30057	1.76874	2.47506
0.410893	2.77432	1.38075	1.76545
1.68069	1.29484	3.98989	3.97798
0.208132	0.697645	4.30782	5.99789
1.35437	0.551707	0.011527	1.5171
0.398389	0.0607767	3.65368	5.73301
0.426939	2.71987	1.47005	2.05039
0.251201	2.43548	0.153553	2.28625
1.74981	2.66682	1.57348	5.1958
0.290833	0.286362	0.968957	4.5108
1.24553	1.46452	1.59447	0.999349
1.37894	2.9467	0.637961	1.95091
0.389584	1.33681	2.39964	2.37479
0.171202	0.433388	5.6201	0.631751
0.399579	0.526568	1.48791	5.80266
0.175344	2.60212	5.05118	6.11372
0.284436	0.155237	5.2069	1.46686
0.465585	2.19387	0.922659	5.30951
0.482375	1.15325	3.66981	2.07229
0.415333	1.47262	1.17424	0.163672
1.87796	0.090674	1.69163	5.92427
0.436975	1.54209	5.93489	2.1899
0.215169	1.47841	3.99809	0.936254
0.500371	0.504056	0.522453	0.907974
0.464216	3.09666	4.11418	1.67323
0.931667	1.60791	1.02031	3.31981
0.0604887	1.45733	3.98097	1.75207
0.617621	2.67176	0.55847	4.36022
0.0626868	1.61387	1.33999	1.86318
0.413813	2.89029	1.28036	1.5283
1.0398	0.422228	0.909416	0.896214
1.86572	1.58257	5.62244	3.06129
2.84456	2.667	1.36458	4.82625
0.333698	2.17861	0.419672	1.8706
0.423508	2.54647	3.69442	5.04942
1.93511	0.468709	0.729008	5.37093
1.83048	2.13055	5.88072	5.2548
1.80124	0.469409	4.2042	2.88974
0.0196596	0.704143	1.34442	1.24025
1.01847	0.925596	1.11396	1.23574
0.508357	2.57433	2.39518	2.00295
0.538868	0.0559923	1.2302	0.370408
0.306429	1.7296	1.66057	4.3289
1.82274	1.27868	3.71224	1.231
1.59657	2.32562	4.40612	1.92792
2.6826	1.31148	4.40612	1.26863
1.73481	2.83404	4.40612	0.492076
1.31356	1.16914	1.91808	1.1224
1.98207	3.34208	5.86102	5.96043
1.05514	2.81834	1.86091	3.01752
0.547561	0.668925	5.74853	1.64264
1.77046	0.0882926	2.26331	0.991029
0.291743	0.98639	3.34865	0.0204371
0.71624	2.62436	5.08063	2.28373
0.727963	2.77769	2.15331	1.8606
2.00555	2.91157	1.15475	3.20274
1.09557	1.89969	0.846601	5.1193
0.374337	2.48733	1.07525	4.21548
0.449261	0.679419	2.22495	3.90079
0.453496	0.712318	5.29385	5.96803
1.17434	3.06762	0.246355	6.1716
0.436416	2.12866	0.0100714	1.10975
0.406213	1.18076	0.275087	5.84398
1.96413	2.08926	1.2812	5.3284
0.673276	2.71386	3.70478	4.84094
0.0690993	2.83034	0.0707597	1.06962
0.102759	0.907777	4.42216	5.29386
0.465444	1.09065	1.33225	1.86268
0.538069	0.770606	5.21889	5.46662
0.66184	2.65051	4.09128	0.346944
0.66184	2.17467	2.14124	0.522922
0.391013	1.22457	1.12184	0.635386
0.356754	1.62924	0.741388	2.68084
0.309881	1.85019	2.40098	1.89427
1.39352	2.74052	5.40788	3.33721
2.29827	2.96962	4.65004	1.43831
0.377162	2.37013	0.344504	4.32194
0.117875	0.465801	1.88214	2.31084
1.93907	0.167832	2.45252	2.09021
2.28704	0.169171	2.59569	5.86585
0.560399	2.8155	0.0728274	2.25622
1.44137	2.86747	2.99694	1.14625
0.646553	2.47838	2.89152	2.79885
0.295922	0.113008	0.898518	5.0688
1.86315	1.52114	2.38605	0.382921
0.522064	2.99042	2.81559	0.451947
0.449499	0.454613	5.52133	0.266987
0.186893	0.932937	6.00541	5.75515
1.76819	1.8837	4.82207	2.2086
0.109065	0.898058	5.38506	2.11288
0.347202	2.9094	0.621352	1.98596
1.78497	2.654	4.44116	5.67201
0.520101	2.77142	1.73937	3.70413
2.95363	0.0632583	4.37312	1.62896
3.31951	2.52462	1.92318	5.63363
0.979832	0.85108	1.61469	1.44873
0.315067	1.56298	5.86725	5.06978
2.15224	2.50665	4.36949	6.03701
0.159851	0.464724	5.19888	1.63313
1.17266	0.0766593	3.84231	4.2924
0.248381	0.136804	5.47569	1.44672
0.215571	0.172703	5.4083	0.630631
0.434483	0.287912	5.46328	1.37114
0.151857	2.75133	1.52583	6.09574
3.05142	2.25769	2.69037	0.432908
0.708722	1.38434	5.51965	1.69588
1.48703	3.03169	4.55506	6.18475
0.456602	2.49058	2.19981	3.38449
0.573634	0.0750964	2.58703	1.24433
1.86512	0.168891	3.49753	0.30237
0.533811	2.89754	4.2894	6.10028
0.443109	2.61565	5.73064	3.83309
2.73098	2.42263	0.388534	2.03061
0.00183102	2.13607	5.29344	1.24086
1.08335	1.58697	3.76761	3.71104
1.72443	1.42345	6.18809	4.11746
0.721606	0.209601	3.19551	2.20784
1.75426	2.7663	1.01085	1.67897
0.403841	2.22525	5.52633	1.83591
0.158705	1.36213	5.67943	5.42579
1.80101	2.94216	1.70244	5.22215
0.494082	3.01786	1.44801	2.25756
1.7327	0.130903	2.24264	0.357326
1.38303	0.53265	0.559562	1.76942
1.66286	0.898069	1.27839	1.66575
0.304863	2.91074	1.74756	5.50985
0.435729	0.255381	1.33672	3.87209
1.74343	1.12829	5.00795	5.68472
1.79761	3.29647	5.36311	4.6172
0.431458	2.81979	1.67248	0.397463
1.47074	2.91504	1.41266	2.44661
1.11721	2.88582	2.03205	5.45297
0.166313	0.778792	1.53542	1.18658
0.350717	2.70302	4.76757	1.21897
0.290797	0.748988	3.3235	1.84525
0.253963	2.62297	3.19746	3.27869
3.05803	2.68128	5.11421	3.88572
1.65249	0.0915774	1.00362	3.60451
0.30698	1.20852	5.56447	3.15045
1.78851	0.00824249	4.97358	2.81102
1.66561	1.37019	2.69514	2.07068
2.86282	0.35576	0.576975	0.985653
0.301748	1.07185	5.08423	5.704
2.96676	1.49713	5.42689	0.551591
0.660741	2.21351	1.57464	0.592636
0.519325	0.0519659	2.05599	0.201249
0.552575	2.8892	3.61096	1.76034
1.73826	0.341357	0.235196	2.90055
0.335515	2.36941	2.0735	1.96052
0.0820574	1.8095	2.13763	0.798351
0.303158	1.66558	3.1324	2.21309
0.166903	1.18929	5.74821	1.73146
1.93807	2.93035	5.53209	4.86203
0.120158	1.39834	5.47419	4.86203
0.329185	2.44633	2.46963	3.6283
0.433974	2.32923	4.18621	2.06267
0.413169	1.44468	2.48132	3.7228
0.582798	1.00709	1.11687	4.32035
0.18868	1.37029	1.65184	5.60032
0.494231	0.584178	4.12945	5.16729
0.462438	2.58612	6.00185	4.79412
0.41922	0.0946544	0.736847	5.21523
2.47106	0.356773	0.623026	5.83068
0.1589	2.30581	3.71958	2.34142
0.264021	2.58245	5.19871	1.15449
2.69172	1.28632	4.5539	4.92195
0.351989	0.871806	0.0613598	2.04849
2.16665	2.86751	1.93008	1.29951
1.7637	2.63956	3.75163	1.81723
0.499005	0.29058	5.84868	2.05636
2.08524	0.39482	5.85976	3.06817
2.36692	1.01136	0.640108	3.791
0.947527	0.117488	1.43985	4.07203
1.90634	3.24381	2.76563	4.38544
0.941937	0.631428	5.79093	2.76108
0.294406	2.79248	4.25983	2.33947
1.63405	2.71358	0.11871	1.31249
1.23189	2.78983	5.66572	2.23266
0.413384	1.29452	1.46448	1.50138
0.0630439	2.6671	1.34259	1.66002
0.472712	2.61579	5.78016	1.7511
0.900668	0.952906	5.99959	2.19577
0.364824	1.09578	1.674	1.91736
0.640012	2.71455	2.15237	2.05267
1.6553	0.130619	5.77932	4.01428
0.817092	1.80566	0.011283	0.843085
0.59114	0.840489	0.171555	3.40015
0.272082	1.53598	2.32909	2.67812
0.505625	0.431172	0.087647	1.7767
2.93844	2.35304	4.27061	0.341306
0.597639	2.76923	4.02407	2.82222
0.134309	0.168346	0.124336	3.36875
0.500005	1.02739	1.99965	3.37851
1.65736	0.0779725	1.60834	2.43339
0.248109	2.37725	1.24032	4.16069
1.48335	0.0272313	0.697184	2.1737
2.69815	0.0469883	5.65951	2.06225
0.167917	1.15252	0.096389	1.96991
2.75205	0.311597	5.21303	5.11199
0.440318	0.545608	1.64721	1.13671
0.442084	1.80006	3.88883	2.54014
1.33231	1.21675	4.48091	5.38203
2.90784	1.4776	3.89482	5.75031
0.698665	0.19138	5.54228	4.87926
1.09797	3.37105	2.17117	1.38826
0.550765	0.391261	2.54885	5.02533
1.03545	2.78179	1.87971	1.50942
0.240934	0.47579	0.354154	1.86889
1.55008	2.80316	3.59141	1.24037
2.72672	2.61229	1.93195	0.251747
0.411751	2.89648	1.28653	1.33725
2.0414	1.16857	0.658226	1.04158
2.37526	1.15734	6.02604	2.99788
2.53834	0.262887	5.13185	2.35405
1.07537	0.111253	1.38544	4.13636
0.412474	3.10838	1.78923	2.39256
0.603265	0.872816	1.45508	6.07177
0.536054	2.93091	5.65624	5.59102
1.07356	2.47558	5.62447	4.90043
0.613589	1.26166	0.853281	1.60694
0.355597	2.55534	2.24593	1.46368
0.532291	1.65399	5.47084	3.58464
0.146619	2.8918	3.4446	3.23855
0.347197	0.739802	2.42432	5.93429
1.46881	2.98649	2.12226	0.415293
1.46881	0.687946	2.10141	2.64497
1.76324	2.76465	5.69728	2.44564
1.1601	0.936521	1.79636	0.22899
0.292295	1.9777	0.618771	1.4759
1.55484	1.33811	2.74583	3.6482
0.389744	0.498263	1.82884	3.04772
1.86378	0.205704	2.84324	4.31929
1.77233	2.66187	4.09106	4.31929
0.264607	0.0581933	4.09106	1.75037
1.40393	0.533298	4.09106	2.32664
2.34501	3.01368	1.75292	0.148555
0.765663	2.26443	0.455615	1.34809
1.48709	2.91091	4.61776	1.58937
0.414486	1.26844	2.65573	1.91264
0.318962	0.542938	5.39263	5.0345
0.37405	3.0686	0.809561	0.942004
0.394336	0.147771	2.9249	1.14435
0.291524	2.96688	3.79954	2.35168
0.245446	0.222307	2.05539	2.48352
0.986801	2.29769	5.50015	1.61677
0.41589	0.167864	1.47526	2.26363
0.629096	2.93122	1.26582	1.97642
0.239865	1.19043	3.50905	4.65016
0.539394	3.18924	5.24307	1.88565
1.49314	2.61358	1.42508	2.73146
0.519414	0.650418	1.918	4.11414
1.59766	0.0559426	1.80158	1.63835
0.434024	3.03576	2.11736	1.97423
0.304256	0.131649	5.14477	2.22464
0.697705	2.40439	2.22185	1.04818
0.201374	1.03491	2.90957	1.99461
1.36168	0.448936	4.5289	1.10042
1.50824	2.97869	1.36791	1.56016
1.60845	1.70176	2.90508	4.49201
0.589932	2.2904	1.76604	1.19547
1.60552	2.3284	3.54303	2.07302
0.555475	0.315173	3.82161	3.65077
0.381496	1.20075	1.54108	4.39657
0.943718	1.21432	0.782922	0.899989
2.9069	2.77163	1.67056	2.21466
2.69965	2.7711	5.36174	1.17361
0.234697	2.56989	1.14358	1.75953
1.37115	2.81847	1.90862	6.37909
0.295599	0.0659627	2.01615	4.50854
0.277316	1.74651	3.32304	3.38143
0.322192	0.234849	1.44977	2.72863
1.3711	0.801401	1.46106	3.47502
0.325227	3.03302	0.289201	0.668914
0.441827	0.398052	4.60433	3.77627
0.521218	2.37363	0.292383	3.9254
0.375103	1.96344	5.82534	1.14889
1.95846	2.86741	1.72163	0.0421845
0.644785	2.4199	4.98257	2.69022
1.75057	1.58491	2.06744	1.63171
0.644557	1.05671	1.7033	2.52162
2.08185	0.320754	0.222777	2.45659
0.240084	2.7849	2.39129	6.1049
0.685432	0.315583	5.38037	1.41237
0.62364	0.777374	5.02453	5.17686
0.180921	0.618176	2.28986	4.0276
1.72456	1.45425	0.308793	4.11789
1.36447	2.34524	1.6441	3.10306
0.432861	0.0358042	1.0617	3.26825
0.408426	2.70226	2.03114	2.06167
0.928115	2.92897	5.40568	3.06508
3.0315	2.45177	3.63418	2.70497
0.487092	1.59288	1.45124	4.83486
0.402283	2.79724	4.78343	4.21799
1.8365	0.00711178	0.220643	1.55854
0.348673	2.63193	2.74211	1.39419
0.299192	0.265182	5.43047	3.29921
0.176761	0.434444	5.86799	6.36954
1.53085	2.5941	1.16635	1.55332
0.185981	0.0799203	2.00268	1.93296
0.452007	0.723028	2.41293	3.70132
0.550361	2.68377	1.76742	2.87323
0.521565	1.57845	5.24643	0.701673
0.360704	0.819286	1.95619	2.09768
0.660665	1.16899	1.78073	4.688
0.181875	2.56558	0.844537	3.46299
1.67537	1.19415	2.48502	1.49616
0.174229	2.72414	5.3125	0.922891
0.706344	2.93351	0.701092	0.0748089
2.82372	1.33793	2.16864	5.07026
1.83796	0.785129	5.56737	2.27077
1.53949	0.0100094	0.04387	1.46752
0.174302	0.6229	1.43607	4.58483
0.382094	0.0762396	1.19756	1.12778
1.80886	0.444314	2.18764	1.62397
0.738124	0.218961	0.638981	1.62174
1.80636	2.52843	0.638981	1.26788
0.434414	2.49981	0.818504	5.87241
0.209429	1.10182	0.716654	2.32465
0.867249	1.49936	2.28811	1.12498
1.02806	0.652804	3.09551	0.29303
1.72472	0.417651	1.26031	5.09599
0.552085	2.63294	5.93659	3.08394
0.306315	0.132432	3.26474	1.69585
0.498212	3.05687	5.24205	0.00302954
2.6513	2.33247	2.04317	1.49122
0.314115	1.37332	2.52245	3.24955
0.431579	1.06835	1.66354	3.77342
0.888152	2.65942	0.477981	4.44891
0.396604	1.08424	0.488188	4.89963
1.95606	2.59416	0.714952	4.32032
0.0928644	2.83452	1.65179	4.77338
0.341469	3.10828	2.27099	3.69438
0.559969	1.31438	5.56051	2.59599
0.214805	0.469081	1.52098	2.85869
0.385276	0.977143	1.91209	1.8706
1.66058	0.124135	1.82672	2.22576
1.47977	1.30938	0.117187	2.67269
0.1535	1.71928	1.08419	2.95446
1.41352	0.758793	5.47768	2.08936
1.68608	2.81491	1.58585	4.79674
1.21099	2.99119	0.0455015	0.830377
1.98108	0.87639	3.01541	5.53444
0.210196	1.01262	5.19568	3.59023
0.350659	2.03384	3.87829	5.69563
2.98425	2.77711	5.5687	5.47881
0.661009	0.961174	0.806778	4.72473
1.98078	0.142558	1.3311	0.645251
0.479533	2.26699	6.2526	6.07615
0.288888	1.69676	1.42789	2.82151
0.921886	0.996328	3.2272	5.61774
0.652718	3.09574	1.64504	1.87929
1.71762	0.465484	5.40237	3.35467
0.266121	2.66128	5.07849	4.68613
0.824507	2.589	1.91119	5.86804
0.226897	2.57122	2.02214	1.15035
0.298434	2.3506	0.830329	0.499808
0.391508	1.89055	2.10855	6.07536
1.37152	2.56196	0.668034	5.61391
0.261861	0.92268	2.04551	2.74311
0.663193	0.103627	1.8891	3.60261
0.353577	0.261312	0.19646	3.60464
2.05537	2.11637	0.0667133	3.24604
0.57706	1.15335	5.23529	0.551972
0.317235	2.98583	5.01034	1.48875
0.479587	0.360735	5.43432	4.50976
1.74218	2.55139	2.4301	5.11459
1.46835	0.945306	1.14873	1.46977
0.367083	0.220944	3.87306	1.84354
2.46793	1.37655	2.10531	1.52977
0.987129	1.39301	2.8743	4.34625
0.0491633	0.864706	6.13912	1.67835
0.357076	3.12676	1.84992	0.940009
0.553411	2.48861	3.90109	3.00985
1.82709	2.9077	1.71802	1.54608
2.91686	2.46199	0.191238	5.17573
0.0344552	0.141187	1.95	5.12046
0.440294	1.58293	2.49145	5.28145
2.48208	2.07418	1.54309	5.61669
0.0539076	0.755957	5.6576	5.93283
0.5814	2.64263	6.05903	5.30346
1.74206	3.11442	1.24258	0.104278
0.866054	0.822877	0.923087	5.33445
0.997419	2.76061	1.88637	0.223536
1.41571	2.95713	4.6059	5.00182
0.452796	2.80983	2.08511	5.28479
0.440986	2.31777	3.98626	0.0101654
3.3211	0.014188	2.33563	1.54173
2.09606	2.49216	2.98122	5.40197
1.05219	2.98206	1.7665	2.49927
0.701211	2.88707	2.66521	3.90813
2.29382	2.62831	4.68033	1.60692
0.424216	2.87986	0.772478	0.225707
0.431967	1.08796	2.07702	6.21507
1.23796	0.316005	1.90659	5.59255
0.394256	0.757005	3.05041	0.753063
0.326095	1.55188	1.15537	0.166821
0.0764954	3.03603	5.06041	1.69163
0.578525	2.59926	5.22529	4.33463
1.40802	0.168534	5.71288	5.97773
0.286008	0.677478	1.44497	5.97969
0.266322	0.0397134	5.99128	5.82585
0.144549	0.00278555	5.76932	2.73612
0.528067	2.00035	5.84513	2.9061
0.460449	1.99295	2.52955	2.80782
1.56609	0.482358	1.9093	5.61117
0.442621	2.58788	5.32661	0.28687
1.48113	0.798023	4.8595	3.79093
0.504104	1.66466	4.99804	4.43831
0.308696	2.65756	0.75111	2.71773
1.96216	3.03045	3.9929	2.23152
1.24882	0.818413	4.24559	1.44224
1.18215	3.40783	3.08822	2.51684
0.188609	3.04616	1.40977	1.91484
0.549011	1.20869	2.26141	2.29559
0.0534092	2.57234	1.67376	1.88295
0.00441551	1.00329	2.55507	0.0322291
0.777802	0.244142	3.1047	1.26976
0.288779	2.56482	3.33903	4.81939
0.650055	0.542207	4.29948	3.49367
0.619159	0.729419	2.0591	5.72985
0.203257	2.97634	1.75169	5.62269
1.05635	3.00336	5.45421	4.55712
2.97916	2.95675	2.33646	2.85991
3.12928	1.45378	1.89933	5.69645
2.04109	0.437754	3.92732	1.87203
0.282082	2.34258	4.46241	4.43225
0.438041	1.07283	1.50932	4.03219
1.71662	2.98885	1.7657	5.6383
2.35741	0.36843	1.1062	4.97482
0.296294	3.00545	2.17884	4.87495
0.254662	1.79121	1.9653	5.4429
0.326305	3.07786	1.84943	1.70939
0.212928	1.61402	0.0248605	1.71799
0.332463	1.42293	3.64449	1.6317
0.637545	0.186972	0.434212	5.82395
0.854579	1.35892	1.33327	5.27925
0.245552	0.451605	5.52121	3.29662
3.01676	1.26292	1.67749	2.17695
3.1008	0.886052	1.86056	5.51217
0.692458	1.87286	0.758086	1.03277
0.265291	0.531309	0.70284	5.87009
0.292316	1.28429	2.18418	1.45829
0.73971	0.564339	1.71152	1.76969
3.09938	0.0308994	1.93857	0.551412
0.119306	2.29113	5.76314	5.81076
0.446825	2.73878	5.17435	1.35746
0.578437	1.25119	1.53938	2.08139
1.72591	0.554856	0.431489	1.75077
0.374382	0.687239	4.63928	1.42197
1.66237	0.750176	0.155331	1.95355
2.0316	2.61423	1.39369	1.13002
1.56051	0.319511	0.996455	1.55938
1.7043	0.55862	5.74457	0.702506
0.582156	0.213535	1.33236	5.86893
1.75143	2.7581	1.0557	1.21155
0.0730423	2.59236	3.98411	4.02613
0.289607	1.33993	4.33232	1.79754
0.232152	3.11361	5.29806	1.46094
0.525222	2.55508	2.89584	1.04151
2.93472	2.79636	4.6891	1.3547
0.378536	0.681437	5.42484	0.669587
0.230704	0.278224	3.25792	1.43541
0.92178	0.911424	2.22862	3.81126
0.711601	1.26875	1.04109	3.92799
0.346701	0.819619	5.70378	2.15634
0.671027	0.0547326	0.997149	1.69335
0.207549	0.846111	1.60858	1.62404
1.56276	2.1717	0.368989	0.777057
0.356343	0.522758	5.39558	2.81845
0.375389	1.41962	2.4148	1.479
0.210226	2.29588	6.06889	2.95254
0.308964	1.8424	2.35559	4.08468
0.333799	2.64813	1.88361	1.16052
1.16759	1.28413	5.54495	2.01057
0.427081	0.488989	0.810972	1.53799
0.684611	0.425824	3.25167	4.72906
0.443534	0.865684	1.89368	4.7076
0.281863	0.893605	1.51634	4.53988
0.583775	0.7911	4.35156	2.21219
0.315519	1.17611	0.0240738	2.46846
0.263371	1.24495	1.23453	2.11562
0.38052	3.08539	0.751686	2.37257
0.853842	2.94467	1.09939	1.85551
0.941529	1.14392	2.15395	1.09608
0.431412	0.345387	1.68506	1.70216
0.449335	2.35646	1.96282	4.54886
0.442781	2.58277	0.574341	0.526531
2.48799	0.221844	2.20996	0.392094
0.780263	0.64445	4.99382	0.932695
1.98326	0.972379	2.13346	0.280108
0.0778468	0.440083	2.44189	0.91452
0.320534	0.203067	4.2889	2.40364
1.06724	0.628727	5.00912	0.946519
0.997712	0.639695	5.67845	0.848316
0.0193954	2.76773	2.54481	0.454364
0.438696	2.79199	1.0308	1.72551
1.688	0.422967	4.23211	3.66205
0.423154	2.52403	5.42971	2.24227
0.101418	0.626539	1.96382	1.27796
0.125039	2.57704	4.08228	1.56616
0.607427	3.00044	3.52567	1.95116
2.03547	0.725975	5.0339	0.148109
0.471144	0.317559	1.71204	1.7832
3.12321	0.0616024	4.68016	5.37954
0.188656	1.80669	1.01345	1.75066
1.58808	2.14501	5.6538	3.98542
0.118621	0.289622	2.28967	3.40932
0.499007	0.606872	2.32507	3.55899
1.46325	2.71884	4.89681	3.9347
0.170029	2.62746	1.1559	2.75793
2.53213	1.24565	2.18245	0.33575
0.461288	1.82129	1.43013	2.36028
0.557836	0.479643	1.64543	1.40934
0.483489	2.87903	5.51093	2.68455
0.108871	0.457027	2.62648	0.531144
0.27917	0.00222634	3.38614	2.71711
0.372852	2.78279	5.2262	5.93664
3.14637	1.07187	5.21383	0.863513
1.39053	2.85456	1.60593	0.721659
0.201211	3.04355	3.93439	3.20585
0.0160384	0.555422	5.20036	2.7713
0.12196	2.83361	5.42417	3.03365
0.216743	0.71866	0.636742	2.27811
0.334142	2.49621	4.93083	3.33501
0.551711	0.10018	4.26972	2.86932
3.1066	2.9282	5.42169	3.33172
1.70947	3.0798	1.60526	5.84229
1.48242	2.67196	4.99002	5.80647
2.88651	1.1772	1.29249	5.84229
0.675411	2.79494	3.35044	5.80647
0.33169	2.76903	5.37132	5.84229
0.507672	2.92449	5.49528	5.80647
2.01033	2.21427	2.18528	3.788
0.542336	0.711797	1.29709	0.535785
0.392032	0.40054	5.0446	1.37142
0.457661	1.6775	4.04752	1.23756
0.397511	2.90527	2.09185	0.699385
0.27563	2.93155	4.49051	0.746459
0.346351	1.6893	1.65477	0.701758
0.44988	0.654239	0.984442	1.97107
0.530717	2.98854	5.45437	1.94167
0.652521	0.630401	0.144013	0.286659
0.104376	0.10396	0.820586	0.00184647
1.63042	3.18609	2.11138	1.12849
0.622662	0.170887	1.95113	1.73132
0.292515	1.07839	0.0226137	5.40604
0.805243	3.11284	1.81883	5.3577
0.298896	2.79196	2.12507	1.15084
0.235865	0.817218	3.07972	2.6473
3.01788	0.104896	6.34426	4.76467
1.48043	0.24289	0.226498	4.61086
0.183521	2.21577	5.27062	0.537643
0.676476	1.40084	4.90423	1.51564
1.59198	0.284166	5.31831	1.7803
0.27108	2.12093	1.05206	1.63323
2.52076	2.91465	5.90902	0.435834
3.13847	0.335368	5.80113	0.363827
0.54408	2.83886	4.89093	4.1824
1.92924	0.760424	0.815279	1.21061
0.277166	0.0102206	5.19765	1.77586
0.32919	2.1237	0.375839	1.80722
0.302857	2.94376	5.28077	5.62181
0.0872329	3.05973	4.61603	2.2562
0.0825715	0.927869	0.836193	2.32562
0.520512	2.05468	5.88415	1.82198
0.684795	1.37981	1.47615	0.854523
1.0374	0.755207	2.59042	4.47612
1.49733	0.804925	0.617401	1.33844
0.299422	1.41834	0.701467	1.32451
0.0209222	0.282468	1.80404	0.934122
1.16894	1.94718	0.805705	1.30654
0.598773	3.28194	1.69599	0.399671
0.143006	0.327301	3.40892	0.111404
0.187434	0.921983	0.338161	2.64876
1.93527	0.936651	1.87167	0.963837
0.319352	1.25488	1.96721	4.34445
1.68696	0.242599	0.0768955	1.96344
0.379205	3.07331	0.334765	5.44941
0.193997	0.554805	1.39616	5.65395
0.470757	1.0812	5.95393	0.261418
3.13381	1.15139	1.61978	3.98177
0.558452	0.0984381	4.28301	1.58219
0.083419	3.30326	3.28925	1.25682
0.387117	2.59989	1.27812	1.58046
0.196416	1.05427	1.09549	1.92117
0.807296	1.35002	1.83754	5.22984
0.408584	0.399943	1.96426	5.48935
0.227556	0.966185	1.60194	1.07044
2.98048	2.54365	1.33797	5.37433
0.59193	2.9614	1.49147	1.1533
0.416725	1.0117	2.14773	2.37578
0.661817	2.72334	1.7875	1.50787
0.115602	2.75929	6.02437	2.3072
0.209508	0.755715	2.41276	1.67728
2.2065	2.60803	2.44196	3.82877
0.41851	0.57016	2.95471	2.17357
0.0696258	2.94093	5.48419	0.837197
0.463822	0.0985732	1.30953	0.501339
2.93154	2.66097	0.0557719	1.05187
0.193843	0.109449	4.79747	1.51647
0.35546	3.12668	1.37107	1.56188
0.495506	2.49557	1.05899	2.38697
0.327941	1.48334	1.0027	2.03415
0.39472	2.54866	4.0629	1.11505
0.223115	0.408637	1.75006	2.30596
1.14327	3.0176	1.86708	2.37709
0.325465	0.183088	0.874737	5.03955
0.459412	1.16683	1.27846	0.905552
1.21828	2.9041	5.71952	1.95776
1.3318	2.12702	0.60208	4.68819
0.350088	0.571027	5.62532	1.77022
2.11249	3.10495	1.63105	5.04759
0.369342	1.42028	4.3491	4.53873
0.506262	3.08319	1.62493	1.61872
1.87329	3.00472	1.48691	2.77652
0.0155852	2.84523	5.26075	1.25435
0.500131	0.17715	3.53403	2.40984
0.266519	1.8492	5.38089	3.49955
0.183885	0.794954	3.03406	2.03708
0.315071	0.351822	2.30269	2.45861
0.255016	0.167156	4.18542	0.472141
2.048	1.23421	1.12132	5.82246
0.178569	0.523539	3.97471	4.6084
0.452509	1.14964	0.032394	1.64729
0.439618	1.02211	4.89208	2.55725
1.39432	0.566102	0.363817	1.58437
1.50064	3.33248	5.56852	1.15217
1.82886	0.148682	1.43504	5.43938
0.512167	3.15754	1.58144	1.30781
2.66819	0.938182	5.34975	1.11642
0.24589	0.592144	4.87193	4.59746
0.311581	1.05812	2.56597	2.66
1.0551	0.0765439	5.13823	1.59069
0.478156	1.59754	3.10662	1.33468
0.234042	0.159174	4.31124	5.4244
0.132688	2.4559	0.477464	1.57066
0.230837	2.53601	5.62029	1.41862
0.63665	2.48742	2.42633	3.06423
3.10103	1.44442	6.1372	0.541885
1.73859	2.79317	3.47556	3.20727
0.325221	1.11645	4.98792	5.21891
0.29857	0.177449	0.924737	2.76395
0.161027	0.91729	1.80998	4.86815
1.02642	2.55424	0.013739	2.97573
0.43163	0.596718	1.52891	2.61413
1.89895	2.14426	0.789465	3.18676
0.395301	1.02855	0.68086	3.25295
1.45578	3.27777	0.759443	2.12886
0.383944	2.91867	2.61501	0.360736
0.724568	0.103151	1.61991	5.5551
1.16003	0.580611	5.45441	0.518773
2.51386	0.222568	3.80706	1.21451
0.391478	2.82497	3.68029	2.05877
0.673395	2.04505	5.39438	4.52616
1.15722	2.18886	0.831556	5.90087
0.343068	1.46664	3.11633	4.41537
0.725722	1.32969	3.05859	5.65319
0.485468	2.95842	1.59477	0.37191
0.402073	0.414028	1.97285	6.03154
0.267311	0.181426	3.30615	5.35138
0.577936	3.19623	1.73319	0.590941
0.350402	0.187068	0.407955	2.31801
0.344997	0.611632	5.01564	4.80804
0.529362	2.08502	0.302098	2.04068
0.374272	0.58441	2.33114	0.492354
0.299304	0.557718	5.46392	5.84335
0.337496	2.70296	0.998946	5.38142
0.18278	2.83339	2.64405	1.30416
0.530845	0.0944093	2.36227	2.55916
0.250571	3.02077	4.25042	2.7084
0.349576	1.6492	0.140594	2.20412
0.820726	0.229295	0.283676	1.2123
0.188169	0.940198	0.420091	2.74304
1.50983	2.7309	3.72136	2.09356
1.81854	2.7207	2.62091	2.38131
0.0516761	0.762324	4.11099	5.94793
1.24553	0.20786	2.67832	2.13458
2.44272	1.4235	2.08061	1.57931
0.303218	2.70706	2.52329	2.14449
1.40594	2.74792	0.0286204	4.94301
3.13365	3.11578	4.78533	3.34904
0.130576	2.47827	5.74997	4.0618
0.4351	0.78488	0.14565	5.97963
0.424398	0.670062	0.14565	4.55828
0.420206	0.241283	3.98048	1.63772
1.97157	0.971235	0.611346	4.52379
0.440169	2.24565	3.39374	1.55538
0.287097	0.180125	5.99981	1.9357
0.654008	3.29351	5.90923	2.0287
1.60654	0.97935	5.52351	3.12682
0.814996	2.10047	1.79835	1.38925
0.262894	3.26924	5.15793	1.98696
0.310468	0.468049	3.1701	3.28373
1.78565	1.68342	5.42433	4.13558
0.284522	0.56693	1.62601	0.273324
2.99297	2.00056	3.14581	1.30017
0.353838	0.339222	0.833005	5.40293
0.891408	6.33377	5.23853	5.24804
0.515969	5.98743	5.37166	1.37047
1.82911	4.98275	3.21842	1.86462
0.338039	4.12585	2.14961	3.83474
0.632326	4.39502	4.87488	3.30163
1.28475	3.75324	4.85751	4.34419
1.39006	5.15913	2.15296	0.472936
0.596367	3.8844	1.74085	5.23916
0.143565	5.07441	2.1589	0.836059
0.251499	5.52374	4.91794	4.50817
0.254093	5.25495	4.27633	2.69817
0.311327	5.27434	4.27633	1.98979
1.54024	2.86936	1.64126	1.56171
2.70425	5.26892	5.76579	5.11685
0.550391	4.43818	1.90836	4.91118
0.870084	3.34416	4.99511	0.845123
1.28787	4.49146	2.55298	2.41166
0.326608	4.06755	2.36208	3.13344
0.0658897	4.38852	3.61642	1.70772
0.727179	4.91069	2.05224	1.77351
2.62161	4.95434	1.25131	2.10311
0.431277	4.1885	2.29633	5.52676
0.100262	2.97812	3.4135	1.23578
2.33173	5.59506	5.83263	2.88664
0.0404441	6.09317	5.54778	3.8277
3.16063	5.80281	0.288355	6.02849
0.42789	3.72841	0.658523	1.79602
0.971192	4.86502	2.66523	1.18666
0.187396	5.97646	3.64943	5.90565
2.55573	3.24581	1.61571	4.1227
1.35181	4.36148	5.43903	1.29241
0.224797	6.07702	3.97726	2.52788
0.451554	3.2288	5.44266	0.569768
0.540978	3.62904	1.83396	1.96028
1.57037	3.96334	0.428495	1.27342
2.18917	4.1052	4.73983	5.26321
1.41243	2.86297	4.73983	0.635922
0.509141	4.63691	2.03081	4.9221
0.329355	4.37192	5.63827	1.89628
0.123422	5.10442	5.65974	2.81213
0.262865	5.5741	4.31593	2.91575
0.211301	5.79344	4.84531	1.47885
0.381354	3.97919	0.917064	4.65359
3.25076	4.17003	2.803	3.90516
0.277262	5.58445	3.09562	2.69389
0.219037	4.00707	3.46954	3.06072
2.51776	5.72125	5.2635	2.84893
1.33668	5.0432	3.30427	0.912275
0.991957	3.04524	6.23342	2.89067
0.351002	5.2717	4.87973	1.00467
0.137675	5.2718	0.154988	0.438888
0.0715359	3.13385	5.16092	2.96868
0.467595	2.93609	1.40346	0.946414
0.99518	3.93921	0.701679	0.0166892
0.12997	5.46377	2.32013	4.92058
0.592783	4.47109	2.95687	2.2906
0.448813	5.58509	4.13309	2.31576
3.03043	5.30935	0.642265	2.4844
3.11877	3.78792	1.84923	1.97992
0.38369	4.52697	2.91981	2.65293
2.9359	4.69158	1.91731	0.551717
0.497974	5.61019	5.43143	1.46556
0.48589	6.20335	2.83196	3.1938
1.19614	5.54676	1.69514	5.41133
0.670474	3.21724	1.55617	5.88068
0.636826	4.63547	1.49843	0.71948
1.53566	5.48751	5.40187	2.27684
1.77225	5.26381	1.79852	4.51397
0.869906	4.81054	0.494715	5.38325
0.269977	5.19205	3.51385	2.74846
0.64572	5.25083	5.03722	3.60411
0.485275	3.70017	4.82094	1.26028
0.342039	5.21838	0.634436	2.16269
0.235006	3.89804	1.32284	2.23066
1.22791	5.29945	3.94656	0.650049
1.68926	6.00918	4.3668	1.57988
1.36438	3.24817	0.373825	2.11637
0.478375	3.65332	5.144	1.16589
0.225558	3.17384	1.77817	1.61705
0.13354	5.38338	1.87874	1.42901
3.25923	3.08002	2.92028	2.07677
1.07875	3.45873	0.352818	5.98721
2.05414	6.03163	5.71446	3.92491
0.406532	5.02668	5.11123	4.52252
0.158172	5.69157	0.558478	5.87566
0.427458	5.11413	0.943769	1.14008
2.33062	5.97844	1.38856	1.99543
1.31827	5.41997	3.42181	2.33103
0.840494	5.57544	2.50858	2.58612
0.176892	4.00563	5.32358	1.79429
0.334117	5.71726	1.64748	2.28879
0.1831	3.65805	5.28299	2.28808
1.93504	4.89003	6.01787	4.17825
0.251787	5.93241	0.181071	0.659961
2.81245	4.51964	4.97428	2.48822
0.408688	3.4712	0.915637	0.891661
0.255357	4.37641	2.03663	6.0455
0.469925	3.36706	2.45096	2.089
2.54517	5.97796	5.73924	2.10972
0.279759	5.50061	1.07854	0.438858
0.378218	6.03667	0.340484	0.71899
0.448095	3.76676	3.88536	1.5852
0.471946	3.0965	1.94437	0.758039
2.77717	6.07916	6.17406	2.21511
1.45519	5.37236	5.21733	0.719839
0.352551	3.60602	0.168453	6.2095
2.94465	3.1891	0.419903	1.54649
0.195323	6.15365	4.57397	5.56351
0.296669	4.35905	5.00489	4.80141
3.12942	6.04112	0.105554	5.61173
0.87591	5.89022	4.56664	0.425966
3.10351	3.6624	5.83358	1.01692
1.74516	4.1894	1.29229	0.266451
0.793874	5.44068	1.56152	1.81112
0.218471	3.61356	1.38336	1.85088
0.487048	3.23337	1.00558	0.825601
2.48741	3.44232	5.64949	1.56268
0.375127	5.82961	0.94074	2.05655
0.0556766	3.87109	4.78318	0.226204
0.470698	4.42579	2.36985	1.6011
0.503844	5.55496	1.70642	0.0754359
1.69298	3.93193	5.00062	0.00805085
0.087431	5.15543	3.01444	1.86559
2.07571	5.69671	5.87752	1.72882
0.765098	5.66958	0.836183	5.5199
0.139746	5.89804	2.05424	4.9793
0.391801	4.47068	1.58714	3.14399
0.193553	4.99009	3.44726	1.98174
0.155429	3.66539	1.47124	2.05304
0.631929	5.44544	0.487617	0.984258
0.33574	5.86041	5.05352	0.894136
0.443592	5.38825	0.717953	1.89836
0.409933	2.93145	0.141886	2.00604
0.471837	5.70395	5.44699	1.98394
0.534612	4.82559	1.49166	2.94395
0.0374729	4.80439	1.72164	1.99095
0.589359	5.4233	5.50544	1.90138
0.377093	3.5017	2.10128	0.978265
0.151451	5.94927	4.08873	1.15739
3.08851	5.45709	0.883242	5.01236
0.629684	2.95245	1.8228	4.99309
2.95368	3.76605	3.19291	5.03533
0.669905	4.52236	4.786	5.46292
0.537692	3.78818	0.0858113	1.73222
0.494424	5.72611	0.0838475	3.12683
0.454751	3.95593	2.01806	3.55157
0.208791	5.95516	0.108251	5.32357
1.45834	6.13677	0.51161	1.79109
0.705338	5.8894	0.872627	2.07466
0.310695	5.95382	2.83113	2.85131
1.51612	5.9603	0.194548	2.85899
0.852779	4.57966	1.5163	3.7374
0.707721	5.32269	3.62548	2.03375
2.98197	2.91887	4.46003	1.65723
0.386776	4.31322	2.44772	5.86619
0.446028	3.83774	4.02456	5.31854
0.892204	3.71597	1.42451	0.00477836
0.650423	6.46796	0.196824	1.31689
0.323626	5.93729	4.92183	3.4678
0.435226	4.81537	2.11055	3.46651
2.99957	6.09262	1.29765	4.64186
0.0677694	5.57831	0.521328	1.63786
0.55568	5.37727	0.132231	2.46922
0.619907	5.1202	1.66742	1.35781
0.55408	5.52719	2.31372	0.0391639
1.51958	2.79831	5.02594	1.36429
1.91209	4.17239	3.41049	3.32797
1.42483	5.74016	4.55252	1.63548
0.228509	3.64176	2.74878	1.60758
0.0964618	3.34884	3.18246	1.2507
0.343106	3.51814	1.86077	2.56552
0.397943	5.32809	1.56527	4.39127
0.341548	5.82574	1.61173	1.2681
1.12501	3.73983	1.12452	2.95913
0.0776583	3.28232	0.992373	5.88829
0.269022	5.48399	2.02668	4.56636
0.375214	5.62832	5.60144	4.37337
0.698576	5.77548	4.75815	3.8469
0.417836	5.81942	2.17054	1.53692
0.58105	5.81527	4.60652	1.38428
0.558303	4.0195	5.69991	2.001
0.262999	4.42465	2.59012	2.11845
3.10281	5.60896	1.95852	5.96223
0.196332	3.27855	4.69904	2.6034
0.558527	5.94436	1.53366	0.247174
0.0867135	3.81985	5.4589	1.18623
0.419684	5.90051	5.39442	4.86131
1.66849	5.39157	5.42647	6.15003
0.69643	6.02387	1.18164	2.2324
3.03386	4.00745	5.59313	1.32225
0.406679	4.35458	1.37365	2.8313
0.593895	3.06608	0.720478	4.73778
0.351877	5.42061	5.39078	0.570859
0.902937	4.44703	3.18377	1.99521
1.32792	2.95094	1.59405	4.41124
0.0279353	3.04978	1.5235	5.16726
2.89681	4.51941	2.24144	0.363192
0.409891	4.86512	5.08742	2.01069
3.12406	5.82374	5.9675	1.43622
0.435841	4.4999	0.464458	1.71092
0.412265	5.93225	4.91334	4.61225
3.18961	3.58591	1.87719	0.326957
2.27144	3.06198	2.0851	0.422979
0.259324	4.92946	1.79627	1.61516
0.151985	5.59293	1.55997	1.83616
0.198756	6.04668	1.92242	1.93007
0.346677	5.07726	0.723102	4.75366
3.02902	4.49438	4.29514	5.20372
0.548521	4.30999	6.1845	3.78588
0.530159	3.8983	5.63909	1.87853
0.478047	4.6729	1.69817	5.20593
0.26753	5.86697	0.600838	0.480857
3.041	4.54929	1.38042	0.692802
0.636847	6.25213	4.19751	4.40068
0.126293	6.2007	4.00788	1.70101
1.16442	5.70104	4.9965	2.81913
0.189353	4.15654	0.837108	4.72342
0.152404	6.36091	0.714381	3.70592
0.237943	5.41242	2.5198	2.69568
0.294592	3.25815	0.871511	3.70342
0.43928	5.81889	4.62541	4.13257
0.369672	6.03611	6.03744	1.12143
1.44153	4.16695	5.37122	0.596789
0.00250071	5.59605	3.06126	1.51224
3.11694	5.94157	2.19412	1.40268
0.285211	4.41167	5.51562	1.75465
1.36654	4.29414	6.21415	2.24781
3.06079	4.87235	3.62896	2.29108
0.194432	5.55993	0.166572	4.76049
0.483273	5.89679	1.29051	1.04795
2.76208	6.2811	4.22616	3.07538
0.453884	5.85165	0.308704	5.94953
0.488292	5.19298	5.13262	4.06093
0.96619	4.63782	4.05399	2.22575
0.29099	3.27397	2.23217	2.44357
0.0740853	5.73117	5.59957	5.03768
0.465887	5.76591	0.935818	1.85324
1.64734	3.25562	2.59146	1.58356
1.71252	6.23894	0.653598	1.53547
2.28088	3.18623	3.27995	1.53654
0.333714	5.99255	2.09017	1.28887
0.470878	4.93335	1.66826	4.18732
0.18203	3.27971	2.44536	3.65651
0.57387	4.36254	2.52438	3.49218
0.198722	6.49936	3.07471	5.24168
0.375777	5.84516	0.345098	5.02604
1.7064	3.12642	2.0972	4.61092
0.388912	3.80586	3.91429	2.3151
0.225086	5.82794	5.59777	1.96991
1.01436	4.77689	3.67995	1.99159
0.369697	5.4486	0.175992	1.24808
0.730159	6.31881	3.08954	1.24808
1.32755	5.6835	3.3136	2.98964
0.195334	4.24459	1.5928	1.4427
0.399496	2.99936	2.43639	6.22887
0.156221	4.80315	1.8635	2.77578
1.25589	5.68481	4.19959	0.284513
0.049567	3.15748	0.37527	3.16954
3.11787	5.20384	0.906704	1.93518
1.81174	3.52798	5.53778	3.28332
1.31785	5.47045	4.08595	0.888647
0.271441	6.06189	3.79487	1.58945
2.06738	3.54788	1.51159	6.14464
2.37751	5.57666	2.52664	2.06113
1.25555	6.02231	5.1512	2.30028
0.877413	3.77209	2.27778	1.77467
2.4486	4.60218	2.71935	1.79328
0.963795	6.23518	2.05941	1.5968
0.650384	2.91795	5.55309	3.15013
2.81756	5.38995	4.98195	1.67743
0.463421	3.68845	2.40332	0.0350861
0.604794	5.19868	5.13568	0.177896
1.20876	2.82195	0.597566	0.549722
0.921151	5.47685	4.43638	0.89621
0.433176	3.52063	1.80289	1.75293
0.246807	4.01905	1.44052	0.99868
0.61817	6.13041	4.25031	1.25766
1.82059	2.93604	5.26471	0.675478
0.307864	5.45639	5.38435	0.135348
0.435658	3.45564	2.3885	3.76578
1.4068	3.16598	1.9256	4.27531
0.318275	4.43715	1.04313	5.64655
3.19357	6.23411	2.25863	0.00618187
0.272603	3.94531	0.719838	0.254805
2.78022	4.12947	0.121062	5.75659
0.273972	5.97786	5.30186	0.185929
0.402408	6.1019	2.14664	2.55709
0.291393	3.14023	2.12466	1.68156
1.64829	5.86342	5.09179	5.63144
0.485714	4.42134	4.11051	1.24852
3.13558	3.18803	4.51919	0.793799
1.86436	6.02	5.01744	1.63549
0.664099	2.86453	0.588837	2.94163
0.617902	4.00488	1.65523	3.95139
0.170386	5.55573	5.50114	5.40375
0.125187	4.3643	2.39237	2.9665
2.87839	4.70358	1.82578	0.20429
0.31585	5.55929	3.81138	0.0288037
0.101598	2.80875	1.5861	4.08765
0.278733	5.82735	0.626388	6.26952
0.346859	6.18238	1.78401	5.73822
0.487495	3.43968	5.6834	3.17474
2.73838	6.10419	1.23221	1.34762
0.480015	6.00174	1.80482	2.1868
0.587714	6.28724	0.0583629	3.11107
1.68242	5.83321	5.81062	1.22296
0.414861	5.76212	0.306989	5.63989
0.472688	5.05233	1.59677	0.69223
0.561706	3.9371	4.98576	3.37238
1.51183	3.07778	5.52929	4.75214
3.14266	5.71085	2.77305	3.75842
0.028806	5.26994	1.4601	4.08769
1.90746	5.1813	5.56249	5.0078
1.29091	4.90199	1.22699	5.63241
0.71227	3.65076	2.76108	5.43031
0.22071	5.16351	1.32825	0.417761
3.07532	4.36588	3.69551	1.23676
2.87993	3.53757	2.97298	1.6816
0.63737	4.27807	5.02372	2.29603
2.15258	6.03931	1.95082	0.910967
1.84513	3.66655	5.76048	5.50999
0.592441	5.80605	0.924993	2.27089
2.53343	4.35139	2.39864	6.11053
1.07148	3.92392	0.184384	0.619205
0.162855	3.86236	2.64455	2.9015
1.1583	3.89737	5.89468	0.294905
1.37564	4.22381	3.44314	3.10206
2.93189	3.52312	5.08905	1.70931
3.07494	5.58138	4.1538	1.22193
0.388812	5.00547	1.56613	1.33895
1.71725	6.32726	5.13747	1.06708
1.28875	4.25206	1.58708	1.36782
0.415421	3.09652	3.99877	0.634702
0.172359	4.24538	1.29949	0.995902
0.995484	4.39002	5.28892	0.657601
0.205937	5.95425	5.49006	1.12045
0.475441	4.23732	1.0366	4.64968
0.445517	3.76011	3.94219	1.838
0.155289	3.52664	1.46571	1.79309
2.5176	2.98853	2.0554	1.21555
0.44794	5.98417	1.54553	1.00494
2.73954	5.79142	0.968874	1.83381
3.10689	5.78332	5.26382	2.2983
1.16789	3.46781	5.14488	1.06887
0.987392	4.65278	4.09414	3.4487
0.571217	5.96753	1.90092	5.69112
0.315155	4.36481	2.68855	1.43109
0.367148	3.22917	5.42449	4.74743
0.362373	3.54475	1.1664	1.51712
0.555969	5.77187	4.54497	1.33864
1.89131	3.03247	1.85604	1.97604
1.43302	5.34979	3.83193	1.36621
2.95231	4.22794	5.96282	2.18483
0.169997	4.31004	1.71505	6.17158
2.97439	3.17738	0.102563	2.15321
0.466039	4.57635	0.853337	0.426612
0.0276096	4.52502	5.87291	0.552404
0.0468901	3.98008	5.57517	6.11892
0.353583	6.45866	0.411378	3.33482
2.97133	4.6128	4.17801	3.09842
0.476005	4.88399	2.15093	2.61851
0.910232	5.96634	5.72179	2.74608
0.290597	4.58024	0.553716	5.13865
0.951898	6.03424	3.26164	2.53328
0.543248	3.24645	2.84492	2.24543
3.24915	4.38672	1.34554	1.91061
3.2455	5.96589	0.275568	4.99145
1.00867	5.09556	2.05914	0.630353
0.283145	5.83031	2.13403	2.05907
0.542754	3.2589	2.4048	3.93525
2.23407	5.59719	5.77212	1.64462
2.35004	3.64967	4.99885	2.01976
0.106166	3.78016	1.06248	2.90483
0.606863	4.01116	4.13589	2.02723
0.947628	5.52151	3.59214	1.85227
0.527427	3.31487	2.81258	5.18125
3.06057	5.17118	0.00667667	3.60048
2.81327	4.16921	0.297728	5.36073
0.276174	5.67129	4.51248	4.32314
0.339622	4.22235	1.29415	4.14895
0.4429	6.09465	0.151166	0.748938
2.91027	4.20408	1.5553	2.3355
1.11405	6.86175	1.76317	1.88112
0.612005	6.04904	2.67974	0.840648
0.319385	3.74741	1.14915	1.63147
2.10561	3.21992	3.75529	1.56199
0.501	3.90281	1.51115	2.42733
1.82368	5.727	2.89953	0.897366
0.474836	5.97216	2.80558	3.88888
0.126444	5.96075	1.7842	4.92318
0.0801064	4.81076	5.7513	5.34708
1.7227	5.96124	5.46308	5.21043
0.565231	3.66114	3.98145	1.11963
1.84497	3.51166	4.04882	5.91544
1.68794	6.23878	3.6325	1.12727
0.123765	5.13976	0.994324	5.20485
3.26427	4.04274	3.07963	4.52412
2.7129	5.37261	2.34675	2.16518
1.35841	5.86139	3.24857	2.18685
0.491962	5.71246	1.3243	4.2044
0.166227	4.17675	1.30558	0.768381
2.99829	4.47398	1.5319	4.32947
3.03689	3.57893	0.965876	0.364749
0.113519	6.05495	5.97862	1.99493
0.427726	5.44034	4.13863	4.70834
1.72165	4.30662	2.00554	2.14961
0.662987	4.46132	5.23186	0.96702
0.220689	4.80619	4.94717	0.834954
0.0893186	6.17137	5.33086	3.69703
3.10852	6.13993	5.52882	3.44853
0.266664	5.42942	5.48849	1.32534
2.99611	3.42856	2.02138	1.2189
0.422882	3.17612	5.53063	3.41803
2.97931	3.20109	1.05162	2.54013
0.472175	5.7131	1.76492	2.14294
1.72344	6.03491	1.5543	3.16432
0.119825	5.86658	0.55528	0.534251
1.59393	3.08762	2.21018	3.44569
0.684504	4.32149	1.28448	1.1308
0.659579	6.05939	3.77683	5.11409
1.36457	3.25531	2.37042	1.47463
0.313557	4.23321	0.56872	2.86367
1.07784	4.87043	4.75546	0.897311
0.567707	3.834	1.72011	2.34531
0.907875	5.88898	4.30864	2.07944
0.223061	6.00092	2.117	5.44273
0.0868917	5.81457	2.10692	5.43993
1.24889	3.09367	1.82686	5.39318
0.187871	5.76316	3.01155	1.08706
0.358236	3.79996	4.70752	0.831115
2.42506	4.37628	3.16968	6.04613
2.86964	5.4372	0.350044	0.42278
2.76884	3.80398	4.94242	0.0154655
0.331772	3.55285	0.0969119	1.53666
1.25355	2.98204	4.72455	0.491873
0.620301	3.04857	3.14266	2.31901
0.447002	3.15649	5.52412	1.37802
0.271807	5.73912	0.184816	2.13746
1.30281	5.41759	5.57785	4.60059
0.9079	4.60094	4.07291	1.94665
0.0680521	6.35659	1.37277	4.12073
1.60846	5.68156	5.85993	2.69923
1.92918	3.00193	0.986315	3.28331
2.69889	2.98131	0.240312	2.83368
0.271815	6.10816	5.74963	2.9425
0.440917	5.71946	3.43732	5.93855
1.41925	5.81041	5.64151	0.276949
2.9861	5.58866	1.98442	4.03643
1.59206	4.46791	4.15954	2.05929
0.024063	4.25827	1.81489	0.192853
3.02741	3.48914	3.86013	1.6608
0.0538872	5.78537	0.905007	1.25222
0.475516	5.66192	1.01452	1.92065
2.87932	4.33635	2.51262	1.51725
0.479922	5.88997	4.99656	2.62472
0.224895	6.10501	1.29408	1.74818
2.74367	3.02455	2.15102	2.17024
0.386364	3.46091	0.814031	1.72166
0.2296	3.6723	1.54398	1.35386
0.787489	6.13761	4.47214	5.31292
1.01679	3.41654	3.35046	3.41451
0.00799797	4.18624	1.24941	5.51482
0.0992026	6.65273	4.5244	0.892909
0.477231	5.98166	1.65108	1.37538
0.213573	5.84993	1.13937	5.29946
1.12843	5.94402	5.15465	0.688684
0.0807062	4.05133	0.853608	4.37096
0.286227	5.74143	5.09709	3.64086
0.83732	3.67304	1.12501	5.56915
2.60601	5.71898	1.3885	0.107367
1.56198	5.51024	5.73164	0.453913
1.52357	3.02059	2.29715	3.75845
0.258386	4.33534	1.72582	2.46528
0.528504	3.02008	2.49244	2.39329
0.622159	4.49385	4.82282	0.676521
0.532054	3.14654	2.64734	2.5765
3.0305	4.09534	5.31579	0.034928
3.30687	4.32623	2.33727	1.65644
0.540892	5.67585	3.4626	2.41592
0.474666	3.07227	1.48182	2.2999
0.381832	5.84742	0.509418	2.46775
2.83022	3.28134	4.00821	3.9911
3.08746	5.87339	2.74534	1.372
2.8454	4.64334	1.20354	4.31789
3.21001	4.6429	2.85637	4.41962
2.06657	4.52245	0.847639	1.7829
0.358862	6.1601	2.61669	5.7472
0.396547	4.71758	5.57574	5.31776
2.80209	5.48708	1.29219	0.975861
0.893332	5.09337	0.475282	1.61252
0.267666	4.52229	5.71029	1.82355
2.24933	3.86865	5.28153	0.627895
0.718915	4.18854	3.77706	3.46564
1.69616	3.37125	0.345345	1.39262
0.277665	5.54982	0.360089	2.95543
1.79005	3.05975	0.450994	1.96778
0.0946536	3.59014	4.72489	0.943585
0.453581	5.71134	1.79	5.37533
0.286995	5.33994	2.29905	1.93428
1.00846	4.101	4.44758	1.44718
0.288049	4.26981	5.21543	0.357575
0.587762	6.17827	0.830059	0.217894
1.87005	6.07843	0.280217	2.19732
2.69659	3.44157	1.49022	0.759337
0.258636	3.77826	1.19949	1.09934
1.39414	4.09838	2.2729	4.89821
1.44211	3.09671	1.21314	2.18508
2.6911	6.77311	1.48866	5.55954
0.0495578	3.40523	0.337714	5.6224
1.31763	5.82966	0.509228	0.550286
1.48885	5.86076	0.0570961	1.09077
2.03201	5.63104	0.251255	3.7105
0.69672	4.18349	2.45471	3.47149
1.95591	5.78051	0.0709736	1.77038
0.242519	5.61554	4.14024	2.83743
0.19676	3.9265	5.15565	1.18042
0.10625	3.91361	5.39409	1.67477
1.68296	5.7689	1.27476	1.37708
1.57742	3.63729	5.04415	1.67572
2.89727	5.33937	1.83983	3.00644
2.86289	4.0376	1.54107	5.48935
3.09428	4.37892	2.05719	2.3471
2.70961	3.49748	1.05216	0.686338
1.06939	5.55622	0.262925	2.40565
0.567022	5.81933	5.46334	1.53098
2.98762	3.50599	1.12731	1.53872
0.123575	3.81833	0.51924	0.797988
0.681197	3.13355	0.647796	4.79858
0.335652	5.90097	4.53662	2.51393
0.568842	3.05059	1.67562	0.232185
0.54957	2.79608	3.29714	0.191994
0.208372	4.15308	1.39715	0.505753
2.58819	3.11089	2.16225	2.70642
1.35808	3.36735	0.48554	1.9764
2.75574	4.62368	2.11095	6.02962
2.24632	4.14745	5.30699	2.94153
0.474115	4.59909	2.2261	0.452324
0.485765	3.24265	5.20514	5.78681
1.52437	6.82488	5.68061	2.33982
0.519817	3.41349	0.533464	3.99071
0.299364	6.26901	1.67674	5.39667
0.167118	3.63979	1.98425	2.1698
0.391524	5.78686	1.5001	0.0229127
0.0976496	5.61831	2.1669	0.277323
0.531733	5.81538	0.578728	1.79837
0.0363118	4.27505	4.84329	2.4531
2.87617	4.5898	4.17712	4.21455
0.294268	3.50596	1.7037	2.58699
2.859	3.1135	2.38086	1.53382
2.58229	6.52459	3.07638	3.248
2.88997	3.78083	0.377389	2.486
0.842904	6.00459	1.89302	1.20324
0.390515	5.48891	0.899857	1.65135
2.78317	4.25383	1.40034	2.21727
0.305843	5.48344	1.68239	5.29836
2.69602	4.41683	2.26878	0.890701
2.93205	6.11329	0.630135	0.0358487
1.14476	3.71824	0.528832	1.14708
0.442293	6.29668	1.70263	2.83269
0.986661	3.73146	1.00179	1.85875
1.09774	5.76596	5.56974	2.17893
0.362744	3.80686	0.272888	1.50137
1.60188	4.8757	0.530202	1.7599
1.41199	4.29141	2.15083	1.73846
0.148715	3.88349	1.72267	5.36593
0.506846	3.685	1.46973	0.25198
0.345746	6.00542	0.809117	1.5899
1.03051	2.85989	1.1743	1.85449
1.88603	3.80745	2.78988	2.3147
3.14036	6.34619	5.37407	2.43311
1.56087	5.61717	3.1811	3.02611
0.708002	6.01289	0.848344	0.397129
1.24263	4.27633	1.77769	1.7565
0.590261	3.60972	6.24388	4.64036
0.844149	6.30727	1.8081	2.64598
0.605336	3.0168	1.90192	4.87768
0.270312	5.98333	0.626654	1.81889
0.585539	3.18721	3.48509	1.19952
0.836641	5.56032	1.80172	2.11927
1.58501	3.26051	4.16341	1.71947
1.02673	5.92507	0.139141	1.47151
0.885832	4.43437	0.0439053	1.25712
0.260591	6.41499	5.80024	1.56851
2.61791	5.66655	3.05681	0.863978
1.52712	3.898	4.14732	5.16965
0.201434	3.47218	4.53126	6.15957
0.711883	6.17767	0.511481	0.809702
0.240308	3.01323	5.88086	0.0663795
2.63774	5.67529	5.38653	4.83379
0.896532	4.22891	1.55276	2.73948
0.763751	3.35527	1.6522	3.95472
2.79599	6.2216	1.1998	3.70546
2.46308	4.53264	5.15454	0.00631146
0.352382	5.77613	4.02919	2.35461
0.434117	5.45327	3.29816	2.0874
1.19507	3.1269	5.5058	1.12982
3.17029	4.16001	4.16148	0.520987
1.1164	4.35368	3.71703	1.65124
1.25997	5.96031	1.87442	1.64057
0.057532	5.7176	2.07322	0.136583
0.241133	5.92014	1.55159	5.92802
0.0275512	5.94343	3.35498	1.20659
3.04189	3.19888	2.49141	4.36071
0.066086	4.59187	1.66927	3.83168
0.898419	3.53994	1.94781	3.86876
2.16222	4.12336	5.1048	3.77008
2.81651	6.22224	5.84128	2.09476
1.21958	3.46328	0.11825	3.89725
2.57881	5.46426	3.39937	3.38812
2.76094	5.48074	3.01419	1.50025
2.58711	5.76542	3.66748	0.786288
0.848066	5.44065	1.87344	4.06461
0.216287	4.3625	5.48601	3.08412
1.53778	3.95387	0.759577	5.99878
0.0607233	3.35197	3.72646	1.30713
0.171211	5.86633	4.32611	5.94116
2.99329	3.22117	1.27881	0.804765
2.30448	4.03113	5.18251	3.52345
0.836942	3.56028	2.71218	0.533363
0.743812	4.26746	2.67042	0.1618
0.56912	5.7969	2.38443	3.56437
0.421103	3.1206	4.17347	1.16052
0.405392	5.57725	5.80818	0.90883
0.525299	5.97683	1.7883	4.23606
1.57862	5.4043	1.65729	2.29914
1.55253	4.38801	0.824263	1.87992
0.822332	5.8632	0.402824	5.43637
2.85291	3.09162	1.73229	1.98294
1.36936	5.78556	2.13344	2.06329
1.89703	3.04044	0.0266734	1.80807
2.27615	3.35713	5.78327	3.37108
0.0875185	5.62306	4.57783	2.45473
2.76145	3.0331	1.53922	5.82158
0.930454	4.22944	1.53773	1.75988
0.519357	5.57805	0.603907	5.6622
0.428275	4.53254	1.54637	3.9443
1.89942	3.81118	0.230442	0.46796
3.18529	4.16056	6.06393	0.0444805
0.115191	5.99118	1.94602	1.09967
0.711314	4.14604	3.62601	2.36496
1.88378	5.71074	2.09046	0.263269
1.77507	5.99834	5.30207	1.80517
1.92769	4.27522	0.073429	0.196877
0.570465	3.89772	0.847461	0.055475
2.41924	3.08915	5.7936	1.6788
0.0398257	4.07375	5.53545	4.12471
0.687107	3.13592	1.90609	4.83351
0.915165	3.40187	1.45961	4.74572
1.70334	3.25819	0.917058	2.0744
2.71129	5.8182	0.875375	2.50205
0.317889	5.81546	5.4644	0.636293
2.20094	3.96526	0.656025	0.278985
1.45065	4.30798	3.36747	3.61165
0.00217163	3.71048	1.86522	5.27224
0.264937	3.30249	0.521804	6.05819
2.62471	5.75006	0.740514	1.48389
0.102397	3.5381	1.06548	2.96708
0.819229	6.26458	2.27561	5.23311
0.504159	5.82787	5.29602	2.55743
0.582686	4.23544	5.78433	2.06537
0.0544281	4.2637	3.97755	2.28721
1.23546	5.4665	1.40751	3.01707
3.17636	4.30793	0.376829	5.31023
1.50339	5.46181	0.769893	1.66608
1.5176	6.02689	4.73844	1.34404
1.56668	6.33181	4.61776	2.36505
0.709076	4.35608	2.6127	4.31134
0.0989939	3.43111	4.92899	5.76299
2.89863	3.9148	5.69545	5.58655
0.350257	3.21485	1.26958	5.86775
2.60384	4.18663	0.0826762	2.59201
0.590473	4.51781	5.35589	0.0706136
1.07545	3.76671	5.22872	4.13146
2.20847	5.97646	0.546944	0.283808
2.19731	6.15083	5.09258	1.93052
1.04781	4.12523	5.43248	3.17578
2.56413	4.09872	1.71615	0.710461
2.11231	4.90526	4.82383	1.98757
4.58033	5.56092	4.74672	4.88912
3.58307	4.00279	2.46159	2.7941
4.87397	3.1418	1.53891	2.86473
4.16562	5.67606	5.05516	3.36657
4.68826	4.8683	1.84766	5.61434
4.6695	4.09919	5.11406	4.46241
3.02924	6.23431	2.77822	3.11769
4.58691	3.30586	0.446372	5.10549
5.11325	5.86986	2.87337	6.0903
4.82517	5.89223	6.00976	4.32847
4.80646	5.67944	2.26917	3.59955
4.81484	5.77607	3.63436	3.96083
5.01437	5.40893	0.442234	1.26046
3.39372	5.77097	1.57934	3.76628
4.7655	4.02165	1.0021	1.70813
5.37428	3.26869	1.11963	2.00555
5.35275	3.2379	3.67479	5.35808
4.66589	5.09369	5.04124	1.36959
4.93663	4.08981	1.51858	3.48956
4.69622	6.09729	0.866199	1.32926
5.30178	3.23546	0.966253	5.08496
3.61645	5.95311	0.142732	1.24758
4.86245	4.03917	2.73796	5.27827
6.13447	3.45572	3.08659	2.65191
4.88512	4.2419	3.60729	3.3435
5.12139	4.30071	1.92865	3.29105
4.83163	3.90878	2.37156	1.72035
5.96085	6.465	1.73658	0.105678
3.74335	5.34243	1.69815	3.03423
3.81694	5.90611	0.583441	5.16068
4.57546	5.56528	1.50239	2.42863
4.94624	3.32427	1.70658	5.37635
4.94913	4.5677	0.114873	0.451049
4.87845	5.14838	4.29919	0.428136
4.58886	3.97382	6.15004	2.47562
4.57734	6.00388	5.23265	2.95894
4.78501	6.24923	4.60591	1.74287
3.61548	3.85946	4.4555	0.113391
4.71283	5.53428	5.8399	0.925408
3.84861	5.93109	1.44211	2.95998
4.83249	5.65612	4.06912	6.13243
6.1415	5.58185	4.2659	3.69223
3.07182	2.88275	0.277449	0.991664
4.448	5.76739	5.59696	2.23066
4.97969	6.01772	1.14511	4.6175
4.72293	5.98591	0.961881	5.88237
5.08966	5.54451	2.69551	1.09342
4.93369	5.83029	5.98024	5.70086
4.74136	4.18542	0.507804	0.398385
4.0086	3.23024	2.97061	1.9733
3.83599	3.86048	0.455215	1.76231
4.82169	4.56984	0.35807	2.11457
3.90254	6.15069	4.3193	2.90735
4.73178	5.88756	5.21143	4.44798
4.21498	2.95253	5.28802	4.6183
3.20475	3.78186	4.91573	5.75309
5.26987	3.07338	3.48233	1.75254
4.71484	2.87364	4.49266	1.00835
6.92539	4.75854	1.26639	2.77896
3.70529	5.42016	2.2148	3.10559
4.10536	3.69241	0.99967	1.75643
5.77233	5.3747	0.138562	2.0729
4.69958	4.04298	3.01417	2.83133
6.12618	4.9878	0.412597	5.16593
3.51698	5.54317	5.13571	3.22134
4.38736	6.08895	1.47236	5.48398
5.49263	3.72514	2.07686	5.39474
4.70326	6.91732	3.07548	4.34696
3.31619	6.13911	1.209	1.21857
5.52496	4.35955	1.05657	5.89792
4.37132	5.64704	0.182743	3.05925
3.36026	4.04232	1.99048	2.01933
4.66118	3.00799	0.551263	1.6508
4.38338	5.37347	1.33993	5.66535
3.68553	3.64101	1.27015	0.326247
3.75737	3.77996	5.41378	2.16924
5.33227	6.22583	0.840455	2.58765
4.20735	6.19335	5.50189	5.82552
3.33774	6.03523	5.38013	0.436518
5.10137	4.46137	6.04585	4.51123
3.13993	3.35328	1.86948	1.76458
4.81586	5.42767	2.01009	1.81717
5.54554	4.0442	4.46009	1.26418
4.59101	6.18294	5.50373	6.44389
3.90736	3.39698	4.04339	5.06009
5.37992	6.31847	0.154404	1.9242
4.13037	4.64936	2.01945	5.10567
3.36053	6.19328	5.59893	1.60584
4.86521	4.47653	2.91277	0.269014
4.6888	4.73846	1.53276	1.69991
5.06234	3.07241	4.52003	1.09307
4.90913	4.1662	4.77522	5.07019
3.4525	3.34245	2.15961	1.38616
3.947	4.22733	4.25399	5.94357
4.96851	3.96145	2.05896	3.31994
3.536	4.99535	4.35493	1.74752
3.53623	3.44494	2.2919	0.824726
3.74866	4.18151	1.48803	0.759584
4.56132	3.42619	3.8366	1.01637
4.6489	3.13707	4.07207	3.13679
3.43446	5.76521	0.752781	1.34211
4.14797	5.7985	1.82023	3.13505
3.66615	4.13455	5.56438	3.14593
4.74317	3.42958	2.89339	1.855
3.57449	3.96865	3.91731	4.42105
3.24358	3.52502	3.6142	2.96321
3.80159	5.90412	1.92001	2.12728
4.6754	3.8137	2.80938	0.301416
3.2123	3.45523	1.75779	1.28399
3.6577	3.10972	1.1767	4.43119
4.52536	5.98756	2.2172	3.61843
4.74999	5.79938	2.67636	1.85113
4.64232	4.2349	4.25755	1.4573
3.49963	6.31871	0.95177	2.06419
3.60563	5.91719	6.12984	1.62791
3.48515	5.82986	3.79018	0.928816
5.05564	3.67163	2.26645	0.667523
5.4663	3.46402	0.124442	2.31576
2.96401	4.0679	0.534767	3.58885
4.44664	4.14654	1.59542	4.68263
3.3045	3.67374	2.39452	1.7138
3.57177	2.92758	0.123755	0.57828
5.47205	3.6614	0.466315	0.986544
4.84894	5.4711	0.0924351	0.836284
4.09557	3.46824	2.72918	1.76607
3.39428	4.40395	4.80705	4.43503
3.67687	5.17329	5.03626	5.71504
3.28515	4.96356	3.40551	6.24232
5.09466	5.96027	0.348516	0.0701787
3.96191	4.16917	5.41722	0.824079
3.54102	3.36144	1.03964	0.573478
4.35961	3.332	1.55236	5.61299
4.25097	4.07217	0.635599	4.70346
3.55137	4.06238	1.58524	2.23155
4.70764	3.67854	0.0129083	2.7251
5.09472	4.41835	2.2065	3.24791
5.56549	4.24706	5.84704	3.73919
5.1674	6.36478	4.88169	0.980769
3.56458	6.06002	1.08747	2.06218
6.23413	4.09279	2.60776	0.760381
5.94576	3.48008	5.64922	3.88336
3.10186	5.8364	5.6176	5.44552
5.7281	6.01658	3.87704	3.00742
3.2085	3.17893	1.14846	5.74361
4.66134	3.6205	2.13243	4.8355
4.9549	3.84319	1.87209	0.936441
5.19213	3.86103	5.07817	4.26808
4.57783	3.17105	1.34811	2.0285
3.4897	3.86265	4.22739	2.85278
3.5723	3.47041	1.77527	3.43678
4.71711	5.69303	4.52862	2.24295
4.95357	5.94887	0.69217	2.94088
3.42146	3.57567	5.30733	0.237064
3.75861	5.55908	2.70806	2.13913
3.63004	4.10706	0.599399	4.95513
4.61217	5.53177	5.40526	2.11408
4.25792	6.03844	4.50062	2.26387
3.89327	3.53532	1.90419	0.400302
4.37198	3.50966	4.48372	1.81581
4.77292	3.33537	5.10132	4.30718
5.43496	4.58668	2.08432	0.168459
3.19967	4.90442	3.92934	3.88956
5.27819	3.33511	0.637139	3.53089
4.46214	3.58029	0.821875	5.14963
5.79025	6.05177	4.85769	1.60547
4.84873	5.37842	0.262776	5.67597
4.73777	4.34177	0.262776	1.01686
5.10925	4.91515	0.262776	2.17999
3.65447	3.31512	0.485903	5.81187
4.24564	5.99155	0.531961	4.68569
4.85809	3.57677	1.57815	1.46524
3.82678	3.3572	1.48456	3.27133
3.92941	5.95971	0.979836	5.45596
3.74374	3.92295	0.779211	4.56691
4.02499	5.8416	0.809158	2.76025
3.22652	6.39797	2.38597	4.03398
3.22196	3.39424	0.305662	1.48579
4.46942	6.15469	2.31698	1.8367
4.84574	3.67727	2.35648	1.58738
3.25567	5.30479	5.81373	3.70724
3.72587	3.07024	2.53898	6.35794
3.55485	6.05163	4.77779	1.61365
4.73701	6.24302	2.46267	1.85312
4.45452	6.13932	1.52155	1.46391
4.60558	4.38023	0.109875	0.294052
3.66493	5.86063	5.42823	2.38528
5.8883	6.00016	3.88916	2.03744
5.8883	6.31738	3.8082	0.116535
4.22958	5.02223	3.1369	0.768926
5.29308	4.23333	4.13697	3.95126
5.02559	3.58978	5.7984	1.99913
5.22734	4.89747	5.88366	2.53596
4.38109	6.09264	1.83471	4.62291
3.31843	5.9256	0.284805	0.378157
4.95048	4.80024	5.97821	1.74852
4.49194	3.52801	3.07609	2.66053
4.61081	6.11855	0.947098	3.03831
4.38941	3.57813	3.40627	4.60706
3.54761	3.46667	1.43373	0.915361
4.30341	6.5021	2.30601	2.32491
5.1571	3.28805	2.73385	1.71226
4.6448	3.93106	0.587811	0.199737
3.33096	6.44731	1.4409	1.29429
3.1935	5.95795	0.78191	5.3057
4.79213	3.56814	0.66436	2.30024
3.29073	3.28053	2.95361	0.659537
3.46632	3.35918	0.200052	3.81419
5.39062	5.17159	4.42348	5.15238
3.26093	4.46659	4.76606	3.58255
3.73395	3.59645	1.43331	5.11323
4.31921	5.15549	0.369085	1.00047
4.66324	6.2353	0.640034	0.151492
4.84091	3.50907	2.07256	6.03404
3.59188	6.054	4.38011	1.99711
4.73109	3.58935	5.08537	0.540979
4.3736	2.7909	0.00840821	2.20787
3.31584	5.289	2.45739	5.0594
4.87149	6.07842	5.67451	0.655176
4.45224	6.27787	0.000271486	2.36283
4.29027	3.80558	4.15945	2.40183
3.6162	5.3532	0.39346	1.33058
6.21174	4.41249	5.35141	2.15927
4.49535	3.95779	0.472938	1.55
4.2881	3.69911	0.991866	2.54239
4.4293	4.74081	2.40835	1.42608
4.17983	3.22803	2.36838	0.926159
3.18359	4.93332	0.427549	5.60021
4.86183	6.72547	2.74784	5.97372
5.87874	3.49621	4.05284	1.65569
3.59686	3.98809	1.86262	4.34198
4.5359	4.2182	0.154027	2.04566
3.42549	4.13026	1.93008	3.88325
4.51742	3.16544	5.40909	4.71698
3.47497	6.25027	5.41553	5.14195
5.06067	3.46161	4.20757	3.68772
3.36343	4.31486	1.44683	1.30059
3.46893	4.16546	4.64835	2.68675
3.03814	3.27569	4.92572	1.42284
3.84694	6.66798	1.15819	0.152747
4.9887	5.80242	0.232559	4.41553
4.75065	4.10467	5.0077	6.15407
4.9028	4.40933	6.15635	2.19881
5.13709	3.26902	1.74429	1.88648
5.2203	3.99421	4.15758	1.89946
3.30164	5.88076	3.96001	2.34997
4.03909	6.07658	4.89639	1.72226
3.44524	3.82974	4.68348	2.11401
3.18425	5.5932	0.858317	2.21808
3.61748	5.69646	5.44223	0.270505
5.17554	3.75872	5.41275	2.33485
5.24678	5.88768	3.23379	2.29496
5.98246	3.55415	1.48895	5.11233
4.99264	6.09427	0.0275997	2.26769
5.04323	3.14788	2.64219	2.87829
3.42457	5.90488	4.06857	2.36441
4.99763	3.37392	1.47413	1.13792
3.65391	6.39871	0.613044	1.94878
3.31606	5.31825	4.813	4.96159
3.14671	4.66205	0.932663	0.00838962
3.2623	5.62627	1.73989	6.24473
4.75247	3.3479	4.12064	4.88133
4.79247	6.16449	1.2837	1.43569
3.35267	3.01828	1.26413	0.471159
4.84424	4.13084	5.46233	5.87723
3.37465	5.82762	4.94005	3.35082
4.28632	4.98924	2.28667	0.902009
3.22684	3.43613	6.32815	1.71958
4.86945	6.2665	2.7716	1.35649
4.18769	4.26351	4.28981	3.32912
3.41617	6.17786	1.34059	1.21196
3.54616	6.10685	1.39412	4.19245
3.48055	5.89528	0.748048	1.51935
3.33525	3.04193	0.237231	0.982946
5.84003	4.91095	2.79468	0.628188
5.06282	4.18413	5.9671	1.6819
4.66265	3.52947	0.245094	5.68168
3.17005	3.32996	2.48036	1.66728
4.86265	4.28043	0.722437	6.08877
5.91425	3.28394	4.82957	1.86942
5.93828	4.12731	1.97335	6.03398
4.72202	4.35792	2.74082	5.88463
3.24007	3.84129	4.71984	1.5919
4.60138	6.67499	2.27447	6.04384
5.66722	3.05579	1.03704	3.40112
4.62007	6.33957	3.4169	0.560309
4.76833	3.78634	1.7368	1.36379
5.08021	3.45601	1.70146	4.37675
4.77441	4.01164	1.69507	6.26768
4.5592	3.14075	5.43841	1.64366
3.06573	4.45116	4.21134	4.95508
[truncated: 2,070 more rows]

## Sheet: Fig 1H
XBP1 Flox 12h phase	XBP1 LKO 12h phase					XBP1 Flox 24h phase	XBP1 LKO 24h phase
0.007833	7.9228	19.6654				0.374373	19.122	44.3398
0.008295	2.55945	13.2393				0.334787	19.5501	42.6908
0.009552	1.41002	12.1201				0.254826	19.6705	44.0871
0.016866	5.61181	18.5215				0.073849	20.7438	43.7281
0.017775	10.3085	22.1176				0.950446	19.9651	42.5823
0.019913	6.66327	17.4908				0.806939	20.2383	43.2237
0.035907	1.16403	12.945				0.908859	20.3761	42.3802
0.040464	9.59853	22.1617				1.05978	20.3384	41.7368
0.052883	1.39779	12.5231				0.159185	21.2423	42.9225
0.061262	5.9772	18.0512				0.101885	21.4994	45.1413
0.061555	11.86	23.9363				1.05516	20.6014	44.2071
0.075094	4.2218	15.1535				0.270282	21.4946	43.9152
0.079917	0.699343	11.529				0.413487	21.4267	46.8644
0.080434	3.0178	14.3806				0.44762	21.4618	45.4109
0.090995	1.2087	13.021				0.386953	21.6913	46.8539
0.091036	2.46382	13.5832				0.505085	21.5965	43.9329
0.091914	1.52767	12.4867				0.204356	21.9184	45.141
0.103043	1.76188	12.8651				0.365643	21.7695	45.0976
0.103646	3.29632	14.4246				0.683864	21.5016	44.4221
0.104054	0.756779	12.3957				0.730474	21.5071	44.24
0.105238	0.645115	11.3878				2.07569	20.1903	43.2078
0.105461	4.84867	15.5475				0.346575	21.9231	47.0626
0.122148	9.53993	20.172				0.387427	21.906	47.5548
0.127704	5.50841	17.197				0.577411	21.7829	46.9009
0.128376	4.46523	15.8922				0.03847	22.3224	45.8905
0.141302	2.55511	14.3141				0.3158	22.2692	45.6812
0.141684	10.0489	21.8417				2.24527	20.4495	44.6617
0.143136	3.83292	14.5228				0.462423	22.2516	45.7471
0.151242	10.3521	22.1571				1.86003	20.9588	44.771
0.152123	7.79908	20.0686				0.091955	22.7375	46.4109
0.154168	0.593458	11.2135				0.248425	22.5981	48.3162
0.154485	10.2604	21.818				1.13724	21.7623	47.0436
0.154689	10.4463	21.4475				0.917926	21.9886	44.463
0.189332	3.66566	14.3091				0.704295	22.2211	47.2635
0.196011	10.7073	22.1042				0.27818	22.6568	47.8884
0.197666	0.022524	11.9371				0.060826	22.9036	45.8476
0.199283	2.05098	14.2518				0.477393	22.5197	45.9703
0.204343	11.0303	23.9478				0.197805	22.8285	46.3494
0.205834	5.21723	15.7525				0.192968	22.8407	46.225
0.2079	6.35855	19.052				0.109322	22.9955	46.4515
0.212669	8.49984	21.627				0.324867	22.8277	47.701
0.215092	2.70736	14.2449				0.032326	23.1254	47.6962
0.219756	8.7696	19.7605				1.00373	22.1791	45.8833
0.221769	1.99977	12.5437				0.173803	23.0483	46.2401
0.23105	11.3433	22.8898				0.694865	22.5346	48.0952
0.239446	9.98561	22.5521				0.842796	22.4776	46.6101
0.250782	0.524905	13.4998				0.167706	23.1633	49.3307
0.25168	10.868	22.5183				0.293719	23.0597	46.4511
0.254474	12.5698	25.9676				0.750421	22.6291	47.3578
0.25886	10.6847	22.3958				0.643444	22.7437	47.9612
0.25994	11.6255	24.4384				1.03169	22.3862	49.073
0.265951	11.1495	23.8391				2.43773	20.9819	42.5564
0.274812	10.937	23.7332				1.29927	22.1645	45.1819
0.279001	0.543468	12.008				0.403186	23.0807	46.7658
0.279268	1.67055	13.3755				0.691639	22.8943	49.155
0.282985	0.495422	11.88				1.90111	21.6909	43.9965
0.28448	9.71511	21.2699				0.468042	23.1406	47.01
0.285752	4.59225	15.4246				0.032117	23.6574	49.9962
0.292191	1.82439	13.4063				0.001037	23.7064	49.2043
0.29482	9.50579	20.4066				0.04403	23.6852	48.4658
0.296483	1.57254	13.2251				1.34767	22.3904	48.7709
0.296633	0.151694	11.7395				1.9131	21.829	45.6489
0.297353	0.932077	13.0167				0.280478	23.4823	47.0696
0.308275	8.96326	21.7912				1.39251	22.3744	45.2056
0.313436	11.0213	22.3045				0.586531	23.2092	47.2745
0.321247	3.6753	14.4606				0.107353	23.6926	49.7443
0.322385	10.6947	21.5859				0.531478	23.3716	47.312
0.326585	11.8601	23.9038				1.4098	22.4998	45.3333
0.331902	9.74559	22.7392				0.865157	23.0921	46.3573
0.333205	0.360617	11.2519				0.818725	23.1924	47.2034
0.333962	0.637346	12.5551				1.36773	22.6991	48.6288
0.334832	0.3498	11.5378				1.37544	22.7159	47.7626
0.341172	3.12154	13.6293				1.7952	22.3056	44.9064
0.344186	6.05393	16.6635				0.751812	23.3726	47.5308
0.354716	1.7209	13.1988				1.15393	22.9928	48.7419
0.355687	10.1876	22.0799				0.727703	23.4241	47.3564
0.36155	0.676662	11.6193				0.043098	0.140528	24.1808
0.362441	9.06659	20.8719				1.41882	22.7672	47.5009
0.36861	10.4988	21.8799				0.936191	23.284	47.123
0.371938	11.4012	23.4988				1.38968	22.8353	46.711
0.373656	5.07906	17.4778				1.63818	22.6673	46.9651
0.37581	1.54046	12.4958				1.31912	22.9893	46.2258
0.37791	0.133497	10.6888				1.13406	23.2321	47.6077
0.382972	12.5201	25.1489				0.359389	0.018252	22.6359
0.387387	1.02271	12.6771				0.475332	0.03704	22.8904
0.388074	1.78781	13.5526				0.47493	24.0528	49.0181
0.388573	9.26233	20.9114				1.17916	23.3729	48.8237
0.389333	2.74874	13.5719				1.20208	23.3684	49.0333
0.39177	4.71433	16.35				0.672241	23.9557	49.8798
0.392509	0.48595	11.0618				0.58978	0.05684	23.0693
0.396411	1.74987	12.4687				0.53703	0.118233	24.2888
0.40089	10.3518	23.391				0.09496	0.567437	22.2969
0.405524	8.21272	20.7095				0.086378	0.637209	22.3833
0.407859	0.513105	12.1077				1.60391	23.132	46.4533
0.409723	10.3391	22.3297				1.91336	22.9195	45.9013
0.411994	3.48361	14.5775				1.57601	23.319	47.1119
0.415858	2.86546	13.4646				1.27871	23.6167	48.2698
0.417409	9.68684	21.6414				1.57669	23.3246	49.4119
0.417797	0.292376	11.9968				0.320274	0.590864	23.7601
0.417806	9.90102	22.2867				0.592009	0.332428	23.4487
0.423521	0.50606	12.5518				2.21058	22.7562	46.9686
0.433701	11.1931	23.5298				0.370176	0.615059	23.9865
0.438837	10.5164	22.983				1.55828	23.4394	48.8628
0.439997	12.3905	25.8714				0.116566	0.896345	22.9389
0.441567	1.69716	12.9942				0.067426	24.9808	50.0385
0.447316	10.5869	22.3217				0.705944	0.347762	23.0508
0.450249	0.403491	11.8915				0.431485	0.625181	22.8506
0.453097	0.197691	11.9988				1.05259	0.007053	22.6856
0.453403	10.4662	21.7515				0.45344	24.6139	49.305
0.455019	3.5442	14.5362				0.218091	0.883305	23.5927
0.457698	2.38431	13.1206				0.105423	1.06564	23.388
0.465853	9.82133	21.6939				1.88967	23.317	46.8199
0.471439	8.85323	21.3211				0.985733	0.2343	22.3865
0.477505	0.120355	11.5154				0.551622	0.710711	24.9238
0.482674	11.1849	23.1155				0.556341	0.744341	22.3139
0.48298	11.405	23.29				0.59332	0.710195	23.7505
0.485723	0.607627	12.4034				0.941008	0.403672	23.4558
0.49392	0.895633	12.672				0.655293	0.689667	24.0657
0.496449	0.013429	11.9613				2.32764	23.0481	47.4164
0.506829	10.9219	22.5873				1.20618	0.177708	23.4155
0.510085	9.65789	22.2239				0.588341	0.796904	23.3844
0.513023	10.9538	23.2719				0.771728	0.625545	23.7848
0.539044	11.0973	23.2722				0.826575	0.578655	24.6496
0.546244	1.1349	13.1487				0.025503	1.41485	25.0717
0.554229	10.7368	23.0801				0.528044	24.9578	50.3363
0.560045	6.09762	16.8014				1.16754	0.329123	22.4461
0.568048	9.76239	20.8921				1.08356	0.425531	23.1166
0.568977	10.9279	22.5995				0.17201	1.3601	24.0824
0.577915	3.53552	15.3215				0.123736	1.42059	23.3988
0.580052	2.95405	14.2389				2.01999	23.5278	47.4728
0.586327	10.1808	21.7604				0.698028	0.874678	23.3407
0.593694	11.0402	22.5819				0.63626	0.947177	26.2591
0.593913	0.579199	11.7116				0.898381	0.699794	25.6757
0.596512	6.49589	17.5169				0.628838	1.02246	22.147
0.606209	10.3936	21.998				1.08837	0.56937	22.5297
0.610584	0.296049	11.817				0.785331	0.886881	25.0292
0.62206	9.08627	20.8725				0.419693	1.28247	25.8373
0.624786	0.833385	12.2889				0.317625	1.38729	24.9499
0.626385	11.1347	22.3451				0.784497	24.9207	50.8819
0.628632	10.6645	22.7577				0.353076	1.36488	24.1318
0.634941	4.11976	15.1789				0.266266	1.48776	22.8787
0.63527	10.5861	22.21				0.438784	1.3293	23.3472
0.636036	2.19557	13.5346				1.451	0.322068	24.2403
0.636829	11.6684	23.6436				0.415098	1.38883	22.456
0.636855	10.5352	22.8708				1.35373	0.516111	26.0012
0.638342	8.13809	21.3797				1.12255	0.750154	21.8617
0.64544	2.36882	13.5776				1.83882	0.034752	24.3229
0.64934	1.12403	11.894				0.327775	1.61566	23.942
0.649464	0.305091	11.7505				0.391761	1.6089	25.3098
0.653979	1.85639	12.7051				2.67667	23.3364	48.409
0.654114	9.92554	22.6544				1.44139	0.618029	24.9355
0.655038	11.9068	24.3424				2.22858	23.8787	49.4571
0.658722	11.6358	23.5885				2.07222	24.0799	48.3068
0.658874	0.565405	11.9995				1.61625	0.54139	24.0353
0.661646	11.0049	23.1005				0.502187	1.66477	23.178
0.665504	10.7708	22.8483				0.906157	1.26256	24.0269
0.665784	1.40047	12.3583				1.58207	24.5906	50.7133
0.669764	0.198142	12.3813				2.07876	24.1119	50.0987
0.675179	9.07869	21.9978				0.610549	1.62725	24.0461
0.675678	4.82398	16.1472				2.43369	23.8439	47.8575
0.682262	0.705818	11.4096				2.17235	0.134019	24.1267
0.68648	10.6323	22.7217				2.53109	23.7925	47.9093
0.687136	0.039289	11.6369				2.44073	23.9173	48.6026
0.691067	0.394007	13.3355				2.40694	23.9939	49.6193
0.694713	11.3033	23.2718				1.05385	25.3942	52.2921
0.695305	2.02495	12.9351				2.1431	0.32552	23.2178
0.699027	11.2207	23.2412				2.37339	0.123404	23.4633
0.699391	2.04805	13.0352				2.36026	0.149595	21.8684
0.701	11.1878	22.8298				1.44152	1.0717	23.912
0.70239	1.69127	12.8989				2.23162	0.302235	22.7813
0.709152	11.4455	23.197				1.35277	1.21473	25.0306
0.710396	8.95846	20.6765				1.45487	1.11929	23.0662
0.710875	9.56968	22.0256				0.550091	2.0373	25.8298
0.713087	3.73241	14.9535				0.501211	2.12277	23.2352
0.715033	2.01768	13.5029				2.24919	0.384433	24.9816
0.7158	0.502863	11.5097				0.529267	2.11089	25.1708
0.717614	0.714179	11.7358				2.62814	0.024108	22.4158
0.718751	11.5179	23.3743				2.67941	0.003235	23.818
0.720433	11.1953	22.9358				2.54749	0.136932	24.3265
0.720704	1.8722	13.5139				1.97526	0.786128	22.901
0.723276	11.1783	22.558				0.160505	2.61346	25.0157
0.727339	0.109934	11.9803				0.167571	2.62162	26.3813
0.727762	0.409342	12.0015				1.86474	0.92666	24.2507
0.734672	0.998984	12.5172				1.4279	1.37288	24.7899
0.736692	4.33728	15.2519				1.80649	1.01028	25.6723
0.736713	10.3543	21.2453				2.17718	0.643467	23.6685
0.740424	0.299704	12.1925				1.8635	0.977752	26.3889
0.741789	9.75649	22.1155				1.95557	0.893752	24.7689
0.746077	10.4972	21.3358				0.22293	2.64882	24.8463
0.746121	10.7867	22.4008				2.43683	0.445131	24.3264
0.746585	0.926661	12.0911				1.4356	1.47975	24.2522
0.747404	10.6321	21.7845				1.78592	1.18443	24.3844
0.749761	0.404561	11.1005				0.880225	2.12085	23.5459
0.749932	0.376522	12.024				1.94511	1.0593	22.3199
0.750253	10.0865	21.5907				1.98335	25.0334	50.2117
0.751526	1.59819	12.6207				2.19382	0.862136	24.9463
0.755867	8.83935	20.6393				2.29977	0.769963	23.972
0.759061	2.00053	12.5393				1.81544	1.26156	24.2758
0.759088	10.5218	22.4932				1.4984	1.58201	24.716
0.764915	6.10215	17.0022				2.0707	1.04916	26.0554
0.769193	0.919925	12.0171				1.31591	1.80648	25.4502
0.773284	3.84626	15.1256				1.74032	1.383	23.86
0.776384	1.10627	12.7392				2.42109	0.737919	26.0283
0.779335	0.943552	12.1705				2.02522	1.15497	25.0162
0.786622	0.004703	11.1047				2.30137	0.890967	24.9074
0.790318	1.32748	12.2068				0.213033	3.0034	26.1189
0.792766	10.8883	23.4341				1.56754	1.66738	25.3679
0.795007	10.6521	21.5352				0.927319	2.31867	24.5756
0.795923	2.1192	13.2224				2.26373	25.0125	52.4316
0.799958	0.154459	11.3917				1.64817	1.62954	23.8521
0.80289	1.00949	12.2696				1.85425	1.46265	24.6211
0.803006	0.227571	12.2672				2.74895	0.583449	22.856
0.803837	11.3206	23.3852				3.0923	0.260162	26.2455
0.807111	0.382659	11.7275				1.47625	1.88065	25.2707
0.811116	12.3668	24.8039				2.10567	1.26934	26.8413
0.813325	0.26929	11.015				1.79079	1.60638	22.8631
0.815789	2.69172	13.7653				1.77516	1.65366	23.2205
0.817861	1.44168	12.6186				3.34269	0.106021	27.6758
0.818012	9.7267	21.3382				2.86689	24.5861	50.0271
0.820494	10.5968	23.1661				1.17261	2.29394	24.2789
0.821884	0.022195	11.9702				1.05076	2.41907	23.9826
0.822972	10.5771	22.1484				2.37979	1.14375	25.2994
0.826155	3.57725	14.5411				2.51424	1.01777	24.5044
0.827896	0.714548	12.2081				0.276696	3.26345	26.1451
0.829556	5.24632	16.3463				1.43342	2.1074	23.2895
0.83216	0.090151	11.4211				0.545196	3.04948	26.79
0.832371	3.3894	14.3524				1.31818	2.29752	25.5662
0.834498	10.5145	22.8102				3.01047	0.631545	23.6687
0.842132	6.84192	17.7592				1.47314	2.19052	25.805
0.843049	4.39669	15.4825				1.7741	1.91498	24.5907
0.843748	0.586508	12.3425				1.29168	2.3995	24.2428
0.844518	3.07688	14.837				1.94583	1.83674	24.5298
0.852236	1.30499	13.1497				2.31436	1.50869	28.0246
0.852339	7.60727	18.6715				2.1332	1.72631	25.9418
0.858663	1.49761	13.3082				3.29675	0.563985	24.2597
0.859037	10.5057	23.3432				0.052479	3.81164	26.8363
0.859767	2.77302	13.5039				2.03768	1.85933	24.9337
0.861567	10.2417	21.0476				1.72267	2.17635	23.4169
0.864639	10.9729	22.7679				0.969012	2.93672	25.4557
0.866515	3.02178	14.051				2.45203	1.46189	24.2026
0.867399	11.086	23.1871				0.72774	3.19734	24.238
0.8692	11.9433	24.6945				2.423	1.50538	24.464
0.870735	10.8269	22.2105				2.42337	1.5072	24.4781
0.871939	2.58257	14.2851				3.67378	0.294589	23.8276
0.876369	9.34061	21.9654				1.70502	2.30339	23.6409
0.87804	1.83088	13.1021				3.30864	0.717134	25.6733
0.880379	12.8765	26.0691				1.96912	2.06985	26.251
0.881224	4.05968	14.6789				1.57135	2.47034	24.6626
0.881733	0.915561	12.0791				2.13737	1.90954	23.7369
0.886756	1.47549	12.9723				1.99314	2.05427	24.1564
0.896478	9.98607	23.2208				2.39263	1.67376	25.2214
0.897658	0.847383	12.1426				2.81455	25.2611	51.6079
0.899355	11.4388	23.0532				0.890691	3.18539	28.1477
0.899363	1.04549	12.3236				1.53867	2.58014	25.9589
0.900938	9.00037	22.0294				2.77577	1.37529	26.1109
0.902942	2.96231	14.5156				1.50648	2.64631	25.7062
0.908056	3.59738	14.2112				2.78425	1.38972	23.2313
0.909464	10.981	22.2444				2.50583	1.72288	24.236
0.909592	11.096	23.3647				2.82063	1.40931	27.1164
0.914344	0.349541	12.0367				2.82157	25.4494	51.1736
0.914479	0.427748	11.988				0.741922	3.5348	26.1844
0.917053	1.20544	12.304				3.25929	1.01982	25.8034
0.920301	0.0701	11.628				3.80618	0.482999	23.5609
0.92309	0.544533	12.0008				1.68921	2.63058	26.2082
0.925079	9.82398	21.8182				3.24043	1.11441	23.8723
0.926583	1.89999	14.6632				1.70217	2.66762	25.4027
0.933938	11.0517	23.3995				1.43938	2.935	24.7884
0.937093	2.86471	13.9105				1.92388	2.45671	23.7346
0.937939	10.8323	22.2265				4.30291	0.146433	27.4391
0.938066	0.745379	13.4759				2.44475	2.01147	25.5957
0.942232	1.56107	12.816				1.07035	3.39438	25.2343
0.944505	11.3222	23.2473				0.743119	3.76832	25.0091
0.95634	10.1193	22.3494				3.13987	1.37879	25.4789
0.95679	1.13108	12.6999				3.01553	1.5151	24.9757
0.959517	0.481149	11.6101				3.04688	1.51694	25.0294
0.961757	9.854	22.2898				3.05718	1.51819	25.5073
0.963762	10.5029	22.9649				1.68532	2.90444	25.1107
0.970588	12.3465	24.8257				1.30139	3.3152	24.5309
0.984568	0.304707	11.3765				2.73092	1.91706	23.7789
0.986737	7.72258	21.0965				3.59336	1.09054	26.1296
0.987917	10.5253	21.3692				3.96682	0.752016	24.0148
0.990546	5.98528	18.4687				2.45327	2.26658	25.7854
0.995896	8.75148	22.0215				3.66223	1.072	26.9416
0.995959	9.78259	20.3057				2.10285	2.67092	25.5146
1.00015	11.6355	23.328				1.33123	3.45497	25.5941
1.00024	1.7798	13.0061				1.33707	3.45118	24.9707
1.00182	2.9265	13.8748				1.73879	3.09283	24.6144
1.00561	11.0106	22.4867				2.34452	2.48726	24.0978
1.0059	0.895031	12.1284				2.51537	2.37027	24.9829
1.00601	0.349514	11.5927				1.40943	3.47964	26.4322
1.00833	1.67124	12.6403				3.95076	0.958309	23.7414
1.00845	2.27083	13.5036				3.33319	1.59573	25.0943
1.00849	1.10993	13.1458				1.78119	3.17463	25.058
1.01072	10.3747	21.5331				2.84992	2.10838	24.9737
1.0114	1.27665	12.5851				2.76205	2.20886	25.5247
1.01198	0.253879	11.2148				2.72873	2.2637	25.577
1.01651	0.611313	12.235				2.49656	2.50259	25.3506
1.01727	11.0309	22.4756				3.11414	1.89722	25.1205
1.01858	2.31808	13.6757				2.29503	2.74683	26.4039
1.0205	11.1137	22.9283				4.70669	0.338139	27.6016
1.02105	2.64399	13.7835				2.47166	2.57999	24.6575
1.02124	10.6665	22.2676				2.42781	2.67658	25.2076
1.02189	0.198824	11.8872				2.12101	2.98502	24.3151
1.02211	11.2045	22.5754				2.87541	2.25723	24.7586
1.02241	10.9925	22.7544				1.02558	4.14068	26.6264
1.02708	1.67266	12.2487				2.77035	2.39838	24.2328
1.02759	3.30948	13.9976				3.70413	1.49795	25.7775
1.02814	3.32618	14.8825				3.95953	1.25965	25.567
1.02981	3.64378	14.3489				3.8706	1.36583	24.1906
1.03379	1.62337	12.6681				2.89568	2.36519	26.0669
1.03398	10.5719	21.7458				1.78575	3.48878	25.1577
1.03683	9.73073	21.6324				2.83189	2.46468	24.6164
1.04006	4.90564	15.9722				2.60069	2.71376	26.326
1.0442	1.4011	12.9172				2.57914	2.74258	24.585
1.0465	1.04726	12.197				5.07457	0.282879	27.3736
1.04815	4.1751	15.2221				1.95421	3.43771	25.037
1.0493	0.403599	11.6427				5.11842	0.288144	24.0309
1.05283	10.2523	21.8449				2.11504	3.30425	24.4636
1.05444	10.5672	22.4007				2.4744	2.99098	26.2546
1.05491	0.659677	11.6447				3.89595	1.57751	26.9989
1.05766	11.8731	24.9221				2.5097	2.97009	25.6016
1.05906	12.7291	25.4966				2.82849	2.65141	25.7925
1.05927	0.268181	11.8738				4.38783	1.09496	25.1956
1.06326	1.05192	12.8565				2.3583	3.13446	25.6013
1.06468	5.05138	16.4648				1.37373	4.21216	26.1066
1.06635	9.47893	22.2313				1.64265	3.97853	25.5498
1.06713	0.238019	11.013				1.7763	3.88517	26.2748
1.06772	11.0884	24.0874				2.81404	2.85127	25.0289
1.0686	10.3688	22.0356				2.86903	2.80744	25.5937
1.07624	11.2883	23.0278				1.37507	4.31052	25.4877
1.07664	8.59305	19.7821				2.81169	2.92105	24.0845
1.07706	2.4172	13.3085				2.57035	3.1718	24.2955
1.07747	11.0351	23.0352				2.90086	2.87633	26.6457
1.08647	11.6599	24.8451				3.82076	1.97376	24.1485
1.08917	3.62973	14.7082				3.21773	2.59648	23.8346
1.08943	0.356523	11.5889				3.73667	2.09978	25.864
1.09208	11.2389	23.1572				2.36353	3.50533	25.2738
1.09247	11.0554	22.9953				2.94077	2.93052	26.3372
1.09624	1.22044	14.5673				2.65194	3.23778	25.0502
1.09662	9.94455	21.6253				4.37566	1.55631	27.8138
1.09713	9.51066	20.8676				3.09076	2.87199	24.8794
1.09864	5.41765	18.1086				3.19752	2.77413	26.2838
1.10034	9.74012	22.1636				2.73742	3.2542	25.1561
1.10306	1.88231	13.074				3.07757	2.92302	25.0735
1.10622	2.68014	13.4618				2.66304	3.35559	26.1237
1.10716	10.2594	22.6385				2.75202	3.27643	25.9198
1.10737	9.21738	21.4112				2.04266	4.02442	25.6449
1.11	1.48833	12.4227				5.84825	0.222481	23.06
1.11076	1.03759	12.1771				3.53939	2.54979	27.3851
1.11351	1.755	12.787				2.98668	3.12046	26.5218
1.11438	1.6589	12.6001				4.9362	1.19029	22.2853
1.11629	11.3013	23.0032				3.23774	2.88908	28.6346
1.11649	0.222282	10.924				2.37468	3.76492	24.8316
1.11657	2.20429	13.2451				2.98481	3.19786	26.9621
1.11733	1.53086	13.0897				3.57456	2.60953	26.1039
1.12402	11.3649	23.7358				2.30624	3.88224	25.6132
1.12455	10.61	22.812				4.88308	1.32523	25.6039
1.12577	2.58894	13.7976				3.06228	3.1557	26.2836
1.12624	9.86471	22.0782				3.12645	3.09754	24.3945
1.12626	10.9036	22.3133				3.47371	2.7568	27.676
1.12683	9.94543	22.3622				4.14529	2.10692	25.6754
1.12771	2.81778	14.0052				2.99054	3.27407	26.2263
1.12911	11.9861	24.422				3.12779	3.14587	26.9349
1.13034	1.0957	13.8758				2.08463	4.19219	25.8843
1.13176	1.52045	13.2288				2.5517	3.72775	26.388
1.13275	8.99614	20.594				3.7427	2.56625	25.7097
1.13484	10.7721	22.7245				0.850944	5.48287	26.5885
1.13657	11.7769	23.5977				4.22987	2.11003	24.4993
1.13918	10.4125	22.3008				2.66506	3.68725	25.6515
1.13993	11.2764	23.3543				3.87519	2.51185	26.6884
1.14045	10.1636	21.7485				5.19426	1.21327	24.7415
1.1417	0.006494	11.49				3.82575	2.58412	25.4799
1.14283	2.26007	13.4087				3.14845	3.29838	26.8537
1.14326	10.3581	22.5506				3.40793	3.09584	24.7748
1.14349	9.89028	23.1616				1.99562	4.50888	26.2661
1.14371	8.57775	20.4128				2.28253	4.23805	29.9367
1.14679	11.5329	23.3131				3.81569	2.72334	24.9522
1.15259	10.4086	22.0857				3.63549	2.95166	26.7581
1.15785	2.58128	13.9132				3.86115	2.74223	26.285
1.15938	11.9278	24.1598				2.64119	3.99054	25.2999
1.16217	0.5422	11.8986				3.17059	3.46821	26.0556
1.16449	1.73649	12.4344				2.20388	4.43862	25.9441
1.16823	0.976184	12.2534				3.23706	3.41066	25.1921
1.16831	11.0151	23.2303				2.73755	3.94489	25.6248
1.17004	2.04617	13.1237				1.99133	4.69777	25.8446
1.17047	10.4256	22.0214				4.30386	2.41845	24.3893
1.17284	3.47497	16.7299				2.73359	4.00768	25.3542
1.17315	0.798526	11.7703				2.13323	4.66741	26.0468
1.17913	7.05729	17.9664				3.2656	3.54781	24.6778
1.18016	0.105601	11.8585				3.79059	3.0373	25.4522
1.18138	12.0534	24.1183				4.01895	2.81996	26.1066
1.18366	3.82947	14.6266				3.60493	3.24033	25.792
1.1859	10.0532	22.0992				4.21887	2.62727	24.4153
1.18678	11.3326	22.8546				4.40329	2.48269	25.3797
1.18788	9.62621	21.864				2.57488	4.31559	26.1657
1.18856	11.7407	23.53				3.65399	3.27397	25.2113
1.1887	11.9044	24.5252				4.24907	2.68052	24.9458
1.18918	10.5485	22.1537				3.84105	3.10098	25.8831
1.19014	9.43467	21.3738				4.18446	2.7786	25.8726
1.19015	9.90208	22.152				5.81188	1.1706	27.0456
1.19425	9.14998	22.1917				3.09958	3.9144	26.2477
1.19711	3.94055	14.8672				2.11346	4.94016	26.987
1.19828	0.723015	12.1891				0.315831	6.75486	30.0231
1.19983	4.49908	15.4086				3.46897	3.62661	25.3252
1.20119	10.9497	21.999				4.22537	2.87649	25.4374
1.2038	1.15167	13.0729				2.45714	4.64727	25.9252
1.20391	10.7792	21.7006				3.57437	3.56263	25.9006
1.2052	10.5768	21.7243				4.73769	2.41311	25.4741
1.20638	9.08884	19.6511				3.59275	3.56989	27.4165
1.20704	1.45228	13.2035				4.41083	2.75298	25.258
1.20873	11.0907	23.2142				2.60072	4.57258	26.8655
1.21175	2.1805	12.7547				3.37374	3.81468	25.2967
1.2124	2.17796	12.7528				2.0361	5.15667	27.0708
1.21346	11.0678	23.3314				3.99064	3.21341	24.2464
1.21425	0.121952	10.7246				4.53902	2.682	26.3093
1.21514	2.25176	13.7697				2.99086	4.23234	25.5228
1.21938	10.8392	22.832				2.80076	4.45176	25.4703
1.21996	2.86182	13.9967				2.25461	5.0005	27.8098
1.22435	3.86754	15.1036				3.33434	3.92655	25.8046
1.22824	10.113	22.4319				3.08167	4.18827	25.9424
1.23068	4.03228	14.8869				3.34125	3.97189	27.6507
1.2307	11.4209	22.8997				5.1396	2.18052	23.2461
1.23424	1.75601	13.2271				4.06985	3.28862	25.6723
1.2408	11.7294	23.8189				4.90294	2.46837	24.4492
1.24187	4.42073	17.5317				3.17639	4.2033	25.6556
1.24225	10.0947	22.6924				2.85733	4.53241	25.7207
1.24228	1.46708	13.3638				5.88527	1.52904	23.2014
1.24371	11.3815	23.271				3.27532	4.15674	29.2029
1.24559	7.58103	21.0348				4.69185	2.79749	26.5897
1.24639	1.84681	13.738				3.26054	4.23714	25.6719
1.24755	10.609	22.6285				3.68937	3.87873	26.0469
1.24791	0.254135	11.8732				4.81916	2.75664	27.4003
1.24855	11.337	23.2787				2.81331	4.79125	28.2654
1.25043	1.13698	12.0677				2.91759	4.7047	26.8375
1.25739	0.502217	11.7565				3.93738	3.69549	25.1523
1.25741	9.52473	21.7491				2.08917	5.60299	28.1162
1.25804	1.35581	12.6367				2.97637	4.73541	26.7014
1.26493	1.88237	12.9944				4.9637	2.76149	25.597
1.26727	4.50702	15.1503				3.938	3.8516	25.0203
1.26862	11.1964	22.6321				5.531	2.26338	26.3823
1.26992	10.1655	21.9361				3.0906	4.72016	26.7316
1.27363	12.17	24.8362				2.1862	5.63046	28.2748
1.27502	1.0998	11.8278				4.58289	3.24068	26.1549
1.27633	10.6476	21.7677				4.48525	3.34619	26.8023
1.27758	1.6036	13.0852				3.33203	4.51069	28.0115
1.28197	1.59454	13.0923				5.61978	2.26619	29.1497
1.28243	0.432112	13.5134				3.78865	4.09833	26.0355
1.28665	11.8902	24.6269				5.93109	1.96175	27.1171
1.28816	11.5691	23.6539				3.87108	4.02205	25.0243
1.28914	0.875843	12.5376				4.66894	3.22901	26.2515
1.29122	3.15348	13.6787				3.23826	4.66157	28.6515
1.29483	9.65289	21.3461				3.86013	4.08277	25.9095
1.29648	7.47973	18.8453				2.4427	5.56448	31.098
1.30033	3.92435	14.5849				3.13933	4.89317	28.5294
1.30431	9.94576	21.6843				1.83422	6.20028	29.8993
1.30462	10.5627	21.5441				3.88197	4.15713	26.2446
1.30676	1.22647	12.678				3.43209	4.60885	25.6182
1.30906	0.856854	12.1805				4.35229	3.72111	28.5527
1.31042	0.732421	11.9725				3.70674	4.37835	25.887
1.31057	2.38586	14.4313				3.25951	4.84294	26.0378
1.31435	2.49518	13.9418				4.06432	4.0388	26.1217
1.3144	1.55226	13.3435				3.55351	4.56635	25.5892
1.32296	2.44529	14.0758				2.44503	5.70076	27.6523
1.3243	2.11939	13.1				3.80883	4.36544	26.7489
1.32496	1.30645	12.6991				4.83655	3.44227	28.8367
1.3307	0.377794	12.313				5.00205	3.30015	25.946
1.33183	9.79294	23.2921				4.61804	3.68651	26.2635
1.33528	1.53785	14.1518				3.87492	4.45336	26.018
1.33724	10.0967	20.8446				3.69082	4.64307	25.9013
1.33788	11.1214	22.7684				4.83508	3.5321	26.7904
1.3383	11.4188	23.2265				4.15383	4.23895	27.5326
1.33844	3.3847	14.1019				2.60462	5.82978	26.8923
1.33865	10.0879	21.5765				4.72317	3.78313	27.1023
1.3393	0.649026	12.4077				3.28481	5.24066	26.3237
1.33964	10.9527	22.0223				4.60351	3.92269	26.0235
1.34073	0.393086	12.0567				3.80712	4.71933	26.2614
1.34236	4.57871	15.8437				3.20377	5.33418	27.7311
1.34407	7.19471	20.2826				5.5785	2.96814	25.2639
1.3445	0.63849	12.7195				3.34883	5.20511	27.3903
1.34665	6.37455	17.5798				3.09338	5.47156	28.0091
1.34971	10.2616	21.9394				4.96143	3.6058	29.2179
1.35056	0.643035	13.3919				6.50612	2.06544	27.3446
1.35776	1.79176	13.1059				4.26856	4.3148	26.4486
1.35828	0.399168	12.413				4.1413	4.47311	28.5303
1.36113	11.874	23.9074				3.4372	5.21328	27.7614
1.3627	0.846575	12.334				3.81846	4.83613	28.2013
1.36308	1.07895	12.3302				7.4009	1.29187	27.6798
1.36393	11.1182	23.444				4.03249	4.68624	26.6831
1.37045	1.99486	12.8202				7.57451	1.20846	22.5504
1.37423	0.825682	12.8433				3.67565	5.10794	26.736
1.37779	11.1485	23.9278				4.39909	4.39587	26.0207
1.37871	4.94591	16.1854				3.65084	5.178	28.6044
1.38171	0.652739	12.5594				5.45414	3.39292	27.7963
1.38368	11.2032	23.208				3.67411	5.17458	27.8896
1.38416	0.756714	12.4162				5.2933	3.56942	26.5905
1.38558	9.2607	21.6465				5.44124	3.42748	26.0474
1.39352	10.582	22.5441				5.30329	3.57623	25.7724
1.39531	0.424956	11.8927				2.7846	6.10583	27.814
1.39943	11.8379	25.0389				3.03555	5.85969	26.9752
1.39951	11.2062	22.4778				3.39768	5.50415	27.3725
1.40231	10.9586	23.8427				4.28511	4.65459	29.2541
1.40259	3.46384	13.9761				3.97668	4.96974	27.955
1.40649	1.49002	12.6242				4.66277	4.31638	27.6095
1.40855	10.9971	22.8861				4.4152	4.56609	27.4885
1.41078	0.087481	11.1493				4.05839	4.92314	28.6952
1.41305	9.7835	20.3273				4.4871	4.49913	27.569
1.41416	10.7792	22.6603				4.30027	4.72034	28.92
1.41712	10.3058	22.0962				5.8737	3.15356	24.8638
1.42413	10.9371	22.3483				5.85476	3.18943	25.3729
1.42419	2.48708	13.483				3.76022	5.29476	27.8655
1.42729	10.1598	21.7894				4.81403	4.25532	26.5911
1.42877	1.59531	12.6146				5.46661	3.63671	26.0283
1.42994	0.645398	12.2679				4.71557	4.39859	27.7562
1.43279	1.2094	12.7427				5.74621	3.42047	24.5541
1.43288	10.3263	22.3264				5.11069	4.05765	28.5542
1.43388	0.453847	12.7417				5.08923	4.08876	25.3875
1.43393	3.55885	14.263				4.3868	4.84642	26.1667
1.43409	2.94261	14.9067				4.94328	4.30587	28.4764
1.43508	0.134871	11.7401				4.51354	4.73972	27.7336
1.43611	0.051803	12.1647				2.97101	6.29218	27.4435
1.43694	2.43544	12.9657				4.98694	4.2825	27.3938
1.43969	0.26998	11.928				7.21583	2.08422	23.9393
1.43999	3.56841	14.6611				6.06242	3.2481	27.5085
1.44065	11.0746	23.0533				3.97115	5.35234	28.0547
1.44177	11.6553	23.6849				4.89384	4.49389	27.9755
1.44213	0.55169	12.1563				6.1963	3.21104	24.3756
1.44514	11.472	23.6568				5.32516	4.09339	26.0119
1.44545	5.4851	16.4716				4.06095	5.35783	27.964
1.44719	0.500491	11.6967				3.24741	6.17798	27.4074
1.45666	10.5591	21.434				4.01859	5.45542	26.7199
1.45721	2.7933	13.69				5.69771	3.78545	25.9778
1.45849	4.15128	15.1848				3.52957	5.9641	27.6583
1.45949	2.70622	13.8421				4.92939	4.60775	26.7648
1.46394	6.81725	17.493				6.47497	3.08426	24.5829
1.46762	10.2512	21.3066				4.26615	5.3108	29.2859
1.46775	3.47701	14.7943				1.35282	8.23659	30.2747
1.46847	10.8449	22.7909				5.83999	3.78682	31.1577
1.47668	0.373427	12.3331				4.17063	5.46828	30.6454
1.47694	11.1931	22.8495				4.77966	4.87597	26.0907
1.47789	10.8243	22.5667				6.39328	3.26404	24.9084
1.47868	3.13071	14.0327				4.83957	4.8308	26.7165
1.4817	10.9901	22.4079				4.69902	4.98154	27.3341
1.48294	2.42349	13.7099				7.60627	2.07646	27.8203
1.48321	5.52738	16.1103				4.19935	5.48405	28.6526
1.48515	5.40337	16.5487				3.56251	6.12703	27.5709
1.48603	1.50779	12.4324				3.61765	6.07599	27.6334
1.4881	0.247178	11.8972				2.98502	6.70907	28.7171
1.48871	2.05217	13.0661				4.47515	5.23735	27.5364
1.48947	2.55525	13.4719				5.01018	4.71178	28.1436
1.49359	12.5916	25.4115				6.46018	3.27591	24.9447
1.49387	4.33253	14.8904				2.39032	7.37234	30.877
1.49657	0.910321	11.7193				4.78364	4.99341	30.5377
1.49698	0.423876	12.3042				3.86192	5.92106	27.9193
1.49745	2.36126	13.5992				3.43357	6.36071	29.8191
1.5008	2.48441	14.8893				5.80412	4.00377	27.1448
1.50189	0.998138	12.3679				4.95452	4.89339	25.9889
1.5028	3.8609	14.826				4.69162	5.1614	28.7903
1.50575	2.00481	12.6887				5.27282	4.59861	27.1536
1.50595	11.0953	23.0881				5.07097	4.82439	26.9929
1.50625	2.47817	13.1717				6.61329	3.29012	30.4227
1.50659	1.29032	12.6005				5.82825	4.07927	28.3604
1.50772	11.5853	23.7672				5.37954	4.53271	26.2584
1.51003	11.2056	22.8109				4.48551	5.43154	28.3227
1.51492	11.2428	23.0036				5.14941	4.78311	27.3294
1.51604	10.9871	23.3414				5.48537	4.44728	27.8978
1.51727	9.14441	20.918				4.1776	5.76215	27.0694
1.52003	9.94433	21.1721				5.24697	4.70618	26.6379
1.52055	6.26895	17.242				2.09601	7.86592	30.3534
1.52173	0.859317	12.8966				4.67813	5.28518	26.6218
1.52391	10.5868	22.7667				5.27407	4.69953	28.4357
1.52529	9.12313	20.743				5.56402	4.44824	27.6824
1.52596	9.40412	21.2578				5.28403	4.74888	26.7433
1.52628	12.6175	25.4698				4.56087	5.49354	27.5982
1.52649	10.3198	21.4723				7.02762	3.03179	28.2007
1.52766	11.4212	23.6703				4.18949	5.8747	28.584
1.52844	0.307273	11.2916				5.90792	4.19722	27.3059
1.52927	0.083425	12.5375				5.8794	4.23587	26.4423
1.53607	1.26001	12.8823				4.27667	5.84236	27.221
1.53661	1.86689	13.1626				4.68675	5.45843	27.0641
1.53709	0.909713	12.4892				5.17891	4.99062	29.5859
1.53818	1.69142	13.4414				4.29722	5.88259	27.7857
1.53995	0.897055	12.1696				5.12831	5.09074	26.3064
1.54031	1.15013	12.5667				5.52647	4.6936	25.9441
1.54256	0.766293	12.2357				5.61517	4.63065	27.3609
1.54441	0.617252	12.2106				5.6386	4.60771	26.2798
1.54586	1.35076	12.4703				5.50844	4.73799	26.8786
1.54896	10.9478	22.4059				5.0927	5.16341	26.9737
1.55162	8.90938	22.2608				4.91416	5.34813	27.4486
1.5534	0.656825	12.2457				4.83726	5.44723	26.9722
1.55968	0.598387	12.3521				4.84543	5.45764	28.5726
1.56068	0.92758	12.9473				4.8847	5.43369	27.1149
1.56357	11.2556	22.7943				5.9408	4.40964	30.5228
1.56567	10.9682	22.9959				5.39346	4.96787	27.2736
1.56928	0.308116	11.3717				3.42271	6.96053	28.9015
1.5695	0.490714	12.8941				5.07355	5.31874	28.6744
1.57009	11.3581	23.2058				4.38214	6.05033	28.3751
1.57277	2.54727	13.4748				4.36814	6.07059	28.5205
1.57393	2.22592	14.0858				5.96457	4.48419	27.981
1.57474	3.14287	15.07				5.99281	4.48285	26.428
1.5767	0.960472	12.6083				4.56491	5.9146	27.4605
1.57901	0.572146	11.3105				4.54045	5.95939	27.9875
1.58065	9.83228	22.1119				4.42398	6.09157	27.9334
1.58171	3.2055	14.4387				5.34547	5.17719	27.2037
1.58367	10.9529	23.0516				6.57032	3.96894	30.0369
1.58858	1.6721	12.8086				3.88508	6.67704	29.6126
1.58918	10.2586	20.836				5.68736	4.90655	28.6506
1.58929	2.25169	13.2729				5.8547	4.75729	26.406
1.59177	1.34829	12.5314				5.84019	4.77286	27.7285
1.59273	0.246223	12.0375				3.50512	7.11078	28.3513
1.59332	1.43909	13.1156				5.59548	5.02306	26.3607
1.59421	2.24389	13.4996				4.93578	5.68823	28.3398
1.59443	2.67911	13.5164				4.89061	5.7348	27.6172
1.59602	10.8469	22.7669				5.92663	4.705	27.7577
1.6007	10.1569	22.209				3.38035	7.25894	30.8482
1.60081	1.32124	12.7268				5.3715	5.27148	27.9092
1.6013	11.48	24.1348				7.03278	3.6236	24.9231
1.61274	1.76225	12.7385				6.59214	4.07672	26.937
1.61529	10.6961	22.5348				4.5346	6.15936	28.5351
1.61633	10.183	21.7377				5.98216	4.71766	26.2233
1.61748	1.88137	13.2816				5.66015	5.052	26.7885
1.61768	1.77802	12.6274				6.12168	4.59604	27.3436
1.61774	3.36667	14.5233				5.0888	5.63934	27.8457
1.62038	1.32513	12.8811				6.4991	4.23749	27.1262
1.62598	9.98991	21.5401				6.58899	4.15227	25.5816
1.62683	2.25639	13.0942				5.08871	5.67913	27.2079
1.63079	0.030281	12.2195				6.30664	4.46762	26.4508
1.63133	3.89781	14.6755				4.63025	6.16368	28.5351
1.63379	4.12988	16.4815				4.88208	5.92058	28.9237
1.63442	11.391	23.2717				4.74218	6.07296	27.5766
1.6352	1.39101	12.4267				6.35424	4.49247	28.6248
1.64243	11.2576	24.1316				6.56099	4.29513	26.292
1.64427	1.73657	13.2415				5.79197	5.07645	27.9889
1.64663	9.5009	22.7703				5.1059	5.77645	28.1174
1.64805	2.30848	13.9884				5.3763	5.52219	26.8644
1.64871	10.2773	22.2211				5.09479	5.80946	27.5331
1.6491	2.1699	13.2138				3.33016	7.57667	29.1617
1.6514	1.24442	12.3536				4.86923	6.04354	28.2785
1.65228	0.951615	11.858				5.624	5.29002	27.6075
1.65416	8.32739	20.7264				6.11894	4.80391	27.3774
1.65461	3.86332	14.4638				4.74864	6.19458	27.5619
1.65766	2.08327	12.899				6.17154	4.77732	28.3214
1.65821	0.646184	12.2272				6.53527	4.42091	26.6839
1.66021	12.2087	25.0371				4.81018	6.1491	27.1771
1.66196	0.324255	12.0607				6.79858	4.17657	28.8075
1.66211	11.6396	23.5135				5.5753	5.40065	27.8041
1.66244	3.81534	14.6138				5.86487	5.11523	28.3053
1.66409	8.74259	19.9242				4.18507	6.79838	27.849
1.66436	0.033114	12.3819				5.61395	5.37176	27.9315
1.66479	2.34677	13.8377				6.01468	4.97299	29.0805
1.66612	10.6847	21.6465				6.47471	4.51301	25.6043
1.66699	11.6972	23.8085				5.85142	5.13696	26.2186
1.67176	4.09071	14.8624				4.94303	6.05515	28.1353
1.67303	10.2686	22.0215				4.6579	6.3838	27.9381
1.67694	10.2022	22.7667				5.29199	5.76051	27.1298
1.67795	11.4887	23.6156				6.84908	4.20597	31.05
1.67922	0.440236	12.0067				2.25558	8.79969	32.2466
1.68132	0.108114	12.2115				6.29291	4.76523	26.7056
1.68149	0.871137	11.9281				5.63725	5.44836	27.623
1.68189	10.6516	21.3791				6.87414	4.25916	26.0469
1.68417	0.900976	12.3432				6.80189	4.3419	28.5017
1.68444	2.01959	12.8169				5.53514	5.61411	27.2065
1.68766	11.5968	23.4939				5.6895	5.46635	26.897
1.6913	9.7546	22.5414				5.28855	5.87502	28.6337
1.69255	0.056777	11.9026				4.15266	7.02574	28.3694
1.69417	11.4216	23.3706				6.27999	4.90449	27.2585
1.6944	0.980629	13.3896				5.3131	5.87794	29.6015
1.70043	11.3962	23.0686				3.53306	7.66817	34.3398
1.70175	10.0361	20.5441				6.12156	5.07972	26.573
1.70449	4.52044	16.3571				5.1102	6.12045	29.2338
1.70675	2.11645	13.2272				6.09157	5.14931	27.283
1.7077	1.07885	12.5882				5.94413	5.30275	27.1128
1.70786	10.7545	23.5709				5.58086	5.66805	27.1505
1.71434	1.32544	12.9963				6.93567	4.32295	25.5487
1.71605	1.19779	12.671				6.28357	4.97539	26.986
1.71696	0.48969	12.3327				5.85511	5.41692	29.6533
1.71842	4.00272	16.2964				5.53433	5.73783	27.396
1.72366	10.2879	21.6714				6.17928	5.09358	27.8954
1.72369	1.45513	12.7238				5.73952	5.53384	28.0421
1.72413	4.62839	15.7419				5.79355	5.48927	27.6084
1.72467	0.950049	11.6493				5.64708	5.63751	29.425
1.72654	0.474162	12.2798				5.12068	6.17938	27.5647
1.73223	11.1584	22.4102				6.32252	4.98356	27.9104
1.73871	9.80144	21.0474				4.90339	6.41458	27.836
1.74239	0.886403	12.3076				5.76519	5.56649	28.6104
1.74345	10.4613	22.2349				6.05519	5.28009	28.6584
1.74617	1.79922	12.7882				5.33671	6.00777	27.6661
1.74839	2.75863	13.8387				4.62265	6.72223	29.1787
1.75128	0.864488	12.6572				5.31726	6.03251	27.4791
1.76199	3.82222	14.509				5.89757	5.47033	27.3096
1.76644	0.870781	12.1241				4.19283	7.18534	29.451
1.76868	0.817678	12.1876				7.63811	3.74626	27.4923
1.77167	3.33391	14.4417				5.11815	6.3273	29.105
1.77317	9.24095	21.6711				5.04607	6.41255	29.2984
1.77394	8.03148	19.1717				4.97262	6.48711	28.3101
1.77719	2.79118	13.5664				5.93698	5.56834	28.1472
1.77758	1.20218	13.2362				6.26916	5.23842	29.8705
1.77787	2.59572	13.3469				3.76029	7.74891	31.0282
1.7784	0.286847	11.4665				3.79922	7.72874	29.8315
1.78014	2.6029	14.0246				10.173	1.38361	23.3583
1.79268	2.57741	13.1885				5.4776	6.087	28.0485
1.79771	0.743333	12.473				6.64954	4.91652	30.3941
1.79793	4.75804	16.5844				8.25807	3.31007	28.266
1.79816	0.395826	12.4855				5.89417	5.71837	29.3057
1.79862	3.80834	16.5235				5.63351	5.98228	28.2439
1.79921	9.93079	21.5666				4.24775	7.3736	28.8976
1.80034	7.40456	18.7491				7.05752	4.56609	27.3478
1.8027	1.65945	12.8233				4.99951	6.6251	30.9065
1.80358	10.3246	22.5743				6.57616	5.06241	27.0622
1.80563	2.44346	13.256				5.77219	5.88096	27.1619
1.81099	7.95475	19.0702				5.55556	6.09932	28.1118
1.81104	9.30724	21.367				6.08883	5.57048	28.062
1.81309	3.58446	14.1018				6.75107	4.91599	27.0901
1.81349	9.68412	22.1969				7.2648	4.42078	28.4941
1.81634	4.12436	15.9382				5.73872	5.95893	29.1771
1.81709	3.67566	15.1784				5.74494	5.9532	28.3928
1.81747	12.0035	24.1577				4.8595	6.85448	31.8174
1.82066	8.38313	19.6568				5.86862	5.84951	29.0364
1.82125	11.5071	23.302				6.1342	5.59085	28.4427
1.82642	0.745493	11.591				5.4627	6.2783	30.5798
1.83064	8.45021	21.6375				4.0358	7.71329	29.0216
1.83185	1.05928	12.6895				5.41255	6.358	30.1397
1.83189	0.975483	13.0502				6.48652	5.28756	27.7235
1.83352	2.26475	14.0716				5.05286	6.72233	27.7367
1.83471	10.6295	22.7644				7.44734	4.33143	27.6537
1.83789	0.661486	12.4863				5.0939	6.69539	28.8016
1.84445	2.15515	13.2337				6.05846	5.73484	28.6589
1.84594	1.19021	11.8827				5.51936	6.27522	27.5713
1.84597	3.10443	13.7357				5.04936	6.7587	30.0595
1.84679	0.786266	12.4034				6.65232	5.16746	28.7115
1.84685	0.897575	11.92				5.57716	6.24711	28.246
1.84954	3.97365	16.7966				6.76084	5.08244	27.1393
1.85217	1.37791	12.3585				5.67058	6.1995	28.7258
1.85435	9.98545	22.4542				4.93425	6.9492	30.8197
1.85529	2.26182	13.201				5.05846	6.8257	28.8882
1.85549	3.83017	16.4024				6.36907	5.53565	28.2229
1.85596	1.12343	12.1987				4.93441	6.97834	28.3822
1.85919	10.0864	22.7415				5.25118	6.66392	30.5495
1.85965	5.80148	16.6604				5.2566	6.67887	28.1517
1.85971	9.00102	22.2934				5.5939	6.34643	29.0211
1.86039	11.5291	23.6257				5.48146	6.46153	29.1731
1.86055	11.4847	23.2032				5.54332	6.40078	28.8728
1.86209	11.764	23.8466				6.57615	5.37051	27.7064
1.86453	3.35838	15.1039				10.6471	1.30369	23.2525
1.86514	2.2145	14.1636				4.95666	7.00466	28.0832
1.86721	10.1879	21.2751				5.80055	6.1628	27.8187
1.86944	0.129641	10.7791				7.85269	4.12154	31.766
1.87788	9.87823	21.1987				6.08406	5.89423	29.6649
1.88132	9.43831	21.1097				5.92956	6.06048	28.1201
1.88163	11.2443	23.2179				5.88002	6.13385	28.9915
1.88336	0.294547	11.6151				8.02628	4.00364	25.3685
1.88359	3.20931	13.812				6.38107	5.64935	28.0371
1.88726	11.6355	23.4497				6.21089	5.82246	29.5802
1.88856	2.12156	12.965				6.52678	5.51072	29.6172
1.89094	3.21014	14.1794				5.11018	6.9351	34.3036
1.89269	12.7658	26.21				5.68147	6.36855	28.4272
1.89735	0.785733	14.0756				6.4581	5.59804	27.9263
1.89769	8.63807	20.955				6.83435	5.23144	27.205
1.89881	2.26627	13.6726				6.21059	5.85874	27.1484
1.90303	11.7853	24.3117				6.39421	5.69192	29.9194
1.90606	11.6764	23.9289				6.74578	5.35499	27.5839
1.90854	3.51024	15.193				6.42007	5.68727	28.9231
1.90988	7.50146	18.3998				5.35199	6.77824	27.8403
1.91329	4.64017	15.7319				6.29723	5.84331	29.8356
1.91763	10.5811	22.4958				6.96257	5.18149	27.3332
1.92137	0.093918	11.0546				5.00269	7.14357	28.5192
1.92553	0.024009	11.3125				5.84389	6.3179	30.287
1.93378	3.32123	14.1152				6.43725	5.73313	27.9483
1.93689	2.32702	13.2899				4.54387	7.6282	28.7069
1.93781	11.1288	23.0393				6.68475	5.48856	27.9228
1.94122	10.5803	21.752				1.08566	11.1019	32.8399
1.94478	1.44836	11.9716				6.06221	6.13798	28.9269
1.95633	10.8338	21.8894				6.33038	5.87062	30.3009
1.95852	4.21396	15.5174				7.07937	5.12192	29.1419
1.95992	10.7223	22.8347				5.37879	6.84144	28.2982
1.9626	1.86337	13.0121				6.6459	5.58247	28.711
1.96295	1.5655	12.3334				6.43326	5.80347	27.8776
1.96374	9.8332	21.0906				5.41685	6.83025	29.5578
1.96477	1.64731	12.948				6.63409	5.62664	27.6417
1.97086	0.677806	12.7973				5.697	6.58485	27.8634
1.97496	2.53803	13.5609				3.52593	8.78627	29.9076
1.97844	4.14159	14.9615				5.98577	6.33016	28.8219
1.98125	0.14038	12.7352				5.97891	6.3438	28.6659
1.98386	11.3449	23.3517				6.14455	6.18355	30.0034
1.98402	1.28239	11.9846				6.80499	5.53376	28.3188
1.98821	2.02945	13.1587				6.23016	6.1219	29.5767
1.9909	4.04511	14.9905				5.83824	6.52733	29.1183
1.99223	9.98742	22.4218				6.40468	5.96594	29.5488
2.00149	10.8381	23.0699				6.15635	6.22189	27.6573
2.00511	0.004026	11.9704				6.86921	5.51427	26.831
2.0065	1.6907	13.1441				5.77384	6.61427	28.9132
2.00908	11.7128	24.6241				6.14339	6.25322	28.5629
2.01462	1.71481	12.8162				5.38494	7.02653	28.4783
2.01707	0.641071	12.1319				6.18709	6.25294	28.8804
2.02017	11.2314	23.1177				5.86573	6.57627	28.7157
2.02201	0.849151	12.1742				6.30956	6.13807	27.1584
2.0223	2.23829	12.7412				5.79176	6.69421	27.9215
2.02473	2.22699	13.9449				7.27347	5.21738	28.2271
2.02506	0.927771	12.8311				6.13736	6.36395	27.6985
2.02571	0.168197	12.1059				5.15218	7.3499	28.6306
2.02719	1.61561	13.658				6.52281	5.98256	28.9085
2.02768	1.48614	12.8173				6.6439	5.86558	29.7114
2.02973	0.865777	12.2378				5.84319	6.67492	29.7379
2.03106	2.99667	13.8406				6.56237	5.96529	29.5021
2.03229	4.48238	15.5536				4.90635	7.62529	30.037
2.03503	0.19391	11.7588				6.57308	5.96898	29.7435
2.03973	1.96275	13.825				6.74754	5.79491	27.8648
2.04207	0.118027	11.9827				6.39533	6.15031	28.4641
2.04675	4.15568	15.9871				6.17019	6.39353	29.5914
2.047	11.456	23.8971				6.1907	6.40675	28.2909
2.05527	10.5448	21.1394				6.14432	6.4563	30.142
2.05602	4.20866	15.1462				3.86449	8.74252	30.89
2.06033	0.324465	12.0917				6.35865	6.25887	27.9951
2.06488	3.46816	14.8816				6.13164	6.48998	30.8819
2.06577	8.99841	19.7177				5.48366	7.13967	30.6587
2.06605	1.43614	12.1655				5.72995	6.90306	29.9585
2.07123	8.12332	19.7753				6.62029	6.03857	28.9403
2.07157	3.07459	14.1296				7.25492	5.40593	31.2108
2.07321	2.18427	13.0162				7.0064	5.65798	27.1075
2.07332	3.12944	14.5576				6.93879	5.72581	30.1413
2.08162	11.3906	22.986				7.17625	5.49394	28.0946
2.08296	9.88924	22.5067				5.75728	6.93588	31.9263
2.08365	2.84132	14.6471				6.50356	6.20309	28.0379
2.09707	2.74508	14.0461				6.92024	5.79605	28.7382
2.10064	1.56859	12.7029				6.82995	5.88899	27.5281
2.10223	9.91877	22.6744				5.79052	6.95228	29.6803
2.10234	1.49451	13.0386				6.7672	5.98933	28.5706
2.10546	1.14637	12.8732				7.96816	4.81459	27.6158
2.10738	1.82304	12.6409				6.04064	6.74351	29.5101
2.10838	2.73278	13.9369				6.73187	6.05744	27.8502
2.10881	1.66904	12.1815				6.47053	6.32148	29.1044
2.10889	10.7808	23.4706				6.09406	6.70228	28.9385
2.11068	10.6003	22.0819				6.53751	6.25922	30.2426
2.11388	3.30293	14.9305				6.31093	6.4886	29.1683
2.11643	3.21043	15.4225				12.5929	0.211101	23.7143
2.11731	0.24432	11.8887				4.67022	8.1535	30.7678
2.1234	3.17189	14.1615				5.95317	6.8913	28.6326
2.12851	0.168833	11.8577				6.28454	6.56832	29.9501
2.13257	3.44035	14.2447				7.14088	5.71842	27.1078
2.13313	1.94157	12.8721				9.12784	3.7367	25.3085
2.13853	11.1769	22.4022				5.24503	7.63339	30.9988
2.14237	9.21046	21.0683				6.6467	6.24706	29.855
2.14679	2.1627	13.3886				6.85947	6.03535	28.4879
2.14898	11.233	24.1684				6.89389	6.00765	28.2339
2.15902	7.64079	18.1763				5.78853	7.11683	31.2639
2.16124	11.5082	23.6992				5.68384	7.23772	28.6619
2.16225	11.7393	23.9024				6.9992	5.92448	29.4937
2.16848	1.08253	12.9858				7.53766	5.38631	29.5594
2.17388	2.09878	13.6972				7.06617	5.86299	27.3816
2.17702	2.49498	13.0547				6.29188	6.64788	28.0976
2.17713	9.46631	22.8609				6.18759	6.76153	28.7007
2.19112	0.130746	12.1774				6.13712	6.81265	30.9148
2.19202	8.80756	21.8157				6.46156	6.50176	28.8101
2.20394	2.48762	14.179				7.29657	5.67563	30.314
2.20674	2.35264	13.2561				6.19606	6.77814	28.7071
2.20837	2.86092	14.03				6.14155	6.83927	28.9738
2.20946	1.30389	12.5338				6.3884	6.59889	29.0653
2.2098	2.46727	13.0392				6.7921	6.20336	28.7045
2.21254	4.3946	15.1407				6.66272	6.35112	27.933
2.22079	8.43383	21.6279				7.18118	5.83687	28.2967
2.22105	2.9986	13.5691				7.24998	5.76978	29.4698
2.22367	0.512434	11.4827				6.55101	6.46995	27.708
2.22636	2.26951	13.7081				6.90902	6.11559	27.5175
2.23405	11.6961	23.4557				7.33389	5.6965	29.7506
2.23771	10.7425	22.4688				5.46228	7.57836	29.2113
2.24094	1.56906	12.8535				5.90349	7.14517	30.0449
2.25119	3.89968	14.5134				6.60451	6.45429	29.7426
2.25175	11.104	22.3385				5.81784	7.2449	29.5529
2.25381	1.00009	12.17				8.30679	4.75713	30.9455
2.25544	6.06694	18.8112				6.89091	6.18305	27.4266
2.25961	11.2774	22.8996				5.16631	7.94827	29.387
2.26267	2.06456	14.1821				5.73513	7.38335	28.8204
2.26296	2.40995	13.8823				7.05248	6.07124	30.2837
2.26426	1.37692	12.6327				5.37821	7.75892	31.916
2.26545	4.75948	15.7241				6.86316	6.27655	28.4486
2.27719	11.4384	23.4819				7.13173	6.01034	27.766
2.28236	10.0571	21.9636				6.4242	6.72165	31.9198
2.28281	11.4917	23.8839				6.67515	6.4778	29.5952
2.28995	8.91716	20.8318				5.67958	7.47514	31.2166
2.29858	0.949847	12.8277				7.83899	5.32127	27.8328
2.3043	9.67345	20.2604				6.37228	6.80024	29.5604
2.30716	1.72375	12.4875				5.87822	7.29643	29.4888
2.31406	0.319766	11.8117				6.7678	6.41081	28.0256
2.31805	0.418064	12.8874				7.06356	6.11574	28.9832
2.3252	4.1853	15.5453				6.86986	6.33348	28.0598
2.3254	2.82925	13.6202				6.83265	6.3777	32.0115
2.328	11.4436	23.181				7.4048	5.82979	30.8347
2.331	3.23306	14.3309				6.81442	6.4244	28.0087
2.3321	3.02544	14.5637				5.47486	7.76834	31.9742
2.33297	0.602646	12.3442				6.54278	6.71161	28.7131
2.33415	0.614204	12.4009				6.51806	6.75264	29.4638
2.33553	11.4806	23.08				6.42356	6.84864	28.5163
2.33603	0.209063	11.1825				6.03982	7.25156	29.219
2.33621	11.3723	23.1542				7.70114	5.59172	27.626
2.33767	2.57795	13.7127				7.86636	5.42827	30.6131
2.33931	10.257	21.9232				6.93238	6.36268	29.3125
2.34041	11.9467	24.6914				6.95275	6.37662	29.9128
2.34374	3.16294	16.2052				7.6096	5.73051	27.7869
2.34471	4.17844	15.316				5.52483	7.82886	29.3515
2.34764	0.58324	11.9731				7.37399	5.98038	29.2607
2.3487	11.3228	23.3621				6.50286	6.85369	29.2605
2.35206	10.0099	22.3812				6.83031	6.53525	29.4953
2.36501	0.448004	11.8008				7.59164	5.79499	27.0958
2.36537	0.650934	12.3378				5.29409	8.09759	30.8128
2.36937	2.51439	13.8603				6.28509	7.10696	29.7853
2.36988	9.79396	21.7185				7.1068	6.28791	31.2342
2.37267	1.50076	12.8595				6.43819	6.96544	28.4409
2.37561	11.1193	23.5438				7.10814	6.30769	28.8878
2.38213	5.86535	17.3141				6.40039	7.01566	28.3133
2.38435	3.69524	14.7936				7.19484	6.23811	29.38
2.38466	2.44543	14.2296				6.28346	7.17119	28.4114
2.3901	0.826266	11.9222				7.17034	6.29102	29.1253
2.39276	5.57716	16.5222				7.25162	6.21817	29.3922
2.39398	1.21298	13.4059				6.34291	7.13716	28.7769
2.39411	3.83296	17.0876				7.24573	6.2353	32.0415
2.40141	3.86309	15.6546				5.88644	7.60344	30.396
2.40297	0.414014	12.0587				7.04114	6.46813	28.0067
2.4034	2.98508	14.4645				6.87098	6.65727	30.6425
2.40522	11.2478	23.1476				7.13539	6.42322	28.939
2.41379	7.13067	18.5723				6.48645	7.07841	30.8715
2.41906	4.64805	15.1714				6.16218	7.40565	28.8816
2.41974	10.9586	23.0995				7.08917	6.48269	29.2472
2.42592	11.2033	24.0191				5.66468	7.91555	29.9442
2.42673	10.9233	22.9562				7.46789	6.11869	29.3774
2.43182	0.376006	12.5122				4.92799	8.66192	31.3244
2.43249	3.25858	14.5417				6.91362	6.68365	30.3353
2.43367	1.36116	12.5982				2.42671	11.175	37.2015
2.43401	3.50034	14.8111				6.95052	6.67505	27.9268
2.43403	10.341	21.2037				7.15084	6.50852	28.745
2.43524	0.238952	11.7946				6.86158	6.80223	28.9844
2.44066	1.63143	13.2838				6.05752	7.6073	29.4868
2.44467	0.87858	12.5751				6.78101	6.8841	28.9929
2.44901	3.795	15.1473				7.80432	5.86508	30.2445
2.45919	10.1415	21.8928				7.43827	6.2354	27.806
2.4629	3.95808	14.5348				7.0347	6.64042	30.7258
2.4631	0.966252	12.9205				6.69097	6.99731	28.4527
2.46521	4.94086	15.9503				6.1598	7.5479	29.9974
2.46647	4.99383	15.8224				7.32622	6.39717	29.4545
2.47573	2.38993	14.1423				6.37616	7.36659	29.9915
2.47823	0.874908	12.2585				6.81513	6.93167	30.2968
2.47868	3.56121	15.9839				5.28189	8.48564	30.8495
2.48122	2.33409	14.1745				7.28073	6.49739	28.9161
2.49146	11.3604	22.7921				6.3829	7.40121	29.1318
2.49245	2.39384	14.1202				6.36133	7.42607	29.1493
2.50688	4.22813	14.9876				6.16765	7.62113	30.2557
2.51021	4.72511	15.4997				6.34621	7.44316	30.8792
2.52355	1.81739	13.903				7.24631	6.54624	29.7798
2.52487	3.55014	14.281				7.18926	6.60362	29.9389
2.53242	11.8931	24.1357				6.88652	6.92696	29.7665
2.53555	10.2576	22.2911				6.43858	7.39382	28.9216
2.53667	10.1481	21.7015				5.31602	8.53404	29.7622
2.56828	5.33433	15.9851				6.63014	7.22581	31.6951
2.56875	5.16205	16.0609				7.06431	6.79484	29.9863
2.57172	6.59012	17.6147				8.18128	5.67846	28.9254
2.57331	2.44374	14.1148				7.28175	6.59147	29.9217
2.57968	0.379754	13.2114				6.04293	7.8319	32.8132
2.57988	10.3923	21.5831				6.39884	7.50385	29.4428
2.58088	4.45697	15.7786				7.34203	6.57856	31.3825
2.59241	1.64525	13.3264				6.40752	7.51636	28.7391
2.59249	10.7906	21.5948				7.29685	6.63391	28.6858
2.59254	11.5264	23.5466				7.8118	6.12383	29.3837
2.59392	11.6534	23.7125				7.05309	6.88344	28.9978
2.59441	0.800616	13.3275				6.36949	7.56968	30.9797
2.59566	3.27032	15.1643				6.74233	7.20265	31.3243
2.59808	1.4136	12.8135				6.86124	7.09209	28.3591
2.60198	3.57774	16.1123				10.2579	3.70061	26.4212
2.60208	1.85567	12.8864				8.44459	5.51935	32.3224
2.61279	9.94598	21.7402				8.08474	5.88765	28.3689
2.61461	3.50379	14.5622				8.0095	5.97151	29.1441
2.61573	1.95305	13.1248				7.7473	6.23641	30.0859
2.61816	10.9816	22.7956				6.89463	7.12604	29.2336
2.63029	11.4615	22.9973				7.3002	6.72527	29.4669
2.63372	1.66876	12.9159				6.80182	7.24875	29.2816
2.63859	2.13116	13.5828				6.90644	7.14515	29.441
2.64078	4.31921	14.961				4.27942	9.78311	36.6729
2.645	11.0143	22.3761				7.9202	6.14387	27.4516
2.65815	5.57953	16.1512				7.48899	6.57876	28.985
2.65998	0.603643	12.2704				6.70363	7.37623	31.6102
2.66017	2.51584	14.8413				7.15977	6.93339	30.6039
2.6671	3.63983	14.9981				8.9962	5.0994	27.2772
2.6687	0.223258	12.6564				8.13113	5.96636	30.9521
2.67755	10.6048	21.9258				7.36711	6.73451	30.3922
2.67977	2.19668	14.0787				6.71425	7.38842	31.4196
2.70547	1.34641	12.9214				6.56457	7.54936	31.6488
2.70712	2.52691	13.5746				6.51867	7.61707	29.6055
2.71859	11.4594	24.2885				7.44846	6.6924	29.9211
2.72679	0.855545	11.7678				6.58013	7.5625	30.8567
2.73464	3.78315	15.4879				5.44728	8.73298	36.1134
2.73584	7.43857	18.8356				6.97755	7.2037	28.75
2.73925	1.99679	13.2477				6.73483	7.44653	32.4594
2.7459	3.41023	14.3043				7.17736	7.01363	29.4041
2.74605	0.535003	12.1281				7.36688	6.83003	28.8564
2.74611	1.68099	14.7481				7.39824	6.81133	29.6569
2.76318	10.4313	23.3299				6.94743	7.2673	29.7785
2.76354	11.1189	22.9676				6.76492	7.45819	30.0907
2.76764	2.93341	14.818				7.37235	6.86862	30.1197
2.7687	5.46607	18.9616				7.50292	6.74022	28.3015
2.77205	8.36084	21.1097				6.82728	7.4333	30.5748
2.77733	4.20044	15.6314				7.72337	6.54035	30.5277
2.77762	2.751	13.9333				7.34602	6.95421	31.0514
2.77824	8.65764	19.8596				7.44008	6.89525	30.8793
2.78061	11.8935	23.8814				8.38209	5.98283	27.9917
2.78862	1.89597	13.088				7.40232	6.969	29.9694
2.7937	2.22032	12.8468				7.35527	7.02064	29.017
2.80211	0.943652	12.4117				6.97808	7.40623	30.0228
2.80533	6.01789	16.6894				7.62916	6.75973	29.2082
2.80636	2.43856	13.0922				7.10412	7.298	29.5802
2.8133	11.9891	24.6379				7.47211	6.9413	30.3463
2.81453	0.732654	11.9451				6.57431	7.85509	30.4595
2.81607	0.057711	11.9496				8.20374	6.23846	30.6955
2.82174	0.427138	12.5472				6.34957	8.12041	32.2143
2.82295	0.824884	12.3401				7.3795	7.09356	30.2613
2.82334	8.66841	20.3354				7.38087	7.10097	29.0951
2.8273	2.02832	12.7109				6.80614	7.67982	29.7289
2.84113	2.98313	13.7555				7.49743	7.00041	29.1347
2.84598	0.082401	11.8017				7.07563	7.43213	31.0656
2.84779	2.68039	14.1114				6.83081	7.67778	30.3711
2.84939	0.244117	11.6874				10.2266	4.28356	26.8802
2.85545	2.83509	13.7372				7.28268	7.23169	28.8343
2.87974	2.48075	13.592				7.22935	7.30092	28.9094
2.89435	0.678156	12.896				7.34125	7.18966	31.8383
2.89573	1.39741	12.8514				7.32777	7.20347	29.4684
2.90303	3.04912	14.7577				6.32087	8.22864	30.6553
2.9069	9.75729	21.4192				7.99723	6.558	28.9088
2.92063	4.14177	14.8317				6.46828	8.09188	30.7816
2.93223	9.79691	20.5251				9.05432	5.52656	27.1315
2.9396	10.4232	22.0791				7.20539	7.3838	30.3838
2.94112	1.77008	12.8612				7.26097	7.33434	30.3543
2.94935	10.275	21.5848				7.72402	6.8856	29.0745
2.95573	1.29099	13.4383				7.3838	7.23729	30.5513
2.95992	2.59244	14.0938				7.54176	7.08365	29.5185
2.96433	0.500012	11.5529				8.09215	6.55324	34.4716
2.97229	10.0559	22.9561				9.07761	5.57026	29.1472
2.98039	10.4613	22.1486				7.98496	6.67701	29.9196
2.98279	5.58249	16.6704				7.07232	7.60489	30.7981
2.98348	5.32472	16.2054				7.82934	6.85918	32.5481
2.9948	10.076	21.9836				8.06487	6.62406	29.2723
3.00799	9.30284	22.1216				6.86007	7.842	30.381
3.01796	10.9739	24.0244				7.29298	7.41075	28.9887
3.03471	3.11339	15.1302				8.6572	6.04687	31.3097
3.04252	3.16853	14.7287				7.60306	7.10842	30.7496
3.04377	3.99756	14.7406				6.84663	7.86829	29.0256
3.04735	4.6417	15.6729				8.72463	6.00169	30.0372
3.05281	2.53774	13.3142				8.04782	6.68702	30.1309
3.07718	11.3645	22.9212				6.42628	8.33159	29.974
3.07811	5.4976	16.1154				7.51857	7.25256	29.6247
3.08365	7.59711	18.1927				6.54445	8.24201	30.2058
3.08794	2.94724	14.2954				8.2836	6.52825	31.4027
3.09223	4.77883	16.0925				7.2904	7.5263	31.2523
3.11306	10.5986	22.517				8.35616	6.46189	30.4327
3.11728	3.90726	14.7252				7.75712	7.07514	29.3252
3.12922	4.7933	15.7764				7.08956	7.74494	31.4249
3.13692	9.23816	21.0408				6.96316	7.88914	29.9785
3.1469	5.42255	16.8218				8.67046	6.19925	28.1948
3.15075	2.77648	13.6733				7.11464	7.75638	31.6816
3.19013	3.67461	15.0222				7.32378	7.55005	30.0795
3.19147	0.996049	12.8847				6.30937	8.56742	30.3782
3.19573	0.126185	10.8883				7.156	7.7254	30.281
3.20036	5.22908	15.7911				8.34344	6.56223	28.3697
3.21806	3.9803	15.6025				7.67797	7.23043	29.4626
3.22625	5.0095	16.1282				7.56962	7.34778	29.2768
3.22863	7.08754	19.2447				6.98565	7.93268	30.1472
3.23314	11.7724	23.6389				7.74135	7.17835	30.9021
3.25183	11.8728	24.1857				8.65785	6.28199	29.5684
3.25488	3.42322	13.9383				7.34598	7.61002	33.3145
3.25737	4.19223	15.75				7.34312	7.61886	31.1621
3.26144	3.71421	14.6799				7.95763	7.00852	29.0523
3.2626	0.645199	12.0888				7.43025	7.53745	31.5411
3.27811	10.957	22.7226				8.66608	6.30351	31.8024
3.27815	10.2803	22.7895				9.32733	5.64879	29.8737
3.28122	2.60132	14.4994				7.64588	7.34237	29.7163
3.28156	1.07627	12.7461				7.851	7.1469	30.2727
3.28781	0.597464	12.1375				6.75608	8.24676	31.3335
3.30405	11.3844	22.968				7.45277	7.57017	29.5279
3.32477	6.04117	17.4392				8.42546	6.60212	28.9136
3.32572	4.45353	15.0456				6.88769	8.17585	34.0838
3.32581	10.8252	23.2799				7.05916	8.02608	29.8123
3.34573	3.98731	15.8774				7.50124	7.60559	30.6622
3.35147	8.99606	21.7569				7.84661	7.26273	30.9219
3.36435	5.26575	16.1748				7.80913	7.30574	28.5842
3.37806	2.53426	14.1984				6.33709	8.77884	32.2431
3.38363	7.84831	20.4477				7.24182	7.88462	29.9936
3.38614	3.19763	13.8648				6.29014	8.87949	32.3297
3.39408	2.22603	14.1198				7.86807	7.30329	32.141
3.47173	3.86171	14.5929				7.32652	7.85544	30.8012
3.47452	10.6088	22.5652				7.85882	7.35021	32.2959
3.4978	3.21611	14.9355				8.30513	6.90605	33.9038
3.50442	3.38576	14.7186				7.50688	7.71491	30.1538
3.51927	4.16169	15.2159				7.49476	7.73039	31.1085
3.52094	4.58651	15.8901				7.10763	8.1256	30.2209
3.54396	2.40985	13.8028				8.11562	7.1249	30.3245
3.54514	5.94473	16.4721				9.4698	5.77603	30.6714
3.54574	11.1162	23.0966				7.10113	8.15573	30.3991
3.547	1.3973	13.7299				7.34124	7.93548	30.9455
3.55407	4.05645	15.6406				7.94734	7.33835	30.2685
3.5587	11.2556	23.3163				8.07515	7.21739	28.4237
3.57516	5.07453	17.0724				7.87195	7.4218	29.109
3.60474	1.95017	14.5373				7.28939	8.00902	31.3548
3.61994	1.65155	12.6844				7.56715	7.7348	31.7828
3.63108	1.59397	13.4079				9.02321	6.27911	29.1422
3.63301	1.73276	14.0773				8.10645	7.20582	30.703
3.65932	0.843945	13.1999				10.5798	4.74062	32.4132
3.6639	5.1266	16.7348				7.76185	7.56272	29.2283
3.66706	3.16081	13.807				8.01073	7.31417	30.3024
3.69057	11.0403	23.831				6.82773	8.55538	31.2213
3.71762	4.7529	15.6426				8.45439	6.94108	28.3178
3.73181	5.81289	16.5525				7.98673	7.41572	30.6656
3.73367	5.82177	19.1331				7.85332	7.55104	30.8915
3.75489	10.1653	20.8969				8.08636	7.32377	31.665
3.76869	7.97371	18.5449				7.90198	7.53608	30.7509
3.76877	10.7481	21.5684				7.39505	8.05855	31.6989
3.7694	6.63534	17.8128				8.24686	7.21195	29.62
3.77056	8.32168	19.4636				7.98385	7.50029	29.1561
3.77206	11.1939	22.5597				7.02569	8.46043	36.205
3.79749	3.8748	14.6067				7.9166	7.5781	31.0456
3.80376	3.37448	15.8693				7.89639	7.60219	31.7006
3.80913	9.77746	22.3465				7.89702	7.62839	31.2094
3.81098	4.47246	16.0115				8.33635	7.19028	31.6137
3.82878	11.2952	24.6472				8.89648	6.63262	31.9045
3.89182	0.43166	11.7939				8.14523	7.39184	31.2011
3.91614	3.70588	14.6768				7.39801	8.14173	29.6859
3.93627	8.46364	19.754				7.19404	8.34586	30.3632
3.95513	4.36914	15.3696				8.52626	7.01377	30.8703
4.02466	2.51502	15.3059				7.43325	8.10857	30.1981
4.02765	4.82809	16.0955				7.96449	7.58963	29.8287
4.03036	4.25303	16.9835				7.57927	7.98799	30.6275
4.07307	7.76317	20.3565				8.56165	7.01835	29.9983
4.08489	6.12884	17.3945				7.50293	8.09475	30.1703
4.08597	1.4537	12.9134				9.35316	6.25603	32.9007
4.1007	4.88419	15.9252				7.34692	8.26885	31.7419
4.10762	3.25811	15.3516				6.33203	9.28992	34.7278
4.11062	1.61585	13.0274				8.06323	7.56465	33.489
4.14905	2.17749	14.0031				7.70468	7.92364	29.0128
4.16265	1.51828	12.9906				7.85106	7.78106	29.4819
4.17727	5.71897	17.814				7.71374	7.92208	29.5033
4.20465	0.972036	11.6174				7.23332	8.42542	30.6202
4.20941	7.88877	19.475				8.08771	7.5777	29.4311
4.22624	11.6328	24.7977				8.22144	7.44412	29.1144
4.22776	0.657884	11.16				8.17892	7.48771	30.1536
4.23404	0.221788	11.2718				7.28264	8.39751	31.253
4.23614	5.72175	16.7512				8.48684	7.19682	30.9312
4.25453	2.69079	13.9822				8.24021	7.444	31.5242
4.26743	3.9662	14.6839				8.2424	7.44427	30.4949
4.291	8.89459	20.7818				7.11806	8.5769	30.1836
4.29723	3.34756	15.7572				8.62734	7.07586	30.0645
4.30023	3.34748	16.0275				6.32077	9.3868	32.845
4.30549	4.12945	14.7182				8.86223	6.84714	34.1364
4.3123	5.33747	16.2645				7.46993	8.24233	29.3251
4.32045	4.02068	15.6858				8.11718	7.60044	30.0602
4.32504	10.4265	21.2153				7.37236	8.35298	29.6949
4.32856	2.93841	13.6243				7.82587	7.90116	30.074
4.33872	10.4064	21.0649				7.98812	7.75467	31.4187
4.33984	2.62506	15.1591				7.48099	8.28801	29.6289
4.36859	10.6367	22.5617				9.59751	6.17488	29.3265
4.37025	3.82086	16.4146				7.93302	7.84204	29.5015
4.37778	3.70683	15.0724				8.92144	6.85429	32.3085
4.39308	11.4535	23.4337				8.31491	7.47975	31.7374
4.3949	5.33544	15.9033				7.90719	7.91338	32.1073
4.41647	5.1621	16.4079				6.98734	8.84554	31.7526
4.42026	0.213875	12.6619				9.00109	6.83609	32.0618
4.43064	5.04155	16.8361				8.83778	7.00819	31.136
4.43098	5.36854	17.9846				8.08171	7.7699	31.6202
4.4415	6.27008	19.0205				8.2592	7.59377	30.9845
4.45655	7.68776	18.7255				9.84799	6.00627	27.4431
4.46502	8.48957	20.5064				8.32255	7.54785	30.6445
4.46724	5.39992	16.7729				8.04168	7.84542	31.8284
4.4778	8.88037	20.3544				7.17221	8.71567	30.0957
4.48564	2.27089	14.0895				6.82266	9.06641	33.0605
4.48866	4.30921	15.2289				8.05407	7.84064	32.2317
4.52378	5.76584	16.5329				8.29479	7.60361	31.4487
4.52422	7.66805	19.1508				8.19116	7.73898	30.2195
4.53917	5.03211	16.5317				7.23081	8.71778	34.9685
4.55406	5.19725	15.9716				8.77133	7.18806	29.7154
4.55882	3.22724	14.194				8.62473	7.33516	30.8638
4.56491	5.19659	17.1471				8.63795	7.33549	29.254
4.56746	3.19118	15.4084				7.96454	8.02098	33.8374
4.59064	3.35235	16.2484				8.46626	7.52895	31.757
4.59467	7.3241	18.583				8.29087	7.70446	32.2793
4.62562	3.95306	16.1532				8.4102	7.59612	32.104
4.67269	5.17305	16.1171				7.6958	8.32291	30.2838
4.67787	6.19786	17.9924				9.23155	6.81097	30.1354
4.67971	6.11773	17.3662				7.3189	8.76611	30.3222
4.68316	3.58537	14.4497				8.94618	7.14324	30.0581
4.69618	4.64379	15.805				8.4282	7.66597	31.5739
4.70548	9.03371	20.141				7.80165	8.3028	36.2932
4.72588	4.59167	17.0767				7.97345	8.13402	30.0566
4.74916	7.00605	17.9054				8.34295	7.78244	29.975
4.7712	10.0134	23.0826				8.44418	7.69629	31.4812
4.77142	0.239493	11.7295				9.05217	7.08926	28.652
4.77836	7.37698	18.7456				8.90679	7.23559	31.4953
4.79053	3.90011	15.0918				6.74149	9.42612	32.7004
4.79767	12.1333	24.8429				8.86638	7.31889	33.3524
4.8029	5.12544	15.7378				8.75018	7.43565	32.404
4.85444	12.1542	24.3165				8.61325	7.59844	29.8233
4.86967	7.99245	18.5291				7.61718	8.59533	36.4728
4.87993	1.86956	13.8683				8.29325	7.94908	32.1484
4.8933	12.0609	24.2154				8.22503	8.02199	32.4965
4.89559	5.94801	17.5348				7.45026	8.79905	32.8799
4.90294	5.41312	16.4447				7.63595	8.61812	33.5926
4.90738	5.9216	17.381				8.58258	7.67485	31.0713
4.91201	5.81792	16.6256				8.38091	7.92461	31.8225
4.91289	9.78696	21.0145				7.86533	8.45577	32.2332
4.91365	5.43794	18.4391				8.2013	8.14003	34.6966
4.91931	3.27193	15.3221				8.14923	8.20064	30.6931
4.91951	6.7916	17.8685				9.30634	7.04835	28.6381
4.92106	5.68417	16.1966				7.99028	8.37227	32.3212
4.92295	2.76176	16.1553				8.14913	8.22834	30.3234
4.9443	2.68973	15.0489				8.38477	8.01999	30.4113
4.95237	3.85801	15.3976				7.91913	8.50176	31.1687
4.95538	5.50521	16.5854				8.26981	8.17755	30.9752
4.95874	4.66242	16.5552				9.09409	7.36407	32.4875
4.97723	3.19992	14.0814				7.98105	8.47804	32.1388
4.98456	5.54873	17.3745				8.30285	8.16212	32.0385
4.99494	4.2196	15.3925				8.8897	7.59262	30.2311
5.0102	6.22115	16.7335				8.96426	7.5252	33.4877
5.01027	4.0945	15.8768				8.79564	7.72928	32.7351
5.01169	1.2565	13.2738				9.11707	7.41548	29.9397
5.01536	9.45486	20.2985				8.74101	7.8067	34.3349
5.01741	7.78914	21.2441				8.59062	7.99057	30.5298
5.03118	11.0003	22.2701				8.64521	7.94289	31.3208
5.03542	10.0917	22.9128				9.11403	7.47809	31.4129
5.0398	7.88142	18.8029				9.54299	7.05126	28.3879
5.07706	4.15899	15.6265				8.21595	8.38001	32.7874
5.08711	6.90404	17.8199				8.14529	8.45088	31.5676
5.08904	6.40759	18.7069				7.95026	8.64643	33.1241
5.09249	3.87596	14.5389				8.1149	8.48809	33.646
5.097	6.21723	17.0871				9.21968	7.39779	30.9999
5.09706	4.62646	16.5072				8.40265	8.22466	29.6036
5.10575	3.41332	15.5171				7.83045	8.79911	30.4026
5.10827	4.47705	16.0536				8.10384	8.5505	31.8697
5.10921	5.62375	17.2775				9.10517	7.54928	31.6062
5.13783	8.9232	19.9953				11.0613	5.60519	33.2519
5.14409	7.64454	19.7457				8.27695	8.39583	31.6
5.15634	3.17952	15.0064				9.06888	7.61545	32.3304
5.16354	3.76773	14.9076				9.00914	7.68682	32.023
5.17331	3.6268	15.0027				9.52889	7.17655	29.3303
5.17721	4.74179	15.7461				7.82088	8.90386	31.4349
5.18747	9.97515	23.2967				9.28228	7.44417	28.8999
5.18874	8.91739	19.7501				8.21092	8.52713	32.4799
5.20021	6.80522	18.647				9.13407	7.61743	34.1955
5.20125	3.74998	15.0564				9.0942	7.65886	32.708
5.21793	6.15833	16.8608				9.09848	7.66026	33.37
5.21936	5.82575	16.6778				8.2491	8.51439	31.5695
5.23056	13.028	26.5228				8.9043	7.86509	31.2527
5.23741	1.10219	11.7367				9.32759	7.46797	31.299
5.23882	2.97477	15.4749				5.95985	10.8397	32.3556
5.2435	3.20265	15.2189				8.58979	8.2235	34.0401
5.24589	7.99168	18.6739				8.738	8.07577	31.8433
5.24618	4.61626	15.6919				8.76608	8.07059	31.9896
5.26115	6.07012	17.2681				8.82001	8.0211	30.8916
5.26473	10.5602	22.0243				9.26792	7.6005	31.3017
5.26595	6.07743	16.7097				9.21608	7.66045	32.8806
5.26675	2.54678	13.3113				8.35151	8.53904	32.5114
5.27185	4.62753	15.9663				8.77446	8.11727	31.5963
5.27807	3.467	14.6641				7.9515	8.94394	32.523
5.28274	6.01708	16.6849				9.11373	7.78867	32.967
5.2828	0.08222	13.2384				8.7459	8.16448	31.2569
5.28453	5.80101	16.3747				4.80222	12.1111	34.3124
5.28571	4.16414	15.3929				9.75964	7.17335	32.8942
5.28756	7.58694	18.5848				9.77669	7.18075	32.0085
5.30908	4.40181	15.9826				8.56625	8.39314	31.0398
5.31861	7.13061	18.5015				8.53478	8.43624	30.4695
5.32227	6.36887	17.1208				9.49164	7.48021	32.1369
5.32285	5.88657	16.7422				8.9977	7.98402	30.1386
5.34017	9.7551	21.2194				8.83875	8.19194	29.6449
5.3484	1.51726	14.4077				8.99858	8.03329	32.6465
5.35016	4.03377	14.6943				9.78604	7.2512	31.092
5.35669	1.79034	12.4481				8.77962	8.26086	31.1727
5.35792	5.02952	16.1495				9.96091	7.08577	29.9741
5.37576	4.65576	15.3021				8.44226	8.60955	31.0754
5.37825	5.23613	17.5489				8.78174	8.27344	29.471
5.38692	9.51934	22.0298				9.33805	7.74346	31.8043
5.3978	3.0365	15.9822				8.53301	8.55749	30.689
5.39979	5.92347	17.1997				9.11727	7.98079	32.1371
5.40295	10.7265	22.6601				8.50307	8.59825	29.9533
5.41019	4.82516	15.7734				9.04653	8.07492	32.0635
5.41515	2.83101	14.0076				9.42576	7.70026	33.8857
5.42146	4.20435	15.5779				8.39665	8.73652	30.3473
5.42147	9.38086	20.9245				10.1791	6.95946	31.7487
5.44243	5.99938	17.781				8.75463	8.39951	31.1881
5.44368	3.86239	15.6732				9.09386	8.07705	30.9428
5.44721	5.0357	16.135				9.08176	8.12129	31.7742
5.45886	5.82826	17.0539				10.7413	6.46255	29.0677
5.45901	7.4822	18.1276				8.92463	8.29809	31.6511
5.46956	3.94902	16.4377				8.8714	8.35927	32.1501
5.47372	8.19333	18.7335				9.16214	8.0752	32.0265
5.47616	7.84578	19.6306				9.72294	7.51843	32.9606
5.50623	4.1666	14.6928				9.58618	7.66065	32.1899
5.51032	7.57781	18.8974				8.44141	8.80742	31.3087
5.51049	6.21841	16.7693				7.35732	9.89539	32.9999
5.51925	5.64538	16.4464				10.0504	7.20751	32.7073
5.51972	6.70066	18.7718				9.34059	7.92409	32.2776
5.52092	3.80789	15.5303				8.80901	8.45959	34.0511
5.52531	4.31289	16.1411				7.73133	9.56782	30.8226
5.53602	5.124	16.0485				8.21501	9.08583	32.5559
5.54418	6.21999	18.122				8.83286	8.47593	33.9927
5.55801	9.98316	22.6882				7.93365	9.3912	30.9712
5.58048	5.35066	17.084				8.4987	8.83822	30.3357
5.59986	6.75618	18.2396				9.74489	7.59494	32.5799
5.60155	8.09022	19.1011				7.29348	10.0928	32.1124
5.60293	10.5543	21.1909				8.72791	8.67174	34.0459
5.60746	5.38932	16.9394				8.88112	8.52049	29.744
5.60987	6.03894	17.6105				7.43974	9.96721	34.371
5.61202	6.66853	17.6678				8.37067	9.04316	31.4215
5.61559	4.88272	17.1728				7.90387	9.51245	32.0805
5.61781	5.67715	16.8349				9.36805	8.0778	31.6645
5.62592	3.79387	15.1842				8.94933	8.50971	32.7972
5.63102	5.7302	16.6634				5.00148	12.4889	39.8754
5.63327	2.50538	13.4932				8.42474	9.07353	30.7188
5.64727	11.5783	24.5209				7.88466	9.62654	33.0127
5.64782	2.16924	12.9816				8.06522	9.46813	31.7227
5.65484	10.1281	22.9534				9.89301	7.69728	30.0553
5.66013	2.45388	14.4245				9.07259	8.52544	29.9689
5.66446	4.03209	16.3772				9.51787	8.08395	32.5525
5.66599	6.03058	17.9541				8.67454	8.9307	33.0093
5.66844	5.41753	17.7152				7.76832	9.84149	31.2202
5.67146	10.3907	22.3966				8.48871	9.1417	34.0242
5.68719	2.84955	15.7416				8.0617	9.5825	32.9738
5.71744	7.20374	18.7409				9.39341	8.27104	33.2986
5.71931	4.4051	16.1496				16.0092	1.65948	22.7226
5.71939	5.03727	16.9885				8.99935	8.67369	30.6783
5.72275	4.78547	16.4434				9.4743	8.20177	29.8006
5.73204	7.0473	18.9452				8.59335	9.10035	32.7785
5.7386	5.38138	16.7312				10.1077	7.66251	28.7887
5.75216	7.95477	21.4438				9.2167	8.56484	31.386
5.75408	4.9109	15.7304				8.85022	8.93746	31.1459
5.76236	4.94472	15.9797				10.2764	7.5245	31.7108
5.76711	6.04039	17.9196				7.80291	10.0148	34.1512
5.7684	5.83036	18.0638				9.31123	8.52813	32.9717
5.772	5.52568	17.7388				9.22386	8.61807	32.5323
5.78044	5.28643	17.1561				9.05869	8.8132	31.52
5.78493	4.84508	16.3344				9.47426	8.43331	32.4103
5.78547	6.28193	18.838				9.62491	8.28972	30.4997
5.7873	2.22709	14.7654				9.39284	8.5307	31.7127
5.79967	4.06856	16.1362				8.74663	9.21414	33.6853
5.79989	3.4177	16.6109				8.77037	9.20201	33.3531
5.8035	5.53751	16.9296				9.73588	8.24781	31.6278
5.8464	6.45266	18.3356				9.51665	8.46814	32.1625
5.84741	5.62751	16.6664				9.47793	8.51192	33.6121
5.84799	6.62502	18.5543				9.02249	8.99182	31.9908
5.84889	4.50873	16.463				9.14892	8.8846	31.9325
5.85276	4.26146	16.461				9.37431	8.66356	31.9523
5.85363	8.01683	19.8054				7.74067	10.3063	32.6457
5.8541	0.045708	12.7737				10.1163	7.93728	33.3077
5.85859	4.69423	15.5743				10.3974	7.65922	34.2638
5.8605	7.57	18.1579				9.8013	8.30291	32.4181
5.86306	6.70504	18.1429				10.4256	7.68025	29.7902
5.86744	5.34999	17.377				10.1719	7.95474	31.5455
5.89872	3.60425	15.2881				7.8997	10.2282	33.4064
5.9061	5.11991	16.7172				9.47963	8.64904	35.124
5.91277	5.73909	16.8868				9.16596	8.96525	30.2666
5.91848	5.30281	16.4688				9.29173	8.85113	32.2156
5.92517	6.64623	18.2793				9.89354	8.25979	32.7626
5.92753	5.05797	16.6991				10.3081	7.86698	32.6498
5.93905	5.45097	16.6319				9.59056	8.59275	30.9307
5.942	5.08809	16.8758				8.51272	9.67184	32.0859
5.94365	5.79749	17.4216				9.12339	9.06256	32.0958
5.94965	2.82584	14.2026				10.771	7.4249	33.0237
5.94993	5.7447	17.7027				11.0519	7.14532	31.3295
5.96133	5.24569	16.1782				8.90372	9.3131	36.8643
5.96209	11.8962	23.8703				8.99171	9.22715	30.8175
5.96436	5.24277	16.7673				10.2549	7.97328	29.4311
5.96528	3.5134	15.5851				8.2237	10.0107	31.4571
5.96545	5.34962	17.2222				8.84324	9.3965	31.966
5.97295	8.45822	20.0818				9.82977	8.45799	31.8297
5.97485	5.41383	16.0877				9.31891	8.98608	32.2969
5.97718	6.06303	17.332				9.43518	8.88051	33.2729
5.98204	5.90217	16.8319				8.83646	9.48578	31.8569
5.98676	4.58667	15.4857				9.58206	8.74134	32.9438
6.00361	5.62443	17.6218				9.63079	8.69444	32.9222
6.01538	5.68822	16.3841				9.13817	9.18891	31.0431
6.04151	7.73647	18.5721				9.26097	9.07104	32.6668
6.05096	5.46803	17.0462				7.64966	10.6989	31.8523
6.05428	8.21567	19.8785				9.3265	9.02878	33.4408
6.05665	5.33939	15.9936				9.64522	8.7282	30.2063
6.05991	6.23536	17.0236				10.5639	7.80956	30.3367
6.06602	5.86165	16.4211				10.2571	8.11683	34.5812
6.07829	5.2092	16.7163				9.26021	9.11686	32.8554
6.09469	8.07856	18.6853				9.4067	9.00753	31.0141
6.1003	6.8198	17.3542				9.14816	9.28027	31.6476
6.1028	7.29413	18.4821				9.52042	8.91789	30.6537
6.13136	8.33438	18.8592				9.36794	9.08361	32.6144
6.13263	9.1006	21.3335				9.51648	8.9361	32.3955
6.14565	8.40657	19.9997				9.4411	9.01559	32.4428
6.16535	5.16522	16.7078				9.35491	9.10931	32.9605
6.17917	3.68128	15.3269				8.66759	9.79724	32.7332
6.19088	7.07116	18.3121				9.9983	8.47245	31.5011
6.19608	2.59519	13.9845				9.9782	8.49538	34.0751
6.19762	5.61557	17.8507				11.6181	6.86724	34.4732
6.2012	5.64316	17.3292				9.97353	8.51431	34.3237
6.20227	8.7114	19.3783				9.64243	8.85796	31.9585
6.2049	5.011	15.786				8.69457	9.82432	34.5436
6.20526	8.44676	19.8159				9.49207	9.05795	32.6822
6.20822	7.07482	17.5894				10.7253	7.83791	34.1252
6.21355	6.72171	17.8029				9.89466	8.67415	31.1387
6.22774	4.95045	16.8806				10.4996	8.10452	33.5457
6.22779	5.08204	17.5401				9.14638	9.47769	31.3491
6.23175	8.13207	19.0004				9.51841	9.11784	31.3907
6.23233	6.13594	16.7194				8.86487	9.77528	32.1087
6.24161	6.23572	17.6243				7.94259	10.7051	33.4105
6.25286	10.2371	20.8118				8.73445	9.91427	32.3908
6.25896	5.84239	16.8681				8.90684	9.75759	30.8962
6.25945	5.40152	16.7671				9.0348	9.64144	33.8479
6.26539	4.37685	16.0107				9.18566	9.5043	33.7272
6.27639	7.0664	18.6945				9.18	9.513	30.8723
6.2821	6.6689	18.2794				9.66217	9.03139	33.6382
6.28292	6.22663	17.6773				9.40258	9.29379	32.5729
6.30925	7.37321	18.742				10.0582	8.65413	35.1799
6.31205	6.21614	17.5483				9.38655	9.32983	34.7415
6.31926	7.90988	19.1526				10.1441	8.61247	34.5221
6.32224	5.64011	17.0459				10.904	7.85472	29.4295
6.32278	5.27703	17.281				9.10786	9.65534	31.2772
6.32343	9.13618	19.6508				10.2895	8.4863	33.7901
6.32607	5.54885	17.2503				11.1966	7.59554	33.6385
6.33066	6.50025	17.3134				10.6502	8.16545	31.9651
6.33383	6.12278	17.3792				9.3763	9.44204	32.297
6.33648	7.13837	17.7967				11.7903	7.0561	32.7014
6.34296	6.65423	17.7307				9.09362	9.75863	35.9001
6.34977	5.87269	16.8576				9.12383	9.76229	32.9041
6.35012	4.49719	16.9337				9.97598	8.93695	33.1197
6.35165	4.58286	15.7734				9.65106	9.29487	32.6683
6.35804	5.68058	16.5022				10.3061	8.6437	30.1996
6.36139	5.16113	16.3262				7.8579	11.0971	38.0244
6.37662	5.89822	16.8081				11.6785	7.29655	34.272
6.37791	7.61251	20.7035				9.63147	9.3764	33.0688
6.37927	4.43997	15.1569				9.48154	9.55712	31.7258
6.39388	5.05464	16.7058				9.38863	9.65578	34.0187
6.39652	7.52639	18.6153				8.90552	10.1396	31.4015
6.39658	7.70571	18.9242				11.2494	7.79846	32.9227
6.40182	4.89794	15.9866				16.2552	2.8613	28.6685
6.40206	5.46899	17.462				9.72047	9.44549	34.4845
6.40581	6.93077	18.5869				9.63505	9.5465	34.3588
6.41975	5.28888	16.958				10.7314	8.45938	33.1807
6.43137	5.67721	17.2106				10.4692	8.72321	31.5438
6.43362	7.33481	18.3467				9.17106	10.035	31.4342
6.43464	4.02795	15.6407				10.7862	8.45338	30.9414
6.43736	4.58115	15.4504				8.93464	10.3062	31.6247
6.44034	5.0826	17.2207				10.2947	8.95841	32.8742
6.4424	5.24978	16.1142				10.2358	9.03381	32.7542
6.44372	6.33242	16.9732				10.2681	9.01771	32.6539
6.44694	6.22619	17.5548				11.1524	8.14961	29.2849
6.44747	3.11848	13.7867				9.41958	9.88411	32.5551
6.4477	6.03843	17.584				10.0505	9.27668	32.7942
6.46266	8.73761	21.7468				10.2304	9.13199	31.6858
6.46541	7.29875	17.9621				11.6318	7.77734	34.7634
6.46728	8.86367	20.8563				10.4247	9.05662	33.2902
6.46917	5.23375	17.1653				9.88174	9.6061	32.6096
6.47096	6.02616	17.472				11.4232	8.067	35.7151
6.47838	6.03877	16.9092				11.5893	7.91835	30.4346
6.48351	9.19794	20.92				9.72986	9.77932	31.5094
6.49816	0.898624	12.3915				8.96394	10.5513	32.8682
6.50929	5.28511	16.4773				10.344	9.19018	34.2944
6.50994	5.81034	16.5069				10.5282	9.02852	35.562
6.51556	7.24574	17.9631				13.9523	5.61519	30.2025
6.51798	1.81461	13.0498				9.89865	9.68554	31.3143
6.51872	9.9436	20.7463				10.7067	8.94039	31.7233
6.52056	11.1361	24.2032				11.0966	8.58601	31.2076
6.52097	7.67824	18.9346				10.2003	9.50528	32.3464
6.52417	6.99595	18.3895				10.223	9.48493	34.9388
6.52936	4.43464	16.1624				9.23523	10.5744	32.7211
6.52968	7.26618	18.4713				10.0632	9.76866	34.7566
6.54134	7.08297	18.221				11.1875	8.66944	32.6308
6.55238	4.63443	16.8045				13.2831	6.60549	31.9711
6.557	5.74334	17.3297				10.9177	8.97623	31.9848
6.57512	4.84777	16.341				11.936	7.95804	29.8277
6.58185	5.85334	17.7512				9.91481	9.98045	33.4989
6.58796	5.36506	17.4196				10.4701	9.42881	33.0282
6.59808	7.30985	18.2611				10.2392	9.75216	33.4801
6.60165	4.56831	15.8903				10.5099	9.51695	32.4087
6.60343	7.80979	18.7371				10.1121	9.91596	33.2501
6.6218	5.88097	17.7222				12.3229	7.72471	33.4441
6.62465	5.39858	16.9053				10.8995	9.18403	34.8048
6.62648	6.36844	17.8634				11.1723	8.94056	33.5084
6.63967	0.713193	12.2215				10.2309	9.89149	32.4826
6.6482	7.09702	17.7462				10.9176	9.22814	33.7652
6.64934	4.80123	17.0539				10.6511	9.53472	35.1464
6.65418	6.24132	16.9553				10.0729	10.1176	33.8505
6.65465	3.83712	16.5242				10.6749	9.56372	31.7481
6.67073	4.82092	16.1085				10.4461	9.79921	35.3469
6.67265	6.3885	17.3668				10.4883	9.75799	33.5219
6.6772	8.22591	18.7686				10.4924	9.76735	32.5539
6.67868	10.129	20.672				9.97978	10.3003	34.0337
6.6838	6.93399	18.5203				8.6922	11.5947	36.1291
6.68438	5.18048	16.9299				10.0651	10.227	35.2002
6.68505	6.59771	17.4759				10.894	9.45402	33.1613
6.68999	8.22567	19.2772				11.518	8.83857	34.4388
6.69087	5.50164	16.4747				9.69821	10.7076	32.0427
6.69535	3.8413	14.3959				11.3627	9.05952	34.6216
6.70217	7.65308	18.5483				10.2695	10.1543	32.6778
6.70764	5.51827	17.2739				13.0315	7.41663	29.8762
6.72282	4.96793	16.0341				11.6201	8.84457	36.4617
6.72621	2.22288	13.5005				10.4425	10.032	33.5381
6.73608	3.94876	15.5531				12.1031	8.38403	34.8431
6.74254	4.54871	15.6526				11.0754	9.41666	34.2134
6.74627	6.90105	17.5198				10.3371	10.1625	33.4573
6.75002	7.31706	18.3083				9.54785	10.9694	32.748
6.75398	2.61763	15.2491				9.73251	10.8201	32.1492
6.76109	6.19077	17.4911				10.0324	10.5283	33.3946
6.76816	6.80941	17.5349				10.419	10.1571	33.0095
6.7698	6.54443	17.9043				11.8396	8.76813	32.5071
6.77184	6.50176	17.6595				10.9545	9.66185	35.2032
6.79525	4.86963	16.0054				9.96419	10.6796	32.276
6.79656	7.08591	17.587				9.87112	10.7764	32.0623
6.79711	7.52725	18.2007				10.6556	9.99484	31.5684
6.79959	6.19269	17.7087				10.6566	9.99902	35.2622
6.80127	9.32276	20.1465				10.3128	10.3453	33.7184
6.81791	5.20295	16.5636				10.8123	9.88156	31.5808
6.81843	5.89853	17.9955				11.738	9.00064	33.1389
6.81851	3.5804	15.9635				10.2034	10.5703	32.667
6.8202	4.92131	16.969				10.4927	10.3359	32.968
6.82912	6.71305	18.0027				10.7386	10.1334	34.337
6.83587	7.98725	18.7569				10.496	10.3786	33.4411
6.84825	8.16132	18.877				10.5252	10.3721	34.064
6.85445	7.58591	19.5665				10.7165	10.2066	32.3311
6.85776	8.22329	18.9804				11.9649	8.96506	33.4528
6.85921	7.6212	19.2776				12.0402	8.91848	32.3555
6.86447	7.35219	18.0279				8.80685	12.1611	33.6226
6.86951	4.65949	16.7459				10.0534	10.9385	35.3695
6.87077	5.38599	16.9574				10.9755	10.0219	32.0444
6.87104	5.42957	16.5015				10.242	10.7657	35.4558
6.87205	10.6206	23.0035				10.4374	10.67	32.277
6.87373	9.44865	20.3981				9.77442	11.3334	32.8594
6.88962	7.90256	19.3489				11.7778	9.33374	33.7131
6.91288	10.4359	22.5989				10.8443	10.2759	32.866
6.91666	9.11251	20.1698				12.0089	9.11847	36.2758
6.92046	8.29269	19.1347				10.8173	10.3378	33.5828
6.92094	8.18656	20.151				12.5981	8.59367	31.7466
6.92162	2.10737	13.4708				10.8989	10.2991	33.2687
6.92482	5.95612	17.4732				11.115	10.1367	36.327
6.94633	10.4243	22.0427				10.3872	10.8911	34.029
6.9526	1.57777	13.2382				12.1934	9.08993	35.7364
6.95393	5.2385	16.2579				11.3145	9.97071	33.5701
6.95413	5.38294	18.5963				10.1014	11.2012	34.1651
6.95747	7.46692	18.6627				10.7155	10.6027	31.9057
6.95779	7.2151	18.057				13.1322	8.19134	33.1116
6.96032	5.03805	15.8345				12.0606	9.26833	34.3287
6.96081	5.44435	16.8547				9.98859	11.388	33.2644
6.96478	4.663	15.5561				12.5122	8.88398	32.2097
6.97639	7.71821	20.1883				10.2961	11.1089	37.3303
6.98669	6.87571	17.6611				11.0448	10.3613	33.2822
6.98991	3.89026	15.5031				12.6662	8.74659	35.4578
6.99369	8.14506	19.1776				10.979	10.4512	34.3937
6.9961	6.55436	17.5021				12.4154	9.04036	33.8352
6.99957	6.60633	18.1485				10.5465	10.9194	32.9332
6.99996	5.24729	16.4022				9.99503	11.4838	33.5339
7.0001	4.99081	15.579				11.7498	9.73205	35.6216
7.03291	5.22858	16.1966				10.5923	10.9241	33.0806
7.03907	5.72675	16.9888				10.8959	10.6727	33.9483
7.0523	8.8069	19.3828				11.1529	10.4314	33.4543
7.05597	6.21704	17.3512				11.1832	10.4334	31.7986
7.05733	7.39252	18.5221				11.7445	9.87826	33.3035
7.06114	5.6384	17.7051				11.4701	10.1809	31.4354
7.06435	5.83783	16.978				11.4446	10.2276	33.9083
7.08326	8.35624	19.6534				12.8016	8.87706	32.9884
7.08412	9.07928	19.9692				11.2192	10.4622	33.8262
7.08593	6.13946	17.5738				10.0995	11.6055	32.946
7.10918	8.41813	21.4914				11.6147	10.0945	34.1467
7.11888	6.44047	17.6354				11.9954	9.75661	35.8465
7.11911	6.11883	17.572				10.7234	11.0309	34.8194
7.11982	9.91649	22.1652				12.0256	9.73842	34.0597
7.12132	2.72085	13.4136				10.612	11.2362	35.3571
7.12423	8.4274	20.1705				10.9167	10.9384	34.9017
7.12779	7.19891	18.1959				11.7475	10.1199	35.896
7.13342	11.087	22.5				10.0372	11.8482	34.2732
7.13934	7.26301	19.0364				11.7633	10.1298	35.0583
7.1456	3.23191	13.9855				12.7469	9.17208	32.642
7.15059	6.30157	17.4925				12.6678	9.26335	31.2757
7.16122	2.96632	13.8775				11.7961	10.1601	33.9883
7.18291	7.69333	19.1137				11.8779	10.0897	37.528
7.19192	6.21446	16.9451				10.4864	11.5438	35.1578
7.20399	4.74106	16.5628				12.5567	9.49808	35.4306
7.20457	5.88026	17.3824				10.5858	11.4794	35.9654
7.20599	6.6552	17.4373				12.0885	10.002	32.3939
7.21019	9.60887	20.6011				12.2873	9.85585	32.2085
7.21245	6.88854	17.6197				12.0192	10.1504	32.5868
7.2127	3.91027	15.4596				11.9268	10.2542	33.6018
7.21747	6.45374	17.7506				11.2162	11.0068	34.2795
7.22427	6.28546	17.6656				11.7373	10.4984	34.7409
7.22451	5.89034	17.4804				11.4073	10.8499	32.8988
7.22616	10.1125	21.3091				11.5215	10.7415	34.7434
7.23569	8.82069	19.9184				11.1546	11.1373	33.8979
7.23834	8.01476	19.0343				10.8099	11.5255	33.7866
7.24777	10.2431	20.963				11.6517	10.7373	33.4124
7.25009	9.22366	20.0924				11.3146	11.0786	34.5611
7.25243	7.51225	18.7314				11.6452	10.7683	35.3255
7.25347	6.14156	18.6835				10.7548	11.6634	33.8828
7.25508	7.10499	19.0486				11.9107	10.529	33.0792
7.26129	4.15963	16.0824				11.8356	10.6055	33.5807
7.26175	8.41928	19.0327				11.8664	10.5785	32.1962
7.26348	6.33008	17.081				11.683	10.8136	34.2008
7.27047	5.07895	16.5473				11.5229	11.0283	33.6459
7.27054	6.57972	17.9058				12.625	9.94791	33.1539
7.27403	1.04119	11.6735				11.2722	11.3023	34.1643
7.27994	9.68625	21.2888				4.14562	18.4469	43.4202
7.28168	4.4439	15.7851				12.1154	10.4893	35.1204
7.28404	8.44456	20.1785				12.1561	10.4762	33.8926
7.28596	7.32952	18.4324				11.3559	11.2912	34.4201
7.29443	6.96682	18.4165				12.1089	10.5465	35.3779
7.29895	11.6801	23.6529				11.5044	11.1529	35.2238
7.30109	8.8213	19.4798				13.4919	9.1957	32.7338
7.30138	4.04005	14.8996				11.6006	11.1214	33.2097
7.30334	2.91659	15.1991				12.1105	10.6264	33.9596
7.3034	6.80337	18.2868				12.2735	10.4711	32.4875
7.30472	8.59658	20.4801				11.4635	11.2852	34.7235
7.3055	3.34128	15.3725				11.8244	10.9425	34.7317
7.31306	4.69288	17.0325				11.4474	11.3395	34.3716
7.31901	5.32092	16.4275				12.9341	9.86638	35.3752
7.3221	6.73844	18.6031				12.1509	10.6581	35.3579
7.33462	10.8591	23.92				11.2944	11.5402	35.5415
7.33681	4.53876	15.4919				12.3129	10.5223	35.0533
7.33792	6.91296	17.8041				11.7346	11.1053	34.7132
7.34367	4.79727	16.9377				11.8012	11.0436	33.5275
7.35125	7.12878	18.2834				11.6759	11.1803	33.658
7.35719	6.23476	16.8791				12.289	10.6148	34.2564
7.35781	5.28205	17.2244				11.6144	11.2939	35.0284
7.36132	9.79128	22.4223				11.8591	11.0793	34.3692
7.36323	5.56659	18.6555				12.7977	10.1522	36.4724
7.36425	6.12209	16.8883				11.4855	11.4983	33.106
7.36623	7.65527	19.1425				12.034	10.96	33.2628
7.36916	3.14517	16.0518				11.6932	11.3063	35.7631
7.37529	7.82165	19.0347				12.5041	10.5145	33.4924
7.38326	4.49267	15.3945				11.3469	11.6911	32.8755
7.3913	5.48165	17.9147				12.2605	10.7801	32.859
7.39157	3.85618	16.0023				12.3854	10.664	35.1579
7.40287	9.07569	19.9133				12.0574	10.9943	34.5562
7.41409	7.70375	19.2741				12.1611	10.8968	34.4296
7.41535	6.78343	18.082				11.9753	11.0829	35.6728
7.41639	0.005777	11.4994				12.0041	11.0815	36.7109
7.4169	5.91484	16.6995				13.6054	9.49581	33.721
7.41736	5.71862	16.525				12.2785	10.8382	35.4629
7.43316	6.11345	17.2819				11.7899	11.3312	35.646
7.43318	6.07544	17.1921				11.9227	11.2333	33.236
7.43657	7.52388	18.6857				12.1243	11.0347	32.6525
7.43982	5.46608	16.967				11.2449	11.9336	34.7746
7.45795	9.1204	19.6383				12.564	10.6282	34.5344
7.46383	7.3472	18.544				12.4704	10.7386	34.0441
7.46672	5.34369	16.9673				13.3076	9.91706	37.7301
7.47058	7.30308	18.3408				12.2935	10.9533	34.3229
7.47126	5.42692	17.3137				12.2235	11.038	34.1506
7.48077	3.14209	14.7531				13.8239	9.44406	34.4055
7.486	2.92158	14.2722				12.9365	10.4025	37.5663
7.49772	6.24329	17.9819				10.246	13.2278	34.8307
7.4978	7.86898	18.8276				12.9175	10.5565	37.6881
7.49817	7.50557	19.0351				11.3416	12.1613	33.5538
7.50241	2.22158	14.311				13.0081	10.5345	33.5319
7.52344	9.47456	21.1752				12.327	11.2358	35.0571
7.52472	8.58771	20.4213				9.3496	14.2244	35.7894
7.52626	6.64711	18.2075				11.0164	12.5922	35.7411
7.52651	4.49906	15.52				11.3874	12.2658	34.6299
7.5347	6.59407	17.9398				12.1172	11.5899	33.3908
7.53837	6.0137	16.8058				12.1073	11.6031	35.5884
7.54494	5.73582	17.0744				12.0669	11.7045	34.7212
7.54603	5.54376	16.6311				15.9281	7.8458	32.3736
7.56026	6.22373	17.8105				11.1964	12.5785	34.5803
7.5634	8.45283	19.5577				12.6785	11.1005	32.1348
7.57336	4.99668	17.0791				12.3343	11.4511	34.466
7.5755	6.91354	18.3605				12.0908	11.6989	35.0932
7.57629	8.34823	19.82				12.1812	11.6414	33.8372
7.57761	6.1824	17.3902				12.196	11.6433	35.3711
7.58936	7.7388	18.998				12.0818	11.7805	34.8758
7.58963	7.97128	18.9444				11.6818	12.1916	33.202
7.59318	8.52594	19.5424				11.9035	12.0166	36.0316
7.60514	6.19903	17.3247				13.365	10.5848	34.0034
7.60927	9.20197	20.1063				12.4748	11.4792	34.2986
7.60935	9.4774	20.1426				12.657	11.324	37.4381
7.61677	8.73404	19.3852				13.075	10.9206	35.5883
7.63319	7.71666	20.8347				12.4086	11.5938	37.8068
7.63377	5.44884	16.9263				15.2076	8.81727	34.9412
7.65111	7.33674	18.0713				11.5033	12.5242	35.7293
7.65757	4.88558	16.4289				11.6312	12.399	33.4693
7.65894	4.40228	15.8636				12.3522	11.6876	34.1767
7.6641	7.24753	19.245				13.3115	10.7527	34.2578
7.68398	8.41936	19.5635				12.5942	11.4892	34.1654
7.69793	8.16729	18.7997				13.011	11.0922	35.142
7.6988	7.55427	18.6238				13.7215	10.3943	37.3292
7.7084	6.08917	17.7291				11.9386	12.1865	34.8522
7.70929	8.28698	18.9986				13.1069	11.0434	33.8539
7.71752	7.26376	17.9879				12.5971	11.6178	35.4892
7.7212	6.30864	17.3813				10.0924	14.1751	38.6461
7.72985	5.02055	16.639				14.1585	10.1605	33.818
7.73759	7.49476	18.6145				12.206	12.1158	36.0838
7.74541	4.71708	16.4342				10.0546	14.2688	36.0265
7.76887	6.67068	17.8467				16.8492	7.49145	31.7766
7.78153	6.92566	18.7954				13.3739	10.9798	34.66
7.7835	6.66852	18.2892				13.0585	11.297	35.5396
7.78413	7.91601	19.087				11.9526	12.4064	34.257
7.78774	10.5777	22.2282				12.2818	12.0985	35.105
7.79401	6.68788	17.5694				12.6214	11.7669	33.857
7.79759	1.77129	13.8357				13.9462	10.4872	32.4838
7.81481	7.40946	18.4632				14.4774	9.9761	36.075
7.82601	4.58819	15.6378				13.1206	11.3581	36.7529
7.82998	5.59406	17.7723				13.1104	11.3807	33.8722
7.83782	7.65403	19.368				14.1459	10.3719	33.4936
7.83814	8.88152	20.9197				12.3802	12.1474	35.6909
7.84542	5.88248	17.2391				12.4856	12.0657	33.234
7.84648	4.37608	15.7735				12.5285	12.0275	34.8345
7.84749	5.92229	16.9769				13.5651	11.0483	36.1699
7.85093	6.68915	18.0226				16.9986	7.63084	30.6618
7.85602	5.91561	18.1652				12.4733	12.1593	37.6189
7.86868	6.75391	18.0205				13.0704	11.6415	34.4055
7.86998	4.18316	15.3945				14.8183	9.90125	35.7484
7.89681	6.3824	17.0549				13.2757	11.4875	34.9109
7.89759	7.11334	18.1609				11.9821	12.7924	36.9187
7.89873	6.18933	17.9542				13.1676	11.6363	36.0373
7.90705	10.4563	22.8088				3.18184	21.6243	44.5807
7.90893	6.38207	17.7262				10.9105	13.9007	36.4949
7.9123	6.46112	17.2656				11.7509	13.0697	36.2219
7.92051	7.73309	19.0432				13.9238	10.9097	36.4403
7.92471	9.23192	20.2069				11.6311	13.2095	35.5011
7.93769	5.14004	16.4873				12.7157	12.1606	34.8776
7.94921	6.51103	17.8916				13.7789	11.0977	34.1604
7.95029	6.17654	17.1131				17.6596	7.23606	32.8686
7.95208	5.57249	17.6649				12.9634	11.9399	36.1429
7.95255	12.2221	24.7457				3.23378	21.6797	48.58
7.96847	3.20201	13.8887				13.5618	11.3539	33.8268
7.97552	0.83233	12.9035				13.2303	11.6855	33.1353
7.9782	6.01588	17.7331				13.6081	11.3105	37.7972
7.98587	8.3816	19.7785				13.3015	11.634	33.6018
7.98799	6.09921	16.6304				12.598	12.3425	34.7072
8.01354	8.40659	19.3324				14.8149	10.1278	31.3953
8.02656	5.70964	17.4871				12.816	12.1306	35.2765
8.03291	6.70092	18.3425				12.6286	12.3644	36.3231
8.03974	5.66064	17.3597				13.7011	11.2992	37.7125
8.04284	9.99104	21.8467				12.7088	12.2989	35.499
8.06976	9.69232	20.2906				13.1984	11.8298	35.0637
8.07019	7.59646	19.7823				13.9404	11.0956	35.8383
8.07107	7.68136	19.4845				11.8712	13.1925	37.135
8.0753	9.71829	21.0432				13.3445	11.7572	37.5131
8.07919	6.54342	17.4746				12.6931	12.4313	34.7162
8.09129	4.01305	16.7385				13.7928	11.3612	35.6389
8.10414	8.77861	19.4013				12.4444	12.714	34.2552
8.12001	5.73958	17.2076				12.7542	12.4123	35.1542
8.12584	8.81132	20.5375				11.7637	13.4261	35.4782
8.13029	10.2035	21.2379				13.6925	11.5064	35.8158
8.15403	2.02508	14.4083				13.2279	11.9817	36.6703
8.15737	1.43069	11.9526				12.8351	12.4061	36.8615
8.16042	7.63437	19.0606				13.3121	11.9436	35.4299
8.19342	8.91542	20.2464				13.0732	12.205	34.7094
8.19931	7.91347	20.1544				4.24364	21.0425	43.7408
8.2013	8.19787	19.4855				15.034	10.2623	33.8075
8.20706	4.4256	15.9986				14.6335	10.6662	36.2922
8.22095	6.94397	17.5017				12.0917	13.2277	35.4706
8.22443	6.14119	17.1638				18.9698	6.35998	27.9926
8.2305	8.85511	19.5356				14.8008	10.5499	37.2797
8.23418	8.34974	19.0154				14.9483	10.4094	34.5618
8.25	6.53882	17.5226				11.8371	13.5223	40.012
8.25349	8.93751	20.622				12.3784	13.0137	37.925
8.26734	7.4898	18.1517				12.2501	13.1527	34.8244
8.26916	10.5913	21.9058				12.9631	12.4606	36.4217
8.27413	8.97828	21.0424				12.7042	12.7197	34.5579
8.276	2.95701	14.7865				13.9271	11.5043	36.0066
8.31461	1.31642	12.278				16.9485	8.49664	35.6512
8.32748	3.92412	16.1222				12.9716	12.4951	35.7793
8.33108	7.22554	18.2641				13.1758	12.3044	36.4184
8.34033	10.6078	21.2411				14.1147	11.3664	34.4076
8.35237	3.86443	14.6285				13.2125	12.2724	37
8.36165	7.15382	19.0808				13.5788	11.9099	37.0881
8.36956	8.38918	19.9204				8.73594	16.8	39.5896
8.3919	0.564443	11.5233				15.2884	10.2609	36.373
8.39247	6.71224	18.3904				15.7546	9.84458	32.6168
8.40226	6.70528	17.7731				12.256	13.3675	38.4714
8.41689	7.8897	19.2437				14.2644	11.3882	34.702
8.45321	8.55059	20.1872				13.0386	12.6175	38.1607
8.45739	5.89985	17.323				12.6713	12.9952	34.871
8.46373	10.5252	22.0928				3.71945	21.9872	46.1947
8.46867	8.15124	18.7503				14.5896	11.1239	35.872
8.46967	8.35591	19.2686				12.8151	12.9078	36.4217
8.47155	10.4963	23.7847				13.0271	12.7472	35.5484
8.49222	5.55931	16.7641				10.6248	15.1948	37.8223
8.49942	9.14805	20.4658				13.2262	12.6051	37.278
8.52605	10.3989	22.0223				13.2278	12.6147	35.9154
8.54005	8.13089	19.6324				14.8703	10.9856	36.2851
8.5543	8.4881	20.4865				13.2527	12.6196	36.8257
8.55837	9.66887	20.9271				13.7081	12.1919	37.6401
8.55858	10.4176	21.5492				13.4149	12.4956	34.3932
8.56952	8.53203	19.6103				13.2377	12.7262	34.1971
8.57636	7.61136	19.1074				13.6266	12.3397	37.2867
8.57995	0.337717	11.8271				14.4953	11.4764	37.3706
8.60211	6.11631	17.2741				13.5878	12.419	34.1473
8.62229	9.21525	19.9541				15.5438	10.5111	33.5605
8.65004	8.89896	19.7658				12.8628	13.2581	34.9707
8.65005	7.0258	18.7493				13.6101	12.5237	37.5103
8.65579	3.54309	15.782				4.02864	22.114	46.2771
8.68762	6.99563	18.4193				13.2218	12.9417	36.7232
8.70871	4.20204	15.1293				13.1419	13.034	36.3492
8.71129	7.63634	19.072				13.5382	12.6408	34.7715
8.73111	9.16994	20.4486				13.1296	13.0632	36.7957
8.73414	9.8255	21.2779				13.1574	13.0425	37.2374
8.73567	7.67877	19.1195				14.0396	12.1818	36.4563
8.74494	11.4122	22.9737				14.1003	12.1244	34.7135
8.74647	2.23651	13.9546				11.688	14.541	36.9335
8.7481	8.09518	19.6236				12.7978	13.4586	36.3016
8.75629	7.12469	18.7539				13.9001	12.3704	34.9258
8.7643	7.37507	17.8911				15.7233	10.5575	34.9569
8.76809	8.0356	18.9551				12.8191	13.4774	36.0699
8.77433	8.44175	20.6088				13.9209	12.377	36.2013
8.77875	5.06314	16.3501				13.5334	12.7712	34.4304
8.79194	8.59445	21.366				13.1902	13.1275	35.9224
8.79885	8.37432	19.4937				14.5132	11.8185	38.1136
8.81686	6.21395	16.906				14.2986	12.0338	37.0231
8.8375	9.90896	20.8626				13.4219	12.9278	37.0891
8.84297	8.19422	19.7064				13.3333	13.0167	38.9914
8.84791	9.46382	22.3088				15.6366	10.725	35.5267
8.85318	8.28348	18.9159				13.9658	12.3961	39.6516
8.85497	5.43182	16.9271				13.6579	12.7063	37.776
8.87927	6.71879	17.9205				13.5818	12.7992	34.4808
8.88795	6.93817	18.2215				15.715	10.716	36.5501
8.90233	4.88594	18.3568				14.9029	11.5661	37.5033
8.91913	9.89712	21.9095				12.4585	14.013	35.7817
8.93562	7.18113	17.9494				13.1215	13.3796	38.6093
8.93754	6.69333	18.0632				14.1858	12.3304	36.34
8.94617	6.02053	17.1933				13.81	12.7381	37.5232
8.9474	0.630884	14.0889				13.5279	13.0269	34.7752
8.95728	1.69402	12.8087				15.5848	10.9818	38.9541
8.96792	6.76302	17.9841				13.3883	13.1859	38.0225
8.98673	7.15631	18.564				13.7182	12.8615	36.206
8.99373	4.73614	15.5369				14.0148	12.5692	37.1053
8.99585	8.44346	19.8595				15.1713	11.4159	34.885
9.00681	9.78324	21.0553				3.0448	23.5527	49.4704
9.00926	8.70113	20.3751				13.7185	12.8815	35.3411
9.02276	8.30785	19.142				12.2735	14.3283	36.164
9.02381	8.72239	21.2663				14.234	12.391	35.407
9.02607	7.29838	18.1429				13.3438	13.3391	35.7758
9.04098	5.77256	18.7892				14.6462	12.0425	36.1206
9.05207	8.40628	19.1441				14.2219	12.4914	34.8338
9.0555	6.52323	18.1185				15.0738	11.6698	36.8026
9.06524	8.4002	21.0041				16.9042	9.85562	33.6314
9.06654	5.53228	16.834				13.6091	13.1724	35.2466
9.07282	6.60658	19.7525				13.6986	13.0991	36.6267
9.08011	9.45899	20.5816				13.499	13.3552	37.059
9.08034	6.09179	17.0138				15.1396	11.7242	37.9983
9.09586	6.94162	17.7858				11.4002	15.4723	37.0196
9.09587	9.0985	20.9384				14.8555	12.0326	36.3836
9.13828	9.15561	21.2398				15.0318	11.8794	36.8479
9.14483	9.06139	21.7904				12.7909	14.1227	37.5385
9.14656	5.43188	18.2659				14.1797	12.7482	35.1371
9.17263	5.06373	15.8869				14.5907	12.3432	35.2215
9.17267	0.897057	13.5216				13.8137	13.1618	35.1201
9.17554	8.63039	20.6287				14.4952	12.4984	35.4315
9.17703	5.25986	16.13				13.9001	13.0998	36.0838
9.183	9.8807	20.8703				15.2928	11.7078	34.9995
9.19846	8.00891	18.846				16.0252	11.0068	36.1691
9.19855	8.05357	19.377				13.956	13.0872	36.2975
9.20354	10.998	22.9249				14.3441	12.7388	36.6346
9.21762	7.96418	19.2906				14.2078	12.8766	36.5942
9.22022	8.7196	19.7034				13.4113	13.6843	36.5909
9.2204	8.70214	20.7616				14.4264	12.6813	35.1616
9.22423	10.047	21.5564				14.0655	13.0559	34.9749
9.22578	6.28633	17.577				13.415	13.7084	35.0245
9.22819	0.146259	10.7203				13.9759	13.1931	35.8918
9.26754	9.27679	20.3089				14.9375	12.239	36.429
9.29495	9.47422	20.9712				13.8751	13.3014	36.5758
9.35993	9.97568	21.0178				6.05501	21.1236	44.7512
9.3695	9.66724	21.8193				11.8102	15.3719	36.5641
9.37645	7.00536	18.0804				14.198	12.9918	37.1033
9.38183	4.88159	16.144				14.7681	12.4548	38.8461
9.38663	10.0727	22.1384				14.5186	12.7352	37.6827
9.39504	7.91693	19.0947				11.4898	15.781	37.5083
9.39548	6.32967	19.2985				13.4316	13.862	38.6749
9.40454	9.93936	22.0469				4.28097	23.0419	49.9454
9.4075	7.966	18.7886				14.0682	13.2736	34.6578
9.41983	8.07417	18.8084				20.6747	6.6755	29.4694
9.42179	0.454165	13.7431				14.431	12.9259	38.6202
9.43874	9.74357	22.6132				13.4036	14.0002	36.1222
9.43944	8.67406	19.941				4.12958	23.2751	47.5249
9.44417	7.70406	20.3324				14.051	13.3541	35.8063
9.45711	8.68134	19.4552				15.6385	11.7666	38.9881
9.475	7.12753	18.0637				13.0059	14.4118	39.2989
9.47825	10.9965	22.3593				15.8957	11.5331	39.0529
9.48083	9.18772	22.5459				14.6155	12.8139	37.3907
9.49734	10.0931	21.0101				14.1158	13.3868	37.7017
9.53409	10.3055	22.5508				3.28789	24.2346	48.8102
9.53742	9.84529	21.0287				15.3191	12.2336	36.4648
9.54165	7.3352	18.7194				14.7727	12.8159	37.342
9.55604	10.1653	22.4212				14.0867	13.5144	38.2063
9.55627	10.2923	21.4859				14.1512	13.4592	35.7537
9.5584	0.506585	12.8493				3.05751	24.5559	50.6684
9.55845	9.99665	21.9475				13.721	13.9026	37.0735
9.56619	9.65831	21.7666				15.0869	12.5414	35.9878
9.58969	7.73674	19.413				12.8038	14.8544	36.764
9.61158	0.699196	11.215				14.0176	13.6472	35.9901
9.61585	5.04429	17.3344				15.4243	12.2559	37.2903
9.61651	0.310569	12.0165				14.7446	13.0226	35.5626
9.61714	0.753611	12.8086				14.6615	13.2022	35.8353
9.6343	0.057995	11.8278				14.0577	13.8186	34.9395
9.65647	9.38301	20.4444				14.0367	13.8591	37.2859
9.65891	7.00686	18.2327				16.0861	11.826	38.0507
9.67078	6.46755	17.9274				14.8646	13.0758	36.5199
9.69016	10.3651	22.3864				14.7264	13.2487	36.8132
9.69937	2.68692	13.7785				14.2146	13.7687	36.0514
9.75725	9.31784	21.2318				14.2193	13.7719	35.9245
9.76216	5.42653	15.962				14.2481	13.7667	36.4897
9.76916	5.5793	16.3685				15.5191	12.5	35.1899
9.77083	3.50187	14.5632				14.6547	13.3733	39.9735
9.77558	4.95598	15.8214				14.9702	13.0667	37.9104
9.79599	10.3618	21.1907				14.8092	13.2378	34.5306
9.81227	9.02224	20.0567				14.2789	13.7684	37.9081
9.83845	12.7284	25.8513				3.17162	24.916	50.341
9.84364	1.60012	12.7969				22.0106	6.08407	28.2332
9.86278	6.06638	17.0176				17.2891	10.8505	34.0007
9.8769	9.60934	20.7633				13.5041	14.6476	35.9021
9.88203	10.5848	21.8396				15.2716	12.9161	35.2976
9.88365	5.16879	16.7877				17.1266	11.1146	33.2406
9.88432	2.45728	14.4017				16.9021	11.3695	35.0966
9.88614	4.22719	15.6783				15.1264	13.1947	37.0782
9.8931	8.16357	19.1662				14.3912	13.9351	36.7128
9.91325	5.22582	17.2629				14.6766	13.6994	36.1862
9.91961	7.39578	19.1238				15.5767	12.8229	39.1255
9.94595	6.61091	17.7946				14.5972	13.8214	36.6183
9.95312	9.1841	21.678				14.4755	13.9938	40.4328
9.9749	9.08456	21.2526				15.7378	12.7606	35.1505
9.98177	8.69722	20.7027				14.2486	14.2536	37.5939
9.98912	10.1584	21.7576				14.6567	13.8559	37.7641
10.0025	7.83413	20.205				14.0564	14.461	37.2125
10.0093	8.98901	21.531				15.2101	13.3594	39.0458
10.0133	7.50706	19.6659				14.0975	14.4898	39.1647
10.0186	0.945428	11.5487				14.794	13.7955	37.8503
10.0406	7.44716	18.6438				14.2139	14.3874	35.9806
10.0462	1.25704	13.7457				14.7813	13.8249	36.6833
10.0491	9.30463	20.2087				17.1252	11.4965	36.96
10.0604	8.95988	19.5651				14.5059	14.149	37.1304
10.0775	10.5092	21.4006				18.4556	10.1996	34.3823
10.1117	5.94543	17.0596				15.7132	12.9593	35.0937
10.1272	0.038233	11.7997				15.309	13.3673	36.1266
10.141	9.16978	22.3294				14.3302	14.3562	37.2044
10.1525	8.97101	20.5055				17.2819	11.4172	37.7009
10.1612	10.145	23.2038				15.904	12.8003	36.9271
10.1617	10.1905	21.8456				16.0717	12.6706	36.6396
10.1701	9.6357	21.2713				14.5975	14.1487	36.7167
10.2158	4.9158	15.5545				15.3727	13.4164	37.563
10.2183	1.03859	11.685				15.004	13.7872	35.3836
10.2203	8.08633	20.4371				16.2641	12.5315	39.3059
10.2327	9.31245	22.2675				15.2043	13.5944	38.2657
10.2531	9.04422	21.226				15.0013	13.8064	37.6762
10.2696	0.689239	11.8549				14.901	13.9668	36.0367
10.2744	7.79263	18.5335				13.3019	15.6138	37.41
10.2913	4.8987	16.1702				14.9901	13.944	35.3771
10.3002	7.46391	20.4617				14.9219	14.0272	37.1248
10.3119	8.59836	21.9115				17.6043	11.3584	36.1661
10.3152	1.71465	12.8238				14.8214	14.1556	36.0773
10.3351	9.36351	22.2611				14.841	14.138	37.1449
10.3499	10.7522	22.8284				14.814	14.1675	39.1638
10.3501	1.80271	13.2078				15.4566	13.5335	36.3464
10.3884	9.25377	22.1941				14.8771	14.1252	38.2694
10.4153	8.82949	19.9688				5.33292	23.7143	51.2644
10.4562	8.09932	20.7155				16.7323	12.3366	39.6156
10.4743	9.69827	20.2523				12.0805	16.9922	44.1922
10.4832	10.7773	22.0319				15.058	14.0216	39.1775
10.4952	9.58799	20.2928				14.5227	14.5691	37.4633
10.5076	10.8271	23.021				14.7989	14.3644	37.3937
10.5079	10.4959	22.3201				13.0506	16.1317	38.7501
10.519	11.1886	22.8341				14.9515	14.233	37.6903
10.5314	8.90829	19.6454				15.9214	13.3525	38.2389
10.5378	9.33308	20.47				14.8853	14.3921	35.4884
10.5504	1.08423	11.6886				15.5931	13.7137	34.9243
10.5542	8.55494	19.8357				20.7093	8.62881	32.8277
10.5798	10.7223	21.8458				15.9279	13.487	36.3979
10.6007	9.6656	21.3546				15.1823	14.2542	37.8731
10.6182	9.73952	22.5233				15.3708	14.0771	35.8781
10.6194	7.96098	19.4762				17.0031	12.4522	40.2389
10.6342	2.84944	13.5145				16.8138	12.6471	36.6539
10.6873	0.253572	11.3335				14.4626	15.0038	37.3655
10.7032	3.69399	14.4489				6.0281	23.471	48.5356
10.7173	10.3675	22.9691				15.4462	14.0861	37.0739
10.7326	9.27299	21.0571				15.0283	14.5197	39.1964
10.739	9.739	21.5133				15.6745	13.915	36.6331
10.7412	11.1974	23.332				14.7371	14.87	37.7989
10.7428	0.616284	13.3086				14.5419	15.0661	36.4111
10.7451	11.1359	23.3731				14.3156	15.3334	38.5441
10.7459	9.68562	22.2807				14.5584	15.1059	37.4414
10.7623	10.9774	21.9777				17.0903	12.602	33.6751
10.7754	10.5655	22.0097				17.5887	12.1801	38.0996
10.7858	9.10944	20.7551				15.7872	13.9937	35.8634
10.7872	12.2905	25.2781				15.0198	14.8423	36.8565
10.8073	6.10184	16.8276				15.0433	14.8244	38.5138
10.8154	13.017	26.4222				14.8528	15.0315	36.7269
10.8222	5.47945	16.4452				15.1931	14.7116	38.5409
10.8243	10.1532	22.4681				14.9175	14.9921	37.6292
10.8706	9.76742	21.4294				15.4807	14.4376	38.1906
10.8708	8.92941	21.8718				16.1552	13.7682	37.373
10.8792	8.69465	20.8121				14.8957	15.0295	37.9654
10.8998	10.5034	22.1942				12.5937	17.3367	38.7264
10.9175	10.8475	23.0017				16.4578	13.4789	37.2872
10.9181	9.48978	21.7677				15.4548	14.4846	39.5774
10.9206	8.15056	20.0694				15.6231	14.3861	37.3231
10.9344	2.63225	13.5402				15.7543	14.3005	37.777
10.9354	10.3014	22.2034				6.2796	23.7802	49.4609
10.9577	10.4278	22.452				16.1535	13.9071	36.4565
10.9578	5.78379	17.342				14.9562	15.1213	38.4173
10.97	11.5259	23.3396				15.4991	14.6207	38.1079
10.9819	11.4223	23.2205				16.9352	13.2594	35.7334
10.9862	10.6813	22.2684				15.8879	14.3561	37.2231
10.9946	4.52296	15.4698				15.2029	15.0416	38.8614
10.9987	1.725	12.7672				16.1217	14.1362	38.6339
11.0005	8.11035	20.2574				15.701	14.5579	37.3051
11.0171	10.8507	23.3823				15.6267	14.6453	36.3897
11.0257	2.70583	13.5572				15.3904	14.8839	37.0452
11.0389	11.0634	23.0594				15.798	14.53	36.1709
11.0424	0.095332	11.4527				15.8883	14.4538	40.0861
11.0502	9.64334	22.0137				15.2742	15.1094	36.3894
[truncated: 3,616 more rows]
[truncated: 2 more columns]

## Sheet: Fig 1I
Gene symbol	Raw data																																																Superimposed 24h oscillation
	Mean_WT CT0	Mean_WT CT2	Mean_WT CT4	Mean_WT CT6	Mean_WT CT8	Mean_WT CT10	Mean_WT CT12	Mean_WT CT14	Mean_WT CT16	Mean_WT CT18	Mean_WT CT20	Mean_WT CT22	Mean_WT CT24	Mean_WT CT26	Mean_WT CT28	Mean_WT CT30	Mean_WT CT32	Mean_WT CT34	Mean_WT CT36	Mean_WT CT38	Mean_WT CT40	Mean_WT CT42	Mean_WT CT44	Mean_WT CT46	Mean_XBP1 LKO CT0	Mean_XBP1 LKO CT2	Mean_XBP1 LKO CT4	Mean_XBP1 LKO CT6	Mean_XBP1 LKO CT8	Mean_XBP1 LKO CT10	Mean_XBP1 LKO CT12	Mean_XBP1 LKO CT14	Mean_XBP1 LKO CT16	Mean_XBP1 LKO CT18	Mean_XBP1 LKO CT20	Mean_XBP1 LKO CT22	Mean_XBP1 LKO CT24	Mean_XBP1 LKO CT26	Mean_XBP1 LKO CT28	Mean_XBP1 LKO CT30	Mean_XBP1 LKO CT32	Mean_XBP1 LKO CT34	Mean_XBP1 LKO CT36	Mean_XBP1 LKO CT38	Mean_XBP1 LKO CT40	Mean_XBP1 LKO CT42	Mean_XBP1 LKO CT44	Mean_XBP1 LKO CT46	Mean_WT CT0
Fam122a	0.0813049	0.207185	0.105565	0.0490645	-0.109181	-0.165239	-0.0394876	-0.00891334	-0.0470693	-0.00157695	0.0693594	0.212283	0.184228	0.165024	0.046663	-0.318688	-0.279697	-0.325304	-0.108964	-0.143202	0.0884926	0.114834	-0.0828261	0.110673	0.0174027	0.0886728	0.0569471	0.0110833	0.0066877	-0.134363	0.0423387	0.0712096	0.306569	0.310186	0.0437189	0.15826	0.173997	-0.00614475	0.264376	-0.1986	-0.200754	-0.23471	0.112549	0.0600653	0.0643381	0.0451035	0.0593131	0.0232306	0.0998453
Id3	0.953227	-0.158427	0.149525	-0.0241243	-0.520762	-0.916882	-0.967736	-0.553314	-0.437218	-0.240509	-0.0321815	0.82538	0.713478	0.498827	-0.757926	-0.436063	-0.882793	-0.217503	-1.0572	0.129368	0.273231	-0.336724	-0.599823	1.20199	1.38259	0.80634	0.271378	-0.225972	-0.361624	-0.0358865	0.38339	1.08586	0.606912	0.777294	0.457261	0.907332	1.15582	0.310539	-0.600374	-0.214672	-0.331777	0.440046	0.0912956	0.775633	0.396395	-0.0968843	0.315805	0.736791	0.580326
D930048N14Rik	0.589346	0.577557	0.306427	0.0897881	0.0312535	-0.879412	-0.743707	-0.356654	0.246081	0.428406	-0.0259746	0.635866	0.204501	0.0825714	-0.17313	-0.0429172	-1.44862	-0.481557	-0.47845	0.248661	0.0978135	0.0809152	-0.289081	-0.540877	0.56904	0.494038	0.273415	-0.347378	0.0195223	-0.362839	-0.0668215	0.420574	0.567364	0.445933	0.240195	0.0477663	-0.430355	0.639039	-0.0127958	-0.197891	-0.809464	-0.468953	-0.590182	-0.0663394	0.260109	-0.421745	-0.0776165	-0.0482859	0.515163
Pard6b	0.209423	0.186834	-0.153014	-0.240106	-0.573079	-0.668287	-0.340595	0.08204	-0.0384845	-0.0209989	-0.0387714	0.0604955	0.383731	-0.187729	-0.048392	-0.232038	-0.467623	-0.174567	-0.224182	0.359808	-0.00653262	1.14633	-0.327884	0.109563	0.384969	-0.00972963	-0.246254	-0.350987	-0.628231	-0.370144	-0.236008	0.0687119	-0.0140011	-0.0660095	0.104542	0.337066	0.473256	-0.0887625	-0.242858	-0.0492726	-0.451258	-0.286153	-0.140123	0.505632	0.0888255	-0.112182	0.0849869	0.319261	0.0995968
1110020A21Rik	-0.171256	0.331652	0.41556	0.250625	0.0899654	-0.433999	-0.504309	-0.996927	0.138791	0.432954	0.358259	0.168838	0.252701	0.154207	0.118925	-0.493548	-0.0855353	-0.428526	-0.658425	-0.253178	-0.054458	-0.198175	0.301791	0.184617	-0.303213	0.308919	0.650732	-0.121403	-0.202236	-0.401661	-0.502937	-0.167602	0.170632	0.626023	0.447227	-0.130139	-0.393159	0.258494	-0.161501	-0.318737	0.0418252	-0.160431	-1.00131	-0.273214	0.172835	-0.00972054	0.120133	-0.328158	0.68497
Ap5b1	0.285771	0.404575	-0.1149	-0.449271	-0.471666	-0.559526	-0.365458	-0.291298	0.0426597	-0.115301	-0.0175614	0.16514	0.350695	0.262068	-0.00430555	-0.475135	-1.10216	-0.236136	0.0251287	0.00643755	0.12821	0.840902	-0.0603032	0.459561	-0.150898	0.268872	0.179916	-0.105321	0.0749137	0.0152847	-0.100409	0.036381	0.0769153	0.326495	0.425987	0.289268	0.106396	0.0413683	0.231541	0.250466	-0.794424	-0.160972	-0.0691666	0.158725	0.281245	0.156274	0.451029	0.534722	0.248724
Hist1h4c	0.406352	0.40185	-0.73999	0.118954	-0.203746	-0.366675	-0.0751225	-0.265991	-0.900479	-0.0972253	0.527921	0.619402	-0.0761246	0.391606	-0.449406	-0.770749	-0.716717	0.187708	-1.2505	-1.06863	0.573443	0.623117	0.166098	0.507611	1.04638	-0.765442	-1.32549	-1.16013	-0.442487	-1.19299	-1.50156	-0.662099	-0.374226	0.596724	-0.0941186	0.725712	0.501221	-0.338732	-2.10838	-0.26688	0.091201	0.29893	-0.852202	-0.527983	0.672109	0.193953	-0.628822	0.893441	0.235208
Zfp143	0.366658	0.24294	0.154902	-0.0111327	-0.0265964	-0.389363	-0.35371	-0.0868853	-0.141869	0.0215892	0.119722	-0.00936308	0.329587	0.0981237	0.0885288	-0.118989	-0.534636	-0.225	-0.0579453	0.239543	0.0860681	0.142583	-0.330728	-0.0116487	0.123152	0.16924	0.195369	0.137888	-0.26636	-0.0655197	-0.0992431	0.0981599	0.286233	0.163603	0.227127	0.0968222	0.147669	0.179565	0.172823	0.0585177	-0.431223	0.112198	0.263413	0.289766	0.0845801	-0.0537401	0.189106	0.289439	0.280555
Wibg	0.104457	0.0931612	0.162026	-0.102896	-0.0235192	-0.0333204	-0.0984375	-0.177101	0.0734976	0.099213	-0.00802011	0.153597	0.215804	0.260323	-0.111293	-0.331286	-0.308393	-0.327922	-0.0517798	0.00531199	0.00680434	0.106969	0.0180559	0.0728476	-0.0807952	0.361997	0.243486	0.0630426	-0.0140598	-0.0356787	-0.039203	-0.0137027	0.0661279	0.309414	0.0851125	0.134763	-0.028462	0.073856	-0.159923	-0.159439	-0.391635	-0.228041	-0.0498603	0.0807027	0.05702	0.264567	0.0615131	0.179778	0.0687085
Repin1	0.217316	0.27691	0.117493	-0.0497938	-0.116368	-0.254527	-0.320342	-0.267593	-0.0251465	0.0970254	0.0878382	0.223238	0.14919	0.0604213	0.043804	0.0861671	-0.331143	-0.0932251	-0.18025	0.106374	0.0353133	-0.0237986	0.0114031	-0.0765878	0.182238	0.201271	0.164417	-0.177368	-0.123587	-0.295401	-0.199595	0.0216542	0.0145155	0.183437	0.149291	0.14848	0.096954	0.138901	0.030426	-0.147862	-0.504506	-0.280384	-0.147675	-0.00862531	0.0200749	-0.108653	-0.0442175	0.0796871	0.306268
Gmeb2	0.120501	0.132101	0.127379	0.0427416	-0.139681	-0.198104	-0.392424	-0.10845	0.00371429	-0.023426	0.128352	0.178132	0.124461	0.130894	0.0384454	-0.109149	-0.120986	-0.401172	-0.0124007	0.15403	0.0444934	0.0493383	-0.00290872	0.043506	0.158994	0.134051	0.236416	0.138572	0.00895799	0.0589794	0.109568	0.142216	0.0938801	0.303517	0.306167	0.252942	0.311791	0.302647	0.208849	0.149187	-0.299697	0.0958494	0.133831	0.253665	0.178575	0.166395	0.304967	0.349331	0.196847
Ocstamp	0.440081	0.629901	0.175067	0.144665	-0.572836	-0.505878	-0.564328	-0.315631	-0.349923	-0.40881	0.486033	0.621577	0.983076	0.561283	-0.0694185	-0.560275	-0.421524	-1.00857	-0.495852	-0.489816	-0.180482	-0.834984	0.0542601	0.376682	0.941796	0.68865	0.0516782	-0.567489	-0.628675	-0.343588	-0.452248	-0.311911	0.52069	0.066276	0.427419	0.130306	0.371934	0.345717	0.0516093	-0.552264	-0.873223	-0.366817	-0.391104	-0.282882	0.534168	0.0279027	0.0418989	0.296902	0.640206
Efnb1	0.284482	0.367542	0.299678	-0.0348792	-0.237633	-0.692027	-0.512978	-0.344192	0.182157	0.190732	0.00427324	0.293477	0.344564	0.0721426	-0.102223	-0.209115	-0.714127	-0.408763	-0.135904	0.231201	0.0652651	0.0920836	0.100999	0.10515	0.041067	0.190208	-0.024894	-0.237833	-0.316162	-0.570996	-0.208413	0.0457151	0.112994	0.159424	0.259692	0.337307	0.120001	0.212593	0.189687	0.0372897	-0.487665	-0.402151	-0.190801	0.264055	-0.145307	0.032262	0.114535	0.207674	0.390047
Sowahb	0.704541	0.304627	-0.198656	-0.431778	-0.850189	-0.984865	-0.721074	-0.37376	-0.276049	-0.327912	0.203803	0.631977	0.586069	0.0784403	-0.220158	-0.519959	-1.48108	-0.621349	-0.20864	0.545472	-0.117038	0.551971	0.360556	0.715542	1.46422	0.697797	0.116954	0.149441	-0.551428	-0.400404	-0.00506467	0.29702	0.678229	0.857427	1.10727	1.14553	1.3866	0.813503	0.267771	0.0500358	-0.489557	0.560898	0.21606	0.509608	0.714961	0.738186	0.712439	1.28746	0.521101
Thpo	0.345219	0.193947	0.300547	-0.263158	-0.340928	-0.155241	-0.415905	-0.122069	0.0299735	-0.0529985	0.0339837	0.159315	0.19035	0.349316	0.0362474	-0.233017	-0.435153	-0.529947	-0.364821	0.0763784	0.183943	0.0896093	0.00085302	0.361054	0.3483	0.121836	-0.0959096	-0.246584	-0.532392	-0.52568	-0.307401	-0.0694324	0.196414	0.146218	-0.00572109	0.131609	0.366986	0.0499541	0.0174338	-0.256163	-0.88286	-0.392296	-0.279213	-0.240252	0.00604525	-0.272807	-0.16446	0.200568	0.252342
Mettl3	0.295866	0.469637	-0.0968653	-0.171099	-0.148108	-0.559884	-0.26096	-0.0642539	-0.097065	-0.0765761	0.046475	0.155934	0.303489	0.0729682	-0.0240349	-0.110373	-0.333047	-0.0312389	0.0131468	0.126418	-0.0566677	0.212332	-0.10633	0.0628319	0.347014	0.214205	0.111374	0.0758758	0.111699	-0.0542067	0.0511161	0.0562155	0.208344	0.213032	0.24036	0.215703	0.36343	0.246498	0.137891	0.158005	-0.117529	0.184616	0.144986	0.289724	0.219305	0.0823067	0.235409	0.536388	0.386445
Zbtb9	0.164651	0.193931	-0.084191	-0.0433137	-0.103603	-0.0650339	-0.0656602	-0.115597	4.15245e-05	-0.0510863	0.083506	0.0433729	0.186562	0.0539242	-0.0886394	-0.00243314	-0.332885	0.0730895	0.0273912	0.0813244	0.0413386	-0.0893873	-0.0650674	0.054067	0.164841	0.150457	0.161083	-0.0680127	0.0873755	0.0436492	-0.0338416	0.024489	0.0765076	0.136291	0.206826	0.271328	0.437663	-0.0120434	0.0511114	0.29302	-0.140128	-0.102607	0.152409	0.24822	0.0542853	-0.0542627	0.161485	0.311066	0.142588
Cdcp1	0.0783796	0.526914	-0.410435	-0.62701	-1.06922	-1.8297	-0.504137	-0.235233	0.312857	-0.0307687	-0.220428	0.524737	0.550144	-0.437769	-0.123729	-0.408029	-0.718388	-1.20488	-0.0278781	0.055728	-0.557762	1.62087	0.287995	0.444819	0.0303042	0.387675	0.863757	-0.2882	-0.0498181	0.116839	-0.0377775	0.256792	0.20496	0.538853	0.661901	0.755819	0.420519	0.423017	0.463307	0.202776	-0.515395	-0.233813	0.047321	0.441778	0.378124	0.291565	0.62841	0.948388	0.226721
Pold1	0.345344	0.299779	0.0628147	0.107087	-0.000447964	-0.314273	-0.457061	-0.275702	-0.0851766	0.0788425	0.0610739	0.111399	0.232085	-0.103913	-0.0205857	-0.206875	-0.604668	-0.409209	-0.109696	-0.244486	0.267194	0.427	0.311554	-0.0462746	0.285835	0.412712	0.485049	-0.022499	0.409884	0.0414486	0.0833929	0.00604262	0.421074	0.46991	0.509021	0.52268	0.115032	0.400773	0.309584	0.440215	0.145625	-0.254648	0.00536369	0.60028	0.181894	0.198023	0.416055	0.720638	0.159366
Tgif1	0.217656	0.581887	0.185081	0.0211448	-0.0105715	-0.401391	-0.680526	-0.393291	0.0725457	0.0234799	0.125083	-0.0126051	0.0743117	0.223483	0.239831	0.121304	-0.564475	-0.368606	-0.0811217	0.113489	-0.149024	0.0588399	0.259356	-0.328447	0.320943	0.210342	0.272046	0.204335	0.169043	-0.165173	-0.170591	0.237555	0.292105	0.349159	0.104314	0.0277752	0.207122	0.598277	0.362047	0.274692	-0.806962	-0.222663	0.12764	0.329279	0.202241	0.162072	0.0506192	0.355297	0.502939
Sarnp	0.280002	0.217494	0.224324	-0.145627	-0.0500939	0.0750619	-0.215138	-0.0764532	-0.0160317	0.000761134	-0.120225	0.119216	0.180593	0.15546	0.017288	-0.199465	-0.298317	-0.245574	-0.146936	-0.0108479	0.0867917	0.0187055	-0.107008	0.0567225	0.367174	0.354083	0.208046	0.00271206	0.0782245	-0.0742402	0.094491	0.292418	0.305646	0.223992	-0.0306585	0.130511	0.382722	0.279942	0.139044	-0.014626	-0.123696	-0.00123368	0.0360535	0.159775	0.343307	0.278323	0.192798	0.243572	0.139821
Shtn1	0.0531306	0.248794	0.0444575	-0.0548162	-0.222775	-0.0394789	-0.252351	-0.155687	0.00209489	-0.0559572	0.051162	-0.0302249	0.2207	0.116529	0.0750635	0.00597928	-0.128721	-0.213929	-0.0345702	0.138211	0.0274231	-0.255774	0.0458728	0.244426	0.13795	-0.0151007	0.0194159	-0.122096	-0.150533	-0.149357	-0.0883155	-0.0866616	0.214641	0.153844	-0.0814321	0.190678	0.202905	0.184114	0.100698	0.111493	-0.368238	-0.0179896	-0.00839434	0.0420523	-0.0006865	0.0327897	0.128738	0.361182	0.174212
Slco2a1	0.153818	0.096814	-0.12095	-0.229388	-0.40258	-0.246386	-0.352737	-0.337527	-0.405296	0.114995	-0.0173896	0.0312379	0.224455	0.36752	-0.0382441	0.208802	-0.160418	-0.169864	-0.183571	0.00674959	0.386323	-0.0360956	0.500235	0.0973496	-0.00331618	-0.12099	-0.308152	-0.603302	-0.776095	-0.439141	-0.680404	-0.321003	0.158911	-0.459287	0.0904172	0.191086	0.0285168	-0.0202543	-0.0631978	-0.00118189	-0.48229	-0.856851	-0.535514	-0.151852	-0.166747	-0.135093	0.0962049	0.319242	0.226637
Snx33	0.156544	0.280321	0.247605	-0.00428543	-0.161284	-0.599874	-0.216574	-0.303472	0.15094	0.120261	0.0982346	0.250108	-0.0476831	0.0548523	0.0471874	0.0385921	-0.442073	-0.189859	0.114883	-0.0200471	-0.0587962	-0.111586	0.218671	0.01002	0.0653161	0.441794	0.553503	0.0201456	0.215069	0.0478986	0.286083	0.507162	0.195517	0.529747	0.454168	0.311624	0.441714	0.351503	0.574656	0.374836	-0.0245851	0.189513	0.185861	0.521601	0.207973	0.334485	0.407419	0.414749	0.344654
Ypel2	0.3179	0.90829	0.253052	-0.165685	-0.815443	-1.63591	-1.28224	-0.821992	0.143138	0.481934	0.667797	0.260566	-0.127469	0.411503	-0.130503	-0.529896	-1.47796	-1.51326	-0.380593	-0.366512	0.405632	0.507183	0.896148	-0.108802	1.2557	0.506045	0.306089	-0.919327	-1.15393	-1.32338	-0.792668	-0.34572	0.468657	0.30725	0.330864	0.13866	0.343662	1.13029	0.401167	-0.41237	-0.947148	-1.15837	-0.336785	-0.232771	0.619037	0.49268	0.527731	0.846153	0.648917
Crebzf	0.232948	0.213488	0.142346	-0.171797	-0.181548	-0.333566	-0.302334	-0.108103	-0.0785771	0.0566773	0.0970383	0.213915	0.12506	0.054097	-0.0153202	-0.120997	-0.163224	-0.272919	-0.00253456	0.141137	0.114222	0.0887211	0.0442684	0.00989765	0.330028	0.182391	0.129916	-0.0418932	-0.0712413	-0.0117849	0.0867924	-0.0738078	-0.13845	0.189202	0.250804	0.289823	0.386996	0.278397	0.121047	0.0331197	-0.0821211	-0.068837	0.100661	0.315832	0.108517	0.0460084	0.33213	0.304947	0.299546
Creld1	0.172064	0.326534	0.139008	-0.0987984	-0.110824	-0.0791455	-0.262176	-0.13988	-0.14465	-0.134655	0.0607216	0.0616739	0.192095	0.198244	0.0885709	-0.176082	-0.222464	-0.0287301	-0.169659	0.0905363	0.257416	-0.0901971	-0.0419018	-0.100551	0.417201	0.112564	-0.0793333	-0.23882	-0.208572	-0.396219	-0.0944006	0.233613	0.258334	0.105643	-0.182258	0.171292	0.424463	0.22726	-0.195047	-0.216078	-0.279052	0.0807882	-0.0762898	-0.00499013	0.369525	-0.0819046	-0.117468	0.206958	0.214845
Spryd7	0.153441	0.327073	0.136597	-0.0950106	-0.152823	-0.191654	-0.322481	-0.264443	0.137891	0.136833	0.118347	0.336481	0.162026	0.0264727	0.00149238	-0.119674	-0.303264	-0.177668	0.0187746	-0.0161088	-0.0306446	-0.0905913	-0.0191884	-0.0258644	0.0527977	0.275395	0.138792	-0.162376	0.0514337	-0.290468	-0.100296	0.140042	-0.00832733	0.128754	0.0958712	0.127077	0.286421	0.191243	0.0529304	-0.0254618	-0.0536296	-0.156592	-0.0806193	0.136233	0.154327	0.034009	0.0955091	0.0874102	0.363248
Dapk3	0.130034	0.236137	-0.0709254	-0.170184	-0.127021	-0.0132681	-0.0790694	-0.0394686	-0.0925297	-0.130137	-0.0455348	0.0406132	0.215476	0.31493	0.0357161	-0.281153	-0.303261	-0.0891544	-0.0432828	0.184562	0.0997653	0.115502	-0.113549	0.0314377	0.0333593	0.136304	-0.0447797	-0.00880774	-0.00660049	-0.121675	-0.0273521	0.116793	0.0695169	0.0823616	0.016199	0.0898175	0.299888	0.174499	-0.0136971	-0.0388743	-0.140834	-0.0261737	0.0475625	0.11064	0.114854	0.0722702	0.0893738	0.297081	0.0947738
Mab21l2	0.183633	-0.207527	0.150219	-0.153112	-0.943982	-0.338281	-0.392192	-0.248208	-0.385971	0.539716	0.569442	0.732787	0.793162	0.236376	0.0330091	-0.492029	-1.11675	-1.24798	-0.916439	0.143507	0.0152255	0.209237	0.130524	0.363722	0.636432	0.716616	0.760555	-0.134892	0.0465622	-0.326093	-0.236189	-0.349198	0.52472	0.95231	0.495425	0.543081	0.60849	0.678081	1.08769	0.664373	-0.772117	-0.727655	-0.0154327	0.173859	0.879758	0.801982	0.856317	0.718877	0.478944
Pglyrp2	-0.0210991	0.361918	-0.0160052	-0.226757	-0.433619	0.112075	-0.0911208	0.0163429	-0.0996433	-0.202474	0.0962247	-0.137834	0.210785	0.104949	0.20026	0.0466924	0.00777833	-0.221869	-0.0795421	-0.00472821	-0.0106584	-0.339435	0.219937	0.221722	0.223627	0.100774	-0.159665	-0.0700476	-0.250849	-0.186019	-0.173357	-0.389194	0.207593	-0.250197	-0.0738937	0.188498	0.0665159	0.125949	-0.150726	-0.0959695	-0.641805	-0.462404	-0.504319	-0.419572	-0.269641	-0.303256	-0.280086	-0.170032	0.00110016
Spidr	0.0197702	0.504558	-0.231211	0.0471049	-0.0137676	-0.543555	-0.247573	-0.0751274	-0.0859111	0.0251169	-0.074885	0.0391769	0.116095	-0.0360142	0.133407	-0.0655232	0.0852459	-0.327652	0.0625689	-0.0397619	0.0153168	0.192908	0.253824	-0.0816273	0.179263	0.446701	0.177535	0.335087	0.0941211	0.06183	-0.0127243	0.26447	0.590558	0.446273	0.294019	0.506184	0.358999	0.375686	0.418173	0.21468	0.0696716	-0.0005608	0.15666	0.135129	0.488995	0.470143	0.4496	0.739424	0.332421
Spsb3	0.30712	0.388323	-0.00639653	-0.389607	-0.389754	-0.520781	-0.609191	-0.288841	-0.0421201	0.0333064	-0.00760901	0.0651661	0.429708	0.264081	0.131672	-0.302022	-0.479043	-0.524608	-0.434975	0.210625	0.296591	0.667878	0.0029372	0.191637	0.362772	0.350911	0.0783999	-0.0238757	-0.321026	-0.45993	-0.373926	-0.220989	-0.0106488	0.123218	0.320239	0.32883	0.431703	0.212623	-0.134194	-0.393215	-0.315376	-0.405457	-0.414972	0.0696405	0.104357	0.062836	0.142481	0.563134	0.326195
Ablim1	0.138751	0.433721	-0.105316	-0.189572	-0.517259	-0.392506	-0.59947	-0.224078	-0.0108841	0.175111	-0.010187	-0.148913	0.105332	0.121371	0.264264	0.178056	-0.284894	-0.649039	-0.164884	0.15635	0.163606	0.752069	0.0968468	-0.1294	0.146957	0.367924	0.387353	-0.0617812	-0.285941	0.0161357	-0.227362	0.0123258	0.635676	0.364845	0.340095	0.400629	0.545956	0.509449	0.519945	0.250275	0.346413	-0.296632	0.18816	0.809753	0.47672	0.178335	0.415087	0.284714	0.353114
Nid2	0.650956	0.740768	-0.0651698	-0.33807	-0.653288	-1.24368	-1.31	-0.843726	-0.423481	0.234587	0.177648	0.534188	0.697223	0.388736	-0.0478803	-0.472535	-0.763212	-1.09861	-0.674104	-0.203357	0.0192251	0.637007	0.490892	0.430694	0.26446	0.223499	-0.165201	-0.981967	-0.803574	-0.88287	-1.00338	-0.835976	0.177315	-0.168556	0.0203258	0.506046	0.164565	0.384827	-0.287567	-0.692936	0.0742518	-1.19834	-0.963933	-0.597183	-0.409569	-0.382904	0.00384979	0.54142	0.630728
Clpx	0.779697	0.758199	0.593388	-0.237179	-0.88141	-1.84717	-1.74662	-1.25541	-0.590464	0.167662	0.609222	0.905816	0.681064	0.464706	0.131099	-0.83035	-1.61164	-2.01522	-1.2382	-0.800603	-0.424276	0.122539	0.863058	0.717534	0.864991	0.967595	0.800962	-0.330688	-0.966049	-1.41462	-1.30395	-0.915634	-0.499012	0.374724	0.949017	0.74956	0.726809	0.987397	0.49896	0.11694	-1.19125	-1.45081	-1.0798	-0.669884	0.256837	0.887368	1.0876	0.879539	0.845922
AI182371	0.176891	0.0321279	0.0507004	-0.105559	-0.138776	-0.127894	-0.242085	-0.122445	-0.175427	-0.0427871	0.0885412	0.020541	0.18946	0.176895	0.0563403	-0.0463863	-0.043418	-0.117494	-0.19742	0.0553064	0.166658	-0.231288	0.165315	0.241548	-0.0736765	-0.183053	-0.236803	-0.34488	-0.386084	-0.492171	-0.471785	-0.382106	-0.144037	-0.340357	-0.267578	-0.103759	-0.22522	-0.248627	-0.159362	-0.227183	-0.599853	-0.707177	-0.425674	-0.438388	-0.220986	-0.253774	-0.183636	-0.00753528	0.148148
Tdrkh	0.263556	0.177529	-0.342575	0.0548604	0.180802	0.0735809	-0.326576	-0.442801	-0.268752	0.0711518	0.247723	0.129173	0.46711	0.344398	-0.0469984	0.216043	-0.192502	-0.165905	-0.449032	-0.578108	0.101776	-0.188239	0.0982875	-0.0157906	-0.657798	-0.158209	-0.848034	-0.326776	-1.39566	-1.01827	-1.31712	-0.916998	-0.536524	-0.617352	-0.315253	-0.414894	-0.466893	-0.494277	-0.168075	-1.02263	-0.38342	-0.79309	-0.72441	-0.64188	-0.509622	-0.498038	-0.237234	0.0964167	0.167149
Tubb2b	1.02785	1.43367	0.259995	-0.966031	-1.14814	-2.70084	-2.71484	-1.21968	-0.0854776	0.346565	0.497668	0.934008	0.995977	0.468677	0.294301	-0.992137	-2.30312	-2.69768	-1.79689	-0.542426	-0.0834218	0.027718	0.222213	0.33214	0.870195	1.42035	0.947675	-0.571534	-0.248059	-1.09504	-1.13472	-0.353864	0.00674862	0.646918	0.870302	0.784382	0.623372	1.26556	0.320048	-0.513155	-1.37606	-0.725578	-1.69904	-0.751393	0.441601	0.318211	0.521517	0.858443	1.06179
Slc16a1	0.444649	0.547406	0.200037	-0.0972803	-0.551982	-0.51056	-0.572109	-0.35819	0.00634633	0.160969	0.214616	0.198083	0.469994	0.101355	-0.0444114	-0.524561	-0.795747	-0.688541	-0.31241	0.104328	0.036267	0.193313	0.207947	0.382697	0.746561	0.799148	0.686948	-0.142701	0.020805	-0.233166	-0.334721	0.0316767	0.209367	0.446299	0.547097	0.443335	0.717166	0.665485	0.311307	0.141573	0.100128	0.154572	-0.0745289	0.100815	0.358196	0.359284	0.474986	0.633996	0.432213
Crtc3	0.157359	0.0567275	0.186831	-0.252043	-0.477328	-0.365286	-0.36564	-0.157299	-0.0169378	0.0271277	0.00617992	0.108659	0.187186	0.133863	0.136781	-0.228623	-0.275558	-0.313638	-0.14716	0.147816	0.501445	-0.0313146	0.0626066	0.422851	0.337881	0.289771	0.15535	-0.00834504	-0.316653	-0.113392	-0.0643073	-0.0606841	0.0696878	0.283594	0.324535	0.500925	0.755495	0.223369	0.130863	0.20829	-0.0132177	0.0208161	-0.0366302	0.294902	-0.0446496	0.143293	0.283878	0.549591	0.234752
Dhrs9	0.988928	1.77154	0.102332	-0.638725	-1.52554	-2.32458	-3.19334	-1.02047	-0.191605	0.125491	0.505875	-0.139668	0.900777	0.701079	0.426599	-1.09086	-2.28581	-2.28857	-1.19339	0.197735	0.0892069	0.177637	-0.311531	0.19029	2.18632	1.16497	0.664412	-0.836907	-1.17996	-1.84672	-2.32635	-0.763019	0.542244	0.288103	0.842386	1.83426	1.72014	1.36032	0.80095	0.0461461	-1.27964	-0.418182	-0.776427	0.327888	0.05585	0.337861	0.483951	1.31666	1.08582
Tmem254b	0.221978	0.136812	0.0451402	-0.00251646	0.0799513	-0.098398	-0.486262	-0.397106	-0.153311	0.152413	0.124268	0.418527	0.200114	0.149613	0.0527097	-0.01296	-0.240437	-0.298778	-0.486756	-0.174433	0.0218623	0.0529393	0.23036	0.0446698	-0.301014	0.191266	-0.15463	-0.145651	-0.376059	-0.680065	-0.588762	-0.227787	-0.125222	0.0143894	-0.0246414	-0.00950588	-0.136831	0.0329541	-0.0901991	-0.228695	-0.660972	-0.601033	-0.535772	-0.422719	0.100664	-0.216127	-0.166794	0.0588256	0.263884
Psen2	0.330914	0.804051	0.297221	0.0577913	-0.146701	-0.803066	-0.811226	-0.495871	-0.00564794	0.182154	0.113218	0.352403	0.469029	0.286627	0.0683125	-0.151002	-0.594902	-0.716681	-0.584203	-0.237426	-0.0876463	-0.0452321	0.234552	0.0791705	0.000160863	0.47965	0.285966	-0.339175	-0.396899	-0.660656	-0.686971	-0.256148	-0.22378	0.0390363	0.0888997	-0.0332845	-0.0439019	0.331018	0.0287762	-0.23067	-0.843801	-0.827836	-0.833651	-0.332714	-0.0982868	0.0147082	-0.0861817	-0.0216482	0.523587
Myo1e	0.305274	0.206729	-0.0797435	-0.248292	-0.359996	-0.132435	-0.34633	-0.0825159	-0.032364	0.190695	0.189611	0.0675129	0.154413	-0.047589	0.00183316	-0.0257633	-0.195026	-0.0247917	-0.0511422	0.118336	-0.0443515	-0.210843	0.17643	0.210522	0.79515	0.409989	0.14069	-0.101969	-0.276739	-0.0818242	0.0486826	0.0525627	0.040967	0.363463	0.42033	0.525234	0.414155	0.379723	0.30292	0.181782	-0.09154	0.679628	0.0162309	0.199261	0.217204	0.182663	0.497557	0.493576	0.0112256
BC029214	0.870335	0.531081	0.184297	-0.28752	-0.434569	-0.71783	-0.870903	-1.02396	-0.465038	0.113264	-0.235017	0.479313	0.988392	0.373596	-0.375044	-0.524806	-0.873014	-0.930177	-0.811636	-0.2712	-0.059683	0.246229	0.296498	0.804357	0.594832	0.965431	0.953105	-0.306443	0.0561735	-0.274953	-0.882709	0.263837	0.115045	1.09606	1.21065	0.895222	1.03882	0.563358	0.89088	0.157019	-0.359363	-0.526227	-0.691186	0.310917	0.271395	0.722687	0.980521	1.21071	0.525202
Wdr33	0.254243	0.166282	0.0984261	-0.0410436	-0.358118	-0.349777	-0.211002	-0.137609	-0.0491931	0.0113966	-0.0313393	0.211813	0.0831497	0.0447322	0.174964	-0.0850209	-0.210904	-0.214127	-0.00463909	0.314722	0.0464485	0.0143528	-0.044727	0.0735705	0.38484	0.127577	0.132209	-0.0303337	-0.266994	-0.144089	-0.187791	0.0593417	0.163706	0.223199	0.192496	0.302543	0.320373	0.248061	0.376779	0.192243	0.155376	-0.166177	0.0295915	0.0781896	0.326244	0.131831	0.222818	0.459957	0.313733
Lasp1	0.349651	0.330766	0.0978989	-0.101893	-0.334472	-0.655024	-0.885736	-0.337403	-0.20943	0.176051	0.125291	0.221837	0.303525	0.241761	0.210862	-0.0518062	-0.590368	-0.594162	-0.432783	0.280149	0.229666	0.156945	0.205852	0.253759	0.393915	0.287402	0.312468	-0.0798176	-0.135918	-0.308857	-0.505319	-0.244468	0.152427	0.170513	0.307065	0.408402	0.354121	0.447897	0.295974	0.19822	-0.381491	-0.498575	-0.331406	0.0814762	0.274412	0.15649	0.359744	0.587931	0.453893
Rtn4rl1	0.73458	0.413553	0.371954	0.0481241	-0.609409	-0.349657	-1.13329	-0.490904	-0.329712	0.151557	0.0887914	0.627251	0.479261	0.388528	-0.0832355	-0.319247	-0.947035	-0.976278	-0.894925	0.145564	0.183012	-0.171007	0.224004	0.313788	0.549493	0.622222	0.333975	-0.103886	-0.62586	-0.790913	-0.806287	-0.276446	0.486017	0.363201	0.379662	0.666397	0.680572	0.66962	0.254532	0.231214	-0.901518	-1.14768	-0.774913	-0.311526	0.316499	0.0591296	0.325567	0.570454	0.506637
Cnksr3	0.282699	0.50208	0.0045455	0.199307	-0.19602	-0.679347	-0.457175	-0.422922	-0.043316	0.19869	0.158904	0.349319	0.249084	0.11687	0.0295305	-0.221065	-0.639831	-0.461004	-0.169952	-0.00078724	-0.0182841	0.231414	0.269125	-0.0569932	0.136873	0.104124	0.0737812	-0.0891881	-0.204998	-0.32096	-0.237933	0.0236062	0.174348	0.227266	0.592574	0.242705	0.0571257	0.655243	0.609146	0.179801	-0.0537708	-0.172802	0.0202544	0.0582253	0.495546	0.542408	0.26569	0.657784	0.393746
Pdcl3	0.230054	0.307293	0.173206	-0.140685	-0.0268942	-0.162793	-0.288399	-0.34063	0.0969778	0.107865	0.046645	0.133975	0.213574	0.0829435	-0.146005	-0.23745	-0.45449	-0.298773	-0.169454	-0.200968	0.0769845	0.393599	0.0552857	0.156129	0.246853	0.228218	0.0920286	-0.245325	0.0532008	-0.000891007	0.0700735	0.188288	0.272949	0.174682	0.184467	0.218961	0.338509	0.191255	0.133812	0.0202341	0.239235	-0.118181	-0.12334	0.139666	0.0375075	0.204795	0.303388	0.410199	0.168144
Plg	0.063193	-0.0229472	0.0069234	0.0341094	-0.0668839	0.0289197	-0.0126333	0.0784095	-0.125537	-0.0469947	0.00179325	-0.0548025	-0.0810761	-0.00180817	0.0662526	0.0427205	0.118704	0.0654874	-0.0335682	0.00706909	-0.013699	-0.464716	0.118604	0.183328	-0.0643554	-0.232065	-0.250122	-0.248381	-0.271082	-0.353364	-0.327738	-0.374129	-0.0706175	-0.48016	-0.364382	-0.120576	-0.318923	-0.24098	-0.19676	-0.136459	-0.477079	-0.538747	-0.484071	-0.515034	-0.392241	-0.387577	-0.309863	-0.202832	0.0078764
Olfr20	0.608835	-0.140309	1.10685	0.578936	-0.218564	-2.17844	-2.71906	-0.518354	-2.10525	-0.49156	1.14375	0.931308	0.29964	0.394512	-1.11728	0.212662	0.289267	-3.60082	-1.99688	-2.04036	-0.688778	-1.00906	1.27378	0.51718	1.66028	0.561714	-0.642121	0.354843	-0.255842	-2.33074	-1.42535	-1.89738	0.402796	-0.514535	0.780945	0.527882	0.263277	-0.0165362	1.00277	-0.295682	-0.432147	-0.919337	-2.5011	-0.264783	0.218075	0.957054	-1.18547	0.856906	0.79729
Rab32	0.369465	0.476039	0.294767	-0.0768311	-0.121493	-0.415629	-0.585526	-0.341805	-0.156618	0.0915657	-0.00722465	0.395217	0.492853	0.291936	0.0587421	-0.0409487	-0.41978	-0.499854	-0.223366	-0.125239	-0.0356502	-0.384556	0.00782389	0.169848	0.114551	0.263219	0.112893	-0.23669	-0.275806	-0.332695	-0.515145	-0.134496	-0.0177264	-0.211997	0.187253	0.0899424	0.0397298	0.20672	0.0480758	-0.111234	-0.510214	-0.53273	-0.435117	-0.224568	-0.185518	-0.0525672	0.0642093	0.412481	0.397144
Pnp2	0.337561	0.34398	0.0666146	-0.419804	-0.535554	-0.700816	-0.779678	-0.46792	-0.291911	-0.0386501	0.114449	0.437179	0.262774	0.351249	0.012095	-0.116155	-0.569711	-0.812407	-0.407289	0.0889765	0.166924	0.372625	0.577075	0.544274	0.0933987	0.283038	-0.0123245	-0.269143	-0.44404	-0.839853	-0.333986	-0.15859	0.293794	0.446178	0.339747	0.428934	0.693243	0.353575	0.784756	0.456952	-0.565492	-0.432381	-0.16864	-0.0249651	0.143765	0.298106	0.568165	0.88789	0.39674
Sdf2l1	0.982782	0.731037	-0.231236	-0.498834	-0.173962	-0.871747	-1.26822	0.123134	-1.30578	-0.594753	-0.350013	-0.41289	0.729035	0.737833	0.400743	-0.282982	-0.342695	-0.127184	-1.30749	0.391332	0.567382	-0.181927	-0.0338069	0.0531281	0.346471	-0.945608	-1.52652	-1.65174	-2.44308	-2.62817	-2.11422	-1.10571	-0.755475	-1.47305	-1.4972	-0.541859	-0.0671572	-0.537492	-1.93899	-1.80478	-2.72874	-1.06447	-1.75836	-1.24201	-0.145741	-1.09997	-1.19952	-0.336764	0.643195
Loxl4	1.27858	1.74096	-0.529164	-1.67661	-2.42057	-3.32675	-3.45381	-2.80529	-2.20586	-1.09354	-0.247962	1.77476	1.37109	0.750401	-0.793054	-2.18791	-2.67294	-3.2079	-2.34463	-1.53825	-1.3311	-0.691617	0.890133	1.59164	0.973762	0.859971	0.220896	-1.64429	-1.95905	-2.17073	-2.14319	-1.68475	-0.697932	-0.906908	0.790334	1.45342	0.671281	1.50143	-0.420819	-1.37036	-1.79683	-2.38859	-1.84045	-1.97226	-0.640842	-0.62929	0.822709	1.96018	1.22698
Med12	0.202952	0.318851	0.165609	0.0798082	-0.0873978	-0.0521616	-0.387819	-0.166524	-0.0365271	0.0321185	0.146159	-0.0436344	0.0788105	0.105705	0.191581	0.143212	-0.0979345	-0.370291	-0.0659393	-0.0978833	-0.189206	0.0239182	-0.0389095	-0.0826592	0.294476	0.172451	0.236352	-0.00989348	-0.110656	-0.216411	-0.183845	-0.0375817	0.141304	0.196969	0.163195	0.333222	0.318721	0.307808	0.333478	0.208953	-0.0419601	-0.282115	-0.110111	0.10759	-0.0908378	-0.0894639	0.244865	0.295809	0.2664
Mmab	0.198873	0.370359	0.0704386	-0.120156	-0.172581	-0.119658	-0.343806	-0.466833	-0.196524	0.00840827	0.0211712	0.43322	0.512497	0.0821107	0.272004	0.100536	-0.152544	-0.38384	-0.501883	-0.101455	-0.023646	-0.072772	0.0544709	-0.0223868	-0.592676	0.0981996	-0.119966	-0.113142	-0.382076	-0.540701	-0.279773	-0.42351	-0.243865	-0.153655	-0.00226376	0.15457	-0.00913152	0.113453	0.208359	-0.199581	-0.585486	-0.632383	-0.286676	-0.534869	-0.161832	-0.420804	-0.232746	0.0303741	0.265836
Acsl5	0.194237	0.51466	0.297647	0.152966	-0.0298792	-0.170235	-0.303803	-0.34678	0.194392	0.0951769	0.0936105	0.209606	0.304094	-0.109861	0.0741411	0.086685	-0.214648	-0.278149	-0.0184531	-0.376796	-0.330357	-0.475141	0.00850865	-0.0812186	-0.371544	0.348148	-0.0996851	-0.423008	-0.194508	-0.442993	-0.302797	-0.436167	-0.37228	-0.225381	-0.148245	-0.106945	-0.568851	0.148541	-0.26882	-0.518462	-0.637581	-0.489865	-0.846539	-0.593263	-0.43739	-0.511729	-0.58286	-0.566585	0.689708
Traf3ip2	0.409587	0.617929	0.268604	-0.130692	-0.326058	-0.640927	-0.528292	-0.39507	0.0263914	-0.259955	-0.00092889	0.335509	0.629917	0.261531	0.149784	-0.269884	-0.972169	-0.851957	-0.196045	0.0493173	0.00398506	0.204623	0.0546622	0.21552	-0.161781	0.109974	0.0500917	-0.38767	-0.548965	-0.75358	-0.662495	-0.207355	0.383269	0.0164113	0.0711587	0.378633	0.282048	0.468623	0.177804	-0.144348	-0.17105	-0.741796	-0.475813	0.273757	-0.206841	-0.103904	0.0936501	0.183627	0.379171
Calr	0.316323	0.242576	0.0109701	-0.225872	-0.0190198	-0.412953	-0.54921	-0.0654525	-0.43537	-0.160284	-0.0420949	-0.0532295	0.179497	0.365974	0.304578	0.00254832	-0.111558	-0.0368141	-0.46594	0.0995932	0.286691	0.0645944	0.095724	0.103626	0.190373	-0.185015	-0.244462	-0.245093	-0.435614	-0.693195	-0.454785	-0.244211	0.115294	-0.0650179	-0.244763	-0.0094105	-0.00844109	-0.00303516	-0.100857	-0.130712	-0.735905	-0.319952	-0.36829	-0.342093	0.235681	-0.0896036	-0.0385452	0.364523	0.249827
Bcar3	0.360034	0.351475	0.00719255	0.112593	-0.122576	-0.425408	-0.200686	-0.165673	0.0592082	0.0830561	0.00775287	0.183036	0.31303	-0.0254674	-0.00734321	-0.0517941	-0.451918	-0.156761	-0.0448767	0.296567	-0.113825	-0.288441	0.0995379	-0.211978	-0.229648	-0.0989435	0.0330002	-0.318888	-0.24452	-0.510926	-0.433993	-0.147571	-0.114306	-0.25733	-0.137993	-0.0857441	-0.199375	0.231741	0.153877	-0.138395	-0.354842	-0.670544	-0.300493	-0.13038	-0.0202872	-0.0812735	-0.194188	0.0942994	0.303221
Casd1	0.0598321	0.0372049	-0.056104	0.0150281	-0.181056	-0.130263	-0.160548	-0.165779	-0.190426	0.0628196	0.030929	0.0202904	0.136166	0.0730573	-0.0235712	0.0195041	-0.0414829	-0.107468	-0.000341907	0.0440079	0.0405823	0.0619506	0.222801	0.140546	0.407093	0.192932	0.134543	0.110695	-0.232224	-0.0714694	-0.0664015	-0.138305	0.0712813	0.0694048	0.262511	0.091995	0.146839	0.110394	0.106357	0.190805	0.102028	-0.20664	0.0973847	0.122783	0.137307	0.324626	0.255553	0.203639	0.123387
Tnfaip2	0.595724	0.816634	0.163384	-0.251522	-0.738489	-1.41276	-1.13019	-0.505546	-0.22705	0.0764984	0.351352	0.303055	0.55482	0.321444	0.209071	-0.477317	-1.7662	-1.04621	-0.464406	0.429908	0.0633932	0.380984	0.580902	-0.109189	0.147459	0.321807	0.0472974	-0.687155	-0.745205	-1.23563	-1.23047	-0.712492	-0.219441	-0.0950701	0.221264	0.408849	0.38053	0.69433	0.108624	-0.0886349	-0.711095	-1.00747	-0.705408	-0.154524	0.123392	0.13963	0.0385395	0.570197	0.681034
Tada3	0.0877276	0.234519	0.133305	-0.089465	-0.100453	-0.50234	-0.44726	-0.0170996	-0.0617558	0.0756088	-0.0227237	0.170217	0.344693	0.212513	-0.0484385	-0.0296934	-0.204891	-0.31149	-0.162478	-0.0204504	0.020797	0.303868	-0.00569767	0.096544	0.330285	0.256342	0.16531	-0.0541146	0.166206	0.00691589	0.119326	0.156819	0.206948	0.224779	0.010394	0.231165	0.401085	0.373416	0.223339	0.119112	0.0392576	-0.0325787	-0.0625756	0.244391	0.121038	-0.0792548	0.116742	0.348302	0.232944
Pomt1	0.122078	0.406074	0.0961554	-0.058089	-0.0720683	-0.418355	-0.350455	-0.218653	-0.0701248	0.125977	0.136748	0.198145	0.202892	-0.0832939	0.069293	-0.168123	-0.146304	-0.329673	-0.139601	-0.213012	-0.0638061	0.361412	0.0623951	0.181367	-0.0477213	0.420597	0.526994	-0.141582	0.320092	0.0236986	0.0137685	0.166713	0.0151329	0.395689	0.326191	0.313577	0.273327	0.439262	0.334797	0.227896	-0.0615785	0.0295145	-0.150499	0.110941	0.164569	0.205221	0.287874	0.386203	0.310752
Il11ra1	0.214907	0.463622	0.141278	-0.0127188	-0.023981	-0.253325	-0.333517	-0.418196	0.0108226	0.147719	0.0462113	0.193931	0.308799	0.157186	-0.177884	-0.220298	-0.195245	-0.334635	-0.38477	-0.288867	-0.0600626	0.48566	0.0395793	-0.0353897	0.010341	0.281595	-0.0344938	-0.277076	-0.461952	-0.505641	-0.514417	-0.332563	-0.167835	-0.0724613	-0.0627825	-0.100743	-0.105871	0.146512	-0.364374	-0.572856	-0.177354	-0.441591	-0.760781	-0.235309	-0.221949	-0.219378	-0.1646	-0.175996	0.246428
Rnd1	-0.0893879	0.734423	0.0754387	0.152076	-0.264255	-1.28853	-0.422049	-0.432317	-0.416858	0.310426	0.557153	0.184232	-0.120982	0.591117	-0.147286	-0.276224	-0.870402	-0.461199	-0.117636	-0.291866	0.0155917	0.165756	0.789528	-0.188287	0.0110544	0.142282	0.270869	0.0476682	-0.175922	-0.804815	-0.56354	-0.0513302	0.0698717	0.196912	0.133047	0.000658726	0.100155	0.454632	0.36056	0.0498382	-0.503225	-0.336186	-0.047852	-0.021331	0.274164	0.325824	0.246953	0.121964	0.450475
Asap2	0.498464	0.614593	0.716193	-0.25475	-1.07462	-1.93691	-1.87929	-1.28632	-0.743683	-0.0396654	0.436922	0.56938	0.476536	0.711835	0.628221	-0.668587	-1.37053	-1.87232	-1.1838	-0.663005	-0.27102	0.311157	0.907387	0.902215	0.961786	0.950738	0.791067	-0.613539	-1.23572	-1.13128	-1.07524	-0.769082	-0.286652	0.461846	0.86054	1.0258	1.0441	1.01909	0.82474	0.231411	-0.8251	-1.05888	-0.811534	-0.249866	0.194341	0.779108	1.11013	0.919094	0.717394
Fzd5	0.278153	0.0941228	-0.235647	0.0960516	-0.124744	-0.237311	-0.231947	-0.41959	-0.314138	-0.0719368	-0.0316645	-0.071512	0.240526	-0.229735	-0.142365	0.326998	-0.334396	-0.0261487	0.0322019	0.353681	-0.0630611	0.573167	0.206503	-0.180396	-0.0932688	-0.251643	-0.315489	-0.175195	-0.429592	-0.442144	-0.504345	-0.335176	-0.0631272	-0.413337	0.0458125	-0.0135909	-0.254987	0.0690884	-0.0138564	-0.0324862	-0.364975	-0.723354	-0.207799	-0.0880356	-0.130725	-0.392612	-0.223068	0.0233966	0.273509
Tab2	0.21307	0.214176	0.230682	0.00641128	-0.290436	-0.245307	-0.461536	-0.448437	-0.282456	0.0552182	0.260908	0.123155	-0.0704587	0.294493	0.0851254	-0.168724	-0.195037	-0.480075	-0.207485	-0.201546	-0.120983	0.266667	0.50203	0.310254	0.46715	0.351407	0.195982	-0.127382	-0.382271	-0.401095	-0.29337	-0.239631	0.335289	0.26533	0.312497	0.3911	0.277236	0.382636	0.429922	0.220998	-0.147406	-0.42882	-0.153166	-0.144687	0.144031	0.352766	0.386409	0.387747	0.305229
Tmem29	0.358007	0.266457	0.0753404	0.0696285	-0.0249153	0.0540206	-0.127427	-0.125667	-0.0976297	0.175872	-0.191376	0.197108	0.258702	0.138587	-0.297644	-0.00763568	-0.293508	-0.263679	-0.369173	-0.198927	-0.0641071	0.0367516	0.0157659	0.110798	0.359696	0.229089	0.158536	0.137143	0.135904	0.0795831	-0.108375	-0.114704	0.0352147	0.299591	0.0519424	0.240253	-0.141576	0.144256	0.167322	0.111271	-0.105531	-0.0996629	-0.201465	-0.109203	0.236839	-0.0430869	-0.128382	0.181751	0.101097
Atat1	0.325786	0.428989	0.210782	0.00823354	-0.218516	-0.201156	-0.569856	-0.193793	-0.163462	0.0179105	0.0890634	0.260736	0.242398	0.223772	0.110077	-0.191302	-0.353487	-0.404784	-0.169644	-0.0805594	0.0275356	0.231514	-0.0680522	-0.0484139	0.293531	0.357195	0.370191	-0.085366	-0.226139	-0.31139	-0.162547	-0.121525	-0.00606735	0.379241	0.211171	0.11263	0.39045	0.315561	0.414988	0.10841	-0.218213	-0.349942	-0.014673	0.0526499	0.0537521	0.115599	0.380073	0.245847	0.383115
Itsn1	0.401423	0.411795	0.0911838	0.0578468	-0.162602	-0.716294	-0.596107	-0.231675	-0.147108	0.128975	-0.00674271	0.280726	0.253263	0.0691128	-0.0299559	-0.240056	-0.308855	-0.394581	-0.0174355	0.117852	0.0672636	0.015114	0.193293	0.151679	0.272816	0.270186	0.159635	-0.283057	-0.302023	-0.27733	-0.118329	0.0807155	0.278111	0.112083	0.358727	0.50635	0.395562	0.428636	0.338395	0.175246	0.485426	-0.24913	-0.0664006	0.185038	0.151067	0.198418	0.562614	0.670917	0.414001
Npas2	1.82342	1.88428	-0.347373	-2.58498	-3.93332	-5.21098	-6.18118	-5.06191	-5.34327	-3.09682	-0.2434	1.81438	1.74755	0.81137	-1.22526	-3.76929	-4.84019	-5.79341	-6.00713	-5.82241	-4.57881	-0.220334	0.892149	1.44401	1.80363	1.15185	-0.210437	-3.57001	-4.94652	-4.82307	-4.88848	-4.55925	-4.17202	-1.2154	0.708473	1.25488	1.07118	1.71555	-0.781402	-3.08758	-4.27027	-5.34259	-8.49465	-3.88932	-2.63402	-1.2047	0.907977	1.19271	1.33417
Stra6l	0.559954	0.596001	0.404265	0.0700014	-0.14645	-0.593604	-0.779038	-0.592424	-0.36632	-0.0782509	0.0681593	0.270415	0.388283	0.388841	0.358168	0.117202	-0.293108	-0.519053	-0.549079	-0.418783	-0.248278	-0.377854	0.1482	0.265119	0.351642	0.419859	0.436445	-0.0853403	-0.107012	-0.422869	-0.692381	-0.336923	-0.117288	-0.050919	0.188578	0.238284	0.234916	0.380314	0.270663	0.150728	-0.488555	-0.574431	-0.894613	-0.645938	-0.257194	-0.204587	0.0865242	0.349814	0.582773
Hnf1b	0.0435944	-0.0729953	0.0373722	-0.113521	-0.215598	-0.0841063	-0.485517	-0.261974	-0.271336	-0.0795927	-0.101224	0.15189	0.000732136	0.0735524	0.0368746	-0.126232	-0.52487	-0.625408	-0.409623	-0.0045607	-0.132313	1.54859	-0.000172137	-0.0412685	0.221335	0.066816	0.180612	-0.0986826	-0.331599	-0.364484	-0.285263	-0.193106	0.214337	0.209058	0.0448901	0.206715	0.375959	0.365882	0.27298	0.0683571	-0.722492	-0.639716	-0.183665	-0.078174	0.13028	0.0825202	0.0676613	0.287537	0.0749975
Med24	0.269177	0.498502	-0.0176767	-0.264284	-0.299344	-0.410802	-0.402488	-0.104205	-0.0557199	0.0407606	0.0733632	0.00537145	0.150326	0.304394	0.243579	-0.237416	-0.603644	-0.630131	-0.210201	-0.0723555	0.113241	0.497446	0.256699	0.109173	0.0748052	0.242967	0.228203	-0.10665	-0.0946209	-0.246646	-0.291377	-0.202325	0.0516868	0.273692	0.167054	0.259848	0.311811	0.392143	0.230856	0.131289	0.0649345	-0.26036	-0.0907905	0.0770995	0.212737	0.273509	0.304911	0.52642	0.248998
Atg16l2	-0.241829	1.29106	-0.136052	-0.311571	-0.629802	-0.0399795	-0.876421	-0.356899	-0.325627	-0.0515341	0.403499	-0.418134	0.113309	0.470838	0.287819	0.276638	-0.924188	-0.917362	-0.0585489	-0.0487825	0.0299685	0.294355	0.293345	-0.222645	0.0533678	0.229551	-0.428959	-0.374508	-0.763135	-0.673953	-0.635543	-1.07243	-0.587973	0.062885	0.142459	0.201967	-0.00250353	0.475082	-0.166696	-0.335173	-0.785293	-0.318667	-0.362056	-0.240557	0.0378425	-0.182814	-0.201286	-0.168826	0.41533
Rnf144a	0.556044	1.36724	0.492382	-0.08047	-0.677007	-2.06699	-2.1106	-1.68227	-1.03205	0.0972313	-0.0806073	0.984021	0.536754	0.157795	-0.367012	-0.713612	-1.35685	-1.32365	-0.889883	-0.841937	-0.478899	0.943333	0.767538	0.609781	1.22277	1.21892	0.824133	-0.234858	-0.567583	-0.707039	-1.14426	-0.548995	0.488019	0.967484	1.57113	1.39701	1.61237	1.24621	0.908589	0.493984	0.16309	-1.0806	-1.05645	0.968662	0.294276	0.940808	1.4391	1.49672	0.94764
Il4ra	0.147978	0.344611	0.29694	-0.0154551	-0.17639	-0.383421	-0.448923	-0.318983	0.0140513	0.0736742	0.130128	0.107543	0.0877785	0.211573	0.0519688	0.0352055	-0.521674	-0.562815	-0.0475245	0.042362	0.177635	-0.0213946	0.231645	0.0580986	-0.250881	0.00555869	-0.164886	-0.364953	-0.615626	-0.663819	-0.652879	-0.587821	-0.259713	-0.349544	-0.134348	-0.125701	-0.109907	-0.0890274	-0.272311	-0.207714	-0.936107	-0.582743	-0.605042	-0.299709	-0.301979	-0.296608	-0.259384	-0.124149	0.306094
Prdm9	0.0391866	0.147249	-0.1171	0.097138	0.101965	0.0124268	-0.218402	-0.168916	-0.1458	0.150291	0.0291096	0.170177	0.256195	0.0892226	-0.0223082	-0.113336	0.161473	-0.330032	-0.297377	-0.249277	-0.120699	0.286043	-0.0952458	0.100023	0.317782	0.523845	0.294886	0.541922	0.26552	0.318171	0.214258	0.128079	0.243203	0.522308	0.472913	0.448103	0.560122	0.370214	0.565629	0.31193	0.0499707	-0.117263	0.215846	0.146539	0.147027	0.185263	0.387791	0.508465	0.0826769
Top3b	0.23143	0.171997	0.00605977	-0.147689	-0.228	-0.337172	-0.457035	-0.132604	-0.106152	-0.0489072	0.0881457	0.203429	0.371185	0.187402	0.0294316	-0.185257	-0.389976	-0.29617	-0.156281	-0.0140213	0.03516	0.371809	0.0695722	0.299531	0.245306	0.260548	0.123466	0.0856543	-0.049451	-0.202271	-0.167134	-0.0464729	0.0206091	0.0577386	0.21008	0.369255	0.312058	0.259113	0.11206	0.0409836	-0.261447	-0.229081	-0.0628547	0.136521	0.0112654	0.11015	0.198549	0.525134	0.234335
Cep44	0.0846212	0.348847	0.288611	-0.402873	0.00269296	-0.190457	-0.207694	-0.266278	-0.18666	0.0721353	0.262405	0.0932876	0.216267	0.144522	-0.0396481	-0.220818	-0.218429	-0.225206	-0.124281	-0.337695	0.100916	0.112197	0.332779	-0.026339	-0.0816329	0.357071	0.0814877	0.178867	-0.0878682	-0.0545591	-0.106267	-0.171097	-0.0095952	0.529258	0.0510359	-0.0198758	0.323564	0.249952	0.189875	-0.129166	-0.044889	-0.520581	-0.00679095	0.0555558	0.184835	0.0999893	0.0302932	0.26368	0.278943
Gclc	0.502698	0.596273	0.579186	0.193012	-0.0341607	-0.635224	-0.997185	-0.696387	-0.0929074	0.255646	0.2187	0.296652	0.120834	0.44753	0.250492	0.0196689	-0.566591	-0.919813	-0.678725	-0.442826	-0.281917	-0.139307	0.382215	-0.120653	0.545645	0.810003	0.673296	-0.0899951	0.141496	-0.563408	-0.708887	-0.140464	0.247193	0.433858	0.39339	0.144537	-0.179575	0.654231	0.668423	0.510664	-0.461155	-0.476352	-0.698004	-0.456388	0.11869	0.313814	0.232056	0.22961	0.57793
Smarcd1	0.231209	0.480619	0.232055	-0.315245	-0.760951	-0.857043	-0.492964	-0.560235	-0.349508	0.026543	0.282409	0.584754	0.620748	0.359214	0.0517352	-0.547939	-0.783124	-0.858241	-0.54845	0.0821994	0.0929745	0.576833	0.194678	0.360213	-0.148595	0.591682	0.652941	-0.267048	-0.24183	-0.392225	-0.0740697	-0.145418	0.367855	0.439509	0.42164	0.416492	0.424111	0.908991	0.751912	0.12456	-0.36063	-0.11344	0.099897	0.0944609	0.140448	0.444597	0.318823	0.533599	0.358896
Fdft1	0.151519	0.560632	0.125886	-0.215763	-0.243174	0.31808	-0.483478	-0.6866	-0.0933948	-0.125068	-0.00342832	0.538446	0.6358	-0.0448586	0.288906	0.246572	-0.173739	-0.61983	-0.693844	-0.101162	-0.104063	-0.200168	0.0320241	-0.172534	-0.692499	0.190894	-0.209761	-0.0406765	-0.357329	-0.599447	-0.319228	-0.297409	-0.282182	-0.0764944	-0.0541488	0.295708	0.311141	0.240976	0.191598	-0.230368	-0.815958	-0.535777	-0.35549	-0.548537	-0.203321	-0.472667	-0.427816	0.114156	0.189555
Fermt2	0.333634	0.296528	0.284397	0.139395	-0.0339012	-0.449268	-0.626657	-0.37489	-0.139579	0.100375	0.133276	0.241189	0.286768	0.12385	0.286139	0.254848	-0.382044	-0.647121	-0.479569	-0.0164628	0.0414703	-0.221926	0.181385	-0.072112	0.398033	0.109032	0.0683055	-0.127135	-0.475965	-0.546836	-0.520632	-0.352954	-0.276858	-0.0332707	0.110491	0.276565	0.25964	0.316981	0.221638	0.0612793	-0.330469	-0.803546	-0.314652	-0.0957875	0.274911	0.0051008	0.0862355	0.351164	0.368991
A230050P20Rik	0.397974	0.394423	0.385314	-0.0856676	-0.114605	0.055371	-0.782957	-0.465013	-0.0736503	0.133902	0.292915	0.308851	0.293214	0.467408	0.314234	-0.0897661	-0.839175	-1.10416	-0.72185	-0.186196	0.0385022	-0.110094	0.12694	-0.0090153	0.589212	1.01529	0.964151	0.137475	0.340005	-0.14494	-0.0129265	-0.0964528	0.236963	0.796538	0.502706	0.640018	0.597832	0.892325	0.55033	0.109103	-0.591073	-0.688866	-0.305984	-0.0201644	0.432438	0.286499	0.444706	0.403485	0.282924
Atp8b4	0.309462	0.49022	0.230496	0.107016	0.424078	-0.522824	-0.732452	-0.827762	-0.880351	-0.0171073	0.232832	0.786974	0.546526	0.510753	0.397263	0.622063	-0.218392	-0.74809	-1.2038	-1.3034	-0.285547	-0.730276	-0.16482	0.163372	0.588779	0.378937	0.4031	0.139961	0.270139	0.163413	-0.335045	-0.664948	0.0340449	0.380265	0.684355	0.582505	0.295791	0.882493	0.612676	0.751529	-0.337293	-0.672263	-0.507354	-0.238742	0.371386	0.1888	0.313493	0.470575	0.431898
Arl4a	0.431365	0.507709	0.639904	-0.0061354	-0.39282	-0.477271	-0.409095	-0.692266	0.0928108	0.183742	0.520576	0.369254	0.122488	0.345441	-0.0162287	-0.4093	-0.820594	-0.802742	-0.0385487	-0.48433	-0.421271	-0.168675	0.519172	-0.157074	0.209922	0.423833	0.30827	-0.162556	-0.14876	-0.474974	-0.14294	-0.0846998	-0.0570713	0.25857	0.330301	-0.0619181	0.00386454	0.488142	0.186994	-0.141918	-0.438965	-0.374657	0.0249168	-0.134681	0.247142	0.587737	0.351894	0.172894	0.493232
Wrnip1	0.255582	0.261269	0.323703	0.062061	-0.288255	-0.522938	-0.541051	-0.505361	-0.0788869	0.324273	0.316528	0.390486	0.176234	0.066622	-0.013549	-0.299548	-0.673462	-0.575229	-0.199735	-0.066704	-0.0673414	-0.0212144	0.5791	0.154189	0.18311	0.21572	0.264273	-0.105865	-0.349497	-0.522055	-0.558237	-0.366781	-0.0672442	0.109002	0.246394	0.0608615	0.0863886	0.20162	0.0704624	-0.100997	-0.328379	-0.574934	-0.358905	-0.0128824	0.195186	0.381907	0.32911	0.111992	0.463703
Gtf2ird1	0.355391	0.204324	0.516549	0.126531	-0.207681	-0.139296	-1.03433	-0.514216	-0.0416866	0.073998	0.0963013	0.281667	0.04848	0.419977	0.251862	-0.00470042	-0.612211	-1.08932	-0.436868	0.0201837	0.142873	-0.0853234	0.33152	0.0477625	0.763121	0.716994	0.687336	0.132918	-0.163441	-0.366759	-0.448496	0.0519751	0.422729	0.281154	0.47137	0.61109	0.67778	0.742897	0.531779	0.436558	-0.273008	-0.785098	-0.178881	0.1994	0.477497	0.501927	0.573837	0.639635	0.362773
Ddx11	0.240723	0.278137	0.166795	-0.0575545	0.0133839	0.00792852	-0.265529	-0.0605718	-0.190905	-0.0793612	-0.020716	0.0335548	0.206807	0.267935	-0.0238112	0.0140241	-0.368175	-0.3048	-0.128483	-0.139426	0.172145	-0.167915	-0.0675638	0.208152	0.22505	0.376242	0.327982	-0.0360265	0.198748	0.060828	-0.103163	0.0906274	0.0726721	0.130319	0.15662	0.472791	0.174371	0.425192	-0.102626	0.10028	-0.270847	-0.148688	-0.132081	-0.106162	-0.0912239	0.185396	0.0716534	0.492861	0.194626
Sipa1l1	0.168944	0.273888	-0.0248984	0.0150394	-0.125349	-0.257049	-0.390542	-0.224115	-0.16254	0.0458386	-0.00833651	0.0252139	0.133405	-0.00868335	0.0820584	0.0850424	-0.100231	-0.25003	-0.188045	-0.0907735	-0.0971714	0.664405	-0.0413359	0.0988977	0.339709	0.334812	0.296709	0.0850686	-0.0778304	-0.0411354	-0.0745737	-0.103757	0.116722	0.192134	0.343424	0.406584	0.510191	0.341396	0.341963	0.375074	-0.0703044	-0.130973	0.0225343	0.197921	0.304841	0.175239	0.370853	0.441248	0.262436
G630090E17Rik	0.501574	0.508792	0.207462	0.104016	-0.213891	-0.577557	-0.477045	-0.274358	-0.224744	0.0170675	-0.110045	0.237936	0.32141	0.15327	0.179716	-0.106368	-0.3628	-0.362147	-0.280689	-0.102836	0.0117928	0.0192633	0.110711	0.0651508	0.494598	0.299488	0.199085	-0.0810368	-0.277127	-0.350362	-0.547737	-0.226675	-0.0607448	-0.226559	0.132027	0.214972	0.0170307	0.176683	0.0731898	0.0866314	-0.289761	-0.569325	-0.425208	-0.236237	-0.00418961	-0.0100652	0.123836	0.413971	0.429898
Pgrmc2	0.0797335	0.666821	0.42069	0.179874	-0.02332	-0.107404	-0.3725	-0.500371	0.257337	0.206113	0.166349	0.255863	0.176382	-0.049286	0.10938	-0.0201007	-0.203753	-0.389714	-0.177355	-0.356192	-0.434173	-0.297213	-0.10523	-0.17552	-0.665738	0.206456	-0.343122	-0.745058	-0.336057	-0.709696	-0.517959	-0.539458	-0.460308	-0.245144	-0.32781	-0.370592	-0.560001	-0.181679	-0.284354	-0.530181	-0.754773	-0.843214	-1.08348	-0.729086	-0.599872	-0.704751	-0.684626	-0.70329	0.797656
Lrig2	0.12116	0.555726	0.0415913	0.00160069	-0.277715	-0.402545	-0.30815	-0.215808	-0.235535	0.143407	0.32792	0.202122	-0.0267094	0.153482	-0.0288017	0.045592	-0.465493	-0.25696	-0.119484	-0.203699	-0.149499	0.511739	0.0825736	-0.0587475	0.467208	0.579689	0.507263	0.232458	0.143616	0.212144	0.139414	0.031	0.102692	0.290071	0.496117	0.477008	0.346541	0.611033	0.324003	0.395989	0.18276	0.046596	0.112724	0.161609	0.119397	0.405606	0.536276	0.503347	0.391327
Sec14l2	0.183291	0.24142	0.186305	0.0246914	-0.0765379	-0.295785	-0.293097	-0.307916	0.15446	0.195655	0.134393	0.239082	0.232647	-0.00390455	0.069029	0.0445737	-0.179959	-0.285173	-0.0896517	-0.122257	-0.0599379	-0.422696	0.108076	0.00943105	-0.18973	0.130735	0.19637	-0.124027	-0.0207715	-0.232086	-0.204425	-0.140943	-0.245113	0.108961	0.0795319	-0.0610281	-0.105068	0.0598602	0.171221	0.0195238	-0.349441	-0.458458	-0.372468	-0.157973	-0.141955	-0.0513753	0.0617452	-0.0730997	0.409515
Slc1a4	0.673205	0.881522	-0.12194	-0.463317	-0.649892	-1.02446	-0.89017	-0.364201	-0.516576	-0.236591	-0.136545	0.493727	0.589963	0.343899	0.166919	-0.467028	-0.920743	-1.17224	-1.03201	-0.0877484	-0.0879849	1.31918	-0.123904	0.300557	1.47609	1.51537	0.943746	-0.185553	0.225308	-0.0499901	0.0774699	0.669386	0.810115	0.93394	0.987507	1.40551	1.52484	1.58717	0.849392	0.265652	-0.189164	0.763833	-0.270579	0.383232	1.23864	0.555731	0.827931	1.80915	0.259714
Supt20	0.208181	0.338181	0.124307	-0.123059	-0.0645644	-0.393621	-0.209775	0.121769	-0.291228	-0.041278	-0.00527895	0.221346	0.242955	-0.100172	0.0474006	-0.0254811	-0.210042	-0.0984919	-0.0172013	-0.0822213	-0.063526	0.203376	-0.135349	0.0959424	0.467615	0.293369	0.319311	0.125463	0.29028	0.338982	0.238437	0.253745	0.154597	0.152863	0.215721	0.41228	0.516869	0.299873	0.328659	0.254545	0.270171	0.0679875	0.203878	0.422767	-0.071624	-0.0793191	0.406692	0.38877	0.337313
Cpeb4	0.309606	0.196515	0.377571	0.247096	-0.168674	-0.630724	-0.746899	-0.368006	-0.293831	0.159245	0.297039	0.149673	-0.0800379	0.0402714	0.162271	0.0303956	-0.348446	-0.740439	-0.0787792	-0.178998	-0.238659	0.496179	0.421714	0.036678	0.39979	0.222738	0.354429	-0.211548	-0.286395	-0.555572	-0.272038	-0.0106487	-0.0764953	0.413369	0.420614	0.211115	0.245148	0.542044	0.599953	0.360585	-0.0411054	-0.590376	0.0886732	-0.0878565	0.128765	0.432241	0.463557	0.447565	0.396865
C330006A16Rik	0.165577	0.119952	0.038393	-0.0580818	-0.145932	-0.284805	-0.288669	-0.303246	-0.0404682	0.177534	0.040962	0.259305	0.0967055	0.0565917	0.0503647	-0.12582	-0.207318	-0.262251	-0.174846	0.0150173	0.0881633	0.146992	0.179135	0.215833	-0.0287494	0.258174	0.377171	0.113625	0.155041	-0.0902314	-0.0992331	0.0449031	0.034418	0.253993	0.29616	0.209145	0.224865	0.186894	0.181274	0.0951099	-0.0273382	-0.168931	-0.11126	0.113522	0.215336	0.180609	0.35559	0.33328	0.227107
Zfp691	0.228267	0.266993	0.0384695	-0.273937	-0.338343	-0.28349	-0.0557998	-0.147694	-0.202097	0.0303364	0.150125	0.126287	0.269115	0.0779825	-0.162375	-0.292268	-0.332407	-0.157103	-0.142664	0.0116338	0.0378534	0.239077	0.267035	0.282494	-0.151543	0.142899	0.0323217	0.0567329	-0.067405	-0.259252	0.0868033	0.00752435	-0.0624668	0.112127	0.0720918	0.23173	0.433676	0.163474	0.289849	0.102271	0.183421	-0.0457222	-0.145217	0.00734557	-0.0565752	-0.0529018	0.185895	0.27554	0.170278
Psph	0.215824	0.401395	0.26239	-0.108881	-0.17142	-0.402192	-0.498366	0.0457447	-0.252816	0.0251599	0.0632761	0.0625129	0.233682	0.326498	0.0980628	-0.0538114	-0.136369	-0.246853	-0.49062	-0.121424	0.213174	0.301956	-0.0735399	-0.199427	0.770734	0.553125	0.435832	0.418531	0.0736568	-0.0870192	-0.214683	0.193607	0.135117	0.426928	0.280132	0.672951	0.659042	0.766589	0.143388	0.145394	-0.0409904	0.364542	0.0102755	-0.0234865	0.458091	0.43777	0.408589	0.803721	0.331959
Ovca2	0.225768	0.318631	-0.205572	-0.257871	-0.3352	-0.255653	0.0398034	-0.189613	-0.210401	-0.0662624	0.0304961	0.224738	0.519385	0.168062	-0.142891	-0.387171	-0.307289	-0.177534	-0.226493	0.0707136	0.127052	0.34674	-0.106011	0.284595	0.490947	0.404629	0.413677	0.1776	0.180105	0.131828	0.132777	0.256977	0.125831	0.276502	0.298439	0.375017	0.787795	0.396719	0.15964	0.065956	-0.0910344	0.0648831	0.0656464	0.279602	0.246457	0.139628	0.371225	0.634617	0.168118
Nek4	0.431255	0.234915	0.128787	0.0091424	-0.233841	-0.481022	-0.513201	-0.154761	-0.160591	-0.0215946	0.00886479	0.0888316	0.328659	0.138618	0.0958173	-0.0909791	-0.356604	-0.363844	-0.168449	0.162385	0.031404	0.179985	0.0222484	0.211721	0.476205	0.309652	0.345292	-0.0091098	-0.13589	-0.164662	-0.127858	-0.059836	0.221937	0.123655	0.345286	0.359195	0.551152	0.357432	0.262104	0.135475	-0.0661684	-0.200203	0.000550674	0.224146	0.402615	0.338926	0.407867	0.534228	0.337384
Tuba4a	0.52872	0.587177	0.185104	-0.0794061	-0.0116713	-0.634554	-0.726076	-0.491285	-0.350646	0.0300883	0.0151802	0.347796	0.429396	0.348932	0.181162	-0.023749	-0.338876	-0.448331	-0.780908	-0.176572	0.168048	0.0851323	-0.0296525	0.0553257	-0.0269395	0.385239	0.310187	0.00333332	-0.238856	-0.509369	-0.698819	-0.202076	-0.270284	0.123374	0.146642	-0.00387888	-0.133757	0.255889	0.279913	-0.0816686	0.0849568	-0.483006	-0.663426	-0.362062	-0.0327543	-0.115387	-0.0116913	0.121777	0.582822
Sumo3	0.312906	0.326969	0.16347	-0.0661382	-0.22797	-0.322292	-0.423816	-0.342623	-0.204921	0.191852	0.154789	0.167827	0.258721	0.230441	0.0504672	-0.123191	-0.26945	-0.469785	-0.3588	-0.143707	0.0697308	0.114706	0.262674	0.140212	0.222696	0.374708	0.334208	0.144008	0.0638851	-0.131313	-0.254467	-0.0960022	-0.00411695	0.220775	0.329139	0.265462	0.293732	0.271409	0.358275	0.284328	-0.230908	-0.378526	-0.207934	-0.0966063	0.134844	0.323556	0.417937	0.427268	0.325004
Pi4k2a	0.23423	0.349048	0.0520811	-0.0869129	-0.215895	-0.283853	-0.400606	-0.288	-0.00759234	0.0442268	0.04653	0.0994574	0.23888	0.222531	0.15458	0.0374784	-0.263222	-0.301219	-0.182913	-0.0277264	0.0578754	0.166341	0.0295061	0.00854745	0.223284	0.258704	0.129688	-0.00537463	-0.13641	-0.203955	-0.368662	-0.262046	-0.248329	-0.0407817	0.11256	0.235425	0.21745	0.246466	-0.0107282	-0.0988869	-0.304002	-0.12566	-0.269713	-0.0787776	0.0339674	-0.0601279	0.0745744	0.171652	0.261271
Eps8l2	0.230813	0.0389869	0.43835	0.0637773	-0.290052	-0.556827	-1.47919	-0.939892	-0.807925	-0.072202	0.295996	0.617531	0.507379	0.633536	0.335737	0.0723876	-0.820953	-1.28924	-1.1481	-0.3071	-0.0161029	0.437385	0.544081	0.500495	0.759861	0.466545	0.294565	-0.0682092	-0.858213	-1.1988	-1.30481	-0.874841	-0.197035	0.146931	0.335196	0.513892	0.663248	0.639454	0.452824	0.177115	-1.3762	-1.17982	-0.674092	-0.312808	0.0988348	0.353015	0.49166	0.711465	0.359829
Slc11a1	0.422218	0.715855	-0.0612394	-0.146843	0.025742	-1.22231	-0.967415	-0.105229	-0.78076	0.290237	-0.0803462	-0.139551	0.205343	0.33177	-0.168906	-0.228276	-0.0920699	-0.0278435	0.503704	0.183731	0.278656	-0.292843	0.0357285	-0.108061	0.129227	0.50821	0.235179	-0.159246	0.643714	0.511572	0.306776	0.453438	0.0826866	0.226124	1.03228	0.832855	1.07423	0.804058	0.88482	0.604235	0.20161	0.561228	0.640185	0.744149	0.798364	0.878105	1.00757	1.40807	0.846669
Stx1b	0.787429	0.97131	0.674705	0.428524	0.0184653	-1.00202	-1.22513	-1.67575	-0.443889	0.166591	0.367691	0.887595	0.260366	0.343646	0.498065	-0.142692	-0.793808	-1.35332	-0.765226	-0.753852	-0.757298	-0.486331	0.0193557	-0.205959	0.372157	0.688932	0.687073	0.263077	-0.414854	-0.584069	-0.636186	-1.00969	-0.160317	0.235498	0.537605	0.193836	0.23987	0.913062	1.02523	0.659612	-0.433234	-1.0012	-0.658492	-0.257964	0.257667	0.281496	0.38899	0.425283	0.820534
Gm13305	0.188114	0.685486	-0.0489628	-0.0326427	-0.27643	-0.186909	-0.489969	-0.345919	-0.108576	0.165601	0.140429	0.341051	0.158917	0.141123	-0.306813	-0.141954	-0.203025	-0.339266	-0.308904	-0.139749	-0.0908673	0.580116	-0.090275	0.00849847	0.0473172	0.379733	-0.0812231	-0.228971	-0.245208	-0.349474	-0.412289	-0.503355	-0.171605	-0.0993546	0.125677	-0.198392	-0.123185	0.138037	-0.349163	-0.576182	0.0547587	-0.162816	-0.63239	-0.220908	-0.176581	-0.182804	-0.0382624	-0.056169	0.427025
Hn1l	0.366432	0.551564	0.0571901	-0.170046	-0.0260479	-0.680155	-0.606118	-0.163646	-0.434598	-0.0095559	-0.0146662	-0.144603	0.290524	0.234709	0.459857	0.0843383	-0.153545	-0.373762	-0.461616	-0.0192778	0.309029	0.0068587	0.0253225	0.0727988	-0.111606	-0.218479	-0.342053	-0.444554	-0.53689	-0.609264	-0.839855	-0.647999	-0.457995	-0.429504	-0.387426	-0.258918	-0.237191	-0.0846181	-0.142489	-0.267177	-0.672682	-0.677401	-0.535854	-0.491869	-0.207628	-0.29626	-0.286161	0.175244	0.482446
Efna1	0.587987	0.80918	0.484942	0.225863	0.156023	-1.07125	-1.14216	-0.460086	-0.125408	0.119026	0.414766	-0.031891	0.190014	0.520805	0.260986	0.00138044	-1.23435	-1.12867	-0.604897	0.00268997	-0.136327	-0.0821447	0.32772	-0.587562	0.563014	-0.0312604	0.149084	-0.393031	-0.549674	-1.23379	-1.56231	-0.587467	0.0140589	-0.2306	-0.47111	-0.342685	0.13789	0.586225	0.0628878	-0.389919	-1.90966	-1.22937	-0.647621	-0.319639	-0.059929	-0.13155	-0.68227	0.00221157	0.630696
Gm13889	0.285789	0.773444	0.127019	-0.0952024	-0.163947	-1.2141	-0.799384	-0.259991	-0.602589	-0.195827	0.265402	0.56234	0.662132	0.433462	0.101138	-0.396096	-0.414081	-0.640081	-0.280389	-0.260006	0.0916081	-0.0219283	0.114564	0.202447	1.00734	1.16474	1.13074	0.400383	0.0288939	-0.166464	-0.117617	-0.00696272	0.36453	0.429349	1.00752	1.18037	1.54029	1.52214	0.74889	0.494263	0.576023	0.74643	0.1968	1.2381	0.331457	0.595698	1.1723	1.28349	0.574899
Abca2	0.284297	0.350424	-0.0662254	-0.00782026	-0.279041	-0.216151	-0.345809	-0.298325	-0.427445	-0.180464	-0.14804	-0.123778	0.283673	0.208096	0.228193	0.233397	0.0263702	-0.0357393	-0.0568934	-0.138293	-0.136875	0.254294	0.0218162	0.170447	-0.587262	-0.485728	-1.1431	-1.15121	-1.71569	-1.33541	-1.54794	-1.37893	-1.12691	-1.04449	-0.647201	-0.339763	-0.293633	-0.592744	-1.06951	-1.03972	-1.39579	-1.42255	-1.75601	-1.08635	-1.04573	-1.02409	-0.881642	-0.573694	0.157466
Bank1	0.548077	0.859159	0.00543102	0.218941	0.25875	-1.39573	-0.936698	-0.351054	-0.835503	0.444886	-0.194081	0.0733168	0.0519221	0.472397	0.226929	-0.379918	-0.715534	-0.39096	0.363973	-0.244807	0.344763	-0.35785	0.0599122	-0.205236	-0.191322	0.613681	0.32821	-0.111816	0.676445	0.600284	0.0698125	-0.233013	0.573325	0.0383107	1.23249	0.984902	1.00633	1.16595	1.22115	0.843607	-0.0359474	0.239762	0.535493	0.718762	0.588262	0.967899	0.953694	1.5603	0.876552
Gm3219	0.38867	0.130149	0.133038	-0.194921	0.0628959	-0.0745414	-0.269331	-0.143826	-0.366592	-0.0397386	0.0795429	0.409786	0.393624	0.355148	-0.06631	-0.146123	-0.303633	-0.570522	-0.576601	-0.359205	0.134782	-0.0422893	0.169195	0.244643	0.497022	1.00925	0.847691	0.340424	0.554896	-0.0550532	0.171294	0.430272	0.187445	0.745959	0.556948	0.49736	0.673791	0.826432	0.635473	0.314078	0.0766113	-0.0626939	0.0266429	0.0210046	0.441365	0.660068	0.656997	0.584685	0.261474
Plrg1	0.219352	0.338413	0.0270528	-0.18452	-0.109069	-0.198902	-0.135843	-0.0956027	-0.133921	-0.135015	0.0383431	0.126674	0.279927	0.126238	-0.0118334	-0.200969	-0.130558	-0.0787512	-0.0615975	-0.0266359	0.0252387	-0.097861	-0.0520587	0.266819	0.436794	0.128579	0.205418	0.139645	-0.101845	-0.0361884	-0.107106	-0.051665	0.0676205	-0.00863106	0.11848	0.293559	0.267341	0.190373	0.13495	0.172643	-0.013981	-0.008293	-0.00348721	0.0274255	0.0256181	0.145989	0.20813	0.396462	0.224451
Adck3	0.373125	0.892497	0.465129	0.274304	-0.0678627	-1.18858	-1.42958	-1.25419	-0.280787	0.230739	0.230062	0.513851	0.530863	0.269536	0.208233	0.0517374	-0.678856	-1.35447	-1.04891	-0.612605	-0.189201	-0.0139138	0.536326	0.220557	-0.0422811	0.583125	0.503794	-0.213425	-0.438314	-1.02564	-1.2477	-0.949872	-0.725142	0.0870952	0.265096	-0.116475	-0.439898	0.462702	0.297059	-0.106657	0.230705	-1.25469	-1.35419	-0.807928	-0.351779	0.140643	0.0861842	0.0220156	0.736269
Psmd11	0.29347	0.298143	0.272838	0.0737911	-0.0586881	-0.28926	-0.480407	-0.415424	-0.117635	0.0666905	0.148939	0.284647	0.20662	0.139908	0.236769	0.117109	-0.2802	-0.394426	-0.238375	-0.18595	-0.23064	-0.166236	0.107298	0.128149	0.0863193	0.381342	0.397755	0.0752632	0.0173455	-0.221747	-0.269423	-0.136492	-0.0883518	0.0847571	0.190914	0.171168	0.164109	0.275921	0.409162	0.330463	-0.121086	-0.220924	-0.296751	-0.184825	-0.0717109	0.161121	0.266211	0.246378	0.349755
Elovl5	0.329854	0.951325	0.799978	0.360478	-0.218587	-0.21746	-0.832578	-1.21337	0.194924	0.07494	0.370625	0.343879	0.444608	-0.193146	0.374312	0.0824461	-0.76614	-0.858211	-0.0875521	-1.0441	-0.823635	-0.822041	0.103268	-0.0725053	-0.336584	0.814888	0.103955	-0.493688	0.0674792	-0.533847	-0.319378	-0.742502	-0.333952	-0.0442437	-0.0734939	-0.0755457	-0.417023	0.413633	0.167309	-0.569193	-0.768227	-0.662574	-1.29825	-0.890033	-0.669348	-0.696095	-0.741231	-0.668038	0.748152
Leprotl1	0.323221	0.364669	0.0182162	-0.277535	-0.46518	-0.473758	-0.450113	-0.225616	-0.256989	-0.126034	0.0384317	0.3179	0.424297	0.310596	-0.11836	-0.329824	-0.499379	-0.53044	-0.297559	-0.165264	0.172957	0.39428	0.445351	0.441229	0.537058	0.57018	0.290153	0.0700414	-0.131699	-0.256582	-0.251974	-0.221831	0.0578836	0.240139	0.376893	0.528274	0.386596	0.342723	0.0992373	0.0916095	-0.168246	-0.0656241	-0.16846	0.12955	0.252887	0.437973	0.574155	0.650812	0.258008
Pnp	0.367868	0.418126	0.147344	-0.295019	-0.384424	-0.706896	-0.844607	-0.505166	-0.329999	0.0171345	0.156684	0.392595	0.363085	0.336134	-0.0413162	-0.32321	-0.511141	-0.753516	-0.574346	0.0462387	0.22617	0.391201	0.4452	0.500144	0.229801	0.337737	0.147445	-0.199212	-0.429098	-0.685861	-0.821541	-0.411307	-0.435417	-0.0627187	0.31276	0.397436	0.568789	0.234013	0.0659356	-0.0380691	-0.689462	-0.574573	-0.580587	-0.185937	0.019953	0.270262	0.374138	0.713327	0.416727
Dus2	0.176884	0.365212	0.0110501	-0.219305	-0.151517	-0.275827	-0.233772	-0.085106	-0.208865	0.0545405	-0.0583908	0.176812	0.257763	0.2798	0.126246	-0.03434	-0.196567	-0.111149	-0.305636	-0.0748858	0.02204	0.0926653	0.130807	-0.0148511	0.153264	0.220661	0.260168	0.077736	0.0884649	0.00611873	-0.0347618	-0.080282	0.0502336	0.253779	0.0295172	0.345579	0.458756	0.281473	0.0911197	0.157986	0.0542687	0.0279628	-0.221548	0.111933	0.231642	0.146934	0.0972961	0.60467	0.182166
4930556M19Rik	0.3941	0.339576	0.381593	0.0784658	-0.327471	-0.608182	-0.638441	-0.403911	-0.229501	0.271826	0.0487939	0.227244	0.351661	0.226753	0.4409	-0.18097	-0.387142	-0.570748	-0.644579	-0.155694	-0.0314333	0.0638565	-0.0911367	0.40253	0.226096	0.472474	0.539415	0.0907002	-0.105189	-0.40272	-0.339122	-0.352566	-0.270929	0.339757	0.283223	0.335449	0.667421	0.64517	0.257269	0.0734293	-0.425545	-0.729377	-0.296724	-0.0880975	0.450318	0.34166	0.453971	0.808172	0.446588
B3gat3	0.309896	0.39313	0.205297	-0.0688839	-0.297685	-0.0890778	-0.472271	-0.503666	-0.36302	-0.0466561	0.0559789	0.256306	0.376348	0.368497	0.026875	-0.239893	-0.361719	-0.439673	-0.461333	-0.246668	-0.00120273	0.219912	0.259963	0.356916	0.269656	0.319265	0.178618	-0.00706198	-0.302021	-0.405815	-0.299589	-0.225223	-0.0191544	0.101322	0.210294	0.318148	0.482442	0.280984	0.325159	0.103088	-0.274175	-0.373059	-0.334866	-0.21263	0.0432979	0.179604	0.352144	0.467522	0.270837
Tssc1	0.356578	0.485165	0.158252	-0.17538	-0.102315	-0.300547	-0.421431	-0.35426	0.0256435	0.164253	0.0802531	0.0945114	0.238144	0.194133	0.184823	-0.212927	-0.50023	-0.499921	-0.313344	-0.102936	0.142727	0.330558	-0.0465791	-0.0294481	0.181901	0.422098	0.500449	-0.0469502	0.162027	-0.0739132	-0.213028	-0.193257	-0.229666	0.309107	0.328708	0.284277	0.360781	0.332676	0.109543	-0.04793	-0.202777	-0.381408	-0.333741	-0.130943	0.0646865	0.10582	0.134138	0.361068	0.283782
Prkd2	0.241043	0.345749	0.150519	-0.00552915	-0.12297	-0.51901	-0.500766	-0.266104	-0.259993	-0.0360933	0.00191247	0.0375126	0.1368	0.194964	0.303576	0.0249126	-0.0477753	-0.23669	-0.149806	0.0261795	-0.0848301	-0.16522	0.147395	0.350351	0.427219	0.685356	0.532877	0.513417	0.329384	0.272626	0.177802	0.207002	0.204547	0.263937	0.690416	0.553063	0.517652	0.674856	0.638603	0.650705	0.544981	0.289354	0.272956	0.689126	0.145793	0.411728	0.367147	0.575015	0.374431
Creb3l1	0.368297	0.892703	0.135238	0.275977	-0.558537	-0.81269	-1.08703	-0.438449	-0.536415	-0.301424	-0.191516	0.128587	0.53964	0.0154486	0.327019	-0.0820328	-0.643877	-0.744737	-0.471932	-0.383054	0.189672	1.09949	-0.0975534	0.0152339	1.23985	0.888979	1.1278	0.258543	0.531765	0.108781	0.468567	0.271325	0.377454	0.901448	0.282182	0.73839	1.12868	1.55692	1.23321	0.522975	0.869005	0.826755	0.759997	0.896747	0.0353363	0.480272	0.744677	1.27239	0.581756
Mrpl4	0.0782841	0.15386	-0.0207317	-0.204449	-0.168217	-0.185063	-0.122943	-0.100886	-0.00284042	-0.0387615	-0.0179826	0.109874	0.261016	0.082706	-0.0660631	-0.260547	-0.293302	-0.281049	-0.223429	0.0355868	0.101813	0.604948	0.0551407	0.161734	-0.0451152	0.142735	0.0725383	-0.00355228	-0.0104902	-0.200687	-0.191851	-0.0551385	-0.0694101	0.0892477	0.0284182	0.0933216	0.074226	0.0550357	-0.0744039	-0.178896	-0.134515	-0.173497	-0.153919	0.02875	0.0233892	-0.0408974	0.127608	0.153614	0.0719981
Orai3	0.131687	0.224075	0.13668	-0.114891	-0.249962	-0.193813	-0.19455	-0.167987	0.0278995	0.0170495	0.0379606	0.0226189	0.0625315	0.185897	0.00720746	-0.12245	-0.221405	-0.205425	-0.0887496	0.100027	0.136368	0.141828	0.0974296	0.0644057	0.186568	0.231051	0.165229	0.0705593	-0.0131035	-0.126476	-0.0846934	-0.0287982	0.0705286	0.0595325	0.103544	0.226756	0.277899	0.138217	-0.0105143	-0.0048196	-0.265189	-0.34275	-0.0532244	0.0525012	0.0916989	0.055982	0.142183	0.295141	0.171478
Zfp407	0.347754	0.411838	-0.0346813	0.0497964	-0.561785	-0.24262	-0.286456	-0.0776567	-0.111634	0.132998	-0.0960775	-0.153779	0.397047	0.0383736	0.191549	-0.0937311	-0.210199	-0.489959	-0.161328	0.118463	0.305581	0.00191644	0.0552488	-0.0239433	0.234419	0.253426	0.360313	0.293953	-0.0369308	0.0151172	-0.299429	-0.0283937	0.1054	0.0335484	0.339369	0.358416	0.26818	0.394744	0.407557	0.369206	0.19627	-0.196007	0.174938	0.14424	0.238091	0.108233	0.312437	0.472724	0.228072
Acox2	0.112574	0.269306	0.149983	0.0440403	-0.00786215	-0.434338	-0.384043	-0.242597	-0.0963284	0.0281415	0.12439	0.280124	0.0929132	0.0259145	0.0789005	0.0804556	-0.0962079	-0.427349	-0.2033	-0.0967303	-0.0772488	-0.16024	0.281585	0.296538	-0.00878467	0.00676481	0.158407	-0.0144707	0.00904591	-0.14167	-0.229707	-0.308078	-0.0297782	-0.1226	0.0275229	0.181997	-0.364116	0.12471	0.158183	0.18639	-0.230441	-0.176016	-0.324716	-0.465458	-0.0757612	0.0790095	0.239393	0.10378	0.269266
Itgb5	0.10842	0.285073	0.141338	0.0298209	-0.138181	-0.148613	-0.232633	-0.240251	0.0194483	0.243052	0.15031	0.0624618	0.0183644	-0.0949677	0.119163	0.0325243	-0.124031	-0.25379	-0.061969	-0.0862871	-0.0882884	0.0988285	0.0711202	-0.0834513	0.0264076	0.496882	0.46276	0.0332881	0.29731	0.0344928	0.0033353	-0.0705928	-0.00752738	0.160028	0.244347	0.251532	0.189692	0.413305	0.197809	0.146728	0.170773	-0.102748	-0.135905	0.147998	0.0576159	0.0641435	0.119311	0.0175843	0.238706
Cacng7	0.256446	-0.184465	0.8886	-0.161981	-0.152418	0.15949	-0.552405	-0.427891	-0.0973039	-0.120556	0.326413	-0.186988	-0.0982902	-0.116618	0.803564	0.195243	-0.43602	0.104683	-0.603533	-0.652018	0.0731045	-0.531641	0.394573	-0.255935	0.898934	1.07093	1.39298	1.18548	1.42233	0.538094	1.15884	-0.252787	0.844552	1.76871	1.10124	1.49703	1.11237	1.53106	1.63544	1.5202	1.07558	0.102117	0.15768	0.549843	0.77027	0.928555	1.26038	0.598764	0.246129
Hdac5	0.125344	0.187991	0.219213	0.0666274	-0.128394	-0.227685	-0.574254	-0.269925	-0.00233251	0.130968	0.251039	0.248218	0.138316	0.0275449	0.095667	0.0717265	-0.253625	-0.555601	-0.192198	0.0141838	-0.0300331	0.126431	0.296349	-0.192864	0.426048	0.495308	0.62349	0.355395	0.203529	0.115531	-0.0707112	0.0620599	0.143872	0.471142	0.509518	0.270305	0.394609	0.715762	0.631135	0.476042	0.247488	-0.423302	0.133662	0.349937	0.360182	0.607036	0.530024	0.41278	0.278859
Ice2	0.0801049	0.22549	0.0805017	0.0165291	-0.0570432	-0.152765	-0.136347	0.0236984	-0.0527041	0.0761615	0.0558944	0.0704241	0.146978	-0.125366	0.00586893	-0.0177406	-0.0510973	-0.17378	-0.0317001	0.00478865	-0.0714199	0.00420035	-0.137316	0.13331	0.221425	0.179433	0.179276	0.093448	0.0356161	0.119272	0.126174	0.0487497	-0.0229722	0.124206	0.345847	0.195128	0.120774	0.132233	0.167657	0.175674	-0.0233913	-0.0818759	0.105014	0.195128	0.241035	0.0945072	0.240481	0.388655	0.176628
Ikbkg	0.116784	0.276458	0.0941947	0.0241642	-0.072721	-0.0409689	-0.29787	-0.260954	0.119174	0.18874	0.179635	0.221938	0.195507	-0.051291	0.0402359	-0.0841064	-0.0872952	-0.336811	-0.20909	-0.111267	-0.0396013	-0.189316	0.112553	-0.0179561	0.285163	0.39158	0.398238	0.0821745	0.119189	-0.0136916	-0.163529	-0.0948156	0.0723434	0.167596	0.241996	0.140733	0.14301	0.239012	0.19398	0.213429	-0.256353	-0.224887	-0.135853	-0.152818	0.0583248	0.184737	0.274132	0.183079	0.293083
Gem	0.514711	0.995659	0.301251	0.739577	-0.125349	-0.634378	-0.839056	-0.476519	-0.304054	0.188511	0.358243	-0.180183	0.322048	0.2986	0.368687	-0.240177	-0.599369	-0.972366	-0.221739	-0.0322369	-0.0419387	-0.697607	-0.00324024	-0.960301	1.35274	1.304	1.66949	1.25805	1.06339	0.748896	0.471246	0.67766	1.38258	1.27545	1.28196	1.22654	1.44098	1.7938	1.46453	1.39955	1.08025	1.22334	0.553814	0.996746	0.959513	1.67149	1.36814	1.17858	0.737846
Cwc22	0.170857	0.265763	0.0565334	-0.0368925	-0.132666	-0.275133	-0.175433	0.0162151	-0.107962	-0.0672197	0.0714205	0.120813	0.320165	0.125178	0.0156839	-0.195642	-0.188109	-0.0998274	-0.0567759	-0.046173	0.0384377	0.00878055	-0.0200945	0.0259823	0.262604	0.178907	0.312565	0.0653438	0.124065	-0.0678735	-0.041788	0.0836425	0.0900847	0.219768	0.0329801	0.185631	0.17804	0.18642	0.256323	0.101053	-0.0388172	0.112475	0.209421	0.301509	0.0207831	0.226809	0.225098	0.411129	0.172102
Cs	0.183466	0.502115	0.0834737	0.10143	0.0160235	-0.197705	-0.297431	-0.185495	0.113537	-0.0400486	0.0113212	0.136536	0.365162	-0.0699507	0.0476847	-0.0242685	-0.264032	-0.320728	-0.207045	-0.130619	-0.224863	0.272009	-0.189255	-0.0485726	0.0474159	0.511254	0.40263	0.147226	0.304735	0.0868739	0.0447977	-0.0687528	-0.309853	0.287567	0.281122	0.279947	0.367176	0.441015	0.367872	0.178014	0.954914	0.34167	0.0657367	0.143561	0.0996637	0.138611	0.178409	0.328295	0.198565
Mrps27	0.168321	0.405927	0.0131444	-0.0263532	-0.182858	-0.233435	-0.285127	-0.0696631	-0.0775055	0.0921451	0.0160672	0.0349393	0.244057	0.0965252	0.165813	-0.104162	-0.3573	-0.270873	-0.260559	0.120437	0.211096	0.156148	0.0218711	-0.181597	-0.210784	-0.0135	-0.151737	-0.0415477	-0.252417	-0.404324	-0.23206	-0.106448	-0.17528	-0.045969	-0.177648	0.0835804	0.0858429	-0.0258945	-0.165378	-0.238452	-0.325219	-0.223711	-0.189722	-0.128969	0.140166	-0.0471473	-0.0770715	0.165097	0.201422
Fbxo25	0.00236245	0.128673	-0.102384	-0.168038	-0.377219	-0.445617	-0.202596	-0.464445	0.0183446	-0.00677705	-0.000368347	0.213055	0.169173	0.0362929	-0.123067	-0.142157	-0.181455	-0.33309	-0.0317424	-0.130635	0.0563811	1.10374	0.142473	-0.022915	0.219955	0.612267	0.45689	0.0545512	0.233991	0.231024	0.110965	-0.0947489	0.215006	0.413024	0.411454	0.177824	0.399591	0.565951	0.184114	0.418094	0.321431	-0.120341	0.0958656	0.369289	0.11448	0.214904	0.29073	0.409663	0.126484
Hspbap1	0.147841	0.617822	0.200184	0.0439803	-0.435741	-0.636961	-0.273088	-0.464912	-0.18461	0.166819	0.324774	0.0259014	0.561636	0.0270244	0.28113	-0.465664	-0.612795	-0.366256	-0.498076	-0.113872	-0.0590294	0.45661	-0.0363733	0.222686	0.945643	0.729739	0.683618	0.217989	0.210157	0.233004	-0.221742	-0.209969	0.281553	0.1983	0.362576	0.6708	0.882313	0.780225	0.58167	0.229949	0.171626	0.00548572	0.326046	0.15014	0.567698	0.56404	0.445721	0.86682	0.39162
Cited2	0.266317	0.476699	0.0108674	0.166115	-0.0298869	-0.623016	-0.48642	-0.328616	-0.211475	0.193536	0.0969926	0.313769	0.293307	0.189766	0.303483	0.0677913	-0.616883	-0.327484	-0.391888	-0.00502615	-0.436629	0.185644	0.263463	-0.176169	-0.327865	0.182479	0.366389	0.166658	-0.17587	-0.460914	-0.404761	-0.0752788	-0.00862058	0.285856	0.105053	-0.217835	-0.142201	0.370385	0.701932	0.447218	-0.0323407	-0.605303	-0.1801	0.0960312	0.148817	0.311944	0.0597131	0.323978	0.35114
Ptprf	0.169971	0.198614	-0.0010073	0.106526	-0.348841	-0.241065	-0.209941	-0.273978	-0.385878	-0.0090379	-0.106386	-0.196138	-0.0678619	0.000475648	0.324493	0.452447	0.216332	-0.0119924	-0.0111922	-0.0198527	-0.119797	-0.0183066	0.175168	0.0338699	-1.17904	-0.900648	-1.6019	-1.35652	-2.09148	-1.59742	-1.82415	-1.90878	-1.19314	-1.69477	-1.19719	-0.772386	-1.16341	-1.04238	-1.25765	-1.21573	-1.97821	-2.00649	-2.1241	-1.39561	-1.43346	-1.62117	-1.7236	-1.56323	0.0475493
Ppapdc2	0.101686	0.201657	0.272752	0.112016	0.00566127	0.0452852	-0.336411	-0.500298	-0.183042	0.218856	0.189428	0.0644924	0.0527395	0.0936537	0.0941668	0.172872	-0.150616	-0.349051	-0.331051	-0.247646	-0.238749	0.388928	-0.0180715	-0.0650061	-0.48513	-0.081212	-0.130301	-0.232238	-0.228013	-0.464009	-0.541146	-0.63705	-0.328759	-0.157551	-0.25458	-0.310868	-0.244354	-0.0270174	-0.132696	-0.129375	-0.6277	-0.615328	-0.795131	-0.50863	-0.500802	-0.379474	-0.377341	-0.553461	0.231545
Zbtb7b	0.317448	0.157901	0.00639848	0.11216	0.0432522	-0.178609	-0.363456	-0.254519	-0.226306	-0.195203	-0.0563463	0.254123	0.270646	-0.053474	0.0290297	0.144806	-0.0957259	0.0242522	-0.200484	0.0901361	-0.11408	-0.164432	-0.00408992	0.194111	0.268947	0.214936	0.0932239	-0.0244524	0.0658061	-0.134361	-0.097501	-0.0581638	-0.00920204	0.0666726	0.208125	0.318678	0.327849	0.210933	0.20404	0.225844	-0.17357	-0.107556	-0.206762	-0.200555	-0.0314685	-0.0515867	0.122122	0.256567	0.246023
Psmd7	0.21319	0.208538	0.0855079	-0.0196255	-0.111702	-0.0321274	-0.160693	-0.131353	-0.114814	-0.0233086	-0.0457516	0.106824	0.187737	0.0866886	0.0749812	-0.128355	-0.181091	-0.145809	-0.101867	0.0468018	0.0433538	0.0400924	-0.0289963	0.0213441	0.0772556	0.22702	0.0575075	0.0301656	-0.00596749	-0.174862	-0.0577043	-0.0419055	0.0113179	0.0371513	0.00456306	0.0838872	0.101268	0.0984161	0.0651094	0.0588696	0.00979081	0.0225653	-0.111873	0.0265989	0.0371795	0.0217695	0.0212497	0.167507	0.15841
Senp6	0.0862501	0.132175	0.0858705	-0.0233156	-0.0586092	-0.0473338	-0.160768	-0.128316	-0.104172	-0.0266137	0.038675	0.0133508	0.0584418	0.0706895	0.0681631	0.0460699	0.0323334	-0.250019	-0.0607496	-0.00176775	-0.0542284	0.142665	-0.021239	0.0913221	0.480172	0.237183	0.224028	0.221525	0.1017	0.0948959	0.0608873	0.105968	0.224034	0.239114	0.198422	0.228734	0.528951	0.2663	0.357108	0.320165	0.173931	0.204535	0.21281	0.30252	0.234269	0.296403	0.302454	0.465414	0.128365
Tspan14	0.112374	0.154962	0.153668	-0.278832	-0.0830157	-0.226547	-0.344166	-0.382921	0.0563475	0.191538	0.163116	0.0981557	0.101838	-0.0504961	-0.122002	-0.248615	-0.184953	-0.48095	-0.1402	-0.161966	-0.0788361	0.806234	0.11692	0.222808	0.153021	0.386279	0.545454	-0.0165067	0.19394	0.0439868	0.105193	0.049116	-0.123806	0.269509	0.4233	0.240494	0.301746	0.370887	0.169306	0.124159	0.0602924	-0.0958941	-0.0769759	0.213626	0.144784	0.367553	0.456511	0.422797	0.186538
Zswim4	0.0560726	0.264391	0.103897	0.0177896	-0.122454	-0.0629761	-0.440425	-0.473731	-0.294649	0.0679586	0.309714	-0.0382727	-0.268909	0.408162	0.153701	0.159658	-0.249382	-0.343038	-0.0259152	-0.405799	-0.0451731	0.124064	0.511232	0.0358633	-0.158179	0.257252	0.0700476	0.106372	-0.308782	-0.458048	-0.360008	-0.178072	-0.288916	0.215756	0.198213	-0.0674291	0.159347	0.420245	0.171752	0.00210654	-0.144927	-0.123112	-0.0454733	0.0493136	0.0229215	0.339456	0.293876	0.157965	0.250759
Tspyl2	0.955159	0.810436	-0.153826	-0.483894	-0.759936	-0.0687564	-0.537054	0.542985	-0.606645	-0.341651	-0.103544	-0.245075	0.893441	0.282848	0.124835	-0.479538	-0.736956	-0.703493	-0.78128	0.148565	-0.0294472	0.131726	-0.233156	0.0985232	-0.0553594	-0.332765	-0.655832	-0.765125	-0.856881	-1.17275	-0.929937	-0.831441	-0.555549	-0.900876	-0.925017	-0.214906	-0.257104	-0.393696	-0.427476	-1.10657	-0.693526	-0.695336	-1.05284	-0.713918	-0.879082	-1.04649	-0.912231	-0.609258	0.227031
Nfat5	0.0800732	0.273641	0.198995	-0.0393596	-0.0632204	-0.113634	-0.415251	-0.183787	0.000349052	0.0228966	0.0432614	-0.0526961	-0.0138218	0.0429507	0.207633	0.000868063	-0.0256706	-0.298363	-0.0987421	-0.0499511	-0.116787	0.370947	-0.0510788	0.0545401	0.452453	0.313962	0.441982	0.0118144	-0.134076	-0.0474301	-0.000825711	0.0392786	0.102681	0.236974	0.436711	0.309427	0.307323	0.395678	0.476862	0.323467	0.0540424	-0.0904555	0.266528	0.179615	-0.102131	0.162277	0.351807	0.404815	0.207547
Ube2k	0.226311	0.141818	-0.024219	-0.0361482	-0.140915	-0.15898	-0.098253	-0.0485763	-0.0191803	0.00461333	-0.070406	0.0906796	0.107999	0.132982	-0.00707434	-0.110117	-0.163924	-0.104767	-0.0498108	0.0376365	0.045611	0.0851711	-0.0297923	0.10288	0.198341	0.306848	0.227034	0.104234	0.111333	0.0218219	0.0691731	0.145812	0.109149	0.250306	0.0610141	0.0986224	0.252263	0.151764	0.213436	0.164125	0.00990332	0.0265065	-0.0139193	0.0892409	0.13378	0.172601	0.21928	0.32791	0.10041
Steap3	0.0926166	0.219062	0.137414	0.0232384	0.0342531	-0.362874	-0.471945	-0.550888	-0.268638	-0.0543768	-0.0292225	0.260903	0.195967	0.358901	0.183447	0.0513097	-0.330977	-0.46903	-0.355023	-0.411089	0.0728102	0.0943227	0.472096	0.399968	0.255544	0.306309	0.507379	0.0150583	0.0453674	-0.161165	-0.439812	-0.0486094	0.250141	0.258343	0.405739	0.360445	0.368602	0.448244	0.582582	0.436831	0.169787	-0.380391	-0.243034	-0.00448844	0.0745538	0.476797	0.577534	0.721929	0.21464
Zfp51	0.364402	0.239846	0.0873262	0.0923461	-0.00693002	-0.278354	-0.254883	-0.0980062	-0.254883	-0.0550135	-0.11662	0.165402	0.237414	0.0112026	-0.0688557	-0.0821628	-0.210079	-0.0114858	0.0203361	0.179774	-0.191508	-0.0163751	-0.244083	0.226232	0.574048	0.503177	0.130592	0.0695928	0.0691162	-0.151778	-0.369456	-0.0700356	0.0694014	-0.0206011	0.115441	0.413284	0.560594	0.0920975	0.158337	0.273559	-0.0200787	0.000995451	-0.164415	0.115958	-0.0570874	0.0588818	0.0193739	0.557399	0.280455
1700010I14Rik	0.43922	1.38746	0.141835	0.0726239	-0.157559	-0.253394	-1.80676	-1.76442	-1.07285	-0.059875	-0.155725	0.213189	1.1735	0.920997	-0.249925	-1.15772	-2.12343	-3.77212	-0.908418	-1.29319	-0.830018	0.255594	0.0251983	1.38409	0.751381	0.466056	0.420996	-1.00236	-0.463484	-1.04588	-0.789184	-1.01325	0.346751	-0.905186	0.606399	0.427859	1.03302	1.00558	0.865663	-1.38001	-1.56352	-1.00316	-2.39613	-0.999704	-0.662118	-0.589488	0.82537	1.44325	0.512948
Syne1	0.27688	0.473124	0.567649	0.194072	-0.0144519	-0.869865	-1.12814	-0.869433	-0.544896	-0.215964	0.0647864	0.434109	0.258812	0.537694	0.341967	0.100114	-0.416531	-0.797127	-0.85976	-0.883756	-0.248432	-0.0408261	0.664392	0.570168	0.697073	0.828313	0.637569	-0.0683231	0.0500296	-0.52872	-0.297661	-0.521387	0.0464801	0.309006	0.507292	0.604941	0.117479	0.802494	0.752045	0.470588	0.140588	-0.691389	-0.796439	-0.107026	0.017375	0.327698	0.5688	0.484842	0.426357
Ptpn23	0.126105	0.433431	0.213614	0.0502982	-0.231986	-0.217631	-0.35037	-0.213774	-0.122144	-0.0831273	-0.00509347	0.0666432	0.0742634	0.123074	0.223521	0.147845	-0.258657	-0.404901	-0.114917	-0.111775	-0.124571	0.396739	-0.0416077	0.0505756	0.224399	0.252876	0.238577	0.0411384	0.123919	0.0335574	-0.00510864	-0.0251442	0.336674	0.193155	0.177832	0.302292	0.394026	0.320131	0.444584	0.437087	-0.0907444	-0.0551494	0.0870326	0.0863413	0.0270035	0.017153	0.221621	0.355869	0.250759
2610035D17Rik	-0.864312	0.0758478	0.157671	0.17373	-0.0398338	-1.3687	-0.681386	-0.509296	0.242098	0.309935	-0.0286579	-0.0875219	0.168365	0.600304	0.616656	0.0618933	-0.87999	-1.07201	-0.265515	0.322317	-0.0191004	1.0687	0.00823975	-0.484135	-0.774189	-0.070779	-0.415794	-0.564563	-0.937928	-0.631987	-1.42033	-1.92839	-0.525474	-0.1601	-0.648842	0.141093	0.243401	-0.355321	0.351485	-0.117304	0.289697	-0.723688	-0.886845	-0.43883	-0.191999	-0.216619	0.0588355	-0.724055	0.187644
Lin37	0.194283	0.40127	0.18733	-0.08635	-0.0114732	-0.0431176	-0.487716	-0.133557	-0.0981351	0.097655	-0.204231	0.152554	0.466114	0.211001	-0.135929	-0.163972	-0.255742	-0.258774	-0.18828	0.0304518	0.047205	-0.052391	-0.1653	0.111349	0.144483	0.152999	0.110241	0.052305	-0.00260804	-0.0128971	-0.0978177	0.102157	-0.0923415	0.0945245	0.00952216	0.175352	0.397553	0.179267	0.0726025	-0.0120737	-0.345369	-0.276696	-0.25555	0.132592	-0.0827966	0.0454092	-0.004042	0.230278	0.175747
6430573F11Rik	0.154648	0.809375	0.672012	0.281239	0.0171299	-0.271882	-1.25767	-1.57866	-0.495918	-0.185967	0.25132	0.643847	0.354039	0.451023	0.105491	-0.232937	-0.517361	-0.914165	-1.09814	-1.37902	-0.42338	-0.103351	0.441969	0.768852	0.0228069	1.28641	1.02279	0.0775671	-0.171828	-0.529363	-0.877569	-0.479425	-0.057099	0.854569	0.9254	0.695987	0.334257	0.889543	0.914707	0.704439	-0.437272	-0.800023	-0.0570546	-0.22565	0.118929	0.932252	0.892381	1.00657	0.506802
Med15	0.161158	0.298333	0.0887754	0.0918639	0.0712911	0.0837791	-0.207816	-0.0888788	-0.157255	-0.118945	-0.0646784	0.0286865	0.0861642	0.00846304	0.116237	0.0606243	-0.11563	-0.203095	0.0060163	-0.0930554	-0.201307	-0.0903224	-0.00286062	0.108063	-0.00413736	0.093309	0.168568	0.145405	0.0720525	0.000177793	0.100666	-0.0237981	0.0805881	0.135751	0.0672196	0.130059	0.035585	0.224766	0.41224	0.250285	-0.189389	-0.078352	0.0716311	0.0940466	-0.10266	-0.0535743	0.0814205	0.276607	0.135812
Fbxo44	0.1084	0.281584	0.138555	0.0338916	-0.181247	-0.286104	-0.686609	-0.505023	-0.213741	0.361604	0.198219	-0.076445	0.144671	0.37082	-0.0709121	-0.341738	-0.711268	-0.693441	-0.302666	-0.256142	-0.061058	1.02763	0.0844588	0.306353	0.441338	0.270721	0.120947	-0.153569	0.0495966	-0.122705	-0.316419	-0.286856	-0.384991	0.0153139	0.18685	0.294176	0.492959	0.224361	0.012946	-0.0971272	0.166718	-0.122094	-0.326422	0.0286043	-0.0419494	0.113268	0.197264	0.380344	0.294774
Pitpnb	0.110372	0.102747	0.0406116	-0.0304162	-0.0286003	0.123672	-0.0873849	-0.0696765	0.0174907	-0.030671	-0.0883757	0.0381841	0.133053	0.105898	0.0203287	0.0103809	-0.0414037	-0.106281	-0.0970988	-0.0624465	-0.0188897	-0.0273486	-0.0478703	-0.00945543	-0.117804	0.114708	0.0413709	0.0807138	0.0106187	-0.0785468	-0.0533915	0.0212864	-0.0176331	0.0742588	-0.0339876	0.00982672	0.0174485	0.0593726	0.115729	0.00795413	-0.169725	-0.167423	-0.0577513	-0.0961967	-0.0586433	-0.0450702	0.0319497	0.0561685	0.0493941
Abcb11	0.349507	0.65979	0.335324	0.232462	-0.0677465	-0.406312	-0.760267	-0.704593	-0.407554	-0.225662	0.00220088	0.169386	0.450536	0.20134	0.252138	0.180576	0.00675477	-0.257109	-0.172399	-0.408997	-0.337827	-0.386507	0.105426	0.146681	0.356061	0.516354	0.408014	-0.00872428	-0.0403007	-0.0838226	-0.557637	-0.240865	-0.343941	-0.0496733	0.198287	0.218502	0.402368	0.333897	0.454672	0.390114	0.0197203	-0.216742	-0.427029	-0.315039	-0.190099	0.050053	0.156586	0.543017	0.546751
Itpk1	0.107961	0.366824	0.070475	-0.116331	-0.364162	-0.268283	-0.429928	-0.210691	-0.0139027	0.0667983	0.0157261	-0.0602137	0.141457	0.243934	0.175183	-0.088413	-0.379447	-0.632376	-0.158017	0.12937	0.273097	0.314668	0.23004	0.0743019	-0.17897	0.216793	0.219621	-0.0226904	-0.17642	-0.178911	-0.330749	-0.0299218	-0.130756	0.18895	0.0242888	0.214015	0.152165	0.189463	0.233507	0.0711675	-0.467725	-0.481088	-0.144001	0.16232	0.166581	0.198539	0.170769	0.333706	0.144016
Rfx3	0.2339	0.43095	0.171121	0.284864	0.0395179	-0.539166	-0.787066	-0.462139	-0.156	0.280404	0.181711	-0.00144764	-0.16535	0.192818	0.0516866	0.426803	0.0361779	-0.789879	-0.195645	-0.37965	0.0198536	0.448077	-0.0603356	-0.206134	0.195903	0.253216	0.396333	0.235363	-0.209678	0.042213	-0.27092	-0.339808	-0.0433621	-0.0519443	0.325678	0.122182	0.516827	0.302331	0.431291	0.444233	0.204437	-0.541133	0.230036	0.20208	0.0800637	0.00835641	0.396377	0.294536	0.46032
Lrrc41	0.261568	0.344503	-0.0360658	-0.0928895	-0.209317	-0.259305	-0.194793	-0.045614	-0.0489433	-0.0304829	-0.0121244	0.156185	0.305716	-0.00431025	0.0300066	-0.179732	-0.268112	-0.182241	-0.0370756	0.142259	0.00228101	0.00464741	-0.0525354	0.17358	0.0425271	0.123452	0.0869062	-0.030471	-0.0680429	-0.184216	-0.199381	-0.123815	-0.136155	-0.082537	0.0235007	0.112292	0.252077	0.0392079	-0.0327421	-0.118303	-0.268915	-0.0959014	-0.19869	0.0355573	-0.00848612	-0.0359922	0.038218	0.223895	0.214621
Enpp3	0.220337	0.245171	0.405786	0.345357	0.190095	-0.0374448	-0.594987	-0.803846	-0.570836	0.0427602	0.31662	0.164328	-0.0687512	0.172749	0.27952	0.366748	0.0866318	-0.386469	-0.652717	-0.891409	-0.657034	-0.064729	0.389864	0.199751	0.377346	0.533696	0.404676	0.274641	2.15093e-05	-0.280296	-0.514582	-0.700472	-0.154628	0.153645	0.344951	0.384581	0.180251	0.402506	0.622973	0.493418	-0.156462	-0.729105	-0.494923	-0.533387	-0.12655	0.241219	0.217245	-0.0292921	0.307743
Cd164	0.289089	0.34128	0.0839212	0.0448831	-0.119182	-0.313312	-0.234857	-0.184014	-0.203778	-0.0249701	0.00252983	0.0588962	0.187047	0.103395	0.161761	0.0988636	-0.0708306	-0.178868	-0.151165	-0.0290137	-0.133098	-0.028075	0.0250765	0.0581835	0.280839	0.313172	0.33805	0.0977502	0.0516692	0.0143554	-0.158822	-0.159375	-0.201307	-0.017448	0.243699	0.227908	0.287132	0.310512	0.362578	0.229125	-0.0398933	-0.0406376	-0.00395794	-0.0496612	0.00163425	0.0722864	0.237028	0.46358	0.28778
Cyb561a3	0.204931	0.0755404	0.0994501	-0.131521	0.0698392	-0.223533	-0.250028	-0.345379	-0.386292	0.0465655	-0.00245035	0.163408	0.210333	0.187006	0.0115416	-0.15918	-0.100632	-0.140323	-0.285002	-0.158421	0.141907	0.19647	0.158416	0.308339	0.213945	0.132371	0.0972131	0.045669	-0.0561319	-0.131745	-0.134923	-0.0687316	0.0559252	0.102221	0.221662	0.397165	0.338462	0.131297	0.0142937	0.145031	-0.139743	-0.298303	-0.157585	0.197762	0.193444	0.270384	0.327286	0.682138	0.155295
Pld1	0.229087	0.36942	0.274627	0.0469736	-0.333272	-0.677176	-0.737434	-0.461976	-0.585107	-0.211817	-0.0387664	0.122884	0.187994	0.477526	0.355656	-0.0101345	-0.274449	-0.532272	-0.263107	-0.252159	-0.192941	0.499392	0.471951	0.362046	0.833135	0.565457	0.660392	-0.0739385	-0.0117311	0.05191	-0.188889	-0.235316	0.446166	0.220215	0.429993	0.823092	0.89668	0.793862	0.646406	0.436497	0.0877537	-0.216185	0.107677	0.199043	0.306263	0.404311	0.731819	0.991592	0.341614
Rela	0.185506	0.207087	0.107594	-0.0521807	-0.0531347	0.0468232	-0.164497	-0.0120968	-0.266265	-0.194335	-0.0156225	0.056809	0.173205	0.109601	0.0684577	-0.00590688	-0.094583	0.00754126	-0.0326785	0.0400262	-0.0815587	-0.229364	-0.0898268	0.156741	0.311309	0.181835	0.0864326	0.0826055	0.0457148	-0.0204902	-0.0610804	-0.0815984	0.109393	0.0167406	0.0740394	0.182227	0.288389	0.140325	0.207952	0.277676	-0.091848	0.236131	-0.00849188	0.133978	-0.00764225	-0.00970231	0.0646223	0.319977	0.14156
Nudt18	0.0360488	0.388924	0.0284566	-0.0795922	-0.258708	0.0718223	-0.151935	-0.157334	-0.304028	-0.177575	0.133724	0.107761	0.141426	0.323986	0.224352	-0.0357278	-0.101418	-0.256253	-0.262606	-0.282904	-0.0863003	-0.0600618	0.227134	0.203456	0.29915	0.37536	-0.0296236	0.131224	0.10463	-0.000552645	-0.33686	-0.490174	0.483945	-0.00735523	-0.195117	0.541333	0.486996	0.31122	-0.184437	-0.0343055	-0.552941	-0.169504	-0.434329	-0.266368	0.301757	0.0668914	-0.00967814	0.41164	0.117468
Dhx32	0.242505	0.27584	0.16317	0.0510078	-0.0686275	-0.0839954	-0.235897	-0.211253	-0.038718	0.021245	0.0325565	0.0293799	0.105618	0.114372	0.111368	0.138651	-0.0764707	-0.277299	-0.232207	-0.128996	-0.117748	-0.0374176	0.00158108	0.0466009	0.0469682	0.381424	0.372861	0.225564	0.222893	0.0929532	-0.190803	-0.0894619	-0.0280812	0.145031	0.20063	0.203764	0.23533	0.302078	0.302633	0.238167	0.114328	-0.162256	-0.144656	-0.028255	0.129013	0.155694	0.203425	0.293223	0.233031
Adnp2	0.436123	0.508297	0.0944338	-0.185513	-0.39998	-0.313922	-0.407932	-0.0805282	-0.477121	0.0367845	0.113333	0.0259318	0.336967	0.0902733	0.120828	0.128774	-0.252407	-0.597504	-0.0258617	0.244094	0.211928	0.174896	-0.211909	-0.241317	0.174597	0.211567	0.154132	0.122683	-0.332495	-0.181107	-0.435534	-0.496629	-0.404045	-0.372986	-0.0579386	-0.102215	0.443559	0.225035	0.261369	0.129204	-0.0945598	-0.191297	-0.0418396	-0.0967813	-0.20607	-0.258086	-0.0858578	0.108763	0.53295
Atf5	0.694523	0.693057	0.603902	0.0678692	-0.206259	-0.0021351	-0.885602	-1.22558	-0.568247	-0.286023	0.0390054	0.400904	0.582953	0.493817	0.515921	0.0260209	-0.338184	-0.807193	-0.894098	-0.845021	-0.6068	-0.494511	0.168485	0.285222	1.15792	0.958881	0.737708	0.615788	0.193347	-0.285015	-0.707466	-0.524038	0.306949	0.359428	0.33645	1.02283	1.19219	0.968044	0.789045	0.663254	-0.24571	-0.466308	-0.712867	-0.852063	0.617212	0.29331	0.587565	1.294	0.471798
AU022252	0.188186	0.269002	0.282877	0.0907059	-0.401317	-0.489328	-0.366122	-0.438076	-0.130588	0.0703199	0.0606635	0.110667	0.191772	-0.0767937	0.211675	0.161149	-0.148621	-0.234508	0.0171983	0.0369326	0.000254451	-0.111781	0.264668	0.0300818	-0.134691	0.0829194	0.16483	0.0802425	-0.200141	-0.163932	-0.44588	-0.293647	-0.198802	-0.121986	0.275922	0.101046	0.0998143	0.100981	0.386302	0.441114	-0.191668	-0.605664	-0.283872	-0.22752	0.00371113	0.156632	0.213215	0.266507	0.378354
Gstm7	0.183857	0.520631	0.285852	0.233072	0.072435	-0.0394812	-0.188007	-0.520864	0.0230909	-0.0531716	-0.113945	0.284089	0.377279	0.180556	0.00608858	0.0592657	-0.0553913	-0.225023	-0.303245	-0.429708	-0.358986	-0.488163	-0.00688641	-0.0334095	-0.127397	0.311389	0.0710844	0.0137045	-0.0615476	-0.259021	-0.365179	-0.177417	-0.103041	-0.0946039	-0.184594	-0.206279	-0.330796	0.103795	0.147424	-0.0450808	-0.393932	-0.391515	-0.640473	-0.534835	-0.383509	-0.467771	-0.393904	-0.423175	0.238494
Tpr	0.132461	0.16774	0.0569702	0.130111	-0.0387439	-0.184939	-0.144757	-0.164617	-0.153308	-0.0955727	0.0151578	0.0501842	0.0843175	-0.146282	0.0586795	0.137542	0.0443236	-0.0692873	0.0992395	0.0771615	-0.192375	0.0040072	-0.0306157	0.0596933	0.227574	0.220656	0.260965	0.126393	0.115617	0.199244	0.0451678	0.0314418	0.199614	0.0980909	0.276082	0.257337	0.312494	0.316965	0.52133	0.50787	0.350304	0.118505	0.253885	0.261209	0.0631155	0.255107	0.289083	0.460181	0.209201
Spop	0.176838	0.13442	0.182148	0.0626234	0.0640578	-0.108972	-0.0767612	-0.210006	-0.0163263	0.0612104	0.0424191	0.052923	0.0799155	0.0456578	0.0216749	-0.0192296	-0.0636672	-0.119899	-0.051171	-0.112096	-0.0806539	-0.0729932	0.00269104	-0.0714091	-0.151465	0.0855663	-0.0545001	-0.145387	-0.171864	-0.356394	-0.284958	-0.267982	-0.239273	-0.272993	-0.104615	-0.16126	-0.142154	-0.0772304	-0.149546	-0.0866392	-0.0357931	-0.304754	-0.322787	-0.211851	-0.215779	-0.191845	-0.188045	-0.195257	0.129151
Glipr2	0.494037	1.21425	0.909216	0.423047	-0.130951	-1.10242	-1.57341	-0.871403	-1.28289	-0.194644	-0.116995	0.243639	0.449544	0.424163	0.522197	0.404905	-1.08065	-0.767159	-0.819184	-0.302245	-0.902086	-0.486265	0.113176	0.21901	1.41851	1.54175	1.32765	0.586913	0.433571	0.248092	-0.286117	-0.361897	0.0516481	0.487419	1.24916	1.00157	1.08168	2.01243	1.00622	0.529916	0.675308	0.72352	-0.135684	0.875599	-0.07961	0.471172	1.12969	1.5606	0.861653
Trim45	0.0284506	0.313822	0.18847	-0.487894	-0.0952229	-0.479183	-0.559167	-0.286979	-0.314696	0.108515	0.176627	-0.136567	0.33102	0.217621	0.535896	0.205211	-0.352568	-0.581561	-0.384934	-0.112454	0.718417	0.414905	-0.356968	-0.175393	0.116585	-0.0358551	0.0820303	0.0916142	0.159746	-0.132793	-0.400434	-0.394727	-0.3564	0.44269	-0.272483	0.318212	0.275065	0.375251	-0.00508851	0.0523745	0.171817	-0.262312	-0.354209	0.399992	0.00592411	-0.422454	0.0325841	0.671104	0.362681
Mpzl1	0.0630816	0.749743	0.497047	-0.100555	-0.61685	-1.51767	-1.58879	-1.77107	-1.08192	-0.433919	-0.0586996	0.219989	0.338268	0.903354	0.278436	-0.594941	-1.17956	-1.33359	-1.46228	-0.350146	0.0756169	1.52026	0.892443	0.253013	0.87132	0.731506	0.727418	0.249083	-0.551197	-1.12102	-1.09614	-0.856652	-0.388174	0.167228	0.697177	0.621387	0.851737	1.18126	0.899006	0.60905	-0.129223	-0.917778	-0.673273	-0.00295229	0.137948	0.474506	0.91732	1.00662	0.540013
Mad2l2	0.527896	0.433027	0.390984	0.0338929	-0.16708	-0.355364	-0.785137	-0.875995	-0.534386	-0.0360839	0.114237	0.38296	0.557791	0.598862	0.232876	-0.00416475	-0.597188	-0.843955	-0.810647	-0.578114	-0.419983	-0.178338	0.322703	0.608451	0.298133	0.617348	0.476589	0.076653	-0.134523	-0.633111	-0.788757	-0.812898	-0.42004	0.105277	0.0766092	0.490277	0.488745	0.541657	0.43698	0.139558	-0.631408	-0.787031	-0.816826	-0.665975	-0.103252	0.261966	0.353874	0.69026	0.428465
Spon2	0.63316	0.86862	0.760902	-0.149126	-0.839465	-0.673873	-2.30487	-1.98566	-1.61363	-0.399279	0.273514	0.406272	1.06567	0.739307	0.574065	-0.1494	-1.50044	-1.82571	-2.01631	-1.4314	-0.445775	-0.363854	0.798309	1.0776	0.984338	1.5761	1.24905	0.059266	-0.25642	-1.26929	-2.06589	-2.30404	-1.09864	0.13055	0.738085	1.28441	1.39244	1.79683	1.0788	0.307092	-1.44186	-1.74596	-2.0604	-0.921092	-0.38289	0.619413	1.07597	1.48162	0.704601
Hfe2	0.137552	0.342265	0.351304	0.206903	-0.0437205	-0.382475	-0.767003	-0.243106	0.215553	0.0518119	0.126793	0.245789	0.255564	0.0747756	0.151387	-0.0078991	-0.584996	-0.895408	-0.297382	0.0497519	0.0529789	-0.143613	0.187786	0.0979345	0.0618775	0.459084	0.411215	-0.0758797	0.233862	-0.0968747	-0.154859	-0.0157658	-0.120752	0.194212	0.156768	0.19987	0.332296	0.360958	0.0335042	0.0068215	0.322898	-0.386094	-0.16979	0.146834	0.158709	0.218161	0.135398	0.103813	0.296495
Rhod	0.212503	0.382923	0.546599	0.107642	-0.229168	-0.178387	-0.724746	-0.150058	-0.112193	0.0380072	0.125285	0.147754	0.0844318	0.410586	0.103497	-0.0745923	-0.790268	-0.905199	-0.211555	-0.107264	0.0605031	0.0638936	0.338866	-0.0967491	0.644971	0.531424	0.488016	0.243237	0.112899	-0.186304	-0.338826	0.220101	0.0662022	0.256685	0.398184	0.221987	0.415924	0.666361	0.28451	0.107838	-0.459744	0.122802	-0.065548	0.211103	0.478581	0.479704	0.301977	0.552194	0.277155
Glt28d2	0.332525	0.0984111	0.405549	0.0847871	-0.156343	-0.179278	-0.431557	-0.68096	-0.175861	-0.00878852	0.0759504	0.0975192	0.180157	0.366175	0.0991184	0.139713	-0.232388	-0.490684	-0.227671	-0.370342	-0.198583	-0.0464206	0.43672	0.211298	0.18672	0.523447	0.449495	-0.089706	-0.186763	-0.463848	-0.297078	-0.228459	0.050035	-0.142229	0.233917	0.119016	-0.228315	0.337631	0.407974	0.40197	-0.209933	-0.756907	-0.197713	-0.212756	0.00151592	-0.0664161	0.194639	0.0895082	0.279439
Dcdc2a	0.302563	0.199727	0.437594	0.179112	-0.0671338	-0.532053	-0.587427	-0.467216	-0.761773	-0.368871	0.0403091	0.309986	0.225798	0.357019	0.529868	0.588738	-0.616866	-1.05672	-0.798214	0.238506	-0.777762	0.649744	-0.140099	0.162582	0.763749	1.5166	1.83153	1.02978	0.794719	0.776467	0.21294	0.343364	0.661546	1.23933	1.26655	1.41447	2.03601	1.7334	1.94548	1.64189	0.447855	0.30477	0.853159	0.587925	0.657747	0.777615	1.4621	1.22561	0.39784
Fam149a	0.317047	0.475361	0.241323	0.182583	-0.145663	-0.43321	-0.530407	-0.563936	-0.202732	0.0885964	-0.0840024	0.0844432	0.231681	0.0960401	0.125874	0.0857923	-0.228259	-0.230095	-0.384525	-0.252641	-0.0336428	0.347202	0.00573118	0.185855	-0.105773	0.313067	0.145491	-0.194139	-0.238592	-0.529999	-0.645247	-0.448277	-0.414499	-0.0467758	0.00159798	0.02005	-0.071922	0.0804142	0.084156	-0.0410719	-0.546873	-0.543731	-0.642273	-0.334912	-0.286475	-0.136546	-0.0176245	0.100696	0.364669
Zfp385a	0.330358	0.258935	0.400725	0.010776	-0.160514	0.0828363	-0.761155	-0.495724	-0.177873	0.127302	-0.00048826	0.0615783	0.150693	0.322317	0.203641	0.0153576	-0.263155	-0.617435	-0.364784	-0.342431	0.0205355	0.00359314	0.200849	0.27085	0.415906	0.840945	1.02975	0.359919	0.603732	0.013449	-0.189463	0.299428	0.359679	0.824414	0.48073	0.499526	0.951819	0.701589	1.0345	0.585544	0.13807	-0.236652	-0.0793384	0.291239	0.390771	0.611964	0.804721	0.988935	0.290178
Atoh8	0.323718	0.118701	0.433788	0.649145	0.121537	-0.867175	-0.376542	-0.732773	-0.429013	0.155039	0.392856	0.417373	0.0180598	0.284615	-0.15601	-0.0506113	-0.182161	-0.188546	-0.476427	-0.0985752	-0.215683	-0.48094	0.343492	-0.185961	0.623005	0.503516	0.571892	0.599277	0.0875477	-0.194013	-0.257316	-0.0753685	0.626992	0.326505	-0.0673144	0.142579	0.151377	0.665352	0.640612	0.62806	0.168087	-0.497727	0.298422	0.0190623	0.655774	0.661177	0.242151	0.251472	0.809848
Fbxw7	0.164533	0.102463	-0.0868248	0.0907276	0.0390013	0.0176348	-0.0311783	0.0736798	-0.0921698	-0.053479	-0.0147843	0.121755	0.146058	0.132847	0.00430587	-0.129894	0.0998208	-0.205182	-0.148982	-0.108899	-0.195785	0.055425	-0.136714	0.0549211	0.120446	0.25538	0.193605	-0.0802547	-0.0451154	-0.234169	-0.217003	-0.167883	-0.0894695	-0.010402	0.0146054	0.165204	0.199292	0.152398	0.128563	0.0553084	0.417794	-0.0521998	0.0073957	0.153064	0.188294	0.0851299	0.176945	0.160036	0.0157241
[truncated: 4,058 more rows]
[truncated: 47 more columns]

## Sheet: Fig 1J
Gene symbol	Mean_WT CT0	Mean_WT CT2	Mean_WT CT4	Mean_WT CT6	Mean_WT CT8	Mean_WT CT10	Mean_WT CT12	Mean_WT CT14	Mean_WT CT16	Mean_WT CT18	Mean_WT CT20	Mean_WT CT22	Mean_WT CT24	Mean_WT CT26	Mean_WT CT28	Mean_WT CT30	Mean_WT CT32	Mean_WT CT34	Mean_WT CT36	Mean_WT CT38	Mean_WT CT40	Mean_WT CT42	Mean_WT CT44	Mean_WT CT46	Mean_XBP1 LKO CT0	Mean_XBP1 LKO CT2	Mean_XBP1 LKO CT4	Mean_XBP1 LKO CT6	Mean_XBP1 LKO CT8	Mean_XBP1 LKO CT10	Mean_XBP1 LKO CT12	Mean_XBP1 LKO CT14	Mean_XBP1 LKO CT16	Mean_XBP1 LKO CT18	Mean_XBP1 LKO CT20	Mean_XBP1 LKO CT22	Mean_XBP1 LKO CT24	Mean_XBP1 LKO CT26	Mean_XBP1 LKO CT28	Mean_XBP1 LKO CT30	Mean_XBP1 LKO CT32	Mean_XBP1 LKO CT34	Mean_XBP1 LKO CT36	Mean_XBP1 LKO CT38	Mean_XBP1 LKO CT40	Mean_XBP1 LKO CT42	Mean_XBP1 LKO CT44	Mean_XBP1 LKO CT46
[truncated: 15 more rows]
