# Supplementary material for: 12-h clock regulation of genetic information flow by XBP1s
Source: PLoS Biol. 2020 Jan 14;18(1):e3000580. doi: 10.1371/journal.pbio.3000580 (PMC6959563; doi:10.1371/journal.pbio.3000580)
Supplement: S2 Data — (XLSX) [file pbio.3000580.s028.xlsx]

## Sheet: Fig 1K
Gene symbol	Raw data																																																Superimposed 12h oscillation
	Mean_WT CT0	Mean_WT CT2	Mean_WT CT4	Mean_WT CT6	Mean_WT CT8	Mean_WT CT10	Mean_WT CT12	Mean_WT CT14	Mean_WT CT16	Mean_WT CT18	Mean_WT CT20	Mean_WT CT22	Mean_WT CT24	Mean_WT CT26	Mean_WT CT28	Mean_WT CT30	Mean_WT CT32	Mean_WT CT34	Mean_WT CT36	Mean_WT CT38	Mean_WT CT40	Mean_WT CT42	Mean_WT CT44	Mean_WT CT46	Mean_XBP1 LKO CT0	Mean_XBP1 LKO CT2	Mean_XBP1 LKO CT4	Mean_XBP1 LKO CT6	Mean_XBP1 LKO CT8	Mean_XBP1 LKO CT10	Mean_XBP1 LKO CT12	Mean_XBP1 LKO CT14	Mean_XBP1 LKO CT16	Mean_XBP1 LKO CT18	Mean_XBP1 LKO CT20	Mean_XBP1 LKO CT22	Mean_XBP1 LKO CT24	Mean_XBP1 LKO CT26	Mean_XBP1 LKO CT28	Mean_XBP1 LKO CT30	Mean_XBP1 LKO CT32	Mean_XBP1 LKO CT34	Mean_XBP1 LKO CT36	Mean_XBP1 LKO CT38	Mean_XBP1 LKO CT40	Mean_XBP1 LKO CT42	Mean_XBP1 LKO CT44	Mean_XBP1 LKO CT46	Mean_WT CT0
0610007P14Rik	-0.0692735	0.1638	0.187939	0.0486304	0.179667	0.535822	0.110646	-0.299329	-0.141697	-0.282474	-0.208737	0.157468	0.185398	0.0247516	0.057708	0.258961	0.124503	-0.0302662	-0.242446	-0.505077	-0.394741	-0.262194	0.0388681	-0.0949204	-0.488944	0.0230815	-0.0825914	0.250373	0.0579452	-0.134005	0.058223	-0.0164177	-0.218647	-0.231833	-0.267426	-0.174527	-0.237359	-0.056524	0.209805	0.0620773	-0.484558	-0.246124	-0.1275	-0.433135	-0.486158	-0.240391	-0.310716	-0.116445	0.191317
0610009L18Rik	-0.364657	-0.0271238	0.538208	0.624084	0.701112	-0.204444	-0.604093	-1.28925	-0.150373	0.730591	0.0152884	0.214551	0.0847318	-0.162196	0.293554	-0.864948	-0.392274	-1.14743	-1.43991	-1.04763	-0.29849	1.51832	-0.495881	-0.367432	-1.0057	0.12193	-0.107998	-0.0611898	0.446755	0.0989888	-0.163315	-0.47087	1.24238	0.01641	-0.381726	-0.845308	-0.0877238	0.466506	-0.362949	-0.392426	1.23957	0.00471332	-0.403623	-0.0654405	-0.214618	-0.400151	0.123096	-0.622091	-1.14056
1110004E09Rik	0.0184347	0.126314	0.0175726	-0.214264	-0.00134572	0.111112	0.155588	0.0233635	0.0859388	-0.195308	-0.217456	0.0675789	0.104519	0.123514	-0.185122	-0.185045	-0.181818	-0.0548566	0.020464	0.0908909	0.106757	0.191548	-0.286729	0.115568	0.0676638	0.0375229	0.149264	0.200155	0.229859	0.0459444	0.205417	0.238793	0.0644401	0.163828	-0.175515	0.126744	0.161653	-0.0542721	0.165186	-0.113706	0.156912	0.098838	0.0685116	0.176759	0.147837	0.111219	0.0346336	0.318586	0.127142
1110004F10Rik	0.0511407	0.17525	0.131487	0.0304211	0.0662994	0.0518679	0.0383135	-0.0914046	-0.0404749	-0.0932643	-0.146975	-0.022327	0.174755	0.0660487	0.0796227	-0.00944171	-0.0489911	-0.0734996	-0.150703	-0.117463	-0.0435088	-0.0727023	-0.0888852	0.0628905	0.115974	0.282007	0.302362	0.38315	0.293619	0.210849	0.00105511	0.0729563	-0.067777	-0.00804453	-0.0294482	0.115548	0.103941	0.104461	0.140568	0.176962	0.0500369	0.0463515	-0.0436746	0.124124	0.00710525	0.19767	0.124474	0.274469	0.0573535
1110007C09Rik	-0.129155	-0.184011	-0.118764	0.0215293	0.192917	0.15249	0.321775	0.0140362	-0.0430874	-0.0846229	-0.140784	-0.0850771	0.0154215	-0.0723309	-0.205538	-0.330523	0.0940702	0.110247	-0.0379036	-0.0573943	0.0419322	0.390947	-0.163362	0.0730596	-0.365638	-0.203415	-0.238182	-0.127717	0.0243556	-0.146258	0.194113	0.243181	0.173503	0.139428	-0.259865	0.0754962	0.221148	-0.2455	-0.175553	-0.0675378	0.593434	0.000176597	-0.15871	0.126459	-0.172053	-0.240343	-0.0750405	-0.0853913	0.108531
1110008L16Rik	0.0301327	0.201547	0.168364	0.0312597	-0.0573653	-0.177916	-0.0631258	-0.191389	-0.130428	-0.160174	-0.105083	0.060903	0.0899681	0.117781	0.133961	0.118776	0.0983495	-0.0898654	-0.0424252	-0.059048	-0.0910545	0.103361	-0.0899963	-0.00326213	-0.108362	0.215171	0.219029	0.310893	0.246513	0.0395095	-0.0676895	-0.174125	-0.0973934	-0.111842	0.0885437	0.171852	0.0915827	0.155612	0.219809	0.206617	0.0581413	-0.152837	0.0763582	-0.0186221	0.0875856	0.159619	0.0976554	0.175592	0.0296618
1110012L19Rik	-0.0322855	0.17781	0.304936	0.22011	0.230728	0.135405	-0.119189	-0.319222	0.0189239	-0.0184623	-0.171518	-0.0361033	-0.122522	0.0757736	0.00217287	0.0828337	0.0455843	-0.00795195	-0.175811	-0.206322	-0.0830319	-0.100394	0.0024642	-0.0850181	-0.181202	0.253448	0.338367	0.132836	0.569949	0.297551	-0.10108	-0.083684	-0.0615067	-0.00391178	-0.124338	-0.226181	-0.144594	0.0354337	0.197078	0.18532	-0.000590838	-0.112573	-0.166584	-0.104015	-0.166263	-0.283807	-0.067009	-0.0169092	-0.048424
1110034G24Rik	-0.369943	0.166596	0.038936	0.202294	0.199763	0.514455	0.40075	-0.563516	-0.307081	-0.307434	-0.491774	-0.271047	-0.0206059	-0.0495622	-0.115027	0.144554	0.440548	0.624019	0.196944	-0.0349929	-0.296241	-0.287102	-0.25683	-0.466662	-0.0717022	0.0442712	0.142919	0.44389	0.441937	0.447969	0.470471	-0.36894	-0.3469	-0.0577669	-0.439517	-0.605299	-0.154477	0.0298423	0.113335	0.00684001	0.301283	0.22587	0.0748017	-0.0172432	-0.305608	-0.0210549	-0.502699	-0.426429	0.099634
1600014C10Rik	-0.276699	-0.132403	0.115079	0.129136	0.302017	0.26097	0.205861	0.00404187	-0.0428679	-0.0875748	-0.163688	-0.116339	-0.274492	-0.105242	-0.0377776	0.23692	0.238669	0.347732	0.208529	-0.126702	-0.20179	-0.457456	-0.101617	-0.306726	0.147275	0.181238	0.371137	0.438891	0.514769	0.449142	0.340792	0.158818	-0.057834	0.128192	0.0229638	-0.187008	-0.0136889	0.176739	0.367592	0.478817	0.273149	0.318271	0.337286	0.311729	0.104865	0.217453	0.167822	0.173384	-0.0637254
1700012D14Rik	-0.956592	0.508003	0.706941	0.889031	0.19927	-2.01203	-1.09452	0.184237	-0.260825	-0.0971647	0.422045	-1.29965	-0.406002	-0.425763	-0.0429979	0.505979	-0.0606297	-0.923283	-0.453395	-0.317451	-0.198703	0.59096	1.05757	-0.526059	0.916099	0.353647	0.338191	-0.634333	-0.0666104	-0.769664	-0.446844	-0.84665	-0.580947	-1.31379	0.531244	0.585175	-0.0591301	1.08121	0.0542841	0.909125	0.47824	-0.0390092	-0.130267	0.0231561	-0.23629	-0.330206	-0.306392	0.425352	-1.12559
1700017B05Rik	0.109489	0.201106	-0.508443	-0.440503	-0.678289	-0.577421	-0.289055	0.0180159	-0.00588803	-0.00625789	0.22713	0.16401	0.300013	-0.0458752	-0.298286	-0.695407	-0.325714	-0.250627	0.146917	0.623033	0.419624	0.404171	0.0804664	0.365719	0.777535	0.44834	0.0315407	-0.51012	-0.444164	-0.264444	0.388049	0.260618	0.861218	0.586844	0.735305	0.858957	0.853549	0.430775	0.273538	-0.154038	-0.219225	0.500741	0.480064	0.426064	0.349172	0.516756	0.988132	0.555576	0.159016
1700020I14Rik	-0.0171963	0.169113	-0.00506771	0.282008	-0.0384288	-0.387541	-0.206734	-0.172726	0.163107	0.136181	-0.143874	-0.107145	-0.242271	-0.299128	0.00271315	0.182205	0.0484831	0.0432849	0.200083	0.159864	-0.061413	0.188973	0.0344861	-0.178874	-0.0169806	0.0534403	0.163079	0.13868	-0.078696	0.365121	0.117121	0.0237816	0.0377302	-0.0121005	0.443876	0.118134	-0.0842941	0.12745	0.262546	0.189414	1.19653	0.189011	0.354834	0.266303	0.12138	0.0825865	0.312718	0.430918	-0.114855
1700024P16Rik	0.129971	1.41426	0.0591759	-0.215919	-0.550547	-0.569484	-0.984366	-0.113643	0.151985	0.052675	0.186842	-0.36624	0.326446	0.168334	0.135543	-0.1962	-0.896781	-0.997731	-0.0828848	0.157632	0.0882776	-0.038645	-0.0873244	0.0901793	0.249949	0.20465	0.0653885	-0.513663	-0.486595	-0.558071	-0.466247	0.0686924	0.452626	0.127828	0.0227334	0.38843	0.316778	0.282735	0.11113	0.130467	-1.01742	0.412241	-0.373183	-0.00672401	0.333525	-0.131038	0.191527	0.797518	-0.0505037
1700028E10Rik	-0.460131	-0.370888	-0.433542	0.0163393	-0.109097	0.00366567	-0.172147	-0.431848	0.365162	-0.0328586	-0.339615	0.432587	-0.408014	-0.406665	0.182474	-0.0786782	0.692553	-0.132722	-0.187104	0.0206069	0.186343	0.0629614	0.301838	0.441489	0.188711	-0.0624889	-0.196296	-0.32516	0.126858	0.330398	-0.20761	-0.270084	0.4393	0.146644	0.201513	-0.941447	-0.0567684	0.0116568	-0.507968	-0.133356	-0.0962381	0.0274009	0.124279	0.540133	0.120312	0.244582	-0.385945	0.321153	-0.112453
1700030K09Rik	0.248595	0.40992	0.114715	0.222415	0.276443	-0.14845	-0.261693	-0.272528	-0.102279	0.00881986	-0.081597	0.0744744	0.158771	0.176619	0.0145072	-0.0164278	-0.388432	-0.344189	-0.187172	-0.0436065	0.0541603	0.0382807	-0.224721	-0.0644773	0.291706	0.417677	0.255142	0.20933	0.347307	-0.0828235	-0.285764	-0.152851	-0.21574	0.105887	-0.110098	0.185855	0.37781	-0.0270574	0.226983	0.256401	-0.410604	0.178198	-0.106942	0.013476	-0.147711	0.06785	-0.0397074	0.253402	-0.0248552
1700052K11Rik	0.251474	0.140604	-0.0764779	-0.314098	-0.132328	-0.625506	-0.0654805	-0.138761	0.0704222	-0.105432	-0.0492679	0.443961	0.314393	0.215639	0.263393	-0.704796	-0.9995	-0.551613	-0.0544882	0.160868	0.255375	0.259387	0.156246	0.30666	0.206363	0.513946	0.381748	-0.0039606	0.117339	-0.107107	0.114467	0.207329	0.234218	0.501548	0.138126	0.511291	0.837341	0.220029	0.390939	-0.145007	-0.164847	-0.156619	0.190309	0.520958	0.364925	0.554342	0.550872	0.751596	0.162423
1700067K01Rik	-0.117041	-0.41548	-0.405672	0.0662439	-0.127682	0.355265	0.0351952	0.00879603	0.12887	0.359875	0.536114	-0.822372	-0.490719	-0.487336	-0.120996	0.0196581	0.238623	-1.27736	0.11074	0.245372	-0.0356721	1.11837	-0.63914	-0.14552	0.64656	2.0534	2.11511	1.39305	2.60385	2.09017	1.90069	1.8575	1.39165	1.5562	1.23555	0.940096	0.828548	1.05424	1.74931	1.41216	1.11257	1.53542	1.14561	1.51928	1.20235	0.840099	1.44912	0.194713	0.0193205
1700119H24Rik	-0.735033	1.12496	0.166218	0.813344	0.661127	0.267558	0.0625512	-0.297175	0.128168	-0.195306	-0.487011	-1.06747	0.495615	-1.22003	0.164592	0.133351	-0.159766	0.188186	-1.11442	-0.9075	-1.55951	0.492429	0.399503	-1.36901	-0.448285	0.606094	0.57006	0.911201	0.782468	0.163368	0.874365	-0.0139754	-1.16338	0.741785	0.124272	0.807185	0.467015	0.939152	1.25254	1.42193	0.463417	0.95725	0.618032	0.555736	0.570831	0.86403	0.103774	0.229587	-0.41108
1810008I18Rik	0.0541361	0.644966	0.231415	0.19666	0.0412107	0.0478766	-0.788153	-1.02473	0.172584	0.317714	0.373755	-0.0274727	0.208353	-0.270104	0.267048	0.636893	0.117622	-0.415724	-0.460276	-0.901982	-0.44603	-0.345062	0.142146	-0.268775	-1.03083	-0.149026	-1.01282	-0.719219	-1.1111	-1.2122	-1.37495	-2.04986	-1.29847	-1.00622	-0.691875	-0.803525	-1.45438	-0.51619	-0.727064	-1.02672	-1.31908	-1.47383	-1.69541	-1.55634	-1.09544	-1.27614	-1.74512	-1.52731	-0.277859
1810011H11Rik	0.114957	0.7141	0.154495	0.23292	-0.357448	-0.681474	-0.373986	-0.269116	-0.321654	-0.147986	-0.391352	-0.299397	0.147325	0.674484	-0.165039	-0.198168	-0.328943	-0.0810167	0.508085	0.244521	0.314263	-0.181588	-0.192147	-0.169329	0.581896	0.67368	0.619492	0.146434	0.744036	0.529751	-0.0787003	0.480751	0.0397107	0.888282	0.660433	0.622638	1.38798	0.961918	0.5144	0.650392	0.615214	-0.1017	0.179339	0.523232	0.0748781	0.815279	0.717333	1.22566	-0.0521255
1810026J23Rik	0.200052	0.162058	-0.0745869	-0.230398	-0.27311	-0.198192	0.0348424	0.0380667	0.105861	0.0682516	-0.0232704	0.0830389	0.15149	-0.140141	-7.60381e-05	-0.17901	-0.116808	-0.0135769	0.135869	0.234645	0.0385892	-0.0212625	-0.16327	0.0244152	0.0460593	0.228127	0.167277	0.125075	0.122377	0.149383	0.152241	0.14168	0.0540866	0.216142	0.291012	0.0491798	0.152891	0.114312	0.16235	0.224817	0.240378	0.184479	0.255089	0.29758	0.134392	0.186371	0.178699	0.291188	0.066727
1810044D09Rik	-0.367491	-0.0450342	0.0748082	0.46284	0.575704	0.493254	0.136155	-0.216924	-0.0643191	-0.23008	-0.200482	-0.312847	-0.313355	0.154277	0.00763573	0.264608	0.136858	0.201287	-0.286656	-0.44235	-0.229093	0.106948	-0.338062	-0.265332	-0.232129	-0.221918	0.153794	0.325382	0.271808	0.0406198	-0.390382	-0.382531	-0.978794	-0.93553	-0.0701406	-0.904936	-0.21714	-0.219422	-0.0121461	-0.183316	-0.176	0.164643	0.0286032	-0.409198	-0.298106	-0.227609	-0.62006	-0.21581	0.00203135
1810055G02Rik	-0.959959	-0.70716	-0.415079	-0.22962	0.213346	0.697413	0.72921	0.111727	0.319639	-0.135226	0.0985132	-0.402162	-0.663424	-1.10455	-0.380983	-0.177266	0.537997	0.541723	1.06656	-0.307528	-0.217134	-0.477302	-0.173703	-0.431674	-1.069	-0.57083	-0.428052	0.223166	0.398228	0.525347	0.922059	-0.102922	0.036221	-0.0119858	-0.277831	-0.494155	-1.29999	-0.480486	-0.211142	0.0143661	0.222903	0.711379	0.775076	-0.140874	-0.175822	-0.0766692	-0.0362739	-0.870879	-0.0214618
1810064F22Rik	-0.167442	0.308454	0.173575	-0.234072	-0.375856	0.952112	-0.073138	0.533815	-0.0889728	0.0977299	0.137455	0.126298	-0.0851474	0.708827	-0.254131	0.227865	-0.136519	-0.762786	-0.575447	-0.533505	0.358066	-0.43859	-1.66008	-0.314814	1.39156	0.731186	0.0209323	0.255915	-0.26274	0.806746	0.721141	0.623357	1.39847	0.535213	0.15429	1.2469	0.89033	-0.0539644	-0.303227	0.0628004	0.169911	0.248585	0.668398	0.311156	0.165609	-0.391179	0.548543	-0.0501935	0.0778596
2010003K11Rik	0.0600781	0.372002	0.911593	0.224791	-0.0302219	0.566481	-0.212547	-0.219263	0.666479	-0.610304	-0.310497	-0.483421	-0.0582214	-0.494388	0.422282	-0.329113	-0.613101	-0.281551	0.640516	0.356799	-0.699626	-0.835267	-0.87847	-0.277517	0.593277	0.612425	0.244464	-0.186635	0.675296	0.339355	0.515139	0.0239911	0.696058	-0.304731	-0.722143	0.268544	0.846949	0.367183	0.237458	-0.412708	-0.518132	1.66658	-0.146191	-0.0566056	-0.150673	-0.711924	-0.518792	0.122454	-0.179341
2010016I18Rik	0.633519	0.506716	0.295081	0.479324	0.548199	-0.939355	-0.670491	-0.151757	0.0769943	0.330581	-0.287302	-0.562951	-0.067907	-0.020434	-0.0225909	0.738312	-1.19328	-0.31037	-0.623786	0.133081	-0.733375	0.218676	0.11171	-0.603211	-0.161876	0.946781	1.19437	0.576801	1.0878	0.980026	0.569788	0.773431	-0.191239	1.28253	0.469342	1.01721	-0.836173	1.14084	0.856835	0.797438	0.68194	-0.224642	0.430283	1.5786	0.630413	0.832121	0.59094	0.962117	-0.475199
2010109A12Rik	0.227561	0.285096	-0.0964419	-0.329318	-1.33255	-1.33263	-0.790327	0.314842	-0.72295	0.768106	0.280167	-10.8716	-0.198406	0.4606	-1.17464	0.498373	-0.0402973	0.684054	-2.07852	0.824919	1.37524	-1.51268	0.750318	-1.24409	1.00396	0.387834	0.929828	0.836842	0.79127	-0.534388	-1.50126	-0.987308	0.285475	0.691587	-0.584546	-1.12308	-0.196368	1.65669	-10.1028	-1.60516	0.893235	0.931031	0.74162	0.538174	0.0666125	1.22275	0.844621	0.948751	0.344356
2210408F21Rik	-0.213822	-0.323053	0.00314405	0.192763	0.40054	0.460918	0.246525	-0.0499326	-0.234992	-0.381882	-0.286199	-0.150627	-0.135384	-0.166722	-0.108183	0.193708	0.107024	0.35484	0.184943	-0.236135	-0.271565	-0.0242023	-0.0151545	-0.0134338	-0.202975	-0.0106098	0.0866168	0.12513	0.237734	0.20238	0.186972	0.0199736	-0.228411	-0.611984	-0.359227	-0.141247	-0.202555	-0.229675	-0.0513101	0.288468	0.465894	0.165498	0.180549	0.0305669	-0.0831095	0.0912973	-0.123243	-0.0736751	0.100728
2310022B05Rik	-0.204322	0.146072	0.0438596	0.256538	0.361897	0.0096048	-0.0325961	-0.0919955	-0.0473204	-0.136068	-0.358051	-0.215816	-0.101472	-0.221293	0.0973235	0.311836	0.290598	0.316609	-0.0249037	0.07213	-0.237775	0.147192	-0.344458	-0.460724	-0.179266	0.222769	0.458699	0.523456	0.547799	0.502935	0.30086	-0.127348	-0.185975	0.0868646	-0.0378708	0.000188183	0.0466726	0.315601	0.413765	0.391017	0.326357	0.310048	0.157979	0.495355	-0.110739	-0.0988855	-0.0130957	-0.0340317	-0.0697197
2310033P09Rik	0.189776	0.0767504	-0.0316838	-0.0756098	-0.0156597	0.0365319	0.214632	-0.107101	-0.176985	-0.234201	-0.190337	0.0626619	0.149608	0.179369	-0.0745395	-0.112907	-0.126157	-0.0959002	-0.100288	-0.00132035	-0.250065	-0.030982	0.103239	0.4056	0.317786	0.33176	0.261791	0.445245	0.24298	0.101457	0.127223	-0.0676848	-0.0375581	0.113304	0.0327697	0.238249	0.57231	0.289265	0.283317	0.430391	-0.0598981	0.0156911	0.247649	0.160165	0.146682	-0.00717594	0.204694	0.528489	0.163287
2310036O22Rik	0.214823	0.126982	0.00970061	-0.198102	-0.18474	0.212815	-0.0640159	-0.09606	-0.0311708	0.0370764	0.0413444	0.214442	0.25953	0.219954	-0.132044	-0.332984	-0.27738	-0.155206	-0.257182	-0.126002	0.00674961	0.136871	-0.031894	0.160054	0.105836	0.123113	-0.193484	-0.0943998	-0.301087	-0.355669	-0.110379	-0.116313	-0.04531	0.0827683	-0.0677749	0.101789	0.102477	0.0388143	-0.200229	-0.266983	-0.307736	-0.235553	-0.269969	-0.234693	-0.071673	-0.0268286	0.0374296	0.0699932	0.113874
2310047M10Rik	0.107145	0.208801	0.0933524	-0.0273629	-0.034606	0.122113	-0.208807	-0.264821	-0.0377038	-0.0193838	-0.121567	0.122704	0.297465	0.0843242	-0.0985602	-0.0905818	-0.151323	-0.163339	-0.0416806	-0.0652142	-0.0158221	-0.0498999	-0.07478	0.263692	-0.21228	0.127316	-0.444069	-0.276972	-0.122056	-0.311129	-0.41848	-0.27943	-0.166745	-0.241988	-0.0905306	-0.128733	0.0259809	0.0401405	-0.344083	-0.256445	-0.252284	-0.314951	-0.336903	-0.264855	-0.292037	-0.307865	-0.317703	-0.171519	0.0335078
2310067B10Rik	0.016185	0.0821135	0.0849708	0.153049	0.038591	-0.0344571	-0.0923644	-0.239136	-0.0785466	-0.0380935	-0.0459209	-0.0382505	-0.0540571	-0.0711737	0.0536292	0.127763	0.0993664	-0.0238548	-0.0656089	-0.190713	-0.158747	0.277998	0.0947654	-0.00436116	-0.867712	-0.470809	-0.651594	-0.663274	-0.747113	-0.787496	-0.844433	-0.884614	-0.548307	-0.815553	-0.747159	-0.580945	-0.718414	-0.653663	-0.653681	-0.531844	-0.354158	-0.95643	-1.06846	-0.779226	-0.852235	-0.89102	-0.8909	-0.852385	-0.0239256
2410089E03Rik	-0.0215726	0.100445	0.286043	0.259075	0.0672308	-0.0474146	-0.315418	-0.12455	-0.218132	-0.116678	0.144755	-0.337325	-0.0973903	0.100599	0.238064	0.124145	0.0834908	-0.109561	-0.118906	-0.083102	-0.388072	0.413598	-0.110254	-0.056992	1.17783	0.469356	0.341286	0.26949	0.1828	0.614872	-0.0304894	-0.0778827	0.865075	-0.236434	0.423005	0.434055	0.60103	0.390251	0.230052	0.572435	0.541252	0.25048	0.297198	0.224056	-0.0244547	0.239965	0.459992	0.500125	-0.0992804
2610035D17Rik	-0.864312	0.0758478	0.157671	0.17373	-0.0398338	-1.3687	-0.681386	-0.509296	0.242098	0.309935	-0.0286579	-0.0875219	0.168365	0.600304	0.616656	0.0618933	-0.87999	-1.07201	-0.265515	0.322317	-0.0191004	1.0687	0.00823975	-0.484135	-0.774189	-0.070779	-0.415794	-0.564563	-0.937928	-0.631987	-1.42033	-1.92839	-0.525474	-0.1601	-0.648842	0.141093	0.243401	-0.355321	0.351485	-0.117304	0.289697	-0.723688	-0.886845	-0.43883	-0.191999	-0.216619	0.0588355	-0.724055	-0.464959
2610203C22Rik	-0.0253855	0.403956	0.715411	0.623422	0.101426	-0.333716	-0.531459	-0.0409549	0.088843	0.139347	0.071836	-0.481829	-1.03259	-0.230781	0.023908	0.838974	-0.688878	-0.965549	0.000357157	-0.388428	-0.216889	0.541273	0.16702	-0.815869	0.352645	0.165192	0.42651	0.297069	0.37005	0.0696472	0.323086	0.0063771	0.271239	-0.515421	-0.518109	-0.46947	0.224803	0.27494	0.28317	1.29891	-0.380107	0.566198	0.698753	-0.360249	-0.37221	-0.106881	0.209561	-0.242086	-0.296936
2610301B20Rik	0.178214	0.0132558	0.112515	-0.190308	0.0154007	-0.0972578	-0.0395237	-0.04578	-0.266536	-0.0273411	-0.179782	0.163215	0.37361	0.0429911	-0.0278702	-0.236051	-0.18664	-0.0717438	-0.0487296	0.0972213	-0.179045	0.280179	-0.00950976	0.118822	-0.0103656	0.311844	0.329638	0.357622	0.123366	-0.0371253	-0.108758	-0.265297	-0.114882	-0.0495935	0.117207	0.199414	0.472022	0.198601	-0.169949	0.0697555	-0.0895337	-0.342126	0.00390536	0.284873	0.211492	0.235768	0.308511	0.454445	0.0858356
2810006K23Rik	0.101034	0.134184	0.00262861	-0.0146096	0.170128	-0.163237	0.125532	-0.0495738	-0.0550349	-0.145001	-0.207381	-0.0895092	0.0930707	0.0437588	0.0852383	-0.0891467	-0.115848	0.0793233	0.0584378	0.0442509	0.0928158	-0.00655406	-0.154043	-0.0303836	-0.0273035	0.0875968	0.0891814	-0.107019	0.125708	0.109812	0.278839	0.0910609	0.180011	-0.025422	-0.178155	0.133886	-0.0581748	0.100975	0.0115804	0.0663289	0.0853953	-0.0489716	0.115399	0.230108	0.201382	0.0593605	0.0874959	0.316362	0.0542155
2810013P06Rik	-0.240127	0.406211	0.311702	0.157339	0.143006	-0.00114696	-0.0860399	-0.173065	0.4035	0.305581	0.124392	-0.298382	-0.495353	-0.0119913	0.0670825	-0.0514317	-0.161057	-0.284313	0.219844	-0.115006	0.0657567	0.273759	-0.333467	-0.96852	-0.0397931	0.129536	0.257816	0.124844	0.493932	0.213165	0.0648983	0.103826	0.00592651	0.262815	-0.163172	-0.284116	0.304436	-0.0771479	0.215652	0.333647	0.334287	0.0495555	0.241583	0.343357	-0.145877	-0.0156332	-0.134111	-0.193071	-0.176092
2810403A07Rik	0.118942	0.105804	0.0521893	-0.16132	-0.0950165	-0.111569	-0.077377	0.107382	0.106207	-0.0616471	0.0390893	0.0862819	0.162686	-0.147273	-0.0175097	-0.193777	-0.0101294	0.125267	0.0541844	0.093848	-0.0551416	-0.00444059	-0.168725	-0.0386836	0.268622	0.0691298	0.0782135	0.0887544	0.055899	0.0740839	0.283006	0.244803	-0.00550268	0.207998	0.0570544	-0.0554782	0.0876158	0.0706041	-0.0729683	0.0314317	-0.0648534	0.150965	0.111755	0.1543	-0.0244971	-0.0546994	-0.0119444	0.104672	0.00223636
2810403D21Rik	-1.25126	-1.26565	0.281444	0.79475	0.978975	-0.459719	0.207634	-0.655817	-1.29343	0.282326	-0.318437	-0.284983	-2.94636	-0.532026	-0.03164	1.09307	1.05391	0.385429	-1.50809	0.34584	-1.75779	-1.53851	0.50734	0.565755	0.358249	-0.951377	-1.00948	0.219632	0.350628	0.32529	0.876214	-0.528017	-10.911	-0.464181	0.241978	-1.28439	1.02781	-1.23064	0.601104	-0.400189	0.374504	-0.101863	0.42621	-0.950935	-1.71265	-0.152064	0.289008	0.0465544	-0.583773
2810408I11Rik	-0.284609	-0.468042	-0.373832	-1.03151	-1.10671	-0.721886	0.13451	0.65534	0.428358	0.413901	0.0142479	0.115484	0.368853	-0.724122	-0.699929	-1.06417	-0.659322	-0.165367	0.465827	0.614649	0.990323	0.412302	-0.191247	0.0834573	-0.0268656	-0.756871	-0.963944	-1.00955	-0.144221	-0.473064	0.257998	-0.144339	0.0618719	0.0465052	-0.065564	-0.0671876	-0.602976	-0.698555	-1.30809	-1.43501	-1.01443	-0.293354	-0.205594	0.345659	0.406524	-0.120844	-0.146375	-0.137138	-0.0724922
2810410L24Rik	0.0567258	-0.0406768	0.619142	0.385353	0.519253	-0.144622	-0.12053	-0.775412	-0.0140341	-0.0844652	-0.114574	-0.0632468	-0.208615	-0.413953	0.42993	0.180634	-0.170611	0.0127833	0.117776	0.0417902	-0.175236	0.055311	-0.596165	-0.33111	0.0603629	0.27644	0.726934	0.634829	0.993811	0.552494	0.0489579	0.337872	0.228486	0.349041	0.091135	-0.485555	0.320474	0.356392	0.516333	0.355923	0.00925327	0.193748	0.500786	0.218586	0.208375	0.0204413	0.185297	0.385649	-0.529707
3000002C10Rik	0.649616	0.78036	-0.255472	0.24386	-0.318085	0.152783	-0.298465	-0.0717303	-0.316037	0.0172941	0.0711507	-0.204772	0.797317	0.444684	0.0460221	-0.445679	-0.680937	-0.217049	-0.753624	0.00767073	-0.24114	0.0713377	-0.574884	-0.389057	-0.0849277	0.264773	0.0758047	-0.107189	-0.288798	0.0754282	-0.176914	-1.132	-0.715288	-0.331975	-0.451858	-0.00443327	-1.18846	0.472804	-1.03167	-0.585415	-0.575201	-0.298488	-1.06498	-0.2449	0.235896	-0.318619	-0.21049	0.280825	0.289635
3110021A11Rik	0.482595	0.584596	-1.37882	-0.762942	-1.04809	-0.380815	-0.489821	0.279639	-0.0196363	-0.721445	0.116687	-0.593834	0.135789	0.0310214	0.0582553	0.547904	0.375039	-0.0367528	-0.512214	0.700746	-0.0228102	0.438002	0.325033	-0.324907	-0.745287	-1.03031	-0.273403	-0.0618685	0.538491	-0.967175	-0.145464	0.619773	0.186658	0.637394	0.425406	0.118479	1.0778	0.310657	0.168147	-0.98906	0.785669	-0.144111	0.671142	0.344027	-0.00538046	0.280599	-0.181773	-0.57677	0.773006
43525	-0.0237106	0.0531989	0.177869	0.0737769	0.0903707	0.0114668	-0.0527225	-0.277319	0.0460861	0.0296755	-0.0194251	0.100767	0.0322539	-0.015832	-0.0640264	0.0961767	0.00147523	0.0197149	0.0797409	-0.114182	-0.0413661	-0.395891	0.0984832	-0.0205683	-0.146171	0.0180381	0.0240525	0.0265119	-0.000273482	-0.0807891	-0.142059	-0.238106	-0.255149	-0.217642	-0.115091	-0.236479	-0.274876	-0.192729	-0.180581	-0.145914	-0.269204	-0.355715	-0.310086	-0.170679	-0.180736	-0.1528	-0.0925693	-0.289788	-0.0108095
43530	-0.117882	-0.121798	0.0191957	0.142797	0.0356598	-0.168817	0.0524629	-0.125033	0.021625	0.0162879	-0.125285	-0.078804	-0.302396	-0.225629	0.0717497	0.144585	0.17961	0.10299	0.300481	0.148595	-0.0747052	0.0934031	0.0560986	-0.220907	-0.241418	-0.258129	-0.200989	-0.10901	-0.179948	0.0107013	-0.227891	-0.138818	-0.330139	-0.445655	-0.202872	-0.261264	-0.300743	-0.271096	-0.179978	0.032232	0.0739863	-0.29108	-0.140385	-0.144296	-0.104783	-0.265986	-0.199768	-0.225313	-0.0576056
43531	-0.0287871	0.173471	0.309417	0.441877	0.12658	0.0865221	-0.0979344	-0.267406	-0.0593931	-0.110793	0.0120226	-0.163203	-0.342041	0.0552702	0.139822	0.469403	-0.027762	-0.210248	0.120534	-0.262266	-0.368969	-0.101397	-0.0307906	-0.281585	-0.277564	0.177029	0.185135	0.200768	0.0903438	0.255323	-0.21701	-0.488328	-0.450751	-0.216722	0.0929878	-0.280142	-0.185473	0.122818	0.115011	0.319932	-4.98482e-05	-0.222085	0.0939448	0.021936	-0.293357	-0.0985614	-0.020235	-0.135172	-0.112386
43532	-0.104244	-0.123574	-0.0359563	-0.0430613	-0.142542	0.0718758	0.116828	-0.0826195	0.159655	0.127671	0.0644482	-0.0691022	-0.188006	-0.352947	-0.00532213	0.0793691	0.115698	0.0957042	0.304573	0.106283	-0.0417169	0.131891	-0.127082	-0.231942	0.0219876	0.151007	0.144617	0.221288	0.206975	0.327803	0.198885	0.110225	-0.0293085	0.163561	0.27642	0.0322094	0.0847369	0.0905732	0.0978612	0.196386	0.206573	0.148092	0.347921	0.390941	0.155423	0.268068	0.261702	0.1244	0.0021303
43719	0.397951	0.698323	-0.0873201	-0.175318	-0.24283	-0.999678	-0.892788	-0.245022	-0.520877	-0.139274	-0.161901	-0.281826	0.279493	0.331113	0.611739	0.0836261	-0.406178	-0.630837	-0.357572	-0.00372653	0.162499	1.00195	-0.0164342	-0.259185	1.49446	0.947718	0.965325	0.453594	0.343602	0.465952	0.363643	0.822464	1.9619	0.984852	1.02063	1.10466	1.50632	1.19337	1.20163	1.00581	0.750125	0.690769	0.811265	0.882553	1.50171	1.09667	1.2236	1.60926	0.0519958
4430402I18Rik	0.122555	0.207856	0.671914	0.34733	0.495117	-0.298853	-0.506634	-0.745604	0.280597	0.516568	0.0985647	-0.155519	-0.180799	-0.452996	-0.228169	0.319837	0.0106412	-0.0512737	-0.622447	-0.987617	-0.356892	0.846975	-0.602515	-0.566149	-0.754968	0.469101	0.737648	-0.138254	1.08817	0.255647	0.0116448	-0.0141107	-0.40722	0.698595	0.585601	-0.511279	0.398169	0.4196	0.855826	0.314614	0.312563	-0.0901818	-0.13913	0.123039	-0.0139728	-0.068224	0.39325	-0.201125	-0.54078
4632404H12Rik	-0.187488	-0.245103	0.126419	0.271082	0.201035	0.345725	-0.231593	-0.315878	0.230878	0.0513833	-0.00842098	-0.247226	-0.37306	-0.294943	-0.177614	0.194242	0.101278	-0.161411	0.223052	-0.217857	0.128417	0.249999	0.0821793	-0.139901	-0.390854	0.0536055	0.335822	0.356311	0.511207	0.329138	0.352741	0.192236	-0.261413	0.244462	0.0839425	-0.0444037	-0.0635564	-0.259445	-0.0190755	-0.0308242	-0.0723937	0.103138	0.253706	0.222105	0.257315	0.127171	0.0796335	-0.117625	-0.120717
4833422C13Rik	-0.291115	0.107992	0.292709	0.154635	-0.00306162	0.333378	0.0691721	-0.203802	-0.354155	-0.0132236	0.243877	0.0286978	-0.494337	-0.306725	0.300046	0.113282	0.281244	-0.146039	0.166413	-0.502805	-0.0211643	0.0327915	0.109843	-0.417913	0.0294812	-0.0732545	0.4199	0.295695	0.517013	0.840136	0.26073	-0.0553791	0.0502489	0.043167	0.207839	0.188304	-0.285488	0.420982	0.527558	0.814065	0.386903	0.532297	0.780528	0.232434	-0.0161281	0.431817	0.526467	0.336297	-0.0145149
4930402H24Rik	0.132414	0.438163	-0.203634	-0.289594	-0.631108	-0.304585	-0.281397	-0.00620435	0.128212	0.237597	0.236208	-0.146556	0.0171765	-0.279224	0.114777	-0.0676072	-0.353519	-0.247757	0.246015	0.213398	0.138571	0.453233	-0.044958	-0.0696239	0.324191	0.406248	0.381267	-0.012335	0.0857854	0.234485	0.182052	0.0558816	0.379772	0.549187	0.572381	0.407771	0.360555	0.562021	0.386612	0.432668	0.250031	0.00123466	0.559084	0.568162	0.546192	0.416973	0.4553	0.586296	-0.000400603
4930404H11Rik	-0.50977	-0.424616	0.159862	0.475796	0.599915	-0.121148	-0.0655701	-0.245657	0.395139	0.310765	-0.0617107	-0.265159	-0.402779	-0.419432	-0.265184	0.124409	0.257186	0.0633608	-0.464908	-0.237531	0.113148	0.127999	0.172756	-0.11339	-1.05591	-0.0326365	-0.177806	-0.267006	0.531866	0.430036	0.510561	0.122559	-0.685683	0.110524	-0.626272	-1.44906	-1.6161	-0.34671	-0.324957	0.0136455	0.118411	-0.661031	0.207249	-0.0903062	-0.181797	0.0625136	0.239947	-0.956245	-0.607148
4930453N24Rik	0.098724	0.108998	-0.0446223	-0.0508813	-0.0818206	-0.220082	-0.043847	0.0130229	0.042338	0.0751525	-0.0171315	0.137992	0.220594	0.0591759	-0.0125245	-0.205558	-0.195667	-0.159764	0.0576847	0.0333513	-0.0476564	0.148189	-0.179289	0.143371	0.160507	0.182888	0.147207	0.0258032	0.08541	-0.0994942	-0.0342111	0.0451926	0.205467	0.131174	0.073903	0.0497516	0.156453	0.164099	-0.0453419	0.0919379	0.0341011	0.0386657	0.105029	0.129643	0.133003	0.112158	0.147148	0.297256	-0.00801081
4930506C21Rik	-0.162293	0.101313	-0.405712	-0.369333	0.913597	0.65951	0.27806	-0.0867972	-0.478455	0.370279	-0.0426176	0.34272	0.15938	-1.05552	-0.0911415	0.20079	0.0512492	0.294314	0.196593	-0.665342	-0.843595	0.0840928	-0.437512	-0.844016	0.294585	0.000447166	0.568041	0.115996	0.605628	-0.065998	0.320502	0.295467	-0.78983	0.177787	-0.530866	-0.292241	-0.641658	0.0440173	-0.101043	0.370201	0.962234	-0.0394943	-0.402025	-0.204908	-0.932081	-0.283987	-0.40496	-1.12895	0.29905
4930556M19Rik	0.3941	0.339576	0.381593	0.0784658	-0.327471	-0.608182	-0.638441	-0.403911	-0.229501	0.271826	0.0487939	0.227244	0.351661	0.226753	0.4409	-0.18097	-0.387142	-0.570748	-0.644579	-0.155694	-0.0314333	0.0638565	-0.0911367	0.40253	0.226096	0.472474	0.539415	0.0907002	-0.105189	-0.40272	-0.339122	-0.352566	-0.270929	0.339757	0.283223	0.335449	0.667421	0.64517	0.257269	0.0734293	-0.425545	-0.729377	-0.296724	-0.0880975	0.450318	0.34166	0.453971	0.808172	-0.108245
4930556N13Rik	0.0238827	-0.0451975	-0.258616	0.132521	0.726196	0.539623	-0.0274751	-0.00193648	-0.233713	0.143215	-0.225925	0.435724	-0.246018	-0.958051	-0.0801099	0.610027	-0.255351	-0.259047	0.526429	-0.103218	-0.627811	-0.430855	-0.153412	-0.580202	-0.108109	0.102457	0.752575	-0.288536	0.117313	0.485437	0.142063	0.00680857	-0.831178	-0.684273	0.284628	0.664657	-0.362844	-0.427658	0.0183782	0.315181	-1.46889	-0.254406	0.217631	-0.0106064	-1.25742	0.365333	0.229943	-0.0328881	-0.0526086
4930557K07Rik	-11.7497	0.286301	-12.7775	-0.345235	-10.7858	-11.0435	0.687728	0.791455	1.24342	1.00477	0.851453	1.13463	0.769108	1.0212	0.766513	-10.2994	-12.3093	-0.706106	-1.12455	0.876192	-11.1482	-10.7172	0.357132	-0.61902	1.15748	1.52237	0.477759	-13.5731	0.462199	-10.8118	-0.543461	1.81463	0.443528	-11.6842	-0.269302	1.39009	0.756323	-11.4197	-13.1084	0.33691	1.24082	1.06836	0.417569	0.681789	-14.421	-10.5568	-0.778775	0.535716	-0.174095
4932416H05Rik	-0.627819	-0.126719	0.669154	0.569114	0.536507	-0.00135585	-0.258273	-1.09233	-0.0777989	0.060417	0.266967	-0.0510231	-0.957918	0.116935	0.676674	0.574297	-0.0593205	-0.479091	-0.588938	-0.361221	-0.542132	0.365778	-0.19885	-0.328997	-0.779911	0.406101	0.808649	0.60908	0.428158	0.297235	0.0691406	-0.434377	-0.285705	0.141126	0.242929	-0.293716	0.644431	0.542829	0.991845	0.630802	0.305868	-0.0793941	0.422368	0.303942	-0.0308831	0.160256	0.324322	-0.0594425	-0.425169
4933417D19Rik	-0.411911	0.142807	-0.00291909	-0.460427	0.918596	0.605836	0.638171	-0.465268	-0.252934	0.441161	-0.228671	-1.02949	-0.220239	-1.15318	-0.778699	-0.600991	1.06167	0.4762	-0.00647815	-0.0390949	-0.246182	-0.28569	-0.5349	-0.259425	-0.189115	-0.111243	0.438069	0.201287	1.00021	0.547863	0.177965	-0.116241	-0.15157	0.330359	0.200643	-0.450383	-1.09867	0.407526	0.293476	0.297147	0.619317	0.0993385	0.42608	0.152656	0.234521	0.272062	0.523885	-0.270669	-0.042331
4933427D14Rik	0.0132031	-0.0593736	0.28982	0.202368	0.161446	-0.0174326	-0.207658	-0.274893	-0.241583	-0.0970779	-0.104456	-0.357157	-0.0354714	0.0745311	0.189534	0.28573	-0.039354	-0.123704	-0.163723	-0.102817	-0.200414	0.510175	-0.00941345	-0.0341892	0.393556	0.122629	0.476567	0.303406	0.240526	0.0523935	0.219267	0.00119917	-0.0115706	0.254935	-0.0637963	0.193199	0.000817113	0.30454	0.329843	0.353726	0.0341428	0.286548	0.170761	0.485027	-0.243629	0.154865	0.113688	0.189007	-0.029288
5031425E22Rik	0.192255	0.400261	0.292899	-0.0673589	-0.316482	-0.0570321	-0.298823	-0.271619	0.200126	0.382558	0.00307811	-0.130683	-0.304289	0.026442	0.127166	-0.0397805	0.209288	-0.250684	0.0967471	-0.0897216	-0.0122891	-0.0227623	-0.19264	-0.260437	0.0406201	0.0664074	0.256952	0.161464	0.100582	0.031619	0.211836	0.213699	0.317121	0.285924	0.147506	-0.202422	-0.00479179	0.115088	0.273998	0.0705397	0.269536	-0.143071	0.18524	0.122434	-0.247734	-0.276575	0.0972735	-0.0372796	-0.0222383
5730405O15Rik	1.15502	0.514219	0.49519	-0.894918	0.0482918	-0.12499	-0.737963	-0.0993358	0.78115	-1.17065	-0.778041	0.0654272	0.239657	-0.0413731	-0.267894	0.20523	-0.444609	0.0832337	0.103308	0.507854	-0.908968	-0.549744	0.0314699	-1.1288	0.208701	1.02542	0.103036	-0.36129	0.143066	-0.102448	-0.85337	0.554856	-3.01471	-0.00860586	0.970817	0.246797	-0.249414	-0.411786	0.570658	1.12078	-0.0453887	-1.83329	-0.328507	0.145775	-0.472439	0.502902	-0.507304	0.959733	0.0521718
5730409E04Rik	-0.0166761	0.281449	0.0236759	0.00268212	-0.129232	-0.295457	-0.0921846	-0.210439	0.0250269	0.0832982	0.0309505	-0.115937	0.280124	0.0876759	-0.00797219	-0.139968	-0.584566	-0.267426	0.282443	0.169103	0.347665	-0.138341	-0.0256356	0.0622064	-0.204429	0.164822	0.390399	0.0229979	0.416736	0.194409	0.0434344	0.0280996	0.0396068	0.193495	0.00956834	0.204646	-0.0980506	0.100707	0.146484	0.137006	-0.0103115	-0.160397	0.0846845	0.30019	0.124232	0.134993	0.235539	0.34012	-0.0328453
6330415G19Rik	-0.28837	0.502783	0.0489458	-0.863266	0.376173	0.257191	0.454816	-0.554804	-0.379674	-0.495864	0.0377925	0.557034	0.326104	-0.160285	-0.549807	-0.320931	0.0926469	0.02819	-0.0436247	0.215685	0.255718	-0.216371	-0.333246	-0.0558722	0.0950494	0.401509	0.385045	-0.0273571	0.480332	0.095533	0.292522	-0.040204	-0.0870391	0.212299	-0.317828	0.073603	1.33236	0.0201885	0.546117	0.456589	0.223057	0.0494908	-0.00945649	-0.396551	0.446611	0.558555	0.0525575	0.794466	0.0709161
6330416G13Rik	0.0392381	-0.147867	-0.493441	-0.63367	-0.384915	-0.0836141	0.165914	0.459859	0.216961	-0.122444	0.0515148	-0.404644	0.082267	-0.104404	-0.372779	-0.322278	-0.0435373	-0.141746	0.34375	0.344279	0.479169	0.233879	-0.259041	0.326177	0.419506	-0.0400209	-0.0476612	0.0299624	0.122629	0.577389	0.299139	0.419608	0.433517	0.618216	0.330437	0.380592	0.486521	0.0794481	-0.381792	0.05604	0.110581	0.0573596	0.548865	0.72945	0.509114	0.313943	0.450364	0.618871	0.283386
6330549D23Rik	-0.158321	0.10173	0.224762	0.651131	-0.25843	-0.236696	-0.139406	-0.359002	-0.254464	-0.198922	-0.185138	-0.560828	-0.0115903	-0.189901	0.384984	0.226247	0.457365	0.223528	-0.127511	-0.590674	-0.349978	0.30679	0.47701	-0.367974	0.375035	-0.144509	0.674048	0.77977	0.751006	0.394579	0.0947537	-0.105322	-1.63942	-0.0836983	-0.481411	0.450701	0.372795	0.648108	0.423835	0.022957	0.110617	-0.791065	0.279785	0.0730114	0.118181	0.456872	-0.0706086	0.525025	-0.136741
6430571L13Rik	-0.58636	0.103329	0.557364	0.929461	0.794889	0.355584	-0.945485	-0.830547	-0.0261994	-0.457946	-0.130142	0.257195	-0.465549	0.148494	-0.288955	-0.00888308	-0.464256	-0.758367	-0.496719	-0.664181	-0.0357188	0.584649	-0.345043	0.490988	-0.0887156	0.741359	0.804727	0.354375	0.49424	0.556253	0.379173	0.372401	-0.340507	0.505603	0.48609	0.757714	0.892517	0.452183	0.594609	0.895108	2.35086	1.1827	-0.16509	0.310426	-0.324856	-0.163549	0.199763	0.5598	0.0842485
9130221H12Rik	-0.0686996	-0.0414058	-0.0413704	0.176827	0.423709	0.570586	-0.174601	-0.223066	-0.480275	-0.141809	-0.271154	0.0541471	0.0952259	0.0529699	-0.194186	0.0436811	-0.00153012	0.396189	0.0386306	0.113683	-0.164217	-0.0993116	-0.360908	-0.193973	-0.0494786	-0.00884889	0.108458	0.233774	0.53561	0.176157	0.214366	-0.0542411	0.280614	0.162477	-0.275342	-0.240585	0.291686	-0.0653324	-0.0822948	0.193578	0.180707	0.213399	0.0508418	0.0451828	-0.0413527	-0.194099	-0.0272415	0.0978556	0.244193
9130401M01Rik	-0.0910636	0.107742	0.00928659	-0.0526338	-0.0392543	0.334472	0.00412693	0.0624186	0.1623	0.0420368	-0.0128123	-0.136574	0.0258116	0.0344638	0.138999	-0.209857	-0.251665	-0.0562609	0.0750851	0.00569815	0.0676992	-0.10884	-0.0810471	-0.160733	-0.334598	-0.00571448	-0.206301	-0.0115941	0.0465518	0.0404362	0.0487666	-0.0933126	-0.200381	-0.223446	-0.27349	-0.0214803	-0.0743871	-0.0566113	-0.395636	-0.0277609	-0.340183	0.0858262	-0.210632	-0.197904	0.0570788	-0.170091	-0.34924	-0.0444802	-0.0060478
9230114K14Rik	-0.316729	-0.0726297	-0.0227659	-0.173087	-0.0991488	-0.818529	-0.49232	0.0906701	0.124595	0.145055	-0.764385	0.41314	-0.275913	-0.426994	-0.0802505	0.385685	0.140116	-0.60193	0.61101	0.307635	0.0900376	0.474317	0.267141	-0.0331965	-0.285026	0.138197	0.783321	0.0221022	0.0127217	0.655269	0.193698	0.160715	0.527854	-0.171967	0.732827	0.392466	0.561023	0.486627	0.536758	1.25553	0.526402	0.21873	0.644856	0.455551	0.385111	0.479439	0.57893	1.40445	-0.141613
9330159M07Rik	-0.158509	0.161491	0.202024	0.576146	0.492476	-0.0437533	-0.413271	-0.189673	-0.478908	-0.166067	0.134116	-0.17555	-0.324875	0.275224	0.531314	0.406676	-0.352483	-0.453266	-0.487815	-0.535084	-0.184829	0.438802	0.0648667	-0.375946	0.941734	0.992366	0.80585	1.26529	0.740663	0.827243	0.515397	-0.195788	0.735511	0.298011	0.672821	0.327911	1.06102	0.856307	1.00872	1.29065	0.7325	0.769481	1.24398	0.749219	0.393325	0.764786	0.239143	0.721974	-0.156574
9330175E14Rik	0.418	0.402387	0.364964	0.410854	0.627849	-0.961584	-0.270526	-0.258653	-0.189243	0.209723	-0.190809	-0.194105	-0.446367	-0.740416	0.439387	-0.0053891	-0.203257	-0.101361	0.152448	0.162775	-0.0590682	0.293827	-0.165582	-1.23859	0.648489	0.340545	0.0492264	0.431809	0.770485	0.813163	0.100874	0.29183	-0.281113	0.542534	0.00227322	-0.232537	1.02383	0.962709	0.429988	0.387279	-0.0733254	0.447638	0.198482	0.527066	0.487999	-0.546511	0.491548	0.70712	-0.510044
9430038I01Rik	-0.53863	-0.268213	0.453372	0.438927	0.396371	0.308982	0.0591421	-0.517104	0.217507	0.00866928	-0.117199	-0.109524	-0.319504	-0.20335	-0.131669	0.318588	0.429717	0.0665358	0.189742	-0.482029	-0.334736	-0.272446	-0.0946663	-0.312331	-0.928692	-0.0303582	-0.029908	0.119085	0.449162	0.162944	-0.000913527	-0.0949503	-0.402269	-0.18474	-0.339185	-0.295817	-0.182326	-0.0482148	0.14885	0.294289	0.0247165	-0.273599	-0.162772	-0.207563	-0.428057	-0.205315	-0.569721	-0.562194	-0.471441
9430065F17Rik	-0.271651	0.0437138	1.3287	-0.625083	-0.33198	-1.12822	-1.23678	-1.96532	-0.954498	0.410059	0.0316287	-1.42906	0.35475	1.12255	0.0604525	0.208745	-0.23135	-0.624707	-0.637711	1.11204	0.534193	0.177129	-1.29191	-0.211351	0.121814	-0.618558	0.366261	-1.427	-0.0244768	0.943487	1.34099	0.356671	-0.472344	1.15079	-0.418524	-0.0330152	1.66068	0.402833	-0.041776	0.0960702	0.831057	-0.689159	0.00150561	-1.85784	-0.0368127	1.35547	-1.25543	-0.0365157	-0.306027
9430091E24Rik	-0.364357	0.265509	0.0896883	0.173728	0.421641	0.418985	-0.306005	-0.0516736	-0.291078	0.255418	0.144103	-0.319704	-0.200214	0.363932	0.0375888	0.349042	0.126118	-0.6572	-0.391535	-0.425724	-0.539958	0.515188	0.0505723	-0.691335	0.231889	0.332597	0.653119	0.490378	0.185331	0.159282	-0.282836	-0.208234	-0.0742106	0.199888	-0.243692	0.135014	0.0710352	0.432035	0.120347	0.170937	0.210442	0.224765	0.466306	0.370102	0.0781743	0.507564	0.0590418	-0.0529256	-0.0578959
9530082P21Rik	0.118597	0.434896	0.143382	0.0388576	-0.012743	-0.125883	-0.201453	-0.131323	-0.152523	0.0796245	-0.145876	-0.0629716	0.099359	0.219243	0.156052	0.0321898	-0.122998	-0.218812	-0.141637	-0.102275	0.0106883	0.240343	-0.233526	-0.158787	-0.067787	0.341389	0.324178	0.41982	0.320889	0.234119	0.0221649	0.0773352	-0.10751	0.0549017	0.0416215	-0.0366995	0.0457135	0.308158	0.0836389	-0.00922344	0.122951	0.0934208	-0.137952	0.23337	-0.105162	-0.0927984	0.133445	0.192231	0.0218241
A230103J11Rik	0.417694	0.502305	-0.168353	-0.467002	0.0654593	-0.413077	0.0185626	0.387668	0.371785	-0.207463	0.162653	0.0142275	0.597139	-0.518223	-0.657106	-0.39486	-0.66847	-0.0131148	0.134019	0.347285	0.169303	-0.42488	-0.350575	-0.0328318	0.497973	0.405821	0.38109	-0.396151	0.167605	-0.0450727	0.34688	0.430797	0.320436	0.271173	0.242384	0.273092	0.366492	0.0392095	0.0244029	0.0865419	0.0774744	-0.0449013	-0.0867399	0.129544	0.146966	0.215096	-0.146094	0.703668	0.0603031
A330040F15Rik	0.12361	-0.0472586	0.0601162	-0.00297523	-0.419186	-0.0221226	-0.357729	0.0514863	-0.025351	0.196115	0.288342	0.14176	-0.153893	-0.211059	0.431953	0.315444	0.0202284	0.0349662	-0.284387	0.0514366	-0.321216	0.602311	-0.553722	-0.625422	0.0544928	0.108947	-0.0298912	0.00601638	0.235264	0.45534	0.133607	0.125	-0.270335	0.254606	0.26038	0.532948	0.689038	0.267995	0.292561	-0.0272016	-0.0124288	-0.415978	0.0349511	0.257929	0.0646188	0.234371	0.139895	0.38984	-0.0052969
A430005L14Rik	-0.0584015	-0.154858	-0.000402075	-0.050586	-0.0534791	0.333209	0.282253	-0.0489535	0.144507	-0.0642755	0.0214255	0.0854941	0.0433635	-0.143356	-0.238173	-0.299686	1.73176e-05	0.0239716	0.0664939	-0.0608225	0.0656822	0.0159086	-0.0847435	0.0183473	-0.174524	0.0946597	-0.000710203	0.0721847	0.186164	0.0439899	0.171566	0.1946	-0.0269366	0.16028	-0.123359	-0.135007	0.098006	-0.251568	-0.0708282	-0.0836341	-0.186785	0.0641567	0.0927888	0.0546589	0.0685479	0.00875964	-0.000320414	-0.0697878	0.0956955
AA413626	-0.689833	1.11063	1.29749	-11.5523	0.103437	0.194636	-1.30628	-0.210301	-1.33431	-1.14449	-1.24692	-0.000841697	-0.905536	0.901094	0.227338	-0.178485	-10.8991	-13.4849	-0.0945146	1.02788	1.1688	0.58762	-0.0916169	-0.178173	-10.858	-1.19308	-12.6796	0.182201	-1.16396	-11.8173	0.396481	1.25773	-0.11637	1.26628	0.649055	-0.760969	1.25163	1.05274	-11.8232	-1.2137	-0.805141	-0.0613336	-1.14224	0.634464	-0.323343	0.220729	0.189767	0.181256	0.0606068
AA415398	-0.0877818	-0.316734	-0.0963081	0.0468027	-0.0448528	0.377696	0.0991487	0.0702326	-0.0276131	0.0407615	0.030073	0.168108	-0.0753348	0.011302	-0.147837	-0.203755	0.35035	0.0922886	-0.183953	-0.253064	-0.0180754	0.0138557	-0.107472	0.0427871	0.306445	0.300493	0.293823	-0.198799	0.0524762	0.248391	0.37743	0.440604	0.28961	0.217727	0.108433	0.32068	0.0464949	0.0555925	0.112794	0.151801	0.35633	0.270842	0.352765	0.269214	0.184242	0.222182	0.20938	0.139278	0.0906729
AA474331	0.448909	0.276555	-0.289901	-0.743145	-0.769616	-1.0549	-0.273401	-0.107066	-0.138575	0.603744	0.156794	-0.162669	-0.0250392	-0.175141	-0.244398	0.585224	0.114173	-0.29109	0.118212	0.0342306	0.0660885	0.151555	0.349732	0.130125	-0.710509	-0.165643	0.567738	0.313858	0.2892	0.525219	0.345826	-0.496975	-0.271198	-0.0598401	1.02995	0.532578	0.034554	0.337783	0.589874	0.545479	0.654701	-0.435056	-0.00728836	-0.174757	0.0695195	0.517651	0.361195	0.193004	-0.194901
AW549877	-0.0166765	0.160844	0.0347634	0.0710936	-0.0634861	-0.222235	-0.269217	-0.387315	-0.108594	0.150698	0.0492797	-0.0379406	-0.0573238	-0.0109722	0.0732487	0.219095	-0.00725808	-0.235531	-0.0794792	-0.0782628	-0.0116979	0.438805	0.222463	-0.0860191	0.0547573	-0.0652033	0.0714441	0.042429	-0.0943087	-0.124443	-0.235831	-0.219041	-0.200058	-0.0375889	0.137007	0.0506051	-0.0883137	0.0753448	0.154797	0.185263	-0.0908933	-0.324176	0.0296042	-0.0762976	-0.0232348	0.0766795	0.182594	0.0547878	-0.0503018
Aaed1	0.0489585	0.182255	0.147394	0.197218	-0.248472	-0.105882	-0.210768	-0.397703	-0.111002	0.0755497	0.128668	0.0126843	-0.0419988	-0.101444	0.0820392	0.147768	0.101908	0.0329634	0.0459143	-0.0995659	-0.222196	-0.130451	0.214675	0.0535385	0.395305	0.423546	0.329558	0.226369	0.0446582	0.195192	-0.116443	-0.193606	-0.130361	-0.0578792	0.267996	0.169098	0.328859	0.202375	0.272825	0.395227	0.166944	-0.0675823	0.035723	0.111598	-0.00761994	0.197733	0.354253	0.289912	-0.115833
Aasdhppt	0.370945	0.329276	0.0981336	-0.181649	-0.170525	-0.253275	-0.222194	-0.168853	-0.0288866	-0.0214295	0.0236779	0.112054	0.311024	0.166767	0.0667751	-0.119992	-0.271279	-0.24284	-0.170932	0.00998653	0.0530262	0.0288796	-0.127533	0.122532	0.320968	0.306028	0.367281	0.143812	0.130536	-0.0528128	-0.08897	0.0475641	-0.140044	0.323985	0.346003	0.0725161	0.210187	0.408673	0.165147	-0.0190046	0.00325161	0.00420705	0.0331671	0.137852	0.225012	0.385394	0.465374	0.599794	0.0845558
Aatk	0.177899	-0.953987	-0.297681	0.278676	0.514695	0.630416	0.983153	0.349965	0.0333266	0.252178	0.604956	1.01045	-0.160472	-0.595926	-0.387508	-0.375228	0.228848	-0.134405	0.272605	-0.757673	-1.74813	-2.48893	-0.996685	-1.33308	0.635779	0.845312	0.949237	1.10779	1.09214	1.10434	1.74564	1.20017	0.634375	1.3473	1.4165	1.1402	0.824234	0.952263	1.03965	0.924036	1.28041	0.909096	1.55342	1.27247	1.05987	1.36843	1.29469	0.0973904	0.890328
Abca7	0.272538	0.276705	0.0453416	-0.0468137	-0.180147	-0.343823	-0.328166	-0.0301232	-0.0318175	0.195878	0.0817684	-0.265361	-0.12527	0.118211	-0.125574	-0.0421341	-0.13887	-0.0410053	-0.0174557	0.106648	0.115671	0.536206	-0.152936	-0.230652	-0.360819	-0.125692	-0.314901	-0.562372	-0.721989	-0.515936	-0.540447	-0.398996	-0.356929	-0.474915	-0.195882	-0.166122	-0.0715449	-0.355219	-0.57585	-0.521043	-0.0842706	-0.390616	-0.895662	0.0552122	-0.523648	-0.621623	-0.363251	-0.351965	-0.0407421
Abcb1b	-0.337267	-0.110692	-0.756622	-0.230089	-0.171856	-0.0363983	0.500311	0.540361	-0.121354	-0.213755	0.637913	0.0315697	0.0306915	0.386615	-0.327398	-0.373443	-0.45307	0.0562701	0.234247	0.507186	-0.301637	-0.192385	-0.00230239	-0.329269	0.890926	-0.050919	-0.550983	-0.474785	-0.298585	0.0853713	0.0512652	0.254037	0.20646	0.136729	0.470847	0.568595	1.09072	0.061137	-0.267585	0.119324	1.50359	1.19356	0.887365	0.864786	0.408474	0.308826	0.254043	0.0297617	0.0856944
Abcc6	-0.0453061	0.0545993	0.176947	0.174241	0.188557	-0.017451	-0.0200459	-0.140468	0.133305	0.068087	-0.0755713	-0.0318395	-0.106099	-0.0951817	0.0593023	0.180151	0.129378	0.00547572	0.0969401	-0.0897755	-0.0624185	-0.380203	-0.0551348	-0.313498	-0.250261	-0.108487	-0.0396777	0.0794813	-0.059303	-0.0131044	-0.248984	-0.336824	-0.427126	-0.372855	-0.325108	-0.339858	-0.483828	-0.237372	-0.257827	-0.0921873	-0.366678	-0.569726	-0.481717	-0.40145	-0.488708	-0.488598	-0.343583	-0.509482	-0.140887
Abcc9	0.191652	0.551603	0.105515	0.487193	0.286391	-0.657634	-0.0297243	-0.10756	0.00255399	0.0129188	0.201375	-0.0318954	0.153188	-0.235043	0.0180719	-0.0367275	0.0113257	-0.00561718	0.450387	-0.00333942	-0.27265	-0.922915	-0.476096	-0.682096	0.935854	0.907208	1.2286	1.03067	0.788544	1.08656	1.23812	1.04302	1.20764	1.01223	1.05361	1.08748	1.07174	1.31421	1.27549	1.08236	1.6212	1.09847	1.26338	1.1236	0.45647	0.847138	1.02613	0.773688	-0.810528
Abhd2	-0.206687	0.101881	-0.276996	-0.349716	-1.26857	-0.64253	0.189269	-0.0360791	0.273289	0.465891	0.0314643	-0.274555	-0.695474	-0.680363	0.020958	0.00290657	-0.161386	-0.212616	0.658517	0.528327	0.490944	0.536613	0.169469	-0.27922	0.182354	-0.18756	-0.249592	-0.427613	-0.217227	0.368251	0.164314	0.191647	1.07063	-0.16064	0.359035	0.277191	-0.221997	-0.234128	0.0178455	0.123803	-0.190324	0.177355	0.150701	0.0667947	0.162403	-0.167524	0.00782867	0.299531	0.0648355
Abhd4	-0.0246995	0.1463	0.211375	0.208074	0.18842	-0.0851828	-0.159651	-0.349033	-0.242879	-0.12941	-0.243268	-0.0147234	-0.0345609	0.048296	0.210403	0.220177	-0.0153517	-0.106728	-0.0600596	-0.265766	-0.127831	0.106245	0.212232	0.0695428	-0.101079	0.390124	0.494869	0.25805	0.548145	0.304536	-0.0190752	-0.118786	-0.179167	-0.0586674	-0.0972149	0.140554	0.307084	0.226265	0.293094	0.44733	0.186854	0.152227	-0.0580627	0.0945972	-0.1086	0.0570556	0.0581567	0.3184	-0.00914247
Abi3bp	0.265634	0.541517	0.226461	0.359511	0.011045	-0.733546	-0.325947	-0.183807	-0.03396	0.200707	-0.00442608	-0.150093	0.0694609	-0.371021	0.150498	-0.210309	-0.228028	-0.136876	0.624574	0.125078	0.37718	-0.538383	-0.516952	-0.515954	0.785236	0.843943	1.20772	0.673888	0.824079	0.965442	1.11954	1.05458	0.880703	0.93203	0.890488	1.2756	0.965594	1.23746	1.23007	0.860169	1.48656	1.04412	1.22417	1.61329	0.426255	0.7906	1.27371	0.996343	0.0305574
Ablim1	0.138751	0.433721	-0.105316	-0.189572	-0.517259	-0.392506	-0.59947	-0.224078	-0.0108841	0.175111	-0.010187	-0.148913	0.105332	0.121371	0.264264	0.178056	-0.284894	-0.649039	-0.164884	0.15635	0.163606	0.752069	0.0968468	-0.1294	0.146957	0.367924	0.387353	-0.0617812	-0.285941	0.0161357	-0.227362	0.0123258	0.635676	0.364845	0.340095	0.400629	0.545956	0.509449	0.519945	0.250275	0.346413	-0.296632	0.18816	0.809753	0.47672	0.178335	0.415087	0.284714	0.0291576
Ablim3	0.0922163	0.0212153	-0.496077	-0.420359	-0.817767	-0.735254	0.0527988	-0.0991053	-0.0152976	0.297442	0.527177	0.510338	0.21315	-0.178945	-0.224223	-0.552118	-0.526129	-0.173084	0.139778	0.133141	0.216448	-0.0308014	0.450347	0.456864	0.48082	0.0681003	-0.15835	-0.04635	-0.558919	-0.333954	0.356955	0.29039	0.487027	0.74669	0.81178	0.517987	0.469414	0.26586	0.145183	-0.248789	-0.165412	0.288628	0.836321	0.514271	0.256762	0.842985	0.801885	0.673814	0.0186608
Abt1	0.141877	-0.0777317	0.120002	-0.123119	-0.0426747	0.019967	0.0866528	-0.0327036	-0.078715	0.0294005	0.0126179	0.113564	0.165264	0.0293591	-0.284602	-0.213482	0.0538288	0.213788	0.0728544	-0.0499513	-0.21436	0.0104199	-0.278815	0.173025	0.0499989	0.1768	0.118101	0.131784	0.160289	0.0580102	0.153394	0.079129	0.135108	0.198566	0.0305109	-0.0567118	-0.0626	-0.101745	-0.11575	-0.0470858	0.115289	0.343451	0.146768	0.161324	-0.0239723	0.111754	0.100702	0.0356142	0.0235526
Acadm	-0.0178286	-0.150888	0.306065	0.30477	0.245053	-0.0248518	0.0365557	-0.281331	0.0895359	0.1179	-0.18328	0.126401	-0.237755	-0.261284	-0.0207869	0.00889661	-0.0222277	-0.0528135	0.107564	-0.264556	-0.404327	0.737192	-0.304017	-0.441035	0.0705349	0.229284	0.500035	0.292456	0.57944	0.314179	0.480144	0.478612	0.29653	0.303707	0.215558	0.0483474	0.0965319	0.227699	0.386091	0.430455	0.601218	0.390168	0.331536	0.279533	0.129021	0.165171	0.254421	0.120971	-0.158386
Ackr2	-0.736982	0.171566	-0.212126	0.136177	-0.208543	-0.979199	-0.292853	-0.792177	-0.349431	0.272098	0.618051	0.260295	0.143704	-0.19959	0.0994557	0.0520016	-0.434193	-0.0791521	0.0185802	-0.0582613	0.0946719	0.390123	0.74157	0.0370707	-0.347965	0.210004	0.598438	0.26094	0.11528	-0.0843637	0.124022	-0.843575	-0.0919104	0.209328	0.403619	0.101334	0.454311	0.560284	0.770855	0.624107	0.0512077	-0.28569	0.039748	0.727043	0.208416	0.854181	0.663472	0.631003	-0.321285
Acox1	0.0629202	-0.154526	0.110653	0.0606329	-0.0330644	-0.121075	-0.0732475	-0.0637305	0.345792	0.252051	0.158564	0.138685	-0.172759	-0.375111	0.0482551	0.0527913	-0.165053	-0.113134	0.396019	0.121047	-0.120776	-0.383771	-0.0615	-0.221507	-0.220142	-0.176991	-0.0815891	-0.296643	0.0544088	-0.0715456	0.19594	0.0746544	0.120923	0.119576	-0.0105387	-0.030077	-0.259564	-0.198366	-0.179927	-0.194984	-0.27178	-0.143268	0.129202	0.21216	0.146973	-0.0475242	0.0213306	-0.165105	-0.0502166
Acp6	0.0212222	0.00530553	0.283497	0.245734	0.236586	0.270612	0.0121643	-0.266342	-0.112874	-0.327855	-0.155361	0.00117457	0.0858755	0.107986	0.0465939	0.185604	0.192797	0.0105784	-0.155812	-0.345672	-0.33333	-0.141338	-0.156412	-0.011079	-0.0649674	0.155857	0.344491	0.251948	0.340658	0.176311	0.0475563	-0.0992213	-0.323737	-0.0287796	-0.0658815	-0.0608271	0.0479834	0.0948622	0.227518	0.137231	0.151471	-0.136243	-0.178797	-0.0933299	-0.266806	-0.131201	0.0136058	0.0555596	0.00744202
Acpp	-0.295924	0.75066	0.316486	0.685832	0.120679	-0.0472847	-0.421738	-0.49136	0.240357	0.181653	0.134007	-0.170093	-0.0550875	0.187617	0.562457	0.356191	0.792069	-0.338404	-0.449252	-1.05513	-1.66023	-0.956974	-0.454732	-0.558655	-0.583743	0.761347	0.316105	-0.204318	-0.088174	-0.359928	-0.825033	-1.20301	-0.0818183	-0.152856	0.335008	-0.031207	-0.639328	0.574694	0.179915	-0.300186	-0.160133	-1.38615	-1.27585	-0.515458	-0.798709	-0.359479	-0.862293	-1.41795	-0.397448
Acsf2	-0.124509	-0.205442	-0.0108114	0.0790992	0.101313	0.112635	0.187237	0.0877243	0.0428665	0.0222792	-0.0788079	-0.0541126	-0.168078	-0.136677	0.0167613	0.164812	0.0963177	0.219025	0.181936	-0.0262	-0.0485202	-0.554715	0.00469877	-0.115873	-0.05888	0.0876737	0.304444	0.224931	0.378358	0.455271	0.409539	0.396995	0.243167	0.394684	0.198466	0.144501	0.178154	0.124239	0.500895	0.566314	0.247535	0.384046	0.440096	0.329827	0.191516	0.275416	0.28164	0.267858	-0.0484438
Acsl4	-0.161964	0.377202	-0.567739	-0.613695	-0.821525	-0.450998	-0.145431	0.142983	0.0799171	0.188632	0.237265	-0.0630327	0.126042	-0.284599	-0.0436717	-0.202067	-0.263842	-0.307731	0.182719	0.651054	0.653917	0.0950539	0.228574	-0.105047	0.343949	-0.220921	-0.534806	-0.285528	-0.695518	-0.0138149	0.064626	0.149892	0.673132	0.191793	0.276835	0.428081	0.227456	0.0444505	-0.12595	-0.14409	-0.509276	0.784635	0.554209	0.415505	0.564983	0.189169	0.201966	0.286379	0.0581993
Acsm1	-0.0383186	-0.213618	-0.0891553	-0.0821585	0.022201	0.13918	0.159111	0.00417963	0.0438173	-0.00814935	0.0322732	0.0723286	0.0199902	0.0201589	-0.105905	-0.0146918	0.0510064	0.110732	-0.0494539	-0.106547	0.01959	-0.20839	0.137412	0.00935578	0.0222155	-0.0100676	0.0137584	0.228736	-0.00629745	0.104212	0.07071	0.137359	-0.0367384	0.0736622	0.0807091	0.0362205	-0.112437	-0.02825	0.00929265	0.156684	-0.0843073	0.0586574	0.229307	0.131392	0.153967	0.29486	0.174606	0.226883	0.0645803
Acsm5	-0.201102	-0.193167	0.122726	0.148289	0.239424	0.239261	0.186461	-0.206064	0.0344615	-0.107563	-0.090122	-0.156717	-0.236536	-0.137504	0.158088	0.291667	0.419405	0.104485	0.120798	-0.290531	-0.17913	-0.390322	-0.0832213	-0.154451	-0.709785	-0.17457	-0.0328677	0.104335	0.177435	0.215605	-0.0686172	-0.216832	-0.644422	-0.367978	-0.332928	-0.489222	-0.92452	-0.298229	-0.174146	0.0949543	-0.0690105	-0.242714	-0.174711	-0.371871	-0.381974	-0.222377	-0.267516	-0.367964	-0.0513918
Actl6a	0.150433	0.155005	-0.00121707	-0.0258253	-0.14772	-0.0718126	0.0195842	0.0575926	0.0743511	0.044185	-0.0245364	0.0180552	0.106995	-0.00566829	0.00173775	-0.183068	-0.138884	-0.132681	-0.0587599	0.120531	0.0419133	0.198473	-0.169644	-0.122916	0.182216	0.288255	0.356939	0.311508	0.212312	0.114616	0.072633	0.187077	0.00291474	0.0654195	0.150131	0.144725	0.180156	0.265042	0.0824652	0.152141	0.152665	0.0858239	0.0797645	0.140932	0.111976	0.198308	0.238466	0.388938	0.0609708
Actr5	0.103285	-0.050013	-0.0796448	-0.025708	-0.326835	-0.0164457	-0.00152428	0.0758071	0.0691968	-0.00210318	0.0075363	0.0237675	0.186029	-0.00471918	-0.240849	0.0419908	-0.145265	0.130836	0.0763034	0.110663	0.125703	0.00417141	-0.159801	-0.0138377	0.179737	0.0418715	0.251557	0.199326	-0.0179722	0.146658	0.0774457	0.180042	0.0360458	0.0362789	0.205815	-0.0844245	0.0120149	0.077311	-0.254694	0.0723398	-0.102496	-0.043344	0.0343311	0.263228	-0.0769951	-0.0365499	0.254089	0.112758	0.0203734
Actr6	-0.0237366	-0.0320146	-0.151183	-0.303532	-0.0880903	-0.0592806	0.240019	0.110437	0.128938	-0.0158688	-0.00197404	-0.0558516	0.0384006	-0.360518	-0.328378	-0.0684179	0.00575864	0.213815	0.324877	0.152316	0.286145	-0.170132	-0.0081149	-0.0938161	0.153469	-0.0730788	-0.172689	-0.040109	0.119076	0.141704	0.180882	0.240083	-0.0884774	-0.0136079	0.0692746	0.0402067	-0.185857	0.0371196	-0.0149104	-0.152703	0.166762	-0.00224754	0.200343	0.243456	0.314711	0.196149	0.248177	0.380254	0.0683915
Actr8	0.0619406	0.0513723	0.0219926	0.036473	-0.0144319	0.161453	0.0336542	-0.0342428	-0.0727682	-0.0321649	-0.0877639	0.0422945	0.0802583	-0.0451929	-0.0158251	-0.0096376	0.073777	0.0321166	0.00514152	-0.0256759	-0.139845	0.0276357	-0.123307	-0.064812	-0.0772374	0.135134	0.147922	0.185414	0.0912574	0.0587386	-0.0629124	-4.15347e-05	-0.194155	-0.00808167	0.029832	0.0300796	0.0920153	-0.0607749	0.0559026	0.118407	0.0815691	-0.0306723	0.00136747	0.0315571	-0.0703569	-0.00419315	-0.0238674	0.0750455	0.0840176
Acvr1b	-0.273115	-0.047925	-0.107115	0.266698	0.128988	0.165331	-0.10897	-0.323805	-0.156428	-0.106406	-0.288678	-0.31943	-0.495456	-0.193843	0.123487	0.593809	0.201495	-0.0462929	0.166239	0.0582374	-0.106987	0.527575	-0.0532029	-0.170315	-0.381137	-0.186973	0.00110598	0.14454	0.290043	0.298853	-0.249512	-0.532329	-0.348389	-0.362573	-0.212636	0.0188331	-0.0958837	-0.0587453	0.0903679	0.306431	0.146097	-0.387779	-0.0828372	0.167357	-0.13509	-0.0304782	-0.0165266	0.0203315	-0.032825
Acyp2	-0.662837	-0.380052	0.0661208	1.42001	0.7044	-0.0482855	-0.369583	-0.850868	-0.580976	-0.416342	-0.611645	-0.152711	-0.56205	-0.49159	-0.48747	-0.377337	-0.811484	-0.359197	-0.63863	-1.13031	-0.848092	2.27176	-0.321499	-1.07335	-0.462077	0.757451	0.880594	0.152879	0.500642	0.641155	0.314338	-0.0231651	-1.22132	-0.0122365	-0.0515996	-0.387115	0.458384	0.162132	0.0481335	0.568921	2.81605	1.34184	0.074378	0.454979	-0.203334	0.0161969	-0.095359	0.0201234	-4
Adam17	0.158649	0.151593	-0.158259	-0.264042	-0.255155	-0.416012	-0.190976	0.0563147	0.025258	0.0920815	0.092833	0.0414963	0.0682541	-0.139512	-0.299847	-0.21421	-0.166532	0.0107051	0.178536	0.225363	0.350192	0.320755	-0.0414656	0.0516316	0.400523	0.168902	0.129404	-0.0555841	0.0684339	0.187637	0.202432	0.317599	0.394193	0.264435	0.480529	0.429887	0.22629	0.348813	0.232074	0.28969	0.410075	0.272052	0.326267	0.509172	0.413131	0.404214	0.524071	0.692229	0.0835474
Adamts14	-0.0962037	0.543103	0.170229	0.243336	0.0987737	-0.368737	-0.198813	0.296633	0.171594	-0.19874	-0.102467	-0.609645	-0.241304	-0.324565	-0.294806	0.108094	-0.306252	0.437653	0.369206	-0.044633	0.055295	0.111398	-0.291729	-0.199129	0.546366	0.152884	0.628264	0.519214	0.678559	0.611602	0.801019	0.539647	0.131301	-0.0258947	0.464406	0.252031	-0.220064	0.8133	0.456655	0.404771	0.296562	0.913948	0.497597	0.74773	0.116751	-0.00209531	0.626288	0.747505	-0.0285794
Adamtsl5	-0.783042	-0.262989	-0.577554	1.36431	1.29027	-0.0132405	0.0112907	-0.0987451	0.419798	0.430966	0.0676435	-0.353159	-0.910137	-0.895796	-1.1182	-0.381653	-0.61982	-0.507299	0.0301967	0.28504	0.120678	0.305849	-0.248709	-1.3619	-0.575929	-0.440845	-0.566078	-0.529783	-0.327492	-0.159078	-0.0379793	0.622932	0.0398034	0.0270172	-0.134899	0.0377983	-0.31587	-0.186667	-0.345634	-0.634571	3.46908	1.41916	0.14876	2.02534	0.110775	-0.526526	-0.0900263	-0.373255	-5.40538
Adap2	-0.0790547	-0.189644	-0.0795922	-0.14297	-0.33179	-0.473664	0.00867236	0.103417	0.290924	0.333207	0.10849	-0.110869	-0.290165	-0.213006	0.11674	-0.203663	-0.0296014	0.0478064	0.358032	0.352335	0.0816372	0.0648492	0.0100064	-0.110728	-0.297377	-0.0024357	0.372675	-0.0026668	0.239193	0.576722	0.583678	0.550331	0.244101	0.501463	0.603504	0.344945	0.226605	0.15392	0.27332	0.246826	-0.0473889	0.19289	0.554542	0.601685	0.424878	0.393007	0.574412	0.455987	-0.136451
Adar	0.100745	0.274055	-0.0778791	-0.179646	-0.175996	-0.248357	-0.250711	-0.226847	-0.315925	-0.155096	-0.0774918	-0.311931	0.104805	-0.02359	0.213696	-0.0550847	0.0292299	-0.124025	0.104497	0.335017	0.184565	0.125152	0.0993066	0.33016	-0.0847714	0.040277	0.107576	0.149197	-0.0052666	0.262753	0.0368902	-0.227888	-0.16579	-0.0554625	-0.0269355	0.0885615	0.232812	0.0959058	0.200782	0.177879	-0.0259615	-0.0509592	0.0938004	0.191652	-0.0501134	-0.0732982	0.182832	0.466888	-0.00756517
Adck4	-0.207593	-0.171015	0.0140502	0.0338507	0.141118	0.28892	0.321106	0.0188512	-0.0939995	-0.27998	-0.290443	-0.144671	-0.0451407	0.0412376	0.0664911	0.15659	0.0635722	0.0983092	0.13375	-0.179954	-0.123922	0.122119	-0.0658365	-0.111341	0.083235	0.0725249	-0.154757	0.167327	0.142969	0.232112	0.353165	0.122184	0.545909	-0.0209556	-0.0672607	0.0997878	-0.00711306	-0.0552526	-0.160257	0.144542	-0.0841266	0.184576	0.101955	0.118733	0.10056	-0.105421	-0.211408	-0.00392323	0.20844
Add3	-0.278817	-0.121148	0.00056535	0.0749926	0.0981379	-0.264262	-0.139462	-0.546006	-0.279324	0.0130726	-0.355575	-0.224233	-0.321873	-0.474361	-0.499654	0.0580125	-0.0347688	-0.0939827	0.147224	-0.202178	-0.142224	1.82458	-0.154185	-0.451409	-0.302604	0.211144	0.290062	0.405701	0.15491	0.420644	0.297202	0.0762593	-0.040755	0.208669	0.478324	0.0560036	0.133922	0.234376	0.47318	0.635554	0.734328	0.275914	0.32988	0.610372	-0.248875	0.260494	0.16126	0.323785	-0.224749
Adgra2	0.286946	0.253366	-0.0789891	-0.289507	-0.35218	-0.365406	-0.0778476	0.267457	0.514499	0.347973	0.122851	0.0929298	-0.0171104	-0.345959	-0.169523	-0.155977	-0.303959	0.0252634	0.147962	0.220122	0.0649079	0.126836	-0.454987	-0.462054	0.10345	-0.0214088	-0.138244	-0.367053	-0.214701	-0.196282	-0.0187587	0.536852	0.120308	0.300224	0.000127509	0.0028544	-0.0782385	-0.0617027	-0.262809	-0.0947515	-0.159938	-0.0185679	-0.0541318	0.155692	0.12373	-0.293886	-0.249979	-0.236553	-0.189954
Adgrg6	0.438834	0.897959	0.510846	0.344999	0.224224	-1.54471	-0.340981	-0.50994	-0.311126	-0.0104117	0.368752	-0.60043	0.178977	-0.725897	-0.0305811	0.602151	-0.210679	-0.570598	-0.233279	-0.265488	-0.0309734	0.38844	-0.131243	-0.55815	0.562762	0.579491	0.788655	-0.125022	0.256532	0.1341	0.781659	0.309243	0.503634	0.690707	0.902536	0.457492	0.897797	0.827593	0.773201	1.06954	0.952342	0.61074	0.459965	1.87599	0.131729	0.413169	0.90898	0.692202	-0.253712
Adh4	0.467383	0.494745	0.504579	0.328585	0.191392	-0.0669661	-0.377952	-0.559153	-0.30024	-0.022995	-0.000186655	0.0396281	0.201483	0.0768987	0.341659	0.181877	0.108597	-0.312103	-0.411204	-0.45684	-0.38453	-0.694198	-0.174107	-0.113635	0.43147	0.745048	0.815316	0.408345	0.729506	0.460245	-0.0689229	0.0577264	-0.1058	0.449275	0.460674	0.378253	0.505103	0.536395	0.658999	0.739827	0.272798	-0.106198	0.0496629	0.154596	0.228172	0.277904	0.309944	0.42649	-0.0930394
Adra1a	0.168662	-0.0865286	0.537234	0.626412	0.450906	0.124712	0.0985977	-0.145678	-0.0840001	-0.0563044	-0.206383	-0.208957	-0.465487	-0.0929341	0.0728802	0.311777	0.0208023	-0.576768	-0.442348	-0.207514	-0.553174	0.636206	-0.744046	-0.329665	-1.05366	-0.141577	0.198807	-0.0418334	-0.107374	-0.131023	-0.198864	-0.758012	-1.13454	-0.390886	-0.504692	-0.258836	-0.368601	-0.329817	0.333724	0.249272	-0.417241	-0.988971	-0.754786	-0.58281	-0.567232	-0.821764	-0.234756	-0.790814	-0.0663406
Adrb2	0.169784	0.669201	-0.25136	0.384937	0.0151053	-1.4065	-0.606263	-0.0685053	-0.697953	-0.156721	-0.151929	-0.454351	-0.139583	-1.09025	-1.40235	-0.604664	0.759498	-0.0951887	0.428602	-0.422298	-0.310694	1.85961	-0.439067	-0.535786	0.527529	0.203709	0.354446	0.424687	1.26542	0.995868	1.3557	0.921282	0.727502	0.419383	0.574297	0.21876	0.787435	0.131353	0.956952	0.760482	2.69011	2.09646	1.32267	1.88412	0.760641	0.708573	0.73913	0.809142	-0.00680733
Adrb3	-0.368369	-0.256536	-0.0578442	0.769671	0.693458	0.438486	-0.114359	-0.473479	-1.33701	-0.569383	-0.207557	-0.215524	0.00130728	0.296907	-0.0905768	0.341772	0.0482788	-0.176643	-1.32013	-0.656479	-0.205753	0.461278	0.629472	0.174915	-0.0312238	-0.710549	-0.491632	0.191235	-0.19013	-0.334872	-0.955389	-1.22003	-1.2391	-0.927262	-0.483055	-0.305511	-0.43478	-0.56663	-0.682328	-0.49512	-0.841787	-0.322666	-1.11027	-0.17185	-0.767885	-0.910207	-0.488071	-0.584993	-0.0100317
Adrm1	0.218289	0.255978	0.18774	0.00144487	-0.0571974	0.0467218	-0.109212	-0.157179	-0.0652645	-0.128296	-0.0662901	0.143821	0.168034	0.119165	0.137356	-0.120164	-0.152291	-0.196224	-0.18622	0.00733749	-0.0588003	-0.128161	-0.122813	0.103385	-0.230505	-0.0214655	-0.0697472	-0.0492578	-0.145918	-0.330347	-0.260186	-0.110417	-0.192885	-0.187289	-0.277075	-0.0561621	-0.116927	-0.109128	-0.105341	-0.159788	-0.31679	-0.146018	-0.353076	-0.225502	-0.225135	-0.263777	-0.195515	-0.070528	0.0916344
Adtrp	-0.0546052	-0.152807	0.18586	0.20345	0.352211	0.284393	0.222663	-0.040904	0.0386245	0.00046262	-0.0810831	0.201855	0.0188735	0.0308045	-0.116739	-0.151554	-0.00859154	0.0880551	-0.0984821	-0.309785	-0.227897	-0.228441	-0.235482	-0.183663	-0.157596	-0.0220678	0.134007	0.178584	0.326938	0.128657	0.122201	0.332497	-0.0797957	0.161559	0.0419763	-0.118516	0.0179092	-0.141934	0.142335	0.165864	0.0174722	0.125005	0.0968438	0.102362	0.039509	0.0321201	-0.035972	-0.0545779	0.046505
Aff4	-0.0485647	-0.040379	-0.0458355	-0.00650645	-0.332267	-0.242093	0.0344562	-0.0727957	-0.0355798	0.0749095	0.00854823	-0.198921	-0.24497	-0.195413	0.164489	0.23683	0.309383	0.0772968	0.299194	0.169725	-0.0928803	0.0170106	0.0395868	-0.100898	0.316412	0.0641935	0.145642	0.255183	-0.0477087	0.403992	0.141192	0.0266703	0.208677	0.0389724	0.473455	0.274949	0.146306	0.0557621	0.365422	0.432943	0.347833	0.193118	0.541745	0.313162	0.119272	0.287287	0.448404	0.352137	0.114215
Agk	-0.036419	0.144083	0.150623	0.231752	0.276866	-0.194554	-0.105952	-0.311566	-0.165105	0.0055129	-0.0742132	0.0581613	0.0535478	-0.118134	-0.0660401	0.262882	0.0510823	-0.23889	-0.355541	-0.389914	-0.154571	0.514376	-0.0337521	0.1142	0.334719	0.26601	0.549815	0.598921	0.498027	0.61895	0.152543	0.0659325	0.257193	0.148968	0.182523	0.328048	0.290637	0.614092	0.594379	0.514177	0.435087	0.300344	0.0775507	0.128656	0.147363	0.193011	0.518164	0.649906	-0.025841
Agpat2	0.222201	0.194387	-0.0170783	-0.443447	-0.522082	-0.576431	-0.246564	0.00753133	0.490137	0.356081	0.298771	0.353075	0.350772	-0.00935075	-0.123885	-0.440207	-0.519287	-0.582726	-0.182909	0.152382	0.134163	-0.08526	0.094289	0.226191	-0.538853	-0.179218	-0.305959	-0.888658	-0.53715	-0.753955	-0.345562	-0.255378	-0.201275	-0.160291	-0.309514	-0.181872	-0.345554	-0.438611	-0.686054	-0.756327	-1.05485	-0.749223	-0.796571	-0.481026	-0.362543	-0.467809	-0.450555	-0.744431	-0.127499
Ahnak	-0.484636	-0.0669686	-0.231829	0.288647	0.182493	-0.230637	-0.317094	0.0842677	-0.404856	-0.0402319	0.147746	-0.117057	-0.224106	-0.339476	-0.311248	-0.206533	-0.195596	-0.547951	-0.0140919	0.39575	0.50578	0.875772	0.326652	-0.0605819	0.551135	0.135691	0.0966237	-0.225337	0.150123	0.115503	0.215357	-0.0674652	0.22962	0.409886	0.247553	0.489609	0.381997	0.0864051	-0.263812	0.126774	1.30891	0.709705	0.468449	1.88466	0.248673	0.217371	0.420007	0.4836	-0.0748057
Ahr	0.374907	0.339892	-0.547148	-0.195563	-0.233131	-0.34082	0.284712	0.360934	-0.236555	0.260248	0.130089	0.503781	0.37129	-0.427996	-0.277211	-0.357143	-0.108904	0.271314	0.157023	0.12798	-0.365759	-0.820414	0.0803809	-0.332502	0.751469	0.3114	0.290488	0.541728	0.10414	0.260756	0.256802	0.352652	0.187846	0.265368	0.575069	0.623589	0.558626	0.495149	0.611845	0.315977	0.0931499	0.843531	0.66905	0.344424	0.672878	0.380675	0.530611	1.10502	0.086763
Ahsa1	0.0138841	0.177714	-0.220334	-0.336434	-0.306773	-0.346864	-0.20614	0.303179	0.230005	0.168387	0.031042	-0.0564442	0.0256179	-0.0720094	-0.182082	-0.505189	-0.243397	-0.0658618	0.0602857	0.513306	0.563671	0.170287	-0.0627626	-0.23902	0.351596	-0.0266758	-0.0150241	-0.16327	-0.226756	-0.296464	0.0244893	0.394597	0.375842	0.303756	0.014759	0.0155871	0.285265	-0.0174091	-0.0723816	-0.160022	-0.0439713	0.309785	0.141438	0.259733	0.339789	0.0750897	0.0607824	0.352842	0.0139061
Aif1l	-4.4097	-6.38484	-5.13914	-3.82451	-3.69445	-3.95997	-4.12517	-4.90532	-4.4012	-3.73591	-4.06091	-4.92506	-4.85904	-4.23943	-5.68692	-3.80937	-4.62073	-6.07504	-5.2387	-4.24252	-4.48429	4.51803	-4.24626	-3.78793	-2.71199	-2.54091	-2.84151	-2.51059	-3.08207	-1.77671	-1.85722	-3.19828	-3.32362	-2.10262	-3.54297	-3.62286	-2.08049	-2.74126	-2.53828	-2.22513	-2.22946	-2.15725	-2.30824	-0.0377404	-2.8684	-2.7373	-2.38149	-2.22326	-0.0163134
Aimp2	-0.00026791	0.0577464	-0.414756	-0.303971	0.00629328	0.0497584	0.29049	0.252595	0.149167	-0.0148788	-0.195742	0.0802413	-0.0462319	-0.10928	-0.140882	-0.252456	-0.053464	0.136141	0.167348	0.265959	0.203567	0.119019	-0.344019	-0.215926	-0.144304	-0.180568	0.0436691	0.0523281	0.342543	0.0859793	0.36793	0.295363	0.121748	0.0516485	-0.163392	-0.188021	0.075908	-0.290436	0.0300582	0.0369622	0.183745	0.238373	0.327034	0.206025	0.231049	-0.100349	-0.0761219	0.221703	0.175155
Ak6	0.148804	0.013991	-0.163297	-0.337704	-0.1767	0.279236	0.0880709	0.0113525	0.0471369	-0.125247	0.0671382	0.0130234	0.158157	-0.0360603	-0.263749	-0.353966	-0.0326882	0.11774	0.0587592	0.0664974	0.10898	0.271902	-0.111389	-0.0710028	0.146398	0.114388	0.0745199	0.0298412	0.174073	0.0566799	0.352765	0.442235	0.136195	0.0843058	0.191384	0.198061	0.381823	0.00204324	-0.120869	0.0745905	0.418921	0.400618	0.297743	0.227174	0.186218	0.274294	0.195018	0.161408	0.205251
Akap13	-0.221527	-0.0441606	-0.253585	-0.117564	-0.272337	-0.0287761	0.207309	0.335549	0.263168	0.235526	-0.010642	-0.353167	-0.316841	-0.319754	-0.0213826	0.0771226	0.232573	0.221236	0.279275	0.147701	0.158723	-0.0697862	-0.206329	-0.335958	-0.0420167	-0.0601706	0.00966194	0.0576345	0.0767868	0.479022	0.387168	0.359091	0.274214	0.230385	0.271504	0.0442375	0.0139717	-0.0527514	0.174747	0.17058	0.556822	0.517834	0.489354	0.546886	0.137526	0.0756388	0.240054	0.277224	-0.0369114
Akap9	-0.0185638	-0.0464724	-0.0715394	0.0560356	-0.117788	-0.000416198	0.00814908	-0.143792	-0.102039	-0.00538788	0.00794428	-0.202804	-0.113236	-0.288807	0.0532002	0.196413	0.261647	0.00735089	0.255562	0.0540054	-0.129422	0.245773	-0.0553962	-0.00850867	0.0948514	0.0284468	0.2107	0.181467	0.136904	0.388612	0.155095	0.0132738	-0.0229466	0.147522	0.307263	0.215356	0.0737848	0.12458	0.457864	0.50418	0.519591	-0.0401885	0.503938	0.311983	0.13792	0.2477	0.355831	0.464847	-0.00799154
Akr1b10	-0.321058	0.0836315	-0.417058	0.415848	0.425852	-1.30918	-0.916963	-0.760734	-0.599011	-0.379069	-0.616002	-0.381585	-0.166147	-0.688486	-1.26891	-0.82832	-0.801125	-0.478578	-0.207223	0.0130514	-0.27333	2.73916	-1.01844	-0.543205	-0.210049	0.347674	-0.361113	-0.50135	0.249931	0.111757	0.233598	0.159844	0.0816576	-0.0291438	0.271803	0.285712	0.00683485	0.655484	0.158757	-0.0263849	2.53694	1.17277	0.387964	0.746432	-0.107855	0.263666	0.442192	0.624542	-0.35483
Akt2	-0.0284464	0.0176561	0.00591545	0.0794119	-0.0182275	0.00859263	0.00452995	-0.0773891	0.0437673	0.0247422	-0.0621364	-0.11189	-0.0445613	-0.0443775	0.000129571	0.0125369	0.054108	0.0153658	0.0893288	0.102125	0.0731316	-0.0243435	-0.0199316	-0.128075	-0.0505562	0.00175998	-0.143809	-0.0463926	-0.128992	-0.105997	-0.0898392	-0.100125	0.0071148	-0.0816139	-0.0767192	-0.0922346	-0.0236799	-0.155878	-0.115197	-0.0486962	0.166351	0.0341391	-0.0528273	0.0188928	-0.00963617	-0.0575945	-0.0760444	0.0284901	-0.0375658
Alad	0.187157	-0.146336	-0.0508479	-0.111709	0.0819938	0.0762218	0.220603	0.102507	0.12666	0.0853353	-0.197709	0.30323	0.287065	-0.256958	-0.210216	-0.138326	0.0336077	0.168771	-0.0714013	0.237888	-0.181008	-0.469029	-0.417173	-0.00739051	-0.0415819	0.0219046	-0.103498	-0.0368164	0.174639	0.0206872	0.203848	0.403893	-0.13422	0.154332	0.0312491	0.0645443	-0.0686813	-0.176601	-0.101358	-0.156127	-0.097818	0.0518656	-0.0534347	0.0586174	-0.0775519	-0.235622	-0.232505	0.00379073	0.0445787
Alg3	-0.0490393	0.0376911	-0.149534	-0.318358	-0.209642	-0.210371	0.00976579	0.0787108	0.0329699	-0.00719581	-0.0599701	-0.157188	0.170374	0.14624	-0.104404	-0.328407	-0.0802783	0.0748198	0.0470925	0.124707	0.205064	0.237199	0.0674259	0.234875	-0.105306	-0.208944	-0.276138	-0.459188	-0.183474	-0.312774	-0.0508986	0.00527615	0.296919	0.0118975	-0.407081	0.129821	-0.25404	-0.180854	-0.096942	-0.299635	-0.330769	-0.218544	-0.0996967	-0.124749	0.00582297	-0.15689	-0.133414	0.0681115	0.0525333
Alg8	0.0294092	0.169569	-0.449578	-0.592663	-0.184839	-0.153751	-0.0746946	0.299865	0.0726974	-0.0195067	0.095861	-0.0473117	0.184587	0.00138068	-0.0918857	-0.332988	-0.108365	0.0188557	-0.160024	0.262012	0.30196	0.0667934	0.154944	0.172764	0.214038	-0.116026	-0.329961	-0.0323098	-0.279106	-0.107394	-0.143362	0.08666	0.118484	-0.010182	-0.133091	0.10335	0.125334	0.0445122	-0.29635	-0.147218	-0.476744	-0.0387212	0.0261067	-0.082227	0.142612	0.102538	0.00503445	0.475232	0.271942
Alkbh7	0.259411	0.465661	0.176823	-0.121818	0.0109375	-0.403557	-0.417118	-0.405924	-0.0924373	-0.0406391	0.0245642	0.242001	0.437332	0.313188	0.0276254	-0.137379	-0.371513	-0.402292	-0.482148	-0.143025	-0.0319446	0.195984	0.144595	0.124552	-0.00495699	0.308052	0.265336	0.0821007	-0.0344644	-0.302635	-0.486338	-0.318066	-0.359014	-0.13215	-0.00828992	0.12141	0.292202	0.184477	-0.0118839	-0.0625325	0.10417	-0.346467	-0.630543	-0.250066	0.011603	0.0266769	0.000535781	0.232883	0.00110281
Alox15	-0.814364	0.998589	0.196162	1.59455	0.176622	-11.245	-0.2724	-2.3572	-0.2526	0.38577	0.800905	1.22787	-0.0874576	-1.06301	-0.836372	-0.0410002	-0.166908	-1.13792	-0.392405	-1.42919	-1.39473	0.280684	0.085437	-0.326927	0.75843	1.17696	0.808498	-1.73381	1.67058	0.971545	-0.377245	0.512756	-0.0233903	0.988868	1.1271	-1.35135	2.00095	0.743444	-0.296067	-2.04845	2.94752	0.789059	0.864662	1.61316	-0.349078	-0.32768	-0.147249	0.343585	-0.92293
Alyref	0.229195	0.332402	-0.117696	-0.321895	-0.258346	-0.267284	0.0216928	0.138902	0.161971	0.118076	-0.0856049	0.150741	0.370373	0.172975	0.00333313	-0.345605	-0.15438	-0.215347	-0.0764933	0.0680187	0.0204763	0.16401	-0.31786	-0.144875	0.349155	0.297088	0.208145	0.27118	0.214195	0.213922	0.349858	0.227993	0.247298	0.268295	0.136699	0.0413101	0.485772	0.167898	0.35606	0.219321	0.228254	0.226566	0.236798	0.32632	0.175631	0.172879	0.196641	0.340974	0.108353
Amer1	-0.31675	-0.292858	-0.0973363	0.232534	0.184769	0.317933	-0.124113	-0.380856	-0.119288	0.0486754	-0.0444686	-0.196126	-0.573076	-0.145783	-0.297534	0.224377	0.168056	0.223879	0.244072	0.0787063	0.253548	0.358749	-0.0986509	-0.14113	0.225654	0.257889	0.376258	0.28728	0.363165	0.432938	0.0922241	0.0875542	0.403752	0.150597	0.235036	0.210799	0.154638	0.391027	0.277502	0.567835	0.561464	0.00801191	0.255742	0.342934	0.227982	0.333188	0.532034	0.314366	-0.231077
Amigo3	0.500792	0.505608	0.164261	-0.299938	0.108959	-0.149001	-0.117445	0.233978	0.0232549	-0.244285	-0.246512	0.0744335	0.663921	-0.236357	-0.0410893	-0.141549	-0.466929	-0.19761	-0.393672	-0.00161097	0.0141129	0.199275	-0.504289	-0.20496	0.299011	0.470196	0.340574	0.433775	0.596715	0.189318	-0.161806	0.0342598	-0.280761	-0.223141	0.305091	0.0430545	0.103874	0.358762	-0.226969	-0.0314502	0.0718403	-0.117799	0.0469513	0.155666	0.0261528	-0.17884	-0.0329946	0.383337	0.140435
Amot	-0.26954	0.031894	-0.423055	0.314632	-0.152963	-0.270751	-0.247509	-0.104763	-0.282536	-0.0923674	-0.165219	-0.519358	-0.421014	-0.335094	0.0572776	0.162748	0.0414791	-0.039818	0.183166	0.174741	-0.0128965	1.14793	0.139867	0.0480108	0.494161	0.241513	0.419441	0.324807	0.197147	0.560488	0.300752	0.00660362	0.299304	-0.00943898	0.385328	0.193778	0.160886	0.441094	0.503646	0.557078	1.53949	0.659012	0.274784	0.349903	0.312575	0.208017	0.433337	0.717037	-0.0274916
Ampd2	0.545973	0.576013	-0.0512051	-0.169831	-0.285604	-0.313674	-0.387497	0.0229835	-0.0633552	-0.164479	-0.0243845	0.0829902	0.542451	-0.0185806	-0.159095	0.0359478	-0.294996	-0.0221835	-0.0819718	0.169748	0.0682182	-0.209858	-0.307507	-0.08472	-0.0744363	0.214712	0.165401	0.0824323	0.121771	-0.0124893	-0.323992	-0.273885	-0.297831	-0.143675	-0.0212003	-0.0872939	0.00421865	0.113568	0.11619	0.141774	-0.0743821	-0.172674	-0.157721	-0.0281135	-0.138921	-0.202245	-0.119639	0.188351	0.139712
Amz1	0.524092	0.789425	0.252995	0.00721	-0.827307	-0.0286401	-0.460627	0.00629043	-0.404052	-0.0192386	-0.523467	-1.59765	-0.573627	0.123621	-0.0522353	0.343729	0.352314	0.00686726	0.27309	0.148305	0.247991	0.619272	-0.961601	-0.389689	0.709559	0.574326	0.422865	0.879595	0.947031	1.20017	0.466623	0.154533	0.609163	0.50672	0.841064	0.358244	0.914122	1.138	0.845125	0.974275	-0.00246622	1.01169	0.35929	1.1017	0.45828	0.512628	0.559735	0.528493	0.185579
Anapc16	0.114995	0.0701275	0.148941	-0.0969949	-0.0465309	0.01604	-0.0827167	-0.128239	0.064783	0.0440995	-0.0173393	0.266065	0.169605	-0.0269711	-0.132406	-0.170545	-0.209619	-0.0857043	-0.0715964	-0.0365514	-0.0224219	0.212224	-0.09882	-0.000398485	0.0849459	0.159326	0.287929	-0.0186226	0.337141	0.0378698	0.21818	0.349851	0.113005	0.222227	0.164291	0.112176	0.218991	0.161893	0.0641524	0.0242858	0.0777095	0.12523	0.060669	0.0967643	0.100152	0.107311	0.130365	0.162234	0.0222337
Anapc4	0.0160605	0.31258	0.249791	0.210277	0.132972	-0.189813	0.0262951	-0.0225819	-0.0319068	-0.152053	-0.193093	-0.238258	0.170381	0.0909009	0.114902	0.140191	-0.0555979	-0.197953	-0.0642223	-0.191573	-0.148905	-0.106934	-0.0828357	0.0116072	-0.0494567	0.257616	0.311399	0.310612	0.335452	0.399164	0.133295	-0.0719691	0.0495262	0.0433642	-0.0232005	0.186054	0.176526	0.292701	0.282525	0.334333	0.322298	-0.0651227	0.0962493	0.221626	-0.0165542	0.0312333	0.117095	0.32735	0.00404363
Angptl6	0.0601031	0.307163	0.329907	0.134566	0.250466	-0.485905	-0.243161	-0.469759	0.121569	0.229102	-0.0468993	0.138135	0.075323	-0.103259	0.0332057	-0.00803828	-0.0835173	-0.0435103	0.383904	0.0300127	-0.0383587	-0.843761	-0.0504951	-0.272969	-0.00913416	0.190183	0.424172	0.436879	0.449461	0.244936	0.282016	0.283341	0.0282173	0.30006	-0.00650611	0.0786519	0.083924	0.435181	0.266031	0.116594	0.152105	0.194688	0.151939	0.268646	-0.0906456	0.166	0.318523	0.139538	-0.00355032
Ank3	-0.699061	-0.19502	0.106379	0.547471	0.555515	0.13954	-0.326445	-0.81393	-0.650655	-0.483118	-0.661068	-0.290213	-0.507607	-0.454614	0.220834	1.04304	0.564917	0.138552	-0.450626	-0.751652	-0.728319	1.55845	-0.694482	-0.99856	-0.95119	-0.084108	-0.327416	0.236417	0.152127	0.412844	-0.0288204	-0.791347	-0.350031	-0.581527	-0.607464	-0.0651588	-0.308069	0.161147	0.180887	0.167108	0.690033	-0.0656092	-0.467741	-0.244033	-0.629016	-0.819158	-0.67536	-0.855615	-0.0923788
Ankrd11	-0.00651015	0.0763001	-0.0363038	-0.00586634	-0.0642206	-0.0425505	-0.0608904	-0.0220187	0.0822223	0.08496	0.0399968	-0.13341	-0.151016	-0.20459	0.100387	0.103632	0.168393	0.000321751	0.209876	0.0277763	-0.0905869	0.0281124	-0.0494431	-0.137707	0.203096	0.0953367	0.14865	0.151009	0.0733609	0.183182	0.27538	0.116028	0.17756	0.19959	0.219013	0.128068	0.12987	0.19152	0.360568	0.358033	0.453405	0.223727	0.286228	0.226043	-0.046869	0.0670784	0.144591	0.29614	-0.0286348
Ankrd24	-0.142701	0.0982689	-0.121839	-0.128247	0.174934	0.192122	0.214542	-0.211642	-0.27486	-0.142954	2.19263e-05	0.027188	0.212572	-0.114451	-0.430908	-0.241674	-0.187272	-0.242058	-0.0896445	-0.095126	-0.0241888	0.930688	0.0590007	-0.0859548	0.104038	0.420343	0.565773	0.151859	0.274592	0.380064	0.473107	0.253242	0.19529	0.511167	0.170588	0.149638	0.446736	0.503781	0.550753	0.461287	0.116451	0.040147	0.318586	0.519717	-0.190938	0.241427	0.273729	0.461659	0.0115615
Ankrd46	0.0340828	0.131569	0.0101441	-0.114826	-0.265388	-0.144291	-0.0153486	-0.0238305	0.0552639	-0.00247344	0.0689172	0.0560277	0.0831072	-0.0836476	-0.0394156	-0.054896	-0.165441	-0.0955528	0.189942	0.189626	0.0480626	0.0123188	-0.000474371	0.03535	0.141556	0.147829	0.152872	0.0838987	-0.0141381	0.0411843	0.00924152	-0.0992276	-0.276998	0.00410304	0.104589	0.111888	0.390468	0.0673409	-0.0221362	-0.0553732	-0.0839175	-0.0787832	0.100874	0.258643	0.113615	0.148068	0.277388	0.303776	0.0313139
Ankrd50	0.135997	0.155842	0.236674	0.37606	-0.0136278	-0.353282	-0.226393	-0.454965	-0.384688	-0.031559	-0.126973	0.0616084	-0.131254	0.14641	0.214446	0.205577	-0.186718	-0.408488	-0.0585967	0.0057028	0.0327485	0.28739	0.136055	-0.0322234	-0.0395673	0.553748	0.54047	0.334377	0.0895521	-0.171538	0.0433248	-0.114798	-0.373394	0.0223077	0.464513	0.269681	0.373844	0.346463	0.551471	0.494738	-0.0460313	-0.314467	-0.146627	0.291291	0.122143	0.24306	0.337105	0.424362	-0.0180626
Ankzf1	-0.0888932	0.111772	0.0359217	0.0709766	0.179904	0.194478	-0.125947	-0.235969	0.0443499	-0.0467583	-0.11173	-0.0862797	-0.130167	0.0832891	0.100598	0.231039	0.11961	0.00291553	0.0195908	-0.240151	-0.093203	0.0163864	-0.0532842	-0.130172	-0.184835	0.0688192	0.21537	0.232827	0.188708	0.168163	-0.166722	-0.142018	-0.369611	-0.0185936	-0.0716428	-0.118959	-0.0242994	0.12815	0.174441	0.140379	-0.203756	-0.211092	-0.00996017	-0.0890282	-0.174507	-0.0241557	0.136253	0.0981013	0.00770026
Ano1	-0.0979662	0.373328	0.186481	0.530942	0.418127	-0.442125	0.0488363	-0.195884	-0.0627148	0.155641	0.317974	-0.474551	-0.411161	0.0492776	0.357075	0.20422	-0.254353	-0.484317	-0.118819	-0.0166652	-0.396	0.15122	-0.266965	-0.346935	0.598395	1.11535	1.58923	1.06966	1.0105	1.30236	1.12972	0.917786	0.489057	0.868469	1.1346	1.40555	1.15576	1.22761	1.43911	1.39284	1.70509	1.14042	1.29361	2.0747	0.859918	1.06167	1.28673	0.773173	-0.281278
Anp32e	0.14415	0.391204	-0.125078	-0.0697272	-0.120343	-0.622321	-0.299298	-0.0566133	0.0440584	0.235739	0.002717	-0.0625307	0.092096	0.101226	0.00296156	-0.146345	-0.225269	-0.340919	-0.0997728	0.208128	0.14095	0.544226	-0.0982416	-0.105725	0.165627	0.130971	0.163657	0.0413139	0.185506	0.129494	-0.0313893	-0.0159982	-0.0304029	0.109829	0.0878468	0.156698	0.336755	0.181186	0.293352	0.130252	0.459454	0.0465022	0.0211014	0.30236	0.183481	0.187931	0.309787	0.393928	0.00345768
Anxa1	0.0120702	0.334738	0.166572	0.370936	-0.086026	-0.322353	0.0372998	0.137503	-0.0986311	0.0548464	0.053786	-0.470157	0.283922	-0.199681	-0.0261724	-0.0492686	-0.531822	-0.229903	0.427479	0.0553573	0.112024	-0.0648071	-0.504546	0.0107813	0.85234	0.611401	0.88984	0.616197	0.84146	0.635479	0.847086	0.335253	-0.0340162	0.965718	0.353777	0.614698	1.05159	1.01218	0.667369	0.458407	1.85175	1.32692	0.678285	2.68932	0.0678258	0.186608	0.595538	0.677895	-0.0801841
Anxa13	-0.433014	-0.587288	-0.0738368	-1.25814	-1.01156	0.59556	-0.805058	0.244529	0.190348	0.095322	0.482748	-0.728784	-0.609061	-0.43401	0.0270888	0.829814	-1.33124	0.312346	-0.255155	0.496909	-0.141585	1.32225	0.0263818	-0.424251	1.75497	2.3116	2.61316	2.28836	1.93176	2.11766	1.86108	1.92295	2.50457	2.41937	1.25694	2.02372	2.6396	2.36269	2.12685	2.06942	1.77048	2.28735	2.05265	1.65026	1.56863	1.65435	1.62529	1.41723	0.0166161
Anxa8	0.125802	-0.387371	-0.413237	1.82528	0.174272	-0.0413037	0.682911	-0.567426	0.142289	0.437808	-0.407989	-0.0536403	-2.21621	-0.588273	-0.0955306	0.451333	0.0195428	-0.835863	0.230981	-0.681087	-1.20853	0.442166	-1.41923	-0.801167	-0.581652	-0.524286	0.413984	-0.668133	1.76231	0.50412	1.39221	1.77865	1.45013	0.077711	-0.100578	-1.74057	-2.3666	-0.722687	0.234812	0.523506	1.95229	1.75052	0.939055	3.61744	0.410203	0.701409	0.263042	-1.34349	-4
Ap2a2	0.338163	0.426581	0.0724944	-0.136537	-0.429125	-0.600827	-0.416912	-0.214569	-0.0887999	0.19532	0.242171	0.097295	0.214253	0.0970115	0.105864	-0.0692777	-0.390821	-0.458936	-0.23223	0.0112132	0.0296427	0.395441	0.129809	0.0584343	0.135476	0.296975	0.187559	-0.112803	-0.141771	-0.306611	-0.524925	-0.353559	-0.18758	0.00465113	0.319518	0.195113	0.233634	0.242612	0.0701535	-0.0392356	-0.276235	-0.455671	-0.44983	-0.138588	0.0258259	0.124814	0.241326	0.335619	0.0038938
Ap2b1	0.145146	0.279123	-0.0512491	-0.099222	-0.272302	-0.324284	-0.117675	-0.0173596	0.0902492	0.0639886	-0.0374818	-0.0540945	0.0425468	-0.0479415	0.0727484	0.0309672	-0.0711412	-0.0932841	0.0873302	0.169169	0.00743162	0.160453	-0.0291985	-0.0759923	0.0307892	0.114959	0.107928	0.00103983	0.00826878	0.193957	0.0285661	-0.0831535	-0.00902132	0.0349097	0.193251	0.168396	0.11387	0.171341	0.209229	0.100215	0.0842528	0.0187556	0.0857511	0.188821	0.0905591	0.155824	0.214224	0.306209	-0.00750702
Ap2s1	-0.0514811	-0.0188451	0.00489455	-0.0688322	0.112051	0.184004	0.0251489	-0.00775493	0.0400464	0.00785981	-0.115001	0.014142	0.0573237	0.0508846	-0.12154	-0.217552	-0.0574951	0.0530525	-0.109474	-0.112583	0.0567109	0.156454	-0.0463313	0.0927777	-0.011223	0.120992	0.0516188	0.0637127	0.218855	0.03871	-0.0172048	0.00178889	-0.128176	0.0142764	-0.0407759	-0.0823642	0.0617504	-0.00950358	-0.246083	-0.184813	-0.122141	0.0589717	-0.0898888	0.0642702	0.0273534	0.104702	0.00536851	0.158116	0.0331443
Ap3b1	0.0260778	0.130624	0.0854457	0.166362	0.0559649	-0.0452727	-0.143207	-0.170701	-0.203312	-0.0722458	0.0262981	0.017749	0.0495391	-0.0283919	0.0675482	0.185269	0.0870988	-0.0988015	-0.0612012	-0.157333	-0.170312	0.137311	0.0127283	0.00249183	0.110555	0.0989506	0.172061	0.116239	0.0937944	0.148906	-0.0587053	-0.0691387	0.0133323	0.0103206	0.173495	0.156844	0.117568	0.285032	0.375773	0.403327	0.100561	-0.107388	0.0455068	0.0836671	0.00728664	0.141254	0.173107	0.315867	-0.0128943
Ap3s1	0.257822	0.118429	0.102269	0.0595127	-0.0218772	0.0295403	-0.170621	-0.0229259	-0.0501417	0.077966	0.028714	0.226458	0.0406474	0.185335	-0.00202118	-0.171041	-0.32659	-0.0705434	-0.011039	-0.0413372	-0.0511695	-0.146008	-0.0977297	-0.0835284	0.461277	0.302316	0.34946	0.0815753	0.113267	-0.13951	0.0839261	0.174992	0.174723	0.456704	0.205314	0.103781	0.151547	0.322594	0.173894	0.0561345	-0.204148	0.158656	0.203931	0.157931	0.247306	0.215809	0.299093	0.252939	-0.0156339
Ap5b1	0.285771	0.404575	-0.1149	-0.449271	-0.471666	-0.559526	-0.365458	-0.291298	0.0426597	-0.115301	-0.0175614	0.16514	0.350695	0.262068	-0.00430555	-0.475135	-1.10216	-0.236136	0.0251287	0.00643755	0.12821	0.840902	-0.0603032	0.459561	-0.150898	0.268872	0.179916	-0.105321	0.0749137	0.0152847	-0.100409	0.036381	0.0769153	0.326495	0.425987	0.289268	0.106396	0.0413683	0.231541	0.250466	-0.794424	-0.160972	-0.0691666	0.158725	0.281245	0.156274	0.451029	0.534722	0.200138
Ap5s1	-0.00169001	0.380124	0.430069	0.00503472	0.0783167	0.211529	-0.393686	-0.399326	0.265954	0.0374485	0.0439749	-0.0713225	-0.0172495	0.269591	0.186718	0.0578693	-0.0976183	-0.414414	-0.198147	-0.3748	0.0114148	0.0717711	-0.216064	-0.350959	-0.454287	0.24023	-0.0237841	-0.0693657	0.0258909	-0.312561	-0.428527	-0.318007	-0.202413	-0.0779779	-0.276829	-0.367864	-0.219193	-0.0672223	-0.117915	-0.303102	-0.0843565	-0.332861	-0.49284	-0.346241	-0.227442	-0.291454	-0.408505	-0.39284	-0.0567367
Ap5z1	-0.092976	-0.0435656	0.135258	0.0408468	0.471963	0.169314	-0.217144	-0.272576	-0.367373	-0.180765	-0.019952	-0.0124415	-0.112859	0.121402	0.00327876	0.249703	0.252421	0.0164817	0.0208051	-0.360521	-0.0618996	0.179181	-0.0806446	-0.160593	0.0992888	0.0715497	0.257577	0.297338	0.535081	0.36606	0.0653662	-0.130849	0.043373	0.0167008	-0.122778	-0.0280844	0.218859	0.182194	0.285855	0.37647	0.174941	-0.192714	0.0292719	-0.0249753	-0.101795	0.0901685	0.13499	0.270376	0.0541413
Apbb2	0.00145724	-0.0732185	-0.288181	-0.00658594	0.128727	0.0183718	-0.0717817	-0.0496268	-0.132946	0.209718	0.0470949	-0.256277	-0.074685	-0.100454	-0.0698446	0.201753	0.0357787	-0.21638	0.173512	-0.166041	-0.0911678	0.704283	-0.162948	-0.120125	-0.159328	0.00345436	0.237327	0.299821	0.239068	0.202009	0.22093	0.083052	0.328991	0.255931	0.239326	0.123244	0.232291	0.135402	0.462462	0.37712	0.56325	-0.0124745	0.510821	0.355186	0.173266	0.0636994	0.353006	0.347654	0.0306155
Apcs	0.282038	0.463327	0.118484	-0.242554	-0.571746	0.561866	-0.243113	0.207616	-0.417373	-0.582602	0.143037	0.0607455	0.240023	0.403414	0.163541	-0.351001	-0.128109	0.191426	-0.56007	-0.604431	-0.347041	-0.530543	-0.0506648	0.601652	0.73668	0.28763	-0.339351	-0.334726	-0.533731	-0.540155	-0.600742	-0.833473	0.555479	-0.655772	-0.540368	1.18038	1.04065	0.0987854	-0.571742	-0.272694	-1.15005	-0.446305	-0.827469	-0.948749	0.186498	-0.375314	-0.469034	1.7132	0.202472
Apex2	0.00980942	-0.0878877	-0.576823	-0.408544	-0.424407	-0.0824243	0.499254	0.274334	-0.00414395	0.131029	-0.00234118	0.112071	0.0087966	-0.290802	-0.502555	-0.305811	-0.15337	0.432897	0.0969343	0.0949907	0.0880127	0.202209	-0.0302212	0.294987	0.704565	-0.0717026	-0.253063	0.0569978	-0.0190231	0.425599	0.76384	0.565136	0.527041	0.336322	0.220667	0.360405	-0.153667	0.0842217	-0.215934	-0.196275	0.252336	0.945584	0.747817	0.332074	0.249255	0.590029	0.44436	0.240684	0.158388
Api5	0.175357	0.187306	-0.073565	-0.202935	-0.259136	-0.299403	0.0296393	0.124356	0.205394	0.0950041	0.0277018	0.0733371	0.122246	-0.140268	-0.121206	-0.129191	-0.113356	-0.0830222	0.172047	0.213672	0.123246	-0.0278191	-0.175994	-0.117309	0.217411	0.198971	0.222955	0.0305267	0.122101	0.162331	0.161967	0.248519	0.154588	0.166113	0.253344	0.122531	0.16704	0.0976095	0.124317	0.15077	0.0416238	0.196399	0.2144	0.273719	0.13774	0.152412	0.159943	0.276056	0.0230666
Apobec1	-0.174221	0.613314	0.25727	-0.107744	-0.308086	0.143366	-0.506739	0.242454	0.0287436	0.0110774	0.234837	-0.470083	-0.275188	0.41878	0.0664261	-0.147462	-0.572874	-0.596001	0.053727	-0.0853886	0.502676	0.108703	0.082654	-0.40793	0.337794	0.304018	0.197589	0.0403963	-0.0124583	0.101045	-0.253091	0.00564984	-0.0941242	0.480084	0.347426	0.192907	0.360463	0.66594	0.500032	0.129415	-0.263832	0.264941	0.513874	0.29809	0.430421	0.373631	0.40329	0.53642	-0.0546659
Apobr	0.134947	0.58516	-0.157041	0.459258	0.127861	-0.759495	-0.457455	-0.224795	-0.706342	0.12416	-0.207943	-0.334203	0.0286689	0.154455	0.224419	0.0105988	-0.0774815	-0.255303	0.305207	0.118157	0.166581	-0.153569	0.000757425	0.0892044	0.438963	0.680002	0.654704	0.452545	0.760269	0.68475	0.581191	0.443849	0.706854	0.634193	1.06867	0.928348	1.13029	1.0725	0.906638	1.03444	0.477826	0.688825	1.01276	0.966289	0.260871	0.749301	0.946029	1.46639	-0.322149
Apoc3	0.0140382	0.0833438	0.226362	0.148342	0.221414	0.122958	0.0131513	-0.194212	0.172609	0.0382659	-0.0147664	0.10804	0.0337844	0.061138	-0.193172	-0.227354	0.0663829	-0.182369	-0.0952875	-0.23421	-0.0169054	-0.268794	-0.0826594	0.02836	0.0898605	0.432295	0.587157	0.360624	0.716018	0.271755	0.198152	0.320672	0.0288299	0.32642	0.0879308	-0.0481883	0.0126844	0.149492	0.0792454	0.0613228	0.177401	0.166768	-0.113098	0.0451759	0.0706596	0.0855392	0.160879	-0.169052	-0.167491
Apof	0.0734687	0.100386	0.0086431	-0.0563185	-0.0673304	0.0393154	-0.0603368	-0.00281597	-0.134051	-0.0920106	-0.0187837	0.00238844	0.0423856	0.0378922	-0.0146903	-0.119557	0.0145757	0.0834542	-0.0833102	-0.117169	0.0757963	-0.236286	0.148676	0.283173	-0.0995777	0.0365727	-0.0242652	-0.0393683	0.107842	-0.0230145	-0.135133	-0.145812	-0.0245006	-0.264985	-0.218726	-0.0729931	-0.092538	-0.0793815	-0.0337839	-0.0776839	-0.277591	-0.263834	-0.327097	-0.316613	-0.214985	-0.156771	-0.0355574	0.207173	0.0644672
Apol10b	1.41996	0.296592	-0.30722	0.619892	-0.341194	-1.33483	-0.854818	-0.101095	-0.695185	-0.442676	-0.145756	-0.818045	0.0982438	0.50643	0.639872	0.226599	-0.510294	-0.510549	-0.665417	-0.0538733	-0.844509	0.0250201	0.331704	0.269473	1.02694	-0.117079	-0.29836	0.761566	-0.0131839	0.588915	0.022201	0.10637	1.22135	0.15109	-0.205817	0.572788	-0.260216	0.411738	0.460352	1.07798	1.60923	0.656222	0.0598757	0.739087	0.190461	0.602718	0.583273	1.46349	-0.404498
Appl2	-0.108089	0.080754	0.239625	0.246294	0.244402	0.0790787	-0.114109	-0.415219	-0.161447	-0.138554	-0.0552996	-0.113732	-0.0218107	0.0381994	0.0774245	0.26264	0.210443	-0.00991052	-0.088824	-0.331405	-0.303608	0.149691	-0.0154564	-0.0246743	-0.146119	0.239296	0.359358	0.280171	0.371198	0.301523	0.138364	-0.251672	-0.339735	0.0385567	0.0492236	-0.0112287	-0.0556126	0.188825	0.524039	0.454244	0.334919	-0.123286	-0.0239544	0.182511	-0.259174	-0.0130074	0.0581423	0.0565504	-0.0877575
Aqp9	-0.0857002	-0.157456	0.274795	0.286633	0.432045	0.364001	0.336787	-0.17392	-0.167754	-0.279131	-0.285131	0.0222625	-0.0774921	-0.0674719	0.104029	0.259992	0.258586	0.311298	0.0566601	-0.321211	-0.361573	-0.988721	-0.28443	-0.25107	-0.119775	0.29267	0.447428	0.67241	0.69624	0.567614	0.4112	0.053753	-0.254382	0.0661946	0.00515716	-0.110055	0.0405528	0.129933	0.391071	0.541587	0.339867	0.391823	0.298036	0.145288	-0.0312167	0.113048	0.00932258	0.0801036	-0.0538449
Arap2	-0.00222366	0.0366396	-0.0164866	0.122695	-0.207396	-0.150249	-0.259346	-0.150763	0.118418	0.166028	-0.019596	-0.544564	-0.200361	-0.297538	0.17354	0.242963	0.203565	-0.209114	0.286156	-0.152061	-0.158449	0.611509	0.0619155	-0.125804	0.434958	0.272918	0.32339	0.12733	0.348658	0.671555	0.441181	0.411522	0.706285	0.227569	0.396848	0.386754	0.239687	0.344846	0.481954	0.406996	0.286619	0.251623	0.445055	0.371231	0.286896	0.119734	0.232866	0.344443	-0.0352221
Arcn1	0.244654	0.355006	0.0397439	-0.0465352	-0.165976	-0.263639	-0.0307921	0.0801419	0.0629395	0.0240444	-0.0732302	-0.18758	0.15033	0.00044092	0.155259	0.0745576	-0.0378524	-0.132417	0.0686613	0.11974	-0.0536629	-0.163451	-0.217746	-0.192718	-0.236459	-0.149335	-0.240695	-0.224776	-0.314432	-0.231603	-0.243571	-0.245417	-0.255181	-0.341085	-0.244829	-0.140314	-0.236904	-0.160849	-0.151093	-0.154249	-0.265228	-0.278019	-0.243405	-0.230538	-0.210807	-0.307626	-0.321644	-0.169149	0.154381
Arfgap1	0.284296	0.322387	0.10855	-0.0522469	-0.136836	0.0232182	-0.128595	-0.0327774	-0.132748	-0.0913607	-0.0631575	0.0741878	0.289339	0.14101	0.0780842	-0.194151	-0.321375	-0.172559	-0.112225	-0.0763586	-0.0312721	0.0303579	-0.118657	0.10305	-0.113485	0.117825	0.12766	0.208307	0.0682308	-0.0468078	-0.252938	-0.31325	-0.317277	-0.123944	-0.0998253	0.130762	0.0328503	0.133499	-0.0192268	0.000951799	-0.229861	-0.189498	-0.137101	-0.0265227	-0.110821	-0.0167551	0.0142224	0.239252	0.137439
Arfgap2	0.247041	0.328492	-0.0220036	-0.182723	-0.223223	-0.00435387	-0.0635722	-0.113063	0.00141089	0.0283396	-0.00997102	0.0924309	0.265554	0.0823963	0.0400114	-0.0961368	-0.127864	-0.152362	-0.140339	0.102632	0.0948978	-0.240274	-0.110941	0.0219006	0.0835684	0.228654	0.0918918	0.131337	-0.132947	-0.0733142	-0.221741	-0.203161	-0.172916	-0.055143	0.0553999	0.102195	0.164068	0.087947	-0.0976151	-0.088374	-0.275507	-0.109012	-0.254173	-0.0779143	0.0177765	-0.0488867	-0.00684062	0.221993	0.05841
Arfgap3	0.825323	0.780049	-0.392112	-0.613957	-0.641925	-0.167318	0.128305	0.597044	-0.138748	-0.56421	-0.416155	-0.500429	0.929633	0.178218	-0.41222	-0.657745	-0.582923	0.13885	-0.0727747	-0.283307	-0.318792	0.714484	-0.762206	-0.116304	-0.534633	-0.592188	-0.94301	-0.86554	-0.552503	-0.903865	-1.02618	-1.10191	-0.694366	-0.891375	-0.943289	-0.389738	-0.7311	-0.667073	-1.05562	-1.03306	-0.950132	-0.760982	-1.07361	-0.980336	-1.05649	-1.11769	-0.937798	-0.756022	0.50131
Arfip1	0.313151	0.302641	-0.0469781	-0.00398959	-0.264994	-0.131992	0.0506651	0.11676	0.00564669	-0.117893	-0.100935	-0.19549	-0.0413313	0.0115123	-0.0115076	-0.193027	-0.0584011	-0.107555	0.105354	0.121534	0.0041947	0.203239	-0.0561083	-0.0766843	0.261767	0.130951	0.142344	0.158088	0.0686575	0.193996	0.0525272	0.196365	0.260239	-0.00595795	0.112641	0.152423	0.223425	0.175739	0.230203	0.354029	0.140136	0.11853	0.240855	0.277415	0.0590426	0.098708	0.160257	0.333552	0.206553
Arfrp1	0.179344	0.0539191	0.0510828	-0.0232345	0.105751	0.0442482	0.200418	-0.0612406	-0.0914742	-0.265691	-0.148466	0.0393569	0.152732	-0.140543	-0.230324	-0.174096	0.155343	0.0733169	-0.0131882	-0.0702547	-0.191051	0.193645	-0.153192	0.149135	0.193866	0.35005	0.166086	0.217234	0.304918	0.0720241	0.171622	0.234856	-0.180268	-0.0740481	0.0790248	-0.00129038	0.218421	0.150477	0.10436	0.0281839	0.3414	0.334551	0.0161699	0.300108	-0.0680175	-0.0988821	-0.0708627	0.225	0.048124
Arg1	0.0426727	-0.0630528	-0.119749	-0.0876703	0.0568637	-0.066998	0.253962	0.0499383	0.175944	-0.0638741	0.0403034	0.170797	0.0457608	-0.0762894	-0.292701	0.0175036	0.149078	0.143689	0.274916	-0.171211	-0.165926	-0.589837	-0.021944	0.0382112	0.0957292	-0.213224	-0.25161	-0.0875446	-0.0656986	0.00240539	0.233746	0.16786	0.548944	-0.135854	-0.109157	-0.017444	-0.122494	-0.212923	-0.305464	-0.217111	-0.141926	-0.186201	-0.00383509	-0.254701	-0.136993	-0.275686	0.0645969	-0.19485	0.00978163
Arhgap12	0.0989826	0.300183	0.130526	0.181282	0.101589	-0.0454983	-0.206271	-0.248445	-0.143085	0.00758444	-0.0141401	-0.0661646	-0.00547108	0.0463264	0.0442893	0.161401	0.179853	-0.00456538	-0.00763638	-0.173716	-0.128852	-0.110885	-0.101448	-0.151393	0.15935	0.183453	0.0967408	0.00115143	0.0821912	0.0863867	-0.24683	-0.0620967	-0.137345	-0.212462	0.0819501	0.121501	0.134664	-0.024987	0.258085	0.228596	0.145612	-0.286221	-0.151269	-0.136077	-0.0712674	-0.218462	-0.0913247	-0.00248138	-0.0736405
Arhgap18	-0.209994	0.280394	0.400624	0.38227	0.312178	0.036327	-0.428037	-0.973611	-0.454744	-0.240546	-0.400583	-0.159736	-0.186819	0.0542997	0.216299	0.482412	0.0732743	-0.169234	-0.121028	-0.833117	-0.72775	1.20976	-0.300269	-0.116918	0.701793	0.86457	1.05381	0.744893	1.0075	0.879894	0.479037	0.402332	0.413218	0.765042	0.857428	0.308807	0.821202	0.827461	1.27091	0.997112	1.16064	0.670652	0.673976	0.625142	0.384006	0.674608	0.670113	0.71418	-0.0169061
Arhgef11	-0.00985813	0.155719	0.00239873	-0.035483	-0.13904	-0.113179	-0.11757	-0.150036	0.0557281	0.213177	0.0267308	-0.0183147	-0.145799	-0.00727283	0.013861	0.122581	0.0670357	-0.0997773	0.0683864	-0.0541298	-0.0215869	0.17644	0.0297633	-0.105644	-0.00049919	0.158654	0.0773761	-0.0392866	-0.0637928	-0.00355015	0.0225109	0.0617171	0.199911	0.131585	0.187758	0.189706	0.105502	0.209492	0.106448	0.152222	0.138941	-0.215755	0.0678169	0.108297	-0.0184098	0.0180587	0.174523	0.158528	-0.0833008
Arhgef12	-0.0223007	-0.0488993	-0.0348138	0.0114542	-0.201121	-0.00290491	0.0518579	-0.0428848	-0.0605723	0.0272359	-0.0185497	-0.241926	-0.243682	-0.196751	0.0850142	0.207377	0.285607	0.119455	0.277535	0.133753	-0.10154	0.0782448	-0.050322	-0.187394	0.253468	0.0998599	0.100171	0.184127	0.0204246	0.282003	0.0832345	0.0320422	0.293963	0.0698388	0.261873	0.145141	0.209363	0.0969481	0.304136	0.484412	0.332901	0.150607	0.36053	0.283894	0.0624552	0.150975	0.206042	0.289123	-0.0122521
Arhgef18	0.255871	0.0859791	0.0174172	-0.323659	-0.493573	-0.14172	-0.15047	0.144121	0.0566643	0.11664	0.165314	0.0552194	0.0989821	-0.0663805	-0.145676	-0.392136	-0.304087	-0.157833	0.0873894	0.245942	-0.0862564	0.352253	0.123314	0.0996959	0.538899	0.221754	0.201901	-0.0743858	-0.205787	0.0779536	-0.0129349	0.173447	0.237233	0.307055	0.37464	0.275407	0.487209	0.188125	0.112528	-0.0237916	-0.0209614	-0.0478058	0.06344	0.350205	0.104772	0.260214	0.375855	0.55199	0.0917645
Arhgef40	-0.102328	0.247535	0.0583145	0.106554	0.0762797	0.0947913	-0.0752941	-0.095395	-0.172068	0.1503	-0.0661313	-0.154104	0.0395016	-0.137363	-0.0216083	0.0980991	0.0481275	-0.122055	0.10135	0.0298406	-0.00481659	-0.119392	-0.148167	0.0651798	0.48463	0.446046	0.672793	0.522999	0.380923	0.552421	0.418328	0.327984	0.399536	0.413406	0.519593	0.450245	0.652517	0.646394	0.542419	0.731125	0.609979	0.396538	0.504194	0.691055	0.325761	0.360233	0.607969	0.63939	-0.0101105
Arhgef5	0.0385584	0.216353	0.0264026	-0.131527	-0.375686	-0.287126	-0.273053	0.0236382	0.0145432	-0.0369137	-0.116232	-0.02418	0.000183708	-0.0641082	0.018994	0.119765	-0.157205	-0.113466	0.110298	0.236399	-0.0975408	0.602772	-0.122639	0.0672579	0.308905	0.34928	0.236832	-0.0421939	0.0815312	0.130646	0.181676	0.202733	0.400124	0.311919	0.221646	0.478859	0.55288	0.302221	0.298546	0.330689	-0.0346521	0.273956	0.217038	0.361327	0.0960965	0.0850618	0.206893	0.49427	0.182667
Arid1b	0.0922197	0.0730167	-0.168285	-0.103465	-0.188499	-0.150759	-0.222482	0.00787361	0.00373437	0.104489	0.123334	-0.0780188	-0.0441554	-0.182265	-0.0703769	0.0710862	0.132932	-0.166149	0.115407	0.134682	0.029591	0.230466	0.042685	0.0831184	0.259632	0.280586	0.199995	0.167693	-0.0685773	0.176638	0.173634	0.121681	0.182618	0.367797	0.385334	0.250418	0.307223	0.324514	0.422632	0.503638	0.295634	0.229435	0.377273	0.386529	0.193899	0.152438	0.372965	0.442016	-0.0128819
Arid2	0.0133959	0.0837975	-0.0360736	0.0137427	-0.19572	-0.0459714	-0.0407901	0.0708703	0.188685	0.18004	0.0441494	-0.104916	-0.243865	-0.302946	0.085806	0.0595407	0.0550281	0.0128565	0.167571	0.148019	-0.0253746	0.0532825	-0.123266	-0.197034	0.125309	0.00349235	0.0824339	0.0707442	-0.0554698	0.228003	0.16016	0.126045	0.19913	0.00436962	0.252392	0.0399575	-0.0194373	0.103015	0.299588	0.191676	0.0574332	0.00140413	0.322661	0.273819	0.0512993	0.0904861	0.158497	0.171165	-0.0337978
Arl1	0.0274159	-0.0427172	-0.0908872	-0.14207	-0.231125	-0.0486981	0.0915549	0.149343	0.101692	0.0960245	0.0166115	-0.199376	-0.0922738	-0.113287	-0.0257906	-0.0428628	0.0184091	0.0200826	0.223518	0.305544	0.188179	-0.0680398	-0.137766	-0.153502	-0.0332515	-0.131392	-0.179206	-0.0744865	-0.0492586	0.113042	0.0959804	0.00278984	0.115649	-0.054062	0.000101413	0.0453482	-0.0483835	-0.25948	-0.112671	0.0219533	-0.0837365	0.0649624	0.163358	0.108282	0.0749145	0.101523	0.127837	0.028546	0.00542245
Arl16	-0.0588081	-0.133918	-0.122556	0.00510147	-0.0657683	0.419988	0.205344	-0.0780664	-0.176658	-0.259292	-0.157331	0.0920289	0.15616	0.0817608	-0.071206	-0.164517	-0.130962	0.132023	0.0117396	-0.0171818	0.112098	-0.0980219	-0.101652	0.215236	-0.0887756	-0.0155601	0.0825488	0.441396	0.415073	0.0958421	0.265808	-0.00759535	-0.0842817	-0.149663	0.102056	-0.0138747	0.0224596	0.00477758	0.219494	0.0465475	-0.0227105	-0.160669	0.113747	0.0862238	0.100841	0.109218	0.178706	0.0680885	0.0754481
Armcx3	0.370017	0.601321	-0.17529	0.0643143	-0.182192	0.00594529	-0.318149	-0.00655644	-0.870347	-0.589495	-0.305066	-0.720671	0.495418	0.429491	0.388974	0.0915373	-0.0725815	-0.21871	-0.0527438	0.0190458	-0.0183008	0.0566152	-0.296956	0.248514	-0.351699	-0.373659	-0.920827	-0.721101	-1.18779	-0.844173	-0.912694	-1.16015	-0.625179	-1.33016	-0.684921	-0.393436	-0.501141	-0.249541	-0.676629	-0.892675	0.176269	-0.653253	-0.889192	-0.350019	-1.05872	-1.12104	-0.78052	-0.28415	0.502371
Arnt	0.0376267	0.0945935	-0.129396	-0.337271	-0.439849	-0.259097	0.055899	0.133251	0.276123	0.154332	0.0904627	-0.188724	-0.0571719	-0.199545	-0.0384484	-0.0874596	-0.0308369	-0.120277	0.292386	0.219257	0.234553	0.104888	-0.0382083	-0.0518422	0.0202359	0.165858	0.0511722	-0.0913203	-0.150645	0.162703	0.183996	0.187871	0.313111	0.324194	0.264237	0.194536	0.246579	0.147854	0.107299	0.0294685	-0.00462875	0.0652288	0.536093	0.478831	0.114568	0.180024	0.177022	0.321487	0.0412804
Arntl	1.00911	1.1454	-0.229246	-1.7678	-3.66215	-4.92826	-3.33927	-1.35107	-0.111796	0.528955	0.81811	1.02013	0.952168	0.524667	-0.433456	-2.59062	-3.91499	-3.99176	-1.97226	-0.346602	0.263595	0.64509	0.934525	0.799493	1.1967	0.787234	0.168132	-2.20352	-3.59334	-3.71104	-1.80715	-0.570277	0.0453955	0.738227	0.98299	1.1184	1.05624	1.07689	0.109234	-1.42701	-2.55894	-3.71665	-1.81254	-0.71335	0.55549	0.743352	0.900371	1.06639	0.227544
Arpin	-0.200962	0.289951	0.0218415	-0.124247	-0.10687	0.0214481	-0.0197615	-0.044404	0.0215588	0.026851	-0.419157	-0.23692	-0.0536611	-0.123893	0.0413848	-0.132855	0.00660234	-0.0704474	0.263773	0.143661	-0.157614	0.618806	-0.217942	0.0953155	-0.108528	-0.0867189	0.070392	-0.00565775	0.212831	0.236264	0.253166	0.153164	0.243988	-0.155378	-0.161632	-0.0105961	0.0614355	0.0476527	0.0298215	0.243767	0.144816	0.158094	0.187418	0.230569	-0.00244466	-0.120291	-0.0628866	0.351477	0.0333549
Arrb2	0.187085	0.257512	-0.0306774	-0.301291	0.188845	-0.14967	-0.443574	0.132322	-0.271273	0.025628	-0.104822	-0.125972	0.180394	0.277644	-0.224368	0.0223072	-0.185178	0.0548211	0.0485425	0.124611	0.288814	-0.148655	-0.110274	0.000495377	0.299512	0.22725	-0.110192	0.120994	0.153059	0.160223	0.27955	0.288121	0.378941	0.308381	0.365664	0.442832	0.708894	0.27092	0.417389	0.393871	0.104236	0.171718	0.282438	0.331313	0.285332	0.237232	0.481347	0.720323	-0.00167003
Asap2	0.498464	0.614593	0.716193	-0.25475	-1.07462	-1.93691	-1.87929	-1.28632	-0.743683	-0.0396654	0.436922	0.56938	0.476536	0.711835	0.628221	-0.668587	-1.37053	-1.87232	-1.1838	-0.663005	-0.27102	0.311157	0.907387	0.902215	0.961786	0.950738	0.791067	-0.613539	-1.23572	-1.13128	-1.07524	-0.769082	-0.286652	0.461846	0.86054	1.0258	1.0441	1.01909	0.82474	0.231411	-0.8251	-1.05888	-0.811534	-0.249866	0.194341	0.779108	1.11013	0.919094	-0.0209217
Asap3	0.0673106	-0.50772	-0.25577	-0.471389	-0.449093	0.110368	-0.269958	0.09085	0.00839481	-0.0860111	0.0205219	-0.325999	-0.296896	-0.0115682	-0.0482121	0.0592062	-0.174498	-0.0775349	0.284016	0.680022	0.537237	0.234101	0.137815	0.0392481	0.278842	-0.366209	-0.63624	-0.776257	-0.613861	-0.52807	-0.475536	-0.408181	0.335829	-0.474367	-0.288923	-0.0433942	-0.177003	-0.304894	-0.758513	-0.523079	-0.656321	-0.872967	-0.448771	-0.0363328	-0.29357	-0.397079	-0.292423	-0.262803	-0.0043086
Asb6	0.180797	0.129923	-0.114893	-0.234115	-0.187748	-0.204133	-0.101554	-0.0538669	-0.0933844	-0.0162467	-0.0339116	0.141397	0.168152	0.0574869	-0.0229338	-0.297779	-0.262458	0.0611768	0.122433	0.152091	-0.0149893	0.277007	-0.0107892	0.161818	0.0161578	0.096645	0.146969	-0.0339421	0.171877	0.152007	0.129623	0.0758468	-0.0874778	0.192491	0.216431	0.1556	0.101113	-0.0560466	0.0139358	-0.104828	-0.13247	0.131551	0.00697624	0.265414	-0.160263	0.0700663	0.127838	0.353616	0.118235
Ascc3	0.122659	0.163367	-0.0433135	-0.0534938	-0.33522	-0.401702	-0.140118	-0.0421463	-0.10518	0.0479344	0.115213	-0.160789	-0.159369	-0.108608	0.272079	0.200907	0.00287859	-0.15871	0.162418	0.21579	0.128997	-0.105102	0.137943	0.00879589	-0.110406	-0.0290635	-0.122905	-0.171449	-0.368564	-0.096692	-0.330606	-0.289015	-0.0500863	-0.0981253	0.161117	0.0881172	-0.00561448	-0.0457239	0.125645	0.182715	-0.0694122	-0.233567	-0.0465405	0.0041915	0.15183	0.0643494	0.0965817	0.145436	0.0539411
Asns	0.0962739	-1.26874	-1.25979	-0.77658	-0.813982	0.424047	0.192754	0.244095	-1.44431	-1.54712	0.840482	0.684282	0.717977	1.45896	0.724515	0.0381727	0.216941	-0.65107	-0.876651	-0.944242	-0.697948	-1.05733	-0.0524256	0.228727	3.74719	2.10636	1.11121	2.85683	0.488316	2.46301	2.36567	2.055	3.30979	2.219	2.45182	3.38561	3.42805	2.61953	2.13141	2.7395	1.90862	2.60044	2.96954	1.79833	3.11826	2.81666	2.67929	2.94816	0.107451
Asnsd1	-0.0582465	0.106553	0.0836336	0.125306	0.152822	-0.0198038	0.156033	-0.0301984	0.0950247	-0.022502	-0.101261	-0.0489046	0.0591282	-0.00343129	-0.0426124	-0.0779205	0.0428515	-0.083062	0.0135842	-0.00756211	-0.0744273	-0.117943	-0.108597	-0.0977862	0.045557	0.135085	0.139847	0.110378	0.150829	0.126304	-0.0579758	-0.0289715	-0.107977	-0.0836035	-0.0322574	-0.0996127	0.0287797	0.00751295	-0.0292777	0.0555976	0.350201	0.0777873	-0.0566701	0.0729523	-0.0542698	0.0551258	-0.0532434	-0.0268052	-0.0609116
Asph	0.274754	0.317262	-0.00944081	0.171498	-0.153352	-0.430906	-0.139282	0.0731645	-0.0187196	0.0555297	0.0187917	-0.223945	0.0917888	0.056792	0.239904	0.0511444	-0.233499	-0.217501	0.00989526	0.0627802	0.0111434	0.14591	-0.199928	-0.22042	-0.266954	-0.048161	0.10074	-0.127261	-0.0612338	-0.0204634	-0.117891	-0.204094	-0.125341	-0.0767516	-0.0650101	-0.0289043	-0.146947	0.0358716	0.111073	-0.0761592	0.869727	-0.137383	-0.0473063	-0.0136802	-0.0706063	-0.165452	0.0891294	0.028188	-0.0733439
Aste1	0.155393	-0.0183346	-0.357684	-0.369969	-0.417544	0.0824717	0.158211	0.103885	-0.092697	-0.159815	-0.0995492	-0.126837	0.231176	-0.524429	-0.194494	-0.302375	0.0524205	0.297735	0.401144	-0.0510143	-0.0304114	0.465753	0.0506053	0.217596	-0.00840211	0.26931	-0.00273434	0.237506	0.166692	0.222706	0.421834	0.547667	0.314612	-0.0458993	0.0223407	0.0639513	-0.312371	0.233771	-0.0985943	-0.170164	0.171314	0.152676	0.170588	0.118863	-0.357041	0.0786042	0.0230627	-0.0978117	0.199478
Asxl1	-0.195384	0.0867627	0.121004	0.160403	-0.0523677	-0.0542876	-0.0501774	-0.237285	-0.032472	0.00897245	0.0259543	-0.221408	-0.402092	0.107875	0.152651	0.246488	0.0521912	-0.0702022	0.23592	-0.103394	0.0920924	0.0439666	0.120135	-0.244209	0.253403	0.159045	0.423432	0.257701	0.201665	0.262081	0.0375104	0.0464751	0.310325	0.234682	0.271894	0.0117565	0.12043	0.469823	0.443234	0.407555	0.254844	0.127225	0.463793	0.307349	0.198233	0.357	0.245735	0.334762	-0.0492029
Atad2	0.214167	0.0159294	-0.501678	-0.561435	-0.336577	-0.416161	-0.0135096	0.524312	-0.13732	0.0308391	0.0766279	0.0321661	0.2546	-0.435753	-0.721235	-0.167024	-0.356984	0.402163	0.427292	0.367954	0.460212	-0.0990168	0.114869	-0.140172	0.854957	-0.02171	-0.32472	-0.481951	0.0740456	0.259881	0.259045	0.0773838	0.714724	0.365569	0.516259	0.491118	0.489894	-0.197644	-0.0919449	0.238069	0.199587	0.0847391	0.217035	0.641234	0.447581	0.225174	0.450745	0.88845	0.151111
Atf3	0.262654	0.593872	-0.182928	-0.26391	-0.218261	-1.26208	-0.18163	0.566397	0.190579	-0.339732	-0.663307	-1.00279	0.35198	-0.226739	-0.415208	-1.1046	-0.460503	-0.130185	1.33652	1.02128	0.201227	-0.0126694	-1.01541	-0.515981	1.66458	0.867482	-0.159526	-0.261902	0.778139	0.433156	1.23606	1.77665	1.53202	1.09781	0.816774	2.80575	2.31272	1.11014	-0.0676733	1.69323	2.06571	2.6066	1.0818	1.23486	2.82172	0.335948	0.279147	1.16292	0.0689403
Atf6	0.153925	0.150714	-0.0337713	-0.102834	-0.417929	-0.0473225	0.118564	0.167214	0.0773531	0.09598	-0.0242171	-0.125461	-0.0406615	-0.0717391	0.0920106	0.0702004	0.0564438	0.0753622	0.416346	0.146377	-0.0780298	-0.359157	-0.199927	-0.41758	-0.00313263	-0.0371729	-0.165927	0.0280461	-0.0964091	0.0947428	-0.0254318	-0.138098	-0.0179753	-0.235901	-0.0209306	-0.0338439	-0.118401	-0.0562542	0.213495	0.177426	0.123169	-0.071282	0.118089	-0.0972083	-0.113482	-0.202642	-0.139983	-0.252776	0.0254929
Atf7	-0.10004	-0.0257723	0.0698283	0.160442	0.0648449	0.0503279	-0.0788918	-0.112093	0.0660604	0.084014	0.0489756	-0.160319	-0.276571	-0.316475	0.0799248	0.242007	0.242275	0.0380187	0.254559	0.0267431	-0.0998952	-0.130358	-0.108551	-0.210636	0.126446	0.248449	0.390415	0.413661	0.339496	0.485883	0.437821	0.258829	0.105743	0.397038	0.403824	0.248933	0.186678	0.271584	0.568115	0.545715	0.533834	0.276944	0.467237	0.471527	0.15117	0.311781	0.412342	0.285539	-0.0919175
Atg16l2	-0.241829	1.29106	-0.136052	-0.311571	-0.629802	-0.0399795	-0.876421	-0.356899	-0.325627	-0.0515341	0.403499	-0.418134	0.113309	0.470838	0.287819	0.276638	-0.924188	-0.917362	-0.0585489	-0.0487825	0.0299685	0.294355	0.293345	-0.222645	0.0533678	0.229551	-0.428959	-0.374508	-0.763135	-0.673953	-0.635543	-1.07243	-0.587973	0.062885	0.142459	0.201967	-0.00250353	0.475082	-0.166696	-0.335173	-0.785293	-0.318667	-0.362056	-0.240557	0.0378425	-0.182814	-0.201286	-0.168826	-0.048828
Atg9a	-0.0894897	0.00307271	-0.0559186	-0.0778905	-0.0372126	-0.0580917	-0.0245541	-0.0851058	-0.0259427	0.0474589	-0.0569534	-0.081935	-0.140201	-0.0710762	0.0238505	0.100211	0.186543	0.102587	0.060171	0.0412116	0.0768533	0.0685398	0.100047	-0.0595244	-0.391627	-0.175953	-0.207109	-0.158491	-0.198973	-0.165145	-0.127393	-0.161294	-0.244654	-0.159001	-0.139346	-0.233941	-0.246888	-0.239743	-0.0482838	-0.0674645	-0.05925	-0.217658	-0.103504	-0.134873	-0.210584	-0.185939	-0.152851	-0.0789875	0.000807435
Athl1	-0.146932	0.11199	0.215495	0.11937	0.155471	0.0990223	0.14388	-0.214219	0.000947919	-0.0702229	-0.111311	-0.0782282	-0.218102	-0.000589081	0.164595	0.190846	0.140261	0.0877619	0.117926	-0.192225	-0.251306	-0.0879007	-0.191013	-0.172872	-0.262837	0.158271	0.20375	0.298226	0.365205	0.278345	0.115504	-0.110532	-0.238459	-0.0305095	-0.0352682	-0.0740996	-0.169995	0.0702906	0.275176	0.216883	0.0240625	0.0786003	0.0677011	-0.0444249	-0.185329	-0.0394382	-0.0127145	0.0358998	-0.0236832
Atm	-0.120293	-0.0116352	-0.0931387	0.214862	-0.013541	-0.0233366	-0.0216288	-0.200417	-0.155731	0.00808939	0.118381	-0.278321	-0.242024	-0.194608	0.0291668	0.392733	0.304186	0.0956899	0.164531	-0.14809	-0.0301605	-0.0132765	0.120944	-0.136459	0.0224095	0.154517	0.268845	0.261585	0.349175	0.392326	-0.0461431	-0.22011	-0.170672	-0.0365744	0.494656	-0.00822188	0.0707969	0.230531	0.332918	0.596581	0.396856	-0.0439262	0.357104	0.247783	0.0620944	0.366595	0.349304	0.352775	-0.061894
Atp13a1	0.0459472	0.0775259	-0.151766	-0.197322	-0.149493	-0.0666906	-0.0464984	0.0604864	0.0462778	0.0451309	0.0533251	-0.109041	-0.0103921	-0.0757046	-0.0539025	-0.0741263	-0.0224412	0.0168962	-0.0305447	0.0965526	0.131038	0.230922	0.0679685	0.0383341	-0.23445	-0.295902	-0.354209	-0.211682	-0.434147	-0.230102	-0.30218	-0.282091	-0.353547	-0.362322	-0.227909	-0.20664	-0.263568	-0.303918	-0.405624	-0.272641	-0.529976	-0.345279	-0.307008	-0.266105	-0.376395	-0.238967	-0.261297	-0.149469	0.109144
Atp2a2	0.533695	0.337099	-0.41207	-0.512936	-0.839547	-0.792918	-0.365855	0.445234	0.123331	0.138012	0.158421	0.0305861	0.421974	0.133356	-0.151263	-0.641667	-0.661659	-0.194213	0.0109287	0.451815	0.274405	0.339699	-0.0806433	-0.0650276	1.01653	0.0349198	-0.24717	-0.496864	-0.676063	-0.456869	0.0412859	0.706609	0.721051	0.283238	0.313159	0.490258	0.795128	0.377328	-0.127297	-0.313236	0.540156	0.456171	0.324843	0.448088	0.667605	0.278661	0.359751	0.633602	0.150863
Atp2c1	0.135563	0.178536	-0.0595133	0.0248917	-0.198836	-0.246763	-0.0963335	-0.0378352	-0.0586753	0.159456	0.0592777	-0.183892	-0.157782	-0.0921838	0.00630444	-0.000108063	0.0388856	-0.0238059	0.238054	0.178079	-0.010719	0.247146	-0.0429072	-0.218899	0.316794	0.15257	0.120978	0.144739	0.0453535	0.224227	0.150611	0.266754	0.390035	0.129753	0.328189	0.133221	0.0586223	0.0595304	0.411982	0.39091	0.226211	0.156793	0.228024	0.314448	0.0878326	0.0887575	0.330435	0.286481	0.077533
Atp5sl	-0.349369	-0.206314	0.0566919	0.127988	0.288099	0.371125	0.169714	-0.150998	-0.035467	-0.0933232	-0.177599	-0.122945	-0.323055	-0.158345	-0.151255	0.0792306	0.209666	0.201314	0.108722	-0.206018	-0.0567382	0.304386	0.00875945	-0.227812	-0.382828	-0.216197	-0.22799	0.0861471	0.116821	0.0489978	0.169653	0.0896031	-0.255356	-0.0385544	-0.301235	-0.463411	-0.20195	-0.329823	-0.0377505	-0.00703826	0.0889756	-0.0395516	0.0287112	0.00628278	-0.210166	-0.244706	-0.326286	-0.520721	0.017063
Atp6v0a4	-7.04921	-5.78225	-4.00274	-3.06257	-3.96562	-4.5963	-3.56198	-4.64887	-4.10547	-3.91629	-3.04237	-3.95564	-4.93751	-5.53088	-5.56554	-3.84889	-3.7284	-5.25139	-3.74804	-2.90635	-2.98367	4.48832	-3.49041	-2.86266	-3.848	-3.95374	-3.76297	-4.93861	-3.8315	-29.2716	-4.4733	-4.10256	-3.49984	-4.12279	-3.16759	-4.43511	-5.16664	-5.66502	-4.3888	-4.16752	-1.94618	-4.95963	-4.35878	-1.67029	-2.90037	-3.56505	-3.63569	-3.31128	-0.0395648
Atp6v0e2	-1.56452	-1.10935	-1.13052	0.735692	0.297597	-0.876735	-0.686512	-0.619994	-1.70911	-0.768588	-0.957047	-0.687917	-1.11482	-0.400632	-0.54667	-0.739354	-0.797081	-1.38064	-1.03407	-0.559148	-1.10269	3.30662	-0.563842	-1.57371	0.831788	0.830017	0.629051	0.573397	0.881503	1.03835	0.774188	0.483046	0.498581	0.592009	0.512335	0.800492	0.985953	0.721885	0.926618	0.947295	2.59324	1.36665	0.783514	1.45336	0.784105	0.531768	0.552271	0.602594	-1.05153
Atp6v1a	-0.155109	-0.0881371	-0.269428	-0.227298	-0.541283	-0.540589	-0.180402	-0.211945	-0.336275	-0.132099	-0.328003	-0.360785	-0.367379	-0.306855	-0.143607	0.0104533	-0.0866243	-0.102339	0.0290663	-0.090858	-0.176851	2.04076	-0.121071	-0.269784	-0.0591816	0.047316	0.0189473	-0.00807728	0.0511471	0.257022	-0.0386203	-0.0240484	-0.039657	-0.115317	0.23729	0.0289143	0.148231	-0.0619329	0.109912	0.201919	0.131795	0.0439954	0.102574	0.179557	0.0148289	0.127745	0.278312	0.416176	0.0645842
Atp7a	0.220661	0.195197	-0.352789	-0.209685	-0.530884	-0.683617	-0.084617	0.246925	-0.126271	-0.0543766	-0.132032	-0.169156	0.159472	-0.41826	-0.0692325	-0.102793	-0.11043	0.133422	0.281145	0.367885	-0.064539	0.837789	-0.0218997	-0.136691	0.275123	0.145258	0.266493	-0.0776924	-0.116626	0.205225	0.17688	0.276584	0.194804	0.143148	0.591229	0.30184	0.37038	0.175596	0.689539	0.582147	0.397043	0.288883	0.368924	0.614812	0.0337832	-0.0048257	0.36213	0.706393	0.186822
Atp8b5	0.0747687	0.319163	0.651664	0.790021	0.50725	-0.438272	-0.133891	-0.357518	0.479979	0.33071	0.0713669	0.0660751	-0.236983	-0.141772	-0.188888	-0.228221	-0.676844	-0.0796881	-0.987018	-0.671175	-0.129114	-0.161043	-0.170112	-0.135727	0.566222	0.850399	0.640741	-0.00792544	1.28709	0.22859	-0.17957	0.0246601	0.817069	0.069375	0.143919	0.131314	0.247022	0.611265	0.676513	0.453707	-0.0957951	0.180067	-0.563895	-0.400384	-0.556811	0.192537	0.180415	1.31414	-1.11485
Atp9b	0.0513284	0.0944603	0.0357267	-0.0334043	-0.036492	0.040748	0.00773414	-0.0347469	0.0557996	0.0483544	-0.0256118	-0.18649	-0.124212	-0.0244914	0.120591	0.115498	-0.0521546	-0.0717701	0.132372	0.117861	-0.0157231	-0.056286	-0.143254	-0.0751234	-0.404101	-0.181296	-0.451285	-0.21036	-0.384413	-0.282019	-0.392353	-0.49018	-0.469904	-0.547704	-0.388712	-0.31661	-0.442892	-0.356888	-0.476487	-0.367214	-0.488641	-0.282033	-0.518582	-0.433581	-0.451195	-0.503165	-0.503293	-0.378505	0.0349522
Atrx	0.175093	0.132323	-0.0531704	0.0567941	-0.143233	-0.189283	-0.162286	-0.0187696	-0.0377875	0.0430554	-0.0549207	-0.0989722	-0.0455992	-0.202788	-0.0198131	0.21921	0.0642603	-0.0420048	0.165297	0.184987	0.0016818	0.0319498	-0.00212568	-0.117816	0.281651	0.169731	0.215175	0.00864299	-0.0389397	0.174902	0.107118	0.154153	0.158923	0.155938	0.349214	0.176564	0.136283	0.21958	0.48485	0.457641	0.238485	-0.0257456	0.340296	0.252152	0.0860279	0.108131	0.356593	0.32015	0.26529
Atrx	0.175093	0.132323	-0.0531704	0.0567941	-0.143233	-0.189283	-0.162286	-0.0187696	-0.0377875	0.0430554	-0.0549207	-0.0989722	-0.0455992	-0.202788	-0.0198131	0.21921	0.0642603	-0.0420048	0.165297	0.184987	0.0016818	0.0319498	-0.00212568	-0.117816	0.281651	0.169731	0.215175	0.00864299	-0.0389397	0.174902	0.107118	0.154153	0.158923	0.155938	0.349214	0.176564	0.136283	0.21958	0.48485	0.457641	0.238485	-0.0257456	0.340296	0.252152	0.0860279	0.108131	0.356593	0.32015	0.26529
Atxn1l	-0.0109009	0.0782359	-0.00776712	0.0707038	-0.171948	-0.336757	-0.184326	-0.291037	-0.161332	-0.0308102	0.0391829	-0.080793	-0.0465676	-0.0219538	0.217561	0.202424	0.0569132	-0.284758	0.0808175	-0.00303317	0.047092	0.520713	0.125121	-0.0856554	0.116079	0.282073	0.40993	0.273916	0.12244	0.232191	-0.0156608	-0.212545	0.149994	0.12269	0.426846	0.243434	0.225556	0.317061	0.576024	0.553461	0.332085	-0.172379	0.365126	0.272909	0.212534	0.321034	0.454996	0.551929	-0.017397
Aurka	0.0071172	-0.264007	-0.0791203	-0.146186	0.192222	-0.15822	-0.298967	-0.423743	-0.637979	0.44297	-0.0535329	0.308247	0.0463504	0.125277	-0.738674	-0.232387	-0.180047	0.0192628	-0.423766	0.203515	0.214146	0.430757	0.393285	0.403743	0.157857	0.176175	-0.0471733	-0.245074	0.173268	-0.0310162	-0.0328842	-0.0118982	0.508652	-0.0708583	0.362578	0.210202	0.619903	-0.0555446	0.287217	0.102623	0.0594828	-0.178721	-0.226492	-0.00683623	-0.0891971	0.0790906	0.394279	0.786963	0.11679
Avl9	-0.1854	0.18421	0.24592	0.28372	0.117423	-0.0618725	-0.347513	-0.411689	-0.166237	0.023185	0.0117297	-0.375542	-0.533348	0.137622	0.28176	0.570915	0.213608	-0.356416	0.122985	-0.388087	-0.201209	0.391619	0.149861	-0.439803	-0.0605345	0.0789646	0.237467	0.0215606	-0.0515611	0.108804	-0.24126	-0.241153	-0.3909	-0.075154	0.103451	-0.125155	-0.0932398	0.0916861	0.441254	0.324199	0.10062	-0.358338	0.145135	-0.0485995	-0.105026	0.169658	0.124978	-0.0382575	-0.133883
Avpr1a	0.998923	0.740982	-0.199449	-0.528842	-1.01557	-1.01505	-1.24013	-0.918324	-0.749648	0.127211	0.505335	0.799331	0.918264	0.577008	-0.0475745	-0.691592	-1.24591	-1.56433	-1.41499	-0.299778	0.0479814	-0.221972	0.700625	0.628259	1.47853	1.11874	0.471008	0.314746	-1.29735	-1.17185	-0.795572	-0.246099	0.187185	1.0249	1.22757	1.35708	1.44995	1.08764	0.7526	0.164709	-0.737267	-0.394163	-0.269316	0.16985	0.876291	0.968599	1.16638	1.27416	0.286288
Axin1	0.0904375	0.0774709	0.0311232	-0.0417233	-0.0851078	0.0591757	-0.123734	-0.184403	0.0466699	0.0815037	-0.0151847	-0.075645	-0.114075	0.0226469	0.068054	-0.0665263	0.072487	-0.0043351	-0.0162827	0.0437444	-0.00724496	0.124265	0.00363688	-0.0344607	0.181427	0.133632	0.102429	0.0743292	-0.0129158	-0.00510953	-0.0649616	0.0135264	0.0328044	0.0498183	0.241739	-0.0156618	0.21284	0.00903933	-0.031277	0.142539	0.0318223	-0.110988	0.0342889	0.134508	-0.0629699	0.0650316	0.137387	0.161105	-0.0733972
Axin2	0.169802	0.293878	-0.191356	0.520461	0.396636	-0.368055	0.0136933	-0.543277	-0.635545	-0.240311	0.0158143	0.558638	0.517329	-0.136128	-0.349091	-0.302904	0.282376	0.327151	-0.326948	-0.195715	-0.344497	-0.725709	-0.0341266	0.177402	0.858529	0.667678	0.400335	0.683615	0.298276	0.092549	0.362271	0.432182	0.275763	0.967389	0.855738	0.727244	1.09669	0.945814	0.987206	0.513753	0.217883	0.482062	1.01226	0.804549	0.479307	0.875344	0.733662	1.27772	0.063808
Azi2	0.0774196	0.00707599	0.107028	0.151971	0.0947877	0.0847492	-0.0160926	-0.0813986	-0.066547	-0.0055639	-0.0679139	-0.076353	-0.103594	-0.0652563	0.033679	0.0765135	0.131846	0.00432871	0.0151494	-0.145404	-0.088873	-0.0240137	-0.00976899	-0.0878809	0.0266184	0.074889	0.0962384	0.193648	0.0983936	0.107489	-0.0509297	-0.0759219	-0.2036	-0.182913	0.056035	-0.0376368	0.0324595	0.0451404	0.0626746	0.0577977	0.096838	-0.062715	-0.0150297	-0.030261	-0.0703752	-0.0402768	-0.00495881	0.0511041	-0.0256572
B020031M17Rik	0.534026	0.705591	-1.41258	-0.757674	0.881696	-1.11948	-1.66292	-1.46461	1.44838	-0.229646	0.43223	-3.57715	0.731649	0.136212	-0.262694	-0.246728	0.656906	-1.06391	-0.455902	-1.66382	-0.280379	0.204018	0.231777	0.348364	-15.7267	-14.2962	-13.5292	-14.0379	-12.7031	-0.238029	-13.006	-15.681	-12.8174	-2.1604	-13.4713	-15.1948	-15.9671	-13.1736	-12.8307	-15.2881	-12.7382	-13.1671	-2.49059	-0.497771	-0.799764	-0.193509	-1.98082	-14.79	-1.54529
B130034C11Rik	-0.201753	-0.0801881	-0.904688	0.130625	0.420394	-0.0413626	-0.0308318	0.0539503	0.0395599	0.221758	-0.261179	0.385859	0.374452	-0.953517	-2.05965	0.0231325	0.828904	0.16165	0.149828	-0.896651	0.396348	0.475172	0.101221	-0.987056	0.614776	-0.0705766	0.658534	0.693413	0.823868	0.486734	0.0352367	0.93022	0.62556	0.719273	0.829607	-0.678218	0.670116	0.43279	0.0615922	0.546481	0.0273765	0.385538	1.6674	0.31167	0.685804	0.432933	0.332269	0.671482	0.00724448
B230208H11Rik	-0.23029	-0.175357	0.319967	0.202362	0.257855	-0.211375	-0.400544	-0.268592	0.740677	0.0652423	0.195037	0.125572	-0.462544	-0.126466	-0.114571	0.103838	-0.359926	-1.0082	0.396111	0.040681	0.392215	-0.193181	-0.154246	-0.125949	-0.448301	0.399801	0.47738	0.795586	0.815157	0.719985	0.290066	-0.0424787	0.643815	0.55205	0.39282	-0.214573	-0.186543	-0.0480582	0.412982	-0.351449	0.185418	-0.259145	0.17715	0.308428	0.147655	0.418515	0.0589255	0.0805292	-0.591061
B230217O12Rik	0.0134402	0.109259	0.61527	0.382015	0.636936	-0.142779	-0.367832	-0.812402	0.448586	0.195051	0.195389	-0.0477876	-0.991944	-0.192701	0.538195	-0.0295065	0.359377	-0.377933	-0.374916	-0.489964	-0.266938	0.0877958	0.0325735	-1.36614	-0.149552	-0.397975	0.853432	0.416214	0.909666	0.211241	-0.121478	0.590092	-0.390422	0.888032	0.358383	-0.126843	-0.212956	-0.0610313	0.395427	-0.0951057	-0.374059	-0.140371	0.694572	0.716659	-0.0531974	0.473817	-0.0711763	0.40161	-0.493926
B3galnt1	-0.181677	-0.0120614	-0.593205	0.17898	0.712703	-1.11481	-0.385018	-0.595467	-1.02975	0.0125819	-0.0402765	0.0916337	0.045407	-0.36779	-0.844388	-0.120009	-0.0943517	0.161522	-0.14456	-0.605036	-0.601265	2.24982	-0.853371	-1.33414	0.182398	-0.419231	-0.170671	0.183068	-0.451258	0.0630328	0.29672	-1.08111	-0.623441	-0.14518	0.462038	0.778717	0.411564	-0.139549	0.536929	-0.158279	0.422888	0.476211	0.415296	0.896158	0.266297	0.219838	0.174506	0.843251	-0.117118
B3galnt2	0.222693	0.174501	-0.286969	-0.410525	-0.496685	-0.2951	-0.0900514	0.211703	0.0656658	0.164878	0.151942	0.0340098	0.363255	-0.0978542	-0.281582	-0.439075	-0.354429	-0.147174	-0.0502047	0.350283	0.440822	0.17721	-0.0376279	0.0559128	0.393168	0.0776306	-0.188517	-0.137718	-0.488402	-0.22021	-0.0775814	0.0344988	-0.104452	0.271785	0.182882	0.123817	0.273887	0.0293822	-0.274268	-0.236775	0.0820958	0.0402836	0.0659257	0.198296	0.301083	0.168359	0.107448	0.274293	0.110312
B3galt1	-1.09384	-0.817536	-0.358144	-0.387558	-0.804146	-0.204642	0.12855	-0.478635	-0.22022	0.0152023	0.825327	-0.919506	-1.18917	0.398062	0.442069	-0.290651	0.177797	-0.999231	0.518892	-0.589388	0.892924	0.507823	0.768766	0.437867	0.254108	-0.4413	-0.387909	-0.158529	-0.348355	-0.0895423	-0.0719502	-0.263817	0.67358	0.494087	0.186909	-0.320036	0.403474	0.16704	-0.0514397	-0.140102	-0.243463	-0.261794	1.25698	0.525089	0.969651	1.16858	0.515879	0.853419	0.055917
B3galt6	0.14257	0.266743	-0.107799	-0.462955	-0.445575	-0.653105	0.15437	0.0846399	0.113621	0.0333228	0.0748912	0.137117	0.258555	-0.0993811	-0.217855	-0.671446	-0.36957	-0.109579	0.0482441	0.377785	0.292235	0.259765	-0.2221	0.386142	-0.00389579	0.153024	-0.120423	0.0312215	0.0429244	-0.0902621	0.0374857	-0.0678959	-0.0205257	0.283384	0.140656	0.0101338	0.0986067	0.0196169	-0.331759	-0.355276	-0.348419	0.119266	0.244246	0.335153	0.100625	-0.388674	0.0445485	-0.0438916	0.0978013
B3gnt8	-0.253724	0.526372	0.440337	0.820558	0.362352	0.0870058	-0.2018	-0.430829	-0.121816	0.159098	-0.38564	-0.511048	-0.506434	0.061703	0.189574	0.160302	-0.277603	-0.565282	-0.15233	-0.378438	-0.198225	0.688087	-0.0947439	-0.884854	-0.104198	0.0809761	0.435491	0.472751	0.407684	0.269322	0.232944	-0.320333	0.462664	-0.475161	0.11254	-0.450685	-0.359484	0.671599	0.649199	0.341756	-0.0664095	-0.0166947	0.0364411	0.368652	-0.0253064	-0.278945	0.448209	-0.0301349	-0.364124
B4galt7	0.325816	0.448533	-0.234293	-0.337469	-0.397512	-0.251155	0.0542156	0.100369	0.352734	0.223619	0.0485033	0.16844	0.232475	-0.0979815	-0.189748	-0.408633	-0.432315	-0.0294667	0.0593534	0.0350919	0.111371	-0.0619343	-0.203732	-0.00759602	-0.140941	0.049142	-0.0975726	-0.216042	-0.0433348	-0.174897	-0.0303141	-0.144907	-0.396622	-0.0183822	-0.0508296	-0.089897	-0.105729	0.00779219	-0.402341	-0.378004	-0.26099	-0.0177435	-0.103506	0.0512025	0.0494751	-0.129672	-0.206374	0.178632	0.054541
B4gat1	-0.127949	0.0284808	0.0734659	0.137615	0.0554123	-0.193816	-0.0367868	-0.113119	0.0169604	-0.0440812	-0.0944443	-0.0364249	-0.0868543	-0.0357974	-0.091274	0.0927299	0.0692888	-0.0116788	-0.130473	-0.147295	-0.0447114	0.305293	0.186679	0.115383	-0.535405	-0.160067	-0.18553	-0.179728	-0.0845817	-0.0853595	-0.259308	-0.32121	-0.244701	-0.422919	-0.302512	-0.24422	-0.316466	-0.259883	-0.303976	-0.280813	-0.13503	-0.415859	-0.443584	-0.176719	-0.373217	-0.324659	-0.220001	-0.228875	0.00973892
B630019K06Rik	0.176884	-0.383719	-0.401205	0.452804	0.0739408	0.60717	-0.01069	-0.0799403	-0.321621	0.0787827	0.143324	0.194532	0.0506583	-0.148425	0.0711781	0.148887	0.0376866	0.173082	-0.134647	-0.141177	-0.140635	-0.171058	-0.313114	-0.538613	0.444738	0.241763	0.333977	0.227087	-0.381015	0.390159	0.353479	0.342337	-0.328593	0.735661	0.196938	-0.025676	-0.136433	0.194217	0.0325058	0.365595	-0.118385	0.149413	0.162686	-0.0545907	0.164997	-0.186299	-0.120929	-0.715172	0.0692375
B930041F14Rik	-0.45431	0.549774	-0.0374036	0.287806	0.00690544	-0.761627	-0.130593	-0.553642	0.103262	0.801433	0.200896	0.186759	-0.403987	-0.0100303	-0.237993	0.321983	-0.41747	0.17072	-0.480862	-0.469584	-0.383295	0.720363	0.232945	-0.816891	0.289128	1.49862	1.24409	1.26259	1.98027	1.17442	1.38584	0.35224	0.948795	0.907288	0.89423	0.54898	0.176406	0.871701	1.10248	0.988172	0.81792	1.15835	0.870193	1.32197	0.375834	0.368906	0.341698	0.315457	-0.429342
BC024139	-0.347728	-0.0201369	0.32483	0.460861	0.529509	0.215244	0.249324	-0.278202	0.102638	-0.130086	-0.377954	0.0886231	-0.0879735	0.0949919	0.00255836	0.164909	0.323786	0.2504	-0.0325384	-0.443442	-0.446415	-0.833206	-0.272181	-0.411292	-1.04094	-0.27666	-0.0956656	0.0636385	0.315707	0.0347252	0.397969	0.115782	-0.509722	-0.248989	-0.611991	-0.870798	-1.05553	-0.420813	-0.178457	0.0590845	-0.154502	-0.288855	-0.318713	-0.378188	-0.596993	-0.600318	-0.609582	-0.742199	-0.344865
BC026585	-0.287618	-0.180148	-0.125928	-0.162682	-0.0366251	-0.477932	-0.261725	-0.407501	-0.11368	-0.241747	-0.193934	-0.35018	-0.340491	-0.431093	-0.124553	-0.160186	-0.278829	-0.120473	-0.0948425	-0.423478	-0.333576	2.17499	-0.235789	-0.233925	-0.0342449	0.202532	0.269596	-0.0442732	0.507343	0.30194	0.171024	0.192226	0.146008	0.0985446	0.0395266	-0.0307118	-0.0943603	0.0687084	0.0262382	0.174692	0.113655	0.188931	0.0379622	0.169143	0.0579427	0.198715	0.0776837	0.118455	-0.147075
BC029214	0.870335	0.531081	0.184297	-0.28752	-0.434569	-0.71783	-0.870903	-1.02396	-0.465038	0.113264	-0.235017	0.479313	0.988392	0.373596	-0.375044	-0.524806	-0.873014	-0.930177	-0.811636	-0.2712	-0.059683	0.246229	0.296498	0.804357	0.594832	0.965431	0.953105	-0.306443	0.0561735	-0.274953	-0.882709	0.263837	0.115045	1.09606	1.21065	0.895222	1.03882	0.563358	0.89088	0.157019	-0.359363	-0.526227	-0.691186	0.310917	0.271395	0.722687	0.980521	1.21071	0.127442
BC030336	0.0720676	-0.0576872	-0.172402	-0.139024	-0.297296	-0.00435425	0.146272	0.0897714	0.1328	-0.00296626	0.00920698	-0.0292475	-0.137526	-0.165918	-0.240058	-0.267457	0.106202	0.128825	0.25007	0.19423	0.139071	0.153258	0.00454695	-0.100713	0.370334	0.117288	0.239449	0.230421	0.101806	0.255983	0.349382	0.156507	0.326791	0.192172	0.347681	0.060285	0.230782	-0.0700487	0.0308229	0.113709	0.183828	0.311242	0.404001	0.472698	0.0997098	0.317484	0.465024	0.371549	0.0487096
BC048644	-0.262005	0.0846448	0.4199	0.517364	0.839675	0.154669	-0.14829	-1.06149	0.0827539	-0.0649801	-0.187082	0.0490328	-0.354146	-0.300323	0.277138	0.504103	0.169735	0.0678129	-0.187018	-0.704155	-0.0113945	-0.434816	-0.22109	-0.633108	-0.80874	0.0498644	0.224856	0.42934	0.40227	-0.00330607	-0.190274	-0.417096	-0.597231	0.0459318	-0.103619	-0.591191	-0.910318	-0.170851	0.500789	0.0979199	-1.15338	-0.695052	0.19181	-0.246291	-0.56618	-0.0622718	-0.276489	-0.613662	-0.31801
BC051226	-0.0525903	0.0409281	0.332581	-0.0925033	0.249647	0.113687	-0.00741524	-0.60136	-0.64289	0.0745467	0.155398	0.203254	0.211026	0.105423	-0.235536	-0.386345	-0.143144	-0.216002	-0.159192	-0.110923	0.235125	0.391196	-0.123917	0.117058	-0.112009	0.262817	0.250853	0.345058	0.5336	-0.191087	0.309339	-0.138623	2.00673e-05	0.852765	0.106654	-0.362381	0.325815	0.242876	0.456179	0.315034	-0.438069	-0.306717	0.0890322	0.333157	0.205107	0.0514796	0.161201	0.315144	0.357967
BC089597	0.0578647	-0.00173538	0.294526	0.187352	0.023898	-0.0975851	0.0205962	-0.262448	0.108338	0.0306809	-0.32694	-0.279964	-0.152637	-0.125239	-0.36994	0.0332932	0.404241	-0.170337	-0.0312813	-0.158708	0.233768	0.150356	0.163536	-0.0444469	-0.0442254	0.520665	0.585639	0.256443	0.559681	0.0776634	0.211077	0.274327	-0.0320051	-0.243311	-0.161262	0.153042	-0.231781	0.270193	0.0856636	0.115117	0.13177	-0.39948	-0.683963	-0.120845	-0.0530529	-0.458754	-0.280177	-0.395403	0.00883632
Bach2os	0.456474	0.14142	0.353688	-0.0981835	-0.536503	-1.46724	-2.2773	-0.481262	-0.082413	-0.0816642	-0.0878433	0.74965	0.817378	-0.0576125	-0.466261	-0.142898	-0.488342	-0.362111	-0.031407	0.45644	0.585631	-0.30435	-0.11468	0.484526	0.635242	0.906619	0.35007	-0.315367	0.153815	-0.392263	0.190085	0.0176204	0.808439	-0.551068	0.522796	0.79675	0.107216	0.639298	-0.500065	0.479022	0.195409	-0.590757	-0.00768269	0.376305	-0.0702229	0.774224	0.880618	0.651993	0.000856421
Bag6	-0.0256798	0.124478	0.0725968	0.0147932	-0.0022097	-0.0195181	-0.00376777	-0.051535	-0.0830085	-0.0796633	-0.109894	-0.117158	-0.0390135	0.027692	0.119322	0.121998	0.0657772	0.0339755	0.0437921	0.000189397	-0.121914	0.0845217	-0.0622846	-0.0385792	0.0176591	0.0703897	0.13095	0.132863	0.115144	0.147246	0.0808004	-0.00745349	0.0391697	0.0567194	0.087108	0.0680301	0.148208	0.144786	0.266272	0.224327	0.258516	0.0889032	0.127604	0.109586	-0.0783298	0.025509	0.107652	0.233277	0.0191317
Bahd1	-0.0268302	-0.0940618	0.0616887	0.0133486	-0.0469101	0.0060889	-0.183652	-0.220824	-0.0677646	0.012472	-0.0146708	-0.0152755	-0.197555	-0.0950524	0.0452245	0.094816	-0.0260934	0.0918399	0.145185	0.0119382	-0.168716	0.404067	-0.0121261	0.138958	0.410257	0.375213	0.330819	0.227242	0.475655	0.284773	0.250252	0.053333	0.336885	0.0985785	0.316248	0.316232	0.287463	0.235168	0.28719	0.534824	0.327737	0.2619	0.250646	0.341557	0.0715021	0.150084	0.195257	0.262822	-0.0561817
Baiap2l2	-13.0186	-12.1104	-11.8739	-5.0267	-4.49263	-3.76891	-13.7322	-12.0939	-12.3314	-5.69465	-4.22451	-13.071	-5.90939	-4.68117	-11.7552	-5.74671	-4.68817	-11.9772	-5.80624	-15.7996	-3.33777	4.55746	-12.6783	-12.509	-3.34656	-13.7027	-3.53205	-12.2519	-4.60368	-3.11874	-12.8742	-6.08972	-1.6559	-4.29616	-5.32857	-2.67411	-3.24464	-5.192	-4.15524	-4.71042	-3.07435	-3.34042	-3.69205	-2.33972	-2.4702	-4.88249	-4.32941	-4.31446	-0.00768777
Bak1	-0.211935	-0.0247491	-0.281916	-0.153048	-0.129996	-0.275032	0.0182465	-0.00553017	-0.155928	-0.199466	-0.309614	-0.0793525	-0.103693	-0.0128121	-0.172244	-0.0823319	-0.0286979	0.061113	0.374339	0.276922	0.343666	0.269212	0.241678	0.285852	-0.25352	0.196136	0.0789747	0.0877986	0.315757	0.447712	0.526863	0.349693	0.426028	0.26124	0.166426	0.196335	0.334405	0.140148	0.528359	0.364544	0.208423	0.204325	0.646993	0.501891	0.429362	0.34002	0.407854	0.728903	0.0560713
Bbip1	0.054079	0.126814	-0.0148162	-0.0213826	0.0743113	0.0785865	-0.142616	0.0502535	-0.0112187	-0.00324605	-0.253088	0.0891335	0.309564	0.021234	-0.164516	-0.211331	0.0887195	0.143128	-0.147905	-0.0848683	-0.0174352	0.257514	-0.36638	-0.0447748	0.016985	0.403815	0.466123	0.291622	0.302805	0.102192	-0.0835163	-0.0776491	0.107776	0.150179	0.074652	0.0608338	0.255001	0.126969	0.035699	0.165253	0.310598	0.139221	0.0905893	0.16625	0.275266	0.259548	0.153409	0.327125	0.0187126
Bbx	0.162814	0.168342	-0.213185	-0.0149445	-0.260362	-0.198434	-0.197604	0.0362288	-0.181005	0.0666753	0.0763489	-0.267506	0.0392463	0.00704753	0.116517	0.0679862	-0.0464132	-0.356332	0.0873825	0.136167	-0.138577	0.596969	-0.0578577	0.0409013	0.257361	0.151418	0.301779	0.414085	0.134339	0.333516	0.10837	-0.0489135	0.030665	0.385405	0.411173	0.398922	0.614277	0.199674	0.497443	0.524911	0.403525	0.0518382	0.499789	0.377448	0.255513	0.355397	0.372057	0.549083	0.00405796
Bcam	-0.716532	-0.59725	-0.159556	0.329063	0.229113	-0.260352	0.24644	-0.263877	-0.110374	0.0108581	-0.0487199	-0.723739	-0.972905	-1.19824	-0.863193	-0.124372	-0.749169	-0.769393	0.274364	0.101627	-0.285838	2.2654	-0.337277	-0.414226	0.107514	0.0685946	0.297262	-0.121254	0.335327	-0.107001	0.349734	0.425937	0.454538	0.340818	0.287398	-0.0729842	-0.0800483	0.170934	0.0624079	0.466709	2.09566	1.0006	0.449615	2.50049	-0.0601615	0.225286	0.510547	0.197358	-0.0956099
Bccip	0.0447788	0.14983	0.074678	-0.0439246	0.149908	0.194737	0.197977	-0.0236233	0.103917	-0.00622349	-0.159345	-0.0900031	0.0869614	-0.00924606	-0.0888161	-0.0169021	0.0195961	0.0440077	-0.0412147	-0.120782	-0.131229	-0.182638	-0.170608	-0.0853984	-0.0496495	0.221364	0.25274	0.273968	0.322528	0.215625	0.156699	0.262515	-0.0499183	0.0929063	-0.0499078	-0.0443702	0.0624892	0.10317	0.0915685	0.144046	0.116951	0.158987	0.114547	0.0121342	0.0487577	0.0511973	0.0471466	0.112473	0.0182496
Bcl2l11	-0.520528	-0.276043	-0.161798	0.373402	0.264188	0.690777	0.278208	-0.461868	-0.192937	0.0140967	-0.126288	-0.464898	-0.811017	-0.25861	-0.237647	0.349797	0.816553	0.320304	0.362321	-0.150817	-0.103056	-0.0256713	-0.189493	-1.01804	-0.171626	-0.00437959	0.420654	0.79385	0.776256	0.593173	0.478812	-0.12301	0.473216	-0.0238556	0.0273413	-0.194581	-0.486194	0.460002	0.649066	0.997822	0.9762	1.81985	0.775679	0.249255	0.223759	0.300593	0.306217	-0.243645	-0.023319
Bcl2l14	-0.318301	-0.520382	0.437181	0.320747	1.0595	0.773694	0.573833	-0.696077	-2.04407	-0.18931	-1.58779	-0.416578	0.308078	-0.539782	0.255272	0.127378	0.647304	0.358635	-0.608791	-0.961816	-0.558946	0.148262	-0.0110031	-0.343596	0.180426	-0.388714	0.282655	0.712243	0.839111	0.805531	0.482754	-1.12914	0.784849	-0.934007	0.145673	0.697905	0.421668	0.315383	1.0461	0.777555	0.113485	0.643442	-0.636333	0.0952073	-0.409343	-0.0233268	-0.364156	0.24068	0.128715
Bcl7b	0.137847	0.108933	-0.115904	-0.0431834	-0.123857	0.127512	0.0263861	0.0535798	-0.0347734	0.000431094	-0.0824286	0.0536818	0.139765	-0.0815717	-0.143979	-0.173115	-0.00897323	0.0650885	0.0875514	0.156339	0.00884203	0.0790206	-0.296121	-0.043731	0.0595156	0.068935	0.0620691	0.0713446	0.216983	0.000891961	0.158104	0.213262	0.302083	0.316504	0.0509238	0.133605	0.114752	0.0465192	0.22892	0.0403527	0.0962553	0.238695	0.128218	0.185765	0.0854654	0.0372586	0.0541677	0.0298016	0.0815529
Bclaf1	-0.0362654	-0.00917856	0.154415	0.230437	0.194026	0.165694	0.120372	-0.275394	-0.378296	-0.23701	-0.13921	-0.0556408	0.0838445	-0.0368762	0.07095	0.227124	0.268861	0.0203781	-0.100458	-0.532389	-0.444993	0.000774633	0.119105	0.211829	0.151975	0.176132	0.303363	0.339658	0.270623	0.384148	0.191641	-0.142717	-0.0838883	-0.0882047	0.0673583	0.11451	0.0742331	0.208682	0.632178	0.629297	0.33224	-0.049657	0.230817	-0.0486877	-0.346695	0.122145	0.315926	0.173172	0.0256106
Bcor	0.380792	0.178471	-0.313302	0.141291	-0.175157	-0.808251	-0.18008	-0.0354492	-0.156697	-0.086092	-0.0230054	0.5792	0.301965	-0.266631	-0.3905	-0.419348	-0.499448	0.130581	0.0794695	0.414406	-0.16854	-0.0268679	0.350483	0.155254	1.00471	-0.0859402	-0.135712	-0.385097	-0.221771	-0.196144	0.0664341	0.265783	0.674551	0.0149138	0.295514	0.341758	0.176508	0.562163	0.110032	0.0369469	0.125249	0.425278	0.016178	0.249605	0.328226	0.222344	0.234898	0.674397	0.054082
Bcs1l	-0.0129404	0.162689	0.00633356	-0.0898533	-0.100744	-0.191086	-0.0611212	-0.103591	-0.0123287	-0.0457078	0.0134367	0.0796235	0.184203	0.0906702	-0.0218308	-0.112998	-0.0990108	0.0511618	-0.0430163	0.0473865	0.0874762	0.103176	-0.0861763	0.0816894	0.0200019	-0.0211105	0.083429	-0.0782537	0.109508	-0.00802746	0.0534738	0.157445	0.0536389	0.230094	-0.041246	0.196201	0.0733801	0.093356	0.198589	0.0791497	0.158301	-0.033353	0.141266	0.129931	0.163432	0.157591	0.193688	0.435888	0.0143186
Bglap3	0.119872	0.123521	0.0545727	0.849148	0.443314	1.90759	0.13894	0.084496	-1.3198	-0.566432	0.415253	0.454839	0.184655	-1.61933	-1.31081	0.0615834	-1.1633	-1.64163	-3.07917	-2.80908	0.200598	-0.989226	-0.050316	0.46008	-1.54139	-2.67881	-3.24354	-1.39131	-0.494933	-2.61386	-0.488354	-2.35783	-1.40051	-1.40665	-2.7266	-2.4565	-3.00547	0.0331535	-2.95446	-2.71075	-12.434	-3.87533	-1.62416	2.89482	-0.921921	-1.09817	-2.83948	-1.12236	1.42835
Bgn	-0.120398	0.391373	0.064029	0.10485	-0.101051	-0.485369	-0.0546334	0.0553164	-0.0569716	0.10049	0.0920829	-0.0791361	0.0992725	-0.241716	-0.0308168	-0.0836452	-0.235506	0.0175067	0.34871	0.256235	0.145227	-0.182632	-0.110561	-0.199242	0.632916	0.627796	0.818184	0.581742	0.59781	0.609509	1.00478	0.790439	1.10973	0.885042	0.575274	0.854993	0.912733	1.02805	0.867759	0.716387	0.720589	0.736903	0.982018	1.09881	0.367444	0.584001	0.830141	0.656163	0.0912579
Bhlha15	1.61709	1.37834	-3.20535	-2.63819	-2.00402	-2.24633	-0.19565	1.94364	-1.13587	-2.69542	-0.580208	-1.83794	2.18894	-0.618994	-2.69279	-1.95331	-1.52996	0.820214	-1.9974	-0.139599	-0.891377	-1.16132	-1.95734	0.248623	-2.94055	-3.45257	-2.50428	-5.14043	-2.45373	-3.25957	-3.49965	-5.26987	-11.659	-12.7263	-3.59112	-2.43302	-2.86511	-2.9582	-3.23531	-3.2358	-5.63872	-2.65622	-2.17529	-1.84462	-3.345	-3.26716	-3.4092	-2.75064	0.701555
Bhlhe40	-1.03472	-0.958859	-0.949053	0.145834	0.49508	0.355055	0.401144	0.293986	0.310332	-0.163947	-0.254047	-0.645885	-0.700105	-2.07718	-0.854367	0.445079	1.06689	0.753341	0.523923	0.559381	0.106091	-0.201832	-0.885357	-0.781779	0.185804	-0.304821	-0.0785399	0.171516	0.702376	0.503565	0.976282	0.783954	0.698905	0.588779	0.292274	-0.0311748	-0.524006	-0.526228	-0.0271494	0.3897	0.512052	0.596551	1.03833	0.671928	0.151373	-0.181147	0.12826	-0.819976	-0.1396
Bhmt	0.196995	0.318004	0.0544223	-0.191933	-0.310819	-1.07203	-0.537478	-0.490661	0.0484742	-0.0185969	0.353472	0.908711	0.753789	-0.0744752	0.126213	-0.143591	-0.172796	-0.581748	-0.288824	-0.360486	-0.562321	-0.513065	0.282921	0.540429	0.354323	0.646273	0.762161	0.248993	0.487506	0.17625	0.37717	0.232248	-0.184862	0.552669	0.633437	0.653336	0.676929	0.806817	0.482437	0.455779	0.0690579	0.245993	0.104374	0.234849	0.420449	0.550199	0.890924	0.73675	-0.0505535
Birc2	0.260599	0.423929	-0.168874	-0.0510533	-0.0590845	-0.139299	0.0163459	0.229006	-0.035554	-0.0462736	-0.0680604	-0.116677	0.184224	-0.226639	-0.11779	-0.0895141	-0.0251009	0.200816	0.034233	-0.0500088	-0.0815192	0.0762395	-0.269833	-0.103069	0.376696	0.143451	0.197847	0.128674	0.211935	0.324038	0.0680895	0.105683	0.0277227	-0.0612648	0.0710487	-0.0467483	0.090768	0.0669693	0.065253	0.266461	-0.00446297	0.228495	0.0211399	0.213932	0.0451444	-0.0847163	0.0182227	0.275326	0.213795
Bivm	-0.12504	0.098814	2.5966e-05	0.0742642	-0.261611	-0.00637931	-0.0829955	-0.0434832	-0.139552	-0.048327	-0.00900339	0.00597162	0.0967431	-0.0426194	-0.0429303	0.0937975	-0.0651127	-0.156322	0.0173675	0.0353951	0.042264	0.20712	0.180195	0.0799387	-0.143399	0.00660601	-0.0569614	-0.191641	-0.214141	-0.0704816	-0.261815	-0.151692	-0.191865	-0.25564	-0.0983778	0.045869	0.0856383	-0.131901	-0.13244	-0.03768	-0.252081	-0.430439	-0.189256	-0.204555	-0.0922397	-0.0766985	-0.00596113	0.219428	-0.0178072
Blzf1	0.329993	0.102714	-0.152441	0.0826318	-0.0562701	-0.186472	0.0529179	0.00472526	-0.470913	-0.368992	-0.138624	0.12104	0.371389	-0.224136	-0.111426	-0.267214	-0.00302629	0.134039	0.143801	0.026406	-0.106054	0.194009	-0.241704	0.371828	0.232739	0.13918	-0.0117145	0.19147	0.218915	0.15579	0.16228	0.0646813	0.182881	-0.0426627	-0.0977963	0.150641	0.434122	0.144162	0.352642	0.175428	0.343633	0.175366	0.329509	0.310186	0.0198735	-0.00857691	0.163704	0.448046	0.128554
Bmp2k	-0.112313	-0.240678	0.0558994	0.170847	0.022176	-0.109656	0.0747243	-0.178468	0.0952182	0.155972	0.0302451	-0.000597566	-0.279633	-0.386694	-0.267199	0.205644	0.266116	0.0442086	0.458187	0.0265615	-0.0888932	0.403783	-0.346467	-0.449226	0.157628	0.109028	0.232034	0.141861	0.424574	0.411981	0.5574	0.289931	0.270081	0.192702	0.381437	0.274324	0.254984	0.236258	0.430235	0.472458	0.667788	0.438159	0.58857	0.516608	0.32918	0.08627	0.385227	0.0573433	-0.10078
Bmp4	-0.614027	0.00149063	-0.336824	0.208894	-0.244345	-0.116264	-0.627891	-0.0355463	-0.16124	-0.0590302	-0.403619	-0.527733	-0.396487	-0.184948	-0.177965	-0.124454	-0.668466	-0.515354	-0.0113124	0.210188	0.341475	1.82804	0.00576776	-0.0520459	-0.961337	-0.359791	0.153706	-0.130508	-0.207701	-0.23898	0.273613	0.0616665	0.225497	0.61222	-0.376934	0.0311676	-0.299137	0.192165	0.159006	0.0949723	0.561584	0.0380431	0.0100228	0.815832	-0.189706	-0.315718	-0.125259	-0.135808	-0.157747
Bmp6	-0.0967777	0.11497	0.0469951	0.000622655	0.0649208	-0.71477	-0.161003	-0.799107	0.0413464	0.165156	-0.218157	-0.46942	-0.427279	-0.369135	-0.50946	0.0500117	0.233996	-0.384324	0.160849	0.0971976	-0.211902	1.72983	-0.151094	-0.67741	-0.692163	0.56918	0.256181	0.487422	0.085369	0.426861	0.0315633	-0.101852	0.195186	-0.245663	0.661402	-0.026591	0.157837	0.286098	0.278253	0.0521135	0.854475	0.138979	0.356011	0.949235	-0.51697	0.0755286	-0.0860388	-0.224155	-0.179454
Bmpr1a	0.149303	0.11718	0.00557636	0.00195749	-0.201941	-0.283152	-0.0924455	0.15912	0.110888	0.183032	0.0066111	-0.144304	-0.0706007	-0.152132	-0.0318133	-0.189879	-0.101879	-0.00178932	0.0722258	0.242228	0.0336018	0.20881	-0.042915	-0.137509	0.277092	0.130081	0.140531	0.0435947	-0.0111454	0.0521921	0.0808695	0.347281	0.277092	0.152511	0.168824	0.100909	0.133591	0.116471	0.225251	0.243294	0.423234	0.13315	0.239646	0.467288	0.207921	0.14634	0.161373	0.306989	0.0152042
Bms1	0.159443	0.112229	-0.219265	-0.146383	-0.269028	-0.212045	0.0650009	0.170713	0.0748766	0.0371759	-0.0130062	0.0160094	0.179283	-0.121739	-0.143155	-0.103442	-0.156828	0.0703758	0.169172	0.241295	0.0462249	-0.0533606	-0.100124	0.032641	0.114673	0.137953	0.0320165	0.0602516	0.0405458	0.178894	0.212536	0.131224	0.115603	0.198255	0.234283	0.168196	0.0591992	0.0804537	0.200763	0.200873	0.112525	0.201015	0.331812	0.317008	0.0309551	0.154995	0.276729	0.383856	0.0613602
Bmyc	-0.0271745	0.250345	0.107143	-0.206073	0.332154	0.19844	0.495264	0.057565	0.230108	-0.0625875	-0.10269	0.131357	0.291877	0.32212	0.0791877	-0.104799	-0.315212	-0.0264777	0.474729	-0.546846	-0.755615	-0.668555	-0.806672	-0.400006	-0.034347	0.791412	1.51445	0.939977	1.40774	1.09398	0.874168	0.338083	0.16977	0.85844	0.237704	0.17867	0.431688	0.728778	0.829949	0.575194	0.989805	1.26567	0.640407	0.724818	-0.072612	0.161528	0.698589	0.182396	0.0567052
Braf	0.0394973	0.0943145	0.0984829	0.0427622	-0.178055	-0.170222	-0.104535	-0.0817914	-0.0624872	-0.0375395	0.0038493	-0.221807	-0.147266	-0.0272134	0.132011	0.125298	0.126453	-0.236176	0.139607	0.0799732	-0.126547	0.346475	0.0428614	-0.0341267	0.117536	-0.0426856	0.176809	0.112926	-0.0932393	0.0780106	0.0311026	-0.152559	-0.0276761	-0.0499437	0.089416	0.0323831	-0.0240596	-0.00532166	0.264783	0.234045	-0.0117911	-0.226181	0.123382	0.0558759	-0.0047712	0.0432212	0.187502	0.166504	-0.0030637
Brat1	0.168467	0.114161	-0.0666568	0.0434123	0.0109354	-0.268446	-0.116815	-0.0362355	-0.160768	-0.252585	-0.0861225	0.148072	0.284041	-0.0346061	-0.0303851	0.0205056	-0.143846	0.0313093	-0.00974137	0.0495191	-0.0856221	0.0227328	0.0267056	0.225926	0.0779856	0.149674	0.249247	0.0994866	0.210152	0.146021	-0.113179	-0.157426	-0.261345	-0.109947	0.0167519	0.216796	0.212059	0.134702	-0.153316	0.223652	0.00231538	-0.0804075	-0.154712	-0.0136035	0.00855908	0.0132622	0.114922	0.369702	0.0544983
Brca2	-0.427501	-0.118636	0.010723	0.25407	0.357328	0.293109	0.192856	-0.390788	-0.282676	-0.059698	-0.161923	-0.253653	-0.927635	-0.285494	-0.204295	0.32008	0.827832	0.0526701	0.291486	-0.365033	-0.0398973	0.0519184	0.141194	-0.282983	-0.284027	0.0573299	0.824246	0.641846	0.953399	0.803844	0.402415	-0.347473	0.0584925	0.167481	0.0667423	0.0598771	-0.0113136	0.308983	0.677103	0.680409	0.478622	-0.317846	0.552826	0.244094	0.124264	0.391941	0.245065	0.04753	-0.0659006
Brd8	0.078193	0.336122	0.145491	0.0836282	0.0680509	-0.21379	-0.272445	-0.386617	-0.267115	-0.0409549	-0.0622863	-0.0225306	0.0942856	0.156437	0.273926	0.114446	-0.14419	-0.277024	-0.0866341	-0.193733	-0.0761892	0.264593	0.158503	-0.0268349	0.146566	0.27809	0.438745	0.445114	0.15182	0.188111	0.0808573	-0.095699	0.164366	0.275219	0.162325	0.185637	0.191021	0.467638	0.61362	0.569606	-0.0942624	-0.0587408	0.251091	0.243538	0.169958	0.252473	0.301517	0.575092	-0.00470507
Bri3	-1.04028	-0.430105	-0.087351	0.120244	0.45973	0.847936	0.585254	0.169455	0.323883	-0.306278	-0.428189	-0.290635	-0.375781	-0.362149	-0.379488	0.0561248	0.446762	0.557814	0.383382	-0.19945	-0.60059	-0.148376	-0.583208	-0.462961	-0.429448	0.110564	0.388534	0.385187	0.921037	0.686678	0.73893	0.628346	0.224039	0.334527	-0.2119	-0.358609	-0.0380336	-0.0582609	0.447155	0.50214	0.663239	0.700272	0.655171	0.399637	-0.123706	-0.113976	-0.0881202	-0.393345	0.0414709
Brox	0.0421303	0.163373	-0.0296137	-0.0613813	-0.0241935	-0.0830963	0.0509612	-0.103963	-0.0881962	-0.10847	-0.073368	-0.0179541	0.119698	-0.0987193	-0.0535766	0.0600468	0.0824634	-0.0827656	0.239993	0.0305385	-0.0725464	0.0931203	-0.0629151	0.00786332	0.21526	0.277141	0.250684	0.217067	0.225759	0.463282	0.243397	0.104221	0.174668	-0.00839735	0.334192	0.184643	0.178742	0.231365	0.344772	0.375864	0.380906	0.125915	0.30178	0.334555	0.132731	0.177616	0.318955	0.422275	0.0486652
Btbd2	-0.0883911	-0.0115321	0.0214749	0.111636	0.171931	0.212438	0.0402902	-0.169739	-0.0350173	-0.128778	-0.112748	0.016192	0.000287823	-0.0640768	0.0189013	0.162416	0.139648	0.0669667	-0.00859312	-0.283354	-0.266038	0.256096	-0.165726	-0.0419315	-0.261694	0.0351889	-0.024707	0.106196	0.173235	-0.026556	-0.014397	-0.289692	-0.327741	-0.12416	-0.144396	-0.200961	-0.168136	-0.154497	-0.118121	-0.0469707	0.120477	-0.235665	-0.150042	-0.0626937	-0.182001	-0.228574	-0.131973	-0.227013	0.000578241
Btbd6	-0.0309157	0.144361	0.235157	0.0732897	-0.0985824	0.202444	-0.0635594	-0.152575	0.0972817	0.0666082	-0.0824608	-0.0643071	-0.0304761	0.0959865	0.104178	-0.0498331	-0.16756	-0.179752	-0.0932812	0.0516272	-0.0746335	0.148373	-0.126179	-0.12373	-0.150816	0.132915	0.294671	0.284611	0.138838	-0.0438289	-0.0365987	-0.0315717	-0.0445317	0.160422	-0.00975495	-0.119106	0.210084	-0.0379643	0.0786648	0.155666	-0.00886564	-0.22359	-0.0163712	0.175626	0.0432131	0.0127524	-0.0246471	0.046951	-0.0127104
Btg2	-0.0951886	0.529556	-0.512235	-0.447056	-0.75049	-0.841844	-0.302276	0.400025	0.11291	-0.154065	0.0234654	-0.748135	-0.221847	0.175248	-0.520696	0.0763363	-0.586934	-0.764939	0.58028	0.217414	0.718847	0.717563	0.363441	0.116612	1.87543	0.555024	-0.342394	-0.504555	-0.215846	-0.136575	0.317102	0.00720245	1.83973	0.0529613	0.603779	1.13967	0.560857	1.11014	-0.266471	-0.283569	1.2524	0.803626	0.129819	1.05043	0.621196	-0.00820207	0.0397472	0.366268	0.309355
Btrc	-0.0360476	0.00159429	0.106951	0.0984212	0.174989	0.171191	-0.116109	-0.189788	-0.391689	-0.0822344	-0.203801	-0.127873	-0.00348245	-0.0033703	0.135723	0.239351	0.182712	-0.00654097	-0.128742	-0.176119	-0.119098	0.168351	-0.0583233	0.16597	0.00676844	0.214456	0.299855	0.17903	0.26757	0.364298	0.056242	-0.126525	-0.117063	-0.0166881	0.0122799	0.145788	0.264124	0.198527	0.281775	0.315798	0.331891	-0.138298	-0.0310483	0.147321	-0.0706121	0.0487494	0.169751	0.260209	0.00738818
Bub1b	-0.251505	-0.0559787	0.334854	0.241462	0.286791	-0.417136	-0.814751	-0.451516	-0.0108994	-0.464001	-0.4369	-0.771285	-0.340681	-0.183301	-0.22029	-0.116673	-0.0628856	-0.253731	0.125803	-0.112731	0.242467	1.31299	0.583196	0.0216303	0.775307	0.802379	0.861922	0.508269	1.22769	1.0274	0.541737	-0.192649	0.901501	0.198118	0.887653	1.29413	1.06476	1.37809	0.626729	1.07115	0.846003	0.299361	0.851769	1.01911	0.656669	0.66457	1.08042	1.41651	-0.806277
Bub3	0.147661	0.157857	-0.104667	-0.210065	-0.139206	-0.0332802	0.0567324	0.0856126	0.172206	0.0449579	-0.15215	0.00306691	0.128278	0.0386908	-0.0423914	-0.252672	-0.116648	-0.138121	0.121967	0.14597	0.130071	0.00371392	-0.160733	-0.0183221	0.00902756	0.0214049	-0.052394	-0.0843313	0.127968	-0.032386	0.0431995	0.108556	0.144457	0.0250063	-0.0981614	0.033538	0.137761	-0.0260425	0.0209496	-0.105363	0.0306709	0.0106642	-0.0517384	0.138732	0.000234277	-0.13498	0.0195798	0.204076	0.0749978
Bzw2	-0.297866	-0.088676	-0.362477	0.152981	-0.0325722	-0.116575	0.4172	0.0951008	0.32644	-0.0807604	-0.222838	-0.0913116	0.0598623	-0.117983	-0.263749	-0.266181	-0.232599	-0.0277564	0.0479746	0.208116	0.0518827	0.439865	-0.0732887	0.0909124	-0.181702	-0.23564	-0.0959375	-0.0303374	0.133035	0.230282	0.277109	0.0616641	0.0137136	0.135662	-0.195133	0.128624	0.29695	-0.100271	-0.143062	-0.092749	1.41061	0.48411	0.33735	0.616334	0.198563	0.0764683	-0.0282432	0.461307	-0.0344927
C130083M11Rik	-0.149732	-0.105914	-0.563006	0.332126	-0.341113	-0.531231	0.00302205	-0.139419	-0.394276	0.353256	-0.180705	-0.237116	-0.383396	-0.426844	0.669029	-0.0135137	0.345329	-0.0334323	0.294571	0.0430627	-0.00590699	0.319319	0.45008	-0.204421	0.253248	-0.103085	0.433593	0.516624	0.159785	0.0261581	0.455636	0.103286	0.880948	0.0891102	0.0522982	0.237117	0.725715	0.0956356	0.775456	0.890956	0.816416	0.209064	0.532106	0.312139	0.298001	0.12679	0.809904	1.13301	-0.0507842
C2cd4d	-0.750087	-0.176048	-0.706508	-0.646979	-0.314706	-0.224369	0.210434	0.187115	0.487542	0.664995	0.418094	0.0461593	0.0309129	0.0173412	-0.547243	-0.668105	-0.477378	-0.213135	0.150063	0.62832	0.721291	0.0952795	-0.0912128	-0.478551	-0.657052	-0.802561	-0.282151	0.16269	-0.369195	-0.464269	-0.0529602	0.190665	-0.266946	0.583067	-0.0236012	-0.60375	-0.413431	-0.7869	-0.75087	-0.356443	-0.91791	-0.622127	0.309469	0.467319	0.820435	0.252707	0.00535397	-0.37093	0.0843678
C330021F23Rik	-0.135394	0.390436	0.258446	0.1137	0.265515	0.0500258	-0.574839	-0.802617	-0.0236526	0.0712314	-0.0469328	0.0502943	0.180949	0.171832	-0.0216216	0.498622	0.115052	-0.247618	-0.530205	-0.674513	-0.157182	0.223374	0.164686	-0.162948	-0.718556	0.2678	-0.213073	-0.206373	-0.113473	-0.444758	-0.862828	-0.724877	-0.834448	-0.33661	-0.28985	0.0101973	-0.228984	-0.0334938	-0.207876	-0.598846	-0.917987	-1.15603	-1.11077	-1.06311	-0.43946	-0.517205	-0.595773	-0.709945	-0.218687
C4b	0.215249	-0.129253	-0.191745	-0.201654	-0.525658	0.0546454	-0.0642897	0.308012	-0.182541	-0.10797	0.266732	-0.343315	-0.228586	-0.00963686	0.240539	-0.0421714	0.13444	0.170202	0.149146	0.17569	-0.0919017	-0.430107	0.0903803	0.317068	-0.161686	-0.326417	-0.569392	-0.628406	-0.550975	-0.508208	-0.583804	-0.750525	-0.206105	-0.788577	-0.506285	-0.00280708	-0.252127	-0.423543	-0.665278	-0.523348	-0.858651	-0.732796	-0.722638	-0.623521	-0.494403	-0.697159	-0.597491	-0.214375	0.134044
C77080	-0.581771	-0.265401	0.26843	0.315435	0.291118	0.578192	0.0422445	-0.218293	0.0651686	-0.499024	-0.386972	-0.759625	-0.679115	-0.209174	0.217369	0.593123	0.636805	0.42797	0.338141	-0.138033	-0.319351	-0.462149	-0.452257	-0.244803	-0.131121	0.263448	0.410348	0.344427	0.46433	0.506185	0.137137	-0.0472259	-0.207107	-0.0222404	-0.141595	-0.106062	0.102012	0.0753436	0.450042	0.685658	0.293207	0.180392	0.242815	0.131242	-0.384929	-0.208151	-0.191185	-0.0144469	-0.0790068
C920006O11Rik	-0.377093	-0.130552	0.432113	0.404188	0.328662	0.194059	-0.1475	-0.534015	-0.00785107	0.0401864	-0.0527122	0.081184	-0.257749	0.0973048	0.408376	0.477533	0.0262948	-0.200188	-0.159309	-0.49267	-0.153229	-0.218211	-0.0543897	-0.389669	-0.429789	0.139924	0.447131	0.694461	0.659078	0.325159	0.116688	-0.247994	-0.444378	0.264452	-0.221252	-0.325313	-0.213943	0.317914	0.240803	0.189323	-0.104593	-0.421706	-0.0290042	0.0725913	0.079081	-0.0477257	-0.0774214	-0.292316	-0.184595
Caap1	0.203065	0.0463739	-0.215185	-0.204663	-0.0247134	-0.132412	0.0452315	0.305574	-0.0752832	-0.0791995	-0.15097	0.234692	0.126162	-0.0511094	0.0325062	-0.326529	-0.102754	0.1332	0.156319	0.171894	-0.124636	-0.00374793	0.11075	-0.302775	-0.0985219	-0.108151	-0.265021	-0.28747	0.0594246	0.0749809	0.310928	-0.00387574	0.383283	0.0728978	-0.0094403	-0.079803	0.141181	0.000966946	-0.101929	0.422714	-0.0404101	0.296884	0.317597	0.332252	0.233782	0.120058	0.192338	0.408008	0.0997928
Cadm3	0.177638	0.32473	0.181479	0.320679	0.233021	-0.738361	-0.290709	-0.450639	-0.0549778	0.0782913	-0.198149	-0.0170261	0.0855419	-0.259817	0.127097	0.0877832	-0.287119	0.284759	0.503814	0.146849	0.209687	-1.23243	-0.076849	-0.172655	0.116135	0.337538	0.742311	0.668618	0.637232	0.670061	0.715788	0.648486	0.259358	0.330869	0.622172	0.478024	0.375785	0.642062	0.766769	0.746258	0.652385	0.410656	0.746291	0.602724	0.400183	0.436572	0.634524	0.614423	0.013024
Calu	0.203178	0.307041	0.0537943	-0.0265037	-0.179946	-0.209824	-0.112336	-0.0332023	-0.114724	-0.0438553	-0.0695969	-0.109864	0.229549	0.0987737	0.13407	0.0542022	0.00211275	-0.115168	-0.0460161	0.0155443	0.0156786	-0.0462397	-0.109962	-0.0295587	0.0276476	-0.0427662	-0.16433	-0.15373	-0.256615	-0.209922	-0.312702	-0.26133	-0.00543679	-0.30553	-0.123736	0.0496842	0.0257596	-0.0294895	-0.0777028	-0.132192	-0.0214393	-0.129534	-0.24497	-0.132475	-0.227377	-0.179104	-0.142541	0.135112	0.074212
Camk1d	0.371787	0.662683	0.623627	0.430345	0.072513	-0.464779	-1.14069	-1.33822	-0.727314	0.112989	0.342911	0.45467	0.457359	0.124301	0.401348	0.607235	0.216855	-0.699052	-0.955966	-1.38346	-1.23105	-0.773231	0.298982	0.0838269	-0.449815	0.411207	-0.0732809	-0.223957	-0.479038	-0.86392	-1.326	-1.69137	-1.51794	-0.751837	0.0593291	-0.121969	-0.497326	-0.157971	0.224734	0.0255778	-1.00065	-1.3871	-1.87307	-1.52589	-1.4607	-0.871781	-0.903319	-0.852957	-0.308563
Camk2d	-0.0248805	0.350458	0.477917	0.211459	0.145943	-0.372915	-0.429389	-0.632834	-0.151034	0.489128	0.058861	-0.000697321	-0.0440651	-0.0232165	0.0934855	-0.0713653	-0.2215	-0.824292	0.0929637	-0.147646	-0.457908	0.706336	-0.174824	-0.043792	-0.392608	0.362046	0.529639	0.402705	0.200821	0.0923967	0.0753399	-0.00920221	-0.000902089	0.166955	0.380187	0.275575	0.260853	0.348328	0.476598	0.408507	0.492392	-0.269066	0.34392	0.470383	-0.118507	0.251013	0.205001	0.266692	-0.117976
Camk2n1	-0.0304694	-0.242121	0.132698	-0.0006805	0.13362	0.355218	0.123522	0.136591	0.0191852	-0.14044	-0.247711	-0.165763	-0.127213	0.00254301	-0.207253	0.00534049	0.0870682	0.266125	0.154282	0.136631	-0.0188576	0.0133151	-0.37063	-0.275231	0.281495	0.0757456	0.148213	0.131347	0.373091	0.17394	0.234358	0.153909	0.379237	-0.0330483	-0.340139	-0.178525	0.14879	-0.076061	-0.0852323	-0.0354324	0.0695755	0.109805	0.164827	0.205092	-0.0439924	-0.393822	-0.26428	-0.277321	0.0123307
Camk4	0.253446	0.134964	-0.453578	-0.249272	-0.123257	0.272081	-0.522988	-0.60208	-0.416415	0.00624075	-0.216866	-0.0319376	-0.188143	-0.715049	-0.791052	-0.261711	1.42254	0.067388	-0.214338	0.494517	0.235806	0.690079	-0.454247	-0.628549	0.191959	-0.36405	-0.143364	-0.729768	-0.827515	-1.18161	-0.290257	-0.167723	-0.236799	0.0694659	0.292357	-0.197149	0.19222	-0.225034	-0.0489535	-0.603363	0.241598	-0.34186	0.142692	-0.10146	-0.00512824	-0.0984014	-0.0947011	0.0680753	0.177894
Caml	0.184355	0.271398	0.0689551	-0.146793	-0.0999146	-0.0751254	-0.0809133	0.0782494	-0.0141935	-0.228095	-0.0198277	0.171876	0.343558	0.0799917	-0.169961	-0.268575	-0.24535	0.0193413	-0.109767	-0.00094988	-0.023635	-0.0588506	-0.0815903	0.198157	-0.0274072	0.0654415	0.0687715	-0.0274167	0.0370827	-0.0535901	-0.0934083	-0.0848491	-0.101948	-0.0672363	-0.213361	-0.151283	-0.0633161	-0.114039	-0.0744093	-0.0300861	-0.260434	-0.190291	-0.134855	-0.255854	-0.0565317	-0.091389	-0.0293804	0.0342571	0.0944519
Canx	0.224127	0.234464	-0.0908036	-0.144459	-0.284411	-0.366955	-0.10733	0.00815752	-0.147935	0.0568393	-0.034572	-0.139326	0.013708	0.0385123	0.0724946	0.00218244	-0.104395	0.0155542	0.0249966	0.18071	0.173272	0.183165	0.104696	-0.0978441	0.237585	-0.0466051	-0.160877	-0.119049	-0.388407	-0.263451	-0.314153	-0.141981	0.03599	-0.192586	0.0557224	0.0724026	0.0704203	0.0483767	-0.0329884	-0.0582577	-0.368057	-0.159052	-0.0856063	-0.0711117	0.224824	0.0809643	0.0983174	0.381401	0.0524341
Capn5	0.106402	0.214855	0.147105	0.136986	-0.55975	-0.889394	-0.278651	-0.278267	-0.167784	0.246785	-0.192348	-0.0639271	0.0757514	-0.0664691	0.31237	0.0930512	-0.38677	-0.349535	-0.0492298	-0.00773803	-8.64141e-05	0.960822	0.099921	-0.0984919	0.129603	0.45706	0.630297	0.383647	0.382923	0.253303	0.20677	-0.161967	0.41349	0.45318	0.671746	0.733891	0.681229	0.893913	0.973688	0.596603	0.240172	-0.0713102	0.46653	0.631965	0.231182	0.269522	0.645163	0.789581	-0.00871177
Caprin2	-0.396399	-0.285585	0.488349	0.274838	0.981842	0.522005	-0.258649	-1.03058	-0.935946	-0.514296	-1.05545	-0.450844	-0.339448	0.0231833	0.0835938	0.285911	0.716585	-0.00732271	-0.329779	-0.309497	-0.624343	0.262853	0.448545	0.132005	0.358467	0.625072	1.2525	0.939755	0.930693	1.0077	0.389037	0.0445555	0.129878	0.0552071	0.0292214	0.304155	0.223287	0.691537	0.77521	1.09458	0.97589	0.649127	0.467956	0.3554	-0.085952	0.149711	0.512194	0.97783	0.0957351
Capza2	0.132849	0.142444	0.0659795	0.0628817	-0.106945	-0.0959408	0.0495831	-0.111806	-0.014178	0.0678304	-0.0258728	-0.139063	-0.0374303	-0.058402	0.0531153	0.0787255	0.0666118	0.010622	0.0999276	0.00326158	-0.11529	0.0729331	-0.0941427	-0.174114	0.308071	0.244404	0.21948	0.270729	0.182756	0.344988	0.150335	0.17024	0.158887	0.0614595	0.412126	0.116807	0.264896	0.122335	0.24888	0.30279	0.497844	0.0611739	0.300707	0.328882	0.215873	0.325644	0.301306	0.307849	0.042613
Car11	-0.115539	-0.406388	0.500115	0.648894	0.22545	0.225603	-0.525168	-0.658679	-0.201433	0.134786	0.484543	0.250566	-0.0465562	-0.430222	-1.72146	-0.548769	-0.236028	-0.419869	-0.594703	0.333012	0.277872	0.734836	0.208485	-0.202131	-0.596872	-0.122934	0.598896	-0.713446	-0.444156	-1.21339	-0.345422	0.144425	-0.0887159	0.641454	0.435518	-0.339371	-0.487077	-0.244493	-0.303261	0.0966636	0.244422	0.311702	0.0696794	0.758419	-0.23077	-0.687254	0.00459366	-1.24512	-0.671727
Card9	0.583142	0.905649	0.562283	-0.13031	0.359882	-0.575556	-0.494191	0.0815639	-0.53608	-0.155387	-0.40401	-0.951454	0.484322	0.195932	0.0099499	-0.546391	-1.22457	-0.0519042	0.328289	0.323123	-0.260788	-0.877482	0.000455964	0.190221	0.945014	0.988641	-0.0412709	0.165351	1.10331	0.902771	0.495821	0.0663186	-0.705629	0.717629	0.502548	1.01558	-0.0561081	0.957006	-0.767897	-0.0763603	0.97948	0.499968	0.737977	1.70428	1.11135	0.115468	0.634101	1.18186	-0.107737
Cars2	0.175687	0.283798	-0.0140775	-0.11199	-0.310136	-0.461629	-0.338847	0.0233027	-0.0404209	0.0363582	-0.00112473	0.0505644	0.342089	0.179156	0.0576661	-0.195455	-0.181899	-0.122887	-0.173032	-0.0888352	0.130425	0.312093	0.115355	0.00665909	0.0736314	0.00697597	-0.00587137	-0.189654	-0.15711	-0.217667	-0.480089	-0.225062	-0.216089	-0.251487	-0.00775807	-0.00868437	0.127363	-0.0489189	-0.350444	-0.145657	-0.0781827	-0.133762	-0.465129	-0.0480555	-0.0328531	-0.0238096	0.086743	0.152309	0.00307157
Casc3	0.0842539	0.107524	-0.085609	-0.158754	-0.130547	-0.131407	-0.0256877	0.00780493	-0.0578052	-0.0933558	0.0433036	0.108658	0.0887486	-0.109761	-0.137767	-0.0783891	0.0371852	0.108439	0.15538	0.0775342	0.012089	0.0940905	-0.0429591	0.0531649	0.143242	0.0790456	0.148307	-0.0604198	-0.0426383	0.0564298	0.203143	0.130531	0.161408	0.203905	0.184953	0.127636	0.177663	0.0792871	0.325083	0.23009	0.0961193	0.0982482	0.317365	0.175933	-0.133149	0.0351758	0.172965	0.250185	0.0828156
Casp3	0.0468556	0.268239	0.0162909	0.0290087	-0.0265178	0.0603665	-0.267162	-0.300838	-0.153007	0.0992156	0.015477	0.0417259	-0.0183607	0.0181858	-0.0272338	0.317832	0.14452	-0.197637	-0.0567825	-0.326071	-0.123145	0.0476122	0.216662	-0.0365061	-0.168424	0.200166	-0.159397	-0.14165	-0.193202	-0.0674382	-0.355878	-0.513712	-0.266596	-0.460497	0.0626296	-0.0521878	-0.27549	0.0494936	-0.0957083	-0.11721	-0.369579	-0.497128	-0.482749	-0.406369	-0.215246	-0.0604916	-0.12172	0.0184574	-0.0226124
Casp9	-0.0361639	0.16275	0.116012	0.162516	0.0725014	-0.00931869	-0.350133	-0.563467	0.0620706	0.0769719	-0.0631827	-0.0185842	-0.277917	0.0488446	0.128134	0.473436	-0.113615	-0.0874195	-0.0395529	-0.104357	0.0513279	0.204504	0.0492541	-0.28531	0.150295	0.186493	0.212747	0.197516	0.239135	0.192871	-0.150915	-0.254425	-0.166977	-0.0459563	0.234711	0.136089	-0.11101	0.366081	0.175678	0.216196	0.0332146	-0.160642	-0.0549876	-0.10701	0.0728245	0.0144616	0.154311	0.0142626	-0.0518234
Casz1	-0.854614	-0.633441	-0.397761	0.960836	0.681834	-0.0155731	-0.597402	-0.550469	-0.572476	-0.262119	-0.406803	-1.18176	-1.54308	-0.0604103	-0.356608	-0.724644	-1.40785	-0.845012	0.278415	0.0957972	-0.273226	2.54515	-1.08053	-1.2589	0.0131986	0.034095	0.563349	0.237473	0.271165	0.461978	0.110708	-0.417453	-0.19521	0.0184489	0.0771968	-0.184184	0.75284	0.30657	0.323781	0.657499	3.38709	1.21723	1.00414	2.62323	-0.0242492	-0.0512305	-0.00320331	0.0617821	-1.78976
Cbfa2t2	-0.177257	0.0692192	0.098273	-0.0140936	-0.0397264	0.159353	-0.0183167	-0.131215	0.0442036	0.0768018	0.0270223	-0.279171	-0.131153	-0.11585	0.0369482	0.276928	0.12242	0.0259878	0.14408	0.0483982	-0.173292	0.173349	-0.0453127	-0.351215	-0.0116884	0.17986	0.190676	0.193923	0.170167	0.254192	0.0288352	0.108383	-0.0631901	-0.0024795	0.191478	-0.0638671	-0.0459189	0.0714854	0.196797	0.30727	0.227142	-0.0560969	0.0537586	0.158247	-0.0408633	0.0479597	0.214275	0.15243	-0.0163157
Cbll1	0.256042	0.0959504	-0.0793698	-0.0975714	-0.333666	-0.251984	-0.0678298	0.0871402	-0.19405	0.0320303	-0.14949	0.310001	0.253105	-0.273963	-0.017944	-0.103442	0.0153454	0.078954	0.146814	0.267533	0.0221411	-0.179125	-0.165336	0.0881222	0.199541	0.137519	0.121808	-0.0158247	-0.163468	0.037034	0.326529	0.260016	0.261462	0.316351	0.263939	0.0486734	0.140617	0.0963719	0.509206	0.339134	0.117967	0.184111	0.394286	0.293527	0.0594106	-0.0544208	0.274324	0.352296	0.00748576
Cbwd1	0.188785	0.234679	-0.038363	-0.0350468	-0.119893	-0.0948362	0.0398031	-0.223972	-0.270691	0.0689647	-0.0382024	0.0601081	0.255169	0.0192217	-0.0865455	-0.320552	0.164704	0.0768868	0.0511791	0.0211536	-0.0102603	0.203025	-0.300466	-0.0488807	0.198095	0.30856	0.403736	0.347888	0.391718	0.319071	0.328261	0.174378	0.190478	0.307498	0.0925369	0.145878	0.0420068	-0.0466324	0.0707348	0.298578	0.367865	0.0849521	0.419669	0.341812	0.0201381	0.28639	0.350736	0.554111	0.0269638
Cbx4	-0.119464	-0.336466	-0.330425	0.286447	0.383273	0.0201066	0.169108	-0.0804556	-0.244598	-0.211173	-0.233771	0.124102	0.0512068	-0.28293	-0.399485	0.172364	0.179644	0.488791	0.196492	0.252838	0.00638298	-0.394173	-0.330182	0.0823856	0.303186	-0.0280941	-0.0316479	0.354119	0.352713	0.439117	0.557187	0.377881	0.803507	0.290984	0.167501	0.480186	0.120982	0.297661	0.31583	0.127689	0.199037	0.12548	0.582592	0.264177	0.32839	0.0205092	0.0971185	-0.0993459	-0.0922477
Cbx7	-0.542936	-0.32559	0.238725	0.491522	0.343725	0.552873	0.186306	-0.436467	-0.237675	-0.267942	-0.166959	-0.266428	-0.381876	-0.139194	-0.220719	0.467425	0.359573	0.10226	0.0490652	-0.434348	-0.485216	0.438147	-0.111182	-0.194621	-0.303259	0.112238	0.148735	0.563474	0.283394	0.131763	0.066293	-0.566943	-0.249894	0.102456	-0.170507	-0.285146	0.131142	-0.139547	0.18198	0.223647	0.375	-0.231494	-0.0732003	0.289266	-0.578986	-0.177533	-0.133615	-0.566526	-0.0793339
Ccar2	0.0520898	0.203308	0.153476	0.127419	0.0690853	-0.114051	-0.221376	-0.265089	-0.138974	-0.0861803	-0.159421	-0.0568153	-0.0170465	0.161146	0.171404	0.166512	0.0834388	-0.286023	-0.158886	-0.186645	-0.108307	0.291896	0.0690756	0.0391042	0.223938	0.280325	0.268271	0.349231	0.226579	0.172799	0.0430567	-0.250702	-0.0389822	-0.0958217	0.135911	0.230576	0.233808	0.23991	0.272475	0.358421	0.101982	-0.176608	0.063925	0.2067	0.0739989	0.199094	0.293031	0.512664	0.00223049
Ccbl2	0.417836	0.371014	0.188847	0.0581259	0.0952637	-0.0107426	-0.220474	0.0545299	0.11276	0.117495	-0.0327217	-0.0905229	0.174919	0.222588	-0.216764	-0.350878	-0.579472	-0.358751	-0.541815	0.216586	0.339859	0.00212012	-0.101762	-0.489958	-3.06868	-3.29563	-2.33259	-2.67193	-1.70503	-2.1334	-2.97573	-1.90566	-2.51003	-2.48717	-2.77374	-3.07512	-3.1441	-3.54823	-2.72463	-2.7525	-2.1907	-3.06866	-2.61349	-2.32018	-2.01963	-2.91216	-3.01899	-3.59551	0.00772457
Ccdc120	-0.119238	0.712113	-0.0507847	-0.214044	-0.850974	0.163033	-0.996844	0.387241	-0.258135	-0.0490887	0.137765	-0.88742	-0.08108	0.368991	-0.0322166	0.228714	-0.385692	-0.876625	-0.505221	0.60589	-0.107473	0.922035	-0.209485	0.105941	2.09721	1.86927	1.47732	0.891204	1.3042	1.53719	1.34481	1.3288	2.38713	1.42288	0.874631	2.25325	2.41572	2.20792	1.39024	1.65795	0.723582	2.68334	1.23097	1.92239	1.40253	1.00432	1.20953	1.81061	0.150352
Ccdc130	0.231293	0.0841082	-0.0341076	-0.0940153	-0.0735824	-0.0249912	-0.0800707	-0.0143245	-0.123159	-0.199242	0.0268961	0.105933	0.491682	-0.127904	-0.250604	-0.2769	-0.249023	-0.0211269	-0.228934	-0.0559519	0.00262958	0.255846	-0.0782764	0.407903	0.357783	0.335992	0.0887318	0.25066	-0.00635088	0.0459939	0.20467	0.114568	0.200735	0.256918	0.176919	0.248291	0.346329	0.00645365	0.0458134	0.142129	-0.088675	0.0313214	0.0406149	0.265504	0.0770839	-0.0166275	0.22905	0.379712	0.0604185
Ccdc138	-0.0414889	-0.21124	0.137771	-0.409189	0.0961543	-0.348683	-0.223414	-0.316726	-0.247344	0.0989864	0.162298	0.480149	0.247984	-0.306861	-0.236519	0.0326301	0.0379384	-0.0797304	0.0242099	0.0692416	-0.10561	0.132337	0.249799	0.320929	0.478393	0.35681	0.514011	0.358129	0.584582	0.261369	0.209492	0.218971	0.411067	0.467232	0.389885	0.470849	0.572018	0.0587259	0.23293	0.645933	0.106079	0.0440702	0.304361	0.511689	0.331961	-0.040976	0.567168	0.519199	-0.0314525
Ccdc17	-0.374511	-0.174569	0.586771	-0.0586542	0.429401	0.0463626	-0.103086	-0.0642458	0.00398312	-0.162456	-0.248948	-0.236758	-0.0642534	0.224178	0.42926	0.139611	0.273361	-0.0331153	-0.36783	-0.358552	-0.442001	-0.103314	-0.242708	0.264991	-0.645859	-0.209905	0.0050333	0.0247833	0.173475	0.30496	-0.248375	-0.294988	-0.279539	-0.219562	-0.762733	-0.577427	-0.159952	-0.0313088	-0.222505	-0.0586899	-0.442937	-0.53076	-0.645138	0.110135	-0.688993	-0.436321	0.0605796	-0.0702847	-0.301919
Ccdc174	0.183054	0.120633	0.0663539	0.0884377	-0.0551192	-0.235381	-0.0784754	-0.171625	-0.101385	-0.0483173	-0.192364	0.122151	0.301103	0.109767	-0.20547	-0.135772	-0.0925681	0.130894	-0.0551665	0.0772871	-0.069348	-0.0266507	-0.115776	0.215426	0.118205	0.26214	0.234001	0.114974	0.202368	-0.00157329	0.211065	0.160937	0.0617238	0.124415	0.218907	0.352879	-0.00152013	0.158952	0.235142	0.108951	-0.0440089	0.132009	0.2946	0.283789	0.0109142	0.254425	0.218161	0.292704	0.0213862
Ccdc3	-0.155694	0.422305	-0.0648184	0.274101	-0.341895	-4.95165e-05	0.290251	0.44259	0.032336	-0.0344481	-0.108767	-0.65322	0.115647	-0.200615	0.356575	-0.139108	-1.01241	0.211994	0.432723	0.242542	-0.0362353	-0.737033	-0.151637	-0.218614	1.55919	1.13801	1.46334	1.56765	1.04368	1.29611	1.60282	0.989001	1.59211	1.31677	0.619834	1.48503	1.32806	1.68502	1.35857	1.22904	1.06881	1.49531	1.679	1.81551	0.246316	0.573927	1.06455	0.616225	-0.00597969
Ccdc43	0.0480612	0.21187	-0.0207191	0.0512738	-0.00486366	-0.0334328	-0.0266564	-0.0673902	-0.106266	0.0133463	-0.0368733	0.0464943	0.201541	-0.0776082	-0.377832	-0.124775	-0.210046	-0.12978	0.0803631	-0.0134289	0.0554495	0.176621	0.178343	0.0266432	0.394151	0.346671	0.204284	0.107269	0.179195	0.0282451	0.0992298	0.0245401	0.0494322	-0.0782132	0.240719	0.226735	0.456342	0.287371	0.0575288	0.281976	0.63836	0.0457813	0.196223	0.277712	0.0701418	0.0909564	0.263049	0.444792	0.000253165
Ccdc47	0.145482	0.0934041	-0.0813868	-0.0900373	-0.146669	-0.20231	0.0482869	0.103943	0.0578836	0.0423343	-0.0389434	0.0360458	0.0597144	-0.112204	-0.0551493	-0.0564767	-0.0653617	0.00169176	0.108273	0.156431	0.0468288	-0.0302713	-0.0192677	-0.0711054	0.15821	0.138403	0.128651	0.0217055	0.102357	0.134728	0.2606	0.314099	0.308514	0.176695	0.158641	0.279324	0.184837	0.0985776	0.271213	0.280996	0.117229	0.127073	0.240559	0.239748	0.220335	0.177015	0.229278	0.345595	0.0391342
Ccdc50	0.170466	0.186981	0.136226	0.105331	-0.0694143	-0.131364	-0.187247	-0.278143	-0.0551265	0.010818	-0.107016	-0.0693735	-0.0216212	-0.134335	-0.0510269	0.182604	0.192178	-0.145082	0.0473006	-0.0208217	-0.144547	0.257035	-0.00965413	-0.0207964	0.192871	0.247801	0.274981	0.0877311	0.134044	0.186826	-0.000144487	0.0179438	-0.0472068	0.0139561	0.370322	0.198001	0.000460182	0.16974	0.257473	0.248159	0.243573	-0.105867	0.0866996	0.1132	-0.0588579	0.10307	0.320091	0.295375	-0.0662425
Ccdc55	0.102005	-0.0373303	-0.0833984	-0.109225	-0.117215	-0.109996	0.145389	0.084104	-0.0944556	-0.186124	-0.143129	0.0233302	0.0901581	0.0575677	-0.191614	-0.137474	0.0688253	0.1315	0.111163	0.196303	-0.0339389	-0.0802357	-0.129779	0.301698	0.193867	0.189254	0.149979	-0.00292678	0.141928	0.19509	0.356683	0.321	0.39271	0.359954	0.0914453	0.321685	0.211358	0.135309	0.338823	0.525272	0.313229	0.321713	0.450384	0.338385	0.145976	0.341534	0.363557	0.435801	0.0669628
Ccdc57	-0.3312	-0.16309	-0.588193	-0.0413182	-0.0556908	0.495053	0.497045	0.324717	0.207985	-0.0387394	-0.275679	-0.113755	-0.319855	-0.245263	-0.296948	0.0743234	0.116063	0.13336	0.263644	0.414816	0.00395537	0.053311	-0.600033	-0.260197	-0.848152	-0.229024	-0.153234	0.191063	-0.16978	0.278924	0.640882	-0.0336321	0.0743215	0.449632	-0.219034	-0.324381	-0.272045	-0.244591	-0.469386	0.0763076	0.116464	0.0701663	0.471555	0.409766	-0.327546	-0.307802	-0.207893	-0.45921	0.13672
Ccdc58	-0.101681	-0.00108457	0.0266009	-0.0450514	0.0914823	0.309152	0.0977312	-0.0284404	0.0123628	-0.0295049	-0.14401	0.126675	0.127319	0.0418459	-0.190871	-0.133064	0.0794448	-0.0261508	-0.184669	-0.0532101	0.030141	-0.06954	-0.184581	0.130776	-0.064345	0.259769	0.0940533	0.17292	0.271411	0.159596	-0.00808001	0.171326	0.0667131	0.0882542	-0.0200511	0.00835427	0.0976949	0.0270868	-0.224398	0.0270392	0.0439797	0.0453958	-0.0392754	-0.0304166	0.124126	0.0110054	0.0694766	0.123983	0.0599577
Ccdc61	0.0705171	-0.0292997	0.100252	0.0241228	0.159187	0.127265	-0.217276	-0.360694	-0.398586	0.010131	0.0398316	-0.027676	0.216612	0.101514	-0.092417	0.299485	0.104321	-0.00492589	-0.357339	-0.32127	-0.028811	0.22654	0.107816	-0.0369111	-0.175908	0.245532	0.227547	0.120555	0.391856	0.21897	-0.0550923	-0.213149	-0.348798	-0.0189277	0.00248624	-0.100914	-0.0119359	0.248571	0.372147	0.328381	0.0524849	-0.143925	-0.144771	0.128284	-0.0455707	-0.315894	0.0930454	0.276239	-0.0226367
Ccdc71	0.0993982	0.149981	0.0187145	-0.0453992	-0.0362021	0.0365518	-0.0910288	-0.170791	-0.23727	-0.100348	-0.070612	0.0807631	0.147924	0.0969375	-0.0807084	-0.0460598	-0.18165	0.0207218	-0.0421414	-0.00464343	0.0605199	0.189746	-0.0380799	0.143817	0.113734	0.287314	0.233718	0.267875	0.241691	0.143604	0.0501576	0.0350033	0.0627688	0.173809	0.155082	0.133633	0.19531	0.329266	0.292754	0.235876	0.143297	0.202186	0.184845	0.180685	0.0646917	0.202742	0.240932	0.360409	0.207064
Ccdc82	0.0314763	-0.136828	0.169832	0.130009	0.175787	0.20026	0.0139106	-0.153917	-0.0921978	0.043754	-0.0623909	-0.180248	0.0244412	-0.0730513	-0.147202	0.227149	0.0914247	-0.115904	0.117319	-0.241234	-0.0947596	0.195379	-0.170322	-0.11589	0.0664028	0.257254	0.373505	0.383486	0.576445	0.473092	0.34783	0.167941	0.329824	0.282552	0.246395	0.183969	0.297082	0.20334	0.414178	0.216787	0.49604	0.119869	0.23266	0.598503	-0.164803	0.290118	0.362516	0.283811	0.0307426
Ccdc94	0.0823554	0.314778	0.0975145	-0.0904192	-0.0785703	0.00427695	-0.0510236	-0.205243	0.141875	-0.175392	-0.246135	0.0251041	0.247444	-0.0515223	0.0612275	-0.168376	-0.224538	-0.175568	0.227748	0.00423333	-0.0258657	0.228351	-0.106401	-0.0394894	0.132871	0.313433	0.239144	0.295429	0.238203	0.0193096	-0.0278587	0.0342086	0.0965182	0.0907811	0.2016	0.140194	0.146343	0.16475	0.228818	0.026335	-0.0582873	0.156615	0.0909396	0.223114	-0.209193	0.119175	0.18044	0.34666	0.0260813
Ccdc97	0.195555	0.153053	-0.0934233	-0.212064	-0.0911924	-0.0851681	-0.0272974	0.0561848	-0.0729152	-0.0287252	-0.0884971	0.120724	0.233255	-0.0454163	-0.0695125	-0.156294	-0.125413	-0.0129225	-0.0371096	0.0689878	0.0220583	0.164716	-0.12378	0.138578	0.177385	0.0443417	-0.0439773	-0.0595933	-0.00501479	-0.048846	0.136297	0.126464	0.225819	0.232005	0.0727997	0.153613	0.262777	0.0478402	0.127146	0.0620399	0.0811332	0.103654	0.0936241	0.135897	0.048747	-0.0399194	0.0680803	0.338504	0.140854
Ccl19	0.652735	0.385473	-0.433456	0.115369	-0.661795	-0.0523218	0.487409	0.514666	0.0110502	0.219586	-0.841095	-0.625532	0.178987	-0.778156	-0.209656	-0.0824037	-0.886639	-0.538862	-0.045361	0.16914	0.470865	0.737855	-0.431726	-0.234093	1.52908	1.21419	1.24036	0.593958	0.884678	0.759967	0.769664	0.284392	0.925377	0.926326	-0.0126795	0.910958	0.424313	1.57986	0.676446	0.997451	0.392152	1.40117	0.784482	0.904464	-0.150767	0.0825636	0.441585	1.80376	0.439279
Ccl4	0.354543	0.944486	-0.542621	0.209241	-1.60185	-12.3736	0.154848	-0.161231	-0.119423	-0.910622	-0.0839369	-10.4874	0.0961164	0.678874	0.0325285	-1.77278	-2.14021	-0.359793	1.24366	-0.358668	0.807066	1.16848	-0.250783	0.31423	1.73969	1.42223	1.11308	1.14566	1.58156	0.871764	-0.914933	1.01637	1.7573	1.91776	1.23232	1.68571	0.484702	0.394498	0.716358	1.54552	0.37336	2.08906	1.85106	1.63273	1.0489	0.867037	0.453814	1.15455	0.342239
Ccng2	-0.303678	0.629958	0.207779	0.0311153	-0.249844	-0.494446	-0.787178	-0.597251	0.0330857	0.389558	0.702087	0.00241445	-0.65002	0.304286	0.0204669	-0.0504669	-0.562646	-1.06626	-0.292065	-0.955826	0.20663	0.502546	0.921864	-0.138587	0.271345	0.217317	-0.0335238	-0.41192	-0.370515	-0.720397	-0.491232	-0.203464	-0.303246	0.406073	0.404749	-0.0053976	0.34211	0.430016	0.0651261	0.00175137	-0.13544	-0.760311	-0.174651	-0.160262	0.218171	0.580951	0.644238	0.0381741	-0.285998
Ccnk	0.00604109	-0.0171944	-0.0348026	0.0201804	0.00820279	0.0696666	0.0128792	-0.0155586	-0.191948	-0.185134	-0.0715131	0.0397669	-0.0105209	-0.0974191	0.00490382	0.0649105	0.22171	0.146279	0.165	0.0505228	-0.160757	-0.0735945	-0.130127	0.0899567	0.0718009	0.05166	0.175592	0.0907282	0.0345657	0.0532667	0.212336	0.0933701	0.126987	-0.0511645	0.029501	0.151859	0.0255995	0.0786691	0.486177	0.355257	0.22334	0.0405984	0.215861	0.114019	-0.134491	0.0066008	0.079792	0.223221	0.0440011
Ccnyl1	-0.0567706	-0.517824	-0.296377	-0.361927	-0.438243	-0.144002	0.132207	0.229746	-0.0292294	0.220589	-0.20571	-0.0852327	-0.0768104	-0.32601	-0.20335	-0.404904	0.0491614	0.23535	0.23327	0.482824	0.307549	0.483094	-0.235005	0.312258	0.0563032	-0.206702	-0.374083	-0.0168672	-0.207127	0.0429002	0.27699	0.282047	0.079453	0.0174009	0.100822	0.0894365	-0.253419	-0.214416	-0.208187	-0.0490754	0.293279	-0.0242075	0.319774	0.218349	0.0889784	-0.114228	-0.00153463	-0.137624	0.046044
Ccr2	0.24372	1.84576	0.0329211	0.638639	0.468031	-1.16256	-0.987729	-0.0595817	-0.838626	0.181687	-0.413066	-1.42524	-0.777268	0.0950684	0.490575	-0.0239362	-1.10453	-1.01298	-0.47858	-0.171234	-0.042431	0.595243	-0.582922	-0.367264	1.53518	1.03252	1.29482	0.745984	1.07079	1.01098	1.06705	0.0698519	1.20563	0.800188	1.03716	0.935216	1.21431	1.5514	1.04	1.69041	0.209961	0.923166	0.93613	1.66381	0.279551	0.546323	1.04728	1.04502	-0.596028
Ccrl2	0.0481369	1.08348	-0.0224748	0.274081	0.0539011	-0.751051	-0.502351	-0.470201	-0.628983	-0.029392	-0.16276	-0.74736	0.0128517	0.0460725	0.0993821	0.279958	-0.468716	-0.436151	0.507701	-0.107442	0.0575899	0.659733	-0.0974424	-0.351381	0.317257	0.75359	0.901385	0.812498	0.72401	0.581055	0.324678	0.143958	0.212763	0.281116	0.629881	0.340683	0.235749	0.931291	0.945829	1.75759	1.14429	0.638518	0.904097	1.0315	0.32157	0.464102	0.736423	0.798357	-0.0498347
Ccrn4l	-1.30646	-2.0261	-3.00658	-1.66672	-0.663961	0.175696	1.51831	0.896806	0.0659656	-0.0505776	-0.619569	-1.03854	-1.08131	-2.39463	-2.38151	-1.33684	1.64782	1.13721	1.53238	0.528442	0.147806	-0.565073	-2.18675	-1.50861	2.2578	-0.432748	-0.902424	0.399041	0.891305	1.40352	1.95752	1.30799	2.20338	0.521104	0.493925	0.0661039	0.218701	-1.20937	-0.804935	-0.437594	2.1009	1.65617	2.06339	1.0692	0.451456	-0.206696	0.444604	-1.00448	0.303912
Cct3	0.045728	0.293556	-0.0905561	-0.259055	-0.194528	-0.358987	-0.268818	0.098854	0.0852672	0.137843	-0.00891978	0.0362372	0.175621	0.0102982	0.085665	-0.158676	-0.185124	-0.18766	-0.110434	0.304358	0.285363	0.160563	-0.0451181	-0.129154	0.278949	0.149622	0.119932	0.12375	0.000629993	-0.0275459	-0.0950546	0.167273	0.129553	0.152694	0.11232	0.198131	0.266717	0.169625	0.0568355	-0.00151743	-0.0317982	0.212184	0.0262939	0.169356	0.318561	0.281834	0.218015	0.506243	0.0114784
Cct5	0.0140943	0.113189	-0.138404	-0.253353	-0.239119	-0.238902	-0.0870371	0.0611539	0.135149	0.178776	0.0557002	-0.0304955	0.0683495	-0.0803614	-0.0750818	-0.150808	-0.0311658	-0.066885	0.0662671	0.251233	0.267732	0.127967	-0.0102225	-0.106896	0.232695	0.119286	0.0517001	0.0765576	-0.101391	0.0233431	0.00796196	0.183677	0.111922	0.127658	0.218269	0.143744	0.118575	0.0807827	-0.0250619	0.0264955	0.0204158	0.111699	0.181438	0.236601	0.226786	0.216061	0.248638	0.367553	-0.00781185
Cd164	0.289089	0.34128	0.0839212	0.0448831	-0.119182	-0.313312	-0.234857	-0.184014	-0.203778	-0.0249701	0.00252983	0.0588962	0.187047	0.103395	0.161761	0.0988636	-0.0708306	-0.178868	-0.151165	-0.0290137	-0.133098	-0.028075	0.0250765	0.0581835	0.280839	0.313172	0.33805	0.0977502	0.0516692	0.0143554	-0.158822	-0.159375	-0.201307	-0.017448	0.243699	0.227908	0.287132	0.310512	0.362578	0.229125	-0.0398933	-0.0406376	-0.00395794	-0.0496612	0.00163425	0.0722864	0.237028	0.46358	0.0254437
Cd19	0.073496	0.868163	1.01703	0.877398	0.516094	-0.808007	-1.13189	-0.990136	-0.822037	-0.42975	-0.664004	-0.0221291	0.128075	0.613152	-0.200988	0.663921	0.144418	-0.711282	-1.27138	-0.92411	-0.0399171	-0.334062	0.246003	-0.534018	-0.674375	0.982911	1.05594	0.751213	1.08066	0.380454	-1.16039	-0.284606	-0.335337	-0.146737	0.654975	0.540427	0.106531	0.83008	0.911027	1.03281	0.0547291	-0.530923	-0.439789	1.00897	-0.186037	0.46593	-0.177628	0.475398	-0.26667
Cd1d2	0.245624	-0.0251733	0.212082	0.123229	0.230064	-0.211334	-0.129804	-0.378414	0.0955031	0.451034	0.0643025	0.105339	-0.0454038	-0.360785	0.181709	-0.0816591	0.0717216	0.0480197	-0.0890572	-0.361437	-0.154936	-0.377762	0.112185	-0.106945	-0.0416022	0.571192	0.573039	0.235383	0.660892	0.510563	-0.0208364	0.0255338	-0.5011	0.0813765	0.335834	-0.0592172	0.246586	0.353289	-0.219106	0.111869	0.022706	-5.7472e-06	0.0561236	0.0217504	0.238634	0.170575	0.145553	-0.0389826	-0.350105
Cd2ap	0.082402	0.296283	0.0382084	0.0549432	-0.0351388	-0.134404	-0.189181	-0.185585	-0.14289	-0.0683032	-0.110759	-0.198863	-0.0852991	0.0701991	0.125866	0.116712	0.0473421	-0.218774	0.0544988	0.0117221	-0.0446951	0.382333	0.0299402	-0.0796157	0.482959	0.255791	0.346913	0.263177	0.0634259	0.275944	0.114737	0.103643	0.336078	0.301595	0.263896	0.244399	0.209441	0.344043	0.598023	0.579894	0.236149	0.225178	0.466197	0.354704	0.193253	0.331931	0.423545	0.616448	-0.00465497
Cd3eap	0.0256323	-0.310831	-0.272222	0.0583043	-0.201956	-0.0141884	0.319839	-0.0804499	0.0171237	-0.169252	0.0156776	0.0378461	-0.0380333	-0.251942	-0.117012	-0.108878	-0.0857402	0.176904	0.238991	0.39368	0.116058	-0.245226	-0.136094	0.318551	-0.319661	-0.278469	-0.227052	-0.185815	0.0538576	-0.171192	-0.00972573	-0.0846588	-0.177911	-0.0779479	-0.229711	-0.261313	-0.271234	-0.284479	-0.274778	-0.105825	-0.0889326	0.381445	0.360132	0.169871	-0.335936	-0.0168236	-0.117049	-0.0242455	0.0802529
Cd44	0.540791	0.803738	-0.0354988	-0.00481453	0.656186	-1.3988	-0.629565	0.0497741	-1.04474	-0.133318	-0.608049	-0.180201	0.15395	0.352507	-0.301737	-0.22784	-0.162225	0.212258	0.59933	0.240337	0.125804	-0.457803	-0.315816	-0.269019	0.597543	0.394688	0.245416	0.119823	0.751062	0.758153	0.687663	0.546212	-0.069769	0.0633894	0.993918	0.689385	1.09426	0.847514	0.952183	0.848062	0.803506	0.850823	0.745727	1.38604	0.306586	0.763065	1.12215	1.60633	-0.0241716
Cd46	0.169832	0.419911	1.00585	-0.657819	0.262528	0.604909	-0.253927	-0.358477	-0.155145	-0.130765	-0.867766	-1.61517	-0.857744	0.0205929	1.06663	0.452394	0.562317	-0.581166	-0.414537	-0.983011	0.105492	-0.769714	0.538359	-1.6197	-1.22426	-0.644333	0.692566	0.156967	0.774462	0.991567	0.527954	-0.703706	0.0528733	-1.18351	-0.20933	-11.3622	1.19423	0.24895	1.40203	0.530993	-0.96407	0.15735	0.857081	0.606319	-0.787343	0.0557622	0.680586	0.165509	0.123701
Cd59b	0.297725	0.203251	0.397103	0.319432	0.411206	-0.0587917	-0.115308	-0.390575	-0.0737729	0.133883	0.00799076	-0.137146	-0.534197	-0.285049	0.111635	0.103241	0.472721	0.1599	0.040066	-0.150908	-0.298299	-0.375488	-0.644682	-0.334046	-0.0105019	0.914968	0.577129	0.730202	0.425724	0.395053	-0.057365	0.249876	-0.866944	-0.130779	0.396159	0.12093	0.236892	0.366747	-0.196528	0.292038	0.329492	0.250107	-0.0345733	0.103083	0.0378199	0.40487	-0.103785	0.241122	-0.194138
Cd68	0.199463	0.521718	-0.140301	-0.0166261	0.292414	-1.27586	-0.639734	-0.0563166	-0.705553	0.215866	-0.296563	-0.20298	0.231654	0.147729	-0.234702	-0.247799	0.101088	0.280399	0.645364	0.0882861	0.249172	-0.332297	-0.0439933	-0.0287548	0.129795	0.336607	0.244933	-0.0653931	0.860112	0.716799	0.693664	0.588227	0.671573	0.42648	0.989666	0.948374	1.07881	0.84281	1.15304	0.906976	0.482111	0.498844	0.749468	0.755274	0.536013	0.837731	1.07393	1.529	0.0614155
Cd7	0.447617	1.04359	0.476598	0.355171	0.0624228	-1.73522	-0.333662	-1.37725	-0.430335	0.051055	-1.24821	0.0151236	-0.113081	0.199829	0.740933	0.295097	-0.125909	-0.350082	0.248109	-0.390329	0.124566	-0.241608	0.0883121	-0.863776	0.732929	0.597323	1.36985	0.840634	1.71695	1.09897	0.956046	1.38244	0.667758	0.469058	1.28656	0.855399	0.821174	1.07175	1.93043	1.81277	0.607808	1.28786	0.76081	1.15416	1.22794	0.891899	1.46611	1.65216	-0.137099
Cd79b	0.262148	0.878753	0.329562	0.79478	0.898045	-1.00182	-0.800633	-0.623392	-0.986931	-0.457058	-0.153323	-0.565223	-0.197429	0.636296	0.585539	0.576682	-0.479482	0.0317415	-1.39248	-0.530308	-0.264078	-0.452998	0.165363	-0.598674	0.0712713	1.01986	0.617341	0.672092	1.52445	0.265371	-0.664184	0.510867	0.216249	-0.655334	0.959774	0.0272937	0.845168	1.28463	1.1128	0.701664	0.283511	-0.58769	0.0249896	0.855139	-0.511204	1.1568	0.451912	0.808813	-0.196166
Cd82	-0.0687996	0.136949	0.192007	0.117519	0.203828	0.210981	0.0504983	-0.172453	-0.0649458	-0.0317297	-0.172332	-0.114844	0.0287774	0.0316056	-0.0117118	0.209799	0.197206	-0.0151571	-0.1115	-0.3016	-0.164241	-0.196552	-0.0834776	-0.0440582	-0.167228	0.138111	0.254585	0.271095	0.265596	0.15266	0.0751203	-0.0153651	-0.28586	0.154955	-0.0499192	-0.0384433	0.0687808	0.091257	0.192713	0.226019	-0.0230285	0.106152	-0.0171128	0.071899	-0.118454	0.0131084	0.0434961	0.02631	-0.0209526
Cd84	0.353565	0.609993	0.140139	0.494826	0.413703	-0.757687	-0.25486	-0.404161	-0.408535	0.163619	-0.123613	-0.0241509	-0.139483	0.370915	-0.306022	-0.135143	8.30932e-06	0.182223	0.365569	-0.35496	-0.010237	-0.842127	-0.255743	-0.185855	0.222241	0.524428	0.479812	0.201872	0.728498	0.786772	0.406691	0.203448	0.376516	0.018445	1.13588	0.545639	0.984023	0.813355	0.930281	0.941401	0.467949	0.380149	0.635721	0.443102	0.252856	0.811974	0.903753	0.934662	-0.408219
Cd86	0.51406	0.401633	-0.0194485	-0.14524	-0.0369432	-1.48628	-0.483311	-0.0993594	-0.885169	0.161856	-0.384078	-0.184405	0.358429	0.465061	-0.2871	-0.288362	0.0348636	0.232408	0.477607	0.140351	0.128002	-0.093947	0.0376806	0.0319526	0.23832	1.00148	0.453319	0.101577	1.11136	0.866955	0.828135	0.295242	0.753834	0.49146	1.41372	0.734535	0.916052	0.709884	1.07415	0.74453	0.726497	0.884295	0.634309	0.969013	0.766323	1.12848	0.958386	1.4615	-0.0791892
Cdan1	0.122913	-0.0110658	0.0808239	-0.077046	0.0597854	-0.0869641	-0.00403298	-0.243687	-0.102037	-0.0018226	-0.0523103	0.0912815	0.0572044	-0.0793672	-0.256103	-0.0491277	0.0685217	-0.0429099	0.101356	0.00234944	-0.00689018	0.056712	0.052752	0.226779	-0.0989929	0.132029	0.208291	0.0307334	0.166902	0.195457	0.15255	-0.160761	-0.130941	0.0483213	0.00813747	0.0645316	0.21611	0.0356505	0.116577	0.0863113	0.0402388	-0.195612	-0.110009	0.248576	-0.213655	-0.0254905	0.17216	0.215921	-0.0215129
Cdc40	-0.127335	0.0186262	-0.0330612	0.126187	0.0522117	0.128649	0.0292752	-0.187317	-0.0421857	0.0229348	-0.0858183	-0.0293249	-0.171943	-0.0610006	0.0540158	0.214002	0.213193	0.121771	0.128281	-0.0399089	-0.240638	-0.0935957	0.0816098	-0.208458	0.0470089	0.0283751	0.0596314	0.141921	0.112807	0.202186	0.176597	0.0892498	0.0531377	0.175207	0.101041	0.00986566	0.102193	0.0834623	0.286639	0.36291	0.279185	0.0335659	0.265599	0.184917	0.00695226	0.148333	0.176131	-0.0622345	-0.0133789
Cdc42bpa	-0.0911144	-0.0644368	0.0827527	0.171599	-0.0187344	0.0841475	-0.124943	-0.143299	-0.087419	0.00794414	0.0194016	-0.0818985	-0.102398	-0.134834	0.0409695	0.177752	0.133518	-0.0414919	-0.0302449	-0.00557034	-0.145845	0.400606	-0.183186	-0.008755	0.138824	0.173709	0.239065	0.195723	0.246532	0.165033	0.0513507	-0.0323874	0.0103394	0.127519	0.181432	0.186766	0.258583	0.176522	0.334601	0.428309	0.343562	0.037895	0.10925	0.280072	0.144649	0.111351	0.157047	0.217906	-0.0531152
Cdca3	-0.393835	0.0206637	-0.212814	0.251002	0.265938	0.0200654	-0.2624	-0.474384	-0.910539	-0.187216	-0.0389727	0.230091	0.0918879	0.215136	0.340025	0.155616	-0.212047	-0.234573	-0.33842	-0.515209	-0.072479	0.456277	0.50877	0.366487	0.63859	0.71948	0.627508	0.168166	1.29744	0.904406	0.320049	-0.261947	0.00296048	0.551995	0.348983	0.744484	0.880069	0.844078	0.653818	0.254719	0.397132	0.258535	0.400343	0.12362	0.48842	0.652363	0.723201	1.16168	0.0857819
Cdca7	0.160916	-0.492478	-0.578363	-0.760341	-0.429272	-0.729034	0.23978	0.139731	-0.0481921	0.370995	-0.165495	0.341924	0.559765	-0.51493	-0.520302	-0.843073	-0.269207	0.474771	0.216301	0.76	0.543781	-0.162162	-0.0869448	0.0935107	0.644986	0.266295	-0.146178	0.239884	-0.126022	-0.163535	0.307261	0.55447	0.329827	0.106657	0.348025	0.297147	0.750981	-0.336143	-0.278343	0.0554452	-0.0908322	0.430169	0.370502	1.17454	0.585737	0.144664	0.369391	0.937204	0.0654164
Cdh13	0.0246347	-0.133875	-0.0231443	1.08861	0.48987	-1.46394	-0.360142	-0.0813765	-0.13178	0.480106	-0.127378	0.26504	-0.119569	-0.344682	-0.796849	0.290314	-0.202477	-0.53433	0.696503	0.266037	0.0431961	-0.393042	-0.612956	-0.494084	-0.0567172	0.658184	0.533981	-0.0753465	0.862864	0.369415	1.03913	0.690883	0.316973	0.972467	1.30633	0.720527	0.645549	0.545766	0.750895	0.962829	2.75935	1.25664	0.654802	1.46302	0.382446	0.656443	0.390866	0.472463	-1.90464
Cdipt	-0.00343138	0.12341	-0.0360763	-0.0986353	-0.128627	-0.08662	0.0323278	0.000663613	-0.0314306	0.00168997	-0.0989245	0.0375958	0.0540617	0.025732	-0.0540698	-0.0782334	-0.0650284	-0.0306344	-0.0253166	0.0644345	0.0696036	0.264584	-0.0429202	0.0473076	0.116524	0.250245	0.151162	0.262917	0.322491	0.253863	0.219367	0.289011	0.26161	0.317621	0.214571	0.192357	0.452843	0.225708	0.266584	0.206693	0.167035	0.261514	0.221476	0.278365	0.226896	0.267128	0.313623	0.495214	0.0824644
Cdk12	0.162903	0.195468	-0.135764	-0.216784	-0.508729	-0.439893	-0.0439961	0.144597	-0.0116845	-0.0337548	0.0949362	0.0561269	0.176139	-0.319639	-0.00555657	-0.112316	0.209973	0.115085	0.291529	0.126553	-0.057687	-0.0415768	-0.198956	0.215988	0.409397	0.0880162	0.191753	-0.0483235	-0.0145402	0.24992	0.351315	0.275814	0.233225	0.328987	0.487696	0.465193	0.335607	0.118061	0.449926	0.445307	0.234081	0.434566	0.607252	0.395805	0.0480313	0.247751	0.435119	0.488817	0.0359752
Cdk14	-0.138442	0.727062	0.129742	0.379486	-0.560374	-0.940201	-0.46107	0.0654376	-0.189841	0.404573	-0.389116	-0.42723	-0.0894835	-0.301154	-0.044655	-0.560508	0.0221622	-0.150886	0.331973	-0.154502	0.364323	0.843504	-0.332713	0.0190844	0.543592	0.824686	0.658097	0.268185	0.761767	0.475093	0.772352	0.670256	0.676506	0.891189	1.04812	0.897285	0.90326	1.00379	0.632417	1.10198	1.26482	0.613567	1.10194	1.89209	0.27887	0.524992	0.918435	1.21008	-0.235421
Cdk19	-0.420628	-0.128383	0.244877	0.270459	0.115199	-0.00132356	-0.177124	-0.415818	-0.0348742	-0.0432243	-0.0268405	-0.422785	-0.664347	0.0936539	0.239308	0.447284	0.19727	0.220738	0.175643	-0.175723	-0.0450763	0.358488	-0.139703	-0.270854	0.292827	0.347167	0.644069	0.562253	0.419723	0.409735	0.570399	0.272431	0.283218	0.335583	0.419291	0.0891266	0.272353	0.404297	0.714463	0.728544	0.719526	0.256976	0.588143	0.648147	0.116752	0.422585	0.446363	0.148385	-0.214359
Cdk4	0.0966466	0.18561	0.003826	-0.081848	-0.0849196	0.149807	0.0142157	-0.0398307	-0.0355566	-0.191129	-0.110192	-0.0105386	0.202153	0.0516306	-0.176163	-0.281693	-0.195293	-0.00156966	0.0165599	0.184895	0.15599	0.133541	-0.187023	0.0503583	0.110414	-0.0207462	-0.0891548	0.041444	0.0659455	0.0467173	-0.0269709	-0.0779808	-0.0839399	-0.159428	-0.174035	0.0985694	0.340745	0.0608642	-0.22637	-0.190192	-0.185678	-0.0189852	0.0124906	0.199702	0.108198	0.0754117	0.0813467	0.212496	0.0737458
Cdk5	-0.00904595	0.108719	0.124171	0.0246836	-0.0716743	0.125038	0.0703582	-0.0202406	-0.052822	-0.0585658	-0.0789079	-0.0969191	-0.0172903	-0.012623	0.0136829	-0.124564	-0.0319716	-0.0532051	-0.100586	-0.127257	0.0759365	0.165808	-0.0151113	0.104274	-0.057818	0.255843	0.0670021	0.142594	0.307253	0.141121	-0.00504554	0.107107	0.0223779	-0.00622963	0.0298509	-0.0581529	0.145368	0.056882	-0.11924	-0.0689027	-0.0275428	0.0541978	-0.0904228	0.0285417	-0.0713613	0.0189905	-0.082733	0.146856	0.0414329
Cdk5rap2	-0.00337429	0.189693	0.121688	0.437148	0.203756	-0.190755	-0.383956	-0.797654	-0.716748	-0.0847204	-0.297583	-0.267676	0.0344443	0.0525755	0.339814	0.389373	0.357515	-0.0770687	0.0716025	-0.517869	-0.267863	0.486537	-0.0063604	0.0176562	0.0782631	0.260046	0.693617	0.52433	0.536596	0.469427	-0.183845	-0.278863	-0.33864	-0.098204	0.265024	0.505476	0.0700746	0.452326	0.849718	0.762089	0.780349	-0.133605	-0.0634782	0.16109	0.167103	0.247357	0.486233	0.578118	-0.0949635
Cdk5rap3	0.0477495	0.151009	0.0476471	-0.0448425	0.0220055	0.0431842	0.0708873	0.110472	-0.0857897	-0.0742665	-0.132092	-0.265391	0.0533648	0.233838	0.12648	0.104941	0.0561461	0.105658	0.0168423	-0.130957	-0.0233202	-0.222239	-0.205705	-0.134343	-0.796006	-0.638759	-0.766529	-0.404724	-0.575748	-0.495726	-0.572747	-0.849781	-0.641323	-0.989836	-0.971964	-0.70611	-0.934798	-0.643341	-0.748877	-0.714196	-0.780698	-0.724524	-0.754161	-0.915233	-0.929736	-0.935787	-0.885352	-0.715648	0.0647721
Cdk7	0.319727	0.173736	0.0247116	0.0437886	0.0818305	-0.165146	-0.0346976	-0.0900465	-0.22984	-0.322755	-0.0417248	0.0758611	0.397156	-0.0692027	-0.154426	-0.100234	0.0538998	0.0615195	0.00842213	-0.0694268	-0.132623	0.0179686	-0.140113	0.0814131	0.0986404	0.257048	0.39987	0.378681	0.333216	0.446094	0.177921	-0.0170816	-0.0528536	0.103785	0.114427	0.119333	0.0187019	0.28162	0.35443	0.410594	0.260974	0.150088	0.198026	0.123536	-0.0813216	0.0916931	0.235876	0.228343	0.0486234
Cdk9	0.0253663	0.0144535	0.108628	-0.00894559	0.114351	0.189106	-0.0413085	-0.200794	-0.109335	-0.0694984	-0.0515675	0.0743784	0.0987987	0.121882	-0.0434561	-0.134796	-0.0075014	-0.0461368	-0.0866169	-0.135961	-0.0619525	-0.0248504	0.0132806	0.179604	0.185391	0.156471	0.115247	0.121098	0.112576	-0.0349717	0.0246818	-0.0544647	0.0832272	0.122028	0.0936108	0.127349	0.102309	0.0910053	0.0696032	-0.00990451	-0.222324	-0.0284341	-0.0408862	-0.0146394	-0.106942	0.118734	0.0593985	0.0611899	0.0565248
Cds2	-0.0742904	0.195058	0.0555297	0.0891359	-0.0540524	-0.266601	-0.150595	-0.257066	0.116282	0.138359	0.00320115	-0.195101	-0.183858	-0.163985	0.0495097	0.274111	0.176022	-0.00391122	0.252981	0.0510276	-0.00181506	-0.012212	0.0422226	-0.28956	-0.205278	0.143065	0.135878	-0.00907454	0.0972057	0.142314	-0.169595	-0.223557	-0.0577519	-0.0661689	0.0672381	-0.146377	-0.123588	-0.0664592	0.0622776	0.123922	0.0401138	-0.25036	-0.138843	0.156087	-0.199055	-0.0282574	-0.155905	-0.0971511	-0.0492732
Cdyl	-0.202602	-0.276307	-0.350142	0.213077	0.100507	0.0515522	0.199011	0.125911	0.0580841	0.145367	-0.0412856	-0.0977985	-0.217287	-0.422498	-0.294356	0.121575	0.408653	0.161593	0.432898	-0.0345271	-0.381897	-0.0805354	-0.0437449	-0.00654674	0.108525	-0.00441064	0.0622863	0.136094	0.335385	0.506083	0.537394	0.0652243	0.298131	0.146895	0.275367	0.20256	-0.170816	-0.145617	0.32829	0.526112	0.335866	0.248946	0.297144	0.484354	-0.153144	0.0638679	0.158035	0.00337801	-0.0718915
Cebpa	-0.260076	-0.186642	-0.00205262	0.191883	0.230225	0.318402	0.0129896	-0.263783	0.0696149	-0.151211	-0.107199	-0.033728	-0.127225	-0.116662	0.0847199	0.285425	0.230285	0.334044	0.0198921	0.0738216	-0.0326201	-0.592697	-0.310567	-0.0527052	-0.411656	0.121682	0.109615	0.176608	0.349942	0.10589	-0.00373141	-0.0183161	-0.269548	-0.027358	-0.0642409	-0.150165	-0.165633	-0.0408078	0.0520488	0.207789	-0.142574	-0.126887	-0.0959367	-0.0275048	-0.287945	-0.253098	-0.14438	-0.378661	-0.101879
Cebpz	0.0789158	0.180067	-0.172138	-0.223539	-0.23331	-0.0771308	0.0280941	0.0672973	0.122938	-0.0633821	-0.00359345	-0.0166146	0.179652	0.00751134	-0.0983363	-0.101908	-0.0675583	0.0442959	0.187468	0.278139	0.0328225	-0.237347	-0.117731	0.0500035	0.0831345	0.066745	-0.0393878	-0.0453022	-0.0836547	-0.0546212	-0.030287	0.0670941	-0.0194388	-0.0590833	0.109837	0.0665662	0.0055482	-0.113162	0.0126324	-0.0335888	-0.0161715	0.137198	0.27037	0.199038	0.13166	0.175326	0.124182	0.236619	0.0618397
Cela2a	-3.72496	-2.74282	-2.5205	3.66573	1.54404	-0.684899	-1.50292	-1.85597	-3.38067	-1.67033	-1.57792	-1.69086	-1.03433	-1.10064	-0.918492	-1.14134	-0.700125	-0.588418	-1.76917	-2.50304	-1.58525	-1.39544	-0.330997	-1.02369	-2.11914	-2.10392	-2.4054	-0.828034	-2.02621	-1.74251	-2.72879	-2.58385	-2.84001	-1.8591	-1.14421	-1.76517	-0.987861	-1.75926	-1.50629	-1.13611	-1.88795	-1.99504	-2.11925	-1.96411	-1.01261	-1.72438	-2.14373	-1.35179	0.00813699
Celsr1	0.424409	0.607493	-0.549733	-1.19472	-1.81492	-1.41851	-0.449655	0.33825	0.644036	0.765634	0.348395	0.384506	0.495254	-0.307	-0.539816	-0.832883	-1.00796	-0.973682	-0.158092	0.57075	0.346226	0.542587	-0.0734984	-0.021857	-0.0826145	0.37824	0.38091	-1.30828	-0.679177	-0.302287	-0.0974065	-0.00895397	0.321161	0.402653	0.4838	0.495119	0.456455	0.254755	-0.0786517	-0.773566	-0.677455	-1.05871	-0.843135	0.0865905	0.154792	-0.305897	0.337122	0.279614	-0.112171
Celsr2	-1.50417	-2.26154	-2.34481	-1.66454	-1.31954	-1.28684	-1.84135	-1.79348	-2.04727	-1.06725	-1.293	-2.20609	-2.10706	-2.09755	-1.95072	-1.59432	-1.89073	-1.72414	-1.64763	-1.21937	-2.10401	4.08592	-1.63919	-1.77341	-1.57379	-1.08539	-1.15308	-2.20542	-1.45899	-1.24551	-1.15168	-1.01199	-1.02828	-1.20122	-1.25521	-0.884298	-0.979064	-1.39848	-1.24356	-1.21217	0.273458	-0.525504	-1.2596	0.999593	-1.92387	-1.44159	-1.06421	-1.55215	0.0586498
Cenpl	-0.0676215	-0.0194593	0.112546	0.548496	0.406669	0.364684	-0.04665	-0.505677	-0.369657	0.028267	-0.0757319	-0.325704	-0.505396	-0.0718147	-0.0821508	0.353309	0.319063	-0.185891	-0.0312361	-0.461136	-0.0409031	-0.018363	0.134508	-0.116447	-0.0517995	0.406936	0.43144	0.519204	0.545416	0.343409	-0.358601	-0.528507	-0.65387	-0.356978	0.166226	-0.517636	0.0371437	0.198311	-0.0376652	0.217124	0.0797037	-0.428907	0.0364116	-0.00392135	0.151875	0.389518	0.126995	0.0186905	-0.0743408
Cenpn	0.0791568	-0.32134	0.258732	-0.0229832	-0.408324	-0.304723	0.065561	0.211402	0.302545	0.451199	-0.050378	-0.276943	0.0273609	-0.16374	0.14476	-0.947275	-0.523856	-0.23089	-0.347836	0.538339	0.260483	0.500673	-0.247368	0.0382367	-0.136737	0.542013	0.499891	0.0667646	1.06253	0.467215	0.240816	0.352382	1.25191	0.488177	0.790727	0.776159	1.00707	0.791784	0.460585	0.611342	0.290981	0.601315	0.437723	0.970917	0.892376	-0.088989	0.604393	1.21887	-0.199081
Cenpq	-0.317339	-0.116627	-0.0873429	0.477638	-0.0233088	-0.159074	-0.450754	-0.635563	-0.49528	0.0202001	-0.304046	0.0735472	0.0290475	0.25234	0.23474	0.470198	0.27894	-0.0326979	-0.12593	-0.18111	-0.123241	0.694644	0.0368354	-0.366992	0.288581	0.593586	0.650662	0.199088	0.520091	0.190391	0.164496	0.2751	0.148824	0.156159	0.388065	0.228116	0.594151	0.468405	0.549469	0.469109	0.462758	0.105357	-0.31576	0.224356	0.105323	0.217333	0.295474	0.269627	-0.110518
Cenpt	0.106336	0.481601	-0.114183	-0.0109902	-0.163328	-0.666441	-0.261541	-0.216275	0.284445	-0.187541	0.0604501	0.436614	0.306786	0.176669	0.052701	-0.414303	-0.863212	-0.457669	0.0225577	-0.0616933	0.378234	0.216875	0.0523152	-0.00700736	0.133546	0.0598162	0.604139	0.477629	0.536591	0.24046	-0.215642	0.292209	-0.224804	-0.0495385	0.365521	0.203293	0.526331	0.279819	0.384465	-0.0644926	-0.623782	0.23253	0.191258	0.548981	0.288266	0.194168	0.577943	0.660173	-0.0314972
Cenpw	-0.000954809	-0.280809	0.124566	0.0794937	0.386252	0.301734	-0.487739	-0.197756	0.0476841	-0.709033	-0.0113222	-0.264749	-0.184037	0.194008	-0.267645	0.0704363	0.173911	-0.351379	0.280734	-0.191796	0.14818	-0.031048	0.291401	0.284885	0.187893	0.205005	-0.0316679	0.10284	0.663622	0.722827	0.457386	0.306254	-0.297003	0.048364	0.084101	-0.427011	0.186099	0.207699	0.686164	-0.505025	0.140627	0.065174	-0.285134	0.0368092	-0.290406	-0.0108721	-0.039101	0.00826607	-0.370526
Cep120	-0.0119156	0.163662	0.18539	0.217877	0.101779	0.00457092	-0.0580201	-0.33979	-0.33606	-0.0818042	-0.143191	-0.0532831	0.0249609	0.0298833	0.0695513	0.249973	0.131175	-0.143095	0.0631331	-0.131963	-0.203386	0.0858743	0.145316	-0.178267	0.235705	0.189862	0.178551	0.311448	0.117584	0.274967	0.144988	-0.152479	0.225295	0.10002	0.262771	0.0842779	0.166475	0.104796	0.446487	0.422605	0.506579	-0.112241	0.199835	0.239996	0.194583	0.147549	0.187171	0.259665	0.0114045
Cep250	-0.054817	-0.01958	0.067309	0.0455798	0.163569	0.0550227	-0.0558585	-0.117086	0.112297	0.113543	-0.09492	-0.0611603	-0.0311514	-0.171768	-0.12404	0.0838765	0.0511709	0.0540861	0.11213	-0.198936	-0.107151	0.268477	-0.110297	-0.0881717	-0.166106	0.192199	0.245508	0.248872	0.438734	0.388486	0.42	0.0581526	0.073297	0.271274	0.0516016	0.124837	0.132556	0.0986603	0.26531	0.318832	0.314308	-0.0499612	0.0623046	0.252673	-0.118297	0.0574325	0.245185	0.2705	-0.0410681
Cep250	-0.054817	-0.01958	0.067309	0.0455798	0.163569	0.0550227	-0.0558585	-0.117086	0.112297	0.113543	-0.09492	-0.0611603	-0.0311514	-0.171768	-0.12404	0.0838765	0.0511709	0.0540861	0.11213	-0.198936	-0.107151	0.268477	-0.110297	-0.0881717	-0.166106	0.192199	0.245508	0.248872	0.438734	0.388486	0.42	0.0581526	0.073297	0.271274	0.0516016	0.124837	0.132556	0.0986603	0.26531	0.318832	0.314308	-0.0499612	0.0623046	0.252673	-0.118297	0.0574325	0.245185	0.2705	-0.0410681
Cep290	0.19204	-0.145172	-0.278909	-0.280455	-0.416563	-0.797098	-0.277159	0.0427032	-0.190624	0.0218356	0.0127084	-0.0517711	0.282099	-0.0219829	-0.103355	-0.0663504	-0.525819	-0.39067	0.237637	0.475793	0.308825	0.818831	0.0945264	0.106389	0.218109	0.127754	-0.0256454	-0.440941	0.203267	0.074993	0.0416803	0.0349964	0.384235	0.276815	0.482479	0.396068	0.601083	0.374058	0.622746	0.0744629	0.584951	-0.0207744	0.36593	0.512181	0.638384	0.484552	0.504392	0.822032	0.183114
Cep70	-0.474052	0.487569	0.0619965	0.00863365	0.624161	0.0855533	0.211082	-0.419755	0.07823	-0.184504	0.0605338	-0.311855	-0.0850941	-0.148948	-0.533129	0.219911	0.311004	0.17533	0.0954683	-0.339099	-0.117813	0.10264	-0.179636	-0.455836	-0.178952	0.266241	0.347151	0.337552	0.668674	0.716051	0.403167	-0.115432	-0.139243	0.165846	-0.333368	-0.093276	-0.00354939	0.154367	0.271909	0.91316	0.22303	0.164952	0.309532	0.200596	-0.206544	-0.0115333	0.104337	-0.147435	-0.086675
Cep83	0.0728768	0.185224	0.00843945	0.122748	0.192446	-0.0366484	-0.279825	-0.321916	-0.21323	-0.117752	-0.0236009	0.139144	-0.00759114	0.0972152	0.146712	0.0860669	0.0501053	-0.133837	-0.0963831	-0.255089	-0.0973008	0.103778	0.0715648	0.127905	0.111084	0.216914	0.189537	-0.129775	0.0386249	0.0739742	-0.0450929	-0.152188	-0.0211277	-0.13162	0.096585	0.244251	0.374967	0.0528323	0.204572	0.239962	0.348325	0.0722145	0.0225212	0.209511	0.0697209	0.0544817	0.0336955	0.242531	0.0621225
Cep83os	-0.500728	0.287756	0.327993	0.792058	0.488003	0.0535782	-0.0940634	-0.669009	-0.601629	-0.393913	-0.444618	-0.447419	-0.214242	0.112037	0.512741	0.572367	0.30348	-0.125499	-0.681876	-0.652341	-0.732198	0.587088	-0.124018	-0.147783	-0.469853	0.0883908	0.392075	0.482226	0.988243	0.727023	-0.221543	-0.673843	-0.892232	-0.15835	-0.506879	-0.558097	-0.381261	0.41812	0.718455	0.565528	0.272116	-0.258185	-0.223725	-0.216249	-0.426569	0.100505	-0.136506	-0.13554	-0.154996
Cept1	0.262613	0.311119	0.351381	0.235143	0.105599	-0.226931	-0.379788	-0.364497	-0.0257798	0.136532	0.0804686	0.200534	0.0350894	0.0579727	0.00800548	-0.02589	-0.039906	-0.249533	-0.154868	-0.240508	-0.11338	-0.280542	0.0783053	-0.108223	0.138477	0.561732	0.661443	0.130729	0.571049	0.281856	0.100946	0.251355	0.0532434	0.33461	0.494509	0.0565776	0.189846	0.340515	0.430345	0.349753	0.2008	0.0615767	0.129082	0.214413	0.230316	0.364748	0.457269	0.393455	-0.273844
Cerkl	-0.256835	-0.041084	0.674855	0.607437	0.110988	0.308749	-0.15726	-0.479064	0.105656	0.354467	0.327959	0.225663	-0.424132	-0.421865	0.418464	-0.138488	-0.335348	-0.248286	0.0677514	-0.0225857	-1.22965	-0.235741	-0.212977	-0.291301	0.577487	0.0374073	0.320584	0.377443	0.497498	0.187927	-0.0370669	-0.381863	-0.0472984	0.460954	0.442908	0.0788163	0.431641	0.152936	-0.216543	-1.14672	-0.63628	-0.816517	0.355246	-0.122113	0.143024	0.316294	-0.421797	-0.786919	-0.868199
Ces1f	0.0771669	-0.0867326	0.180226	0.127969	0.108856	0.100158	0.00312653	-0.260176	0.155498	0.205975	-0.00463962	0.13664	0.0222272	0.0180948	-0.0919014	0.171435	-0.069564	-0.00320622	0.0382275	-0.220866	-0.267813	-0.0413166	-0.134324	-0.349045	-1.94857	-1.11572	-2.09478	-1.86897	-1.92288	-2.00945	-1.66827	-1.67455	-1.47264	-1.83862	-1.91899	-1.58031	-2.33567	-1.61074	-1.94794	-2.05192	-2.3073	-2.05648	-2.57563	-1.9155	-1.69415	-2.254	-2.67197	-2.72492	-0.11123
Ces2e	0.0806971	0.200478	0.473158	0.296883	0.266366	-0.372472	-0.124876	-0.364072	0.384638	0.0871733	-0.0883506	0.0343174	-0.132939	-0.29541	0.00274541	0.221967	-0.180792	-0.200848	0.213677	-0.220864	-0.0728815	-0.577255	-0.0314608	-0.135117	-0.308129	0.552136	0.604518	0.17468	0.717632	0.333669	0.361837	0.188723	-0.351872	0.294516	0.118182	0.0495413	-0.56356	0.399585	0.323043	0.121497	0.212172	0.238028	-0.0578285	0.104399	0.0733196	0.127186	0.0899037	0.0708615	-0.314278
Ces2g	-0.0409619	0.272246	-0.0409517	-0.0583646	-0.0532108	-0.354524	0.0655432	0.175034	0.346911	0.219598	0.0450982	-0.190738	0.00334731	-0.424802	-0.0813046	0.0408456	-0.0563266	-0.0894179	0.0851678	0.072396	0.149454	-0.208033	-0.0694266	-0.0597216	-0.172174	0.274238	0.489734	0.077983	0.590128	0.411954	0.417683	0.382854	0.0057916	0.290058	0.168868	0.149498	-0.379312	0.246335	0.30549	0.362176	0.137358	0.226796	0.276839	0.256415	0.14672	0.194868	0.142172	0.143919	-0.0658122
Ces2h	-0.345216	0.0296267	-0.266925	0.466282	0.661725	0.290412	0.0447064	0.200135	0.0625354	0.253916	-0.0854804	-1.4541	-0.343605	-0.0646229	0.648731	0.30044	0.188386	-1.02367	0.268759	-0.13128	-1.10083	0.726573	-0.717692	-1.22346	-0.401204	0.225022	0.736165	0.707281	0.667197	0.560934	-0.0475428	-0.557391	-1.12659	0.195091	-0.502398	0.172716	-0.330188	0.757226	0.593673	0.228549	-1.76237	-0.78871	-0.378306	-1.10663	0.131435	-0.54521	-1.37224	-0.174728	-0.190434
Cfl2	0.00387489	0.0778145	0.106656	0.198819	0.23018	-0.0190163	0.00124832	-0.0347014	0.0610114	-0.00408847	-0.121402	-0.0205097	-0.00517622	-0.089447	-0.0281401	-0.00259329	-0.0564747	-0.062316	0.185484	-0.117352	-0.117142	-0.0190702	-0.0393035	-0.218826	-0.0772083	0.0874861	0.135045	-0.0135663	0.123028	0.154243	-0.0434391	-0.0455837	-0.146113	-0.0628735	-0.163881	-0.152241	0.00924412	-0.0211081	-0.151083	-0.0470542	0.697854	0.0433604	-0.09123	0.0891815	-0.102397	-0.0352208	-0.0471876	-0.0800066	-0.12859
Cflar	0.477978	0.331037	-0.192999	-0.134802	-0.266069	-0.0848619	0.0423251	0.262495	-0.113675	0.0425947	-0.0422224	-0.0322012	0.265146	-0.229908	-0.180348	-0.138798	0.0202299	0.134057	0.020382	0.240966	-0.0195264	-0.134815	-0.348676	-0.284047	0.0237965	-0.235285	-0.222141	-0.166268	-0.217431	-0.120359	-0.106916	-0.0746516	-0.220415	-0.278609	-0.19137	-0.192394	-0.105127	-0.18223	-0.107328	-0.0631719	-0.0582238	-0.205679	-0.0698843	-0.121372	-0.26295	-0.331887	-0.203274	-0.134024	0.0734287
Cggbp1	0.241844	0.13857	-0.0937458	-0.1418	-0.274725	-0.170991	0.00201608	0.0241389	0.0386211	0.0960453	0.00541656	0.00944525	0.0361155	-0.137993	-0.172694	-0.0337154	0.0729443	0.0387815	0.175058	0.166804	0.0594964	0.0345665	-0.152443	-0.0910867	0.00992128	-0.15135	-0.266825	-0.33477	-0.352958	-0.253909	-0.194558	-0.111701	-0.0989163	-0.249568	-0.11882	-0.121036	-0.0960505	-0.276416	-0.147797	-0.24071	-0.216684	-0.333216	-0.118771	-0.0539086	-0.116488	-0.238162	-0.185172	-0.151254	0.1715
Chaf1a	-0.402256	-0.0784739	-0.229385	0.189776	-0.0937882	-0.181532	-0.368428	-0.52724	-0.157067	0.217315	-0.0650576	0.0459528	-0.394827	0.0237945	0.0766981	-0.209316	-0.266201	-0.191846	0.344161	-0.2178	0.481655	0.634147	0.493511	0.108883	-0.99994	0.240442	0.406272	0.325532	1.21879	0.552418	0.737935	0.174331	0.771954	0.55541	0.292529	0.682386	-0.0981731	0.686775	0.348745	0.277376	0.703927	-0.104423	0.2467	0.66168	0.80102	0.608892	0.532392	0.732141	-0.117185
Champ1	0.104701	0.188782	-0.106958	-0.153776	-0.209673	-0.651351	-0.185968	0.032407	-0.119173	0.0145844	0.0718061	0.0268988	0.404942	-0.0330992	0.0542955	-0.037129	-0.372877	-0.330485	0.103867	0.0835344	0.112571	0.485444	-0.0877241	0.157463	0.454689	0.305303	0.345856	0.221135	0.0304951	0.25079	0.155683	0.051727	0.357431	0.268551	0.20092	0.450402	0.630097	0.368961	0.466428	0.410081	0.0401781	0.441635	0.402834	0.353792	0.249773	0.353268	0.497884	0.708452	0.0783556
Chd2	-0.193814	0.188816	-0.0232001	0.0888134	-0.0235638	-0.0328051	-0.0895621	-0.0906993	0.282368	0.188161	-0.00549368	-0.390944	-0.293358	-0.099343	0.245791	0.328267	0.274563	-0.135604	0.0406667	-0.141273	-0.131216	0.162785	-0.0570863	-0.426285	0.0544107	0.0871642	0.145445	0.0953767	0.0538413	0.160358	0.163577	0.232354	0.137846	0.160952	0.0644116	-0.0377368	-0.0140565	0.211627	0.427965	0.268089	0.293795	-0.0930206	0.339834	0.179378	0.0163194	0.0273428	0.0386763	0.200676	-0.110519
Chd6	-0.036865	0.130774	0.151207	0.0486711	-0.082752	-0.173402	-0.169514	-0.313485	-0.145188	-0.197389	0.038036	-0.0200596	-0.0282236	0.0854815	0.194698	0.19488	0.0377796	-0.195092	-0.0514272	-0.0948001	0.0046484	0.354496	0.132922	-0.0575305	0.300165	0.30523	0.354512	0.350571	0.109	0.153039	0.236787	-0.0430269	-0.0261602	0.194212	0.220778	0.232261	0.26065	0.42461	0.520708	0.433131	0.292519	-0.0511072	0.269194	0.22705	0.153781	0.121967	0.374931	0.377587	-0.00124521
Chdh	-0.0806148	-0.00471961	0.0844874	0.0617251	-0.0335626	-0.119201	-0.106995	-0.262534	0.182886	0.215238	-0.00425499	-0.154151	-0.151546	-0.228783	0.112408	0.260126	-0.0184605	-0.0701879	0.220332	0.0713205	-0.0888171	0.351372	-0.155416	-0.321376	-0.00753813	0.1685	0.353431	0.268697	0.215773	0.414387	0.2476	0.148064	0.232306	0.321472	0.366542	0.13319	0.127476	0.202891	0.418359	0.45002	0.219384	0.150698	0.529426	0.440616	0.178253	0.332271	0.320079	0.277405	-0.0453769
Chfr	0.00467867	0.0883761	-0.0398761	-0.0532466	-0.0567059	-0.0908305	-0.0581827	-0.110729	-0.0821021	-0.0552835	-0.0354978	0.117241	-0.0173575	-0.0697279	0.00378398	0.0189784	0.00726444	0.141551	0.0977597	-0.0104933	-0.0562757	0.0959269	0.0433914	0.0756648	0.0689339	0.112464	-0.00841778	0.180478	0.0304221	0.131664	0.0963228	-0.10162	-0.0978862	-0.0449143	0.0921811	0.126003	0.00517812	0.0687307	-0.00664893	0.125265	0.0685092	-0.020225	-0.00576372	0.173474	0.0934372	0.000505051	0.0934506	0.294264	-0.000149885
Chrnb2	-0.0620343	-0.325597	0.251377	0.0987836	0.308298	-0.153171	0.390011	-0.381178	0.235385	-0.12931	0.131748	0.248572	-0.140896	-0.233808	-0.21176	0.248435	0.180725	-0.0948587	0.215554	0.0477003	-0.288224	-0.076575	-0.358557	-0.374174	-0.53882	-0.314409	-0.0748215	-0.127065	0.247358	0.406748	0.262157	-0.104642	-0.356003	-0.0863603	-0.178121	-0.30444	-0.244812	-0.366572	-0.0954739	-0.298672	0.201243	-0.180862	-0.292345	-0.178674	-0.403444	-0.360043	-0.146224	-1.26832	0.0191312
Chuk	0.0229869	0.0212757	0.177637	0.123573	0.0610412	0.105464	0.0839915	-0.131286	0.0396432	0.00931626	-0.0302958	-0.0860647	-0.203095	-0.105915	0.0360725	0.117532	0.12927	-0.0267138	0.138056	-0.112928	-0.233184	0.042889	-0.0396772	-0.254065	0.0228825	0.0745696	0.162005	0.133425	0.119244	0.206892	0.113588	0.0657536	-0.242018	-0.0143276	0.0500127	-0.0865579	-0.152554	-0.03086	0.0226664	0.0817602	0.0163902	-0.0377795	0.179386	0.0856472	0.0394795	0.0172689	0.0569536	-0.107814	-0.0160532
Ciao1	-0.0793096	-0.0512613	0.120885	0.102747	0.0841806	0.105765	0.151209	-0.148252	-0.160568	-0.19606	-0.161348	0.0185326	-0.0414669	0.00810621	-0.0427879	0.0713372	0.104284	0.175582	0.125251	-0.150915	-0.127173	0.0514338	-0.0380352	-0.0246787	0.135331	0.238246	0.340295	0.331466	0.411059	0.322455	0.224088	0.145059	-0.0897885	0.0224458	0.0726968	0.0974152	0.152264	0.0762427	0.314277	0.329945	0.230168	0.178298	0.203614	0.119727	-0.0197247	0.265002	0.266968	0.241561	0.0434581
Ciapin1	-0.1661	0.0427171	-0.327532	-0.303732	-0.197022	0.130307	0.45529	0.0891622	0.132282	-0.161515	-0.191593	-0.0856446	0.183198	-0.07338	-0.0855315	-0.292956	-0.0707166	-0.0148638	0.128376	0.0104777	0.00257504	0.445279	-0.0347412	0.0503799	-0.351348	0.229783	0.280245	0.401413	0.461556	0.513082	0.420458	0.209616	-0.063591	0.317192	0.110564	0.142847	0.370323	0.159063	0.15841	0.123291	0.240346	0.229815	0.348716	0.289702	0.118357	0.253795	0.216118	0.323539	0.334141
Cic	0.161111	0.377738	0.0450323	-0.20234	-0.284258	-0.236991	-0.280586	-0.00459394	0.129484	0.140134	0.0902167	-0.100188	0.0394367	0.0144518	0.125717	0.0800107	-0.150352	-0.228484	0.0314057	0.132399	0.0273215	0.180307	-0.123985	-0.200638	0.306216	0.0751065	0.0760273	-0.0195722	-0.161174	0.0124464	0.112467	0.0952747	0.3763	0.278957	0.237057	0.234261	0.318459	0.316109	0.3303	0.244476	0.0216856	0.00540508	0.235001	0.201433	0.00338711	-0.102814	0.0721997	0.283937	-0.0459446
Cklf	0.420444	0.232972	0.747927	0.00148546	-0.535969	-1.19062	-0.323357	-0.360013	-0.247675	0.361685	0.72016	-0.242781	-0.14993	-0.967312	0.0566676	-0.418437	0.142042	-0.579755	0.00652273	-0.140703	-0.234054	0.948813	-0.0632112	-0.222114	0.44771	-0.0772226	0.901999	-0.823212	-0.0118184	-0.426212	0.146545	-0.920191	0.244004	-0.536099	0.314403	0.889923	0.131993	0.451488	0.0902908	0.734665	-0.631907	-0.371171	-1.25957	0.549526	0.439432	0.448732	0.366247	0.36316	-0.0381991
Cks1b	0.722031	0.362111	-0.314804	-0.756352	-0.282555	0.364003	0.211361	0.527728	-0.0647347	-0.521434	-0.440601	-0.20347	0.882676	0.0518801	-0.588782	-0.387199	-0.302212	0.45087	-0.0438589	-0.362384	-0.232991	-0.263142	-0.50046	0.105464	-0.442126	-0.51985	-0.474021	-0.455448	-0.0430522	0.0066888	-0.273562	-0.398863	-0.70127	-0.523536	-0.535287	-0.584862	-0.591648	-0.424006	-0.867257	-0.592868	-0.599091	-0.375023	-0.902164	-0.594565	-0.532243	-0.586812	-0.517187	-0.730501	0.456656
Clcn6	0.4381	0.555638	-0.171569	-0.0914489	-0.892529	-0.468956	-0.97645	-0.571407	0.165069	0.489712	0.424307	0.284465	0.179021	-0.215254	-0.0258276	-0.117569	-0.521888	-0.812375	-0.595773	0.0493943	0.215028	0.881771	0.0811334	-0.151764	-0.317726	0.302652	-0.135702	-0.63836	-0.483486	-0.785554	-0.372482	-0.391156	-0.0879444	0.216933	0.410312	0.32241	0.0122521	-0.0202563	-0.0610525	-0.110938	-0.360329	-0.662604	-0.335623	-0.254629	-0.263906	-0.122426	0.186286	0.145898	-0.0579186
Cldnd1	0.195385	0.126073	0.0188349	-0.135083	-0.150504	-0.18037	-0.0130406	0.0907678	0.0923954	0.146678	-0.0396236	-0.00667773	0.110296	-0.17302	-0.167209	-0.239401	-0.0852447	-0.0907725	0.143142	0.231473	0.0302953	0.110553	-0.129775	-0.0288859	0.396084	0.17358	0.240249	0.154245	0.0972548	0.149403	0.285612	0.32521	0.330784	0.35981	0.173349	0.321217	0.333811	0.118083	0.0467789	0.0688473	0.308384	0.228482	0.341854	0.476244	0.281782	0.160271	0.25634	0.315922	0.0265446
Clec11a	0.0149115	0.311691	0.357833	0.49087	0.305479	-0.139686	0.0360073	-0.28314	0.322928	-0.167458	0.092672	-0.279429	0.121878	0.112899	-0.00381978	-0.194957	-0.122185	-0.330462	0.123063	-0.486194	-0.356833	0.107798	-0.428418	-0.183711	0.0880828	0.126219	0.0869231	0.394177	0.570745	0.39768	0.0948315	0.159581	-0.0570674	0.106227	-0.8471	0.0970011	-0.0928824	-0.159191	0.076329	0.272216	0.0899937	0.0193423	0.0334534	0.370748	-0.0296095	-0.0684971	0.2149	-0.00653215	-0.27168
Clec16a	-0.0120299	0.0506162	-0.170843	-0.166842	-0.38483	-0.250709	0.0410432	0.021054	0.235175	0.09828	0.0429706	-0.098728	-0.0888328	-0.215855	0.0714076	-0.0190463	-0.0965754	-0.112148	0.202577	0.238463	0.142143	0.322256	-0.0143762	-0.0617031	-0.00619764	0.00343506	0.0173409	-0.195634	-0.117755	0.142032	0.174987	0.15554	0.251797	0.141017	0.28279	0.111165	0.171816	0.0668952	0.1444	0.138836	0.417543	0.124044	0.265627	0.2526	0.0968949	0.0400355	0.200008	0.307995	0.0362848
Clec4a3	0.373806	0.578148	-0.0575376	-0.893382	0.717201	-1.52853	-0.453121	-0.176982	-0.972706	-0.214398	-0.796537	0.146233	0.282411	0.15595	0.0469384	-0.206133	0.0145593	0.212961	0.755411	0.0749569	0.2975	-0.26842	-0.727892	0.320278	0.536132	0.828685	0.0786219	0.118425	1.09058	0.785155	0.0671655	0.44715	0.134527	0.0780008	0.828308	0.506986	1.00711	0.812587	0.609551	0.783421	0.257002	0.198833	0.504759	0.746146	0.651771	0.858196	1.03605	1.51077	0.0914409
Clec7a	0.346374	0.787704	0.00662806	0.314197	0.0262433	-0.639113	-0.574301	-0.228775	-0.66651	0.130042	-0.329169	-0.760276	-0.227686	0.351505	0.0984359	0.0297939	-0.0050714	0.0689286	0.596497	-0.0201942	0.259058	-0.644556	-0.0397579	-0.17776	0.163882	0.654685	0.556947	0.427683	1.29474	1.4791	0.244243	0.351548	0.642048	0.185747	1.03286	0.672269	0.932328	0.907266	1.41403	1.1201	0.729444	0.192856	0.953836	0.725288	0.675069	0.851026	1.06067	1.45108	-0.192404
Cln5	0.0869224	0.0786632	-0.0361119	-0.177011	-0.175289	-0.136696	0.0770866	0.0894612	0.185281	0.0645583	0.0215876	-0.0321946	-0.0466668	-0.0413919	-0.156009	-0.00395266	-0.0888332	-0.0786952	0.148668	0.202652	0.0698818	0.0590148	-0.0402765	-0.172793	0.321381	0.0251216	0.141481	-0.0330565	0.134182	0.116357	0.193972	0.31207	0.569164	0.109626	0.131172	0.251422	0.110369	0.101754	0.026314	0.0604659	0.0127203	0.238001	0.172898	0.330838	0.170164	0.0498432	0.0459338	0.0913198	0.0507692
Clpp	0.0243163	0.0627687	0.0549627	-0.0967645	0.0331722	0.123616	0.0452439	-0.0121328	0.0265182	-0.0808089	-0.134535	0.0624763	0.248481	0.0924834	-0.0641571	-0.20599	-0.133559	-0.0116587	-0.174541	-0.113559	0.0741435	0.0726255	-0.0806556	0.0943511	-0.0662304	0.0397081	-0.0513627	0.0730662	0.0263715	-0.0281266	-0.0223984	-0.035239	0.00557565	-0.000875223	-0.170132	0.0424178	0.0332989	-0.0975118	-0.191233	-0.0627015	-0.18536	-0.0152468	-0.154656	-0.0412739	0.00189422	-0.0159819	0.0727487	0.167896	0.0420735
Clptm1l	-0.011844	0.182308	-0.0462351	-0.0937567	0.0135942	-0.194434	-0.0278168	-0.039388	-0.0955111	0.00450378	-0.121042	-0.101151	0.0453272	0.0382366	0.0964593	0.0284553	0.0398312	0.0795148	-0.0559619	-0.0025239	0.0911572	0.141873	-0.0443274	0.0124964	-0.456347	-0.207781	-0.284665	-0.312847	-0.23915	-0.295954	-0.406702	-0.346845	-0.358325	-0.518375	-0.372376	-0.256347	-0.315038	-0.246121	-0.457868	-0.336653	-0.410009	-0.317345	-0.484356	-0.339753	-0.290647	-0.372452	-0.428454	-0.221603	0.0627596
Clrn3	-10.8233	-11.5147	-12.2165	-11.7823	-10.5374	-10.5841	-11.0735	-10.8571	-12.3464	-11.5774	-10.7268	-11.2863	-12.1612	-11.9965	-10.5206	-11.9702	-12.4632	-11.0156	-11.51	-10.7447	-3.17079	4.57773	-10.4999	-13.0628	-12.8705	-12.4984	-11.461	-10.864	-11.888	-10.7662	-11.2834	-13.6374	-1.91998	-11.2843	-10.6155	-2.18385	-11.3028	-13.2829	-4.56424	-12.2015	-10.6913	-11.1333	-13.2181	-14.6232	-2.49301	-10.5745	-11.4163	-5.59127	2.58183e-05
Clstn3	0.257529	0.457791	0.75786	0.48037	0.489108	-0.14926	-0.580199	-0.665348	0.813929	0.508765	0.326708	0.649858	0.137174	-0.47937	0.0631184	0.0481307	-0.128992	-0.909964	-0.309156	-0.476399	-0.789937	-1.40754	-1.00199	-1.27406	-0.309066	0.681638	0.901284	0.0894367	1.15446	0.316944	0.254908	0.223325	0.0843062	0.882661	0.31488	0.0246563	0.0255862	0.523837	0.267995	0.247945	0.0165554	0.0123079	-0.0778499	0.32379	0.379089	-0.0554204	-0.311728	-0.710014	-4.80013
Cmc1	-0.0213957	0.0596221	0.315498	0.196487	0.296427	0.311121	0.283364	-0.185978	0.125187	-0.0580217	-0.226217	-0.0312083	-0.0858077	-0.142586	-0.0883733	-0.0510839	0.191859	0.200991	0.0111673	-0.506137	-0.322316	-0.302974	-0.291924	-0.0771808	0.114139	0.343797	0.365864	0.309339	0.578556	0.402552	0.373213	0.155837	-0.158341	-0.274625	-0.0390873	0.0338168	-0.196173	-0.0011348	-0.114412	0.129137	0.202716	0.0449754	-0.0691514	0.0404331	-0.0347742	-0.0863259	0.107545	-0.17977	-0.0454999
Cmc2	0.106426	-0.160351	-0.0671817	-0.160429	-0.00276538	0.0762405	-0.0914732	-0.175962	0.0230796	0.128396	0.0925539	0.143595	0.133117	-0.00180832	-0.235188	-0.437533	-0.250686	0.0640377	-0.044001	-0.0994009	0.0207127	0.446359	0.147916	0.0915276	-0.153796	0.0225174	-0.215525	0.0624777	0.115739	-0.0272294	-0.144113	0.109852	-0.0837541	0.0585556	0.0557243	-0.0698099	-0.0618661	-0.0927774	-0.351695	-0.140319	0.0255484	0.124287	-0.177894	-0.0838263	0.0494146	-0.188411	0.00995432	0.0112953	0.00780016
Cnot11	0.0018034	0.0649824	-0.0809358	-0.0466475	-0.0934278	-0.0787596	-0.088922	-0.0801941	-0.0727044	0.000665897	0.0466826	0.05272	0.144538	0.0636611	-0.0535643	-0.103509	-0.127275	-0.113372	0.087282	0.0479193	-0.0283815	0.266995	0.0614782	0.0552243	0.0766755	0.134468	0.101591	0.0579935	0.111931	0.0364886	0.0235336	-0.0871725	-0.0407991	0.00795586	0.0361855	0.137981	0.182484	0.113028	0.204059	0.11956	0.133176	0.00388761	-0.0215315	0.0794303	0.0508706	0.114936	0.139527	0.250492	0.0181363
Cnot3	0.222307	0.131419	-0.0426383	-0.104554	-0.11261	0.105853	-0.0829346	0.0552872	-0.0638797	-0.119721	0.0145136	0.0986024	0.32869	-0.00337196	-0.0759807	-0.123533	-0.07816	-0.0338459	-0.141822	0.0430358	-0.0393028	-0.00831404	-0.14671	0.0611916	0.0864768	0.10842	-0.0449312	0.0241831	-0.103178	-0.119116	0.183445	0.186622	0.273294	0.305151	0.0438487	0.0891603	0.202533	0.0287896	0.304084	0.176278	-0.0715146	-0.101293	0.140955	0.186399	-0.0493094	-0.0477519	0.152936	0.219239	0.108952
Cnot4	0.0885535	-0.0335441	-0.130635	-0.0747494	-0.138264	-0.118715	0.0948164	0.0534324	-0.0956804	-0.0739353	-0.0764416	0.139641	0.0127813	-0.195762	0.0630492	-0.120187	0.125434	0.179767	0.0770815	0.197338	-0.193275	0.0589545	-0.164194	0.195423	0.365281	4.24813e-05	0.0492836	-0.0532225	-0.0284051	0.0406857	0.350702	0.330281	0.376706	0.226237	0.205773	0.204598	0.378738	-0.0643266	0.47447	0.338106	0.316804	0.275397	0.373873	0.267428	0.0322502	0.0603995	0.185811	0.417347	0.075318
Cnpy4	0.27899	0.389153	0.0623661	-0.26686	-0.201551	-0.657107	-0.365118	-0.108697	0.113371	0.304137	-0.0185817	0.052493	0.189476	0.0157071	-0.075508	-0.507632	-0.519826	-0.277891	-0.160492	0.280421	0.266154	0.399565	0.202632	-0.0804904	0.253119	0.416745	0.184375	0.195418	0.101353	-0.344392	-0.139224	0.316371	0.480397	0.303914	0.470831	0.493265	0.371815	0.349847	0.324695	-0.16615	-0.0395479	-0.0947881	-0.132419	0.540095	0.38487	0.347081	0.415912	0.611764	0.00628568
Cntf	0.106853	-0.580606	-0.437527	-0.334653	0.112705	0.578222	0.129733	0.0239353	0.136734	0.281393	-0.0811418	-0.31375	0.215712	-0.326839	-0.786752	-0.723245	0.382362	0.356304	0.0143594	-0.229272	0.494387	0.486044	-0.278157	-0.417428	0.251167	-0.332891	0.255212	-0.690452	-0.474848	0.364441	0.258909	0.291547	0.558611	0.0905544	0.111548	-0.0385895	0.766268	-1.38058	-0.180483	-0.277643	0.47803	0.470643	-0.720493	0.0406593	0.224903	-0.26469	0.149658	-0.332743	0.150924
Cntrob	-0.00402622	0.225751	0.139851	0.0816477	0.258893	-0.174621	-0.254063	-0.292569	-0.1479	0.00421139	-0.0960883	0.109513	0.0718576	0.223602	0.13074	0.10183	0.0215799	-0.354472	-0.168402	-0.142373	-0.0323055	0.0046104	-0.0579226	0.130192	-0.105705	0.105413	0.307897	0.152959	0.214301	0.301494	0.252011	-0.0954417	-0.0972959	0.23062	0.0983496	0.0713543	0.349657	0.264028	0.318684	0.17619	-0.0536832	-0.313638	-0.0120757	0.233995	-0.0267517	-0.18617	0.276438	0.450235	-0.00372399
Coa4	0.0309086	-0.000954689	-0.0645884	-0.126298	-0.0202807	-0.117617	0.126558	0.0717154	-0.0228856	-0.349567	-0.259855	0.198422	0.282556	-0.0782754	0.0035804	-0.35496	-0.117548	0.101844	0.0325104	0.111581	0.3548	0.0677924	-0.271215	0.141378	0.00495203	-0.0353187	-0.239403	0.00070241	0.156928	-0.271219	-0.0306347	-0.00907267	-0.0634487	-0.0532864	-0.234786	0.0694494	0.380584	-0.142169	-0.195725	-0.195347	-0.314861	0.0325962	0.0069225	-0.0391779	0.097819	-0.0302905	-0.122243	0.205348	0.114069
Coa7	-0.0344854	-0.08654	0.126708	0.0667049	0.110042	0.370674	0.0932557	-0.0868232	0.0908	-0.0957602	-0.162019	-0.0662907	-0.0172117	-0.0152763	0.0586223	-0.0785844	0.0642987	0.0249229	0.136284	0.0380973	-0.113453	-0.141029	-0.32802	-0.105067	-0.070667	0.0998721	0.151371	0.251568	0.247373	0.283418	0.0979827	0.0639791	0.0470828	-0.0219554	-0.0184727	-0.046313	0.129763	0.049252	-0.00584309	0.155383	0.0793978	0.0916697	0.0472723	0.143095	-0.0998634	0.0786997	-0.0167626	0.0317901	0.0965331
Cobll1	-0.121733	-0.191205	-0.0893089	0.137762	0.142074	0.219497	0.151197	-0.12716	-0.0129626	-0.119386	-0.210009	-0.103517	-0.413925	-0.312506	-0.102422	0.25811	0.377869	0.310563	0.248858	-0.159452	-0.366224	0.412662	-0.0520093	-0.347363	-0.0164325	-0.120795	-0.0652939	0.0274204	0.121797	0.24879	0.273946	0.0378413	0.108845	0.0643535	0.0280376	0.0223615	-0.183884	-0.0577507	0.244009	0.279839	0.2964	0.326405	0.290875	-0.0335625	-0.130078	-0.121053	-0.00462553	-0.0537367	0.0115158
Cog1	0.0385656	0.108659	0.022087	0.0134449	0.0178223	-0.101653	-0.0277855	-0.0465169	0.0782941	-0.0960357	-0.00862491	0.00719732	0.0392196	0.0057037	-0.00614535	-0.033449	-0.0819282	-0.058473	0.0783188	0.0377732	-0.172252	0.229783	-0.0698139	-0.0272681	-0.0118123	0.117941	0.231329	0.0436196	0.135741	0.164818	0.142297	-0.0178493	0.000220243	0.109464	0.123533	0.148321	0.16533	0.186302	0.137152	0.146818	0.0433239	0.00379607	0.125809	0.203638	0.03259	0.0759965	0.143838	0.230361	-0.0116419
Cog6	0.161174	0.291293	-0.0235557	0.112791	-0.0314802	-0.262844	-0.0129261	0.00168531	-0.055035	-0.0389453	-0.178226	-0.0562571	0.150898	0.00451032	0.203357	0.0975697	-0.106304	-0.0388404	0.0398473	-0.0468736	-0.154275	0.127198	-0.180889	-0.149977	-0.0710211	0.0315111	0.195814	0.11677	0.254411	0.310406	0.139109	0.0834219	-0.0293186	-0.0403784	-0.00796338	0.0604107	0.212616	0.0998576	0.0970093	0.141849	0.412879	0.109931	0.0861255	0.139263	0.0796424	-0.0305482	0.060055	0.183163	0.00978672
Col15a1	-0.35648	0.274525	-0.721201	0.0561954	-0.178554	-0.0447562	-0.2261	0.196796	-0.100842	-0.190286	-0.0175354	-1.10357	-0.222355	-0.0379588	0.488936	0.232231	-0.197136	-0.323148	0.287704	0.30024	0.131197	0.61515	0.186555	-0.0757972	-0.481045	0.518141	1.06301	-0.421957	0.859747	0.530298	0.0230109	-0.409825	0.138407	0.0561428	-0.22162	0.265223	0.298894	0.50748	0.630933	0.308811	1.6881	0.245817	-0.275264	0.465496	0.346356	0.0287385	0.0813815	0.495907	0.0833571
Col18a1	0.0151545	0.188778	0.146915	0.112935	-0.0505585	-0.12081	-0.1543	-0.174253	-0.0660629	0.0316515	0.0322293	-0.0717537	-0.00409671	0.000656661	0.162119	0.219709	0.0909376	-0.106364	-0.0979294	-0.12628	-0.106626	-0.336353	0.20525	0.0568756	-0.917504	-0.642845	-0.972755	-0.915855	-1.20992	-1.19565	-1.16518	-1.4399	-1.00729	-1.13844	-1.00373	-0.678825	-1.02683	-0.700032	-0.896685	-0.849753	-1.45595	-1.34301	-1.67981	-1.4348	-1.10628	-1.16731	-1.23672	-1.28734	-0.0706631
Col27a1	-0.619987	-0.815923	-1.08337	-1.43378	-0.916817	-0.313112	0.152797	1.10736	0.97309	0.774027	0.534253	-0.270574	-0.372924	-0.611812	-0.554912	-0.701412	-0.910445	-0.857111	0.152491	0.574305	0.768711	0.758479	-0.116835	-0.591441	-1.17797	-0.963681	-0.438923	-1.13271	-0.421744	-0.341876	0.714762	0.276731	-0.456278	0.564031	0.0625903	-0.716673	-1.18952	-0.55219	-0.931812	-1.42869	-0.764344	-0.5087	0.639207	0.703225	0.199817	0.0422771	-0.0408333	-0.985083	-0.104078
Col5a1	0.104902	0.563467	0.328903	0.453363	0.12753	-0.71135	-0.686158	-0.556776	-0.242237	-0.175746	-0.176785	-0.369327	0.116716	-0.0172208	0.373325	-0.0176207	-0.392766	-0.186772	0.1417	-0.228486	0.238707	-0.102123	0.315261	0.162241	0.388698	0.353859	0.740977	0.510938	0.346312	0.346819	0.27202	-0.238573	0.253257	0.464042	0.197281	0.457639	0.578614	0.854581	0.664175	0.579289	1.26398	0.43564	0.547287	0.598605	-0.0898635	0.232989	0.740267	1.20404	-0.200225
Colec11	0.0692313	0.421197	0.278754	0.159152	0.0415973	-0.711701	-0.139301	-0.411866	0.0617086	0.121237	-0.0671826	-0.0914641	0.0727102	-0.0549244	-0.00619387	0.00997664	-0.185609	0.148157	0.341372	0.0892344	0.329381	-0.9646	0.0364521	-0.271503	0.204062	0.291234	0.599681	0.464224	0.607809	0.475016	0.519658	0.383908	0.574555	0.498196	0.259406	0.34075	0.367304	0.619637	0.439859	0.465342	0.154347	0.313694	0.379718	0.460034	0.236518	0.373956	0.624814	0.629632	-0.000249684
Commd3	-0.0312403	0.127837	0.12814	0.100302	-0.0565147	0.0565751	0.134492	-0.116265	0.074702	0.0411476	-0.107664	-0.0520921	0.133452	-0.0897033	-0.0172883	0.0360245	0.0396867	0.0521773	-0.0322689	-0.160066	-0.139589	0.0361574	-0.194152	-0.0402374	0.073552	0.326328	0.222925	0.240313	0.410815	0.270135	0.225846	0.177696	0.295422	0.0974848	0.155232	0.20788	0.143584	0.140554	0.122788	0.294729	0.223183	0.0767791	0.106191	0.0341609	0.125353	0.102549	0.127726	0.413433	-0.0025717
Commd8	0.124687	0.12444	0.018549	-0.0591763	0.0488801	-0.0508388	0.0589986	-0.14899	-0.102719	0.0501097	-0.00508697	0.0455293	0.00391967	-0.0270425	-0.181273	-0.0722589	0.00353984	-0.0554252	-0.00469213	-0.0129617	-0.0485888	0.332094	-0.0688232	-0.0598939	0.183977	0.246444	0.270305	0.268228	0.27993	0.14313	0.0415141	0.14758	0.131323	0.0482265	0.0130749	0.0466604	0.216667	0.208992	0.185674	0.115571	0.244447	-0.00606817	0.158679	0.225271	0.120259	0.0635153	0.201408	0.199317	0.0165293
Copb1	0.196108	0.298183	0.124643	0.00385502	-0.120733	-0.0715605	-0.0304746	0.0185831	0.0646444	-0.111912	-0.137041	-0.142085	0.0569537	0.0211904	0.110279	0.0436866	-0.0381807	-0.0424606	0.157154	0.0576757	-0.0599196	-0.237997	-0.148954	-0.141498	-0.0556662	-0.023488	-0.0399777	-0.0364755	-0.0434721	-0.0223975	-0.221519	-0.232228	-0.372718	-0.388273	-0.195822	-0.0713475	-0.161183	-0.0556001	-0.0309903	0.0422435	-0.136945	-0.241306	-0.163318	-0.113434	-0.143916	-0.187161	-0.0931507	0.00601011	0.0332644
Copb2	0.0736542	0.183005	0.0427977	0.00801344	-0.0262886	-0.108506	-0.00782112	0.00040602	0.0285535	-0.0143246	-0.085408	-0.131022	0.0049539	-0.0266293	0.0784575	0.100737	0.00215464	-0.0680595	0.0652223	0.0576608	0.0310056	-0.0877489	-0.105726	-0.060895	-0.216402	-0.034267	-0.0659001	-0.0620826	0.018078	0.0145588	-0.0291707	-0.0925654	-0.131635	-0.198726	-0.188799	-0.0831043	-0.172923	-0.0609631	-0.0277118	0.0796523	-0.0786257	-0.140771	-0.0575921	-0.101272	-0.104801	-0.136716	-0.0864439	0.0672596	0.0432624
Cope	0.0012361	0.00195336	-0.0481323	-0.158547	0.054947	0.103191	0.112711	0.167307	0.139932	-0.0071608	-0.0923117	-0.129991	0.126462	0.135666	-0.0324127	-0.0843569	-0.0617804	0.0839548	-0.0470883	-0.0718793	0.0141699	-0.0425616	-0.156678	-0.0856599	-0.540366	-0.476511	-0.526646	-0.357685	-0.448702	-0.488978	-0.501032	-0.49419	-0.536639	-0.514818	-0.632787	-0.44313	-0.527827	-0.468331	-0.735687	-0.740675	-0.605725	-0.419831	-0.557254	-0.469048	-0.49768	-0.558073	-0.633212	-0.517234	0.308884
Coq10a	-0.233099	-0.150412	0.150787	0.540064	0.445614	0.488364	0.155998	-0.286261	-0.240738	-0.198771	-0.0623064	-0.0103472	-0.00197422	-0.0430244	-0.137009	0.0217781	0.163065	0.0831924	-0.191056	-0.307245	-0.208982	-0.242947	-0.257141	0.0184811	-0.267389	-0.0276627	0.0954865	0.295498	0.325159	0.185007	0.0615566	-0.107912	-0.36873	-0.0698911	-0.179952	-0.0371027	0.111837	-0.0596723	0.075354	0.168088	1.66034	0.38023	-0.049518	0.0325962	-0.143381	-0.0129872	0.0562804	-0.179883	-0.0377989
Coro1b	-0.141738	-0.0050373	0.16587	0.272314	0.432747	0.183638	0.150936	-0.235955	-0.177315	-0.231856	-0.281356	-0.0946336	-0.0622576	0.0218531	-0.0479054	0.116982	0.170692	0.202541	0.0165781	-0.265167	-0.233512	-0.0692848	-0.13517	-0.046542	-0.113322	0.0290581	0.152613	0.211279	0.382496	0.258303	0.224878	0.0220981	-0.107951	-0.00606878	-0.152326	-0.056625	0.0643562	0.00203287	0.210781	0.311334	0.0194515	0.0970175	0.00647591	0.0811653	-0.140927	-0.0673654	0.0133641	0.145304	-0.0232505
Cpb2	-0.0226341	0.00688192	-0.118793	-0.214276	-0.218781	0.0418059	-0.0488053	0.178301	-0.0910571	-0.13114	0.084067	-0.159326	-0.0198373	0.146477	-0.025424	-0.0980961	-0.00195342	0.0568508	-0.0361935	0.0439744	0.211341	-0.180702	0.165682	0.283005	-0.269722	-0.50301	-0.718982	-0.804251	-0.699445	-0.727715	-0.722156	-0.701666	-0.136233	-0.749995	-0.729039	-0.356731	-0.497766	-0.569197	-0.891613	-0.722136	-1.02631	-0.841473	-0.913018	-0.835602	-0.50363	-0.674408	-0.724314	-0.453487	0.0930905
Cpne2	0.0763433	-0.199192	-0.219469	-0.254729	-0.538901	0.587582	-0.129208	0.108638	-0.591868	-0.192422	0.0610159	-0.305233	0.162129	0.306156	0.0167951	-0.17475	-0.00142659	-0.0781062	0.0858673	0.382059	0.129234	-0.153182	0.0261765	0.296073	0.371136	0.0630385	-0.378836	0.16616	-0.189119	-0.299611	-0.39151	-0.229165	-0.0766958	-0.557817	-0.201164	0.0243406	0.564844	-0.18402	0.00216493	0.0901207	-0.24622	-0.407161	0.0135935	-0.227063	-0.335159	-0.0414332	0.0187081	0.186106	0.294626
Cpsf1	0.115123	0.223177	-0.0311692	-0.0128255	-0.123082	-0.171276	-0.141109	-0.183059	-0.0159453	0.125439	0.0560129	-0.091753	0.107927	-0.0303292	0.185349	0.0455347	-0.0605205	-0.18776	-0.0589867	-0.0111638	0.0287338	-0.0418607	0.104396	0.0654191	0.0415079	0.186286	0.251746	0.193988	0.0266873	0.102063	-0.0682441	-0.0675652	-0.128513	0.206231	0.328225	0.17049	0.217535	0.187153	0.232105	0.224666	0.00177674	-0.0234434	0.0400621	0.190597	0.105626	0.293971	0.348453	0.473907	-0.030673
Cpsf2	0.244124	0.163872	-0.293423	-0.230819	-0.465469	-0.245215	-0.0900419	0.0392958	0.0709174	0.0982781	0.0332434	0.0767436	0.206278	-0.142693	-0.0556508	-0.292772	-0.113728	-0.102929	0.00189064	0.438904	0.149024	0.109751	-0.0815534	0.150835	0.185085	0.121655	0.0179135	0.0685977	-0.151637	-0.00588084	-0.0623834	0.133785	-0.00456575	0.145079	0.320292	0.158894	0.284454	0.0553564	0.00260257	0.0187216	0.046282	0.00274285	0.176917	0.287505	0.250016	0.249646	0.287869	0.479032	0.137674
Cpsf4l	-0.699376	-0.867388	-0.047074	0.391685	0.768987	0.847238	0.778138	0.081289	0.285475	-0.225262	-0.493872	-0.683718	-0.932144	-0.825247	-0.592456	0.227306	0.7543	0.346295	0.381406	-0.239816	-0.850885	-0.574416	-0.236054	-0.380239	-0.770235	-0.147577	0.238603	1.07405	0.866783	0.845039	0.692213	-0.142945	-0.987745	0.14291	-0.0554503	-0.190199	-0.204231	-0.219377	0.46495	0.516505	0.472529	-0.248637	0.637403	0.323438	-0.0964761	0.152982	0.325936	-0.820923	-0.00384364
Cptp	0.173286	0.128838	-0.122925	-0.179344	-0.253901	-0.0565997	0.0655568	0.0260665	0.095319	0.00421404	-0.0625106	0.028836	0.291534	-0.0121108	-0.192449	-0.243426	-0.193439	0.0288551	0.0269553	0.10318	0.0746215	-0.0248307	-0.112072	0.237826	-0.112048	0.0816572	0.0745353	0.0487362	0.122971	-0.0427279	0.0647431	0.100261	-0.157002	0.103748	0.0365696	0.0234521	0.262882	-0.0721067	0.0135824	0.0414026	-0.131957	-0.128334	-0.0905122	0.109552	-0.133522	-0.107052	0.019613	0.138626	0.0838573
Cpxm1	-0.328792	0.0784122	-0.00701627	0.107241	-0.479677	-0.653989	-0.248837	0.351249	-0.0478193	0.392506	0.0119713	-0.866005	-0.181378	-0.716499	-0.0860897	-0.520048	-0.949185	-0.738035	0.331414	0.224222	1.14484	0.720403	0.428707	-0.168047	0.95011	0.88412	1.49448	0.591804	1.01608	1.04095	1.63698	1.22509	1.7135	1.85987	0.895057	1.07832	0.925671	1.21984	0.867002	0.42788	1.19389	1.04147	1.5736	1.91869	0.506647	1.05242	1.53473	1.58936	-0.188957
Cracr2b	-0.232103	0.299811	0.234234	0.229236	0.175794	-0.476678	0.135197	-0.496557	-0.27142	0.161837	-0.347466	-0.361271	-0.348766	0.158194	0.103105	0.121528	0.058504	0.00300965	0.108132	-0.0287873	0.239327	0.32994	-0.139404	-0.16447	0.184752	0.598242	0.211558	0.663077	0.702749	0.565915	0.60866	0.223878	0.05579	0.466075	0.333281	0.336628	0.130249	0.506677	0.403189	0.585859	1.06967	0.520953	0.443919	0.984326	0.116501	0.213606	0.750022	0.524724	-0.14587
Crat	0.0475489	0.210713	0.355387	0.334547	-0.0764713	-0.126771	-0.598436	-0.705359	0.389195	0.486412	0.351596	0.538246	0.161587	-0.545075	-0.17505	-0.666099	-0.789315	-0.771009	-0.241217	-0.165585	-0.189908	0.801874	0.0806936	-0.335485	-0.572505	0.0976456	-0.14851	-0.807858	-0.304426	-0.831086	-0.209914	-0.332009	0.114551	0.040792	0.0201401	-0.155857	-0.0184128	-0.169841	-0.251257	-0.634681	1.03538	-0.0905855	-0.803297	-0.134263	-0.372889	-0.404543	-0.277609	-0.812505	-0.460043
Creb3	0.0926705	0.0823106	0.0947981	0.105372	0.0634129	0.251156	0.203523	-0.071161	-0.038483	-0.235664	-0.175649	-0.0586103	0.0227038	0.0984885	0.0470448	-0.163095	-0.0245548	0.0689944	-0.0441759	0.00119824	-0.0826767	-0.149361	-0.154664	-0.0522827	-0.207719	0.0353472	-0.099515	0.171999	0.0820387	0.0579639	-0.111944	-0.195371	-0.291953	-0.392504	-0.269015	-0.214358	-0.0904957	-0.150073	-0.206286	-0.140583	-0.135591	-0.0752082	-0.305552	-0.189583	-0.222282	-0.21935	-0.187023	-0.178734	0.15669
Cript	-0.0584693	-0.0195527	-0.0268193	0.0153344	0.0473365	0.233647	0.175166	0.0591802	-0.0285127	-0.0596664	-0.128773	0.0193818	0.028091	0.0103065	-0.121287	-0.191227	-0.00175627	0.066124	0.0782381	-0.0380237	-0.0329039	0.194551	-0.221508	-0.0957454	0.065265	0.18996	0.100023	0.238616	0.343143	0.199822	0.0509274	0.232695	0.00847271	0.0544177	0.0543833	-0.0341227	0.121084	0.0715112	-0.0659912	0.027869	0.0928609	0.170327	0.109055	0.242134	0.0527827	0.0906596	0.197488	0.119522	0.111684
Crnkl1	0.290804	0.244541	-0.170632	-0.280599	-0.175958	-0.204994	-0.0398859	0.0521316	-0.00991609	-0.0649525	0.00683158	0.175059	0.236197	-0.0394009	-0.0369395	-0.356562	-0.0820929	0.0966024	0.159049	-0.070026	-0.00567044	-0.00867519	-0.0769118	0.146866	0.195235	0.0669202	0.245137	0.160024	0.0443076	0.0112471	0.0968131	0.02463	0.115326	0.0717019	0.222153	0.195111	0.181262	0.0753656	0.225355	0.178528	0.155133	0.110852	0.231035	0.21963	0.112061	0.258401	0.100681	0.48744	0.101961
Crtc1	0.118025	0.0910411	-0.0703439	-0.135248	-0.161041	-0.232562	-0.107424	-0.0337361	0.0175954	-0.0568484	0.0495983	-0.027099	0.0829348	-0.0235422	0.177134	0.0519867	-0.124185	-0.0932594	0.0483521	0.101381	0.0727133	0.263533	-0.148558	0.0281109	0.0143112	0.0778793	0.336183	0.311794	0.120511	0.282287	0.062459	-0.162405	0.203815	0.189477	0.195526	0.233534	0.0934567	0.303054	0.343867	0.341454	0.127571	-0.023096	0.27582	0.181107	0.0573379	0.101537	0.150544	0.291313	0.00144915
Crtc3	0.157359	0.0567275	0.186831	-0.252043	-0.477328	-0.365286	-0.36564	-0.157299	-0.0169378	0.0271277	0.00617992	0.108659	0.187186	0.133863	0.136781	-0.228623	-0.275558	-0.313638	-0.14716	0.147816	0.501445	-0.0313146	0.0626066	0.422851	0.337881	0.289771	0.15535	-0.00834504	-0.316653	-0.113392	-0.0643073	-0.0606841	0.0696878	0.283594	0.324535	0.500925	0.755495	0.223369	0.130863	0.20829	-0.0132177	0.0208161	-0.0366302	0.294902	-0.0446496	0.143293	0.283878	0.549591	0.00479513
Csad	-0.162934	-0.26291	-0.184829	-0.493692	-0.550847	1.07499	-0.509668	-1.0092	-0.889877	-0.752579	0.237758	0.503344	0.896197	0.563412	0.168442	0.0594761	0.00994135	-0.408236	-0.456226	-0.589065	-0.399998	0.206233	0.49046	-0.0150134	1.32699	0.851825	0.554152	0.411967	-0.14186	-0.209686	-0.122689	-0.42999	0.650647	0.061287	0.522365	0.794949	1.62827	0.632212	0.530636	0.451587	-0.183133	0.234356	0.833674	-0.244211	-0.388812	0.775671	0.811652	0.816832	0.197673
Csf2rb	-0.0847726	0.118076	-0.19171	0.129742	-0.127836	-0.731004	-0.589782	-0.227766	-0.818888	-0.11742	-0.190611	-0.37618	0.0178649	0.294969	0.0825419	0.172369	-0.205132	-0.156475	0.300576	0.189803	0.465153	0.211752	0.488515	0.408192	-0.412433	0.17965	0.0965638	0.0286888	0.0852466	0.350408	-0.075303	-0.362145	-0.137833	-0.33296	0.494958	0.341112	0.594304	0.369172	0.487032	0.543669	-0.285138	0.114342	0.0644032	0.314356	0.287565	0.479033	0.433041	1.08626	-0.0607526
Csgalnact2	0.24699	0.344193	0.041481	0.0134051	0.187436	-0.315686	-0.0533149	-0.0281328	0.0988529	0.0724231	-0.0540046	-0.144321	0.0269491	0.0896281	-0.00231022	-0.181483	0.0149889	-0.318576	0.0519048	-0.0838572	0.0272615	0.058117	-0.103562	-0.181618	0.100843	0.13872	0.149636	0.086435	0.0466137	0.0597632	-0.147164	-0.169768	-0.0484761	0.049254	0.035616	-0.221798	0.217293	0.105828	0.0913545	0.29825	0.472924	-0.0691271	0.0471452	0.243361	0.0929558	0.123394	0.293554	0.0950769	-0.106087
Csnk1d	-0.0537007	-0.00967637	-0.108301	-0.146667	-0.238201	-0.147996	-0.0670802	-0.0752592	0.117525	0.129462	0.0733513	-0.0327158	-0.126983	-0.103763	-0.0830647	-0.00148899	0.00398519	0.0250254	0.143683	0.158135	0.0957856	0.235599	0.128985	-0.0292824	0.182129	0.101156	0.142279	0.0771056	0.104067	0.213394	0.132093	0.0583709	0.0525161	0.158654	0.264487	0.18684	0.202574	0.0755218	0.123104	0.101969	0.096757	0.132274	0.229033	0.286109	0.15285	0.283029	0.281926	0.305543	-0.00296455
Csnk1e	-0.0792896	0.203525	0.0299541	0.262363	0.326269	0.165263	-0.188168	-0.099642	0.00527131	0.00129642	0.00961914	-0.166435	-0.0226339	-0.263366	-0.135312	0.0276996	-0.330351	-0.213899	0.159938	0.172852	0.164603	0.112332	-0.022945	-0.400536	0.118321	0.357441	0.399722	0.34764	0.26222	0.115239	0.523332	0.249902	0.456787	0.415882	0.347807	0.647623	0.666883	0.514102	0.364346	0.318398	0.816198	0.499338	0.529525	0.915603	0.146223	-0.0148646	0.25322	0.293543	-0.229561
Csnk1g1	-0.0144603	0.314922	0.0843541	0.23593	0.0021182	-0.241869	-0.15361	-0.0811872	-0.222278	-0.110779	0.108668	-0.166061	-0.0265131	-0.130955	-0.0538597	0.245927	0.0863339	-0.117842	0.0102519	0.0364233	-0.20205	0.328166	-0.157082	0.00320015	0.329944	0.206759	0.478707	0.147411	0.121715	0.199098	0.135875	-0.0429711	0.249488	0.181626	0.196702	0.250436	0.1061	0.417713	0.515132	0.633288	0.40022	0.128012	0.299272	0.381659	0.157887	0.101757	0.331938	0.549601	3.53806e-05
Csnk2a2	-0.0506594	-0.159199	0.100591	0.0930316	-0.00282403	0.271702	-0.0249779	-0.181791	-0.0950155	-0.136296	-0.0145348	-0.159192	-0.154447	-0.00232793	0.0178991	0.195613	0.275034	-0.0629193	-0.0535111	-0.0292275	-0.147444	0.079312	0.0528733	0.0519901	0.263546	0.153191	0.0718637	0.0713925	0.0939515	0.134102	0.102635	0.0423119	-0.0547438	0.102966	0.0511986	0.0999848	0.212931	0.144905	0.167306	0.247488	0.00918972	0.0198542	0.0130559	0.056478	0.0280668	0.112153	0.022312	0.178621	0.00709733
Cspp1	0.172127	0.00457621	-0.0732035	-0.224407	-0.221175	-0.132529	-0.114042	0.0834474	-0.0473978	-0.00566193	0.0225974	0.219622	0.273848	-0.192091	-0.0792892	-0.202781	-0.158027	-0.0206577	0.0174494	0.162738	-0.0732165	0.246027	0.0450671	0.116973	0.271771	0.198738	0.102806	0.134694	-0.0364257	0.111248	0.18034	0.209904	0.2089	0.368384	0.291348	0.273186	0.41767	0.171084	0.261476	0.197911	0.0295414	0.00139681	0.234681	0.389018	0.194226	0.228659	0.281616	0.456573	0.0733383
Csrnp1	-1.21984	-1.27764	-0.3846	0.395757	0.304651	1.30052	0.638041	0.360794	-0.52228	-0.524946	-0.795968	-0.770377	-1.04438	-0.329442	-0.608643	0.608501	0.868928	0.41209	0.34567	-0.384098	0.0672672	-0.478359	-0.978849	0.0792232	0.562145	-0.50545	-0.27478	0.304759	0.261543	0.546168	0.569441	0.203698	0.288443	-0.229546	-0.685584	0.44349	0.613424	-0.426116	-0.469874	0.297768	1.30413	0.790797	0.503162	-0.153588	-0.351599	-0.718168	0.15374	-0.589855	0.230834
Csrnp2	0.0235799	-0.237046	-0.617617	-0.482829	-0.299399	0.139806	0.387741	0.187332	-0.139787	0.0656496	0.10306	0.000773474	0.245691	0.0531481	-0.486701	-0.500039	0.229936	0.0541988	0.147527	0.181511	0.0731583	0.287573	-0.0930469	0.0985565	0.495606	0.234939	0.139099	0.205561	-0.07169	0.136242	0.355255	0.365422	0.286197	0.288272	0.200096	0.459399	0.138843	0.20259	-0.137141	-0.123097	0.273665	0.288165	0.542654	0.43843	0.257115	0.306769	0.536689	0.204385	0.254025
Csrp3	-0.361892	-0.634943	0.368352	0.432338	0.128716	0.536965	0.0469301	-0.770944	-0.481959	-0.655668	-0.0604288	0.273246	0.233006	-0.231346	0.0503368	-0.119563	0.127602	0.0530218	-0.125953	-0.630136	-0.333203	-0.395586	0.479957	0.706459	-0.9461	-0.259981	-0.105406	-0.142375	-0.051505	-0.414545	-0.25273	-0.757304	-1.2609	-0.643043	-0.548623	-0.527844	-0.499217	-0.416706	-0.640016	-0.39034	0.0172614	-0.271868	-0.892049	0.281666	-0.28157	-0.153683	-0.18596	-0.0916796	0.045445
Cstf1	0.0802288	0.0180039	0.127155	-0.0319664	-0.0330386	0.00443576	-0.0234691	-0.110837	0.0301096	-0.0882209	-0.158032	0.0917114	0.233365	-0.0754642	-0.0816942	-0.0443924	-0.00995992	0.0298115	0.0361179	0.0429425	0.0115042	-0.152135	-0.109784	0.140854	0.0184603	0.140581	0.28079	0.282552	0.258387	0.107404	0.164283	0.0828746	-0.00234806	0.067309	0.0822016	0.0793876	0.133015	0.0705638	0.151884	0.0454336	0.057744	0.120118	-0.0228186	0.0604576	-0.0034623	0.0862864	0.0768224	0.220791	0.0156409
Cstf2	0.0947088	0.302591	-0.19729	-0.188083	-0.420565	-0.373517	-0.136065	0.0891007	0.213114	0.179207	-0.0917508	-0.121821	0.107387	-0.158843	0.0409722	-0.148336	-0.295915	-0.102174	0.119479	0.336212	0.21143	0.31501	-0.0448893	-0.0939709	0.298957	0.14841	0.118657	-0.0753319	0.089501	0.0930811	0.172049	0.337131	0.391548	0.283999	0.381898	0.280845	0.355803	0.250321	0.255317	0.202592	0.107291	0.271607	0.438191	0.37605	0.384013	0.251632	0.406189	0.60741	0.0871525
Ctdspl2	0.0248999	0.0809487	0.0576494	0.121157	-0.000478898	-0.0108107	0.0142707	-0.117908	-0.176058	0.0814276	-0.0181478	-0.161448	-0.218105	-0.0957682	-0.106616	0.0972693	0.22538	-0.00386763	0.177772	-0.00553275	-0.0800336	0.0735271	-0.000880099	-0.0549621	0.339275	0.184926	0.179682	0.184173	0.00173926	0.176307	0.171107	0.0985761	0.124754	0.0529592	0.156412	0.0971759	0.0860546	0.202669	0.491099	0.531265	0.360199	-0.0436564	0.271994	0.201602	0.0462165	0.0494332	0.2709	0.288954	-0.029055
Ctnnbl1	0.0560521	0.0639864	0.0661785	0.106865	0.0463451	0.199319	0.0519999	-0.106762	-0.143162	0.0108753	-0.209261	0.186559	-0.100028	0.0431408	-0.156687	0.0389139	-0.0138479	0.00106408	0.114793	-0.11019	-0.0685167	-0.122253	-0.0290913	-0.0170677	-0.0825564	0.131296	0.26941	0.171072	0.268575	0.1445	0.177542	0.262287	-0.0835669	0.176072	0.0788471	-0.134819	-0.0237476	0.0747751	0.212999	0.250255	0.0538788	-0.0662138	0.0704796	0.126552	-0.0054026	-0.0157604	0.165255	0.167434	-0.00621253
Ctsl	-0.0675706	0.0519225	0.246803	0.193988	0.136309	0.0607377	-0.129384	-0.181936	-0.24805	-0.232309	-0.122136	-0.119154	0.100221	0.142192	0.0834601	0.204322	0.142151	0.0171155	-0.213016	-0.252268	-0.297712	0.0254043	0.0850904	0.151671	0.583532	0.317364	0.340947	0.34529	0.373376	0.361524	0.0305877	0.0179544	0.799299	0.21632	0.134982	0.50814	0.610948	0.33101	0.396535	0.596524	0.107848	0.17641	0.122069	0.0219204	0.210348	0.189461	0.194289	0.623375	-0.00341484
Ctss	0.333646	0.712062	-0.0341953	0.103812	0.208451	-1.21179	-0.645596	0.00210812	-0.956898	0.0954811	-0.368185	-0.0570784	0.303256	0.272756	-0.337084	-0.194791	0.0575811	0.228951	0.556989	0.0939922	0.116116	-0.457564	-0.193052	-0.0623833	0.645699	1.00698	0.688833	0.444681	1.01132	0.990311	0.87789	0.795812	0.653836	0.549538	1.24764	1.10053	1.32192	1.18075	1.37002	0.985954	0.690641	0.825121	0.889265	1.07045	0.779039	1.02216	1.35466	1.60851	-0.0206989
Ctu2	0.165138	0.140968	0.216201	0.0530261	0.0838648	-0.0968456	-0.1548	-0.188455	0.0400643	-0.00688203	-0.129556	-0.010107	0.143845	0.120082	0.116086	0.0122198	0.0095261	-0.217446	-0.232096	-0.0853508	-0.0748012	0.064251	0.0208758	-0.117918	-0.213629	0.303063	0.216721	0.229585	0.0359007	0.16625	-0.193567	-0.193949	-0.242915	-0.15302	0.0318522	0.161098	0.0722248	-0.083756	-0.120433	-0.292774	-0.290767	-0.120267	-0.211365	-0.103829	-0.0934542	0.0430695	0.0392667	0.355818	-0.0330717
Ctxn1	-0.172758	-0.438647	-0.796974	-0.766105	-1.15552	-0.391835	0.154728	0.534356	0.0305677	0.358432	-0.149242	0.0230707	0.278458	0.0906904	0.0673898	-0.627081	0.119181	0.126868	-0.342043	0.715372	0.346224	0.983303	-0.360806	-0.716161	0.309013	0.451684	0.076212	-0.0588537	0.0671116	0.629823	0.847501	0.0647931	0.585137	0.937052	0.27657	0.787487	0.729958	0.464379	0.307334	-0.289272	0.852617	0.967263	0.986194	1.3422	0.413539	0.221551	0.422755	0.731841	0.00901694
Cubn	-7.5236	-9.04631	-8.72242	-6.75772	-7.18725	-6.69781	-8.16281	-8.19037	-8.16565	-7.0001	-6.82241	-6.89112	-7.78794	-8.96075	-8.62866	-6.95478	-7.80149	-7.46052	-6.77395	-8.81555	-8.03041	4.57696	-5.87537	-8.69069	-7.65294	-6.85343	-8.07954	-6.58105	-7.36196	-7.93171	-7.40164	-7.80123	-6.38217	-8.87198	-7.99307	-5.7554	-12.8053	-6.66955	-6.91691	-7.43142	-6.65208	-6.91864	-12.4773	-6.29471	-6.18578	-7.68732	-5.71475	-6.46036	-0.00112492
Cul2	0.112825	0.209113	-0.164904	-0.1254	-0.363142	-0.274938	-0.211952	-0.0435543	-0.0661389	0.0496218	0.0423583	0.103838	0.205077	0.0837052	0.0112919	-0.248911	-0.265282	-0.164758	-0.0691263	0.128147	0.315311	0.121816	0.197927	0.15085	0.160973	0.157979	0.119387	-0.127689	-0.227008	-0.122862	-0.189358	-0.0378046	0.0357408	0.097947	0.142655	0.137371	0.342714	0.19927	-0.0347757	-0.0487305	-0.0215893	-0.173087	0.0447544	0.103111	0.326676	0.30533	0.308272	0.529546	0.0981392
Cul4b	0.0928223	0.127616	0.133604	0.122074	0.0864942	-0.0965903	-0.147778	-0.22793	-0.0460322	0.0703486	0.0317095	-0.0254531	-0.101969	-0.0519491	0.0963925	0.198436	0.0225535	-0.0419567	0.14173	-0.0391026	-0.111891	-0.0197575	-0.0884972	-0.234288	0.0902375	0.23497	0.306319	0.209785	0.274353	0.241033	0.117385	0.193671	0.259691	0.00950394	0.318954	0.0960703	0.0773919	0.235684	0.438561	0.492086	0.173043	0.0625785	0.274798	0.28287	0.0964637	0.249269	0.324984	0.201488	-0.117224
Cul7	-0.0146531	0.111644	0.26607	0.306005	0.128803	-0.0867807	-0.0545871	-0.31564	0.040818	0.0712412	-0.268636	-0.241048	-0.210339	-0.0898473	0.113073	0.397125	0.0542729	-0.123967	0.215227	-0.236851	-0.467996	0.318654	-0.162245	-0.148316	-0.257396	0.228026	0.243191	0.0062525	0.395569	0.320646	0.110522	-0.100272	0.00463581	-0.0416324	0.0435572	-0.0842973	0.0896714	0.0195993	0.276641	0.235893	0.210185	0.0101615	-0.122533	0.1013	-0.413303	-0.0420183	-0.0280983	0.135644	-0.0942941
Cwc22	0.170857	0.265763	0.0565334	-0.0368925	-0.132666	-0.275133	-0.175433	0.0162151	-0.107962	-0.0672197	0.0714205	0.120813	0.320165	0.125178	0.0156839	-0.195642	-0.188109	-0.0998274	-0.0567759	-0.046173	0.0384377	0.00878055	-0.0200945	0.0259823	0.262604	0.178907	0.312565	0.0653438	0.124065	-0.0678735	-0.041788	0.0836425	0.0900847	0.219768	0.0329801	0.185631	0.17804	0.18642	0.256323	0.101053	-0.0388172	0.112475	0.209421	0.301509	0.0207831	0.226809	0.225098	0.411129	0.015974
Cxcl1	0.421352	1.00073	0.0360646	-0.823572	-0.84325	0.0555542	-1.037	3.04661	-0.576313	-1.26363	-0.41867	-2.10859	0.27255	-0.537426	-0.983388	-0.807387	-0.440019	-0.806491	-0.693299	-0.84913	-2.12569	-1.48108	-1.90945	-1.53335	3.16376	-0.433424	-1.05915	-1.10832	-0.458827	-1.24991	-1.1435	-1.20011	0.927784	-1.41738	-1.77331	-0.501916	-1.65909	0.0279678	-0.824235	0.217885	0.157326	2.4513	-0.842576	-1.06831	-0.87486	-2.3727	-2.25686	-0.567816	0.543233
Cxcr6	0.594388	1.1504	0.625526	0.0573426	0.088392	-1.74578	0.121005	-0.918849	-0.399681	0.348164	-0.0310351	0.383852	-1.09332	0.0497657	-0.680391	-0.118161	-0.0774102	0.297417	-0.0863879	-0.517142	-0.378345	-0.0597156	0.115629	-0.48172	1.13558	1.76179	1.46749	0.613756	1.08063	1.33038	1.11104	1.3901	-0.158641	0.659912	2.37059	1.02856	0.358129	2.01653	1.58973	1.74747	0.834162	0.958696	0.525122	1.51793	1.06757	2.31886	0.929201	1.02125	-1.13292
Cyb5d2	-0.0222872	0.143121	-0.0165698	0.0619341	0.0464579	-0.213411	0.103959	-0.00642917	0.135195	-0.0418366	-0.0739089	0.0350389	0.0773502	0.00902794	-0.0534913	-0.173535	-0.019664	0.062254	0.099204	0.00947766	0.0773086	-0.118989	-0.137142	-0.0534335	-0.056454	-0.0123827	0.00772891	-0.166234	0.109762	0.0433298	-0.0127742	-0.0077687	-0.172908	-0.0972889	-0.198121	-0.0843801	-0.144603	-0.159915	-0.167128	-0.0291942	-0.0042694	0.0420272	-0.190699	0.0267935	0.0162053	-0.0881231	-0.120939	-0.112843	-0.000368082
Cybb	-0.0898393	2.47725	-0.284046	0.0461977	0.0281126	-1.4909	-0.965383	-0.201409	-1.42511	-0.129743	-0.666952	-0.475282	-0.118381	-0.141694	-0.4742	-0.605741	-0.288999	-0.176674	0.257439	-0.154864	-0.0893492	-0.656957	-0.280715	-0.24038	0.161523	0.435152	0.0598887	-0.11065	0.609337	0.827716	0.480341	0.298939	0.168484	0.00195046	0.896144	0.693652	0.622544	0.774097	1.10955	1.49244	0.312179	0.327719	0.563294	0.539783	0.235804	0.69435	1.0155	1.28754	0.0231278
Cyld	-0.0736177	0.117924	-0.217659	0.052305	-0.126787	-0.138209	0.072808	-0.0887183	-0.0978877	0.0346181	0.0105215	-0.211984	-0.257603	-0.118662	0.0158668	0.157571	0.249796	0.030159	0.202745	0.116458	0.0397431	0.290205	-0.0771581	-0.161759	0.21235	0.138366	0.210197	0.234076	0.2091	0.292989	0.150076	0.16165	0.227016	0.122949	0.269859	0.0341546	0.234439	0.161265	0.259433	0.397526	0.392942	0.157665	0.397255	0.419568	0.25653	0.166486	0.179383	0.241927	0.0141908
Cyp2a12	-0.203479	-0.266288	-0.0778676	0.0252578	0.108403	-0.111895	0.211563	0.160811	-0.15911	-0.0224888	-0.102232	0.0815714	0.0281963	0.0550504	-0.106839	0.0713176	0.189928	0.20169	0.0825507	0.067416	-0.0210901	-0.327211	-0.0012218	-0.0458588	-0.74844	-0.116797	0.0953367	-0.207579	0.235084	0.149854	0.144682	0.270631	0.0353584	-0.0447331	0.000310109	-0.0158784	-0.515666	-0.0550677	-0.0764024	-0.00584988	-0.0112766	-0.0843853	-0.126171	-0.031578	0.128858	-0.000450952	-0.0306988	-0.309255	-0.0157515
Cyp2c40	-0.650311	-0.44732	-0.478369	-0.384659	-0.326194	-0.120675	-0.377002	-0.733672	-0.498653	-0.40469	-0.400762	0.342068	0.00886555	-0.301645	-0.94999	-0.532719	-0.580416	-0.17803	-0.511307	-0.464313	1.35748	1.0376	1.1868	0.74122	-1.61157	-1.23578	-1.93517	-1.6245	-1.88985	-1.76001	-1.8101	-1.45426	-1.80284	-1.57616	-1.28737	-1.33391	-1.01455	-1.64625	-1.82848	-1.7038	-2.21725	-1.3292	-1.9195	-1.75339	-0.761601	-0.43833	-0.876407	0.244903	-0.0242937
Cyp2c69	-0.528853	-0.328994	-0.368694	-0.374313	-0.240807	9.96575e-05	-0.17997	-0.570491	-0.37358	-0.175036	-0.275378	0.413086	0.0301144	-0.214011	-0.707213	-0.442979	-0.639972	-0.109245	-0.439083	-0.349709	1.12504	0.816833	0.954585	0.626574	-1.5516	-1.27627	-2.04037	-1.74192	-2.19802	-1.82732	-2.01224	-1.66242	-2.09513	-1.77391	-1.36462	-1.43825	-0.990061	-1.81428	-1.77949	-1.77952	-2.31582	-1.53628	-1.73518	-1.88557	-0.89819	-0.517766	-0.98428	0.255735	0.0179428
Cyp2d12	-0.332143	-0.219811	-0.181927	-0.0386402	0.121504	0.338057	0.31893	0.119989	-0.0871176	-0.235106	0.0573566	-0.161329	-0.14603	0.151412	-0.0500093	0.259301	0.222427	0.368693	0.00187525	-0.107218	0.010881	-0.461499	-0.0890553	-0.249272	-0.69378	-0.210941	0.0900224	0.450967	0.163152	0.260729	0.102265	-0.350873	-1.30144	-0.176032	-0.221682	-0.491837	-0.697511	-0.303976	-0.472094	0.0794016	-0.17327	0.142121	-0.0904666	-0.0565417	0.0270112	-0.0215365	-0.167173	-0.337055	0.0483782
Cyp2d37-ps	-0.211086	-0.0510476	-0.0763245	-0.00350501	0.360489	0.31608	0.346796	0.210746	0.111532	-0.0374226	-0.20919	-0.183496	-0.161903	-0.109352	-0.0796698	-0.0621287	0.162599	0.25258	0.103576	0.0493485	-0.0237518	-0.391188	-0.159382	-0.555909	0.043318	-0.0234295	0.0843196	0.156451	0.270776	0.439378	0.566236	0.0853868	-0.294842	-0.0699756	-0.244566	-0.409827	-0.375206	0.0786718	-0.316311	-0.25421	-0.0286745	0.120724	0.0445124	0.0374282	0.0490551	-0.356529	-0.120107	-0.184414	0.0508002
Cyp2j6	-0.144877	0.0518576	-0.107621	0.0943934	0.0298425	-0.00169874	-0.0218072	-0.0896758	-0.00535483	-0.0949562	-0.0200003	0.091673	0.0497165	-0.130748	-0.00323526	0.0842561	-0.0304049	-0.00279745	0.0344774	0.0364884	-0.0189799	-0.079308	0.198108	0.0290747	0.120415	0.271977	0.250621	0.045701	0.160639	0.111638	0.0854248	0.170255	0.0350662	0.201635	0.232327	0.0521507	-0.0968188	0.146439	0.187614	0.274429	-0.0259788	-0.0697965	0.166299	0.133228	0.13195	0.278075	0.322604	0.295229	-0.0629047
Cyp8b1	-0.355419	0.0858328	0.124848	0.14267	-0.0672617	-0.577951	-0.46051	-0.70811	-0.164192	0.294174	0.489526	0.591761	0.452155	-0.206044	0.305728	0.102346	-0.281338	-0.41522	-0.790122	-0.390635	-0.324104	-0.181363	0.68668	0.288313	-0.594701	0.32285	0.846921	0.202761	0.573963	-0.119775	0.0221022	-0.497926	-0.747958	0.309833	0.315182	0.0123334	0.124115	0.53984	0.647253	0.690486	-0.338315	-0.736072	-0.293274	-0.491462	-0.120273	0.208379	0.254265	-0.249008	-0.561296
Cyth2	-0.122571	-0.0983304	0.10389	-0.0401665	0.191045	0.411705	0.0369267	-0.0517474	-0.241136	-0.140559	-0.0936073	-0.109082	-0.146754	0.0740913	-0.218177	-0.0594843	0.248599	0.248584	0.0966238	-0.172224	-0.175004	0.233893	-0.176157	-0.0512669	0.139307	0.217194	0.134965	0.286606	0.381396	0.282594	0.367874	0.181138	0.159279	0.266195	-0.00612205	0.224985	0.391704	-0.0334512	0.284174	0.333218	0.370611	0.314066	0.34812	0.302041	0.0143741	0.0316445	0.0857656	0.214766	0.0983434
Cyth3	-0.145535	0.276691	0.23861	0.156258	-0.0269784	-0.070764	-0.332729	-0.520848	-0.0954343	0.0515219	0.103315	-0.00505561	-0.421755	0.114206	0.0875259	0.192667	0.0233582	-0.364602	0.0917311	-0.158701	-0.0329153	0.633899	0.0386997	-0.363237	0.296695	0.6644	0.777355	0.667088	0.273561	0.478222	0.459192	0.229089	0.547733	0.493853	0.711004	0.635133	0.674655	0.797279	1.03332	0.781844	1.07375	0.531912	0.793811	1.34154	0.18415	0.576141	0.622549	0.672648	-0.141811
D130017N08Rik	-0.137815	-0.120451	0.230149	0.363145	-0.041936	-1.1943	-0.0531746	0.0456101	0.351532	0.275814	-0.0428655	-0.425283	-0.0864361	0.357406	0.294516	0.60137	0.0890023	-0.758072	-0.0992601	-0.42965	-0.446645	0.130785	0.295785	-0.411057	-0.53108	0.121164	0.76409	-0.00404113	0.393792	0.541937	0.17069	-0.423515	0.41934	-0.0547372	0.162134	0.710032	0.0591443	0.125476	0.76812	0.38582	0.545031	-0.279973	0.0121166	-0.0737463	0.0446235	0.109065	0.42626	0.558576	-0.328095
D130020L05Rik	-0.106121	0.117844	0.33121	0.283289	0.398952	0.284005	0.136666	-0.448075	-0.0148992	-0.220663	0.0141946	0.0142341	-0.332114	-0.0128394	0.117636	0.221163	0.375797	-0.0166275	0.0908938	-0.478138	-0.362242	-0.688458	-0.174259	-0.17673	-0.443977	0.101374	0.140248	0.0916489	0.41396	0.311531	0.273777	-0.0362693	-0.733427	-0.000769262	-0.145367	-0.3342	-0.48484	-0.190285	0.0494498	0.162617	-0.0278056	0.0801332	-0.0954809	-0.108515	-0.446317	-0.227115	-0.223094	-0.43078	-0.113747
D19Bwg1357e	0.133315	0.253191	-0.108205	-0.0759874	-0.124013	-0.171406	0.17138	0.127747	0.135364	-0.030193	-0.103369	0.214545	0.328425	-0.190301	-0.104315	-0.0701969	-0.134112	-0.0344717	0.0428077	0.116242	-0.154583	-0.177147	-0.19594	-0.0448052	0.166721	0.264635	0.286433	0.448033	0.271888	0.234347	0.348791	0.386636	0.299337	0.403101	0.408779	0.258848	0.21672	0.361334	0.483829	0.465696	0.142496	0.383296	0.576736	0.498113	0.368486	0.236498	0.24383	0.497162	0.0976849
D330023K18Rik	-0.259216	0.623484	-0.198778	-0.114824	-0.343549	0.11557	-0.0678141	-0.484957	0.0586321	0.137766	0.31466	0.262644	-0.400585	-0.299156	0.167562	-0.0134494	-0.165555	-0.00969785	-0.21929	-0.331849	0.301295	0.442034	0.0358758	-0.208544	0.0836203	0.615203	0.886001	0.322907	0.845871	0.399107	0.0291376	0.0249961	0.340413	0.143576	0.531608	-0.122492	0.266992	0.377386	-0.697583	-0.343985	0.131373	0.198892	-0.24452	0.391229	0.312158	0.485484	-0.0446946	0.499003	0.149669
D330050I16Rik	0.124048	0.109741	0.50703	0.57929	0.242379	0.147788	-0.632485	-0.0329416	0.28896	-0.160724	-0.333237	-0.623584	-0.510914	0.212198	-0.197144	0.162021	-0.588177	0.170278	-0.195244	-0.181188	-0.233093	0.0556709	0.335525	-0.161187	-0.0283163	0.317703	0.459469	0.354869	0.130711	0.30026	-0.146928	-0.333524	-0.400611	-0.290264	0.0730511	-0.369106	0.192263	0.107533	-0.0122267	-0.426228	-0.373045	-0.193234	0.179823	0.0794095	-0.194083	0.266964	-0.106376	0.032083	-0.638679
D8Ertd738e	-0.0218748	-0.0401099	0.116225	-0.0754827	0.12122	0.224678	0.0729808	0.0179479	0.0171337	0.0367353	-0.106483	0.0618182	0.0447247	0.0943842	-0.226999	-0.213309	-0.0738898	0.030364	-0.16563	-0.172839	0.0757794	0.181634	-0.141008	0.0251414	-0.063201	0.110253	-0.020344	0.0407673	0.13905	0.000282681	-0.0325254	0.0208308	-0.0146328	-0.0292596	-0.144537	-0.0960656	-0.00720162	-0.199287	-0.306528	-0.301185	-0.0130776	0.084662	-0.204577	-0.0521465	-0.0289844	-0.0858569	-0.0599178	0.0362469	-0.0349226
D930015M05Rik	-0.502052	-0.124406	0.119833	-0.320013	0.494774	0.164483	0.193967	-0.19981	0.29897	0.249772	0.182215	-0.675038	-1.61724	0.129206	-0.0538652	0.394773	-0.0738931	0.189104	0.266247	0.0228598	0.255527	0.0520624	0.00964203	-0.942161	-1.21585	-0.623596	0.0785791	0.864599	1.18359	0.0953598	0.813778	0.637068	1.39709	0.583521	-0.0204709	0.0796003	-0.0266318	-0.461976	0.141519	0.619183	0.303082	-0.0673325	0.792867	0.471992	0.310685	-0.126864	-0.242092	0.175579	-0.00969676
D930016D06Rik	0.303062	0.324881	0.137471	-0.0978968	0.020725	-0.109983	-0.184397	0.091859	-0.0271439	0.0173315	-0.16203	0.0477949	0.18342	0.0619709	0.105938	-0.287436	-0.359861	0.0217758	-0.0392393	-0.0418697	-0.0555963	0.196898	-0.385621	-0.0237362	0.516896	0.184335	0.457846	0.161804	0.114578	-0.0660924	0.290585	0.380128	0.364093	0.619582	0.285208	0.100061	0.421541	0.140446	0.318627	0.171726	0.0606544	0.189634	0.266848	0.279449	0.0378687	0.205987	0.285764	0.213442	0.0512395
Daam1	-0.1241	0.0238321	-0.220002	-0.257152	-0.214628	-0.242299	-0.00470176	0.0458244	0.408729	0.245689	-0.00800358	-0.351856	-0.285093	-0.211833	-0.0288877	0.132858	0.212564	-0.0427222	0.53679	0.160372	0.316124	-0.22361	-0.0938841	-0.241245	-0.21035	0.00453067	-0.00180813	-0.101363	0.140033	0.373092	0.264963	0.568268	0.220223	0.355875	0.179341	-0.115903	-0.193007	0.0407553	0.182982	0.174544	0.116689	0.0114678	0.670918	0.61144	0.130463	0.165039	0.15506	0.197945	-0.117299
Dab2ip	-0.0721983	0.139397	0.130618	0.290398	0.149839	-0.229672	-0.341994	-0.335779	-0.139909	0.0613952	-0.130872	-0.119302	-0.328741	-0.109413	-0.0162318	0.310973	-0.126471	-0.204493	0.273224	-0.01019	-0.149673	0.644558	0.0477314	-0.209565	0.235016	0.354129	0.532666	0.264842	0.546705	0.538033	0.372584	0.147254	0.394141	0.125218	0.292546	0.254187	0.186856	0.418102	0.473859	0.704833	0.937371	0.306713	0.297158	0.797341	0.0413094	0.00160636	0.344932	0.389102	-0.299178
Dact2	-0.218317	0.473354	0.0749558	0.00920142	-0.369292	0.000134382	-0.229099	-0.384947	-0.0851474	-0.257129	-0.0531091	-0.159748	0.126873	0.278984	0.185508	0.236319	-0.51334	0.160739	-0.105802	-0.0207164	0.161029	0.167149	0.125859	-0.037074	-0.689286	-0.0545058	-0.0362295	0.0632651	-0.191889	-0.163478	-0.219598	-0.33935	-0.176573	-0.213082	-0.264609	0.0751342	0.301853	0.074217	0.129259	-0.0179431	-0.57397	-0.348336	-0.251998	-0.150085	-0.355367	-0.248299	-0.234041	-0.0916998	0.0608305
Dap	0.0602963	0.0534622	-0.0539549	-0.176126	-0.163714	-0.0676811	0.0243295	0.14407	0.0621065	0.101588	0.105947	0.133903	0.11323	-0.0151335	-0.117687	-0.225976	-0.150722	-0.0384016	-0.0338433	0.0431352	-0.00582554	-0.157329	0.111909	0.149229	-0.00236254	-0.0177249	-0.124085	-0.237164	0.0107839	-0.121631	0.0125368	0.156334	0.494863	0.173698	0.0512112	0.195993	0.180099	-0.058841	-0.193924	-0.205864	-0.32511	-0.0261714	-0.00945486	0.0185327	0.128295	0.0324566	-0.0154456	0.169918	0.0260632
Dazap1	-0.351442	-0.115213	-0.00375381	0.0645368	0.329066	0.562036	0.164759	0.0476332	0.0123064	-0.187981	-0.298603	-0.249652	-0.161869	-0.170225	-0.0740995	0.113298	0.293869	0.274446	0.0857772	-0.185969	-0.209463	-0.073301	-0.163167	-0.114332	-0.12917	-0.0341656	0.100476	0.246367	0.308002	0.232375	0.294484	0.0573319	0.0894519	0.100824	-0.146204	-0.156426	0.0116485	-0.0579236	0.314664	0.277009	0.185111	0.128872	0.24924	0.0392534	-0.28551	-0.112183	-0.156639	0.00639029	0.0264121
Dbnl	0.125335	0.328481	0.0487352	-0.0525297	-0.105008	-0.181618	-0.0614372	-0.121649	-0.0120961	0.00327595	-0.109347	-0.06637	0.0311804	0.0361466	0.132478	0.025106	-0.185118	-0.205952	0.0297059	0.0265055	0.0419066	0.179093	-0.045487	0.0180246	-0.061233	0.196386	0.259183	0.193216	0.276107	0.307109	0.193919	0.047872	0.121774	0.119602	0.19594	0.211495	0.363467	0.213618	0.475307	0.320091	0.119958	0.0190265	0.218279	0.284253	0.154963	0.217455	0.259816	0.480932	0.0375238
Dcaf10	0.262776	0.0769252	-0.00989412	-0.099146	-0.404626	-0.130804	0.0270443	0.0975987	-0.0519519	-0.0269757	-0.0194885	-0.100529	0.0947766	-0.0492731	-0.103453	-0.0617806	0.0249813	0.0848282	0.170351	0.192815	0.0792951	-0.177579	-0.0258974	0.00460175	0.162973	0.0148347	-0.088613	-0.128683	-0.232946	-0.0536619	-0.273921	-0.212653	-0.120971	-0.248403	0.0899495	0.0563046	0.0241305	-0.114553	-0.093995	-0.159353	-0.141011	-0.148389	0.00373166	-0.0720375	-0.100685	0.000275031	0.0196356	-0.017958	0.107503
Dcaf17	0.0472791	0.0362398	-0.00349465	0.171757	-0.0630082	-0.257487	0.0337214	-0.0757764	-0.0700918	0.00372229	-0.0157863	-0.216847	0.0575312	0.0166645	0.153993	0.0452562	0.0169746	-0.076311	0.287039	-0.0602427	-0.101211	-0.0661739	-0.0901391	0.115047	0.0505913	0.146605	0.287652	0.120877	0.160806	0.225539	-0.167294	-0.159332	-0.173826	0.0151377	0.336462	-0.0366577	0.0636555	0.0533096	0.221214	0.271281	0.272688	-0.0539539	0.0925442	0.20283	-0.00607704	0.1825	0.363172	0.407586	-0.033005
Dcaf6	-0.246053	-0.163121	0.213363	0.522746	0.257518	0.471458	0.326288	-0.3914	-0.14656	-0.220957	-0.237242	-0.146123	-0.390738	-0.141006	-0.0724806	0.119486	0.365087	0.177263	0.139026	-0.320723	-0.424494	-0.135266	-0.00523639	-0.18999	0.0614667	0.169947	0.158489	0.364387	0.34251	0.369468	0.382287	0.0817149	-0.0455233	0.142813	0.111895	-0.181051	0.150392	0.147822	0.463833	0.404081	0.731459	0.246631	0.291336	0.17421	-0.0607903	0.114855	0.101296	-0.0151981	-0.0734375
Dcaf7	0.0951816	0.177457	0.238478	0.245832	-0.106657	-0.170604	-0.182593	-0.3218	-0.152787	0.0198857	-0.0537932	-0.0421878	0.0600826	-0.0247307	0.157078	0.179458	0.0109761	-0.15692	-0.043015	-0.0863633	-0.170253	0.112674	0.0271964	0.0143034	0.0955955	0.314851	0.303279	0.298921	0.121681	0.246588	0.0119011	-0.167701	-0.0822865	-0.00639282	0.301387	0.237061	0.117412	0.151622	0.374659	0.256144	0.18027	-0.194262	0.0847773	0.189839	-0.0537406	0.104039	0.330356	0.336069	-0.0759177
Dclre1a	-0.332141	-0.282651	-0.151072	-0.0587369	0.371796	0.387456	0.644429	0.230549	0.256734	-0.112877	-0.259946	-0.181602	-0.249082	-0.621501	-0.298111	0.169186	0.360913	0.375048	0.399958	-0.126621	-0.0845067	-0.38752	-0.466047	-0.575945	-0.344207	-0.272058	0.00553743	0.214295	0.58771	0.770089	0.783701	0.249593	0.242942	-0.0199207	-0.258898	-0.426196	-0.253364	-0.324561	-0.0496761	0.0496281	0.294357	0.207012	0.498542	0.27376	-0.184089	-0.369631	-0.273307	-0.294792	0.068995
Dcn	0.158831	0.66282	0.225408	0.445562	0.0673952	-0.652206	-0.218546	-0.216514	-0.0347647	0.104133	0.0740776	-0.135228	0.111376	-0.154916	-0.0310136	-0.10466	-0.184239	0.0340912	0.460419	0.0916524	0.0682608	-1.00509	-0.209281	-0.500993	0.874141	0.725653	1.08929	0.812615	0.852887	0.777356	1.09095	0.89132	1.09348	1.04779	0.692148	0.797176	0.856754	1.07555	1.09306	0.876897	1.21578	0.835915	1.06558	1.03348	0.409483	0.709983	1.00332	0.862877	-0.00737213
Dcps	0.130408	0.170091	0.169486	-0.0455	-0.0459638	0.141112	-0.0888982	-0.184085	-0.0776317	-0.0481466	-0.0783532	0.00512903	0.124217	0.23642	0.122773	-0.068527	-0.10649	-0.144677	-0.162785	-0.147972	-0.0159081	0.0200796	-0.0349456	0.0151275	0.091063	0.10259	-0.0671348	0.00530403	-0.288286	-0.420698	-0.438897	-0.35444	-0.356047	-0.169979	-0.114296	-0.225077	0.0308781	-0.0391954	-0.17118	-0.147402	-0.292729	-0.118233	-0.200052	-0.112316	-0.122606	-0.0981054	-0.196753	-0.127294	0.0786388
Dct	-0.0283266	-0.349721	-0.468816	0.0200288	0.129385	-0.284776	0.391585	0.25036	-0.247872	0.0641356	0.13379	1.40546	0.646177	0.312743	0.295014	-0.0154389	-0.104409	0.0687032	-0.366493	-0.954024	-1.18823	-1.30247	-0.710451	-0.517055	0.700842	0.194201	0.160086	0.401724	-0.552028	0.0313301	-0.714783	0.126099	-1.61146	0.0956514	0.848277	0.176256	0.883002	0.289416	0.0274569	-0.107382	0.289012	0.883801	0.766363	0.89878	0.584418	0.853463	0.31547	0.170281	0.174041
Dcun1d2	0.225326	-0.00749524	-0.359349	-0.171129	-0.129836	-0.146325	0.200725	0.1752	0.157033	-0.0311944	-0.179788	0.0435466	0.238798	-0.355844	-0.492392	-0.587444	-0.0700109	0.36476	0.232025	0.188769	0.0506047	0.344097	-0.259913	0.0467919	0.144412	0.0329322	-0.0192833	-0.0956131	0.150413	0.234761	0.34656	0.359496	0.282455	0.209997	0.177521	0.193478	0.259488	-0.15601	-0.0800172	0.0664386	0.689624	0.313441	0.264137	0.367464	0.112726	0.0548708	0.135232	0.341765	0.0532289
Ddi2	0.178716	-0.113304	0.104495	0.121688	-0.260623	-0.63166	-0.133326	0.064404	0.0503965	0.0919651	0.00085614	-0.0125801	-0.109145	-0.330547	0.182558	0.174724	0.0643322	0.103724	0.371055	0.318328	-0.136266	-0.519353	0.0178696	-0.0242266	0.328028	-0.0448266	0.0852242	0.158055	-0.199079	0.120219	0.0746489	0.139587	0.164506	-0.0458725	0.338273	0.168555	-0.0417093	0.0762971	0.384596	0.472476	0.114202	0.0723369	0.265878	0.117347	0.0645971	0.111826	0.16672	0.380733	-0.11926
Ddost	0.103443	0.179761	-0.0845022	-0.172763	-0.0555512	-0.201114	-0.0518926	0.149048	-0.0944144	-0.0765024	-0.0822697	-0.187416	0.175311	0.109298	0.0775004	-0.0635639	-0.05335	0.101581	-0.0947125	0.0111814	0.114597	0.0917118	-0.0167196	0.0167623	-0.70466	-0.76093	-0.965651	-0.803807	-1.02724	-0.893842	-0.862523	-0.963555	-0.617959	-1.05218	-0.9263	-0.62429	-0.813068	-0.67277	-1.0412	-1.04885	-1.09438	-0.884823	-1.10897	-0.844164	-0.727388	-0.90796	-0.92731	-0.657601	0.136621
Ddx1	0.11948	0.345693	0.0173834	0.0719143	-0.0270151	-0.0856936	-0.0726929	-0.0788304	-0.0296168	-0.0740501	-0.0966399	-0.152122	0.105472	0.0500976	0.0989031	0.0763796	-0.0264506	-0.156173	-0.0835558	-0.0093568	-0.0329659	-0.00905391	-0.00602842	-0.0388627	0.159831	0.25308	0.199636	0.220394	0.244629	0.226806	0.0463645	-0.0105835	0.0678544	0.0398546	0.0725504	0.182681	0.227756	0.242906	0.243431	0.267249	0.227544	0.0631156	0.0204153	0.048223	0.0577462	0.170745	0.177625	0.41823	0.127285
Ddx11	0.240723	0.278137	0.166795	-0.0575545	0.0133839	0.00792852	-0.265529	-0.0605718	-0.190905	-0.0793612	-0.020716	0.0335548	0.206807	0.267935	-0.0238112	0.0140241	-0.368175	-0.3048	-0.128483	-0.139426	0.172145	-0.167915	-0.0675638	0.208152	0.22505	0.376242	0.327982	-0.0360265	0.198748	0.060828	-0.103163	0.0906274	0.0726721	0.130319	0.15662	0.472791	0.174371	0.425192	-0.102626	0.10028	-0.270847	-0.148688	-0.132081	-0.106162	-0.0912239	0.185396	0.0716534	0.492861	0.102029
Ddx17	0.270322	0.42682	0.149546	0.0333018	-0.0124633	-0.123708	-0.408043	-0.142162	-0.17096	0.0513762	0.0826516	-0.057052	0.109283	0.0834257	0.20109	0.00485807	-0.227594	-0.407024	-0.267271	0.165506	0.104092	0.166022	-0.103279	-0.279596	0.352711	0.282778	0.41748	0.215989	-0.004212	0.0818682	-0.0307073	-0.108415	-0.0698097	0.192783	0.213776	0.253112	0.362065	0.389746	0.260259	0.208258	-0.156988	-0.254904	0.162622	0.31463	0.204024	0.0485006	0.283123	0.396128	-0.00919156
Ddx18	0.181974	0.181165	-0.12897	-0.127698	-0.231957	-0.279093	0.0280853	0.0564549	0.0611023	-0.147544	-0.0961162	0.0726843	0.389022	-0.134956	-0.229769	-0.331407	-0.178514	-0.151246	0.223118	0.256143	0.0536039	0.0228374	0.0685568	0.16058	0.228659	0.132815	0.115682	0.046806	-0.00796166	0.144677	0.0443607	0.161789	0.226102	0.0312132	0.133014	0.157663	0.231844	0.135545	0.0564343	0.158506	-0.0266931	0.205242	0.154422	0.269573	0.156917	0.0759894	0.289138	0.465736	0.0275189
Ddx20	0.0655201	-0.0610024	-0.0532009	0.0834987	0.0807565	-0.137952	0.140957	-0.185062	-0.181537	-0.110188	-0.0524506	0.105998	0.0570214	-0.128504	0.00156854	-0.102211	0.0337292	0.123994	0.335893	0.102544	-0.0625122	-0.152987	-0.102002	0.0682326	-0.011188	0.222959	0.314843	0.411905	0.395535	0.384227	0.208146	0.126495	-0.0879239	0.276632	0.241159	0.233899	0.215534	0.0172706	0.17156	0.263971	0.176215	0.293182	0.437265	0.378575	0.0865626	0.304102	0.288758	0.392958	0.00407982
Ddx27	0.179745	0.141611	-0.112575	-0.326879	-0.26697	0.0304277	0.115629	0.170253	0.0579101	-0.090762	-0.028078	0.126198	0.294624	-0.141793	-0.134139	-0.300013	-0.0939855	0.010773	0.140608	0.109057	0.0119161	-0.105231	-0.117192	0.120506	0.295178	0.172558	0.136812	0.195379	0.147842	0.103417	0.197344	0.33853	0.307724	0.3323	0.216966	0.315804	0.425813	0.092527	0.136264	0.181061	0.0565221	0.308534	0.392167	0.313848	0.135322	0.288505	0.291892	0.500517	0.152804
Ddx41	0.0710591	0.122241	0.00599375	-0.0976321	-0.120741	0.090597	0.0115034	0.134127	-0.029038	0.0106051	-0.0887781	-0.10509	0.0257161	-0.0308002	-0.0643392	-0.053908	-0.137167	0.00461102	0.0816493	0.0183534	0.0341826	0.199086	-0.0526414	-0.0913206	0.231557	0.207973	0.146487	0.258278	0.340511	0.375413	0.24225	0.279751	0.230783	0.263403	0.173684	0.179553	0.212307	0.194753	0.164427	0.178615	0.0744771	0.203253	0.328701	0.308834	0.263646	0.305871	0.366337	0.390485	0.11747
Ddx42	0.115392	0.0325171	0.026855	0.0443743	-0.00179069	0.00356914	0.0335431	-0.106432	-0.0417362	-0.157406	-0.0737307	0.071515	0.168724	0.0277906	0.00839071	-0.0152149	0.0173171	0.0216976	0.0803481	-0.0260881	-0.104726	-0.125372	-0.122897	0.0712455	-0.0148662	0.0366055	0.10294	0.144624	0.0630776	0.123927	0.0999555	0.00112276	0.0080864	0.114845	0.0835549	0.142588	0.0736231	0.079243	0.195266	0.205073	0.034343	-0.0404982	0.172417	0.126813	-0.114808	0.0769904	0.159203	0.223341	0.0381613
Ddx51	0.155625	-0.000618901	-0.0650342	-0.270294	-0.303379	-0.148736	0.0607922	0.00544833	0.0626901	0.0316805	-0.0732094	0.0890977	0.212347	-0.202281	-0.0560895	-0.178606	0.00607481	-0.0281626	0.153012	0.164657	0.10837	-0.115915	-0.0801699	0.291365	0.122002	0.159053	0.158486	0.255391	0.0345465	0.141065	0.325178	0.148232	0.146883	0.200635	0.244086	0.2599	0.317457	0.117224	0.0763437	0.273862	0.0138383	0.158947	0.266587	0.379818	0.122846	0.20301	0.383386	0.457052	0.0637691
Ddx54	-0.0146104	0.0573851	-0.000835114	-0.1108	-0.1527	0.0128302	-0.0311975	-0.144502	-0.0147829	-0.0122181	-0.0314055	-0.0864862	-0.0090068	0.0639146	0.0589334	-0.0202565	-0.0204664	-0.0630494	0.0820959	0.129147	0.0736506	0.114388	-0.00147769	0.0765619	0.0115162	0.08452	0.0557892	0.0888616	0.0080087	0.015049	0.00325286	-0.0532763	-0.0158322	0.0227612	0.0766655	0.161049	0.253751	0.114047	0.0944703	0.148632	0.0301649	-0.0226074	0.0521441	0.149814	-0.00488673	0.117288	0.120533	0.316396	-0.0158212
Ddx60	-0.174172	0.360536	-0.0507625	0.322722	0.391314	-0.284637	-0.33366	-0.865418	-0.946425	-0.220407	-0.396929	-0.669045	-0.339298	0.163383	0.509927	0.391649	0.449948	-0.0137006	-0.198567	-0.192807	-0.0664229	-0.236507	0.533364	0.457292	-0.37451	0.453166	0.569907	0.609289	0.515015	0.970859	-0.0419852	-0.327971	-0.393515	-0.720052	-0.0764261	-0.0401156	-0.277784	0.422985	0.993723	0.824413	0.379946	-0.357901	0.249931	0.108604	-0.128233	0.216207	0.306907	0.716182	-0.198083
Decr1	-0.145503	-0.270584	0.124771	0.182041	0.162519	0.0917337	0.174035	-0.0911743	0.170723	0.132824	-0.0633111	-0.0104609	-0.150163	-0.271882	-0.0783094	-0.000841665	-0.11575	0.0877715	0.194545	-0.0535473	-0.0504343	0.102789	-0.0608406	-0.233369	-0.153253	0.189904	0.31536	0.198972	0.499204	0.359767	0.33033	0.381448	0.00587187	0.243965	0.121899	-0.0541846	0.0113002	0.0869085	0.149546	0.236847	0.390444	0.302032	0.260963	0.278917	0.247862	0.234831	0.208536	0.124126	-0.20198
Dedd2	-0.417179	-0.288131	0.108744	0.462751	0.700022	0.80558	0.0134754	-0.291921	-0.17103	-0.428353	-0.406985	-0.577896	-0.525343	-0.109539	-0.136786	0.642196	0.578067	0.507782	-0.196155	-0.493611	-0.296536	-0.302462	-0.301408	-0.524136	-0.218303	-0.297934	-0.0497521	0.32127	0.594379	0.17671	-0.209875	-0.249814	-0.66839	-0.491388	-0.596627	-0.635336	-0.171141	-0.290687	-0.15329	0.183023	0.193878	0.038651	-0.345098	-0.241287	-0.62781	-0.461924	-0.449928	-0.463931	-0.0592216
Dennd2d	-0.0633885	0.482674	0.178495	0.0772634	-0.0181552	-0.00959276	-0.0534892	-0.019477	0.341766	0.130507	-0.00428162	-0.0491157	0.145697	-0.0726701	-0.118663	-0.00997448	-0.130287	-0.30636	0.129881	-0.0536454	-0.155971	-0.355485	-0.154804	-0.194933	-0.31168	0.47771	0.523292	0.135251	0.683936	0.462333	0.411766	0.0522836	-0.0412284	0.36681	0.0723667	-0.169941	0.336936	0.393181	0.372627	0.260681	-0.0181213	-0.073544	0.449125	0.435419	0.182337	0.092974	-0.0471211	0.132034	-0.013095
Dennd4a	-0.159233	0.102488	0.276896	0.259469	-0.0427151	-0.161616	-0.233761	-0.360315	-0.0570148	0.096972	0.178672	-0.108697	-0.255207	-0.140602	0.343157	0.386649	0.0852098	-0.238291	0.149027	-0.118025	-0.0782965	-0.31363	0.1658	-0.144615	-0.047746	0.207288	0.426868	0.237959	0.108284	0.136014	-0.214625	-0.356683	0.0126788	0.0740329	0.317623	0.142354	0.0580178	0.284572	0.562185	0.703004	0.0376668	-0.309998	0.316547	0.0384339	0.122122	0.233214	0.203329	0.222967	-0.305704
Dennd5a	0.0175534	0.271188	-0.00492659	-0.0596607	-0.168432	-0.277272	-0.165059	-0.0914078	-0.0747471	0.0609497	0.0160698	-0.175884	-0.0321073	0.05933	0.0345414	0.0284345	0.000945109	-0.084197	0.0713482	0.0320819	0.107144	0.273627	-0.0233911	0.0555023	0.152666	0.269441	0.0607512	0.0674766	-0.0509411	0.0394438	0.0678386	0.0108748	0.0954382	0.045367	0.232038	0.27753	0.339214	0.196054	0.251819	0.145209	0.335614	0.0990423	0.102411	0.350251	0.0546314	0.175183	0.222135	0.373395	-0.130621
Depdc5	-0.0151385	0.00444146	-0.00567985	-0.0734469	-0.302192	-0.403386	-0.229574	-0.298969	-0.0221562	0.268978	0.0739809	-0.164236	-0.141186	-0.338287	0.195545	0.358453	0.159742	-0.163617	0.129411	0.054097	0.0885434	0.108031	0.200572	0.184309	-0.255002	0.0501412	0.122469	0.0562246	-0.103098	0.127974	-0.0843285	-0.0360033	0.0412307	0.0338311	0.383966	0.117671	0.190196	0.153002	0.372337	0.409366	0.164399	-0.335286	0.279572	0.182529	0.191652	0.191762	0.311317	0.329378	-0.0229226
Depdc7	0.076497	0.0693063	0.0285909	-0.105167	-0.117233	-0.0266411	-0.152167	0.0875057	0.149734	0.0152907	-0.122933	-0.0678861	-0.0641054	-0.0310732	0.0779978	-0.0103385	-0.0921939	-0.129937	-0.0370353	0.238802	0.190748	-0.0109647	-0.0716147	0.0179618	0.0463578	0.191997	0.0626311	-0.0796714	-0.0733071	-0.0820421	-0.000629627	0.15572	-0.19163	-0.0133994	-0.0402853	0.0834729	0.109335	0.0119658	-0.0329797	-0.154334	-0.258204	-0.210491	-0.242537	0.133436	-0.0337497	-0.0390976	0.00841866	0.295455	0.0458718
Derl1	0.0956847	0.217584	0.046555	-0.0240672	-0.0533946	0.00318392	0.0513085	0.0120656	0.0308515	-0.0420768	-0.0756281	-0.142102	0.0787472	0.0135062	0.0803839	0.00586143	0.0265304	0.0313232	-0.0205491	0.0394282	-0.0180102	-0.0544891	-0.167795	-0.197213	-0.331744	-0.1014	-0.16021	-0.0321452	-0.0981156	-0.152848	-0.342433	-0.354716	-0.358989	-0.353949	-0.396627	-0.2044	-0.317657	-0.224185	-0.25202	-0.172605	-0.336218	-0.237973	-0.392384	-0.310921	-0.307423	-0.41087	-0.458876	-0.347008	0.0861259
Dexi	0.241067	-0.0806919	-0.34392	-0.430362	-0.622592	-0.684632	-0.125631	0.199808	0.0640613	0.235588	0.205765	0.383424	0.374302	-0.0456642	-0.299672	-0.472979	-0.447104	-0.174109	-0.106318	0.364419	0.345413	0.0850419	0.158605	0.314595	0.254071	0.0389738	-0.16619	-0.389283	-0.270908	-0.406496	0.0711171	0.457836	0.215979	0.437061	0.384973	0.279351	0.324315	0.114228	-0.181309	-0.178922	-0.324212	-0.213005	-0.18688	0.381736	0.304539	0.0610714	0.224204	0.11545	0.0426822
Dhfr	-0.25766	-0.282836	0.131962	0.247645	0.365986	0.322849	0.264408	-0.164555	-0.0236744	-0.143784	-0.35021	-0.0630296	-0.309475	-0.131814	-0.0721097	0.125227	0.29411	0.235709	0.0334386	-0.385843	-0.29508	0.153601	-0.0941405	-0.0337173	0.0186596	0.286222	0.436996	0.32458	0.701432	0.573466	0.421565	0.385049	0.161222	0.0314231	0.0681011	-0.00155046	-0.042204	0.17109	0.298514	0.464616	0.308958	0.309821	0.224909	0.162059	-0.0612052	0.0435341	0.0182553	0.130562	-0.00628047
Dhtkd1	-0.163772	0.00671631	0.228669	0.435025	0.190153	-0.153216	0.0294947	-0.155425	0.250874	0.119659	-0.12129	-0.228634	-0.365738	-0.375732	0.228148	0.642856	0.307998	0.0458035	0.284636	-0.158005	-0.547127	-0.618434	-0.204002	-0.508306	-0.0165025	0.179496	0.632069	0.581401	0.60167	0.986828	0.568542	0.233433	0.175207	0.177384	0.331142	0.0383246	-0.212444	0.319322	0.698303	0.797919	0.572877	0.00757966	0.503107	0.263858	0.00250239	0.117686	0.370642	-0.0699189	-0.242968
Dhx15	0.101218	0.189757	-0.232486	-0.310436	-0.504694	-0.379554	-0.0184558	0.156198	0.234804	0.142018	0.0698388	-0.0928015	-0.015255	-0.255325	-0.123036	-0.0877029	-0.00791242	0.0153695	0.282691	0.422234	0.131984	0.163291	-0.11999	-0.148032	0.323394	0.0299471	0.046216	-0.0558055	-0.109884	0.207839	0.200135	0.282479	0.340168	0.15219	0.380218	0.235961	0.173762	0.174428	0.215047	0.181525	0.138109	0.266558	0.479676	0.38112	0.292299	0.218608	0.294512	0.463907	0.0954679
Dhx16	0.1261	0.177063	0.00502829	-0.0162688	-0.060174	0.0681601	-0.130309	-0.174016	-0.126271	-0.00314335	-0.0431058	-0.099698	-0.00854764	0.150706	0.128883	0.0778901	-0.0452245	-0.128515	-0.0851073	0.0326852	-0.0174383	0.0753723	0.0174626	0.00575067	-0.118001	0.107291	-0.0129921	0.0391564	-0.176631	-0.107501	-0.211924	-0.199605	-0.0718168	-0.164051	0.0184382	0.0224098	0.185368	0.0256275	0.0728635	0.00529215	-0.224905	-0.209812	-0.134884	-0.0644166	-0.114866	-0.0387095	0.0688883	0.157983	-0.00766532
Dhx33	0.103059	0.23615	-0.236339	-0.163986	-0.247932	-0.016611	0.166842	0.204332	-0.00782628	-0.166918	-0.145798	-0.21046	0.255473	-0.299776	-0.0877596	0.0864769	0.240704	0.249852	0.287763	0.103837	-0.112761	-0.321661	-0.365832	0.100165	-0.0191906	0.262954	0.36605	0.311407	0.331254	0.455863	0.35367	0.169788	0.0195342	0.244632	0.187034	0.0813298	0.103631	0.143762	0.307555	0.454279	0.367573	0.506971	0.460862	0.223111	0.0378428	0.0433984	0.122588	0.267732	0.158162
Dhx38	0.211707	0.311712	-0.0340806	-0.119127	-0.332997	-0.27824	-0.0765755	-0.0698457	-0.0174486	0.0731413	-0.141197	-0.0954339	0.124447	-0.065389	0.112271	-0.0252429	-0.127199	-0.0149205	0.0881393	0.202265	0.113229	0.00731323	0.0252918	-0.0461755	0.226061	0.148773	0.164433	0.221536	0.0283821	0.044933	0.161459	0.0723402	0.0411162	0.0853023	0.389642	0.260642	0.202379	0.233627	0.315242	0.383746	0.106394	0.204467	0.294782	0.304169	0.14188	0.2012	0.33981	0.516113	0.0498063
Dhx57	0.20854	0.345238	0.133732	-0.0550974	0.0500806	-0.194037	-0.199149	0.0380221	-0.171609	-0.173559	-0.0358392	-0.0393666	0.351861	0.072984	0.0629538	0.00600947	-0.369764	-0.116158	-0.00951515	0.0387653	0.00482619	-0.00684295	-0.080547	-0.0804477	0.00577777	0.111991	0.132291	0.115838	0.0401513	0.115699	-0.0556063	-0.320593	-0.167115	-0.00573202	-0.0201875	0.212762	0.0627975	0.274877	0.208119	0.23901	0.0547054	-0.17029	-0.027237	0.0558838	-0.113475	0.0130565	0.148871	0.438422	0.106753
Dhx8	0.0472689	0.168011	-0.304294	-0.146817	-0.28851	-0.256858	0.059517	0.114392	-0.0713575	0.123708	0.0967884	-0.0306886	0.150979	-0.0365722	-0.028048	-0.266694	-0.0972829	0.0110915	0.150036	0.25024	-0.00167434	0.0869608	0.0231112	0.0625466	0.232657	0.0784261	0.0407185	0.0727468	0.105472	0.0202847	0.0727968	0.128795	-0.0564419	0.0992901	0.306922	0.217289	0.205777	0.05857	0.198286	0.14489	0.069024	0.256483	0.24028	0.322494	0.0147936	0.260738	0.28133	0.464166	0.0745923
Diexf	0.0428109	0.0251826	-0.14907	-0.2177	-0.180225	-0.275355	0.0941208	-0.00279029	-0.0288068	0.0768108	-0.0254538	0.127061	-0.0159842	-0.1724	-0.109395	-0.306363	0.072722	0.233926	0.265756	0.120892	0.137527	0.0149412	0.00630951	0.0874645	0.197737	0.0761214	0.0648273	0.0067947	0.0118546	0.194467	0.110432	0.201071	0.0926873	0.187359	0.0853061	0.0680472	0.124053	0.23672	0.122114	0.152959	0.201787	0.312431	0.415429	0.425202	0.0514214	0.153176	0.137093	0.404884	0.0675903
Dimt1	0.239852	-0.0322078	-0.167063	-0.459869	0.0129229	-0.250972	0.0877932	0.128876	-0.227731	-0.0585609	-0.131788	0.0679208	0.521374	-0.309998	-0.0374817	-0.321903	-0.32962	0.049699	0.116997	0.209632	0.0645548	0.0119805	-0.0858373	0.442068	0.316527	0.0827643	0.403762	0.25071	0.365131	0.360988	0.34351	0.491228	0.0782317	0.346236	0.313986	0.467714	0.46096	0.337667	0.336952	0.227999	0.19396	0.269673	0.469664	0.654226	0.231455	0.266365	0.377602	0.527919	0.0987705
Dip2b	0.000570476	-0.00178535	-0.0468461	-0.22463	-0.273533	-0.280718	-0.0789747	0.0463203	0.0149352	0.202702	0.0101251	-0.0812341	-0.103352	-0.117371	-0.0507239	0.067111	0.049549	-0.0891209	0.199685	0.167193	0.0668325	0.227215	0.0698454	0.0756655	0.18023	0.196173	0.106183	-0.0413087	0.0384814	-0.0086453	0.0834547	0.0037737	-0.0271595	0.175107	0.359033	0.284968	0.0390957	0.178262	0.00967356	0.190842	0.296262	-0.0941006	0.0298122	0.348383	0.0689682	0.178604	0.207835	0.309652	0.00778469
Dis3	0.227386	0.212406	-0.206485	-0.181234	-0.514023	-0.386567	0.054718	0.104609	0.216848	0.222628	0.000646246	-0.253259	0.0856867	-0.10373	0.0727501	-0.0645688	-0.151138	-0.172928	0.228752	0.477824	0.109864	-0.0548422	-0.186483	-0.148603	0.429164	0.151333	0.205175	0.00374507	-0.0739234	0.102087	0.119771	0.248236	0.166695	0.179352	0.569735	0.401144	0.414595	0.214152	0.382701	0.362085	0.151895	0.200819	0.504688	0.338622	0.43995	0.415157	0.41925	0.485005	-0.0202643
Dld	0.0223671	0.147718	0.0239208	0.0238664	-0.0217793	-0.263822	-0.0340346	-0.0945789	0.0941639	0.0450084	-0.116987	-0.125392	-0.0180195	-0.169392	-0.0823086	-0.0302992	0.0445261	0.026676	0.156873	0.0465422	-0.0339124	0.434738	-0.0446285	-0.187985	0.132787	0.154578	0.209125	0.0937537	0.168831	0.222082	0.183858	0.21825	0.214637	0.125579	0.159829	-0.0395491	-0.0261816	0.116685	0.289218	0.272654	0.46411	0.190954	0.288396	0.150229	0.136628	0.192081	0.218816	0.255311	-0.00899891
Dlg1	0.00471798	0.154176	0.113978	0.207123	0.0354823	0.0525595	-0.14076	-0.203656	-0.189955	-0.0784509	-0.0696079	-0.165641	-0.0901672	-0.107652	0.0739615	0.351444	0.251729	0.142162	0.0527032	-0.161184	-0.300948	-0.0107105	-0.0625534	-0.0614663	0.197536	0.242933	0.364447	0.352697	0.302551	0.420522	0.187561	0.0424139	0.249095	0.0900789	0.244049	0.194315	0.0853161	0.302747	0.4783	0.539753	0.483847	0.150361	0.272203	0.21395	0.0499576	0.0660948	0.190619	0.287572	-0.0359622
Dmd	-0.0874089	0.0830687	-0.572487	-0.0127383	-0.218744	-0.184895	0.391412	0.419691	0.344926	0.113984	-0.0608026	-0.100604	-0.135661	-0.639411	-0.284044	-0.183198	0.0901492	0.312084	0.501497	0.283772	-0.0878726	-0.457358	-0.168015	-0.0721083	0.180964	0.00600656	0.360247	0.0558963	0.400972	0.645147	0.6584	0.547529	0.397575	0.325455	0.14549	0.108027	0.0231409	0.159171	0.341345	0.380478	1.08619	0.603247	0.643579	0.66785	0.268704	0.110625	0.181857	0.319939	-0.0750076
Dna2	0.119332	-0.0640024	-0.120076	-0.188581	-0.279887	0.172446	0.0677074	0.0613787	-0.129306	-0.0357797	-0.0450178	-0.0774121	0.199213	-0.108987	-0.0202715	-0.092457	0.0794573	0.121518	-0.0576212	0.209315	0.241677	-0.24212	-0.00940575	0.0405029	0.437454	0.170529	0.0149658	0.122338	-0.316315	-0.114355	-0.0404702	-0.0422642	0.101993	0.160389	0.321236	0.417098	0.608865	0.0793771	0.0790447	0.164647	-0.263145	-0.125753	0.340334	0.312135	0.222871	0.164287	0.334672	0.668823	0.172255
Dnaaf2	0.0303841	-0.172969	0.111376	0.162665	0.275928	0.186881	0.055376	-0.0179044	-0.107345	-0.116134	-0.19084	-0.0175263	-0.00706715	-0.101069	-0.121188	-0.118263	0.236569	0.256154	0.0707176	-0.143215	-0.273606	0.0271831	-0.218473	-0.0012891	-0.200829	-0.0129741	0.193914	0.348384	0.508764	0.281001	0.159761	0.141817	-0.0401259	-0.0841399	-0.0983897	0.0598309	0.000323707	0.0191516	0.238701	-0.0582022	0.415542	0.115535	0.0782565	-0.101284	-0.0415408	-0.053988	0.0996581	0.0184907	-0.00651317
Dnajc10	0.0715889	0.131272	0.0493135	0.0607533	-0.0589767	-0.108799	0.0316179	0.0589336	-0.147924	-0.124736	-0.181932	-0.367053	-0.0384021	0.149141	0.199022	0.128831	0.0682056	-0.0302538	0.0704803	-0.12543	-0.0320299	0.211325	-0.147404	-0.0127125	-0.504315	-0.22618	-0.313175	-0.165883	-0.345517	-0.294726	-0.522972	-0.588555	-0.48903	-0.819223	-0.449369	-0.298013	-0.371514	-0.33169	-0.47312	-0.34427	-0.290085	-0.463557	-0.694505	-0.397506	-0.611436	-0.508986	-0.577873	-0.295295	0.0779984
Dnajc18	0.0393711	0.033425	-0.252357	-0.440776	-0.50896	-0.320905	-0.182957	0.0759862	-0.112008	0.0781444	0.192088	-0.0510007	0.00426162	0.190781	0.132621	-0.441673	-0.294898	-0.428807	-0.0192708	0.28907	0.240675	0.675797	0.0870983	0.334533	0.238066	0.290547	0.22561	-0.105453	-0.106567	-0.0718788	0.114054	0.0999499	0.351287	0.175354	0.43849	0.602418	0.670116	0.198679	0.185458	0.0969109	0.202586	-0.135866	0.241526	0.417551	0.313265	0.462951	0.648693	0.673871	0.214627
Dnajc2	0.168733	0.0250221	-0.262546	-0.219969	-0.0541723	-0.10042	0.00808122	0.0754746	0.0514457	-0.132716	-0.0866044	0.00086104	0.236679	-0.0993139	-0.149815	-0.102167	-0.0374065	-0.0368107	0.0225455	0.159173	0.114276	0.305994	-0.159019	0.110435	0.387877	0.173272	0.0900809	0.0745393	0.235838	0.146908	0.266892	0.338531	0.251913	0.197925	0.0924082	0.256775	0.237902	0.105453	0.252238	0.168185	0.258542	0.254574	0.362728	0.345335	0.228273	0.291769	0.1755	0.582312	0.164213
Dnajc25	0.0925648	0.120289	0.0422227	-0.16091	-0.12191	-0.131559	0.00754926	0.107687	0.126952	0.104972	-0.0534225	0.0858982	0.115054	-0.0778746	-0.0497603	-0.128278	0.027573	-0.0513476	0.106573	0.0411638	0.125811	-0.325197	-0.119587	0.0063616	-0.229483	-0.126452	-0.156705	-0.0987614	-0.193404	-0.152357	-0.00511383	-0.122463	-0.122766	-0.238232	-0.186325	-0.286335	-0.272164	-0.248886	-0.215164	-0.208352	-0.229976	-0.237035	-0.127547	-0.229132	-0.160963	-0.254602	-0.157998	-0.246869	-0.0293874
Dnajc28	-0.0563965	-0.169442	0.186286	0.310761	0.204076	-0.236597	0.00614131	-0.534628	-0.129885	-0.0295874	-0.0281055	0.142096	-0.255432	-0.0844135	0.117467	0.205536	0.129411	0.00248251	0.181172	-0.140448	-0.151326	-0.0327987	0.147906	-0.0641937	-0.0494655	0.293608	0.470704	0.524219	0.347821	0.497127	0.179685	-0.0292767	0.049888	0.0831097	0.223343	0.0922984	0.264568	0.177315	0.618459	0.733191	0.724185	-0.0161121	0.470243	0.333908	0.179187	0.369257	0.340087	0.500659	-0.442412
Dnal1	-0.211298	0.125666	0.0271756	0.602694	-0.165077	-0.439187	-0.10373	-0.344181	-1.04451	-0.0484582	-0.0920839	0.0890523	-0.154734	-0.0669419	-0.231553	-0.0739315	-0.598485	-0.174838	0.0289699	-0.167528	-0.414028	1.63212	-0.0764292	-0.329256	0.525917	0.144244	1.00285	0.123417	0.543288	0.608114	0.308337	-0.00789618	0.455631	0.339891	0.392488	0.431883	0.2288	0.662201	0.933675	0.669304	1.28932	0.624326	0.394167	1.21154	0.286175	0.374849	0.498103	0.580726	-0.158749
Dnase1l1	0.179371	0.316107	0.256939	0.448615	0.505183	0.248472	-0.29188	-0.356127	-0.212284	0.0219399	-0.207139	-0.197431	-0.0109132	-0.181002	-0.0959487	0.0258817	0.170566	-0.012676	-0.345736	-0.233024	-0.476678	0.132331	-0.141449	-0.0944115	-0.413445	0.170339	0.289993	0.096178	0.419677	0.243797	-0.0830934	-0.388878	-0.607438	-0.461254	0.0138439	-0.0326824	-0.247651	0.174849	0.333989	0.0205171	1.10504	0.0669752	-0.179349	0.144228	-0.307434	-0.111109	0.0922442	-0.078289	-0.122652
Dnlz	-0.00632302	-0.0233964	-0.143133	-0.0794533	-0.0382897	0.03457	0.057086	0.0121948	-0.0526454	0.0905813	-0.0507913	0.099161	0.105965	-0.0529031	-0.0867943	-0.258851	-0.0606961	-0.0258793	-0.0639962	-0.0134617	0.0896671	0.191307	0.074483	0.125958	-0.0777385	0.206649	0.147994	0.146499	0.285627	0.181301	0.157084	0.129663	0.121287	0.135577	0.119522	0.158057	0.19194	0.157163	0.0794317	0.163099	0.184858	0.218332	0.0841431	0.174184	0.244153	0.226172	0.294844	0.470265	0.0353224
Dnmt1	0.153287	0.257789	0.0476822	-0.104023	-0.0176669	-0.195596	-0.302083	-0.212681	-0.0707456	0.232371	-0.0543122	-0.0479303	0.0544943	-0.00884235	0.00949437	-0.044335	-0.16669	-0.247238	0.0641765	0.0133883	0.220556	0.32998	0.0263567	-0.154677	0.281413	0.220881	0.463074	0.302819	0.318404	0.344607	0.205395	0.182148	0.274341	0.396331	0.616947	0.465233	0.451661	0.528003	0.571165	0.493411	0.263852	0.0379951	0.333802	0.499249	0.355026	0.508284	0.513784	0.785659	-0.0114144
Doc2g	0.166749	0.163413	-0.528972	0.0379992	-0.273242	0.174253	0.0446965	0.409278	-0.21786	-0.221745	-0.102724	-0.0491546	0.0966367	-0.0814577	-0.511569	-0.398881	0.333009	0.312341	-0.0609426	-0.0613483	0.280639	0.485353	-0.747608	0.00638123	0.731228	0.42319	0.14886	-0.0400457	0.461332	0.461417	0.896984	0.740393	0.166882	0.768001	0.459652	0.216185	0.434568	0.359338	-0.143457	-0.00576725	0.547879	0.774212	0.328715	0.698657	0.143354	0.0464214	0.580029	0.685366	0.300457
Dock10	0.301707	0.764726	-0.0287334	0.150603	0.257573	-1.50141	-0.593846	-0.13653	-0.574979	-0.0238554	-0.237661	-0.0367567	0.322827	-0.0188767	-0.381694	-0.253698	-0.136941	0.0293376	0.558363	0.291214	0.139758	0.0269297	-0.195594	-0.127945	0.75711	0.762636	0.769972	0.290828	0.836474	0.896645	0.876637	0.598147	0.572872	0.554523	1.35479	0.978913	0.766754	1.13278	1.2266	0.991554	0.870018	0.679919	1.0616	1.16768	0.741987	0.742175	1.27256	1.48975	0.124624
Dock6	0.228975	0.764348	-0.049864	-0.272769	-0.302787	-0.628139	-0.585067	-0.111318	0.352105	0.357613	0.0432504	0.184782	0.36184	-0.174419	0.0927455	-0.0758227	-0.298176	-0.670936	-0.244977	0.178864	0.283573	0.11674	-0.11469	-0.44984	-0.349148	-0.061702	-0.286289	-0.453321	-0.455495	-0.486393	-0.177898	-0.196614	-0.139061	-0.00816917	-0.146623	-0.00101556	-0.131511	0.018437	-0.323566	-0.513017	-0.251499	-0.460798	-0.478187	-0.0482048	-0.23998	-0.452863	-0.244	-0.291485	-0.173609
Dock7	0.285551	0.370568	0.384415	0.225582	-0.213956	-0.302532	-0.271502	-0.463826	0.147414	0.330791	0.217648	0.110227	-0.0749372	-0.235771	0.0845354	0.156504	0.135164	-0.537238	-0.114849	-0.487478	-0.296032	0.0130574	-0.00191656	-0.0592014	0.145238	0.627768	0.551459	0.133099	0.279786	0.289573	0.0415315	0.0626041	0.142944	0.437689	0.600163	0.417342	0.169514	0.493171	0.627063	0.334712	0.397922	-0.212979	-0.0151931	0.367576	0.092541	0.236449	0.435461	0.223398	-0.194383
Dph5	0.0643212	-0.0227009	0.0687735	-0.207452	0.0129148	0.192896	0.336902	0.10875	-0.0524729	-0.069941	-0.0292334	-0.00371906	0.223231	-0.218356	-0.231472	-0.422432	-0.190576	-0.0180412	0.221691	-0.0617702	0.0202925	-0.104778	0.0556398	0.0991628	0.220351	0.190209	0.119457	0.165447	0.290308	0.150234	0.267093	0.294866	0.354769	0.147936	0.0585959	0.299929	0.40918	0.0617201	0.100846	0.273906	0.14646	0.412704	0.289556	0.221334	0.197064	0.32949	0.43577	0.460398	0.130083
Dph7	0.0154637	0.300403	-0.0584174	0.161749	-0.0366297	0.026809	0.121684	0.0192398	-0.186719	-0.543235	-0.0220983	-0.0215263	0.25046	0.219507	-0.0565105	-0.084443	-0.49111	-0.0821481	-0.252348	-0.217767	-0.0061434	-0.0339288	0.289388	0.31034	0.000640622	0.215472	0.528365	0.23487	0.486545	0.42695	0.0823389	-0.281322	-0.197959	-0.270686	-0.048243	0.167412	0.226671	0.384223	0.0543921	0.221601	-0.154001	-0.263245	-0.0968226	0.0125031	-0.182925	0.337739	0.244434	0.579271	0.0889664
Dpm1-adnp	0.0880786	0.106341	0.0674135	0.104835	-0.0454485	-0.0808706	-0.06778	-0.125143	0.0234094	0.113191	-0.106147	-0.14304	-0.160187	-0.0982552	-0.0411473	0.0246876	0.204669	-0.151284	0.128911	0.0809509	-0.0417864	0.16731	-0.142818	-0.00466695	0.164258	0.169312	0.254995	0.235697	0.210019	0.203609	0.139266	0.102526	0.0406633	0.0928972	0.145762	0.100416	0.255404	0.108347	0.184033	0.224488	0.173581	0.0627623	0.13806	0.272633	0.112119	0.223319	0.277637	0.274764	-0.0170349
Dpm2	0.0924415	0.0903683	0.0487698	-0.0116421	0.124861	0.104041	0.0728077	-0.031976	-0.0618486	-0.169372	-0.108533	0.0904094	0.353397	0.246517	-0.117574	-0.153708	-0.137241	-0.049367	-0.163804	-0.216689	-0.0492213	0.0216013	-0.2027	0.0627852	-0.162483	0.0335597	0.127881	0.122063	0.232371	-0.181003	-0.19674	-0.114659	-0.40105	-0.163722	-0.209105	-0.129005	0.0133091	-0.0153268	-0.296774	-0.160181	-0.172449	-0.0895092	-0.365412	-0.102939	-0.0815563	-0.169629	-0.131523	0.188475	0.0429501
Drg1	0.0104898	0.0478015	0.0630713	0.0296517	-0.0212475	0.154363	0.12393	-0.0314262	0.00120785	0.00192671	-0.141565	-0.0782586	0.0483593	0.0830548	-0.0383363	-0.00556078	-0.0681529	-0.0390755	0.00596979	-0.0251857	-0.00839943	-0.042478	-0.0736037	-0.0313668	0.131507	0.148229	0.0981416	0.302662	0.270703	0.182955	-0.0178358	-0.0161894	-0.00386564	-0.114726	-0.0151863	0.0381959	0.202167	0.0775417	-0.013376	0.0639567	0.0517053	0.148757	0.0194522	0.0411095	0.0876639	0.141931	0.13539	0.308446	0.0479254
Drg2	-0.0121631	0.102508	0.0119687	-0.107149	0.0623413	-0.00463604	-0.00347303	0.0461168	0.104092	-0.0440922	-0.113756	0.0426404	0.0963291	0.104856	-0.0611645	-0.0999773	-0.127178	-0.0851831	-0.0700236	0.00890112	0.000966665	0.0877237	-0.0549954	0.069087	-0.00177688	0.11159	0.152622	0.174157	0.218755	0.181517	-0.00454687	0.116436	-0.0463458	0.0637229	0.0273051	0.116823	0.133155	0.090525	0.0391349	-0.0181771	-0.0137818	0.0325577	-0.0394477	0.120947	0.117662	0.182651	0.156565	0.299737	0.00967086
Dse	0.150967	0.539822	-0.111694	0.0829103	0.128236	-0.993468	-0.43975	-0.188959	-0.475437	0.316289	0.0266802	-0.0427581	0.147985	-0.0208691	-0.353244	-0.116236	-0.0412568	0.248873	0.470299	0.24262	0.167496	-0.332113	-0.0213586	-0.222297	0.0674434	0.616233	0.434005	0.152495	0.534872	0.491818	0.491265	0.419605	0.304658	0.0788139	1.02395	0.75193	0.495963	0.514429	0.802475	0.58235	0.750985	0.404323	0.660717	0.762516	0.2578	0.584216	0.903891	1.20717	0.0434288
Dsp	0.228109	0.0537964	0.265589	0.0789453	-0.119779	-0.0575655	-0.501413	-0.477746	-0.100253	0.102431	0.0681723	-0.0713116	-0.0959478	-0.17725	0.14375	0.355371	0.0128459	-0.168484	0.188585	0.035869	0.0841217	-0.368495	0.12875	0.0347083	0.426021	0.549015	0.347582	0.176962	0.159451	0.252512	-0.115592	-0.00953794	0.228426	0.324775	0.660528	0.484877	0.602122	0.48566	0.454794	0.391498	-0.0801884	0.126423	0.190225	0.680503	0.312389	0.526211	0.377416	0.770506	-0.0779171
Dstn	-0.0454346	0.0486846	-0.0525	-0.111192	-0.108001	0.0379273	0.040583	-0.0207261	-0.0142114	0.0229606	-0.0602175	-0.0347404	0.0492606	0.0247763	-0.167278	-0.0658895	-0.068169	-0.0131755	0.00956883	0.041036	0.162903	0.194309	0.0614812	0.0155018	0.197948	0.138556	0.0561302	0.183585	0.0474052	0.116569	0.0821406	0.126068	0.136215	0.14794	0.10224	0.0664016	0.213448	0.0468493	0.137425	0.147116	-0.0921373	0.176181	0.241803	0.360986	0.115359	0.301128	0.249227	0.384741	0.0435542
Dtd1	-0.0626856	0.267399	0.119122	0.00805036	0.05932	-0.0552374	0.0587236	-0.0632959	0.15112	0.0858723	0.0291069	0.0185931	0.116457	-0.128811	-0.0951785	0.0631812	0.0338971	0.000315536	-0.0258528	-0.28197	-0.485014	0.128992	-0.139422	0.0213286	-0.00289625	0.123324	0.179635	0.246341	0.340314	0.315483	0.361035	0.249228	0.176672	0.321466	-0.0292035	0.206919	0.0887493	0.164544	0.383721	0.357194	0.226266	0.0623167	0.197009	0.0780317	0.179759	-0.00805421	0.121916	0.112441	-0.0119164
Dtwd1	0.283903	0.307013	-0.078106	-0.0507284	0.0736053	-0.0322851	0.0722374	-0.0662285	-0.215892	0.0805483	-0.0826173	0.130077	0.284966	0.206272	-0.0589178	-0.153712	-0.302473	-0.240171	-0.20262	-0.0569306	-0.174061	-0.113432	-0.163993	0.283015	0.109901	0.115063	0.324635	0.360807	0.222872	-0.082092	-0.0696982	-0.0690313	-0.0797205	-0.166097	0.0140075	0.0709491	0.403468	0.153536	0.125575	0.237938	-0.156479	-0.173863	-0.0620468	0.0498417	0.180965	0.201807	0.0989793	0.0812989	0.125875
Dtx2	0.0379292	0.0085614	-0.128214	-0.0225174	-0.26551	-0.0276631	-0.0681312	0.155217	-0.0574978	-0.153998	-0.0525131	-0.112472	0.0781425	0.263023	-0.22585	-0.122164	-0.178739	0.0868587	-0.15104	0.059685	0.000438252	0.381083	0.25501	0.0352458	0.216111	0.0746664	-0.103825	-0.176334	-0.226406	-0.233568	-0.118963	-0.11079	-0.166437	0.09774	0.0492047	0.137639	0.130022	0.0345357	0.00749023	0.102937	-0.0470831	0.0473919	-0.05855	0.154227	-0.140085	-0.0404392	0.00842233	0.188696	0.0282589
Dtx2	0.0379292	0.0085614	-0.128214	-0.0225174	-0.26551	-0.0276631	-0.0681312	0.155217	-0.0574978	-0.153998	-0.0525131	-0.112472	0.0781425	0.263023	-0.22585	-0.122164	-0.178739	0.0868587	-0.15104	0.059685	0.000438252	0.381083	0.25501	0.0352458	0.216111	0.0746664	-0.103825	-0.176334	-0.226406	-0.233568	-0.118963	-0.11079	-0.166437	0.09774	0.0492047	0.137639	0.130022	0.0345357	0.00749023	0.102937	-0.0470831	0.0473919	-0.05855	0.154227	-0.140085	-0.0404392	0.00842233	0.188696	0.0282589
Dtx4	0.87248	0.848265	0.232814	-0.340715	-1.0103	-1.41844	-1.84863	-0.882571	-0.493526	0.194601	0.492211	0.841753	0.974343	0.317657	-0.0904768	-0.681942	-1.61381	-2.12497	-1.51784	-0.0496144	-0.0440818	0.202013	0.433222	0.627147	0.792517	0.793469	0.435782	-0.558093	-1.03401	-1.34531	-1.33793	-0.70123	-0.0895597	0.424462	0.794114	0.845	0.764688	0.851165	0.346445	-0.0121768	-1.04032	-1.39031	-1.07488	-0.236925	0.21135	0.40447	0.846667	0.855767	0.110872
Dusp5	-0.824505	-0.227818	-0.43194	0.771878	0.37884	-0.116791	-0.318524	0.246049	-0.458925	0.3601	0.151191	-0.817585	-0.0691749	-0.397811	0.725766	-0.0321132	-0.453249	-0.382794	0.69928	-0.784447	0.0930388	0.0317973	0.538073	-0.628515	0.972945	0.0290943	0.804371	-0.014347	0.81536	-0.0809573	-0.0940224	0.084031	0.927396	0.54169	0.774447	0.413953	-0.715203	1.05034	0.444284	-0.103811	1.43804	1.25025	0.740946	1.00944	0.527544	0.377382	-0.0461861	0.737503	-0.402603
Dusp6	0.657217	0.541554	0.0217477	-0.114612	0.21505	-1.33936	-0.121205	0.148742	-0.295762	-0.441518	0.0665228	0.308996	0.376289	-0.508886	-0.152753	-0.125787	0.366996	0.491504	0.0947817	0.15888	-0.790979	-0.493487	-0.388721	-0.219533	0.627686	0.426141	0.577171	0.377409	0.811141	0.324207	0.514509	0.597838	0.197369	0.407171	0.51687	-0.11721	-0.102743	0.325665	0.310245	-0.142259	0.450744	0.899312	0.15074	0.564957	-0.0659362	0.100281	-0.157815	0.0783229	0.0804693
Dusp8	-0.211664	1.21874	-0.0997177	0.881806	0.407054	-0.640551	-0.698818	-0.102112	-0.058022	-0.189675	0.563876	-1.66811	-0.116718	0.924028	0.124152	-1.77336	-0.772065	-1.09347	0.2072	0.16839	-0.42614	0.677776	-1.18274	-0.814325	2.23126	0.911769	0.846278	0.164058	0.761535	0.258631	1.21593	1.46832	1.88098	1.16202	1.16307	1.85141	2.34466	1.2906	1.10742	0.474825	3.54814	2.50797	1.67546	1.79173	1.25689	0.50122	0.847272	1.35264	-0.0410866
Dxo	0.0365752	0.13996	0.177846	0.00105135	0.0964206	0.302649	0.0728215	0.0452661	-0.0777179	-0.170396	-0.18939	-0.206524	0.0728215	0.287258	0.121756	-0.0338859	0.00340416	0.0525862	-0.17424	-0.175789	-0.185163	-0.0556546	-0.261842	-0.0725784	-0.0188677	-0.187936	-0.0708629	0.044469	-0.102586	-0.0413878	-0.0852174	-0.15692	-0.170855	-0.175914	-0.324909	-0.0786313	0.121017	-0.0326802	-0.247145	-0.189718	-0.354728	-0.0866242	-0.126275	-0.0796945	-0.211064	-0.206758	-0.0955151	-0.0692009	0.0802436
Dym	-0.0995804	-0.129309	0.0261368	0.187901	0.253955	0.106098	0.255838	0.0047271	0.104014	0.0468693	-0.0504966	0.0606936	-0.174875	-0.144441	-0.0679975	0.153965	0.109239	0.0258483	0.0791012	-0.0597467	-0.154241	-0.292502	-0.230249	-0.192107	-0.167368	0.0182522	0.0819226	0.205054	0.165873	0.215196	0.132359	0.231587	-0.103572	0.119402	0.0699612	-0.135007	-0.181638	0.0628262	0.201747	0.124321	0.367702	0.38554	0.156986	0.310245	0.0566965	0.163772	0.0251042	-0.0921028	-0.106926
Dync2li1	-0.875813	-0.682343	-0.431481	-0.914501	-1.27413	-0.596432	-0.195693	-0.108415	-0.362959	-0.810897	-0.502224	-0.563486	-0.418281	-0.299063	-0.749775	-0.170964	-0.768162	-1.93209	-1.43273	-0.280282	-0.816699	3.16884	-0.811085	-0.442307	0.481332	0.351011	0.987886	-0.0613239	0.544903	0.0948396	0.0537634	-0.170508	0.566403	0.291812	-0.0539356	0.544962	0.458019	1.05876	0.574452	0.319478	0.977728	0.626714	0.483618	1.00619	0.422573	0.0607199	0.802075	0.278457	0.0389477
Dynlt3	0.0934112	0.220262	0.0986536	0.0669143	0.0229721	0.0186332	-0.0418261	-0.144057	0.0546492	0.0406171	-0.0519723	0.0625697	0.0820939	-0.172859	-0.192515	0.00655613	-0.0874424	-0.00623066	0.114767	-0.143936	-0.142007	0.171446	0.0213375	-0.199206	0.122555	0.269966	0.36592	0.144748	0.334799	0.239879	0.21109	0.329617	0.500664	0.217871	0.237808	-0.0228677	0.088857	0.230386	0.38481	0.300452	0.159496	0.0086178	0.237338	0.269019	0.0386722	0.155858	0.169433	0.122357	0.0134795
Dyrk2	-0.0933377	0.0604218	0.243059	0.30822	-0.201744	-0.326828	-0.304737	-0.606659	-0.227061	-0.022182	0.0245062	-0.209815	-0.409697	-0.0288546	0.47452	0.511997	0.165838	-0.221882	0.214564	0.0124736	-0.227956	-0.00627331	0.36165	-0.131229	-0.175789	0.10917	0.15497	0.122651	-0.119797	0.178723	-0.199265	-0.36875	-0.281863	-0.284684	0.31446	0.191136	-0.0110777	0.341028	0.584994	0.664358	0.10427	-0.421263	0.264706	0.0386852	-0.0873986	0.214144	0.323956	0.315593	-0.210912
Dyrk3	-0.486229	-0.0454755	0.160176	0.728643	0.984544	0.0496735	0.208283	-0.159764	-0.40095	-0.33807	-0.218814	-0.62956	-0.987303	0.0638391	0.322694	0.38446	0.326142	0.373284	-0.0648079	-0.825671	-0.456651	-0.09294	-0.413045	-0.265233	1.0013	1.14839	1.20929	1.28593	0.937612	0.74872	0.112685	0.155466	0.462789	0.573017	0.646403	0.453116	0.97419	1.38389	1.24812	1.27524	0.623264	1.34653	0.608731	0.31246	0.499463	0.895058	0.802785	0.968449	-0.300081
Dzip1	-0.164018	0.136837	-0.374348	0.371274	0.455587	-0.00100851	-0.508104	-0.845437	-0.456608	-0.114877	-0.271954	-0.358335	-0.606386	0.141604	0.0244777	-0.000398411	-0.323635	-0.538684	0.0515401	-0.431147	-0.305334	1.9147	-0.36602	-0.611662	0.441352	0.519861	0.991477	0.258205	0.446849	0.301135	0.599115	0.446308	0.106989	0.5788	0.100784	0.0434451	-0.317485	1.05947	0.331864	0.408086	0.990964	-0.149668	0.377338	0.949242	-0.201825	-0.0769836	0.249096	0.487455	-0.172177
E030018B13Rik	-1.0272	-3.10737	-3.37715	-1.94598	-2.38847	-0.221309	1.32719	1.44399	0.929991	0.0793311	1.03545	0.737405	-0.294555	-0.94971	-2.20501	-2.30861	-0.167171	-1.03359	1.05282	0.859729	0.0592333	-0.648234	-0.666247	-0.415237	0.234028	-1.64079	-3.77258	-0.527864	-1.98567	0.486275	0.873601	0.264104	1.61108	0.343011	0.368359	0.647897	0.748521	-1.64235	-2.38011	-1.54846	-1.15266	0.757259	1.69093	0.0467792	1.05795	0.415996	0.631148	-0.71238	0.325593
E130012A19Rik	-0.58199	-0.584915	-0.892565	-1.10605	-0.395944	0.184609	0.710589	0.408432	0.359142	0.220325	-0.0888758	0.0333979	-0.0136537	-0.325141	-0.667184	-0.320793	-0.096916	0.208583	0.446995	0.723755	0.430137	0.0759193	-0.0763227	-0.481541	-1.18951	-1.13045	-1.99696	-0.557616	-0.748948	-0.471265	-0.321526	-0.103471	-0.0601012	-0.714509	-0.46835	-0.366011	-0.811818	-1.02152	-1.54948	-0.886214	-0.756412	-0.375428	-0.315077	-0.467465	-0.550972	-0.915802	-1.15181	-1.50972	0.139236
E130102H24Rik	-0.554965	0.216191	0.492276	0.340833	0.592499	0.448078	0.092042	0.20414	-0.0254898	-0.200037	0.0117073	-1.03801	-1.0166	-0.108479	0.199871	0.280863	0.524104	0.0688044	0.317746	-0.963705	-0.843065	0.316828	-0.263097	-1.40094	0.026068	0.30858	0.417641	0.6021	0.449887	0.445645	0.444144	-0.2303	-0.42091	-0.33295	-0.22024	-0.668735	0.0135044	0.133313	0.440216	0.599249	0.149988	0.579647	0.251266	0.00271838	-0.433573	-0.246946	-0.348198	-0.417139	-0.202482
E230016M11Rik	-0.954179	-0.24371	0.244616	0.640235	0.919088	0.859551	0.331278	-0.723374	-0.661501	-0.935328	-0.471518	-0.551694	-0.341445	0.0302292	0.114664	0.452997	0.76311	0.120966	-0.670704	-0.555504	-0.398953	-0.572746	0.313638	-0.435714	-0.236954	0.275735	0.579777	0.940843	0.362948	0.356913	-0.164839	-0.884548	-1.9706	-1.00584	-0.854922	-0.16414	-0.229688	-0.125934	0.358082	0.0600622	-0.0869775	-0.220345	-0.631876	0.106239	-0.999032	-1.53852	-0.933911	-0.441134	0.0525043
E2f3	-0.122259	-0.134134	-0.0494395	-0.0705773	-0.0929259	-0.264716	0.156767	0.227502	0.211845	0.00931246	-0.14059	-0.0313374	-0.0562424	0.0348316	-0.175365	-0.107439	-0.12112	0.109326	0.231998	0.235444	0.0124673	-0.175647	-0.0456441	0.17986	0.0168222	0.237111	0.329622	0.0564528	0.531365	0.325887	0.442247	0.452827	0.147491	0.21404	0.243151	0.311522	0.0644067	0.27735	0.213315	0.307696	0.461035	0.470815	0.542551	0.520409	0.379941	0.392711	0.277251	0.579324	-0.0875611
E330011O21Rik	-0.504868	-0.612979	0.303212	0.490143	0.793167	0.315976	0.358145	-0.0732541	0.321591	-0.362547	-0.207137	-0.322554	-0.1113	-0.0457941	0.219158	0.396586	0.338745	0.159355	-0.0208341	-0.866436	-0.795679	-0.766716	-0.153046	-0.423099	-0.716179	-0.0372283	-0.0579806	-0.287279	0.672704	0.496394	0.147195	0.214768	0.0420592	-0.30927	-0.941581	-1.23589	-0.401408	-0.475873	-0.0965139	0.407246	-0.0771117	-0.0232155	-0.612325	-0.723458	-0.64583	-0.77159	-1.06845	-0.952013	-0.551947
E430025E21Rik	-0.0528924	0.0429841	-0.006964	0.140338	-0.00368041	-0.143032	-0.00241658	-0.196742	-0.118905	-0.104488	-0.155788	-0.211989	-0.0650814	-0.0829567	0.0635098	0.296467	0.268646	0.0816758	0.023388	-0.13664	-0.131092	0.275537	0.0581242	-0.00616011	-0.0301285	-0.0713228	0.103798	0.125141	0.0717237	0.20634	0.0120415	-0.198822	0.0704514	-0.111033	0.0580295	0.0256049	0.0949001	0.0202303	0.281223	0.440739	0.224496	0.019567	0.0742811	0.0233892	-0.0229685	0.0299544	0.129912	0.256296	-0.00822464
Ecd	0.0840634	0.15674	-0.144767	-0.0983335	-0.152036	-0.0879343	0.0214814	0.0267078	0.125782	0.00360385	-0.16574	-0.042241	0.152056	0.0554609	0.0231642	-0.0692865	-0.130814	-0.0379649	0.0572641	0.101945	0.0384672	0.0629261	-0.112688	0.0547627	0.171188	0.184434	0.211084	0.100168	0.0663716	0.0775318	0.131738	0.13753	0.0145029	0.0793343	0.114573	0.162866	0.104426	0.0976149	0.205266	0.137405	-0.00511952	0.117699	0.156972	0.223545	0.152787	0.221925	0.155053	0.347548	0.0395115
Ech1	0.0324151	-0.143428	0.355072	0.198581	0.275302	0.130273	0.0520521	-0.16831	0.0995324	0.186591	-0.0476545	0.188152	-0.132904	-0.224169	-0.084878	-0.126507	-0.126987	-0.0114559	-0.040598	-0.231394	-0.189721	0.104111	-0.0969236	-0.230917	-0.14973	0.203703	0.321658	0.196047	0.427686	0.0323399	0.168361	0.284585	-0.150999	0.0634429	0.00370147	-0.131499	-0.0702254	-0.0298306	-0.00082245	0.0770873	0.304491	0.104274	-0.0482075	0.0484217	-0.0161833	0.0339583	0.0348062	-0.0194252	-0.174735
Eci2	-0.443311	-0.60964	0.105921	0.216634	0.329528	0.669311	0.634106	0.0478288	0.139371	0.0101715	-0.349649	-0.279917	-0.511771	-0.260375	-0.187516	-0.0664956	0.205352	0.36482	0.265207	-0.0570504	-0.201655	-0.39174	-0.281727	-0.332633	-0.163456	-0.029314	0.0391848	0.488496	0.353611	0.433554	0.491307	0.490463	-0.00406835	0.215685	-0.0734818	-0.239599	0.0696832	-0.182037	0.188684	0.289954	0.283013	0.490799	0.398436	0.29783	0.00311382	0.187818	0.0294572	-0.0579555	0.0829813
Ecm1	0.110212	0.486366	0.350404	0.131353	0.124916	-0.727815	-0.244814	-0.414123	0.113762	0.138239	0.0276193	0.0724495	0.251456	-0.152489	-0.00738278	-0.113338	-0.111565	0.103726	0.411525	0.0619087	0.0936632	-0.856095	-0.246924	-0.392821	0.101599	0.194023	0.732641	0.55131	0.620271	0.507936	0.700445	0.633347	0.474932	0.801304	0.348595	0.35889	0.474275	0.642313	0.836824	0.549222	0.431601	0.472818	0.70143	0.626423	0.212205	0.361475	0.682856	0.537033	8.51088e-05
Eda	0.048725	-0.257207	0.456017	0.636141	0.212037	0.0597692	-0.0729771	-0.0800039	-0.256551	0.0167869	-0.0750088	-0.208195	-0.152895	-0.376027	-0.190681	0.591671	0.686236	0.376401	-0.106795	-0.728411	-0.792249	-0.230833	-0.237924	-0.5739	0.361232	0.662736	1.02233	0.904878	1.45938	1.6287	1.06667	0.4629	0.526092	0.434594	0.575891	0.0841775	0.316951	0.510568	1.02824	1.16673	0.907898	0.773996	0.220517	0.568265	-0.235947	-0.0632314	0.252634	0.365552	-0.129335
Edem1	0.473499	0.435994	-0.0875935	-0.246012	-0.554815	-0.653035	-0.153293	0.155788	0.117516	0.171489	0.0690858	0.0472107	0.292922	-0.0607859	-0.0286498	-0.207614	-0.223728	-0.131569	0.0721317	0.237376	0.0900782	-0.168145	-0.0685927	-0.13036	-0.247886	-0.428968	-0.650942	-0.842093	-0.853186	-0.780935	-0.687841	-0.50196	-0.325309	-0.679048	-0.379458	-0.400073	-0.531363	-0.455718	-0.781336	-0.8337	-0.864084	-0.787644	-0.764661	-0.676944	-0.419836	-0.719768	-0.655054	-0.650062	-0.0025832
Edem2	0.0192933	0.11034	-0.0728324	-0.132827	-0.0369554	0.0491617	0.00944159	0.176574	-0.193539	-0.195321	-0.0905592	-0.272358	0.132007	0.294958	0.0966718	0.0655948	-0.0439878	0.115692	-0.033946	0.00521608	0.0783312	-0.171283	0.00805803	-0.0568242	-0.673853	-0.658509	-0.812741	-0.685947	-0.711485	-0.63849	-0.651076	-0.785013	-0.458637	-0.885506	-0.814634	-0.676411	-0.7098	-0.721363	-0.865424	-0.689941	-0.93907	-0.605172	-0.785883	-0.76704	-0.731174	-0.774987	-0.857732	-0.748492	0.0894096
Edf1	-0.0896859	-0.0796825	-0.0534482	-0.146077	0.0682056	0.271464	0.0616184	0.0557252	0.10062	0.0670203	-0.0685903	0.0910372	0.0842849	-0.0292922	-0.258052	-0.249718	-0.0934854	0.0536357	-0.0314563	-0.0128103	0.136828	0.127443	-0.106375	-0.019031	0.00457477	0.18243	0.0948464	0.0844882	0.291504	0.131094	0.273294	0.381901	0.253746	0.332289	0.0726592	0.0249414	0.17341	0.0412553	0.0967165	0.0730413	0.121736	0.294224	0.185228	0.201978	0.163952	0.149472	0.179849	0.264233	0.0147782
Edn1	-0.600363	1.43827	-0.156543	-0.967304	-0.0710074	-1.04401	-0.350864	-0.321606	0.674754	0.454887	0.406105	-0.631828	-0.589939	0.0246645	-0.373825	-0.162601	-1.35607	-0.439866	0.182884	0.0843975	0.600945	0.61948	0.295503	-1.67683	0.60035	0.134199	1.20973	-0.0369458	0.999953	0.22932	1.19753	0.90936	0.741051	1.28599	-0.147029	0.924337	0.751308	1.47236	1.41081	1.4159	1.02215	1.2586	0.970053	2.00208	0.807105	0.581102	0.958992	1.00938	0.0257347
Eea1	0.0779607	0.230735	-0.0680617	-0.0561114	-0.229393	-0.246248	-0.143123	-0.121609	0.0959194	0.208192	0.0966419	-0.0599694	-0.0953943	-0.244047	-0.0445518	0.0526775	0.0194412	-0.177336	0.155704	0.169432	0.110025	0.216392	0.0480739	-0.179001	0.013169	-0.0448607	0.0203187	-0.183019	-0.194826	-0.0484877	-0.160882	-0.0371703	-0.0242159	0.0556666	0.302176	-0.0183913	-0.0312055	-0.00134284	0.146186	0.106174	0.134713	-0.0570986	0.182723	0.0928484	0.0850977	0.0851093	0.154455	0.156652	-0.00838221
Eed	0.137332	0.211136	-0.0420392	-0.0411525	-0.0276052	-0.126923	-0.0231604	-0.00989703	-0.0435347	0.0242632	-0.0938114	-0.0308555	0.00490415	-0.0663429	0.0817028	-0.179716	-0.0678907	0.0680519	0.0876969	0.156974	0.0102329	-0.105968	-0.00455103	0.0136135	0.237231	0.299698	0.226102	0.0809094	-0.00822148	0.044109	0.060795	0.231724	0.135762	0.250939	0.296783	0.0759329	0.0822653	0.0826214	0.25092	0.195741	0.0454668	0.187979	0.283081	0.179807	0.0684993	0.118766	0.313697	0.438857	-0.00657155
Eef1e1	0.0295054	0.0258405	-0.373664	-0.482684	-0.19027	-0.184881	0.288279	0.207253	0.123404	0.00164194	-0.125903	0.090287	0.407726	-0.400328	-0.377716	-0.53888	-0.110722	0.101193	0.268249	0.451163	-0.0017755	0.213131	-0.427113	0.329162	0.366989	-0.137941	0.0551965	0.0239823	0.305329	0.229681	0.436816	0.445589	0.285453	0.597042	0.252929	0.11337	0.451645	0.0105605	0.168011	-0.0134717	0.246116	0.784233	0.517507	0.500935	0.286346	0.254	0.203283	0.337483	0.124276
Efcab2	-0.0479352	-0.0296768	0.180128	0.643762	0.196113	-0.897383	0.13872	-0.1997	-0.0135963	0.237996	0.0977638	-0.138427	0.0824408	-0.445926	-0.0205442	0.0604608	0.109413	-0.350448	0.301349	-0.181675	-0.730456	0.64676	-0.116477	-0.587595	0.218502	0.422549	0.477987	0.38812	0.590758	0.455234	0.333748	0.79738	0.386484	0.706638	0.375543	0.106297	-0.361453	0.309119	0.528131	0.44902	0.937028	0.179191	0.430783	0.557217	0.169355	0.0928529	0.390196	-0.187091	-0.505054
Efhd2	-0.380938	-0.331989	-0.494789	-0.238957	-0.0173354	0.646798	0.8479	0.520257	0.220958	-0.0190499	-0.338935	-0.336535	-0.381826	-0.488427	-0.556817	-0.224334	0.310789	0.65485	0.596938	0.238098	-0.135924	-0.675715	-0.639646	-0.606052	-0.367567	-0.39942	-0.57874	0.103017	0.199068	0.507885	0.678397	0.681954	0.311664	-0.024881	-0.203566	-0.262532	-0.270785	-0.340722	-0.321521	-0.209858	0.300346	1.19172	0.638937	0.309491	-0.117159	-0.327462	-0.31323	-0.444925	0.237072
Efnb1	0.284482	0.367542	0.299678	-0.0348792	-0.237633	-0.692027	-0.512978	-0.344192	0.182157	0.190732	0.00427324	0.293477	0.344564	0.0721426	-0.102223	-0.209115	-0.714127	-0.408763	-0.135904	0.231201	0.0652651	0.0920836	0.100999	0.10515	0.041067	0.190208	-0.024894	-0.237833	-0.316162	-0.570996	-0.208413	0.0457151	0.112994	0.159424	0.259692	0.337307	0.120001	0.212593	0.189687	0.0372897	-0.487665	-0.402151	-0.190801	0.264055	-0.145307	0.032262	0.114535	0.207674	-0.135461
Eftud1	0.0676682	0.170458	-0.00612706	-0.0768411	-0.00613231	0.167484	0.0938341	-0.011027	0.00642077	-0.0467147	-0.121747	-0.0482709	-0.00322392	-0.122799	-0.0348886	-0.177167	-0.0408299	0.0428582	0.147994	0.106628	-0.0952258	-0.0127195	-0.112842	0.0421437	0.236026	-0.0212704	0.164802	0.147881	0.215398	0.293945	0.149636	0.0447153	0.0717953	0.0687099	0.0585163	0.139444	0.0407212	0.130771	0.0561858	0.247364	0.0706487	0.201462	0.208625	0.223022	-0.00237379	0.0210222	0.130575	0.198589	0.0714968
Egf	-5.04072	-4.65814	-5.22747	-3.76091	-3.65923	-5.57799	-5.61974	-5.93663	-5.66745	-5.48596	-5.48973	-5.32097	-5.17214	-4.75367	-4.7875	-6.11969	-5.54688	-5.62221	-5.73054	-5.12733	-4.93083	4.54181	-4.30225	-5.45381	-5.19986	-4.52891	-4.04367	-4.57795	-4.34951	-4.69619	-5.35858	-5.73055	-5.3303	-4.87751	-5.04041	-5.28391	-4.65479	-4.21002	-4.29907	-4.63308	-1.61101	-4.18963	-4.8234	-3.60953	-4.93662	-4.92027	-5.2368	-4.75226	-0.0265316
Ehbp1	0.117022	0.0885288	0.204547	0.247344	0.0763579	-0.176681	-0.219804	-0.203781	-0.0639494	0.213155	0.0658141	-0.0315164	-0.116279	-0.121134	0.0332998	0.232583	0.121458	-0.182155	0.0700629	-0.365746	-0.234399	-0.0320781	-0.105001	0.154047	0.0561777	0.452222	0.463206	0.314636	0.210293	0.0659025	0.0928198	0.0534492	-0.079334	0.50778	0.385668	0.187359	0.176617	0.35524	0.425124	0.342191	0.36292	-0.193983	0.220129	0.2261	0.0152135	0.0430673	0.265709	0.114641	-0.173384
Ehd1	0.145762	0.380055	-0.161354	-0.195512	-0.117887	-0.314921	-0.0461571	0.00174683	0.116695	0.0840261	-0.196246	-0.0271245	0.129156	-0.0602478	-0.00632122	-0.139582	-0.25234	-0.16777	0.0320226	0.0941163	-0.0652959	0.79262	-0.409887	-0.128383	-0.269507	0.130981	0.275006	-0.00131599	0.237163	0.0950142	0.103714	0.0246636	-0.119359	0.0361335	-0.0559306	0.0383669	0.123892	0.0608769	0.145547	0.142672	0.0411979	-0.0271013	0.0198989	0.251796	-0.0481382	-0.149451	0.0295905	0.163416	0.304597
Ehd4	-0.216611	0.437663	-0.292733	0.185344	0.16845	-1.09703	-0.654165	-0.302151	-0.303639	0.154928	-0.379597	-0.316886	-0.0289313	0.12608	0.0920949	-0.0535639	-0.25308	-0.0218693	0.106241	0.0485421	0.308333	0.971241	0.0924366	-0.00271915	-0.136761	-0.058091	-0.0505786	-0.275126	0.0931445	0.332224	0.0567648	0.024641	0.417839	-0.119456	0.14038	0.282581	0.273473	0.371231	0.245652	0.239167	0.890078	0.173642	0.123822	1.55937	0.39935	0.298434	0.394787	0.767647	-1.20582
Ehmt1	0.0552546	-0.0965465	-0.183501	-0.128226	-0.141085	0.00950587	0.0672179	0.115943	0.0630593	0.076902	-0.0430941	0.0627529	0.0624228	-0.355927	-0.117671	-0.150259	0.0327339	0.136671	0.178757	0.271723	-0.0665287	-0.02887	-0.0305142	0.0660877	-0.025663	-0.0419071	0.030132	0.121786	-0.0934094	0.0813381	0.188112	0.11676	-0.0157989	0.108744	0.170512	0.142099	-0.0154142	-0.0728144	0.00264609	0.096397	0.0700764	0.00181482	0.202199	0.284967	0.0398046	0.167676	0.199572	0.282862	0.0492647
Eid2b	0.211191	0.516009	0.355325	0.0313632	0.00822162	-0.398558	-0.381293	-0.394842	0.0234864	0.257412	0.168268	0.104098	0.0586766	-0.121428	0.201179	-0.0181561	-0.652093	-0.539219	-0.108529	-0.0573098	0.052416	0.173275	0.00586674	-0.107049	-0.00100352	0.244571	0.33219	0.22863	0.351799	-0.0494815	0.0319674	0.00749443	-0.234891	0.393281	0.176667	-0.0169759	-0.0623925	0.0694089	0.169472	0.0196366	-0.0738124	-0.409067	-0.103982	0.162801	-0.0841027	-0.117671	0.128233	0.0956249	-0.0562372
Eif1a	0.733178	0.739861	-0.238115	-0.508214	-0.774725	-0.526575	-0.0890729	0.272346	-0.238221	-0.219956	0.168431	0.165158	0.681599	0.186912	-0.158732	-0.616122	-0.627409	-0.244045	-0.153857	0.133549	-0.0668556	-0.187323	0.0386397	0.138189	0.492066	-0.134842	-0.404173	-0.418258	-0.771427	-0.685688	-0.553219	-0.515034	-0.20529	-0.421189	-0.223789	-0.0956649	0.0146035	0.0903747	-0.318431	-0.401371	-0.915681	0.204162	-0.219739	-0.32031	-0.0276795	-0.0680729	-0.241618	0.17012	0.401057
Eif2ak2	0.0867692	0.274311	-0.187604	-0.0868595	-0.356052	-0.366695	-0.0660759	-0.237003	-0.271988	0.0512881	-0.0333247	-0.231277	0.0539796	-0.26955	0.225167	0.00153942	-0.0148694	-0.094101	0.198855	0.398707	0.273412	-0.00442648	0.108677	0.189938	-0.0594801	0.199573	0.255097	0.18951	0.173462	0.406106	0.259234	0.252961	0.192968	0.104691	0.234025	0.323532	0.263239	0.320371	0.571827	0.510004	0.22633	0.127335	0.41144	0.386902	0.29622	0.159903	0.471774	0.749106	0.230897
Eif2b1	0.0409506	-0.0576137	-0.0349434	-0.140463	-0.0697959	0.127354	0.0689673	0.176627	0.166607	-0.168487	-0.0893353	0.0378668	0.0350649	0.0633752	-0.137277	-0.293043	-0.0689548	0.109473	0.0269775	0.0176775	0.122456	0.0426131	-0.165439	0.0779832	-0.0478711	-0.0299205	0.016092	0.0316174	0.12634	0.0708091	0.225866	0.201473	-0.243311	0.0621106	-0.100929	-0.161798	-0.104124	-0.0807396	-0.283164	-0.118265	-0.00890783	0.11876	0.0336596	0.084446	-0.0281011	0.024706	-0.0375566	0.0996638	0.0811265
Eif2b3	-0.0595764	0.0881372	-0.275485	-0.352942	-0.390508	0.117981	0.496117	0.440077	0.25161	-0.123876	-0.317753	-0.124636	0.224452	-0.246188	-0.292715	-0.233351	-0.0769612	0.0154277	0.233579	0.33946	0.0654914	-0.124289	-0.310879	0.106974	0.0801929	0.179537	0.181521	0.336955	0.323478	0.416889	0.617303	0.500848	0.0505779	0.528731	0.210669	0.238981	0.256949	0.185895	0.213821	0.0297133	0.25053	0.534252	0.651203	0.516192	0.292315	0.431245	0.36319	0.454901	0.257293
Eif2b5	0.0310435	0.0926666	-0.0241003	-0.0729222	-0.129499	-0.0609872	0.0662138	0.0656261	0.0532451	0.0765638	-0.0533312	-0.11597	0.0207767	-0.0836906	0.0160483	-0.110405	0.0194682	-0.0580706	-0.0308751	0.0649862	0.0719347	0.169936	-0.0217593	-0.0334593	0.0360349	0.128708	0.0110351	0.122521	0.0748697	0.0945094	-0.0164053	0.0942835	-0.0130477	-0.0139305	0.0455747	0.0337623	0.130808	0.0249325	0.025703	0.0200274	0.120681	0.0953396	-0.0327064	0.0741251	0.0691547	0.121374	0.0782731	0.302373	0.0632274
Eif2s3x	0.0694091	0.141652	-0.0257792	-0.0283921	-0.118986	-0.21976	0.00560137	-0.0858229	0.100765	0.133585	-0.0959631	-0.0718681	0.0245071	-0.0552351	0.0233223	0.0709919	0.0431872	-0.0645177	0.112433	0.0926077	0.0368502	0.051277	-0.0641046	-0.145995	0.122441	0.135456	0.15129	0.215983	0.114355	0.257568	0.140584	0.235362	0.182362	0.136682	0.182304	0.115511	0.176698	0.105374	0.285512	0.273923	0.158752	0.117269	0.278701	0.164459	0.173218	0.233791	0.25349	0.363818	0.0925895
Eif3a	0.294503	0.28083	-0.0265211	-0.0805487	-0.313441	-0.228722	-0.108896	0.0454868	-0.0297994	-0.0776706	0.0620466	0.0344182	0.329873	-0.036155	-0.0701095	-0.154271	-0.0973558	-0.0741129	0.0198971	0.0970852	-0.0391908	-0.0471448	-0.0569555	0.0904131	0.299298	0.0896566	0.0355026	0.0241247	-0.0500879	-0.0148423	0.0518293	0.0622786	0.106505	0.190248	0.197378	0.2704	0.276978	0.154436	0.300778	0.209624	-0.0214271	0.0348438	0.183159	0.113604	0.0997093	0.136876	0.177648	0.377048	0.0581882
Eif3c	0.0602664	0.145255	0.0781889	0.013446	-0.0952957	-0.0356378	-0.022873	-0.0894916	-0.0406397	-0.00518276	-0.100138	-0.0859291	-0.0148031	0.00676844	0.10109	0.132878	0.0728962	-0.0373507	0.028067	0.0563231	-0.0087071	-0.0597797	-0.0668703	-0.0748921	0.0016833	0.0388821	0.00790197	0.0298502	-0.0214697	0.0297372	-0.119206	-0.0798262	-0.116699	-0.0630766	-0.0802613	0.0575139	-0.0281794	0.0430663	0.0282834	0.136648	0.0157607	-0.0322768	-0.0658814	-0.0805451	0.00861369	0.00990573	0.058003	0.210467	0.0245418
Eif3e	-0.0187939	0.150913	0.066626	0.054222	0.0290015	-0.0210133	0.128594	0.030054	0.166711	-0.0834181	-0.079272	-0.0193733	0.117491	-0.0779089	-0.0281926	-0.0306979	0.0484308	-0.0493555	0.103122	0.00759305	-0.0585319	-0.155985	-0.278637	-0.083767	0.166865	0.161208	0.131557	0.210146	0.186612	0.173057	0.173244	0.142809	0.0850221	-0.00902015	-0.0255623	-0.00797729	0.0896268	0.0324137	0.0337797	0.0536823	0.156914	0.130587	0.112729	0.124441	0.0469612	0.126982	0.0258025	0.12082	-0.0689546
Eif3g	0.0456111	0.167092	0.0304935	-0.12788	-0.0345873	0.167466	0.113008	0.0389042	0.0277711	-0.139175	-0.165606	-0.098676	0.129894	0.117184	0.0157959	-0.113213	-0.0688637	-0.0137755	-0.0480835	0.0784772	0.0673812	-0.168878	-0.161677	0.0492364	0.038864	0.0939717	0.0629243	0.188859	0.12207	0.0486868	0.00842273	0.161387	-0.114059	-0.0543903	-0.0934372	0.0289879	0.284622	0.031136	-0.00268128	-0.00300114	-0.0178859	0.108851	-0.0636682	0.102558	0.0549671	0.0662682	0.0605703	0.215781	0.159207
Eif3l	-0.0418351	0.033279	-0.0490066	-0.101462	-0.152587	-0.0860482	0.0877542	0.094764	0.130949	0.0809065	-0.0480407	-0.023818	-0.00868027	-0.119172	-0.0762931	-0.113359	-0.0307594	0.0134285	0.069487	0.134799	0.0569465	0.160053	-0.0556806	-0.0178068	-0.0760974	-0.0253926	-0.152263	-0.0352284	-0.126019	-0.0141002	0.0822929	0.126234	0.107756	0.0672551	-0.0514983	-0.00285687	0.0581371	-0.123353	-0.0309847	-0.0346483	-0.0899798	0.0293358	0.0741292	0.0408868	-0.0249791	-0.0144808	-0.00437183	0.150297	0.014563
Eif3m	0.0449362	0.168514	0.0348154	-0.137548	0.0157093	-0.0170267	0.0767776	0.0621776	0.153642	0.00871602	-0.203937	-0.0454622	0.0127084	-0.0167158	-0.0254631	-0.106487	-0.0175779	0.00653843	0.0340552	0.127451	-0.0376356	-0.00462322	-0.107107	-0.088337	0.00970475	0.139267	0.0621208	0.17303	0.0805136	0.0858035	-0.0325486	0.00628121	-0.0770267	-0.061007	-0.118911	-0.086093	-0.182129	0.00951052	-0.0208154	0.0363789	0.0747502	0.0290167	0.0100723	0.147836	-0.0761578	0.0440425	0.0493157	0.0727797	0.0168161
Eif4enif1	-0.0924423	0.143636	0.0221464	-0.214785	-0.149972	0.0387696	0.0794648	0.119344	0.177069	0.0525196	-0.0639914	-0.148483	-0.160886	0.0303108	-0.0116559	-0.192747	0.0316815	-0.105409	0.0895923	0.0153713	0.180872	0.0587667	0.00343772	-0.00616138	0.256103	0.17687	0.0627776	0.242772	0.0687998	0.197001	0.268365	0.245551	0.39568	0.237468	0.242944	0.268807	0.409051	0.148615	0.206877	0.121199	0.233782	0.220041	0.350639	0.290011	0.110536	0.294372	0.353648	0.373263	0.0655169
Eif5a	-0.0667434	-0.0744369	-0.15193	-0.211961	-0.0615429	0.0603387	0.059636	0.0528184	0.145996	0.0363711	-0.0230284	0.0260132	0.0608904	0.0144183	-0.192575	-0.138881	-0.0480367	0.000142862	-0.0127928	0.0777469	0.183928	0.198283	-0.0243411	0.000544195	0.0431173	0.00417453	-0.04471	0.0793468	0.109442	0.105704	0.193154	0.300716	0.282099	0.304339	0.119771	0.0685923	0.0204236	0.0206578	0.0106111	0.0243563	-0.0216525	0.235933	0.203348	0.158447	0.165822	0.186858	0.182408	0.23001	0.0461284
Eif5b	0.0291904	0.146595	-0.0715301	-0.149117	-0.0945198	-0.0356234	-0.0148754	0.0313748	0.0686998	-0.168685	-0.0707369	0.125315	0.210213	0.0967169	-0.112026	-0.158921	-0.0702908	-0.0347715	0.025964	0.0215085	0.0477979	0.0554618	-0.0538748	0.0958813	0.0449016	0.0672135	0.0572552	0.00945966	0.0980981	-0.0459131	0.150186	0.188397	0.0540734	0.108567	-0.0202071	0.151277	0.184821	0.125193	0.176752	0.193345	0.184515	0.176707	0.157776	0.227384	0.0942839	0.139284	0.167906	0.338954	0.0753667
Elac2	0.0175976	0.0918433	0.0592177	-0.00778114	-0.1126	-0.285355	0.0318987	-0.112633	-0.0706859	-0.0618081	-0.0304354	0.00309993	0.130197	0.0323995	0.220099	0.0744121	-0.0426983	-0.121674	-0.0322795	0.0826375	0.0148067	-0.0130004	-0.0234434	0.0763194	-0.111586	0.00695401	0.137282	0.118041	0.0544274	0.115299	-0.0981692	-0.117935	-0.0711114	-0.11349	0.043643	0.123277	0.132108	0.059614	0.0883087	0.212976	0.0620056	-0.0232465	0.0171558	0.023347	0.00806262	0.180247	0.132058	0.362096	0.0307267
Elf1	-0.0130797	0.256165	0.0227522	0.00530768	-0.0340533	-0.313435	-0.218574	-0.181835	0.0817132	0.0712209	-0.0250848	-0.0477449	-0.229997	-0.023115	0.0798503	0.028656	0.0561449	-0.194397	0.0556439	0.0800069	-0.0115354	0.303887	0.164091	-0.0846373	0.112856	0.0802705	0.227612	-0.129589	-0.0639602	0.0413838	0.0429488	0.0620074	0.0547603	0.0630799	0.24618	0.0674621	0.148479	0.170476	0.377173	0.266908	0.109411	-0.0151449	-0.0325078	0.228143	0.0159458	0.0183816	0.166548	0.258137	-0.0807639
Elk3	0.1416	0.572527	-0.00420765	0.222622	-0.135657	-1.15767	-0.52865	-0.416162	-0.204536	0.149353	0.0311285	-0.084248	0.0505177	0.038413	-0.109516	0.0406009	-0.0438037	-0.104654	0.138238	0.137015	0.327364	0.238051	0.0790112	-0.161753	0.0423725	0.518945	0.426809	0.44855	0.361531	0.31447	0.505244	0.388063	0.121034	0.279972	0.910602	0.374966	0.564191	0.679159	0.865891	0.583842	0.773669	0.365967	0.350946	0.912308	0.0134965	0.67502	0.658596	0.892189	-0.025887
Ell	-0.238766	-0.0543339	0.119937	0.301522	0.374778	0.235869	0.029798	0.0560997	-0.0141603	-0.104001	-0.0850814	-0.241622	-0.226422	-0.219697	0.0760189	0.272133	0.229881	0.236646	0.101101	-0.0964082	-0.133144	-0.349094	-0.273509	-0.380787	0.0522997	-0.172928	0.114396	0.183478	0.392351	0.188579	0.155288	0.0551856	0.293866	-0.0101877	-0.377478	-0.312145	-0.146962	0.0268548	0.348914	0.32255	-0.0922932	0.478421	0.0392177	0.0169415	-0.40084	-0.255535	-0.297454	-0.203022	-0.151089
Elmod2	0.241952	0.294654	-0.00842432	-0.0436093	-0.0422759	-0.181086	0.0370582	-0.0250336	-0.110142	-0.203307	-0.0777183	-0.0785512	0.209681	0.0466948	-0.123057	-0.0767587	-0.138944	0.0256187	0.225868	0.119627	-0.0417121	-0.00690685	-0.07603	-0.11772	0.287446	0.065316	0.295645	0.14027	0.0989515	0.268006	0.135954	0.0191508	0.114706	0.0106196	0.123343	0.132969	-0.0121642	0.137987	0.144806	0.332032	0.0966576	0.173054	0.177454	0.0236509	0.151631	0.0112958	0.246221	0.274961	0.0561382
Elp2	0.128546	0.293733	0.0524398	-0.0812876	-0.0805722	-0.236096	-0.114434	-0.0183307	-0.0163864	-0.0034167	0.00126023	0.0417324	0.232788	0.102279	0.0728481	-0.0257676	-0.272128	-0.223213	-0.0779036	0.0225454	0.0388901	0.0881099	-0.0649265	-0.000757642	-0.0133934	0.153914	0.19974	0.163324	0.148764	0.168101	-0.159999	-0.129939	-0.148864	-0.0332992	0.00646139	0.12255	0.262803	0.229905	0.161316	0.127823	-0.0172451	-0.0497693	-0.0351669	0.172247	0.070413	0.113449	0.224324	0.320552	0.0456422
Elp3	0.115901	0.204079	-0.0505579	-0.130237	0.019385	-0.0705758	0.123791	0.162995	-0.0989835	-0.191765	-0.164976	-0.119186	0.236515	-0.0118812	-0.00775115	-0.0541539	-0.0659862	0.00389527	0.0861039	0.0383131	-0.0412287	0.0341791	-0.171083	0.0428735	-0.0998477	0.0414497	0.066851	0.216655	0.184354	0.182513	0.0300164	-0.0686381	-0.299865	-0.173295	0.00397048	0.0222468	0.0711286	-0.0381949	0.101911	0.229146	0.16235	0.0873843	0.115411	0.131523	-0.0277005	0.0829379	0.0507669	0.292351	0.141469
Elp4	0.371967	0.623742	0.217333	0.270416	0.0680335	-0.145824	-0.507133	-0.601477	-0.344849	-0.220825	-0.0307258	0.199583	0.20478	0.178973	0.248785	0.175824	-0.0589418	-0.324669	-0.494207	-0.645652	-0.368958	-0.135478	0.211768	0.208952	0.0486661	0.288336	0.386365	-0.0233528	-0.00249177	-0.176037	-0.378799	-0.401301	-0.502227	-0.0343646	0.0581442	0.11784	-0.16802	0.235931	0.397337	0.267356	-0.113255	-0.706056	-0.479623	-0.424814	-0.210357	-0.0673067	0.0583603	0.361632	-0.0199907
Emc4	-0.0705098	-0.041903	0.0846468	-0.0337443	0.0401191	0.114362	0.111015	0.0428577	0.0976635	0.0284616	-0.0591648	0.0956485	0.0795805	0.0363436	-0.135959	-0.1867	-0.0653909	-0.0312531	-0.046151	-0.0234159	0.018961	0.0956573	-0.145275	-0.064479	0.0513366	0.229884	0.154763	0.236817	0.258773	0.128358	0.180939	0.276744	0.0541428	0.167815	0.129432	0.0875602	0.162497	0.0758935	-0.0130083	0.0328745	0.0725791	0.203957	0.0756223	0.206833	0.178607	0.276787	0.135656	0.160169	0.00875379
Emc6	0.00649189	-0.0732517	-0.0558326	-0.111913	0.0803903	0.208147	0.168983	0.0694833	0.149793	0.0129651	-0.141206	0.141466	0.065675	-0.0932961	-0.19694	-0.238407	-0.0758078	0.095532	0.00545983	0.050429	0.0160203	0.0702594	-0.196981	-0.0752973	0.0190771	0.0638267	0.0773409	0.0783088	0.215095	0.121845	0.160966	0.183492	-0.024019	0.110504	0.00697414	-0.11115	0.0256443	-0.0450816	-0.309112	-0.170629	0.0349961	0.14543	0.0791626	0.135905	0.140307	0.0370609	-0.000255209	-0.101278	0.0436858
Eme2	0.225505	0.428128	-0.0423721	-0.212873	-0.162295	-0.345355	-0.0343308	-0.146781	0.119261	0.0133341	0.0154182	-0.0675764	0.132553	0.11699	0.341665	-0.139911	-0.214721	-0.40886	-0.449108	0.165055	0.0694323	0.0624712	0.0346119	0.122437	-0.680595	-0.16667	-0.617186	-0.214409	-0.600468	-0.583094	-0.743837	-0.577295	-0.676169	-0.538374	-0.347882	-0.254804	-0.0728156	-0.245384	-0.540387	-0.832703	-1.21088	-0.999012	-0.514363	-0.336208	-0.236691	-0.377347	-0.12224	0.226864	0.107144
Emg1	0.164369	0.114915	0.0690717	-0.0793968	-0.107979	0.12653	-0.00832894	-0.0526087	-0.0702733	0.0328711	-0.00961226	0.0457918	0.17309	0.106677	-0.0920527	-0.199756	-0.0802211	-0.0777024	-0.208316	-0.0423025	0.100784	-0.0388997	0.052767	-0.00638523	0.19613	0.225614	0.137422	0.0104901	-0.117352	-0.232008	-0.263669	0.0170059	-0.163823	0.0470268	-0.0019486	0.0516849	0.137896	0.0556977	-0.125663	-0.0171389	-0.110348	-0.024354	-0.128585	-0.0330795	0.0746461	0.070917	0.0860649	0.225556	0.105287
Eml1	-0.740969	-0.0210719	-0.0497823	0.893153	0.636933	-0.636812	0.00196516	-0.385598	0.118096	-0.0190336	-0.378172	-0.998286	-0.351936	-0.89591	-0.401702	0.16792	-0.295957	-0.182395	0.56454	0.344659	0.0454425	0.951468	-0.106148	-0.424906	0.100148	0.353492	0.762153	0.633695	0.653566	0.838936	0.792649	0.665414	0.204716	0.360616	0.395251	0.545366	0.816063	0.909713	0.685428	0.846947	2.77264	1.41779	1.12585	1.77202	0.250925	0.282937	0.513351	0.550455	-1.86307
Eml4	0.352983	0.101681	-0.140102	-0.283731	-0.465877	-0.507758	-0.147982	0.0679369	0.221075	0.215261	0.112731	0.0744513	0.109974	-0.16258	-0.0622846	-0.275579	-0.196731	-0.244304	0.112985	0.44004	0.271622	-0.181869	0.0216761	0.0933178	0.475353	0.266395	0.203426	0.0294294	-0.174245	0.00727895	0.0954693	0.361588	0.135969	0.308737	0.399049	0.403908	0.470228	0.271198	0.172226	0.212106	-0.0671851	0.693676	0.378677	0.533928	0.420025	0.274059	0.303672	0.6198	0.00191562
Endov	-0.0621166	0.280238	0.162353	0.165906	0.20638	-0.00414546	0.0412363	-0.0565107	-0.0891186	-0.125393	-0.202915	-0.072565	0.170332	0.199606	0.0707521	0.0217813	-0.184438	-0.185338	-0.11833	-0.200684	-0.104174	0.140571	-0.130746	-0.100623	0.167545	0.374882	0.58643	0.495247	0.482002	0.582544	0.13122	0.119664	0.132467	0.151021	0.224963	0.188748	0.266465	0.452038	0.402425	0.533551	0.350853	0.0370871	0.393661	0.265001	0.157921	0.163715	0.277027	0.389705	0.0145867
Engase	0.104722	0.174735	-0.370797	-0.184793	0.115662	-0.0758983	0.194897	0.0190903	-0.0485947	-0.0885205	-0.0800158	-0.007283	0.216096	-0.0594301	-0.145807	-0.0705957	-0.0792058	0.0689224	0.232379	0.0106411	0.053231	-0.0291832	-0.131175	0.0265628	-0.3329	-0.0213132	-0.0333627	0.0565667	0.36696	0.371411	-0.0444846	-0.0615763	-0.344566	-0.434913	0.060796	0.0925626	0.178901	-0.0652136	-0.333046	0.115473	-0.110792	-0.0307216	-0.0113359	0.302986	-0.0914487	-0.142877	0.0349299	0.184729	0.15128
Enpp4	-0.0859501	0.261871	-0.228922	-0.128659	-0.3577	-0.405549	-0.0135433	0.116545	0.192935	0.264845	0.187608	-0.32783	-0.0415429	-0.137915	-0.130456	-0.180183	-0.200679	-0.204925	0.191098	0.343036	0.283604	0.178821	0.0171189	0.0214975	0.279625	0.0499375	0.242744	0.0405368	0.0418258	0.276052	0.0867438	0.196792	0.287207	0.155597	0.449622	0.372391	0.185315	0.209334	0.216516	0.37181	0.531194	0.073573	0.503957	0.554702	0.460861	0.481711	0.384169	0.580519	-0.0888434
Ensa	0.0144493	0.0359266	0.157525	0.156503	0.0449041	0.186355	-0.0116056	-0.19726	0.00340634	0.0514374	-0.0868033	-0.0208736	-0.0558114	-0.0506757	0.0153325	-0.0030751	-0.0125795	-0.0893809	0.0233131	-0.0346463	-0.0390238	0.0997635	-0.10052	-0.155756	0.207314	0.320766	0.250169	0.347748	0.439747	0.271015	0.224896	0.234595	0.263628	0.176974	0.194904	0.0244902	0.15624	0.240201	0.0807271	0.198989	0.521538	0.369355	0.245213	0.318807	0.129644	0.19147	0.178287	0.272415	-0.0436162
Entpd1	0.227557	0.393359	0.0145383	0.125217	0.0335629	-1.27358	-0.679876	0.149037	-0.529959	0.264494	-0.0239457	-0.301335	0.0263688	0.033023	-0.256989	-0.281052	0.0197315	0.289277	0.648442	0.252646	0.168367	0.169018	-0.350015	-0.27384	0.415411	0.564837	0.475096	0.435054	0.757964	0.672725	0.770231	0.757821	0.372	0.409605	1.1997	0.663277	0.867111	1.0297	1.14492	0.898499	1.08551	1.26324	0.904139	1.54715	0.656607	0.782852	0.894496	1.26531	-0.0512882
Entpd7	0.941924	0.590419	-0.849103	-0.941646	-1.23633	-1.09043	-0.276576	0.592951	-0.175674	-0.236917	0.110117	-0.122078	1.03624	-0.326825	-0.62671	-0.837577	-0.902337	-0.036146	0.00302187	0.414837	0.0899646	0.789003	-0.298322	0.0441505	-0.449549	-0.776988	-1.21709	-1.07667	-1.44336	-1.01263	-0.882815	-1.19934	-0.950241	-0.999868	-0.829373	-0.722069	-0.979097	-0.937469	-1.05425	-0.763109	-1.44264	-1.11701	-1.36865	-0.795894	-0.886959	-1.36858	-0.986176	-0.681132	0.477162
Eogt	0.325223	0.0638195	-0.421988	-0.450457	-0.216111	-0.479803	-0.159189	0.307332	-0.171962	-0.192806	-0.0249285	-0.129723	0.387445	0.00605604	-0.316333	-0.367633	-0.235172	-0.242582	0.181226	0.255215	0.108553	0.981359	-0.151277	-0.0176416	0.156833	-0.134403	-0.228871	0.161692	-0.205259	-0.05509	0.0967243	-0.0700211	0.027916	-0.365971	0.0978939	0.194336	0.203817	-0.0193993	0.132083	0.225796	0.345401	-0.00172866	-0.133544	0.673095	-0.11679	0.0243842	0.257205	0.321831	0.229721
Ephb6	-0.0515772	-0.506855	-0.743259	1.05286	-0.143849	0.108783	0.283644	0.130134	-0.00152214	0.595681	0.224713	0.161191	-0.235348	-0.384381	-0.390066	0.0672367	0.16502	0.0163364	-0.0259175	-0.14456	-0.258478	0.0595055	-0.435524	-0.988334	1.15302	1.17888	1.22095	0.738027	0.779166	0.410344	0.518119	0.361437	0.770085	0.883302	0.0656747	0.307184	0.921343	0.962626	0.510712	1.11116	1.40431	0.594139	0.497388	1.84866	0.0516802	0.181378	0.565796	0.567319	-0.164951
Epor	0.271631	-0.19192	0.557636	-0.237037	0.742888	-0.291733	-0.576769	-0.696114	-0.120849	0.126888	-0.00495852	-0.140387	-0.71313	-0.0553983	0.114144	0.139709	0.207963	0.259002	0.147908	-0.0311192	0.120539	-0.104709	-0.355323	-0.136087	-0.582052	-0.0999159	0.0334928	0.185816	0.670115	0.46882	-0.242005	0.378412	-1.06914	0.176324	0.236345	-0.463668	-0.0328889	0.173635	0.273712	0.0525429	0.155199	-0.815548	0.196736	0.472451	0.565721	0.674925	0.595151	0.273835	-0.429662
Eps8l1	0.60556	-0.0210506	-0.0595713	0.567683	-0.0123356	0.0236764	-1.4	0.0777467	0.263287	0.422553	0.294719	-0.379001	-0.584451	0.496248	0.76888	-0.451756	-0.968882	-0.218904	-0.429931	-0.762583	0.369285	0.640571	-0.616718	-1.49183	-0.158483	1.18515	-0.270554	0.122428	0.476041	0.708228	-0.791052	-1.94845	-0.62892	-0.122338	-1.10784	-0.167612	0.377746	-0.219764	0.602324	0.589572	0.143084	-0.514715	0.478885	2.57852	-0.402947	-1.04892	-0.267567	0.376471	-0.0873845
Erbb2	-0.931991	-0.618034	-0.593554	-0.837921	-0.579008	-0.817593	-0.836946	-0.622046	-0.571212	-0.438429	-0.78799	-1.00459	-0.846217	-0.725957	-0.576314	-0.469295	-0.737448	-0.70731	-0.422475	-0.282036	-0.543825	3.24735	-0.788019	-0.80775	-0.270495	-0.116986	0.191671	0.0867407	0.0650668	0.0579062	0.271603	0.185259	0.0859975	-0.246505	0.0584848	0.0745228	0.174996	0.0548869	0.0282497	-0.0664073	0.400835	0.154895	0.254709	1.60001	-0.919587	-0.389588	0.0673594	0.0938507	-0.0270566
Ercc6	0.127173	0.191196	-0.101762	-0.270729	-0.0373038	0.0496356	0.0251837	0.164398	0.028266	-0.032716	0.0210589	-0.0589824	0.210507	-0.167106	-0.026246	-0.0580621	-0.0260098	0.0820855	0.165688	0.135399	-0.0609844	0.0512518	-0.398618	-0.182515	0.238886	0.0822348	0.0570909	0.233042	0.21753	0.183978	0.134275	-0.0624168	-0.0112963	0.152139	0.0435075	0.215572	0.252323	0.117694	0.0502795	0.152734	0.000704991	0.177506	0.389799	0.152899	0.0739756	0.125703	0.112726	0.266364	0.210405
Ercc8	0.00464747	0.0935725	0.0180753	-0.464084	-0.144294	-0.109968	0.0741361	-0.0780527	-0.0257885	-0.0615586	-0.153722	-0.0310947	0.274039	-0.0513939	-0.0242229	-0.377246	-0.188653	-0.0520153	0.371418	0.317099	0.21943	0.258264	-0.198858	0.00310062	-0.061375	-0.0104811	0.177345	0.283625	0.0972196	-0.0493027	0.0384542	0.105036	-0.486613	-0.00223291	0.244146	-0.149401	-0.234343	-0.0332212	-0.141771	-0.0339075	-0.0890245	0.40429	0.0252561	0.32283	-0.0375764	0.16507	0.0792403	0.209451	0.0544276
Erf	-0.41355	-0.298672	0.274198	0.357041	0.49498	0.600987	0.0176558	-0.229614	-0.122078	-0.350791	-0.369182	-0.184017	-0.603794	-0.0930811	0.0412449	0.476031	0.425323	0.178876	0.162702	-0.23992	-0.344732	-0.209822	-0.137019	-0.359576	0.198065	-0.128592	0.143654	0.289088	0.556744	0.563108	0.441581	0.0711921	0.323588	-0.0348668	-0.00797461	-0.0309919	-0.172983	-0.0110788	0.34785	0.451448	0.395719	0.280714	0.155787	-0.046313	-0.240252	-0.267437	-0.0914413	-0.400157	-0.00959509
Erg	-0.104125	0.135287	0.106252	0.0344428	0.263436	-0.889889	-0.211656	-0.308589	0.0371765	0.26524	0.0973319	-0.11565	-0.2288	-0.129708	-0.019501	0.0794752	0.268259	-0.16896	0.349997	0.127382	0.0702938	-0.0511683	0.0240204	-0.0955467	-0.521287	0.21045	0.106657	0.253413	0.293557	0.217338	0.406763	0.156726	0.0957623	0.0425962	0.433952	0.158673	-0.142821	-0.134838	0.63538	0.49264	0.646504	-0.038912	0.311775	0.667421	0.0491585	0.276905	0.320837	0.279748	-0.331452
Ergic1	0.118983	0.321881	-0.0318606	-0.128915	-0.245448	-0.309578	-0.239631	-0.0921624	-0.00185485	0.0412081	0.164452	0.0538147	0.165107	0.0230667	0.114878	0.00838756	-0.0689806	-0.227401	-0.105701	0.0561787	-0.00474453	0.0933799	0.0830699	0.0341741	-0.0843354	0.223767	0.330207	-0.0962027	-0.031475	-0.101208	-0.113094	-0.0237232	-0.112678	0.200262	0.219857	0.181055	0.138758	0.243968	0.337152	0.0859727	-0.0985601	-0.175733	-0.0845844	-0.0335115	0.087476	0.104751	0.229645	0.114749	0.0041635
Erh	0.0347416	0.0893154	0.00699983	-0.109849	-0.10444	0.130161	0.0427862	0.0712493	0.140871	-0.09922	-0.117973	-0.065583	0.109271	0.0887655	-0.17877	-0.194668	-0.102861	0.000925459	-0.184247	0.00566434	0.153266	0.20889	-0.0549173	0.0228737	0.201631	0.242315	0.112989	0.166513	0.288643	0.125154	0.114269	0.0892451	0.0153176	0.0300544	0.160289	0.231302	0.294468	0.0866714	-0.0581554	-0.158464	-0.00173161	0.0600672	0.00363029	0.096186	0.112619	0.115955	0.0902039	0.379211	0.0668064
Erlin2	0.0363322	0.103268	0.032864	0.0878104	0.07585	-0.178245	-0.0918433	-0.194941	-0.105735	0.00260972	-0.149618	-0.201444	-0.150059	-0.0930484	-0.0497042	0.0616696	-0.0247699	-0.0490648	0.0838482	-0.0739013	-0.113718	0.851114	-0.0877598	-0.175585	0.0666368	0.179029	0.318259	0.236575	0.306593	0.297083	0.129589	0.000898358	-0.00717607	0.0667777	0.116636	-0.0253385	0.0584876	0.020877	0.287776	0.333506	0.167763	-0.0252387	0.192677	0.243243	-0.0257861	0.0694501	0.135015	0.227279	-0.0963648
Ero1lb	0.488722	0.419428	0.0302818	-0.318772	-0.491216	-0.372127	-0.0932588	0.243358	-0.172654	-0.087837	-0.0710262	-0.403763	0.24886	0.388751	0.268022	-0.150374	-0.304982	-0.0268014	0.131403	0.232026	0.316462	-0.388394	-0.2167	-0.392393	0.121466	-0.177803	-0.375946	-0.626478	-0.725098	-0.744237	-0.826886	-0.446495	-0.622773	-0.250305	-0.282011	-0.437275	-0.146996	-0.2195	-0.482251	-0.5395	-0.836544	-0.487134	-0.403072	-0.327233	0.00785063	-0.123458	-0.275446	-0.264764	0.161186
Erp44	0.16104	0.207978	-0.0586645	-0.133743	-0.0791274	-0.236897	-0.054273	0.13288	0.0949232	0.07137	-0.0368722	-0.0861327	0.103836	0.0403135	-0.0964588	-0.154153	-0.141375	-0.0182798	0.00845139	0.142928	0.132191	0.0726534	-0.0595612	-0.125422	-1.08239	-0.828354	-1.44867	-1.31364	-1.39926	-1.2141	-0.988743	-0.937245	-0.775149	-1.18102	-1.23013	-0.973201	-1.26219	-1.06542	-1.3155	-1.36968	-1.4142	-1.20779	-1.40871	-1.10547	-0.958833	-1.35163	-1.44505	-1.35752	0.0100379
Esf1	0.0382827	0.148029	-0.0591024	-0.114383	-0.124588	-0.00453144	-0.00335984	-0.058713	0.0194048	-0.0259876	-0.0512835	0.0458876	0.17297	0.0168812	-0.0682551	-0.137379	0.0344625	0.0530789	0.00368301	-0.0469723	0.117655	-0.0401778	-0.0161321	0.0506644	0.142667	0.110991	0.173795	0.110871	0.347282	0.0626465	0.139204	0.271921	0.28543	0.273257	0.0344409	0.0518695	0.106925	0.189105	0.285185	0.0907793	0.240519	0.34348	0.396095	0.277126	0.0924864	0.319787	0.27903	0.400796	0.0497581
Etaa1os	-0.395472	-0.44073	0.0858699	0.423505	0.2094	-0.177371	-0.301249	-0.578757	0.0885791	0.262312	0.501846	-0.190911	-0.352211	0.542944	-0.529983	-0.0663613	-0.168497	0.160802	-0.495342	0.335713	-0.316368	0.375128	0.280633	-0.247587	-0.0710621	-0.574277	0.0819283	-0.00582425	-0.497176	-0.1136	0.034071	-1.38942	-0.173402	-0.250369	0.0834008	0.0656102	-0.64455	0.0534626	0.231536	-0.728344	-0.104667	-0.2187	-0.0607244	-0.607475	-0.427188	0.31055	0.491652	-0.0117114	-0.551754
Etl4	-0.0190113	0.514392	-0.289926	0.118781	-0.022257	-0.629002	-0.374359	0.0962587	0.210553	0.55689	0.0705301	-0.190604	-0.0904502	-0.0632731	0.101696	0.0150547	-0.0446805	-0.552764	0.154877	0.10201	0.205613	0.256663	-0.393465	-0.458449	0.439838	0.445265	0.325083	0.117392	-0.0550308	0.352415	0.278011	0.501575	0.709961	0.575227	0.284249	0.238029	0.578775	0.609738	0.658414	0.429855	1.48233	0.444226	0.66065	0.609025	0.188573	-0.0503766	0.303279	0.347785	-0.113027
Etnk1	0.366136	0.225884	-0.102875	-0.263141	-0.534985	-0.282758	-0.212046	-0.0500885	0.0776188	0.290681	0.144797	-0.10275	0.0803597	-0.0378392	0.00678558	-0.0647013	-0.207382	-0.19254	0.203146	0.375447	0.0595834	0.17415	-0.127942	-0.229391	0.357986	0.0625754	-0.121074	-0.237527	-0.306426	-0.0860148	-0.141473	-0.124138	0.280476	-0.177366	0.190542	0.17551	-0.0070008	0.00508968	-0.128125	-0.171716	-0.125335	-0.188019	0.00563684	0.024563	-0.0297863	-0.116494	-0.00105063	0.0118376	-0.00987409
Ets2	0.308755	0.254627	-0.139019	-0.110739	-0.304193	-0.360182	-0.0200109	0.13144	-0.139088	-0.14183	-0.187455	-0.0522565	0.297789	-0.330425	-0.220219	-0.368064	0.00145159	0.13331	0.311584	0.30636	-0.0764104	0.25045	-0.135274	0.169532	0.657937	0.357936	0.243394	-0.00580922	0.105225	0.132207	0.3119	0.308042	0.287616	0.0741502	0.347233	0.328261	0.606673	0.307631	0.32012	0.3288	0.708251	1.40908	0.400807	0.500875	0.0120362	0.232216	0.300853	0.477891	0.137157
Etv1	-0.206349	-0.461704	-0.159086	-0.24489	-0.141127	-0.676105	-1.33424	-1.63079	-0.707943	-0.318947	-0.610712	-0.906823	-0.986968	-0.867898	-0.512625	-0.528455	-1.16278	-0.786206	-0.479835	-0.35844	-1.21184	3.2827	-2.35423	-1.04683	-0.495607	-1.1934	-0.00426984	-0.472772	-0.375571	-0.309105	0.365927	-0.0629888	0.231147	-0.239065	0.193102	0.588003	-0.250943	-0.329285	0.311483	0.483206	0.423893	-0.00101083	0.43757	1.03278	-0.0624051	0.0588843	-0.210553	0.123192	-0.274959
Etv5	0.649559	0.534115	-0.0753956	-0.255408	0.170523	-0.77189	-0.188333	0.10073	-0.23638	-0.564903	-0.460262	-0.23512	0.12148	0.0773445	-0.111623	-0.003208	-0.385146	-0.0491189	0.31607	0.363856	-0.270349	0.558644	-0.0250299	-0.288144	0.381315	0.110964	-0.143972	0.0645437	0.0680279	0.414801	0.137044	0.0568608	-0.176683	-0.0537094	0.0375134	0.237833	-0.0952491	0.575445	0.161174	0.461033	0.705083	0.740985	0.22907	0.832432	-0.0230184	-0.457231	-0.0141808	0.15054	-0.293504
Etv6	0.361649	0.303234	-0.0828192	-0.325742	-0.403701	-0.444216	-0.19258	0.206593	0.0607634	0.2594	0.152594	-0.126871	0.0434893	-0.0670135	0.0422401	-0.0992886	-0.183032	-0.257403	0.22609	0.114953	-0.212589	0.414178	-0.0197021	-0.2321	0.290526	0.173929	0.247818	0.209312	0.107465	0.261655	0.277937	0.666884	0.499144	0.533373	0.453757	0.269295	0.360625	0.227261	0.293188	0.0892489	0.109271	0.640897	0.524815	0.609637	0.192055	0.123435	0.409954	0.589587	0.0349691
Eva1c	0.0388884	1.12647	-0.597046	-0.526293	-2.05655	-0.558443	0.138811	0.210485	-0.732331	-0.480727	0.376351	0.705727	1.34554	-0.0312459	-0.489311	-0.5043	-1.08878	-0.869715	-0.0460338	0.341709	-0.669255	0.0518247	-0.0607766	0.256189	0.794687	-0.678796	0.261346	-0.360521	0.263524	0.168442	-0.318402	-0.54799	1.38272	0.821791	0.0792259	1.10957	0.602963	-0.355715	-0.101189	0.220309	0.655648	0.675598	-0.249892	1.25593	-0.458533	-0.462216	0.553856	-0.0633496	0.413801
Exo5	-0.153261	0.618283	0.130445	0.248943	0.00835206	-0.335856	-0.359378	-0.488815	-0.0763233	0.242348	0.0334824	0.0734219	0.0193574	0.262437	-0.0368285	0.0507965	-0.660455	-0.379856	-0.038728	-0.371119	0.0525933	0.537969	0.162699	-0.312048	0.615469	0.76247	0.804781	0.401804	0.675593	0.305138	0.20894	-0.0188262	0.495945	0.304415	0.233012	0.581197	0.627585	0.856191	0.438573	0.858158	-0.499695	0.0363996	0.354339	0.326975	0.673459	0.361581	0.367323	0.733663	-0.0567031
Exoc3	0.104363	0.23511	0.047749	-0.0953883	-0.204244	-0.25214	0.0172328	-0.0660118	0.0153865	-0.00180508	-0.127381	0.0117964	0.114591	0.0359503	0.0119607	0.000655097	-0.120933	-0.039345	0.128304	0.0974731	-0.0335772	0.0179812	-0.0503456	0.0603075	0.0248364	0.161357	0.254203	0.0416248	0.121324	0.122152	0.0776495	0.169617	0.0648328	-0.031651	0.185367	0.124004	0.17364	0.240073	0.221087	0.289963	0.289051	0.146301	0.156182	0.304616	0.0925105	0.105802	0.223099	0.376913	0.0616879
Exoc5	0.155335	0.0929373	-0.133086	-0.118273	-0.371054	-0.271038	0.105851	0.0777438	0.124358	0.0927465	-0.0205941	-0.105644	-0.0154322	-0.172605	0.00349797	-0.0323214	-0.0743409	-0.0420515	0.174144	0.225366	0.0125403	0.231184	-0.0681224	-0.0441777	0.120616	0.0138663	0.117427	-0.0307733	-0.0292443	0.1134	0.111042	0.164386	0.175167	0.137028	0.265466	0.135777	0.153923	0.0439683	0.0310949	0.142965	0.205613	-0.0381153	0.169717	0.213698	0.180808	0.145027	0.176924	0.266525	0.117722
Ext1	-0.142508	0.112418	-0.00231106	-0.205793	-0.18261	-0.0793116	0.177039	0.0821027	0.304535	0.0212408	-0.237795	-0.25451	-0.191532	-0.0857879	-0.0207853	0.00880974	0.135133	0.0357447	0.341754	0.178591	-0.0012999	0.208634	-0.193909	-0.26256	-0.252467	-0.0411627	0.151095	0.102831	0.208582	0.205457	0.140271	0.103467	-0.0569251	-0.122705	-0.207909	-0.165001	-0.251637	-0.012851	0.125682	0.140274	0.11428	0.374374	0.346354	0.177871	0.0531551	-0.0348773	-0.0208395	-0.0357664	0.0829725
Ext2	0.0998553	0.262637	0.143812	0.0192397	-0.248681	-0.18941	-0.122635	-0.26496	-0.18122	0.028552	-0.0584232	0.0903273	0.098008	0.107504	0.149379	-0.0177402	-0.170527	-0.234419	-0.130058	-0.0488164	0.0222268	0.167639	0.172565	0.117411	-0.118945	0.0907933	0.0379321	-0.161774	-0.167426	-0.170399	-0.200866	-0.349002	-0.165806	-0.188779	-0.0471697	0.0752546	-0.00962104	0.080762	-0.00452784	0.000308328	-0.186514	-0.325976	-0.202435	-0.0228076	-0.019446	-0.00547073	0.0362536	0.133207	0.0318383
Extl2	0.081256	0.0779904	-0.00451701	0.183535	0.0689594	-0.182349	0.0716017	-0.332718	0.021114	0.135124	-0.0387491	-0.14506	-0.0567466	0.1083	0.0108945	0.0978967	0.099547	-0.103673	0.00744637	-0.21813	-0.150627	0.0598254	0.10744	-0.0241268	-0.427404	0.337531	0.349096	0.175424	0.451775	0.153726	0.164852	0.0436085	-0.128263	-0.111759	0.183952	-0.133854	0.140118	0.217977	0.283476	0.334917	0.118528	-0.275515	0.036068	0.121998	-0.161771	0.0776166	0.233479	0.0795543	-0.0766751
Ezh1	-0.0830348	0.203455	0.165593	0.223263	0.20941	-0.304226	-0.216701	-0.333559	-0.351958	-0.191564	-0.0707862	-0.184942	-0.0636808	0.0149095	0.217728	0.343718	0.0557422	-0.0692788	-0.110197	-0.200322	-0.148475	0.645626	-0.0243082	-0.207678	0.124807	0.324161	0.430609	0.258626	0.314286	0.242851	0.0393385	-0.140977	-0.0284333	0.0153111	0.149582	0.166003	0.503615	0.290295	0.399725	0.561971	0.431306	0.00802391	0.0292918	0.274091	0.0688771	0.175702	0.138825	0.409745	-0.0248488
Ezh2	-0.119129	-0.163144	0.177563	0.179659	0.216097	0.140207	-0.2311	-0.395711	-0.240542	-0.299495	-0.148078	-0.481132	-0.322772	0.0462609	0.311376	0.200369	0.0790694	-0.386329	-0.0219602	-0.127422	0.131441	0.392823	0.326221	0.218061	0.405674	0.229734	0.494788	0.373745	0.572981	0.397762	0.205609	0.150145	0.217896	0.0950003	0.347659	0.357969	0.381555	0.385248	0.554904	0.476956	0.261824	-0.257954	0.0961734	0.468513	0.199958	0.400268	0.373242	0.52699	-0.0769847
F2	0.0245364	0.0404072	0.0825731	-0.0323901	-0.0535405	0.011963	0.0122629	-0.00974749	0.0493753	0.0685819	0.0302577	0.0152712	-0.0177981	-0.0143256	-0.023403	-0.00788395	0.0554733	-0.0152549	0.0183501	-0.0495011	0.00641174	-0.406696	0.105416	0.0426794	-0.668527	-0.502019	-0.9126	-0.774592	-0.781138	-0.819641	-0.735213	-0.751046	-0.625209	-0.902652	-0.861702	-0.564469	-0.863588	-0.766995	-1.00158	-0.858333	-1.09789	-0.873603	-1.18268	-1.00145	-0.808117	-1.03744	-1.10192	-1.06214	0.0153915
Fabp2	0.112315	-0.0865117	0.593314	0.283362	0.332436	-0.00314763	0.0442184	-0.34562	0.293231	0.127599	0.0461932	0.142647	-0.248051	-0.13255	0.048448	0.15259	-0.366494	-0.0788003	0.113714	-0.327284	-0.0658312	-0.760597	-0.0854625	-0.449137	-0.957679	0.0899632	-0.271063	-0.0914896	0.0279236	-0.189377	-0.197464	-0.428641	-0.664097	-0.250486	-0.436655	-0.851423	-1.08885	-0.389932	-0.335121	-0.618581	-0.416522	-0.367858	-0.853382	-0.532065	-0.35956	-0.487645	-0.754521	-0.797129	-0.323989
Faf1	-0.0171483	0.150143	-0.0395538	0.0975107	-0.124711	-0.107799	-0.0862971	-0.130213	0.00233918	0.0598066	-0.0301777	-0.0787526	-0.0293332	0.00492956	0.0578631	0.104714	0.0351449	-0.160815	0.0949019	0.113779	0.034372	0.118179	-0.00876762	-0.126331	0.0663057	0.182369	0.092991	0.129683	0.0564689	0.120435	-0.0416388	0.0943837	-0.0740071	-0.0844225	0.0984795	0.203008	0.287294	0.16931	0.0864965	0.129885	0.232299	-0.0205746	0.0880127	0.240586	0.269185	0.143396	0.175277	0.277369	-0.0637691
Fam101b	-0.605279	-0.239663	-0.0460387	0.590595	0.562065	-0.380608	-0.581766	-0.677628	-0.239315	-0.273513	-0.37809	-0.897484	-0.55031	-0.422043	-0.967698	-0.175492	-0.238585	-0.632105	-0.56692	-0.675806	-0.637744	2.50539	-0.339284	-0.373996	-0.163598	0.0755325	-0.347177	-0.395238	-0.0822598	-0.106126	-0.558527	-0.243408	-0.388078	-0.155552	-0.0428671	-0.263615	0.143787	-0.319355	-0.322044	0.149691	1.76119	0.834824	-0.958475	1.06917	-0.755	-0.602347	-0.00170946	0.587227	-1.13982
Fam104a	0.0659112	0.0596971	0.101025	-0.00142098	0.0297464	0.187515	0.0683868	0.00371103	0.0130645	-0.125896	-0.122486	-0.00359345	0.0377428	-0.149014	-0.173747	-0.0920671	0.011397	0.0442821	0.10826	-0.0453819	-0.185474	0.210761	-0.0968864	-0.034752	0.204742	0.141926	0.126358	0.0577246	0.166124	0.144103	0.189854	0.322974	0.198629	0.313934	0.0381436	0.0126896	0.17192	0.0761082	0.134759	0.129039	0.234544	0.231955	0.132328	0.240394	0.0805673	0.0766332	0.165367	0.0792312	0.0461744
Fam107a	-3.75821	-3.80873	-5.27809	-5.33499	-5.36391	-3.25395	-0.536005	-0.152722	-2.28828	-2.5554	-3.12264	-3.87146	-5.77791	-3.97731	-3.60105	-5.61671	-3.4554	-2.27038	-1.13101	-0.000209565	-2.1354	4.25768	-3.56045	-2.764	-2.62855	-2.69698	-2.89083	-2.78825	-3.89772	-2.60962	-1.20283	-1.70109	-3.93747	-1.04953	-2.83962	-2.5356	-4.18199	-3.09931	-2.40406	-3.22674	-1.07072	1.25848	-1.1694	-0.219881	-3.1925	-2.62489	-1.75743	-2.43578	0.301822
Fam107b	-0.0837311	-0.0761543	0.0353483	0.26479	0.160596	-0.0559789	0.185826	0.025383	0.224641	0.242265	-0.0502423	-0.000148398	-0.288952	-0.488774	-0.11511	0.041213	0.0932487	0.0854765	0.0868056	0.166332	-0.373164	0.0972493	-0.174933	-0.31016	-0.035244	0.227588	0.301011	0.137744	0.449375	0.222745	0.476534	0.468294	0.0583014	0.27313	0.207416	0.179168	0.0492707	0.139088	0.421576	0.461144	0.337177	0.391056	0.120771	0.0801134	0.167076	-0.0655176	0.204943	-0.0750332	-0.249776
Fam110a	0.47969	0.301367	0.0283515	-0.0811538	-0.240506	-0.54797	-0.854722	-0.0847381	-0.276295	-0.14822	-0.239906	0.57576	0.725881	-0.161129	-0.310178	-0.421934	-1.2462	-0.422896	-0.362656	0.438257	0.0674831	0.416432	0.177579	0.487003	0.298218	0.945017	0.59568	-0.0423027	0.512433	-0.0108424	0.239824	0.178941	0.241065	0.353407	0.70489	0.693861	0.650308	0.641306	0.625828	0.365717	-0.148899	0.0760977	-0.0419874	0.821505	0.327232	0.394248	0.530847	1.00321	0.100343
Fam114a1	0.018463	0.28159	-0.0102557	0.116438	0.0184702	0.0937855	-0.042979	-0.0370136	-0.327405	-0.239481	-0.100905	-0.255731	0.107098	0.270946	0.331563	0.15837	0.03844	-0.0656679	-0.0456263	-0.0158844	-2.23939e-05	-0.515395	-0.0644987	0.00125024	0.113246	0.221536	0.206399	0.291777	0.186259	0.222483	0.0779092	-0.396934	-0.153241	-0.201016	-0.176439	0.210357	0.0834541	0.248248	0.311583	0.420976	0.141989	-0.227564	-0.0580309	-0.0900773	0.017025	-0.223672	0.0601936	0.415256	0.0307643
Fam117b	-0.149949	0.0290784	-0.0696517	-0.126674	-0.230039	-0.408819	-0.110823	-0.404501	-0.108333	0.211339	0.200636	-0.179762	-0.302471	-0.119387	-0.0117253	0.235949	0.0160773	-0.210114	0.262848	-0.0942354	-0.0490839	0.92472	0.072002	-0.0360709	-0.302912	0.150707	0.236178	0.284368	0.0839596	0.0810964	-0.0484129	-0.241621	-0.196443	0.0342939	0.43456	0.0507898	0.0608623	0.011573	0.265485	0.353974	0.244585	0.00306044	0.444676	0.38546	-0.0394667	0.282109	0.281734	0.0912979	-0.100763
Fam122b	0.0285944	0.206911	0.204008	-0.19561	0.0574144	-0.219637	-0.149676	-0.265201	-0.277845	-0.0853524	0.00772986	0.121228	-0.154927	-0.0223232	0.113216	0.221252	0.203454	0.00320421	-0.232383	-0.50002	-0.140656	0.360018	0.168851	0.202172	0.0325835	0.272511	0.294799	-0.061649	0.272614	0.0607163	-0.0426952	0.140776	0.160528	-0.0856548	0.13544	0.0421409	0.125689	0.12625	0.664605	0.223684	0.136379	-0.072743	0.0987091	0.0445237	-0.0816683	0.245599	0.0780198	0.371164	0.000506718
Fam134a	-0.118303	-0.0343341	0.132552	0.128106	0.0720358	0.164149	0.120653	-0.182619	0.0265383	0.0551752	-0.0937918	-0.157115	-0.187803	-0.00590951	0.0186827	0.165311	0.143175	0.0961172	0.0613119	-0.0646408	-0.0558223	-0.155472	-0.0275733	-0.218216	-0.71361	-0.341346	-0.578772	-0.391025	-0.48307	-0.454112	-0.532766	-0.579294	-0.620483	-0.728048	-0.642427	-0.557996	-0.635806	-0.600004	-0.573354	-0.448694	-0.692703	-0.678645	-0.805357	-0.626248	-0.654008	-0.682195	-0.786321	-0.848854	-0.0344499
Fam136a	0.0959859	0.246384	-0.0858952	-0.273737	-0.223125	-0.0643384	0.0358707	-0.0530427	0.265319	0.0332192	-0.0139286	0.197723	0.261494	-0.161661	-0.161735	-0.193364	-0.15655	-0.131837	0.0837361	0.203585	0.227477	-0.174312	-0.185366	-0.0113309	0.0467859	0.188504	0.0415865	0.0473375	-0.0904537	0.0442738	-0.0384057	0.0220688	-0.0606722	0.0180792	0.111546	0.0720575	0.0254738	-0.046888	-0.337987	-0.290252	-0.224986	-0.177324	0.0957983	0.190556	0.277168	0.0786983	0.109509	0.214056	0.0662274
Fam13b	0.579111	0.544461	0.0977823	-0.411436	-0.588374	-0.775016	-0.344997	-0.229292	0.241951	0.384051	0.313306	0.391009	0.166669	-0.0515538	-0.0502134	-0.329367	-0.375629	-0.224156	0.0195945	0.165437	-0.0864588	-0.0471478	-0.325913	-0.035422	0.677379	0.455211	0.200161	-0.310613	-0.235519	-0.221845	-0.140202	0.315131	0.427168	0.206723	0.50028	0.277945	0.221797	0.364932	0.0360439	0.0214218	0.0462037	-0.195479	0.116125	0.16396	0.231001	0.209814	0.380202	0.264662	0.0442059
Fam160a1	0.227998	0.266743	0.480199	0.448848	-0.0411707	-0.5691	-0.928851	-0.753461	-0.318509	-0.226628	0.0171586	0.157471	0.124208	0.489551	0.112795	-0.00116822	-0.474901	-0.916352	-0.6416	-0.433966	-0.073228	0.348418	0.587805	0.470913	0.605348	0.725456	0.530019	-0.0274665	-0.166665	-0.517051	-0.518543	-0.548069	-0.166814	-0.0117208	0.348183	0.452727	0.491501	0.775199	0.685216	0.42542	1.17664	-0.301311	-0.764985	0.141882	0.0548368	0.0294625	0.564407	0.325771	-0.0704181
Fam171a2	-0.377506	-0.17108	-0.297841	-0.198562	0.176942	-0.436686	-0.271895	-0.372167	-0.598799	0.263804	-0.00366571	-0.0164323	0.08563	-0.177082	-0.275634	-0.184009	-0.00196733	0.149228	-0.128908	0.49196	0.465147	0.632314	0.370719	0.0509441	0.10053	0.0805413	0.165358	0.179346	0.518655	0.135343	0.211894	0.296162	0.0226189	0.264592	0.57093	-0.0193589	0.178913	0.278929	-0.186004	0.209553	0.368089	0.445437	0.140921	1.14612	0.20496	0.225437	0.527959	0.704464	-0.0800794
Fam172a	-0.0563966	0.197133	0.102081	0.383421	0.330738	-0.00898312	0.185736	-0.235903	0.0116862	-0.239051	-0.122051	-0.163319	-0.0440268	0.014778	0.124585	0.277227	0.361643	-0.0260586	-0.0207161	-0.524342	-0.577652	-0.171855	-0.235427	-0.0418765	0.0636844	0.319116	0.511835	0.265328	0.546624	0.672638	0.291994	0.0234087	0.0252191	-0.0683538	0.176631	-0.0451611	0.0933496	0.366192	0.337144	0.509319	0.555378	0.170194	0.231634	0.228407	-0.138004	-0.124045	0.149521	0.193319	-0.0310378
Fam173a	0.0127372	0.030448	0.106505	-0.0157089	0.0716522	0.162774	0.109781	-0.111103	0.0685107	0.0249025	0.00275557	-0.0979421	0.0648335	0.130505	-0.207434	-0.149436	-0.0576597	0.0261434	-0.0192865	-0.163411	-0.0359383	0.072459	-0.091513	-0.00884035	-0.0389157	0.241614	0.0465489	0.0584649	0.168612	0.146658	-0.163485	0.00670653	-0.286055	-0.210834	-0.0683369	-0.128832	-0.0964041	0.00841924	-0.32908	-0.25912	-0.199112	0.0410297	-0.274976	-0.105512	-0.144845	-0.184924	-0.0500461	-0.136178	-0.00696471
Fam173b	0.0213481	-0.0117274	-0.0477787	-0.12856	-0.291617	-0.0947123	0.0210136	0.13471	0.0848083	0.044128	0.0157642	-0.086081	0.0559121	-0.0195352	0.00448243	-0.14928	-0.0776574	-0.0310311	0.0865357	0.0880605	0.153025	0.213176	-0.0270054	-0.0501806	0.124723	0.181273	-0.0325336	0.0872965	-0.0350513	0.0147328	0.126061	0.129904	0.0708992	0.0247577	0.108292	0.0764265	-0.073536	0.0468576	-0.238074	-0.00600455	-0.148581	0.0759167	0.165546	0.134378	-0.0400165	-0.0810643	0.0969708	0.0845603	0.0326445
Fam175b	0.0854629	0.190086	0.101915	-0.00479708	-0.144063	-0.20811	-0.0779549	-0.110279	-0.00842619	-0.0307817	-0.0532491	0.0892102	0.0570638	-0.102076	-0.032955	-0.000557239	-0.080803	0.00336017	0.159938	0.134797	0.00518219	0.00236171	-0.0124299	-0.0373654	0.0934848	0.112997	0.176076	0.0531385	-0.00555762	0.0537414	0.0380185	0.044427	-0.0311034	-0.081749	0.22008	0.0842519	0.107587	0.0346559	0.260635	0.193649	0.0822599	-0.183609	0.154322	0.0551373	0.0998217	0.0604598	0.0803599	0.271826	0.00869445
Fam188b	-0.687164	-0.345996	0.0395605	0.0800218	0.546602	0.178645	-0.206547	-0.216579	-0.179837	-0.137891	-0.191556	-0.966794	-1.35522	-0.636185	-0.0627676	0.567788	0.309454	0.161024	0.479812	-0.0290662	0.256954	0.909563	0.157379	-0.703422	-0.00223102	-0.203581	0.0724298	0.482363	0.50356	0.705769	0.277911	-0.136479	0.00208711	0.0263689	-0.181187	-0.133594	-0.671361	0.0466252	-0.073605	-0.0556521	0.48679	-0.0285952	0.122435	0.238683	0.131414	0.00590227	0.0052755	-0.274157	-0.117722
Fam192a	0.152836	0.131178	0.0759697	-0.159282	-0.101282	0.0579399	0.0883151	0.0500609	-0.0482359	-0.0895636	-0.186489	0.0276933	0.178673	0.118104	-0.118501	-0.118813	-0.114302	0.076999	-0.0512041	-0.106269	0.0151524	0.102733	-0.108594	0.0327937	-0.0590911	0.0994007	0.0702077	0.135597	0.236125	-0.0173032	-0.000307018	-0.10933	-0.00794546	0.0438993	-0.195555	-0.0284779	0.212932	0.0495612	0.12122	0.192701	0.0567738	-0.0627527	0.00437226	0.0372448	-0.0576834	-0.0734828	0.0109562	0.115165	0.118913
Fam193a	-0.0152047	0.161623	0.164524	0.0820088	-0.0170997	-0.0607898	-0.129714	-0.0807118	-0.00126053	0.0724882	0.0384259	-0.142414	-0.01295	0.041455	0.209724	0.140605	-0.0387082	-0.10056	-0.114182	-0.0385565	-0.208999	0.0348694	-0.0261613	-0.0468765	0.0321153	0.177569	0.235103	0.134537	0.0887484	0.105856	0.0628218	0.0504341	0.147817	0.238355	0.119663	0.166029	0.111226	0.161412	0.492454	0.312668	0.0767719	-0.110256	0.231641	0.162392	0.0394252	0.0918806	0.192049	0.241031	-0.102982
Fam207a	0.0955395	0.105841	-0.179663	-0.130333	-0.0890991	-0.146738	0.0111236	0.225323	-0.00409866	-0.119493	-0.154543	-0.0356455	0.223386	-0.0904525	-0.18107	-0.135918	-0.0477318	0.149225	0.0745241	0.294492	0.00044654	0.104888	-0.233332	0.0920657	0.100167	0.193486	0.262052	0.168839	0.230731	0.171504	0.127448	0.0927108	-0.0230249	0.102738	0.0926334	0.0917237	0.230983	0.0194155	0.123507	0.174652	0.086091	0.220296	0.0977715	0.187036	-0.0174797	0.0605111	0.153449	0.224676	0.0711873
Fam208a	-0.0246658	0.320376	0.0743099	0.229093	0.135542	-0.0209071	-0.180584	-0.355395	-0.168884	-0.0579878	-0.131468	-0.31219	-0.353049	-0.112708	0.0221382	0.297078	0.271051	-0.0272623	0.132411	0.036588	-0.0584161	0.357209	-0.0560285	-0.392283	0.155081	0.154155	0.220783	0.232336	0.165081	0.334352	0.00684217	-0.0549126	0.0403505	0.0232804	0.128321	-0.126353	-0.208301	-0.00247203	0.333979	0.436925	0.240013	-0.272838	0.265551	0.176749	-0.0744495	0.0554326	0.152335	0.0667295	-0.0834347
Fam222a	0.203031	-0.393849	-1.39413	-1.59137	-1.97675	-0.941519	-0.741425	-0.674504	-0.73585	0.444316	1.13152	0.783565	0.670691	0.502634	-0.872094	-1.2842	-1.3181	-1.36009	-1.11576	0.103205	0.910676	0.734244	0.952261	0.792806	1.11554	-0.188518	-1.11089	-1.13737	-2.79897	-1.57493	-1.20277	-1.30887	0.832184	0.353651	0.89079	1.11555	0.861656	0.453876	-0.721952	-1.21283	-1.59423	-1.75213	0.275993	-0.604287	0.884889	1.10971	1.19067	0.980728	-0.0404199
Fam222b	0.0605608	-0.090033	-0.173043	-0.464874	-0.515888	-0.423218	0.0493354	0.152304	0.11924	0.103038	0.188343	0.170784	0.142473	-0.170668	-0.171864	-0.488212	-0.0660219	0.0141202	0.175012	0.323922	0.162888	-0.0174122	0.101512	0.345384	0.0269692	-0.0532832	-0.195752	-0.335645	-0.340184	-0.217659	0.207918	0.25009	0.139864	0.2544	0.260273	0.24005	0.200416	-0.121734	0.102678	-0.146807	-0.220642	0.0168297	0.329553	0.168041	0.0858162	0.184874	0.376284	0.347625	0.0237944
Fam25c	-0.118826	-0.657286	-0.556583	-0.369747	0.0162898	0.381097	-0.154988	-0.0470525	-0.559634	-0.358661	0.024185	0.51845	0.413368	0.288592	-0.0671503	-0.124625	-0.240429	0.0503922	-0.555761	-0.33154	0.344181	0.1058	0.464319	0.481845	0.544539	0.326154	0.241323	-0.0538358	0.442665	0.152134	0.12112	0.23886	0.56577	0.108758	0.0405113	0.529276	0.524488	0.397148	-0.0365522	0.167928	-0.14685	0.158579	0.336569	0.762641	0.350252	0.506533	0.327278	0.907033	0.186519
Fam26f	-0.158427	0.460256	0.338891	0.814189	0.869198	-0.496096	-0.494086	-0.642165	-0.62528	-0.249257	-0.34264	-0.550238	-0.0335755	0.284062	0.484807	0.438814	0.0720167	-0.206387	-0.174598	-0.57618	-0.234375	-0.297851	0.355202	-1.02699	0.214671	-0.263618	0.24496	0.672637	0.825424	1.00249	0.153146	-0.0621095	-0.000295181	0.680026	0.782802	-0.0968644	-0.540733	0.360832	0.712088	1.18057	-0.0377772	0.227187	0.243178	0.50084	0.355057	0.500358	0.31149	0.783918	-0.426057
Fam49a	0.405141	0.60468	0.290906	0.481043	0.169651	-1.03583	-0.578274	-0.588702	-0.770682	0.108958	0.0638586	0.0943488	0.220615	0.192223	-0.232795	-0.101129	-0.218569	-0.123507	0.117425	0.129645	-0.132637	-0.333612	0.0478723	0.0351153	0.758481	0.861759	0.718521	0.628718	0.686892	0.605907	0.492902	0.363664	0.534836	0.420994	1.24847	0.724971	0.862584	1.02845	1.27155	1.13227	0.712802	0.673821	0.842808	1.23318	0.646096	0.996101	1.09968	1.09974	0.000339164
Fam65a	0.0156875	-0.108564	-0.0229785	0.0481	-0.00189513	-0.197261	-0.149429	-0.0469984	-0.239325	-0.147122	-0.0431433	-0.0442652	0.00408036	-0.121555	-0.0887715	-0.0720528	-0.130831	0.13683	0.069091	0.146237	-0.097077	0.693303	-0.10554	0.20034	0.414664	0.322461	0.246163	0.184183	0.246564	0.307126	0.364173	0.352651	0.394279	0.246145	0.451162	0.4911	0.44363	0.236864	0.411506	0.494384	0.47136	0.426492	0.344565	0.670865	0.0852511	0.204863	0.321821	0.485326	-0.172805
Fam65c	0.256762	0.164857	0.402231	0.667108	0.604927	0.0364886	-0.986282	-0.221922	-0.190644	-0.12207	-0.112929	-0.704472	-0.431664	0.0241786	-0.223557	0.250659	-0.0637729	-0.126382	-0.112302	-0.218716	0.163905	0.35293	-0.0776246	-0.462709	0.611155	-0.216942	0.153889	0.170043	0.482723	0.641782	0.461843	-0.334446	-0.0134065	-0.00238914	0.0396676	-0.021126	0.114725	0.282091	0.249467	0.104355	-0.131971	0.0531283	0.403008	0.792449	0.204857	-0.410707	0.219667	0.449792	-1.10485
Fam69a	-0.18551	-0.0834532	0.0884834	0.221406	0.227537	0.176657	0.134016	-0.351802	-0.421606	-0.318054	-0.178986	-0.427311	-0.0480621	0.0960856	-0.0392902	0.283807	0.361307	0.0987639	-0.153139	-0.254182	-0.232478	0.343049	0.167631	0.0388968	-0.0864385	0.11241	0.196034	0.268494	-0.0406106	0.0780959	-0.25907	-0.444373	-0.834789	-0.243989	-0.0800406	-0.244225	0.159692	-0.218802	0.206539	0.307482	-0.0341764	-0.332394	-0.288458	-0.0605471	-0.547567	-0.0967504	0.0764604	-0.0597779	-0.0189331
Fam76b	0.122768	0.208603	0.0740052	0.178249	0.244636	0.188508	-0.132827	-0.20355	-0.124402	-0.237498	-0.0390452	-0.173451	-0.177979	0.133011	0.084158	0.0843113	0.228838	-0.180141	-0.0124514	-0.225592	-0.0958933	0.03924	-0.01177	-0.177967	0.0835012	0.231744	0.277122	0.14233	0.233418	0.130043	0.110787	-0.239848	-0.168766	0.0230614	0.114645	0.116624	0.144974	0.0834677	0.397666	0.490694	0.00858936	-0.189554	0.256048	0.144616	-0.0641027	0.121793	0.279652	0.153546	0.052979
Fam84a	0.231951	0.602812	0.501546	0.481228	-0.0619189	-1.47555	-0.686856	-1.33452	-0.210755	0.138167	0.100686	-0.35618	-0.0813031	-0.0606337	0.45832	0.0248455	-0.791994	-0.661457	-0.128845	-0.309655	0.236031	0.641092	0.298595	0.199223	0.0556867	0.240893	0.470937	0.469616	0.102324	-0.313161	-1.34249	-0.453462	0.198325	0.0522824	0.565356	0.140568	0.104738	-0.0878009	0.136965	0.399637	0.0656747	-0.27498	-0.478368	0.737854	-0.00935088	0.305151	0.550922	0.994646	-0.09907
Fam89b	-0.0886441	-0.103923	0.00219497	0.072533	0.151186	0.295341	0.229696	-0.0469997	-0.0741734	-0.0229648	-0.183566	-0.00634776	0.00870289	0.0622669	-0.161851	-0.0397748	0.162791	0.112533	0.0411665	-0.187113	-0.0616318	-0.0548302	-0.210184	-0.0327524	-0.22752	-0.0628477	0.0883161	0.11307	0.366248	0.287518	0.404729	0.161042	0.0817305	0.18096	-0.120369	-0.187601	0.1161	-0.00154183	0.119701	0.159198	0.173383	0.130238	0.0509106	0.144601	-0.105311	0.0221773	0.0665339	-0.048807	0.0602067
Fam98b	0.134295	0.257947	0.0626941	-0.00276275	0.0726396	-0.201807	-0.0235123	-0.0112665	-0.105706	-0.233914	-0.406297	0.0975802	0.20256	-0.107396	0.0284682	0.0108247	-0.0828869	0.00208232	0.0547492	0.0936534	-0.0810258	0.205097	-0.206064	0.0564932	0.0411795	0.230698	0.277669	0.280982	0.356509	0.321328	0.211367	0.0554616	0.13203	0.249507	-0.00326217	0.205576	0.14347	0.16121	0.278188	0.369667	0.275475	0.210936	0.21729	0.250186	0.0571194	0.00947234	0.228668	0.382397	-0.0062605
Farsb	0.0913301	0.236783	-0.075009	-0.159345	-0.154097	-0.244159	-0.0655108	-0.0832488	0.211245	0.0217006	-0.00579417	-0.0477103	0.168823	-0.105909	0.0594109	-0.0704135	-0.147817	-0.226275	0.0245953	0.0892973	0.0682757	0.308335	-0.0297406	-0.0290409	0.135349	0.190834	0.250389	0.138565	0.100348	0.153912	-0.0242189	0.207871	0.0445956	0.123542	0.229418	0.2936	0.183668	0.191803	0.209677	0.0817105	0.167315	0.0460412	0.12692	0.275481	0.395052	0.303877	0.22276	0.449806	0.0167517
Fbf1	-0.55121	-0.504907	0.52146	0.129736	0.611241	-0.430755	-0.733543	-0.41323	0.246643	-0.171837	0.343773	-0.908882	-1.22532	-0.0751502	-0.0103075	0.278194	0.198961	-0.656355	0.833365	0.069659	-0.147843	1.23018	-0.265087	-1.69506	-0.836121	-0.461104	-0.318645	-0.238792	0.57905	-0.40468	-0.37632	-0.837998	-0.349073	-0.225947	-0.778314	-0.718706	-0.754461	-0.168983	-0.267338	-0.648773	0.0699268	-0.636829	0.0197756	-0.084207	-0.356338	-0.381517	-0.621803	-0.505397	-0.798353
Fbln1	-0.850249	-0.366375	-0.779925	1.75318	0.955952	-1.37033	-0.594834	-0.176668	0.22875	0.74378	-0.155403	-0.667007	-0.767143	-1.02706	-0.661029	-0.696436	-0.486944	-1.59423	0.0100479	0.234298	0.0370821	1.08383	-0.382759	7.62232e-05	1.14256	0.710468	0.804157	0.185627	0.684941	0.374107	0.952741	1.10296	1.59739	1.08271	0.554403	0.896603	1.64587	1.04518	0.488169	-0.242957	3.77108	1.76605	0.888083	3.26903	-0.0257957	1.21383	1.36241	1.4277	-4
Fbxl12	0.0355629	0.0620941	0.300967	0.0840869	0.125205	0.0448184	-0.158069	-0.22328	-0.202482	-0.0936893	-0.0100031	0.0559321	0.180398	0.000359316	-0.00957271	0.0737434	0.0784072	-0.00879079	-0.144358	-0.292535	-0.121549	-0.0152981	-0.0229549	0.113774	0.0186246	0.402288	0.264165	0.287812	0.321962	0.187959	0.0924709	-0.129295	-0.304661	0.171583	0.0205425	0.078857	0.213796	0.0190063	0.157671	0.0148953	0.109242	-0.0417821	-0.237298	0.120696	-0.304406	-0.0986616	0.17136	0.0448217	-0.0111959
Fbxl21	0.579259	0.405465	0.150046	0.228779	0.175014	-0.134766	-0.0119944	-0.302234	-0.499224	-0.534136	-0.486863	0.286817	0.25918	0.219817	0.0217466	0.100102	-0.0821059	0.0194287	-0.367828	-0.163241	-0.182559	-0.234243	-0.0105052	-0.109002	0.181597	0.364719	0.453571	0.386872	0.119603	0.203774	0.0394595	0.148702	-0.67256	-0.145759	0.0306367	-0.0334827	0.330427	0.251037	0.406967	0.367538	-0.177385	-0.165447	-0.195237	0.0927364	-0.000871111	0.0935594	-0.113856	0.209984	0.0827785
Fbxo10	-0.462226	0.00297893	-0.296234	-0.387958	-0.993903	-0.915766	-0.518742	-0.940189	-0.420706	-0.19339	-0.589838	-0.698104	-0.701365	-0.784499	-0.550554	-0.286333	-0.668842	-0.532103	-0.278404	-0.27372	-0.567524	2.93195	-0.52602	-0.203269	-0.483614	-0.208971	0.0754483	-0.474731	-0.356767	0.436236	0.209716	-0.11058	-0.221695	0.125647	0.163012	0.237337	0.158042	0.0100526	0.357249	0.217792	0.644461	-0.428686	0.228421	0.457949	-0.254408	0.0404491	0.310018	0.111864	0.0977949
Fbxo2	0.719852	-0.150933	0.619591	-0.18221	0.533942	-1.90482	-0.00298979	0.165248	0.193545	0.108876	0.227665	-0.2846	0.550357	0.488424	-0.522065	-0.372368	-0.699217	0.177184	-1.08251	-1.26398	0.229604	0.156675	-0.0286788	-0.41991	0.544151	0.959019	0.252414	0.247617	0.544638	-0.132195	-0.195423	-0.606344	-0.720854	-0.657004	-0.441136	0.217458	0.997344	-0.217949	-0.131373	0.798157	0.441325	0.155817	-0.636369	0.37041	0.0984027	-1.33555	0.751429	-0.150855	-0.0880181
Fbxo22	0.0714544	0.0663077	-0.0335177	-0.206054	-0.142349	-0.0506316	-0.0416157	-0.0811851	0.00950717	0.0498259	-0.0154833	-0.0182816	0.164827	0.0311614	-0.0362789	-0.0960567	-0.107647	-0.0806962	-0.0133387	0.113331	0.1333	0.141218	-0.026865	0.0980621	0.0975679	0.125438	0.0744823	0.0124192	-0.0672203	0.0180206	-0.0514677	-0.000627596	0.0367556	0.0582183	0.0434538	0.0916794	0.0776969	0.0741102	0.0220426	0.0835354	-0.113264	-0.212912	0.0176879	0.0628201	0.0691373	0.00548912	0.0669773	0.196905	0.0701119
Fbxo3	0.0740306	0.0353789	-0.110643	-0.116416	-0.27033	-0.349064	0.0203012	-0.104464	0.301962	0.365366	0.180545	0.0920908	-0.0692139	-0.346362	-0.0930622	0.173314	0.142927	-0.216967	0.191028	0.0859412	-0.0253277	-0.185291	0.106508	-0.177864	-0.0435535	0.0627245	0.0559088	-0.128099	0.0167061	0.212579	0.0488715	0.0727389	0.246531	0.259809	0.306183	0.104041	-0.214271	-0.0269187	0.105378	0.0592572	0.193321	-0.176671	0.103681	0.165014	0.122217	0.137697	0.169622	-0.0329893	-0.258201
Fbxo32	-1.42188	0.175236	0.415039	1.73197	1.29073	0.181195	-0.80138	-1.15715	-0.64769	0.069724	-0.0139529	-1.5707	-1.79586	0.145985	0.110366	0.619323	0.0542426	-0.668752	0.299537	-1.69314	-0.777323	-0.417443	0.454116	-1.71095	-1.35578	-0.324935	0.307929	0.461084	0.30726	-0.442297	-0.579743	-1.25557	-1.00964	-0.42743	-0.62152	-1.26393	-0.522421	0.527458	0.66493	0.610211	3.6186	0.937559	0.103459	0.788405	-0.541106	0.28184	-0.29873	-0.518199	-3.15431
Fbxo33	0.220851	-0.00706614	-0.764179	-0.466377	-0.651072	-0.361681	0.251156	0.47993	0.318527	0.19036	0.0861699	-0.101141	-0.0267646	-0.352666	-0.542147	-0.442327	0.139983	0.320676	0.441961	0.389402	0.162226	0.0450013	-0.2393	-0.0882879	0.144517	-0.0109024	-0.271222	-0.264539	-0.2101	0.110296	0.158887	0.179586	0.273123	-0.0782391	0.122837	-0.135254	-0.1333	-0.283087	-0.26259	-0.432623	0.187698	0.0587188	0.255746	0.288103	-0.0312285	0.0493219	0.0797677	0.109096	0.010903
Fbxw4	-0.0705715	0.215648	0.1808	-0.0350596	0.0454885	0.11619	0.0927548	-0.104105	0.242856	-0.0623345	-0.111	0.0104884	0.0731741	-0.00314723	-0.0558267	-0.118107	-0.0943033	-0.0988123	0.0755209	-0.0243465	-0.0276278	-0.0176488	-0.0820426	-0.259082	-0.0782861	0.0155507	0.0703869	0.232329	0.154762	0.112842	0.139746	-0.039429	-0.0530131	0.07264	-0.0604838	0.0459497	-0.1074	-0.00715112	-0.19911	-0.163393	0.123736	-0.00468012	-0.0696555	0.176149	0.131333	-0.0230022	-0.159054	-0.0872288	-0.00290484
Fbxw7	0.164533	0.102463	-0.0868248	0.0907276	0.0390013	0.0176348	-0.0311783	0.0736798	-0.0921698	-0.053479	-0.0147843	0.121755	0.146058	0.132847	0.00430587	-0.129894	0.0998208	-0.205182	-0.148982	-0.108899	-0.195785	0.055425	-0.136714	0.0549211	0.120446	0.25538	0.193605	-0.0802547	-0.0451154	-0.234169	-0.217003	-0.167883	-0.0894695	-0.010402	0.0146054	0.165204	0.199292	0.152398	0.128563	0.0553084	0.417794	-0.0521998	0.0073957	0.153064	0.188294	0.0851299	0.176945	0.160036	0.0220107
Fbxw9	0.0787667	0.207738	0.241556	0.137916	0.165274	-0.0874759	0.10173	0.0624717	0.277367	0.0560236	-0.146172	-0.130558	0.0176048	-0.0540105	0.171907	0.181723	-0.00339934	-0.0880377	0.0523828	-0.188505	-0.190741	-0.49158	-0.273329	-0.407738	-0.484416	0.144509	0.256391	0.231319	0.516505	0.248651	0.0376189	-0.132315	-0.445595	-0.135492	-0.299922	-0.174903	-0.484029	0.0484177	-0.125748	0.0284092	-0.133286	-0.269305	-0.3315	-0.335919	-0.240872	-0.304544	-0.285307	-0.286724	-0.0626968
Fcamr	-1.45161	-1.08405	-1.57498	-2.18932	-3.53715	-1.66015	-0.0708947	0.062896	-0.738766	-0.733747	-0.963375	-1.28799	-1.8833	-1.15866	-2.36224	-2.42737	-0.926633	-1.10104	-0.28539	-0.333797	-1.30171	3.73885	-1.65933	-1.70365	-0.582228	-1.24836	-1.01804	-1.11244	-1.04704	-1.03611	1.00432	-0.128658	0.343731	-1.12227	-0.66018	-0.713454	-3.36072	-2.05086	-2.65228	-2.75751	-1.15115	0.561313	0.467633	-0.229155	-0.534312	-0.837432	-0.0898946	-0.6682	0.443229
Fcgrt	-0.194619	-0.188374	0.148336	0.106083	0.086136	0.258048	0.197872	-0.117049	0.0339146	0.0601552	-0.0957369	-0.0707551	-0.190581	-0.0828873	-0.0483175	0.0330712	0.106393	0.12402	0.148882	-0.107077	-0.0646431	-0.00931719	-0.0908435	-0.183793	-0.262329	0.0193946	-0.0654321	-0.000966013	0.138298	-0.0113287	-0.0563246	-0.0519058	-0.347096	-0.230542	-0.184631	-0.303123	-0.185143	-0.146249	-0.221858	-0.0412376	-0.0952648	-0.0532059	-0.178024	-0.178915	-0.231097	-0.130402	-0.19884	-0.297866	-0.028322
Fcho2	0.133565	0.137315	-0.0570637	0.1638	-0.0378353	-0.226693	-0.0915828	-0.0482401	-0.0805257	-0.032374	-0.0982592	-0.200285	-0.181207	-0.052095	-0.0357586	0.106994	0.00499716	0.0407936	0.227677	0.0266397	-0.0962207	0.447344	-0.00299908	-0.248709	0.292541	0.155893	0.398344	0.273183	0.233969	0.407726	0.34207	0.147712	0.200731	0.207655	0.371801	0.0665881	-0.0424256	0.266196	0.544484	0.517355	0.391653	0.0599121	0.499708	0.357535	0.134805	0.167092	0.397871	0.422813	-0.0293973
Fdxr	-0.179704	0.00816119	-0.0184254	0.0488147	0.289966	0.160267	0.150714	0.00167072	-0.0492682	-0.164206	-0.179323	-0.0405977	0.00428399	0.0535386	0.0445803	0.172127	0.26152	0.202019	-0.0734465	-0.14656	-0.224062	-0.169323	-0.225939	-0.117206	0.0601135	0.0666821	0.116825	0.193658	0.27499	0.435914	0.249619	-0.0947753	-0.0648512	0.00569301	-0.0741621	-0.0522933	-0.0592792	0.0350161	-0.240209	0.0325999	-0.0299813	0.144251	-0.00757624	0.0152005	-0.114898	-0.0857042	-0.139575	0.0393258	0.0101592
Fech	-0.00850053	-0.0677055	0.0586814	0.124227	0.0273227	0.00617615	0.155321	-0.000716178	0.121063	0.0681125	-0.0752772	-0.133801	-0.221222	-0.202127	-0.0205975	0.20087	0.188733	0.124844	0.158376	0.0167572	-0.0979089	-0.235382	-0.0974725	-0.236959	-0.194958	-0.157166	-0.263354	0.0249182	-0.161525	0.0247178	-0.00926786	-0.0414373	-0.00447989	-0.125054	-0.112689	-0.213721	-0.342605	-0.266603	-0.0218994	-0.0355325	-0.0631778	-0.14841	-0.0111386	-0.0985757	-0.241916	-0.188718	-0.226162	-0.253879	-0.0321156
Fen1	0.409759	0.202859	-0.235016	-0.532508	0.0214411	-0.121463	0.0623474	0.147248	-0.276236	-0.134546	-0.185163	0.0840491	0.489708	0.115464	-0.0880049	-0.280486	-0.350826	0.0512694	-0.0601108	-0.19128	0.138157	0.307697	-0.131158	0.0829356	-0.0250439	0.0447281	-0.0207989	0.328343	0.593162	0.185528	0.00470239	-0.257144	0.0464107	0.0213254	-0.128571	0.297805	0.149308	0.0607225	0.134397	0.173649	0.0209076	-0.271154	-0.103133	0.116086	0.322878	0.168173	0.0847766	0.505406	0.306657
Fer	0.107163	0.151817	-0.0222118	0.175937	0.0227001	-0.229412	-0.236844	-0.14937	-0.360447	-0.0873235	-0.0804982	0.0518942	-0.0120325	-0.0879659	-0.0215742	0.221098	0.241575	0.0506633	0.148179	-0.261496	-0.209607	0.117821	0.0616589	0.187266	0.0191942	0.1732	0.341049	0.0985227	0.147151	0.45421	0.282479	0.153775	-0.0825247	0.0857855	0.408515	0.326995	0.31825	0.244781	0.531951	0.421416	0.405149	0.00326454	0.202925	0.391066	0.105772	0.292848	0.2949	0.579639	-0.0242645
Fermt2	0.333634	0.296528	0.284397	0.139395	-0.0339012	-0.449268	-0.626657	-0.37489	-0.139579	0.100375	0.133276	0.241189	0.286768	0.12385	0.286139	0.254848	-0.382044	-0.647121	-0.479569	-0.0164628	0.0414703	-0.221926	0.181385	-0.072112	0.398033	0.109032	0.0683055	-0.127135	-0.475965	-0.546836	-0.520632	-0.352954	-0.276858	-0.0332707	0.110491	0.276565	0.25964	0.316981	0.221638	0.0612793	-0.330469	-0.803546	-0.314652	-0.0957875	0.274911	0.0051008	0.0862355	0.351164	-0.0958006
Fez2	-0.142748	0.203011	-0.0803186	-0.0604649	-0.0106851	0.0637164	0.123594	0.0897755	0.191651	0.0985824	-0.0538163	-0.0937279	-0.0511745	-0.0528292	-0.109584	-0.174117	-0.0918456	0.0552296	0.184878	0.233846	0.0122414	0.0688693	-0.304953	-0.26131	-0.0822986	0.185082	0.194843	0.161257	0.303921	0.290489	0.252529	0.269701	0.243226	0.210057	0.0534636	0.095352	0.0943908	0.127358	0.00986253	0.151457	0.296734	0.180941	0.228674	0.402439	0.242337	0.168192	0.0849565	0.219216	-0.00515914
Fgd6	-0.0405224	0.233331	0.294751	0.0895221	-0.128372	0.0569866	-0.162502	-0.0300683	-0.0242158	0.11948	-0.00168015	-0.295721	-0.356281	-0.162503	0.236855	0.186208	0.0485493	0.085187	0.24862	0.116731	-0.0943274	-0.536728	-0.0181895	-0.186865	0.178896	0.17243	-0.0740906	0.0983224	-0.351291	-0.122185	0.00601818	-0.0749323	-0.0839705	-0.134648	0.119764	0.033162	-0.0818493	0.000164734	0.270239	0.305669	-0.0605259	-0.133921	0.0298113	-0.0340355	-0.172713	-0.203652	0.033973	0.11239	-0.0838569
Fgfr1op	0.0633769	-0.178592	-0.159318	-0.129767	-0.140581	0.0889261	-0.00496584	-0.00903945	-0.00794626	0.082558	-0.017749	0.054629	-0.0285276	-0.174427	-0.137365	-0.167316	0.0430025	0.156385	0.208622	0.210702	0.200851	0.06329	-0.106045	-0.0378097	-0.0390716	0.0985997	-0.134823	-0.0713992	-0.046116	-0.111309	-0.138919	-0.116444	-0.0619526	-0.0237148	0.000711446	-0.00126468	-0.194794	-0.121764	-0.381963	-0.214203	0.0471617	-0.072407	-0.0107054	0.00517742	0.0237607	-0.00687961	0.0542973	0.0921324	0.0483499
Fh1	-0.12893	-0.227698	-0.23059	-0.211104	-0.192505	0.0240973	0.210691	0.195877	0.341183	0.0551873	-0.124934	-0.130819	-0.150547	-0.0679605	-0.294841	-0.217204	-0.0238292	0.297011	0.368848	0.353251	0.112607	0.0485364	-0.239804	-0.134355	0.520434	0.154597	0.160894	0.381139	0.304909	0.599334	0.541035	0.769403	1.04218	0.405528	0.317937	0.235001	0.728595	0.0391832	0.0178603	0.273543	0.60973	0.677379	0.768487	0.661792	0.583508	0.42141	0.42276	0.411115	-0.0126179
Fhit	-0.134506	-0.442161	-0.146345	-0.246029	-0.169202	-0.0806166	0.164396	0.289939	0.0342228	-0.0114296	0.139426	0.0806599	0.187892	0.102375	0.0922638	-0.100852	-0.442134	0.0563379	0.00347165	-0.158766	0.244951	0.297498	-0.0484465	-0.0194482	0.518733	0.434025	0.867559	0.77996	0.957415	0.625441	0.934547	0.792406	0.838787	0.673439	0.52501	0.656808	0.411875	0.58237	0.401069	0.486427	0.29185	0.853621	0.681748	0.564329	0.838665	0.603421	0.52001	0.705801	0.0371967
Fip1l1	0.344134	0.241736	-0.188197	-0.161958	-0.34583	-0.310891	-0.130091	0.125317	0.0769455	0.0908618	-0.0203254	0.216413	0.316752	-0.270857	-0.267145	-0.230433	-0.0611625	0.0201145	0.190135	0.253011	0.0173443	-0.184178	-0.15764	0.0840672	0.314229	0.133984	0.185874	0.0257316	-0.0187765	0.0932317	0.33016	0.472461	0.384231	0.408176	0.213311	0.274132	0.354795	0.167641	0.463165	0.31225	0.275552	0.301741	0.499163	0.494395	0.313138	0.195594	0.383122	0.510575	0.0612182
Fitm1	0.171548	0.0243016	0.59972	0.44636	0.666367	0.0206092	0.272885	-0.166774	0.420488	0.264612	0.263713	0.756758	-0.05488	-0.536933	0.0645679	0.0493367	-0.0398001	-0.34408	-0.197397	-0.78541	-1.2477	-0.936126	-1.04768	-1.07282	0.271163	0.943154	1.11515	1.16466	1.43945	0.986271	1.10224	0.937416	0.164495	1.10373	0.86305	0.354351	0.249464	0.721955	0.762317	0.737754	1.04268	0.862952	0.747919	0.718157	0.310973	0.466455	0.238165	-0.285304	-0.414889
Fkbp15	0.00922926	0.0527665	0.113954	0.157667	0.12605	0.0697284	-0.0831831	-0.292082	-0.222345	-0.151134	-0.0957199	0.0693852	0.00190614	-0.0247731	0.0689129	0.0981365	0.0722687	-0.149626	0.0382839	-0.0577989	-0.11508	0.10308	0.0319395	0.0710578	-0.0693107	0.133044	0.246732	0.253813	0.317704	0.199212	-0.0961061	-0.209871	-0.0552149	0.0192262	0.116376	0.0489749	0.0560565	0.199597	0.34604	0.433515	0.00507205	-0.130134	0.071764	0.133162	-0.0670972	0.142678	0.202892	0.386436	0.0606772
Fkbp5	-1.47628	-1.44397	-1.19742	-1.15349	-1.38724	-0.154501	1.18685	0.865073	0.540074	-0.340171	-0.414635	-0.333016	-1.28836	-1.34595	-1.16907	-1.34771	0.0578763	0.726929	1.37641	0.870997	0.324991	0.715053	-0.0517515	-0.736838	-0.270678	-0.74851	-0.823303	-0.64392	-0.427253	0.211307	1.17103	0.880629	0.225526	-0.0779895	-0.381785	-0.52355	-0.149886	-0.760889	-0.867043	-0.813552	0.017125	1.88138	1.14083	0.652711	0.406323	0.147263	0.339208	-0.180848	0.208609
Fkbpl	-0.0455373	0.00253938	0.154084	0.1288	0.180952	0.110796	-0.0323376	-0.0536834	-0.502446	-0.312901	-0.191574	0.147287	0.280818	0.125014	-0.00754139	-0.0692879	-0.311814	-0.0446613	0.010845	-0.153608	-0.0453298	0.230269	-0.0442359	0.17309	-0.309331	0.0456	0.125768	0.0312793	0.0995686	0.0511831	-0.206036	-0.0282619	-0.417428	0.0184034	-0.291301	0.0531829	-0.00109535	-0.208301	-0.0408827	-0.0298055	-0.353066	-0.105015	-0.0931061	0.0507797	-0.270751	-0.137759	0.00488454	-0.122215	0.108276
Flad1	0.142438	0.184641	-0.0888363	-0.0820325	-0.0376981	0.0346097	0.0440656	0.0727257	0.0172085	-0.0595755	-0.00326872	-0.0849289	0.139114	0.0721248	0.0687324	-0.171722	-0.0645108	0.0289917	-0.0527186	0.0943312	-0.0575428	-0.121592	-0.0840951	-0.0579958	-0.131275	-0.0680345	-0.0671025	0.0869376	-0.103642	-0.0935383	-0.14637	-0.14012	-0.0829196	-0.105665	-0.108584	-0.064315	0.139369	-0.0317717	-0.199886	-0.100592	-0.232829	-0.127783	-0.0832915	-0.0568561	-0.064829	-0.0837776	-0.0704899	0.0899357	0.090268
Flot2	-0.0655865	-0.103038	0.0119114	0.0709448	-0.00747496	0.119901	0.217781	0.0179732	0.214443	0.195576	0.0115641	-0.0479907	-0.283255	-0.264133	-0.032505	-0.00854901	0.115869	-0.0109987	0.192368	0.0038628	-0.153491	-0.0806598	-0.104467	-0.160855	-0.708648	-0.341881	-0.431313	-0.401069	-0.287122	-0.265576	-0.0860926	-0.0102575	-0.00766208	-0.295393	-0.468942	-0.38679	-0.484626	-0.545395	-0.318977	-0.208095	-0.210426	-0.320332	-0.340876	-0.296377	-0.444478	-0.509275	-0.491844	-0.591772	-0.0931552
Fmr1	0.122228	0.178674	-0.0235677	0.178131	0.0209798	-0.274475	-0.0554407	-0.0380499	-0.0926011	0.111807	-0.128607	-0.183384	-0.195389	-0.115271	-0.0168938	0.14215	0.103239	-0.100353	0.164305	0.110585	-0.0159653	0.20204	0.01392	-0.271687	0.223477	-0.0342163	0.336598	0.274603	0.217491	0.332064	0.310322	0.156553	0.327524	0.29478	0.151044	0.0752649	0.222594	0.195361	0.526227	0.425341	0.294772	0.0467631	0.41701	0.273846	0.119206	0.174372	0.352561	0.47616	-0.0374918
Fnbp4	0.0970613	0.00410849	0.0888386	-0.130157	-0.0474249	0.254837	0.0304522	0.0569775	0.0839556	-0.0473	-0.011125	0.0152361	0.0406428	-0.125429	-0.0802037	-0.177809	0.202386	-0.131117	0.000665913	-0.0554124	-0.0433169	0.094605	-0.215955	-0.00537395	-0.0148182	0.154129	0.189735	0.17357	0.0372486	0.125414	0.395663	0.338997	0.244551	0.411308	0.182108	0.0473048	0.089084	0.0992475	0.308686	0.155596	0.0362759	0.0289502	0.388454	0.228421	-0.0520732	0.0391906	0.247427	0.134201	0.067103
Fndc3a	0.510934	0.463759	-0.267864	-0.294009	-0.583179	-0.546747	-0.0768597	0.364941	0.0313919	0.0664242	0.000219038	-0.0196495	0.287986	-0.266889	-0.155671	-0.132309	-0.339244	0.0886812	0.171871	0.33226	0.122691	-0.0233655	-0.24491	-0.171493	0.287288	-0.159155	-0.315241	-0.394127	-0.527501	-0.251028	-0.187655	0.00356125	0.0420753	-0.123509	0.0414547	0.0336681	0.0236833	-0.0663612	-0.0821178	-0.0840252	-0.308994	-0.25643	-0.0364736	-0.0569528	0.00833746	-0.202204	-0.0310961	0.166531	0.207076
Focad	0.0224127	0.346145	0.0247071	0.05073	-0.22111	-0.484996	-0.163529	-0.04921	-0.00154016	0.141833	0.0747179	-0.0511723	-0.00809308	-0.0742551	0.257121	0.203171	-0.0158152	-0.179038	0.0724706	-0.0395979	0.0683045	-0.132998	0.086364	-0.154617	-0.18225	0.132082	0.0914218	0.00874334	-0.127423	0.0141328	-0.134956	-0.187511	-0.309884	-0.216105	0.200355	0.149152	-0.243082	0.117156	0.18868	0.0539442	0.190184	-0.225325	-0.185582	-0.170779	-0.112867	0.0389187	0.0718607	0.314934	-0.0357092
Foxp1	-0.0960847	0.062453	0.210735	0.225181	-0.000680113	-0.0474264	-0.328724	-0.357219	-0.264787	0.0850229	-0.149334	-0.0623328	-0.136726	0.230386	0.179849	0.300867	-0.174991	-0.351711	-0.282478	-0.0153129	0.0182821	0.0689025	0.379697	0.145768	0.441736	-0.0219595	0.193426	0.0705451	-0.18309	-0.117304	-0.297621	-0.157102	0.0311654	-0.0825886	0.298961	0.0611628	0.145663	0.356745	0.476724	0.407825	-0.0779501	-0.30351	0.20078	0.390334	0.0023787	0.210415	0.218531	0.179408	-0.0710181
Foxs1	0.920438	0.695967	0.602478	0.252405	-1.74864	-1.0046	-1.76768	-0.124029	-0.478952	0.193223	-0.0904109	0.176954	0.956507	0.0711133	-0.504639	-1.43763	-1.33701	-2.06837	-1.15016	0.0813115	-0.298901	1.06288	0.246846	0.626134	1.46741	1.6405	1.38273	0.125361	-0.179502	-0.280361	-0.626778	-0.336066	0.947642	0.584043	1.26657	1.45693	1.16737	0.925703	0.949037	-0.237838	0.814432	0.777492	0.358713	0.65604	0.694415	1.20227	1.57962	1.39409	-0.0513389
Fpgt	0.337162	0.31059	-0.105509	-0.0323457	-0.235931	-0.286365	-0.287242	-0.170892	-0.0772887	0.0250395	0.173532	0.230754	0.264586	-0.266675	-0.115222	-0.174383	-0.160127	0.00461109	-0.0142386	0.123237	-0.104019	0.111015	0.0221277	0.138085	0.417729	0.19666	0.151478	-0.106191	-0.0937938	-0.101454	-0.155125	-0.090059	0.0963472	0.222755	0.338003	0.350083	0.352501	0.172681	-0.135539	0.042242	-0.161099	-0.0946853	-0.0517617	0.116706	0.0813211	0.108493	0.112857	0.356316	0.0833817
Fpr1	0.576027	0.506933	-0.216478	-0.500477	0.568115	-1.69171	-0.59413	0.0475915	-1.02077	-0.0250427	-0.483392	0.087954	0.433516	0.160011	-0.282628	-0.458289	-0.201384	0.454832	0.4444	0.688085	0.252257	-0.967182	-0.423344	0.138178	-0.0443855	0.31819	-0.417071	-0.248862	0.881813	0.041281	0.253813	0.674523	-0.108082	0.206863	1.01195	0.915083	1.39057	0.70843	0.88286	0.127894	0.172471	0.696842	0.490895	0.902483	0.835595	1.03071	1.31435	1.77794	0.00229884
Fra10ac1	0.0266047	0.0454854	0.0771178	-0.0367565	0.239739	0.206907	0.164224	-0.0477927	0.0775613	-0.105127	-0.204631	-0.0677413	0.126436	0.0576351	-0.238147	-0.190512	-0.0450409	-0.0241698	0.0458602	0.100616	-0.0553542	0.00823764	-0.0995694	-0.193083	-0.202965	0.155116	0.225592	0.241282	0.367272	0.239584	0.289439	0.220029	0.165472	0.321252	-0.118606	-0.0677091	0.210814	-0.00384558	0.345252	0.374332	0.111726	0.00343321	0.29583	0.152182	0.253455	-0.0252055	0.0192024	0.337423	0.00584056
Frmd6	0.112184	0.0961367	0.132985	0.323704	0.00568986	-0.29741	-0.0682696	0.00731558	-0.190635	0.155967	-0.0645964	-0.0938787	0.0690097	-0.224218	-0.0675074	-0.0493665	-0.0743679	-0.262739	0.298263	0.268101	0.035909	-0.137207	-0.116236	-0.08608	0.730109	0.472138	0.530353	0.216697	0.156096	0.483167	0.389647	0.195871	0.272254	0.639755	0.310441	0.562449	0.599787	0.546925	0.422086	0.557229	1.06046	1.27125	0.500575	1.18364	0.203339	0.156525	0.409847	0.417466	-0.008275
Frs3	-0.251954	0.0213955	0.105782	0.287927	0.166359	0.111742	-0.191414	-0.222784	0.029721	-0.0664535	-0.076934	-0.186837	-0.0863915	0.167271	0.120389	0.0760633	-0.703359	-0.304771	-0.174035	-0.19183	-0.166257	0.914858	-0.0185695	-0.0660598	0.102639	-0.00701428	0.23335	0.397915	0.359458	0.154564	0.0919439	-0.146251	-0.108226	0.214624	-0.392494	0.236324	0.106962	0.239992	0.230863	0.255751	0.264777	-0.545737	-0.115298	0.118418	0.0134115	-0.150936	0.370256	-0.078051	-0.199025
Fst	0.45925	1.44836	0.188667	-0.367026	-0.945182	-0.657079	-0.839135	-0.321068	-0.0892584	0.352914	0.0641882	-0.930091	-0.164397	1.021	0.0141799	0.340608	-0.973444	-1.47018	-0.234267	-0.182577	0.292526	-0.140707	0.0421388	-0.474143	0.614781	0.951678	0.087461	-0.117802	-1.08017	-1.14192	-0.796298	-0.910649	1.17661	0.0642049	0.105544	0.859321	0.646165	0.805288	0.238007	-0.546929	0.260334	-0.391847	-0.287846	0.0266543	0.0385385	-0.558568	-0.153396	-0.347861	-0.117948
Ftl1	-0.099564	0.0101508	-0.0377494	-0.00677913	0.177644	0.0540738	-0.0276444	-0.156768	0.137096	0.109204	-0.0849171	0.147138	0.0957111	0.0022902	-0.16628	-0.0504432	-0.0684574	0.0569879	-0.0417233	-0.118772	0.0148066	0.0139384	0.0233938	-0.0520242	-0.136305	0.103578	-0.0263314	-0.154985	0.252692	0.0578373	-0.0451896	0.131446	-0.00275578	-0.0544667	-0.00620668	-0.105613	0.101685	-0.0167598	-0.341164	-0.144607	-0.130042	0.19939	-0.128015	-0.0363056	0.0265418	0.0198146	-0.0932303	-0.0313313	-0.138696
Ftsj2	0.29219	-0.0107312	-0.13987	-0.309206	-0.263096	-0.381173	0.030766	-0.124028	0.192191	0.157106	-0.0554239	0.317588	0.370422	-0.0199071	-0.478112	-0.35328	-0.26557	-0.0324108	0.029329	0.117973	0.204751	0.0502343	0.0581897	0.186006	0.0622943	0.312952	0.221157	-0.0500321	-0.0562953	-0.0572692	0.0326673	0.280631	0.106624	0.260728	0.174761	0.193714	-0.00216424	0.0884378	-0.0647262	-0.0106582	-0.109395	0.0273175	0.06467	0.202422	0.150559	0.193669	0.189835	0.469316	0.045943
Fubp3	0.115227	0.146454	0.0510348	0.141509	0.0452793	-0.0982876	-0.125858	-0.217635	-0.0391048	-0.0787229	0.00522097	-0.0746	0.0230012	-0.0270082	0.156649	0.218685	0.0236783	-0.263162	-0.0337447	0.0128681	-0.12954	-0.0666089	0.0768547	0.0283478	0.0459684	0.139014	0.271664	0.2064	-0.00611002	0.179242	0.0226405	0.0110957	0.148589	0.0438344	0.209383	0.12188	0.129339	0.218653	0.39637	0.338676	-0.0226866	-0.19783	0.13384	0.0316806	-0.112048	0.142563	0.229613	0.283928	-0.0303402
Fuk	0.151295	0.0999204	0.10224	-0.113634	-0.162741	-0.0893217	-0.0413405	-0.123512	-0.0277014	-0.0173185	-0.147777	-0.0822761	0.0598628	0.144144	0.195705	-0.018762	-0.0279351	-0.251629	-0.0830783	-0.0829155	0.021203	0.374294	-0.0363383	0.00844868	-0.00107553	0.288952	0.251981	0.231047	0.172202	0.212031	-0.0208874	-0.170691	-0.176047	0.0773083	0.168978	0.137224	0.109487	0.205738	0.134767	-0.0174033	0.100632	-0.265506	-0.0424743	0.0416282	-0.195633	0.0339029	0.357403	0.368679	0.0890211
Furin	-0.126446	-0.0146388	-0.0115953	0.0334918	-0.0411585	0.015977	0.0381301	-0.0801996	0.0189791	0.0582571	-0.0680368	-0.182199	-0.173032	-0.145717	0.039705	0.17829	0.187547	0.0704035	0.167703	0.0792563	-0.028761	0.00331383	0.0157864	-0.119397	-0.915406	-0.686102	-1.03743	-0.736153	-0.987125	-0.906506	-0.802363	-0.910498	-0.810383	-0.928936	-0.856947	-0.611595	-0.958246	-0.802002	-0.890645	-0.732774	-1.05896	-0.847245	-1.10453	-1.00321	-0.92365	-1.09829	-1.11571	-1.17417	-0.00650196
Fxyd5	0.215055	0.563617	0.0200643	0.293157	0.309469	-0.367726	-0.0684207	-0.0673762	-0.486929	0.0432106	-0.31401	-0.498124	-0.0978449	0.0773162	-0.0927357	-0.0578943	-0.0174369	-0.100785	0.34816	0.0569509	0.0323696	0.204011	-0.28653	-0.273669	0.716438	0.653571	0.573316	0.706804	0.903924	0.850401	0.927237	0.866307	0.877445	0.811079	0.900813	0.602173	0.983767	0.902723	1.13736	0.985446	0.781601	1.03288	0.636549	1.28981	0.501212	0.841461	0.840723	1.01081	-0.233999
Fyco1	0.0569266	0.130746	-0.00395191	0.343625	0.151727	-0.280717	-0.176762	-0.228933	-0.179213	0.0206783	-0.029911	-0.157664	-0.134506	-0.21078	0.187466	0.264936	0.0545063	-0.20149	0.0784488	0.0910934	-0.00945731	-0.0252306	0.12614	-0.0877848	-0.0089169	0.171526	0.434052	0.347518	0.174664	0.416573	0.165589	0.000564219	0.130444	0.199197	0.356902	0.147046	0.15699	0.251727	0.731489	0.586715	1.29391	0.0864563	0.420632	0.358865	0.229561	0.20109	0.349962	0.347995	-0.329111
Fzd1	-0.0952827	-0.0170362	0.10897	0.384536	0.185858	-0.274797	-0.0854443	-0.430341	-0.0596622	-0.0596148	-0.180339	-0.0363695	-0.302959	-0.448051	-0.149052	-0.107543	-0.14136	0.130223	0.201851	-0.0490382	-0.489152	1.32663	-0.392071	-0.335804	-0.136321	0.169058	0.415099	0.20775	0.517067	0.397332	0.389361	0.123908	0.141506	0.0903104	0.0267349	0.00246066	-0.054097	0.0455682	0.258338	0.344598	0.4554	-0.00196139	0.0901099	0.373718	-0.035548	-0.257908	0.0413513	-0.202478	-0.454209
Fzd7	0.24188	0.0237659	-0.181104	-0.196156	-0.337371	-0.0328996	-0.0624204	0.479019	-0.0922416	0.120751	-0.0273174	0.286725	0.381593	-0.223458	-0.22427	-0.169696	-0.554627	0.291389	-0.161764	0.4555	0.0541574	-0.45088	-0.386021	0.124087	0.0807797	0.0821567	-0.0238569	-0.184854	-0.444447	-0.232204	0.1643	0.21491	0.200464	0.261879	0.359599	0.591266	0.574397	0.185107	0.0905319	-0.113819	1.06075	0.498031	0.248744	0.324307	0.322271	0.186146	0.370446	0.332348	0.0906111
Fzd8	-0.386178	0.0740045	-0.191142	0.297304	0.366838	0.369876	0.389573	-0.0052862	-0.372911	0.102734	-0.0877708	-0.265217	-0.50004	-0.163741	-0.107049	0.495452	-0.276348	0.23562	-0.162251	-0.421916	-0.0538451	0.0350005	0.356082	-0.471533	-1.11518	-0.559416	0.0115121	0.455816	0.196116	0.407455	0.0798898	-0.013042	-0.822017	-0.179218	-0.386063	-0.450464	-0.806481	-0.175917	0.15647	0.240458	0.0450105	0.0286119	-0.0606246	0.0363156	-0.0988	-0.201178	-0.233842	-0.497093	0.049473
G2e3	0.200271	0.138478	0.0255797	-0.115653	-0.104927	-0.213312	-0.0387356	0.0491866	-0.269627	-0.230482	-0.0588469	-0.142507	0.112359	0.0210379	-0.0395785	-0.0604652	-0.000764951	0.120792	0.132856	0.0234151	-0.0314736	0.197218	0.0870399	0.0658961	0.435319	0.222919	0.261702	0.177647	0.165136	0.276383	0.209943	0.100065	-0.0361725	0.0347421	0.233663	0.0768094	0.465549	0.0665507	0.186086	0.384261	0.234578	0.267899	0.432295	0.193275	0.0753407	-0.0451798	0.305945	0.309062	0.0137085
G3bp2	0.132932	0.152916	-0.225997	-0.164797	-0.389342	-0.524799	-0.0411351	0.0363463	0.0217422	0.0308099	-0.0535696	-0.0511892	0.0791825	-0.137571	0.0465328	-0.132276	-0.186479	-0.157046	0.20941	0.397823	0.143649	0.120661	0.163843	0.202934	0.0872607	0.187291	0.27777	0.0736161	0.00967357	0.25646	0.188109	0.229824	0.232745	0.173104	0.369923	0.226724	0.178371	0.233439	0.328163	0.215991	0.142602	0.0721978	0.269087	0.4459	0.399196	0.315064	0.40749	0.583049	0.147367
G630090E17Rik	0.501574	0.508792	0.207462	0.104016	-0.213891	-0.577557	-0.477045	-0.274358	-0.224744	0.0170675	-0.110045	0.237936	0.32141	0.15327	0.179716	-0.106368	-0.3628	-0.362147	-0.280689	-0.102836	0.0117928	0.0192633	0.110711	0.0651508	0.494598	0.299488	0.199085	-0.0810368	-0.277127	-0.350362	-0.547737	-0.226675	-0.0607448	-0.226559	0.132027	0.214972	0.0170307	0.176683	0.0731898	0.0866314	-0.289761	-0.569325	-0.425208	-0.236237	-0.00418961	-0.0100652	0.123836	0.413971	0.0667304
Gab1	-0.552272	-0.322789	-0.23352	-0.0788485	0.00175214	0.120553	0.37324	0.0506121	0.265399	0.114137	-0.121465	-0.601626	-0.760525	-0.382141	-0.0797867	0.148283	0.346259	0.260497	0.536769	0.145216	0.0960911	0.426831	-0.113866	-0.590271	-0.559715	-0.378772	-0.0612466	-0.0525868	0.148518	0.51092	0.333175	0.238462	0.12122	0.071547	-0.0257123	-0.334064	-0.143681	-0.332034	0.18203	0.232406	0.488042	0.0425589	0.478425	0.516241	-0.0236578	-0.0158442	-0.0258326	-0.201043	-0.0611828
Gabpb2	0.192144	0.17467	0.0644717	0.0135036	-0.0919913	-0.137394	-0.283308	-0.093594	-0.0442232	0.171581	0.101918	-0.0271183	0.019512	-0.0612592	0.0651052	0.0566651	0.107113	-0.168009	-0.0154406	0.104966	0.00548857	-0.0355083	-0.0479348	-0.18488	0.305332	0.177871	0.211872	0.231949	-0.079944	0.140947	-0.0747702	-0.0380065	0.254452	0.17461	0.29544	0.136314	0.141438	0.242772	0.351246	0.242784	-0.0556033	-0.245305	0.149547	0.146418	0.174907	0.148508	0.212289	0.333678	-0.0507657
Gadd45gip1	0.0755907	0.0684549	0.0915501	-0.026831	0.114215	0.215108	0.000864724	-0.0588917	0.00342556	-0.0734328	-0.161508	0.0264385	0.20168	0.191341	-0.0251706	-0.210643	-0.10662	-0.0414931	-0.16363	-0.144963	-0.0524583	0.00403828	-0.0438794	0.0114499	-0.108891	0.0298262	-0.0399092	-0.0476641	0.0225575	-0.0989117	-0.185928	-0.133447	-0.230166	-0.124566	-0.172873	-0.0832283	-0.0613501	-0.0121053	-0.250556	-0.231378	-0.0991448	-0.098133	-0.284766	-0.151973	-0.127717	-0.138869	-0.105381	0.0509687	0.0174551
Gak	0.0232317	0.00706308	0.00111353	-0.0846586	-0.208058	-0.00859566	0.0394649	0.00473841	0.00526604	0.104782	-0.105345	-0.154361	-0.166406	-0.0722752	0.0132985	0.0546846	0.0975953	0.0528965	0.159996	0.0949751	-0.0224415	0.204998	-0.0285491	-0.0942109	-0.289127	-0.146041	-0.188586	-0.158867	-0.21422	-0.0420962	-0.106736	-0.049283	-0.0963395	-0.165167	-0.0807758	-0.0359136	-0.158708	-0.212887	-0.0290776	-0.00201869	-0.235437	-0.167838	-0.0743597	-0.0853591	-0.225186	-0.139084	-0.0904357	-0.0255442	0.0654962
Galc	-0.41994	-0.0196429	-0.229357	-0.290544	-0.304515	-0.148562	-0.144528	-0.208494	-0.0170863	-0.114664	-0.353457	-0.451055	-0.413331	-0.449647	-0.224267	-0.0466242	-0.431433	-0.555013	-0.192525	-0.290916	-0.570398	2.41288	-0.704864	-0.614426	-0.112542	0.085564	0.231629	0.576461	0.155766	0.375735	0.16988	-0.488307	-0.0658269	0.221715	0.175378	-0.22544	-0.100834	0.0816898	0.143959	0.252215	0.15584	-0.321549	0.232328	0.0660297	-0.167442	-0.0691464	0.0393821	-0.156084	0.106689
Gale	0.696887	1.14822	0.147169	-0.439269	-0.704666	-1.54096	-1.41356	-0.249325	0.163615	0.300626	0.0233382	0.281109	0.958644	0.320794	0.365856	-0.311042	-1.25651	-1.47592	-0.970206	-0.00411789	0.273303	0.0640881	-0.072449	-0.353477	-0.75356	-0.0213609	-0.676342	-1.19164	-1.31781	-1.77402	-1.13655	-0.795015	-0.723572	-0.18238	-0.235779	0.0860254	-0.386565	0.020106	-0.827387	-1.53278	-1.94383	-1.62226	-1.66348	-0.928834	-0.108098	-0.79185	-0.770826	-0.20354	-0.0695141
Galnt15	-0.130802	-0.280441	0.352075	1.27175	0.181305	-0.359319	-0.331317	-0.21646	0.0425803	0.174401	0.277392	-1.07018	-0.438346	-0.811404	0.0717727	0.344669	-0.163245	-0.428009	-0.110882	0.534228	-0.11644	-0.466487	0.270332	-0.587852	0.618095	-0.538484	0.745748	0.201789	0.131722	0.0893752	0.245629	-1.00037	0.476799	-0.0469694	0.296194	0.0804967	0.986374	0.66299	0.192447	0.337253	2.25708	0.869738	0.454151	1.47924	-0.386146	-0.278039	0.413568	-0.158104	-4
Ganab	0.115011	0.214382	-0.078401	-0.177563	-0.229717	-0.256511	-0.101137	0.0397885	0.00902346	0.0922693	0.0575922	-0.0664433	0.0663821	0.00798636	0.0295289	-0.0540076	-0.0133898	-0.038332	0.0114443	0.14074	0.0871452	0.039328	-0.00690161	0.0152371	-0.0954657	-0.168609	-0.193013	-0.210813	-0.307878	-0.182553	-0.311302	-0.231158	-0.245364	-0.241653	-0.0645442	0.0176821	-0.140698	-0.135212	-0.265664	-0.2175	-0.301975	-0.285266	-0.225938	-0.132949	-0.153381	-0.121542	-0.0292357	0.0663216	-0.0705648
Gar1	0.089804	0.0454565	-0.458487	-0.369539	-0.419041	-0.095082	0.074189	0.111444	-0.031124	-0.150663	-0.0491783	-0.0746033	0.39771	-0.178849	-0.231362	-0.296438	-0.2285	0.149769	0.348488	0.245194	0.191911	0.095761	-0.0425431	0.399481	0.621449	-0.00994146	0.0316154	0.376436	0.0357126	0.200801	0.371656	0.349821	0.378288	0.433453	0.0785222	0.276922	0.347266	0.100876	0.249964	0.496766	0.162597	1.02634	0.857046	0.724216	0.220843	0.576067	0.409132	0.83369	0.171991
[truncated: 3,769 more rows]
[truncated: 47 more columns]

## Sheet: Fig 2B
Gene symbol	Raw data																																																Superimposed 12h oscillation
[truncated: 596 more rows]
[truncated: 47 more columns]

## Sheet: Fig 2C
	Tbp				Gtf2b				Gtf2h3				Cstf3				Sf3a1				Nxf1				Exosc1				Cnot3				Eif3a				Srp72				Txndc5				Alg12				Ube2g2
[truncated: 25 more rows]
[truncated: 11 more columns]

## Sheet: Fig 2E
XBP1Flox				XBP1LKO
Transcription	mRNA processing	Protein processing in the ER	Golgi apparatus	Transcription	mRNA processing	Protein processing in the ER	Golgi apparatus
[truncated: 416 more rows]

[truncated: 1 more sheets: Fig 2F]
