# Supplementary material for: 12-h clock regulation of genetic information flow by XBP1s
Source: PLoS Biol. 2020 Jan 14;18(1):e3000580. doi: 10.1371/journal.pbio.3000580 (PMC6959563; doi:10.1371/journal.pbio.3000580)
Supplement: S3 Data — (XLSX) [file pbio.3000580.s029.xlsx]

## Sheet: Fig 3A and 3B
24h			12h
Bin Center (FDR cut-off)	XBP1 Floz	XBP1 LKO	Bin Center (FDR cut-off)	XBP1 Floz	XBP1 LKO
0	27.1433	23.847	0	1.71608	0.13368
1e-05	30.4513	27.0925	1e-05	2.20535	0.26736
2e-05	32.5325	28.6372	2e-05	2.6654	0.363906
3e-05	33.8469	29.974	3e-05	2.9575	0.438173
4e-05	34.6794	31.0434	4e-05	3.19848	0.519866
5e-05	35.3293	31.7861	5e-05	3.38104	0.616413
6e-05	36.0523	32.5585	6e-05	3.63663	0.720386
7e-05	36.7387	33.1452	7e-05	3.81189	0.787226
8e-05	37.2937	33.6725	8e-05	3.95064	0.824359
9e-05	37.7757	34.1552	9e-05	4.00906	0.891199
0.0001	38.1262	34.5785	0.0001	4.11129	0.913479
0.00011	38.4621	34.8756	0.00011	4.22813	0.928333
0.00012	38.7104	35.2841	0.00012	4.30846	0.980319
0.00013	39.0609	35.6331	0.00013	4.41799	1.01003
0.00014	39.3019	35.9599	0.00014	4.54944	1.04716
0.00015	39.594	36.205	0.00015	4.63707	1.06944
0.00016	39.8423	36.4129	0.00016	4.7247	1.29224
0.00017	40.1636	36.7174	0.00017	4.79042	1.36651
0.00018	40.3388	36.9848	0.00018	4.80502	1.38136
0.00019	40.4849	37.2967	0.00019	4.87075	1.41849
0.0002	40.8062	37.4898	0.0002	4.95838	1.42592
0.00021	41.018	37.7349	0.00021	5.0241	1.46305
0.00022	41.2297	37.9205	0.00022	5.08982	1.47791
0.00023	41.405	38.1136	0.00023	5.11903	1.49276
0.00024	41.6241	38.2844	0.00024	5.21396	1.50761
0.00025	41.7555	38.4181	0.00025	5.25047	1.52989
0.00026	41.8577	38.5741	0.00026	5.3162	1.55217
0.00027	42.0622	38.7895	0.00027	5.40383	1.58931
0.00028	42.1864	38.9825	0.00028	5.43304	1.64872
0.00029	42.2959	39.1162	0.00029	5.49876	1.69328
0.0003	42.4419	39.2796	0.0003	5.59369	1.71556
0.00031	42.5369	39.4059	0.00031	5.65211	1.73784
0.00032	42.6829	39.5693	0.00032	5.69593	1.78983
0.00033	42.8728	39.6732	0.00033	5.70323	1.81211
0.00034	42.9604	39.8218	0.00034	5.72514	1.82696
0.00035	43.0627	39.9257	0.00035	5.82737	1.85667
0.00036	43.1795	40.0297	0.00036	5.95151	1.87895
0.00037	43.2963	40.1263	0.00037	6.06105	1.8938
0.00038	43.3767	40.1857	0.00038	6.09026	1.96064
0.00039	43.4205	40.3862	0.00039	6.11217	1.96064
0.0004	43.5957	40.4605	0.0004	6.16328	1.97549
0.00041	43.7126	40.5199	0.00041	6.19249	2.0052
0.00042	43.7929	40.6387	0.00042	6.1998	2.02748
0.00043	43.8586	40.661	0.00043	6.25091	2.02748
0.00044	44.0047	40.7724	0.00044	6.36045	2.04233
0.00045	44.0485	40.8689	0.00045	6.38236	2.09432
0.00046	44.1288	40.9729	0.00046	6.42617	2.09432
0.00047	44.2164	41.0769	0.00047	6.48459	2.10917
0.00048	44.3406	41.1437	0.00048	6.5138	2.10917
0.00049	44.3917	41.2774	0.00049	6.56492	2.1166
0.0005	44.4355	41.4185	0.0005	6.62334	2.12403
0.00051	44.472	41.4631	0.00051	6.63794	2.14631
0.00052	44.5451	41.5522	0.00052	6.63794	2.16116
0.00053	44.6473	41.6339	0.00053	6.65985	2.17601
0.00054	44.7422	41.7378	0.00054	6.70367	2.18344
0.00055	44.8006	41.8195	0.00055	6.73288	2.19087
0.00056	44.881	41.8789	0.00056	6.73288	2.19087
0.00057	44.9978	42.0126	0.00057	6.78399	2.24285
0.00058	45.0927	42.1834	0.00058	6.8059	2.26513
0.00059	45.1658	42.3097	0.00059	6.82781	2.29484
0.0006	45.2169	42.4062	0.0006	6.89353	2.30969
0.00061	45.2753	42.4508	0.00061	6.93004	2.3394
0.00062	45.3702	42.5325	0.00062	6.96655	2.39139
0.00063	45.4579	42.5771	0.00063	7.01767	2.39139
0.00064	45.509	42.6885	0.00064	7.01767	2.40624
0.00065	45.5601	42.7404	0.00065	7.03228	2.40624
0.00066	45.6258	42.8741	0.00066	7.098	2.4508
0.00067	45.6988	42.9929	0.00067	7.1053	2.4508
0.00068	45.7865	43.1043	0.00068	7.15642	2.49536
0.00069	45.8522	43.1786	0.00069	7.17833	2.50278
0.0007	45.8814	43.2455	0.0007	7.18563	2.52506
0.00071	45.9836	43.29	0.00071	7.21484	2.52506
0.00072	46.0202	43.3494	0.00072	7.21484	2.60676
0.00073	46.0348	43.4237	0.00073	7.28056	2.62904
0.00074	46.1078	43.5202	0.00074	7.28056	2.63646
0.00075	46.2027	43.5648	0.00075	7.28056	2.64389
0.00076	46.2319	43.6094	0.00076	7.31707	2.65874
0.00077	46.2903	43.7059	0.00077	7.31707	2.6736
0.00078	46.3561	43.7802	0.00078	7.32438	2.68845
0.00079	46.4437	43.8322	0.00079	7.35359	2.68845
0.0008	46.4802	43.8841	0.0008	7.35359	2.72558
0.00081	46.5313	43.9287	0.00081	7.3901	2.72558
0.00082	46.619	43.9584	0.00082	7.43391	2.8147
0.00083	46.6774	44.0624	0.00083	7.43391	2.82956
0.00084	46.7358	44.0921	0.00084	7.49233	2.85184
0.00085	46.7796	44.1218	0.00085	7.49963	2.85184
0.00086	46.7942	44.2183	0.00086	7.52154	2.90382
0.00087	46.8453	44.2778	0.00087	7.53615	2.90382
0.00088	46.8965	44.3297	0.00088	7.60187	2.94838
0.00089	46.9841	44.3743	0.00089	7.63108	2.94838
0.0009	47.0352	44.4411	0.0009	7.63108	2.94838
0.00091	47.0498	44.4709	0.00091	7.66759	2.97809
0.00092	47.0717	44.5451	0.00092	7.71871	2.98552
0.00093	47.152	44.5823	0.00093	7.71871	2.98552
0.00094	47.2251	44.6342	0.00094	7.71871	3.03008
0.00095	47.2324	44.6714	0.00095	7.76252	3.03008
0.00096	47.3054	44.7308	0.00096	7.76252	3.03008
0.00097	47.3565	44.7605	0.00097	7.77713	3.06721
0.00098	47.3711	44.8125	0.00098	7.87206	3.06721
0.00099	47.4514	44.8496	0.00099	7.87206	3.08206
0.001	47.5172	44.8645	0.001	7.87936	3.08206
0.00101	47.5464	44.961	0.00101	7.95239	3.08949
0.00102	47.5975	45.013	0.00102	7.9743	3.17118
0.00103	47.6632	45.065	0.00103	7.9743	3.17118
0.00104	47.6997	45.0873	0.00104	8.00351	3.17118
0.00105	47.7362	45.1244	0.00105	8.02541	3.17118
0.00106	47.7874	45.1838	0.00106	8.03272	3.17118
0.00107	47.8093	45.2358	0.00107	8.17876	3.2306
0.00108	47.8604	45.3101	0.00108	8.17876	3.23802
0.00109	47.9042	45.3472	0.00109	8.20797	3.37913
0.0011	47.948	45.3769	0.0011	8.24449	3.40884
0.00111	47.9772	45.3992	0.00111	8.25179	3.40884
0.00112	48.021	45.4215	0.00112	8.25179	3.50538
0.00113	48.0795	45.4289	0.00113	8.25909	3.52766
0.00114	48.1014	45.4363	0.00114	8.2883	3.55737
0.00115	48.1306	45.4957	0.00115	8.31751	3.55737
0.00116	48.1452	45.5254	0.00116	8.31751	3.5945
0.00117	48.1598	45.57	0.00117	8.36863	3.5945
0.00118	48.1817	45.5997	0.00118	8.41244	3.5945
0.00119	48.2255	45.6294	0.00119	8.41975	3.62421
0.0012	48.2839	45.6814	0.0012	8.41975	3.64649
0.00121	48.3204	45.7037	0.00121	8.41975	3.65392
0.00122	48.4227	45.7334	0.00122	8.44896	3.7059
0.00123	48.4519	45.8002	0.00123	8.47817	3.72076
0.00124	48.4884	45.8671	0.00124	8.47817	3.72818
0.00125	48.5322	45.8819	0.00125	8.49277	3.72818
0.00126	48.5468	45.9413	0.00126	8.50738	3.76532
0.00127	48.5687	45.9636	0.00127	8.52198	3.76532
0.00128	48.6052	46.023	0.00128	8.52928	3.76532
0.00129	48.6344	46.0527	0.00129	8.5877	3.76532
0.0013	48.7002	46.1121	0.0013	8.5877	3.76532
0.00131	48.7221	46.1344	0.00131	8.59501	3.79502
0.00132	48.7878	46.179	0.00132	8.61691	3.79502
0.00133	48.8097	46.2384	0.00133	8.61691	3.80245
0.00134	48.8462	46.283	0.00134	8.65342	3.80245
0.00135	48.8608	46.3349	0.00135	8.65342	3.80245
0.00136	48.8973	46.3572	0.00136	8.66073	3.8173
0.00137	48.9411	46.3944	0.00137	8.70454	3.8173
0.00138	48.9777	46.4612	0.00138	8.70454	3.8173
0.00139	48.9996	46.5577	0.00139	8.71915	3.8173
0.0014	49.0434	46.5949	0.0014	8.75566	3.86186
0.00141	49.0434	46.6543	0.00141	8.75566	3.86186
0.00142	49.0726	46.6988	0.00142	8.79217	3.86186
0.00143	49.0945	46.7063	0.00143	8.79217	3.86186
0.00144	49.1091	46.7063	0.00144	8.81408	3.86186
0.00145	49.1602	46.788	0.00145	8.82868	3.86929
0.00146	49.1748	46.7954	0.00146	8.84329	3.86929
0.00147	49.2478	46.8622	0.00147	8.84329	3.86929
0.00148	49.2551	46.8622	0.00148	8.89441	3.88414
0.00149	49.299	46.9365	0.00149	8.90171	3.89157
0.0015	49.3282	46.9365	0.0015	8.90171	3.89157
0.00151	49.3574	46.9885	0.00151	8.96013	3.91385
0.00152	49.372	46.9959	0.00152	8.96013	3.91385
0.00153	49.4012	47.0256	0.00153	8.97473	3.97326
0.00154	49.4377	47.0405	0.00154	8.97473	3.97326
0.00155	49.4742	47.0479	0.00155	8.97473	4.0104
0.00156	49.518	47.137	0.00156	9.08427	4.0104
0.00157	49.5326	47.1667	0.00157	9.12078	4.01782
0.00158	49.5472	47.2336	0.00158	9.12809	4.04753
0.00159	49.5765	47.2558	0.00159	9.12809	4.04753
0.0016	49.6276	47.2781	0.0016	9.12809	4.04753
0.00161	49.686	47.293	0.00161	9.18651	4.04753
0.00162	49.7079	47.3301	0.00162	9.19381	4.04753
0.00163	49.7736	47.3672	0.00163	9.20841	4.04753
0.00164	49.8247	47.3895	0.00164	9.21571	4.04753
0.00165	49.8247	47.4267	0.00165	9.21571	4.05496
0.00166	49.8466	47.4415	0.00166	9.26683	4.08466
0.00167	49.8613	47.4712	0.00167	9.27413	4.08466
0.00168	49.8832	47.5084	0.00168	9.28874	4.08466
0.00169	49.8905	47.5381	0.00169	9.28874	4.08466
0.0017	49.9197	47.5975	0.0017	9.36907	4.08466
0.00171	49.9562	47.6123	0.00171	9.36907	4.08466
0.00172	49.9562	47.6346	0.00172	9.37637	4.08466
0.00173	50.0146	47.6866	0.00173	9.37637	4.09952
0.00174	50.0219	47.694	0.00174	9.37637	4.11437
0.00175	50.0292	47.7312	0.00175	9.37637	4.1218
0.00176	50.1022	47.7534	0.00176	9.4786	4.1218
0.00177	50.1095	47.798	0.00177	9.4786	4.1218
0.00178	50.1534	47.85	0.00178	9.48591	4.13665
0.00179	50.1607	47.8648	0.00179	9.48591	4.14408
0.0018	50.168	47.8797	0.0018	9.49321	4.19606
0.00181	50.2045	47.9317	0.00181	9.50051	4.20349
0.00182	50.2191	47.9391	0.00182	9.50051	4.20349
0.00183	50.2848	47.9614	0.00183	9.54433	4.25548
0.00184	50.3286	47.9837	0.00184	9.54433	4.25548
0.00185	50.3578	48.0059	0.00185	9.63196	4.25548
0.00186	50.4308	48.0208	0.00186	9.63196	4.2629
0.00187	50.4381	48.0208	0.00187	9.63196	4.2629
0.00188	50.4966	48.0356	0.00188	9.63196	4.27776
0.00189	50.5185	48.0654	0.00189	9.63196	4.30004
0.0019	50.5185	48.0802	0.0019	9.63926	4.30746
0.00191	50.5331	48.1173	0.00191	9.63926	4.30746
0.00192	50.5404	48.1322	0.00192	9.64656	4.31489
0.00193	50.5769	48.1545	0.00193	9.68307	4.31489
0.00194	50.5769	48.1768	0.00194	9.7634	4.31489
0.00195	50.5988	48.2065	0.00195	9.7634	4.31489
0.00196	50.6061	48.2213	0.00196	9.7634	4.32974
0.00197	50.6207	48.2659	0.00197	9.7634	4.33717
0.00198	50.6572	48.3104	0.00198	9.7707	4.3446
0.00199	50.6718	48.3624	0.00199	9.79991	4.44857
0.002	50.6864	48.3624	0.002	9.79991	4.456
0.00201	50.7083	48.3847	0.00201	9.79991	4.456
0.00202	50.7375	48.407	0.00202	9.85103	4.46342
0.00203	50.7449	48.4293	0.00203	9.85833	4.47085
0.00204	50.7595	48.4367	0.00204	9.85833	4.47828
0.00205	50.7887	48.5332	0.00205	9.85833	4.52284
0.00206	50.8033	48.5704	0.00206	9.87294	4.52284
0.00207	50.8398	48.6001	0.00207	9.87294	4.52284
0.00208	50.8398	48.6446	0.00208	9.87294	4.52284
0.00209	50.8544	48.6521	0.00209	9.88024	4.53026
0.0021	50.869	48.6743	0.0021	9.90945	4.53769
0.00211	50.8836	48.7115	0.00211	9.95326	4.53769
0.00212	50.9128	48.7263	0.00212	9.95326	4.57482
0.00213	50.9274	48.7338	0.00213	9.96057	4.57482
0.00214	50.9274	48.756	0.00214	9.96057	4.57482
0.00215	50.9785	48.7932	0.00215	10.0117	4.57482
0.00216	50.9931	48.8006	0.00216	10.019	4.66394
0.00217	51.0077	48.8452	0.00217	10.019	4.66394
0.00218	51.037	48.8526	0.00218	10.0701	4.66394
0.00219	51.0443	48.8749	0.00219	10.0701	4.66394
0.0022	51.0589	48.8971	0.0022	10.0774	4.66394
0.00221	51.0735	48.9194	0.00221	10.2015	4.66394
0.00222	51.0954	48.9566	0.00222	10.2015	4.66394
0.00223	51.1319	48.9863	0.00223	10.2015	4.67137
0.00224	51.1611	49.0011	0.00224	10.2235	4.67137
0.00225	51.1684	49.0457	0.00225	10.2308	4.70108
0.00226	51.183	49.0457	0.00226	10.2308	4.7085
0.00227	51.1903	49.0605	0.00227	10.2381	4.7085
0.00228	51.1903	49.0754	0.00228	10.2381	4.7085
0.00229	51.2049	49.0828	0.00229	10.2819	4.7085
0.0023	51.2341	49.1274	0.0023	10.2819	4.7085
0.00231	51.256	49.1274	0.00231	10.2819	4.7085
0.00232	51.2925	49.1571	0.00232	10.2819	4.71593
0.00233	51.3144	49.1645	0.00233	10.2819	4.72336
0.00234	51.3364	49.1719	0.00234	10.2819	4.72336
0.00235	51.351	49.2016	0.00235	10.2819	4.72336
0.00236	51.3802	49.2091	0.00236	10.3257	4.75306
0.00237	51.424	49.2165	0.00237	10.3257	4.75306
0.00238	51.4605	49.2685	0.00238	10.3257	4.78277
0.00239	51.4605	49.2759	0.00239	10.333	4.79762
0.0024	51.4605	49.2833	0.0024	10.3549	4.79762
0.00241	51.4751	49.2833	0.00241	10.3622	4.79762
0.00242	51.497	49.3353	0.00242	10.3622	4.80505
0.00243	51.497	49.365	0.00243	10.3987	4.80505
0.00244	51.5116	49.3947	0.00244	10.4644	4.81248
0.00245	51.5189	49.3947	0.00245	10.4717	4.81248
0.00246	51.5189	49.417	0.00246	10.479	4.81248
0.00247	51.5335	49.4319	0.00247	10.479	4.83476
0.00248	51.5554	49.4541	0.00248	10.5009	4.84218
0.00249	51.57	49.4764	0.00249	10.5009	4.84218
0.0025	51.5773	49.5061	0.0025	10.6251	4.84218
0.00251	51.5846	49.521	0.00251	10.6324	4.84961
0.00252	51.6065	49.5358	0.00252	10.6397	4.84961
0.00253	51.6138	49.573	0.00253	10.6397	4.84961
0.00254	51.6358	49.6175	0.00254	10.6397	4.85704
0.00255	51.6577	49.6398	0.00255	10.6397	4.85704
0.00256	51.6577	49.6398	0.00256	10.6397	4.87189
0.00257	51.6577	49.6695	0.00257	10.647	4.87189
0.00258	51.7088	49.6844	0.00258	10.647	4.90902
0.00259	51.7307	49.6844	0.00259	10.7127	4.90902
0.0026	51.7526	49.7066	0.0026	10.72	4.92388
0.00261	51.7672	49.7289	0.00261	10.72	4.92388
0.00262	51.7891	49.7512	0.00262	10.72	4.98329
0.00263	51.811	49.8032	0.00263	10.7711	4.98329
0.00264	51.8329	49.8106	0.00264	10.7711	4.98329
0.00265	51.8767	49.8329	0.00265	10.793	4.98329
0.00266	51.884	49.8478	0.00266	10.793	4.98329
0.00267	51.9132	49.8552	0.00267	10.8442	4.98329
0.00268	51.9205	49.8923	0.00268	10.8442	4.98329
0.00269	51.9352	49.8997	0.00269	10.8442	4.98329
0.0027	51.9644	49.9072	0.0027	10.8442	4.98329
0.00271	51.9717	49.9443	0.00271	10.9464	4.99814
0.00272	51.9717	49.9814	0.00272	10.9464	5.0427
0.00273	52.0009	49.9814	0.00273	10.9464	5.0427
0.00274	52.0301	49.9889	0.00274	10.9464	5.0427
0.00275	52.0374	50.0557	0.00275	10.9537	5.0427
0.00276	52.0374	50.078	0.00276	10.9537	5.0427
0.00277	52.0666	50.0928	0.00277	10.9756	5.0427
0.00278	52.125	50.0928	0.00278	10.9756	5.0427
0.00279	52.125	50.1522	0.00279	10.9756	5.05756
0.0028	52.1323	50.182	0.0028	10.9756	5.09469
0.00281	52.1761	50.182	0.00281	10.9756	5.10954
0.00282	52.198	50.1894	0.00282	11.0194	5.10954
0.00283	52.198	50.2265	0.00283	11.0559	5.10954
0.00284	52.2053	50.2414	0.00284	11.0559	5.10954
0.00285	52.22	50.2414	0.00285	11.0559	5.10954
0.00286	52.22	50.2414	0.00286	11.0559	5.10954
0.00287	52.2273	50.2785	0.00287	11.0924	5.10954
0.00288	52.2419	50.3008	0.00288	11.0924	5.10954
0.00289	52.2419	50.3008	0.00289	11.1071	5.16896
0.0029	52.293	50.3231	0.0029	11.1071	5.18381
0.00291	52.3076	50.3602	0.00291	11.1509	5.18381
0.00292	52.3149	50.3973	0.00292	11.202	5.18381
0.00293	52.3222	50.3973	0.00293	11.202	5.18381
0.00294	52.3514	50.4048	0.00294	11.2093	5.18381
0.00295	52.3733	50.4196	0.00295	11.2969	5.18381
0.00296	52.3733	50.4939	0.00296	11.2969	5.18381
0.00297	52.3806	50.5013	0.00297	11.2969	5.18381
0.00298	52.3952	50.5013	0.00298	11.3042	5.2358
0.00299	52.4463	50.531	0.00299	11.3042	5.2358
0.003	52.4755	50.531	0.003	11.3115	5.2358
0.00301	52.4828	50.5533	0.00301	11.3115	5.2358
0.00302	52.5047	50.5533	0.00302	11.3188	5.24322
0.00303	52.534	50.5904	0.00303	11.3188	5.31006
0.00304	52.5559	50.6424	0.00304	11.3334	5.31006
0.00305	52.5705	50.6721	0.00305	11.3334	5.31006
0.00306	52.5851	50.6944	0.00306	11.3626	5.33234
0.00307	52.5851	50.7018	0.00307	11.3626	5.33234
0.00308	52.6216	50.7315	0.00308	11.3626	5.33977
0.00309	52.6362	50.739	0.00309	11.3626	5.33977
0.0031	52.6435	50.739	0.0031	11.3919	5.33977
0.00311	52.6946	50.7612	0.00311	11.4357	5.33977
0.00312	52.7019	50.7761	0.00312	11.4357	5.38433
0.00313	52.7092	50.8058	0.00313	11.4357	5.40661
0.00314	52.7092	50.8504	0.00314	11.443	5.41404
0.00315	52.7165	50.8801	0.00315	11.4795	5.41404
0.00316	52.7238	50.8875	0.00316	11.4868	5.41404
0.00317	52.7238	50.9098	0.00317	11.4868	5.41404
0.00318	52.7384	50.9246	0.00318	11.4868	5.41404
0.00319	52.753	50.932	0.00319	11.4868	5.42146
0.0032	52.7968	50.9618	0.0032	11.4868	5.42146
0.00321	52.8041	50.9692	0.00321	11.5379	5.42146
0.00322	52.8334	50.9989	0.00322	11.5744	5.42889
0.00323	52.8334	51.036	0.00323	11.5744	5.45117
0.00324	52.848	51.036	0.00324	11.5744	5.47345
0.00325	52.8699	51.036	0.00325	11.5744	5.55514
0.00326	52.8772	51.0509	0.00326	11.5817	5.55514
0.00327	52.9064	51.0806	0.00327	11.5963	5.55514
0.00328	52.9429	51.1474	0.00328	11.5963	5.57742
0.00329	52.9648	51.1474	0.00329	11.6036	5.58485
0.0033	52.9721	51.1623	0.0033	11.6036	5.58485
0.00331	52.9794	51.192	0.00331	11.6036	5.58485
0.00332	53.0159	51.1994	0.00332	11.6109	5.58485
0.00333	53.0305	51.2068	0.00333	11.6255	5.58485
0.00334	53.0451	51.2143	0.00334	11.6255	5.58485
0.00335	53.0451	51.2365	0.00335	11.6328	5.58485
0.00336	53.0524	51.2514	0.00336	11.6328	5.58485
0.00337	53.0889	51.2811	0.00337	11.6328	5.61456
0.00338	53.0962	51.3331	0.00338	11.6328	5.61456
0.00339	53.1109	51.3479	0.00339	11.6401	5.61456
0.0034	53.1182	51.3554	0.0034	11.7132	5.61456
0.00341	53.1182	51.3554	0.00341	11.7132	5.63684
0.00342	53.1401	51.3702	0.00342	11.7132	5.65169
0.00343	53.1547	51.3925	0.00343	11.757	5.65169
0.00344	53.1766	51.3999	0.00344	11.757	5.65169
0.00345	53.1985	51.4148	0.00345	11.7789	5.65169
0.00346	53.2131	51.4222	0.00346	11.7789	5.65169
0.00347	53.2423	51.4445	0.00347	11.7789	5.65169
0.00348	53.2642	51.4965	0.00348	11.7789	5.65169
0.00349	53.2715	51.5113	0.00349	11.7789	5.65169
0.0035	53.2934	51.5336	0.0035	11.7789	5.65912
0.00351	53.3007	51.541	0.00351	11.8884	5.65912
0.00352	53.3007	51.541	0.00352	11.8884	5.65912
0.00353	53.3372	51.5782	0.00353	11.8884	5.70368
0.00354	53.3591	51.5782	0.00354	11.8884	5.7111
0.00355	53.3737	51.5782	0.00355	11.8884	5.72596
0.00356	53.3883	51.5782	0.00356	11.8884	5.72596
0.00357	53.3956	51.593	0.00357	11.903	5.72596
0.00358	53.4103	51.6079	0.00358	11.903	5.72596
0.00359	53.4395	51.6302	0.00359	11.9103	5.72596
0.0036	53.4541	51.6302	0.0036	11.9103	5.73338
0.00361	53.4687	51.6302	0.00361	11.9103	5.74081
0.00362	53.4687	51.6302	0.00362	11.9176	5.74081
0.00363	53.4687	51.645	0.00363	11.9176	5.74081
0.00364	53.4979	51.6599	0.00364	11.9322	5.74081
0.00365	53.5125	51.6747	0.00365	11.976	5.74081
0.00366	53.5125	51.6747	0.00366	11.976	5.74824
0.00367	53.5198	51.6896	0.00367	11.976	5.80022
0.00368	53.5271	51.697	0.00368	11.976	5.80022
0.00369	53.549	51.697	0.00369	11.976	5.80022
0.0037	53.549	51.7416	0.0037	12.0126	5.80022
0.00371	53.549	51.749	0.00371	12.0126	5.80022
0.00372	53.5563	51.7564	0.00372	12.0418	5.80022
0.00373	53.5709	51.7564	0.00373	12.0637	5.80022
0.00374	53.5709	51.7713	0.00374	12.0637	5.82993
0.00375	53.6074	51.7787	0.00375	12.0783	5.82993
0.00376	53.6147	51.7935	0.00376	12.1294	5.82993
0.00377	53.6147	51.8084	0.00377	12.1367	5.82993
0.00378	53.622	51.8307	0.00378	12.1367	5.82993
0.00379	53.622	51.8307	0.00379	12.1367	5.82993
0.0038	53.6439	51.8381	0.0038	12.1367	5.82993
0.00381	53.6804	51.8827	0.00381	12.1367	5.84478
0.00382	53.6877	51.8901	0.00382	12.1367	5.84478
0.00383	53.717	51.9049	0.00383	12.1659	5.84478
0.00384	53.7316	51.9198	0.00384	12.1659	5.84478
0.00385	53.7462	51.9198	0.00385	12.1659	5.84478
0.00386	53.7462	51.9421	0.00386	12.1659	5.84478
0.00387	53.7535	51.9792	0.00387	12.1659	5.84478
0.00388	53.7535	51.9792	0.00388	12.1659	5.88192
0.00389	53.7608	51.9941	0.00389	12.1732	5.88192
0.0039	53.7608	52.0089	0.0039	12.1951	5.88192
0.00391	53.7973	52.0089	0.00391	12.1951	5.88192
0.00392	53.8046	52.0609	0.00392	12.1951	5.88192
0.00393	53.8046	52.0683	0.00393	12.1951	5.88192
0.00394	53.8338	52.0758	0.00394	12.1951	5.88192
0.00395	53.8338	52.098	0.00395	12.1951	5.88934
0.00396	53.863	52.1203	0.00396	12.1951	5.88934
0.00397	53.8922	52.1649	0.00397	12.1951	5.88934
0.00398	53.8995	52.1723	0.00398	12.2389	5.88934
0.00399	53.9068	52.1946	0.00399	12.2389	5.88934
0.004	53.9287	52.2094	0.004	12.2389	5.88934
0.00401	53.9579	52.2169	0.00401	12.2389	5.89677
0.00402	53.9798	52.2466	0.00402	12.2535	5.94133
0.00403	53.9871	52.254	0.00403	12.2535	5.94133
0.00404	54.0091	52.2614	0.00404	12.2535	5.94876
0.00405	54.0091	52.2911	0.00405	12.312	5.94876
0.00406	54.0237	52.3134	0.00406	12.312	5.94876
0.00407	54.031	52.3357	0.00407	12.3193	5.94876
0.00408	54.0529	52.3357	0.00408	12.3193	5.94876
0.00409	54.0894	52.3431	0.00409	12.3193	5.94876
0.0041	54.0894	52.3505	0.0041	12.3558	5.95618
0.00411	54.0894	52.358	0.00411	12.3631	5.95618
0.00412	54.1405	52.3728	0.00412	12.3631	5.95618
0.00413	54.1551	52.3877	0.00413	12.3631	5.98589
0.00414	54.1624	52.3877	0.00414	12.3631	5.98589
0.00415	54.1624	52.41	0.00415	12.3631	5.98589
0.00416	54.1624	52.4322	0.00416	12.3704	5.98589
0.00417	54.1697	52.4397	0.00417	12.3704	5.98589
0.00418	54.177	52.4397	0.00418	12.3704	5.98589
0.00419	54.1916	52.4397	0.00419	12.3704	5.98589
0.0042	54.2062	52.4471	0.0042	12.4142	5.98589
0.00421	54.2281	52.4619	0.00421	12.4215	5.98589
0.00422	54.2281	52.4694	0.00422	12.4288	5.98589
0.00423	54.2354	52.4842	0.00423	12.4288	5.98589
0.00424	54.2646	52.5065	0.00424	12.4288	5.98589
0.00425	54.2792	52.5065	0.00425	12.5091	6.02302
0.00426	54.2939	52.5362	0.00426	12.5529	6.03045
0.00427	54.3158	52.5511	0.00427	12.5529	6.05273
0.00428	54.3158	52.5585	0.00428	12.5529	6.05273
0.00429	54.3231	52.5733	0.00429	12.5602	6.06016
0.0043	54.3231	52.5808	0.0043	12.5602	6.06758
0.00431	54.3523	52.5882	0.00431	12.5602	6.06758
0.00432	54.3669	52.5882	0.00432	12.6187	6.06758
0.00433	54.3815	52.6253	0.00433	12.6187	6.06758
0.00434	54.3815	52.6402	0.00434	12.6187	6.06758
0.00435	54.3961	52.655	0.00435	12.6187	6.06758
0.00436	54.3961	52.655	0.00436	12.6333	6.06758
0.00437	54.4107	52.6699	0.00437	12.7136	6.06758
0.00438	54.418	52.6773	0.00438	12.7136	6.07501
0.00439	54.4545	52.6773	0.00439	12.7282	6.11214
0.0044	54.4691	52.6996	0.0044	12.7355	6.11957
0.00441	54.4983	52.707	0.00441	12.7355	6.11957
0.00442	54.5056	52.7144	0.00442	12.7355	6.11957
0.00443	54.5129	52.7367	0.00443	12.7355	6.11957
0.00444	54.5275	52.7516	0.00444	12.7355	6.11957
0.00445	54.5567	52.7664	0.00445	12.7355	6.11957
0.00446	54.5713	52.8036	0.00446	12.8012	6.11957
0.00447	54.586	52.8036	0.00447	12.8012	6.13442
0.00448	54.6079	52.811	0.00448	12.8012	6.13442
0.00449	54.6152	52.8258	0.00449	12.8012	6.13442
0.0045	54.6298	52.8333	0.0045	12.8012	6.13442
0.00451	54.6298	52.8481	0.00451	12.8816	6.13442
0.00452	54.6298	52.8704	0.00452	12.8816	6.20126
0.00453	54.6517	52.8927	0.00453	12.8816	6.20126
0.00454	54.6517	52.915	0.00454	12.8816	6.20126
0.00455	54.6663	52.915	0.00455	12.9035	6.20126
0.00456	54.6736	52.9224	0.00456	12.9035	6.20126
0.00457	54.6955	52.9298	0.00457	12.9181	6.20126
0.00458	54.7028	52.9372	0.00458	12.9181	6.20126
0.00459	54.732	52.9521	0.00459	12.9254	6.20126
0.0046	54.732	52.9967	0.0046	13.0349	6.20126
0.00461	54.7539	53.0115	0.00461	13.0349	6.23097
0.00462	54.7612	53.0189	0.00462	13.0349	6.23097
0.00463	54.7685	53.0338	0.00463	13.0349	6.2384
0.00464	54.7831	53.0412	0.00464	13.0349	6.2384
0.00465	54.7904	53.0412	0.00465	13.0787	6.25325
0.00466	54.7904	53.0635	0.00466	13.0787	6.29038
0.00467	54.7977	53.0635	0.00467	13.0787	6.29038
0.00468	54.8269	53.0784	0.00468	13.0787	6.29038
0.00469	54.8561	53.0932	0.00469	13.0787	6.29038
0.0047	54.8561	53.1006	0.0047	13.086	6.29038
0.00471	54.8707	53.1081	0.00471	13.086	6.29038
0.00472	54.8707	53.1155	0.00472	13.1298	6.29781
0.00473	54.878	53.1155	0.00473	13.1298	6.29781
0.00474	54.8927	53.1229	0.00474	13.1298	6.29781
0.00475	54.9584	53.16	0.00475	13.1298	6.37208
0.00476	54.973	53.16	0.00476	13.1517	6.37208
0.00477	54.973	53.1898	0.00477	13.1517	6.37208
0.00478	54.973	53.1972	0.00478	13.1517	6.37208
0.00479	54.9803	53.2417	0.00479	13.1517	6.37208
0.0048	54.9876	53.2863	0.0048	13.1517	6.3795
0.00481	54.9876	53.2863	0.00481	13.1517	6.3795
0.00482	54.9876	53.3234	0.00482	13.1664	6.39436
0.00483	54.9876	53.3309	0.00483	13.1664	6.39436
0.00484	55.0022	53.3383	0.00484	13.1664	6.39436
0.00485	55.0022	53.3531	0.00485	13.1664	6.39436
0.00486	55.0241	53.3531	0.00486	13.2175	6.39436
0.00487	55.0241	53.3606	0.00487	13.2175	6.39436
0.00488	55.0314	53.3754	0.00488	13.2905	6.39436
0.00489	55.0533	53.3903	0.00489	13.2905	6.43149
0.0049	55.0533	53.3903	0.0049	13.2978	6.43149
0.00491	55.0533	53.3977	0.00491	13.2978	6.43149
0.00492	55.0606	53.4051	0.00492	13.2978	6.43892
0.00493	55.1117	53.42	0.00493	13.2978	6.43892
0.00494	55.1117	53.4348	0.00494	13.3051	6.43892
0.00495	55.1336	53.4868	0.00495	13.3051	6.43892
0.00496	55.1409	53.4868	0.00496	13.3124	6.43892
0.00497	55.1409	53.4868	0.00497	13.3124	6.47605
0.00498	55.1555	53.4942	0.00498	13.3124	6.47605
0.00499	55.1774	53.5017	0.00499	13.3124	6.47605
0.005	55.1921	53.5165	0.005	13.3124	6.47605
0.00501	55.1994	53.5611	0.00501	13.3124	6.47605
0.00502	55.2213	53.6354	0.00502	13.3124	6.48348
0.00503	55.2213	53.6354	0.00503	13.3124	6.48348
0.00504	55.2213	53.6354	0.00504	13.3708	6.48348
0.00505	55.2213	53.6354	0.00505	13.3708	6.49833
0.00506	55.2359	53.6428	0.00506	13.4073	6.49833
0.00507	55.2505	53.6502	0.00507	13.4073	6.49833
0.00508	55.2651	53.6576	0.00508	13.4073	6.49833
0.00509	55.2943	53.6725	0.00509	13.4146	6.51318
0.0051	55.3016	53.6725	0.0051	13.4146	6.51318
0.00511	55.3016	53.6873	0.00511	13.4146	6.51318
0.00512	55.3016	53.6948	0.00512	13.4219	6.52061
0.00513	55.3016	53.7022	0.00513	13.4438	6.52061
0.00514	55.3454	53.7096	0.00514	13.4438	6.52061
0.00515	55.36	53.769	0.00515	13.4438	6.52061
0.00516	55.3673	53.769	0.00516	13.4438	6.53546
0.00517	55.3746	53.769	0.00517	13.4438	6.53546
0.00518	55.3819	53.769	0.00518	13.4438	6.53546
0.00519	55.3892	53.769	0.00519	13.4438	6.53546
0.0052	55.4111	53.7839	0.0052	13.4438	6.53546
0.00521	55.4184	53.7987	0.00521	13.4438	6.54289
0.00522	55.4184	53.7987	0.00522	13.4511	6.55032
0.00523	55.4476	53.8433	0.00523	13.4584	6.56517
0.00524	55.4622	53.8656	0.00524	13.4584	6.56517
0.00525	55.4622	53.8656	0.00525	13.4658	6.56517
0.00526	55.4695	53.8879	0.00526	13.4658	6.58745
0.00527	55.4695	53.8879	0.00527	13.4658	6.58745
0.00528	55.4695	53.9101	0.00528	13.4658	6.58745
0.00529	55.4842	53.9324	0.00529	13.4658	6.6023
0.0053	55.5134	53.9547	0.0053	13.4731	6.6023
0.00531	55.5572	53.9547	0.00531	13.4731	6.64686
0.00532	55.5572	53.9547	0.00532	13.5826	6.64686
0.00533	55.5572	53.9696	0.00533	13.5826	6.64686
0.00534	55.5572	53.977	0.00534	13.5826	6.64686
0.00535	55.5645	54.0067	0.00535	13.5826	6.64686
0.00536	55.5718	54.0067	0.00536	13.5826	6.64686
0.00537	55.6156	54.0067	0.00537	13.5826	6.66172
0.00538	55.6229	54.0067	0.00538	13.5826	6.66914
0.00539	55.6229	54.0067	0.00539	13.5899	6.684
0.0054	55.6229	54.0141	0.0054	13.5972	6.684
0.00541	55.6229	54.0141	0.00541	13.5972	6.684
0.00542	55.6375	54.0364	0.00542	13.6045	6.684
0.00543	55.6448	54.0735	0.00543	13.6045	6.684
0.00544	55.6594	54.0958	0.00544	13.6045	6.73598
0.00545	55.6667	54.1032	0.00545	13.6118	6.75084
0.00546	55.674	54.1107	0.00546	13.6118	6.75084
0.00547	55.6813	54.1107	0.00547	13.6118	6.75084
0.00548	55.6813	54.1181	0.00548	13.6118	6.75084
0.00549	55.7032	54.1255	0.00549	13.6118	6.75084
0.0055	55.7105	54.1552	0.0055	13.6118	6.75084
0.00551	55.7251	54.1701	0.00551	13.6118	6.75084
0.00552	55.7251	54.1998	0.00552	13.6191	6.75084
0.00553	55.7324	54.1998	0.00553	13.6994	6.78054
0.00554	55.7397	54.1998	0.00554	13.6994	6.78054
0.00555	55.7543	54.2221	0.00555	13.7067	6.78054
0.00556	55.7689	54.2295	0.00556	13.7067	6.78054
0.00557	55.7763	54.2369	0.00557	13.7067	6.78797
0.00558	55.7763	54.2443	0.00558	13.7067	6.78797
0.00559	55.7763	54.3038	0.00559	13.7505	6.78797
0.0056	55.7763	54.3112	0.0056	13.7505	6.78797
0.00561	55.7836	54.3112	0.00561	13.7505	6.78797
0.00562	55.7909	54.3186	0.00562	13.7579	6.8251
0.00563	55.8201	54.3335	0.00563	13.7579	6.8251
0.00564	55.8201	54.3335	0.00564	13.7579	6.8251
0.00565	55.8201	54.3335	0.00565	13.7652	6.8251
0.00566	55.8274	54.3483	0.00566	13.7652	6.8251
0.00567	55.8347	54.378	0.00567	13.7652	6.8251
0.00568	55.8347	54.3929	0.00568	13.7652	6.85481
0.00569	55.8566	54.3929	0.00569	13.7652	6.85481
0.0057	55.8639	54.3929	0.0057	13.7652	6.85481
0.00571	55.8785	54.3929	0.00571	13.7652	6.86224
0.00572	55.8785	54.3929	0.00572	13.7652	6.89937
0.00573	55.8785	54.4152	0.00573	13.7725	6.89937
0.00574	55.8858	54.4152	0.00574	13.8017	6.89937
0.00575	55.9077	54.4449	0.00575	13.8017	6.9068
0.00576	55.915	54.4597	0.00576	13.8017	6.9068
0.00577	55.915	54.4597	0.00577	13.809	6.9068
0.00578	55.915	54.4597	0.00578	13.809	6.91422
0.00579	55.9223	54.4671	0.00579	13.9185	6.91422
0.0058	55.9223	54.4746	0.0058	13.9258	6.91422
0.00581	55.9223	54.4746	0.00581	13.9258	6.95878
0.00582	55.9369	54.4894	0.00582	13.955	6.95878
0.00583	55.9442	54.5043	0.00583	13.955	6.95878
0.00584	55.988	54.534	0.00584	13.955	6.95878
0.00585	56.0026	54.5563	0.00585	13.955	6.95878
0.00586	56.0026	54.5785	0.00586	13.955	6.96621
0.00587	56.0172	54.5785	0.00587	13.955	6.96621
0.00588	56.0172	54.5934	0.00588	13.9696	6.96621
0.00589	56.0172	54.5934	0.00589	13.9696	6.96621
0.0059	56.0172	54.6008	0.0059	13.9696	6.98849
0.00591	56.0318	54.6082	0.00591	13.9842	6.98849
0.00592	56.0391	54.6157	0.00592	13.9842	6.98849
0.00593	56.0537	54.6157	0.00593	13.9842	6.98849
0.00594	56.061	54.638	0.00594	13.9842	6.98849
0.00595	56.083	54.638	0.00595	13.9842	6.99592
0.00596	56.1049	54.6677	0.00596	13.9842	7.10732
0.00597	56.1049	54.6974	0.00597	13.9842	7.10732
0.00598	56.1122	54.6974	0.00598	14.0207	7.10732
0.00599	56.1195	54.6974	0.00599	14.0646	7.10732
0.006	56.1268	54.7048	0.006	14.0646	7.10732
0.00601	56.1341	54.7196	0.00601	14.0646	7.10732
0.00602	56.1414	54.7271	0.00602	14.0646	7.10732
0.00603	56.1414	54.7345	0.00603	14.1084	7.10732
0.00604	56.1414	54.7419	0.00604	14.1084	7.10732
0.00605	56.156	54.7419	0.00605	14.1449	7.10732
0.00606	56.156	54.7642	0.00606	14.1449	7.10732
0.00607	56.1633	54.7716	0.00607	14.1449	7.10732
0.00608	56.1633	54.7791	0.00608	14.1449	7.1296
0.00609	56.1852	54.7791	0.00609	14.1449	7.1296
0.0061	56.1852	54.7939	0.0061	14.1449	7.1296
0.00611	56.1852	54.8013	0.00611	14.1449	7.1296
0.00612	56.1852	54.8013	0.00612	14.1449	7.1296
0.00613	56.1852	54.8088	0.00613	14.1595	7.22614
0.00614	56.1852	54.831	0.00614	14.1595	7.22614
0.00615	56.1998	54.8533	0.00615	14.1595	7.22614
0.00616	56.2071	54.8533	0.00616	14.1595	7.22614
0.00617	56.2071	54.8533	0.00617	14.1595	7.22614
0.00618	56.2217	54.8756	0.00618	14.2179	7.22614
0.00619	56.2655	54.8756	0.00619	14.2252	7.22614
0.0062	56.2655	54.8905	0.0062	14.2398	7.27813
0.00621	56.2655	54.9053	0.00621	14.2398	7.27813
0.00622	56.2728	54.9053	0.00622	14.2398	7.27813
0.00623	56.2874	54.9127	0.00623	14.2763	7.32269
0.00624	56.2947	54.9127	0.00624	14.2763	7.32269
0.00625	56.2947	54.9202	0.00625	14.2763	7.32269
0.00626	56.302	54.9202	0.00626	14.2836	7.32269
0.00627	56.3093	54.9573	0.00627	14.2909	7.32269
0.00628	56.3093	54.9573	0.00628	14.2982	7.32269
0.00629	56.3166	54.9722	0.00629	14.2982	7.33754
0.0063	56.3239	54.9722	0.0063	14.2982	7.33754
0.00631	56.3385	54.9722	0.00631	14.2982	7.33754
0.00632	56.3458	54.9944	0.00632	14.2982	7.33754
0.00633	56.3604	54.9944	0.00633	14.2982	7.33754
0.00634	56.3751	55.0093	0.00634	14.3055	7.33754
0.00635	56.3824	55.0093	0.00635	14.3055	7.34497
0.00636	56.397	55.0167	0.00636	14.3274	7.34497
0.00637	56.4189	55.0538	0.00637	14.3274	7.34497
0.00638	56.4189	55.0538	0.00638	14.3274	7.34497
0.00639	56.4408	55.0613	0.00639	14.3274	7.34497
0.0064	56.4481	55.0687	0.0064	14.3274	7.34497
0.00641	56.4481	55.091	0.00641	14.3274	7.34497
0.00642	56.4481	55.091	0.00642	14.3347	7.36725
0.00643	56.4481	55.0984	0.00643	14.3347	7.36725
0.00644	56.4481	55.0984	0.00644	14.3347	7.41924
0.00645	56.4481	55.0984	0.00645	14.3347	7.41924
0.00646	56.4992	55.1058	0.00646	14.3347	7.42666
0.00647	56.5211	55.1058	0.00647	14.3347	7.43409
0.00648	56.5211	55.1058	0.00648	14.3347	7.43409
0.00649	56.5284	55.1058	0.00649	14.3347	7.43409
0.0065	56.5284	55.1281	0.0065	14.3347	7.44894
0.00651	56.543	55.1652	0.00651	14.3347	7.47122
0.00652	56.543	55.1727	0.00652	14.3713	7.47122
0.00653	56.543	55.1949	0.00653	14.3713	7.47865
0.00654	56.5576	55.2098	0.00654	14.3713	7.47865
0.00655	56.5795	55.2098	0.00655	14.3713	7.47865
0.00656	56.5795	55.2321	0.00656	14.3713	7.47865
0.00657	56.5868	55.2321	0.00657	14.3859	7.47865
0.00658	56.5868	55.2469	0.00658	14.3859	7.50835
0.00659	56.5941	55.2544	0.00659	14.4297	7.50835
0.0066	56.5941	55.2544	0.0066	14.4662	7.50835
0.00661	56.6014	55.2544	0.00661	14.4662	7.50835
0.00662	56.6014	55.2618	0.00662	14.4662	7.50835
0.00663	56.6014	55.2618	0.00663	14.4662	7.50835
0.00664	56.6087	55.2618	0.00664	14.4662	7.52321
0.00665	56.616	55.2618	0.00665	14.4662	7.52321
0.00666	56.616	55.2766	0.00666	14.4735	7.6049
0.00667	56.616	55.2841	0.00667	14.4735	7.61233
0.00668	56.6452	55.2915	0.00668	14.4735	7.61233
0.00669	56.6452	55.2989	0.00669	14.4735	7.61233
0.0067	56.6672	55.3063	0.0067	14.4735	7.61233
0.00671	56.6745	55.3063	0.00671	14.4808	7.61233
0.00672	56.6818	55.3063	0.00672	14.4881	7.64946
0.00673	56.6818	55.3063	0.00673	14.4881	7.64946
0.00674	56.6964	55.3063	0.00674	14.5173	7.64946
0.00675	56.6964	55.3138	0.00675	14.5392	7.64946
0.00676	56.7037	55.3361	0.00676	14.5392	7.64946
0.00677	56.7037	55.3435	0.00677	14.5392	7.64946
0.00678	56.7256	55.3509	0.00678	14.5392	7.64946
0.00679	56.7256	55.388	0.00679	14.5392	7.64946
0.0068	56.7402	55.4029	0.0068	14.5392	7.66431
0.00681	56.7402	55.4103	0.00681	14.5392	7.66431
0.00682	56.7402	55.4326	0.00682	14.5392	7.75343
0.00683	56.7475	55.4326	0.00683	14.5392	7.75343
0.00684	56.7475	55.44	0.00684	14.583	7.75343
0.00685	56.7475	55.4475	0.00685	14.583	7.75343
0.00686	56.7548	55.4623	0.00686	14.583	7.75343
0.00687	56.7548	55.4772	0.00687	14.5976	7.75343
0.00688	56.784	55.4846	0.00688	14.5976	7.75343
0.00689	56.784	55.4994	0.00689	14.5976	7.75343
0.0069	56.8059	55.4994	0.0069	14.5976	7.75343
0.00691	56.8132	55.4994	0.00691	14.5976	7.79799
0.00692	56.8132	55.4994	0.00692	14.5976	7.79799
0.00693	56.8351	55.5069	0.00693	14.5976	7.79799
0.00694	56.8497	55.5069	0.00694	14.5976	7.79799
0.00695	56.8497	55.5291	0.00695	14.5976	7.79799
0.00696	56.8497	55.5291	0.00696	14.5976	7.79799
0.00697	56.8789	55.5291	0.00697	14.5976	7.79799
0.00698	56.8789	55.544	0.00698	14.6634	7.79799
0.00699	56.8862	55.544	0.00699	14.6634	7.79799
0.007	56.8862	55.5514	0.007	14.6853	7.79799
0.00701	56.8862	55.5514	0.00701	14.6853	7.79799
0.00702	56.9081	55.5737	0.00702	14.6853	7.79799
0.00703	56.9081	55.5811	0.00703	14.6853	7.79799
0.00704	56.9154	55.6034	0.00704	14.6853	7.79799
0.00705	56.9154	55.6257	0.00705	14.6853	7.83513
0.00706	56.9154	55.6331	0.00706	14.6853	7.83513
0.00707	56.9227	55.6554	0.00707	14.6853	7.83513
0.00708	56.9373	55.6777	0.00708	14.6853	7.83513
0.00709	56.9373	55.6851	0.00709	14.7072	7.83513
0.0071	56.9373	55.6851	0.0071	14.7072	7.83513
0.00711	56.9373	55.6851	0.00711	14.7145	7.83513
0.00712	56.9446	55.7	0.00712	14.7145	7.83513
0.00713	56.9593	55.7	0.00713	14.7145	7.83513
0.00714	56.9593	55.7	0.00714	14.7218	7.83513
0.00715	56.9666	55.7	0.00715	14.7218	7.87969
0.00716	56.9739	55.7222	0.00716	14.7218	7.87969
0.00717	56.9812	55.7297	0.00717	14.7218	7.87969
0.00718	56.9885	55.7297	0.00718	14.7218	7.87969
0.00719	56.9958	55.7297	0.00719	14.7218	7.87969
0.0072	56.9958	55.7297	0.0072	14.7218	7.87969
0.00721	57.0104	55.7817	0.00721	14.7218	7.87969
0.00722	57.025	55.7817	0.00722	14.7218	7.87969
0.00723	57.025	55.7817	0.00723	14.8094	7.87969
0.00724	57.0542	55.7965	0.00724	14.8167	7.87969
0.00725	57.0688	55.7965	0.00725	14.824	7.88711
0.00726	57.0688	55.8188	0.00726	14.824	7.88711
0.00727	57.0907	55.8188	0.00727	14.824	7.88711
0.00728	57.1053	55.8188	0.00728	14.824	7.88711
0.00729	57.1126	55.8188	0.00729	14.824	7.88711
0.0073	57.1126	55.8262	0.0073	14.824	7.88711
0.00731	57.1126	55.8336	0.00731	14.824	7.88711
0.00732	57.1126	55.8633	0.00732	14.824	7.88711
0.00733	57.1199	55.8633	0.00733	14.8313	7.90197
0.00734	57.1199	55.8708	0.00734	14.8313	7.91682
0.00735	57.1199	55.8708	0.00735	14.8313	7.91682
0.00736	57.1272	55.8782	0.00736	14.8313	7.91682
0.00737	57.1272	55.8782	0.00737	14.8386	7.91682
0.00738	57.1491	55.8856	0.00738	14.8386	7.91682
0.00739	57.171	55.8931	0.00739	14.8386	7.91682
0.0074	57.171	55.9005	0.0074	14.8386	7.91682
0.00741	57.171	55.9005	0.00741	14.8386	7.96138
0.00742	57.1856	55.9079	0.00742	14.8386	7.96881
0.00743	57.1929	55.9079	0.00743	14.9189	7.96881
0.00744	57.1929	55.9079	0.00744	14.9189	7.96881
0.00745	57.1929	55.9079	0.00745	14.9189	7.96881
0.00746	57.2075	55.9079	0.00746	14.9335	7.96881
0.00747	57.2075	55.9153	0.00747	14.9335	7.97623
0.00748	57.2075	55.9153	0.00748	14.9335	7.97623
0.00749	57.2221	55.9153	0.00749	14.9409	7.97623
0.0075	57.2294	55.945	0.0075	14.9409	7.97623
0.00751	57.2294	55.9673	0.00751	14.9409	7.97623
0.00752	57.2294	55.9747	0.00752	14.9409	7.97623
0.00753	57.244	55.9747	0.00753	14.9482	7.97623
0.00754	57.2587	55.9747	0.00754	14.9482	7.98366
0.00755	57.266	55.9747	0.00755	14.9482	7.98366
0.00756	57.2733	55.9896	0.00756	14.9482	8.04307
0.00757	57.2879	55.997	0.00757	14.9555	8.04307
0.00758	57.2952	56.0045	0.00758	14.9555	8.04307
0.00759	57.3171	56.0119	0.00759	14.9774	8.04307
0.0076	57.3171	56.0119	0.0076	14.9774	8.04307
0.00761	57.3171	56.0193	0.00761	14.9774	8.04307
0.00762	57.3317	56.0193	0.00762	15.0212	8.04307
0.00763	57.3317	56.0193	0.00763	15.0212	8.04307
0.00764	57.339	56.0564	0.00764	15.0212	8.07278
0.00765	57.3463	56.0713	0.00765	15.0212	8.07278
0.00766	57.3536	56.0713	0.00766	15.0212	8.07278
0.00767	57.3609	56.0861	0.00767	15.0285	8.07278
0.00768	57.3609	56.101	0.00768	15.0285	8.07278
0.00769	57.3682	56.1084	0.00769	15.0285	8.07278
0.0077	57.3755	56.1307	0.0077	15.0504	8.07278
0.00771	57.3828	56.1381	0.00771	15.0504	8.07278
0.00772	57.3974	56.1456	0.00772	15.0504	8.08021
0.00773	57.3974	56.1604	0.00773	15.0504	8.08021
0.00774	57.3974	56.1975	0.00774	15.065	8.08021
0.00775	57.412	56.2124	0.00775	15.0869	8.10249
0.00776	57.4266	56.2273	0.00776	15.138	8.10249
0.00777	57.4266	56.2347	0.00777	15.138	8.10249
0.00778	57.4631	56.2421	0.00778	15.1526	8.10249
0.00779	57.4631	56.257	0.00779	15.1526	8.10249
0.0078	57.4704	56.257	0.0078	15.1672	8.10249
0.00781	57.4704	56.2644	0.00781	15.1672	8.10249
0.00782	57.4704	56.2718	0.00782	15.1672	8.11734
0.00783	57.4704	56.2792	0.00783	15.1745	8.11734
0.00784	57.4704	56.2792	0.00784	15.1818	8.11734
0.00785	57.4704	56.3015	0.00785	15.1891	8.11734
0.00786	57.4777	56.3089	0.00786	15.1891	8.11734
0.00787	57.4777	56.3089	0.00787	15.2476	8.11734
0.00788	57.4777	56.3089	0.00788	15.2476	8.11734
0.00789	57.485	56.3089	0.00789	15.2476	8.11734
0.0079	57.4923	56.3089	0.0079	15.2476	8.11734
0.00791	57.4996	56.3312	0.00791	15.2476	8.11734
0.00792	57.4996	56.3387	0.00792	15.2695	8.11734
0.00793	57.5288	56.3387	0.00793	15.2695	8.11734
0.00794	57.5288	56.3535	0.00794	15.2695	8.11734
0.00795	57.5361	56.3535	0.00795	15.2695	8.11734
0.00796	57.5361	56.3684	0.00796	15.2695	8.11734
0.00797	57.5361	56.3832	0.00797	15.2695	8.11734
0.00798	57.5361	56.3906	0.00798	15.2695	8.11734
0.00799	57.5361	56.3906	0.00799	15.2695	8.11734
0.008	57.5434	56.3906	0.008	15.2695	8.12477
0.00801	57.5581	56.3906	0.00801	15.2695	8.13962
0.00802	57.5873	56.4129	0.00802	15.2695	8.13962
0.00803	57.6019	56.4203	0.00803	15.2695	8.13962
0.00804	57.6092	56.4203	0.00804	15.3133	8.13962
0.00805	57.6092	56.4278	0.00805	15.3133	8.16933
0.00806	57.6092	56.4352	0.00806	15.3133	8.16933
0.00807	57.6165	56.4501	0.00807	15.3133	8.16933
0.00808	57.6165	56.4501	0.00808	15.3425	8.16933
0.00809	57.6165	56.4501	0.00809	15.3498	8.18418
0.0081	57.6238	56.4501	0.0081	15.3498	8.19161
0.00811	57.6457	56.4575	0.00811	15.3571	8.19161
0.00812	57.6457	56.4649	0.00812	15.3571	8.19161
0.00813	57.6457	56.4649	0.00813	15.4447	8.19903
0.00814	57.6603	56.4798	0.00814	15.4447	8.19903
0.00815	57.6603	56.4798	0.00815	15.4447	8.19903
0.00816	57.6603	56.502	0.00816	15.4447	8.19903
0.00817	57.6603	56.554	0.00817	15.452	8.20646
0.00818	57.6603	56.554	0.00818	15.452	8.20646
0.00819	57.6676	56.5615	0.00819	15.452	8.20646
0.0082	57.6749	56.5615	0.0082	15.452	8.20646
0.00821	57.6749	56.5689	0.00821	15.452	8.20646
0.00822	57.6895	56.5689	0.00822	15.452	8.21389
0.00823	57.7041	56.5763	0.00823	15.452	8.21389
0.00824	57.726	56.5763	0.00824	15.452	8.21389
0.00825	57.726	56.5837	0.00825	15.452	8.28073
0.00826	57.726	56.5837	0.00826	15.452	8.28073
0.00827	57.7406	56.5837	0.00827	15.452	8.28073
0.00828	57.7625	56.606	0.00828	15.452	8.30301
0.00829	57.7771	56.6134	0.00829	15.5104	8.30301
0.0083	57.7844	56.6283	0.0083	15.5104	8.30301
0.00831	57.7844	56.6283	0.00831	15.5104	8.30301
0.00832	57.7917	56.6283	0.00832	15.5104	8.30301
0.00833	57.8136	56.6357	0.00833	15.5104	8.31786
0.00834	57.8136	56.6654	0.00834	15.5323	8.31786
0.00835	57.8282	56.6654	0.00835	15.5323	8.32529
0.00836	57.8355	56.6729	0.00836	15.547	8.37727
0.00837	57.8502	56.6877	0.00837	15.5762	8.37727
0.00838	57.8502	56.6951	0.00838	15.5762	8.37727
0.00839	57.8502	56.71	0.00839	15.5762	8.37727
0.0084	57.8575	56.7174	0.0084	15.5835	8.37727
0.00841	57.8648	56.7174	0.00841	15.5835	8.37727
0.00842	57.8648	56.7174	0.00842	15.5908	8.37727
0.00843	57.894	56.7174	0.00843	15.5908	8.37727
0.00844	57.9159	56.7323	0.00844	15.5908	8.37727
0.00845	57.9159	56.7471	0.00845	15.5908	8.37727
0.00846	57.9232	56.7545	0.00846	15.5908	8.37727
0.00847	57.9232	56.7545	0.00847	15.5908	8.37727
0.00848	57.9232	56.7694	0.00848	15.6054	8.37727
0.00849	57.9378	56.7768	0.00849	15.6127	8.40698
0.0085	57.9378	56.7768	0.0085	15.6127	8.41441
0.00851	57.9378	56.7768	0.00851	15.6127	8.41441
0.00852	57.9378	56.7768	0.00852	15.6127	8.41441
0.00853	57.9524	56.7917	0.00853	15.6127	8.42183
0.00854	57.9816	56.8065	0.00854	15.6127	8.42183
0.00855	57.9889	56.8065	0.00855	15.6127	8.42183
0.00856	58.0035	56.814	0.00856	15.6857	8.42183
0.00857	58.0108	56.8288	0.00857	15.6857	8.42183
0.00858	58.0108	56.8288	0.00858	15.6857	8.42183
0.00859	58.0181	56.8659	0.00859	15.693	8.42183
0.0086	58.0327	56.8808	0.0086	15.693	8.42183
0.00861	58.0473	56.8808	0.00861	15.7003	8.42183
0.00862	58.0473	56.8808	0.00862	15.7003	8.42183
0.00863	58.0546	56.8808	0.00863	15.7003	8.42183
0.00864	58.0765	56.8957	0.00864	15.7003	8.42183
0.00865	58.1057	56.8957	0.00865	15.7879	8.48125
0.00866	58.113	56.8957	0.00866	15.7879	8.48125
0.00867	58.113	56.9179	0.00867	15.7879	8.48125
0.00868	58.1203	56.9254	0.00868	15.7952	8.48125
0.00869	58.1203	56.9402	0.00869	15.7952	8.48125
0.0087	58.1203	56.9699	0.0087	15.7952	8.48125
0.00871	58.1203	56.9773	0.00871	15.7952	8.48125
0.00872	58.1276	56.9848	0.00872	15.7952	8.48125
0.00873	58.1423	56.9848	0.00873	15.8025	8.48125
0.00874	58.1423	56.9848	0.00874	15.8025	8.48125
0.00875	58.1423	56.9922	0.00875	15.8025	8.48125
0.00876	58.1569	57.0071	0.00876	15.8025	8.48125
0.00877	58.1788	57.0071	0.00877	15.8098	8.48125
0.00878	58.1861	57.0071	0.00878	15.8098	8.48125
0.00879	58.1861	57.0145	0.00879	15.8098	8.48125
0.0088	58.2007	57.0219	0.0088	15.8098	8.48125
0.00881	58.2299	57.0219	0.00881	15.8098	8.51095
0.00882	58.2372	57.0293	0.00882	15.8098	8.51095
0.00883	58.2591	57.0293	0.00883	15.8098	8.51095
0.00884	58.2591	57.0516	0.00884	15.8244	8.51095
0.00885	58.2591	57.059	0.00885	15.8683	8.51095
0.00886	58.2591	57.059	0.00886	15.8683	8.51095
0.00887	58.2591	57.059	0.00887	15.8683	8.51095
0.00888	58.2883	57.0887	0.00888	15.8829	8.51095
0.00889	58.2883	57.0887	0.00889	15.8829	8.51095
0.0089	58.2883	57.0962	0.0089	15.8829	8.51095
0.00891	58.2883	57.0962	0.00891	15.8829	8.51095
0.00892	58.2883	57.1036	0.00892	15.8829	8.61493
0.00893	58.2883	57.1185	0.00893	15.8829	8.61493
0.00894	58.2883	57.1259	0.00894	15.8829	8.61493
0.00895	58.3102	57.1259	0.00895	15.8829	8.61493
0.00896	58.3175	57.1259	0.00896	15.8829	8.61493
0.00897	58.3175	57.1333	0.00897	15.8829	8.61493
0.00898	58.3175	57.1333	0.00898	15.8975	8.61493
0.00899	58.3175	57.1333	0.00899	15.8975	8.61493
0.009	58.3248	57.1333	0.009	15.8975	8.61493
0.00901	58.3321	57.1407	0.00901	15.9267	8.61493
0.00902	58.3467	57.1482	0.00902	15.934	8.64463
0.00903	58.3467	57.1482	0.00903	15.934	8.64463
0.00904	58.3467	57.1482	0.00904	15.934	8.64463
0.00905	58.3467	57.1482	0.00905	15.9705	8.64463
0.00906	58.3467	57.1853	0.00906	15.9705	8.64463
0.00907	58.354	57.2001	0.00907	15.9705	8.64463
0.00908	58.3613	57.2001	0.00908	15.9778	8.64463
0.00909	58.3613	57.2001	0.00909	15.9924	8.64463
0.0091	58.3759	57.2076	0.0091	15.9924	8.64463
0.00911	58.3905	57.2076	0.00911	15.9924	8.64463
0.00912	58.3905	57.2299	0.00912	15.9924	8.65206
0.00913	58.3905	57.2299	0.00913	15.9997	8.65206
0.00914	58.3905	57.2373	0.00914	15.9997	8.65206
0.00915	58.3978	57.2447	0.00915	16.0143	8.65206
0.00916	58.3978	57.2596	0.00916	16.0143	8.65206
0.00917	58.3978	57.267	0.00917	16.0143	8.65206
0.00918	58.4051	57.2893	0.00918	16.0143	8.65206
0.00919	58.4051	57.2893	0.00919	16.0143	8.65206
0.0092	58.4051	57.2893	0.0092	16.0143	8.65206
0.00921	58.427	57.2967	0.00921	16.0143	8.65206
0.00922	58.4344	57.3115	0.00922	16.0143	8.65206
0.00923	58.4344	57.3115	0.00923	16.0143	8.65206
0.00924	58.4417	57.3487	0.00924	16.0143	8.65206
0.00925	58.4563	57.3487	0.00925	16.0143	8.68177
0.00926	58.4563	57.3487	0.00926	16.0143	8.68177
0.00927	58.4563	57.3561	0.00927	16.0143	8.68177
0.00928	58.4563	57.3635	0.00928	16.0143	8.68177
0.00929	58.4563	57.3784	0.00929	16.0362	8.68177
0.0093	58.4563	57.3784	0.0093	16.0362	8.68177
0.00931	58.4563	57.3858	0.00931	16.0362	8.77831
0.00932	58.4636	57.3858	0.00932	16.0362	8.77831
0.00933	58.4782	57.3932	0.00933	16.0362	8.77831
0.00934	58.4855	57.4081	0.00934	16.08	8.77831
0.00935	58.5074	57.4452	0.00935	16.08	8.77831
0.00936	58.5147	57.4452	0.00936	16.08	8.77831
0.00937	58.5147	57.4527	0.00937	16.1677	8.79317
0.00938	58.5293	57.4527	0.00938	16.1677	8.79317
0.00939	58.5293	57.4527	0.00939	16.1677	8.79317
0.0094	58.5366	57.4675	0.0094	16.1677	8.79317
0.00941	58.5366	57.4749	0.00941	16.1677	8.79317
0.00942	58.5366	57.4824	0.00942	16.1677	8.79317
0.00943	58.5366	57.4898	0.00943	16.1677	8.79317
0.00944	58.5366	57.4898	0.00944	16.175	8.79317
0.00945	58.5366	57.4898	0.00945	16.175	8.79317
0.00946	58.5366	57.4972	0.00946	16.1823	8.79317
0.00947	58.5366	57.5195	0.00947	16.2115	8.79317
0.00948	58.5512	57.5269	0.00948	16.2115	8.79317
0.00949	58.5658	57.5269	0.00949	16.2115	8.79317
0.0095	58.5731	57.5418	0.0095	16.2115	8.79317
0.00951	58.5877	57.5492	0.00951	16.2115	8.79317
0.00952	58.5877	57.5641	0.00952	16.2115	8.79317
0.00953	58.5877	57.5641	0.00953	16.2115	8.79317
0.00954	58.595	57.5863	0.00954	16.2115	8.79317
0.00955	58.595	57.5863	0.00955	16.2115	8.79317
0.00956	58.595	57.5863	0.00956	16.2115	8.79317
0.00957	58.595	57.5863	0.00957	16.2115	8.79317
0.00958	58.595	57.5938	0.00958	16.2115	8.79317
0.00959	58.6023	57.5938	0.00959	16.2115	8.79317
0.0096	58.6169	57.6012	0.0096	16.2115	8.79317
0.00961	58.6242	57.6012	0.00961	16.2115	8.79317
0.00962	58.6242	57.6086	0.00962	16.2115	8.87486
0.00963	58.6388	57.6532	0.00963	16.2115	8.87486
0.00964	58.6388	57.6532	0.00964	16.2115	8.87486
0.00965	58.6534	57.6532	0.00965	16.2772	8.87486
0.00966	58.6607	57.6532	0.00966	16.2772	8.87486
0.00967	58.6607	57.6532	0.00967	16.2772	8.91942
0.00968	58.6607	57.6532	0.00968	16.2845	8.91942
0.00969	58.6607	57.6606	0.00969	16.3356	8.91942
0.0097	58.6607	57.6606	0.0097	16.3356	8.91942
0.00971	58.6607	57.6606	0.00971	16.3356	8.9417
0.00972	58.668	57.6606	0.00972	16.3356	8.9417
0.00973	58.668	57.6606	0.00973	16.3356	8.9417
0.00974	58.668	57.6755	0.00974	16.3356	8.9417
0.00975	58.6826	57.6829	0.00975	16.3356	8.9417
0.00976	58.7045	57.6903	0.00976	16.3356	8.9417
0.00977	58.7045	57.72	0.00977	16.3356	8.9417
0.00978	58.7191	57.7423	0.00978	16.3356	8.9417
0.00979	58.7191	57.7497	0.00979	16.3794	8.9417
0.0098	58.7191	57.7497	0.0098	16.3794	8.9417
0.00981	58.7191	57.7646	0.00981	16.3867	8.9417
0.00982	58.7191	57.7646	0.00982	16.3867	8.9417
0.00983	58.7191	57.7646	0.00983	16.394	8.9417
0.00984	58.7264	57.7794	0.00984	16.394	8.9417
0.00985	58.7264	57.7869	0.00985	16.394	8.9417
0.00986	58.7264	57.8017	0.00986	16.394	8.9417
0.00987	58.7411	57.8166	0.00987	16.394	8.9417
0.00988	58.7411	57.8166	0.00988	16.394	8.9417
0.00989	58.7557	57.824	0.00989	16.394	8.9417
0.0099	58.763	57.8537	0.0099	16.394	8.9417
0.00991	58.7703	57.8611	0.00991	16.394	8.9417
0.00992	58.7776	57.8834	0.00992	16.4013	8.98626
0.00993	58.7776	57.8908	0.00993	16.4013	8.98626
0.00994	58.7776	57.8908	0.00994	16.4013	8.98626
0.00995	58.7776	57.8908	0.00995	16.4013	8.98626
0.00996	58.7776	57.8908	0.00996	16.4013	8.98626
0.00997	58.7776	57.8908	0.00997	16.4013	8.98626
0.00998	58.7776	57.8908	0.00998	16.4159	8.98626
0.00999	58.7922	57.8908	0.00999	16.4159	8.98626
0.01	58.8068	57.9131	0.01	16.4159	8.98626
0.01001	58.8141	57.9131	0.01001	16.4159	9.01597
0.01002	58.8141	57.9131	0.01002	16.4159	9.01597
0.01003	58.8287	57.9354	0.01003	16.4159	9.01597
0.01004	58.836	57.9354	0.01004	16.4598	9.06053
0.01005	58.836	57.9354	0.01005	16.4598	9.06053
0.01006	58.8433	57.9502	0.01006	16.4598	9.06053
0.01007	58.8433	57.9725	0.01007	16.4598	9.06053
0.01008	58.8433	57.9725	0.01008	16.4598	9.06053
0.01009	58.8506	57.9725	0.01009	16.4598	9.06053
0.0101	58.8506	57.9725	0.0101	16.4598	9.06053
0.01011	58.8579	57.9725	0.01011	16.4598	9.06053
0.01012	58.8579	57.9725	0.01012	16.4598	9.06053
0.01013	58.8579	57.9725	0.01013	16.4598	9.06053
0.01014	58.8579	57.9725	0.01014	16.4744	9.06053
0.01015	58.8579	57.9725	0.01015	16.5474	9.06053
0.01016	58.8579	57.9725	0.01016	16.5547	9.09766
0.01017	58.8798	57.9948	0.01017	16.5547	9.09766
0.01018	58.8871	58.0022	0.01018	16.5547	9.09766
0.01019	58.8871	58.0022	0.01019	16.5693	9.09766
0.0102	58.8944	58.0097	0.0102	16.5693	9.09766
0.01021	58.8944	58.0097	0.01021	16.5693	9.09766
0.01022	58.8944	58.0319	0.01022	16.5693	9.09766
0.01023	58.909	58.0319	0.01023	16.5693	9.09766
0.01024	58.909	58.0319	0.01024	16.5693	9.09766
0.01025	58.909	58.0319	0.01025	16.5912	9.09766
0.01026	58.909	58.0319	0.01026	16.5912	9.09766
0.01027	58.909	58.0394	0.01027	16.5912	9.09766
0.01028	58.909	58.0468	0.01028	16.5985	9.09766
0.01029	58.909	58.0468	0.01029	16.5985	9.15707
0.0103	58.9163	58.0765	0.0103	16.5985	9.15707
0.01031	58.9309	58.0988	0.01031	16.5985	9.15707
0.01032	58.9309	58.1062	0.01032	16.5985	9.15707
0.01033	58.9309	58.1062	0.01033	16.5985	9.15707
0.01034	58.9309	58.1062	0.01034	16.5985	9.20163
0.01035	58.9382	58.1062	0.01035	16.5985	9.20163
0.01036	58.9455	58.1062	0.01036	16.5985	9.21649
0.01037	58.9455	58.1211	0.01037	16.5985	9.21649
0.01038	58.9455	58.1508	0.01038	16.5985	9.21649
0.01039	58.9455	58.1508	0.01039	16.5985	9.22391
0.0104	58.9455	58.1582	0.0104	16.6131	9.22391
0.01041	58.9674	58.1656	0.01041	16.635	9.22391
0.01042	58.9747	58.1656	0.01042	16.635	9.22391
0.01043	58.982	58.1879	0.01043	16.635	9.22391
0.01044	58.982	58.2102	0.01044	16.635	9.2759
0.01045	58.982	58.2102	0.01045	16.635	9.2759
0.01046	59.0185	58.2102	0.01046	16.635	9.2759
0.01047	59.0185	58.2102	0.01047	16.635	9.2759
0.01048	59.0259	58.2102	0.01048	16.635	9.2759
0.01049	59.0259	58.2102	0.01049	16.635	9.28333
0.0105	59.0259	58.2102	0.0105	16.635	9.28333
0.01051	59.0259	58.2102	0.01051	16.708	9.28333
0.01052	59.0405	58.2399	0.01052	16.708	9.28333
0.01053	59.0405	58.2622	0.01053	16.708	9.28333
0.01054	59.0405	58.2622	0.01054	16.7373	9.28333
0.01055	59.0405	58.2622	0.01055	16.7373	9.28333
0.01056	59.0551	58.2622	0.01056	16.7373	9.29075
0.01057	59.0551	58.2622	0.01057	16.7373	9.29075
0.01058	59.0624	58.277	0.01058	16.7373	9.31303
0.01059	59.0697	58.2919	0.01059	16.7446	9.31303
0.0106	59.077	58.2919	0.0106	16.7446	9.32046
0.01061	59.0916	58.2919	0.01061	16.7446	9.32046
0.01062	59.1208	58.3067	0.01062	16.7446	9.34274
0.01063	59.1208	58.3141	0.01063	16.7446	9.35759
0.01064	59.1208	58.3141	0.01064	16.7446	9.35759
0.01065	59.1208	58.3141	0.01065	16.803	9.35759
0.01066	59.1427	58.3216	0.01066	16.803	9.35759
0.01067	59.1427	58.3216	0.01067	16.803	9.35759
0.01068	59.1427	58.3216	0.01068	16.803	9.35759
0.01069	59.1427	58.3364	0.01069	16.803	9.35759
0.0107	59.1573	58.3364	0.0107	16.803	9.35759
0.01071	59.1646	58.3364	0.01071	16.803	9.35759
0.01072	59.1719	58.3364	0.01072	16.803	9.35759
0.01073	59.1792	58.3364	0.01073	16.803	9.35759
0.01074	59.1792	58.3513	0.01074	16.803	9.35759
0.01075	59.1865	58.3587	0.01075	16.803	9.42443
0.01076	59.2011	58.3587	0.01076	16.8103	9.42443
0.01077	59.2011	58.3587	0.01077	16.8176	9.42443
0.01078	59.2084	58.3587	0.01078	16.8176	9.42443
0.01079	59.2084	58.3587	0.01079	16.8249	9.42443
0.0108	59.2157	58.3661	0.0108	16.8249	9.42443
0.01081	59.2157	58.3661	0.01081	16.8249	9.42443
0.01082	59.2157	58.3661	0.01082	16.8249	9.42443
0.01083	59.2157	58.3736	0.01083	16.8249	9.42443
0.01084	59.2157	58.3736	0.01084	16.8249	9.42443
0.01085	59.2376	58.3736	0.01085	16.876	9.42443
0.01086	59.2522	58.3736	0.01086	16.876	9.42443
0.01087	59.2522	58.3736	0.01087	16.8833	9.42443
0.01088	59.2522	58.381	0.01088	16.8833	9.42443
0.01089	59.2595	58.381	0.01089	16.8833	9.42443
0.0109	59.2814	58.3884	0.0109	16.8833	9.42443
0.01091	59.296	58.4033	0.01091	16.8833	9.42443
0.01092	59.296	58.4033	0.01092	16.8833	9.42443
0.01093	59.296	58.4033	0.01093	16.8833	9.42443
0.01094	59.296	58.4033	0.01094	16.8833	9.42443
0.01095	59.296	58.4255	0.01095	16.8833	9.42443
0.01096	59.3033	58.4255	0.01096	16.8833	9.46157
0.01097	59.3106	58.4255	0.01097	16.9563	9.46899
0.01098	59.3106	58.4255	0.01098	16.9563	9.4987
0.01099	59.3179	58.4478	0.01099	16.9563	9.4987
0.011	59.3253	58.4553	0.011	16.9563	9.4987
0.01101	59.3399	58.4553	0.01101	17.0367	9.4987
0.01102	59.3399	58.4553	0.01102	17.044	9.4987
0.01103	59.3399	58.4553	0.01103	17.044	9.4987
0.01104	59.3399	58.4553	0.01104	17.044	9.4987
0.01105	59.3545	58.4775	0.01105	17.044	9.4987
0.01106	59.3691	58.4924	0.01106	17.044	9.4987
0.01107	59.3764	58.4998	0.01107	17.044	9.58782
0.01108	59.3764	58.4998	0.01108	17.044	9.58782
0.01109	59.3764	58.5072	0.01109	17.044	9.58782
0.0111	59.3764	58.5072	0.0111	17.044	9.66209
0.01111	59.3764	58.5072	0.01111	17.044	9.66209
0.01112	59.391	58.5147	0.01112	17.044	9.66209
0.01113	59.4056	58.5295	0.01113	17.044	9.66209
0.01114	59.4129	58.5295	0.01114	17.044	9.66209
0.01115	59.4129	58.5369	0.01115	17.044	9.66209
0.01116	59.4202	58.5444	0.01116	17.0513	9.66209
0.01117	59.4348	58.5444	0.01117	17.0805	9.66209
0.01118	59.464	58.5444	0.01118	17.0878	9.70665
0.01119	59.464	58.5444	0.01119	17.0878	9.70665
0.0112	59.4713	58.5444	0.0112	17.0878	9.70665
0.01121	59.4713	58.5592	0.01121	17.0878	9.7215
0.01122	59.4713	58.5667	0.01122	17.0878	9.7215
0.01123	59.4932	58.5741	0.01123	17.0878	9.7215
0.01124	59.4932	58.5741	0.01124	17.0878	9.7215
0.01125	59.5078	58.5741	0.01125	17.0878	9.7215
0.01126	59.5078	58.5741	0.01126	17.0878	9.7215
0.01127	59.5078	58.5741	0.01127	17.0878	9.7215
0.01128	59.5151	58.5815	0.01128	17.0878	9.7215
0.01129	59.5151	58.5815	0.01129	17.0878	9.7215
0.0113	59.5151	58.5815	0.0113	17.0878	9.7215
0.01131	59.5224	58.5815	0.01131	17.0878	9.72893
0.01132	59.5589	58.5964	0.01132	17.0878	9.74378
0.01133	59.5808	58.6409	0.01133	17.0878	9.74378
0.01134	59.5808	58.6483	0.01134	17.0878	9.74378
0.01135	59.5808	58.6483	0.01135	17.0878	9.74378
0.01136	59.5808	58.6632	0.01136	17.0878	9.75863
0.01137	59.5808	58.6781	0.01137	17.0951	9.75863
0.01138	59.5881	58.6929	0.01138	17.0951	9.75863
0.01139	59.5954	58.7078	0.01139	17.0951	9.75863
0.0114	59.5954	58.7152	0.0114	17.0951	9.75863
0.01141	59.5954	58.7226	0.01141	17.0951	9.75863
0.01142	59.5954	58.7226	0.01142	17.0951	9.76606
0.01143	59.6174	58.7226	0.01143	17.1024	9.76606
0.01144	59.6247	58.7449	0.01144	17.1535	9.76606
0.01145	59.6247	58.7597	0.01145	17.1535	9.76606
0.01146	59.6247	58.7597	0.01146	17.1608	9.80319
0.01147	59.632	58.7895	0.01147	17.1681	9.80319
0.01148	59.6466	58.7969	0.01148	17.1754	9.80319
0.01149	59.6539	58.8117	0.01149	17.1754	9.80319
0.0115	59.6612	58.8192	0.0115	17.1754	9.80319
0.01151	59.6685	58.8192	0.01151	17.2338	9.80319
0.01152	59.6685	58.834	0.01152	17.2338	9.85518
0.01153	59.6685	58.834	0.01153	17.2338	9.85518
0.01154	59.6685	58.834	0.01154	17.2338	9.85518
0.01155	59.6758	58.8414	0.01155	17.2338	9.85518
0.01156	59.6758	58.8414	0.01156	17.2411	9.85518
0.01157	59.6758	58.8489	0.01157	17.2411	9.86261
0.01158	59.6904	58.8563	0.01158	17.2484	9.86261
0.01159	59.6904	58.8637	0.01159	17.2484	9.86261
0.0116	59.6977	58.8786	0.0116	17.2484	9.86261
0.01161	59.6977	58.8786	0.01161	17.2484	9.86261
0.01162	59.6977	58.886	0.01162	17.2484	9.86261
0.01163	59.7123	58.8934	0.01163	17.2484	9.86261
0.01164	59.7123	58.9157	0.01164	17.2484	9.90717
0.01165	59.7196	58.9157	0.01165	17.2484	9.90717
0.01166	59.7196	58.9157	0.01166	17.2484	9.90717
0.01167	59.7196	58.9157	0.01167	17.2484	9.90717
0.01168	59.7196	58.9231	0.01168	17.2484	9.90717
0.01169	59.7342	58.9306	0.01169	17.2484	9.92945
0.0117	59.7415	58.9306	0.0117	17.2484	9.92945
0.01171	59.7488	58.9306	0.01171	17.2484	9.92945
0.01172	59.7488	58.9306	0.01172	17.2922	9.92945
0.01173	59.7561	58.9306	0.01173	17.2995	9.92945
0.01174	59.7561	58.9306	0.01174	17.2995	9.92945
0.01175	59.7561	58.938	0.01175	17.2995	9.92945
0.01176	59.7561	58.938	0.01176	17.2995	9.92945
0.01177	59.7707	58.938	0.01177	17.2995	9.92945
0.01178	59.7707	58.938	0.01178	17.2995	9.92945
0.01179	59.7707	58.9603	0.01179	17.2995	9.95915
0.0118	59.7707	58.9603	0.0118	17.3507	9.95915
0.01181	59.7707	58.9603	0.01181	17.4164	9.95915
0.01182	59.7707	58.9603	0.01182	17.4164	9.95915
0.01183	59.778	58.9603	0.01183	17.4164	9.95915
0.01184	59.778	58.9603	0.01184	17.4164	9.95915
0.01185	59.778	58.9603	0.01185	17.4164	9.95915
0.01186	59.7853	58.9677	0.01186	17.4164	9.97401
0.01187	59.7853	58.9677	0.01187	17.4164	9.97401
0.01188	59.7926	58.9677	0.01188	17.4164	9.97401
0.01189	59.7926	58.9677	0.01189	17.4164	9.97401
0.0119	59.7999	58.9677	0.0119	17.4237	9.97401
0.01191	59.8072	58.9751	0.01191	17.4237	9.97401
0.01192	59.8072	58.9751	0.01192	17.4237	9.98886
0.01193	59.8072	58.9751	0.01193	17.4237	9.98886
0.01194	59.8072	58.9751	0.01194	17.4237	9.98886
0.01195	59.8072	58.9974	0.01195	17.504	9.98886
0.01196	59.8145	59.0048	0.01196	17.504	9.98886
0.01197	59.8145	59.0048	0.01197	17.504	9.98886
0.01198	59.8145	59.0123	0.01198	17.504	9.98886
0.01199	59.8218	59.0197	0.01199	17.504	9.98886
0.012	59.8218	59.0197	0.012	17.504	9.98886
0.01201	59.8291	59.0271	0.01201	17.504	9.98886
0.01202	59.8437	59.0271	0.01202	17.504	9.98886
0.01203	59.8802	59.042	0.01203	17.504	10.0186
0.01204	59.8875	59.0494	0.01204	17.504	10.0334
0.01205	59.8875	59.0568	0.01205	17.5259	10.0928
0.01206	59.8875	59.0642	0.01206	17.5332	10.0928
0.01207	59.8875	59.0717	0.01207	17.5332	10.0928
0.01208	59.9021	59.0717	0.01208	17.5332	10.0928
0.01209	59.9094	59.0717	0.01209	17.5332	10.0928
0.0121	59.9168	59.0865	0.0121	17.5332	10.0928
0.01211	59.9314	59.0939	0.01211	17.5332	10.0928
0.01212	59.9533	59.0939	0.01212	17.5332	10.0928
0.01213	59.9533	59.1162	0.01213	17.5332	10.1003
0.01214	59.9533	59.1237	0.01214	17.5332	10.1003
0.01215	59.9606	59.1385	0.01215	17.5405	10.1003
0.01216	59.9606	59.1385	0.01216	17.5624	10.1003
0.01217	59.9679	59.1459	0.01217	17.5624	10.1003
0.01218	59.9679	59.1459	0.01218	17.5624	10.1003
0.01219	59.9825	59.1608	0.01219	17.5697	10.1003
0.0122	59.9825	59.1608	0.0122	17.6282	10.1003
0.01221	59.9898	59.1682	0.01221	17.6355	10.1225
0.01222	59.9898	59.1682	0.01222	17.6355	10.13
0.01223	59.9898	59.1682	0.01223	17.6355	10.13
0.01224	59.9971	59.1682	0.01224	17.6355	10.13
0.01225	59.9971	59.1756	0.01225	17.6355	10.13
0.01226	60.0044	59.1831	0.01226	17.6355	10.13
0.01227	60.0044	59.1831	0.01227	17.6355	10.1671
0.01228	60.0117	59.1831	0.01228	17.6355	10.1671
0.01229	60.0117	59.1831	0.01229	17.6574	10.1671
0.0123	60.0117	59.1905	0.0123	17.6574	10.1671
0.01231	60.019	59.1905	0.01231	17.6574	10.1671
0.01232	60.019	59.2128	0.01232	17.6574	10.1671
0.01233	60.0263	59.2128	0.01233	17.6574	10.1671
0.01234	60.0263	59.2128	0.01234	17.6574	10.1894
0.01235	60.0263	59.2202	0.01235	17.7231	10.1894
0.01236	60.0336	59.2202	0.01236	17.7231	10.1894
0.01237	60.0409	59.2202	0.01237	17.7231	10.1894
0.01238	60.0555	59.2202	0.01238	17.7231	10.1894
0.01239	60.0555	59.2202	0.01239	17.7231	10.1968
0.0124	60.0774	59.2351	0.0124	17.7231	10.1968
0.01241	60.0774	59.2425	0.01241	17.7377	10.1968
0.01242	60.0774	59.2425	0.01242	17.7523	10.1968
0.01243	60.0847	59.2425	0.01243	17.7523	10.2339
0.01244	60.092	59.2573	0.01244	17.7523	10.2339
0.01245	60.092	59.2573	0.01245	17.7523	10.2339
0.01246	60.092	59.2573	0.01246	17.7815	10.2339
0.01247	60.092	59.2573	0.01247	17.7815	10.2414
0.01248	60.0993	59.3019	0.01248	17.7888	10.2414
0.01249	60.0993	59.3019	0.01249	17.7888	10.2488
0.0125	60.1139	59.3167	0.0125	17.8253	10.2488
0.01251	60.1139	59.3167	0.01251	17.8253	10.2488
0.01252	60.1139	59.3316	0.01252	17.8253	10.2488
0.01253	60.1212	59.3316	0.01253	17.8326	10.2488
0.01254	60.1212	59.3316	0.01254	17.8326	10.2488
0.01255	60.1285	59.3316	0.01255	17.8326	10.2488
0.01256	60.1431	59.3316	0.01256	17.8326	10.2488
0.01257	60.1431	59.3316	0.01257	17.8472	10.2488
0.01258	60.1504	59.339	0.01258	17.8472	10.2488
0.01259	60.1577	59.3465	0.01259	17.8472	10.2488
0.0126	60.1577	59.3465	0.0126	17.8837	10.2488
0.01261	60.1577	59.3687	0.01261	17.8837	10.2488
0.01262	60.165	59.3687	0.01262	17.8837	10.2488
0.01263	60.165	59.3687	0.01263	17.8837	10.2488
0.01264	60.1942	59.3687	0.01264	17.8837	10.2488
0.01265	60.1942	59.3687	0.01265	17.8837	10.3008
0.01266	60.1942	59.3687	0.01266	17.9568	10.3008
0.01267	60.1942	59.3687	0.01267	17.9568	10.3008
0.01268	60.2015	59.3687	0.01268	17.9568	10.3008
0.01269	60.2089	59.391	0.01269	17.9568	10.3008
0.0127	60.2089	59.391	0.0127	17.9568	10.3008
0.01271	60.2089	59.391	0.01271	17.9641	10.3008
0.01272	60.2089	59.391	0.01272	17.9641	10.3008
0.01273	60.2089	59.391	0.01273	17.9641	10.3008
0.01274	60.2162	59.4059	0.01274	17.9641	10.3008
0.01275	60.2162	59.4133	0.01275	17.9641	10.3008
0.01276	60.2162	59.4207	0.01276	17.9641	10.3156
0.01277	60.2162	59.4207	0.01277	17.9641	10.3156
0.01278	60.2162	59.4207	0.01278	17.9641	10.3379
0.01279	60.2235	59.4207	0.01279	17.9933	10.3676
0.0128	60.2308	59.4281	0.0128	17.9933	10.3676
0.01281	60.2527	59.4281	0.01281	17.9933	10.3676
0.01282	60.2527	59.4281	0.01282	17.9933	10.3676
0.01283	60.2527	59.4356	0.01283	17.9933	10.375
0.01284	60.2527	59.4356	0.01284	17.9933	10.375
0.01285	60.26	59.4653	0.01285	17.9933	10.375
0.01286	60.2673	59.4727	0.01286	18.0152	10.375
0.01287	60.2746	59.4727	0.01287	18.0152	10.375
0.01288	60.2746	59.4727	0.01288	18.0152	10.375
0.01289	60.2746	59.4801	0.01289	18.0152	10.375
0.0129	60.2819	59.4801	0.0129	18.0225	10.375
0.01291	60.2819	59.4876	0.01291	18.0955	10.3973
0.01292	60.2892	59.4876	0.01292	18.0955	10.3973
0.01293	60.2892	59.4876	0.01293	18.0955	10.3973
0.01294	60.2892	59.4876	0.01294	18.0955	10.3973
0.01295	60.2892	59.4876	0.01295	18.0955	10.3973
0.01296	60.3184	59.4876	0.01296	18.0955	10.4048
0.01297	60.3184	59.4876	0.01297	18.0955	10.4048
0.01298	60.3257	59.4876	0.01298	18.0955	10.4048
0.01299	60.3257	59.4876	0.01299	18.0955	10.4048
0.013	60.3257	59.495	0.013	18.0955	10.4048
0.01301	60.333	59.5024	0.01301	18.1174	10.4048
0.01302	60.3403	59.5173	0.01302	18.1174	10.4048
0.01303	60.3403	59.5321	0.01303	18.132	10.4048
0.01304	60.3403	59.5321	0.01304	18.1393	10.4048
0.01305	60.3549	59.5321	0.01305	18.1393	10.4048
0.01306	60.3549	59.5321	0.01306	18.2051	10.4048
0.01307	60.3549	59.5321	0.01307	18.2051	10.4048
0.01308	60.3549	59.5321	0.01308	18.2051	10.4048
0.01309	60.3549	59.5321	0.01309	18.2051	10.4048
0.0131	60.3549	59.5321	0.0131	18.2051	10.4048
0.01311	60.3549	59.5321	0.01311	18.2051	10.4048
0.01312	60.3549	59.5321	0.01312	18.2124	10.4048
0.01313	60.3549	59.5321	0.01313	18.2124	10.4122
0.01314	60.3549	59.5395	0.01314	18.2124	10.4122
0.01315	60.3549	59.547	0.01315	18.2124	10.4122
0.01316	60.3549	59.547	0.01316	18.2197	10.4122
0.01317	60.3549	59.5544	0.01317	18.2343	10.4122
0.01318	60.3622	59.5544	0.01318	18.2343	10.4122
0.01319	60.3768	59.5618	0.01319	18.2343	10.4122
0.0132	60.3841	59.5767	0.0132	18.2343	10.427
0.01321	60.3987	59.5767	0.01321	18.2343	10.479
0.01322	60.406	59.5841	0.01322	18.2343	10.479
0.01323	60.406	59.5841	0.01323	18.2343	10.479
0.01324	60.406	59.5915	0.01324	18.2343	10.4864
0.01325	60.406	59.599	0.01325	18.2343	10.4864
0.01326	60.4133	59.599	0.01326	18.2343	10.4864
0.01327	60.4133	59.599	0.01327	18.2343	10.4864
0.01328	60.4206	59.599	0.01328	18.2343	10.4864
0.01329	60.4206	59.599	0.01329	18.2343	10.4864
0.0133	60.4206	59.6287	0.0133	18.2343	10.4864
0.01331	60.4206	59.6287	0.01331	18.2343	10.4864
0.01332	60.4206	59.6361	0.01332	18.2416	10.4864
0.01333	60.4206	59.6435	0.01333	18.2416	10.4864
0.01334	60.4352	59.6732	0.01334	18.2927	10.4864
0.01335	60.4352	59.6732	0.01335	18.2927	10.4864
0.01336	60.4352	59.6732	0.01336	18.2927	10.4864
0.01337	60.4352	59.6807	0.01337	18.2927	10.4864
0.01338	60.4352	59.6881	0.01338	18.2927	10.4864
0.01339	60.4352	59.6881	0.01339	18.2927	10.4864
0.0134	60.4425	59.6955	0.0134	18.2927	10.4939
0.01341	60.4498	59.7029	0.01341	18.2927	10.4939
0.01342	60.4644	59.7104	0.01342	18.2927	10.4939
0.01343	60.4644	59.7104	0.01343	18.2927	10.4939
0.01344	60.4644	59.7104	0.01344	18.2927	10.4939
0.01345	60.4717	59.7104	0.01345	18.2927	10.4939
0.01346	60.479	59.7104	0.01346	18.2927	10.4939
0.01347	60.4863	59.7104	0.01347	18.3	10.4939
0.01348	60.4936	59.7326	0.01348	18.3	10.4939
0.01349	60.4936	59.7326	0.01349	18.3	10.5013
0.0135	60.5156	59.7326	0.0135	18.373	10.5013
0.01351	60.5156	59.7772	0.01351	18.373	10.531
0.01352	60.5302	59.7772	0.01352	18.373	10.531
0.01353	60.5302	59.7772	0.01353	18.373	10.531
0.01354	60.5302	59.7921	0.01354	18.373	10.531
0.01355	60.5302	59.8143	0.01355	18.373	10.531
0.01356	60.5302	59.8143	0.01356	18.373	10.531
0.01357	60.5302	59.8143	0.01357	18.373	10.531
0.01358	60.5448	59.8218	0.01358	18.373	10.531
0.01359	60.5448	59.8292	0.01359	18.373	10.531
0.0136	60.5521	59.8366	0.0136	18.373	10.531
0.01361	60.5594	59.8366	0.01361	18.373	10.531
0.01362	60.574	59.8366	0.01362	18.373	10.531
0.01363	60.574	59.8366	0.01363	18.373	10.531
0.01364	60.574	59.8366	0.01364	18.4168	10.5533
0.01365	60.5813	59.8366	0.01365	18.4168	10.5533
0.01366	60.6032	59.8366	0.01366	18.4168	10.5533
0.01367	60.6032	59.844	0.01367	18.4168	10.583
0.01368	60.6032	59.844	0.01368	18.4168	10.583
0.01369	60.6032	59.8589	0.01369	18.4168	10.583
0.0137	60.6178	59.8663	0.0137	18.4168	10.6127
0.01371	60.647	59.8663	0.01371	18.4168	10.6127
0.01372	60.6616	59.8663	0.01372	18.4168	10.6127
0.01373	60.6762	59.8886	0.01373	18.4168	10.6127
0.01374	60.6762	59.8886	0.01374	18.4168	10.6647
0.01375	60.6835	59.896	0.01375	18.4168	10.6647
0.01376	60.6981	59.9035	0.01376	18.4168	10.6647
0.01377	60.6981	59.9109	0.01377	18.4168	10.6721
0.01378	60.6981	59.9109	0.01378	18.4168	10.6721
0.01379	60.7054	59.9109	0.01379	18.4168	10.6721
0.0138	60.7346	59.9332	0.0138	18.4168	10.6795
0.01381	60.7346	59.9332	0.01381	18.4314	10.6795
0.01382	60.7346	59.9332	0.01382	18.4314	10.6795
0.01383	60.7492	59.9332	0.01383	18.446	10.6795
0.01384	60.7492	59.9332	0.01384	18.446	10.6795
0.01385	60.7492	59.9406	0.01385	18.446	10.6795
0.01386	60.7492	59.9406	0.01386	18.446	10.687
0.01387	60.7492	59.948	0.01387	18.446	10.687
0.01388	60.7492	59.9629	0.01388	18.446	10.687
0.01389	60.7638	59.9629	0.01389	18.446	10.687
0.0139	60.7857	59.9629	0.0139	18.446	10.687
0.01391	60.793	59.9703	0.01391	18.446	10.687
0.01392	60.793	59.9703	0.01392	18.446	10.687
0.01393	60.793	59.9777	0.01393	18.446	10.687
0.01394	60.793	59.9777	0.01394	18.446	10.687
0.01395	60.793	59.9777	0.01395	18.446	10.687
0.01396	60.8004	59.9777	0.01396	18.446	10.687
0.01397	60.8004	59.9777	0.01397	18.446	10.687
0.01398	60.8077	59.9777	0.01398	18.446	10.687
0.01399	60.815	59.9926	0.01399	18.446	10.687
0.014	60.815	60	0.014	18.446	10.687
0.01401	60.815	60	0.01401	18.446	10.687
0.01402	60.8369	60	0.01402	18.4825	10.687
0.01403	60.8442	60	0.01403	18.5191	10.687
0.01404	60.8442	60	0.01404	18.5191	10.687
0.01405	60.8515	60	0.01405	18.5191	10.687
0.01406	60.8588	60	0.01406	18.5191	10.687
0.01407	60.8588	60.0223	0.01407	18.5191	10.687
0.01408	60.8661	60.0223	0.01408	18.5191	10.687
0.01409	60.8661	60.0223	0.01409	18.5191	10.687
0.0141	60.8734	60.0223	0.0141	18.5191	10.687
0.01411	60.8734	60.0223	0.01411	18.5191	10.687
0.01412	60.8734	60.0371	0.01412	18.5191	10.6944
0.01413	60.888	60.0371	0.01413	18.5191	10.6944
0.01414	60.888	60.0371	0.01414	18.5921	10.7687
0.01415	60.888	60.0371	0.01415	18.5921	10.7687
0.01416	60.888	60.0446	0.01416	18.6067	10.7687
0.01417	60.888	60.0446	0.01417	18.6067	10.7687
0.01418	60.888	60.0446	0.01418	18.6067	10.7687
0.01419	60.888	60.0594	0.01419	18.6067	10.8132
0.0142	60.888	60.0594	0.0142	18.6067	10.8132
0.01421	60.888	60.0594	0.01421	18.6067	10.8132
0.01422	60.8953	60.0594	0.01422	18.6067	10.8132
0.01423	60.9099	60.0594	0.01423	18.6067	10.8132
0.01424	60.9099	60.0594	0.01424	18.6067	10.8132
0.01425	60.9099	60.0668	0.01425	18.6067	10.8132
0.01426	60.9464	60.0817	0.01426	18.6067	10.8132
0.01427	60.9464	60.0965	0.01427	18.6067	10.8132
0.01428	60.9537	60.0965	0.01428	18.614	10.8132
0.01429	60.9537	60.104	0.01429	18.6213	10.8132
0.0143	60.9683	60.1188	0.0143	18.6213	10.8132
0.01431	60.9756	60.1188	0.01431	18.6213	10.8132
0.01432	60.9756	60.1188	0.01432	18.6213	10.8132
0.01433	60.9829	60.1188	0.01433	18.6213	10.8281
0.01434	60.9829	60.1188	0.01434	18.6213	10.8281
0.01435	60.9902	60.1263	0.01435	18.6286	10.8429
0.01436	60.9902	60.1263	0.01436	18.6286	10.8429
0.01437	60.9902	60.1263	0.01437	18.6286	10.8429
0.01438	60.9902	60.1263	0.01438	18.6286	10.8504
0.01439	60.9975	60.1263	0.01439	18.6286	10.8504
0.0144	61.0267	60.1337	0.0144	18.6286	10.8504
0.01441	61.034	60.1337	0.01441	18.6432	10.8504
0.01442	61.034	60.1337	0.01442	18.6432	10.8504
0.01443	61.034	60.1411	0.01443	18.6432	10.8504
0.01444	61.0413	60.1411	0.01444	18.6432	10.8504
0.01445	61.0413	60.1411	0.01445	18.6432	10.8504
0.01446	61.0413	60.1485	0.01446	18.6432	10.8504
0.01447	61.0413	60.1485	0.01447	18.6432	10.8504
0.01448	61.0413	60.156	0.01448	18.6651	10.8504
0.01449	61.0413	60.156	0.01449	18.6651	10.8504
0.0145	61.0413	60.156	0.0145	18.6651	10.8504
0.01451	61.0413	60.156	0.01451	18.6651	10.8504
0.01452	61.0413	60.156	0.01452	18.6651	10.8504
0.01453	61.0559	60.156	0.01453	18.6651	10.8504
0.01454	61.0559	60.156	0.01454	18.6797	10.8504
0.01455	61.0559	60.1708	0.01455	18.7235	10.8504
0.01456	61.0559	60.1857	0.01456	18.7235	10.8504
0.01457	61.0559	60.1857	0.01457	18.7235	10.8504
0.01458	61.0632	60.1931	0.01458	18.7308	10.8504
0.01459	61.0778	60.1931	0.01459	18.7819	10.8504
0.0146	61.0778	60.2005	0.0146	18.7819	10.8504
0.01461	61.0778	60.2154	0.01461	18.7819	10.8504
0.01462	61.0924	60.2228	0.01462	18.7819	10.8504
0.01463	61.0924	60.2228	0.01463	18.7819	10.8801
0.01464	61.1071	60.2228	0.01464	18.7819	10.8801
0.01465	61.1071	60.2228	0.01465	18.7819	10.8801
0.01466	61.1071	60.2302	0.01466	18.7819	10.9469
0.01467	61.1071	60.2302	0.01467	18.7819	10.9469
0.01468	61.1071	60.2302	0.01468	18.7819	10.9469
0.01469	61.1144	60.2302	0.01469	18.7893	10.9469
0.0147	61.1217	60.2525	0.0147	18.7893	10.9469
0.01471	61.1217	60.2525	0.01471	18.855	10.9469
0.01472	61.129	60.2748	0.01472	18.855	10.9469
0.01473	61.129	60.2748	0.01473	18.855	10.9469
0.01474	61.129	60.2748	0.01474	18.855	10.9469
0.01475	61.129	60.2748	0.01475	18.855	10.9469
0.01476	61.1363	60.2748	0.01476	18.855	10.9469
0.01477	61.1363	60.2748	0.01477	18.855	10.9469
0.01478	61.1509	60.2748	0.01478	18.855	10.9469
0.01479	61.1655	60.2896	0.01479	18.855	10.9469
0.0148	61.1655	60.2896	0.0148	18.855	10.9766
0.01481	61.1655	60.2896	0.01481	18.855	10.9766
0.01482	61.1655	60.2971	0.01482	18.855	10.9766
0.01483	61.1655	60.3342	0.01483	18.855	10.9766
0.01484	61.1655	60.3342	0.01484	18.855	10.984
0.01485	61.1801	60.3342	0.01485	18.855	10.984
0.01486	61.1801	60.3491	0.01486	18.855	10.984
0.01487	61.1801	60.3491	0.01487	18.855	10.984
0.01488	61.1801	60.3713	0.01488	18.855	10.984
0.01489	61.1801	60.3713	0.01489	18.855	10.984
0.0149	61.202	60.3713	0.0149	18.855	10.984
0.01491	61.2093	60.3788	0.01491	18.855	10.984
0.01492	61.2166	60.3788	0.01492	18.855	10.984
0.01493	61.2166	60.3788	0.01493	18.855	10.984
0.01494	61.2166	60.3788	0.01494	18.855	10.984
0.01495	61.2166	60.3788	0.01495	18.855	10.984
0.01496	61.2312	60.3788	0.01496	18.855	10.984
0.01497	61.2312	60.3862	0.01497	18.8696	10.984
0.01498	61.2312	60.4085	0.01498	18.8696	10.984
0.01499	61.2385	60.4085	0.01499	18.8696	10.984
0.015	61.2385	60.4085	0.015	18.8988	10.984
0.01501	61.2385	60.4085	0.01501	18.8988	10.984
0.01502	61.2385	60.4085	0.01502	18.9207	10.984
0.01503	61.2385	60.4159	0.01503	18.9426	10.984
0.01504	61.2385	60.4159	0.01504	18.9426	10.984
0.01505	61.2458	60.4233	0.01505	18.9426	10.984
0.01506	61.2531	60.4233	0.01506	18.9426	10.984
0.01507	61.2604	60.4233	0.01507	18.9499	10.984
0.01508	61.2604	60.4233	0.01508	18.9499	10.984
0.01509	61.2604	60.4233	0.01509	18.9499	10.984
0.0151	61.2604	60.4233	0.0151	18.9499	10.984
0.01511	61.2604	60.4382	0.01511	18.9499	10.9915
0.01512	61.275	60.4382	0.01512	18.9499	10.9915
0.01513	61.275	60.4679	0.01513	18.9499	10.9915
0.01514	61.275	60.4753	0.01514	18.9499	10.9915
0.01515	61.2823	60.4753	0.01515	18.9499	10.9915
0.01516	61.2823	60.4753	0.01516	18.9499	10.9915
0.01517	61.3188	60.4827	0.01517	18.9572	11.036
0.01518	61.3334	60.4902	0.01518	18.9718	11.036
0.01519	61.3407	60.4902	0.01519	18.9718	11.036
0.0152	61.3407	60.4902	0.0152	19.0302	11.036
0.01521	61.3407	60.4902	0.01521	19.0667	11.036
0.01522	61.348	60.4902	0.01522	19.0667	11.036
0.01523	61.3553	60.4902	0.01523	19.0667	11.036
0.01524	61.3553	60.4976	0.01524	19.0667	11.1697
0.01525	61.3553	60.4976	0.01525	19.0667	11.1771
0.01526	61.3626	60.4976	0.01526	19.0667	11.1771
0.01527	61.3699	60.4976	0.01527	19.0667	11.1771
0.01528	61.3699	60.505	0.01528	19.0667	11.1771
0.01529	61.3699	60.5496	0.01529	19.0667	11.1771
0.0153	61.3772	60.557	0.0153	19.0667	11.1846
0.01531	61.3772	60.557	0.01531	19.0667	11.1846
0.01532	61.3772	60.5867	0.01532	19.0667	11.1846
0.01533	61.3772	60.5867	0.01533	19.0667	11.1846
0.01534	61.3772	60.5867	0.01534	19.0667	11.1846
0.01535	61.3772	60.5867	0.01535	19.0667	11.1846
0.01536	61.3845	60.5941	0.01536	19.0667	11.1846
0.01537	61.3845	60.5941	0.01537	19.0667	11.1846
0.01538	61.3919	60.5941	0.01538	19.0667	11.1846
0.01539	61.3919	60.6016	0.01539	19.0667	11.1846
0.0154	61.3992	60.6016	0.0154	19.0667	11.1846
0.01541	61.3992	60.6016	0.01541	19.0667	11.1846
0.01542	61.3992	60.6016	0.01542	19.0667	11.1846
0.01543	61.3992	60.6164	0.01543	19.0667	11.1846
0.01544	61.4065	60.6164	0.01544	19.0667	11.1846
0.01545	61.4065	60.6164	0.01545	19.0667	11.1846
0.01546	61.4138	60.6238	0.01546	19.0667	11.1846
0.01547	61.4211	60.6238	0.01547	19.0667	11.1846
0.01548	61.4211	60.6238	0.01548	19.0667	11.1846
0.01549	61.4211	60.6387	0.01549	19.0667	11.1846
0.0155	61.4211	60.6387	0.0155	19.0667	11.1846
0.01551	61.4211	60.6387	0.01551	19.0667	11.1846
0.01552	61.4211	60.6387	0.01552	19.0667	11.1846
0.01553	61.4211	60.6461	0.01553	19.0667	11.1846
0.01554	61.443	60.6461	0.01554	19.0667	11.192
0.01555	61.443	60.6535	0.01555	19.0667	11.192
0.01556	61.443	60.6758	0.01556	19.0887	11.192
0.01557	61.4576	60.6758	0.01557	19.0887	11.192
0.01558	61.4576	60.6758	0.01558	19.0887	11.192
0.01559	61.4576	60.6758	0.01559	19.0887	11.192
0.0156	61.4649	60.6758	0.0156	19.0887	11.192
0.01561	61.4649	60.6758	0.01561	19.0887	11.192
0.01562	61.4649	60.6758	0.01562	19.1471	11.2068
0.01563	61.4722	60.6758	0.01563	19.1471	11.2068
0.01564	61.4722	60.6758	0.01564	19.1471	11.2068
0.01565	61.4722	60.6758	0.01565	19.1471	11.2068
0.01566	61.4722	60.6758	0.01566	19.1471	11.2068
0.01567	61.4722	60.6758	0.01567	19.1471	11.2068
0.01568	61.4795	60.6758	0.01568	19.1471	11.2068
0.01569	61.4795	60.6758	0.01569	19.1471	11.2068
0.0157	61.5014	60.6758	0.0157	19.1471	11.2291
0.01571	61.5014	60.6758	0.01571	19.1471	11.2291
0.01572	61.5014	60.6833	0.01572	19.2566	11.2291
0.01573	61.5014	60.6833	0.01573	19.2566	11.2291
0.01574	61.5014	60.6907	0.01574	19.2566	11.3034
0.01575	61.5014	60.7204	0.01575	19.2566	11.3034
0.01576	61.5014	60.7278	0.01576	19.2566	11.3034
0.01577	61.5014	60.7427	0.01577	19.2566	11.3034
0.01578	61.5014	60.7501	0.01578	19.2566	11.3331
0.01579	61.5014	60.7575	0.01579	19.2566	11.3331
0.0158	61.5014	60.7575	0.0158	19.2566	11.3331
0.01581	61.5014	60.7575	0.01581	19.2566	11.3331
0.01582	61.5014	60.7575	0.01582	19.2566	11.3331
0.01583	61.5014	60.7575	0.01583	19.2566	11.3331
0.01584	61.516	60.7649	0.01584	19.2566	11.3331
0.01585	61.5233	60.7798	0.01585	19.2566	11.3554
0.01586	61.5233	60.7872	0.01586	19.2566	11.3554
0.01587	61.5379	60.7872	0.01587	19.2858	11.3554
0.01588	61.5379	60.8021	0.01588	19.2858	11.3554
0.01589	61.5379	60.8021	0.01589	19.2858	11.3554
0.0159	61.5379	60.8021	0.0159	19.2858	11.3554
0.01591	61.5379	60.8021	0.01591	19.2858	11.3851
0.01592	61.5452	60.8021	0.01592	19.2858	11.3851
0.01593	61.5452	60.8095	0.01593	19.2858	11.3925
0.01594	61.5452	60.8095	0.01594	19.2858	11.3925
0.01595	61.5525	60.8169	0.01595	19.2858	11.3925
0.01596	61.5525	60.8169	0.01596	19.2858	11.3925
0.01597	61.5744	60.8169	0.01597	19.2858	11.3925
0.01598	61.5744	60.8169	0.01598	19.2858	11.3925
0.01599	61.5744	60.8169	0.01599	19.2858	11.3925
0.016	61.5744	60.8318	0.016	19.2858	11.3999
0.01601	61.5744	60.8466	0.01601	19.2858	11.4074
0.01602	61.5744	60.8466	0.01602	19.2858	11.4074
0.01603	61.5817	60.8541	0.01603	19.2858	11.4074
0.01604	61.5963	60.8541	0.01604	19.2858	11.4074
0.01605	61.6036	60.8541	0.01605	19.2858	11.4074
0.01606	61.6109	60.8541	0.01606	19.2858	11.4074
0.01607	61.6182	60.8615	0.01607	19.2858	11.4074
0.01608	61.6328	60.8615	0.01608	19.2858	11.4074
0.01609	61.6401	60.8615	0.01609	19.2858	11.4148
0.0161	61.6474	60.8615	0.0161	19.2858	11.4148
0.01611	61.6474	60.8689	0.01611	19.2858	11.4148
0.01612	61.6474	60.8689	0.01612	19.2858	11.4148
0.01613	61.6474	60.8689	0.01613	19.2858	11.4148
0.01614	61.6474	60.8689	0.01614	19.2858	11.4148
0.01615	61.6474	60.8763	0.01615	19.2858	11.4148
0.01616	61.6474	60.8838	0.01616	19.2858	11.4148
0.01617	61.6474	60.8838	0.01617	19.2858	11.4148
0.01618	61.6474	60.8838	0.01618	19.2858	11.4148
0.01619	61.6474	60.8838	0.01619	19.3077	11.4148
0.0162	61.6547	60.8838	0.0162	19.3077	11.4148
0.01621	61.662	60.8838	0.01621	19.3077	11.4148
0.01622	61.6693	60.8838	0.01622	19.315	11.4445
0.01623	61.6693	60.8838	0.01623	19.315	11.4445
0.01624	61.6766	60.8986	0.01624	19.315	11.4445
0.01625	61.6766	60.8986	0.01625	19.315	11.4519
0.01626	61.6839	60.8986	0.01626	19.3223	11.4519
0.01627	61.6913	60.9061	0.01627	19.3223	11.4519
0.01628	61.6986	60.9061	0.01628	19.3223	11.4519
0.01629	61.7132	60.9061	0.01629	19.3223	11.4519
0.0163	61.7132	60.9061	0.0163	19.3369	11.4519
0.01631	61.7132	60.9283	0.01631	19.3369	11.4519
0.01632	61.7132	60.9358	0.01632	19.3369	11.4519
0.01633	61.7205	60.9358	0.01633	19.3369	11.4519
0.01634	61.7205	60.9432	0.01634	19.3369	11.4519
0.01635	61.7205	60.9432	0.01635	19.3369	11.4519
0.01636	61.7205	60.958	0.01636	19.3369	11.4519
0.01637	61.7205	60.958	0.01637	19.3369	11.4519
0.01638	61.7205	60.958	0.01638	19.3369	11.4519
0.01639	61.7205	60.9655	0.01639	19.3369	11.4519
0.0164	61.7205	60.9655	0.0164	19.3369	11.4519
0.01641	61.7205	60.9655	0.01641	19.3369	11.4519
0.01642	61.7278	60.9655	0.01642	19.3369	11.4519
0.01643	61.7278	60.9655	0.01643	19.3369	11.4742
0.01644	61.7278	60.9655	0.01644	19.3369	11.4742
0.01645	61.7278	60.9655	0.01645	19.3369	11.4742
0.01646	61.7278	60.9729	0.01646	19.3442	11.4742
0.01647	61.7278	60.9803	0.01647	19.3442	11.4742
0.01648	61.7278	60.9803	0.01648	19.3442	11.5336
0.01649	61.7351	60.9877	0.01649	19.3442	11.5336
0.0165	61.7351	60.9877	0.0165	19.3954	11.5336
0.01651	61.7424	60.9877	0.01651	19.4027	11.5336
0.01652	61.7424	60.9877	0.01652	19.4027	11.5336
0.01653	61.757	60.9877	0.01653	19.4027	11.5336
0.01654	61.757	60.9877	0.01654	19.4027	11.5336
0.01655	61.7643	60.9877	0.01655	19.4027	11.5336
0.01656	61.7643	60.9877	0.01656	19.4246	11.5336
0.01657	61.7643	60.9877	0.01657	19.4246	11.5336
0.01658	61.7643	60.9952	0.01658	19.4246	11.5336
0.01659	61.7643	61.0026	0.01659	19.4246	11.5336
0.0166	61.7643	61.0026	0.0166	19.4246	11.541
0.01661	61.7643	61.0026	0.01661	19.4246	11.5559
0.01662	61.7643	61.0026	0.01662	19.4246	11.5559
0.01663	61.7643	61.0026	0.01663	19.4246	11.5559
0.01664	61.7643	61.0175	0.01664	19.4246	11.5559
0.01665	61.7643	61.0175	0.01665	19.4246	11.5559
0.01666	61.7643	61.0175	0.01666	19.4246	11.5559
0.01667	61.7643	61.0175	0.01667	19.4246	11.5559
0.01668	61.7643	61.0249	0.01668	19.4246	11.5707
0.01669	61.7643	61.0323	0.01669	19.4246	11.5707
0.0167	61.7716	61.0323	0.0167	19.4246	11.5782
0.01671	61.7716	61.0397	0.01671	19.4246	11.5782
0.01672	61.7716	61.0397	0.01672	19.4246	11.5782
0.01673	61.7716	61.0397	0.01673	19.4246	11.5782
0.01674	61.7716	61.0397	0.01674	19.4246	11.5782
0.01675	61.7789	61.0694	0.01675	19.4246	11.5782
0.01676	61.7789	61.0694	0.01676	19.4246	11.5782
0.01677	61.7789	61.0769	0.01677	19.4611	11.5782
0.01678	61.7862	61.0769	0.01678	19.4611	11.5782
0.01679	61.7862	61.0843	0.01679	19.4611	11.5782
0.0168	61.7862	61.0991	0.0168	19.4611	11.5782
0.01681	61.7935	61.0991	0.01681	19.4684	11.5782
0.01682	61.7935	61.0991	0.01682	19.4684	11.5782
0.01683	61.7935	61.114	0.01683	19.4684	11.5782
0.01684	61.7935	61.114	0.01684	19.4757	11.5782
0.01685	61.8154	61.114	0.01685	19.483	11.5782
0.01686	61.8154	61.114	0.01686	19.483	11.5782
0.01687	61.8154	61.114	0.01687	19.483	11.5782
0.01688	61.8154	61.114	0.01688	19.483	11.5782
0.01689	61.8154	61.114	0.01689	19.483	11.5782
0.0169	61.8154	61.114	0.0169	19.483	11.5782
0.01691	61.8154	61.1214	0.01691	19.4903	11.5782
0.01692	61.8154	61.1214	0.01692	19.4903	11.5782
0.01693	61.8154	61.1214	0.01693	19.4903	11.5782
0.01694	61.8154	61.1734	0.01694	19.5195	11.6227
0.01695	61.8154	61.1808	0.01695	19.5195	11.6302
0.01696	61.8154	61.1808	0.01696	19.5195	11.6302
0.01697	61.8154	61.1808	0.01697	19.5195	11.645
0.01698	61.8154	61.1808	0.01698	19.5195	11.6524
0.01699	61.8154	61.1883	0.01699	19.5195	11.6673
0.017	61.8154	61.1883	0.017	19.5195	11.6673
0.01701	61.8154	61.1957	0.01701	19.5195	11.6673
0.01702	61.83	61.1957	0.01702	19.5195	11.6896
0.01703	61.83	61.1957	0.01703	19.5195	11.7118
0.01704	61.83	61.1957	0.01704	19.5195	11.7118
0.01705	61.8373	61.2031	0.01705	19.5852	11.7118
0.01706	61.8373	61.2031	0.01706	19.5925	11.7118
0.01707	61.8446	61.2031	0.01707	19.5925	11.7118
0.01708	61.8446	61.2031	0.01708	19.5925	11.7118
0.01709	61.8446	61.2031	0.01709	19.5925	11.7118
0.0171	61.8446	61.2105	0.0171	19.5925	11.7118
0.01711	61.8446	61.2105	0.01711	19.5925	11.7118
0.01712	61.8446	61.2105	0.01712	19.5925	11.7118
0.01713	61.8446	61.2105	0.01713	19.5925	11.7118
0.01714	61.8519	61.2105	0.01714	19.6948	11.7118
0.01715	61.8519	61.2254	0.01715	19.6948	11.7267
0.01716	61.8519	61.2254	0.01716	19.6948	11.7267
0.01717	61.8592	61.2254	0.01717	19.6948	11.7267
0.01718	61.8592	61.2254	0.01718	19.6948	11.7267
0.01719	61.8592	61.2403	0.01719	19.6948	11.7267
0.0172	61.8665	61.2403	0.0172	19.6948	11.7267
0.01721	61.8811	61.2551	0.01721	19.6948	11.7416
0.01722	61.8811	61.2551	0.01722	19.6948	11.7416
0.01723	61.8811	61.2551	0.01723	19.6948	11.749
0.01724	61.8811	61.2551	0.01724	19.6948	11.749
0.01725	61.8957	61.2551	0.01725	19.7021	11.749
0.01726	61.8957	61.2551	0.01726	19.7021	11.749
0.01727	61.8957	61.2551	0.01727	19.7021	11.749
0.01728	61.8957	61.2551	0.01728	19.7021	11.749
0.01729	61.8957	61.2551	0.01729	19.7021	11.749
0.0173	61.8957	61.2551	0.0173	19.7021	11.749
0.01731	61.8957	61.2551	0.01731	19.7021	11.749
0.01732	61.8957	61.2551	0.01732	19.7021	11.749
0.01733	61.903	61.2551	0.01733	19.7021	11.749
0.01734	61.9103	61.2551	0.01734	19.7021	11.749
0.01735	61.9103	61.2625	0.01735	19.7021	11.749
0.01736	61.9176	61.2625	0.01736	19.7021	11.749
0.01737	61.9176	61.2625	0.01737	19.7021	11.749
0.01738	61.9176	61.27	0.01738	19.7021	11.749
0.01739	61.9249	61.27	0.01739	19.7021	11.749
0.0174	61.9249	61.2774	0.0174	19.724	11.8084
0.01741	61.9249	61.2774	0.01741	19.724	11.8084
0.01742	61.9249	61.2848	0.01742	19.724	11.8084
0.01743	61.9322	61.2848	0.01743	19.724	11.8084
0.01744	61.9322	61.2848	0.01744	19.724	11.8084
0.01745	61.9468	61.2848	0.01745	19.724	11.8084
0.01746	61.9468	61.2997	0.01746	19.7386	11.8084
0.01747	61.976	61.2997	0.01747	19.7386	11.8084
0.01748	61.9834	61.2997	0.01748	19.7386	11.9272
0.01749	61.9834	61.2997	0.01749	19.7678	11.9272
0.0175	61.9834	61.2997	0.0175	19.7678	11.9272
0.01751	61.998	61.2997	0.01751	19.7678	11.9272
0.01752	61.998	61.2997	0.01752	19.7678	11.9272
0.01753	61.998	61.3071	0.01753	19.7678	11.9272
0.01754	61.998	61.3219	0.01754	19.7678	11.9272
0.01755	61.998	61.3219	0.01755	19.7678	11.9272
0.01756	61.998	61.3219	0.01756	19.7678	11.9272
0.01757	62.0126	61.3219	0.01757	19.7678	11.9272
0.01758	62.0126	61.3219	0.01758	19.7678	11.9272
0.01759	62.0126	61.3294	0.01759	19.7751	11.9272
0.0176	62.0199	61.3368	0.0176	19.7751	11.9495
0.01761	62.0272	61.3368	0.01761	19.7751	11.9495
0.01762	62.0272	61.3517	0.01762	19.7751	11.9495
0.01763	62.0418	61.3591	0.01763	19.7751	11.9495
0.01764	62.0418	61.3665	0.01764	19.7751	11.9495
0.01765	62.0418	61.3665	0.01765	19.7751	11.9495
0.01766	62.0491	61.3665	0.01766	19.7751	11.9644
0.01767	62.0491	61.3665	0.01767	19.7751	11.9644
0.01768	62.0491	61.3739	0.01768	19.7751	11.9644
0.01769	62.0564	61.3739	0.01769	19.7751	11.9941
0.0177	62.0637	61.3739	0.0177	19.7751	11.9941
0.01771	62.0637	61.3739	0.01771	19.7751	11.9941
0.01772	62.0637	61.3814	0.01772	19.7751	11.9941
0.01773	62.0637	61.3888	0.01773	19.7751	11.9941
0.01774	62.0637	61.3888	0.01774	19.7824	11.9941
0.01775	62.0637	61.3888	0.01775	19.7824	11.9941
0.01776	62.0637	61.3888	0.01776	19.7824	11.9941
0.01777	62.0637	61.3888	0.01777	19.7824	11.9941
0.01778	62.0637	61.3962	0.01778	19.7824	12.0015
0.01779	62.071	61.3962	0.01779	19.8335	12.0015
0.0178	62.071	61.3962	0.0178	19.8335	12.0015
0.01781	62.071	61.4036	0.01781	19.8335	12.0015
0.01782	62.071	61.4036	0.01782	19.8335	12.0238
0.01783	62.0783	61.4111	0.01783	19.8335	12.0238
0.01784	62.0856	61.4111	0.01784	19.8335	12.0238
0.01785	62.0856	61.4111	0.01785	19.8335	12.0238
0.01786	62.0856	61.4333	0.01786	19.8335	12.0238
0.01787	62.0856	61.4408	0.01787	19.8335	12.0238
0.01788	62.0856	61.4408	0.01788	19.8335	12.0238
0.01789	62.0856	61.4556	0.01789	19.8335	12.0238
0.0179	62.0856	61.4556	0.0179	19.8408	12.0238
0.01791	62.1002	61.4556	0.01791	19.8408	12.0238
0.01792	62.1075	61.4705	0.01792	19.8408	12.0238
0.01793	62.1148	61.4705	0.01793	19.8408	12.1649
0.01794	62.1221	61.4705	0.01794	19.8481	12.1649
0.01795	62.1221	61.4705	0.01795	19.8481	12.1649
0.01796	62.1221	61.4705	0.01796	19.8481	12.1649
0.01797	62.1221	61.4705	0.01797	19.8481	12.1649
0.01798	62.1221	61.5076	0.01798	19.8773	12.1649
0.01799	62.1221	61.5076	0.01799	19.8773	12.1649
0.018	62.1221	61.5076	0.018	19.8773	12.1649
0.01801	62.1221	61.5076	0.01801	19.8773	12.1649
0.01802	62.1294	61.515	0.01802	19.8773	12.1649
0.01803	62.1294	61.515	0.01803	19.8773	12.1649
0.01804	62.1294	61.5299	0.01804	19.8773	12.1649
0.01805	62.144	61.5299	0.01805	19.8773	12.1649
0.01806	62.144	61.5299	0.01806	19.8773	12.1649
0.01807	62.144	61.5299	0.01807	19.8773	12.1797
0.01808	62.1586	61.5299	0.01808	19.9284	12.1797
0.01809	62.1586	61.5299	0.01809	19.9284	12.1797
0.0181	62.1586	61.5299	0.0181	19.9357	12.1797
0.01811	62.1586	61.5373	0.01811	19.9357	12.1797
0.01812	62.1586	61.5447	0.01812	19.9357	12.1797
0.01813	62.1732	61.5447	0.01813	19.9357	12.1797
0.01814	62.1951	61.5522	0.01814	19.943	12.1797
0.01815	62.2024	61.5522	0.01815	19.943	12.2169
0.01816	62.2097	61.5522	0.01816	19.943	12.2169
0.01817	62.2243	61.5522	0.01817	19.943	12.2169
0.01818	62.2243	61.5522	0.01818	19.943	12.2169
0.01819	62.2389	61.5522	0.01819	19.943	12.2169
0.0182	62.2389	61.5522	0.0182	19.943	12.2169
0.01821	62.2389	61.5522	0.01821	19.943	12.2169
0.01822	62.2389	61.5522	0.01822	19.943	12.2391
0.01823	62.2389	61.5522	0.01823	19.943	12.254
0.01824	62.2389	61.5596	0.01824	19.943	12.254
0.01825	62.2462	61.5596	0.01825	19.943	12.254
0.01826	62.2462	61.5745	0.01826	19.943	12.254
0.01827	62.2462	61.5819	0.01827	19.943	12.254
0.01828	62.2462	61.5819	0.01828	19.943	12.254
0.01829	62.2462	61.5819	0.01829	19.943	12.254
0.0183	62.2462	61.5819	0.0183	19.943	12.254
0.01831	62.2462	61.5893	0.01831	19.9576	12.254
0.01832	62.2462	61.5893	0.01832	19.9576	12.254
0.01833	62.2535	61.5967	0.01833	19.9576	12.254
0.01834	62.2535	61.5967	0.01834	19.9576	12.254
0.01835	62.2535	61.5967	0.01835	19.9576	12.254
0.01836	62.2535	61.6042	0.01836	19.9576	12.254
0.01837	62.2681	61.6042	0.01837	19.9576	12.254
0.01838	62.2754	61.6042	0.01838	19.9576	12.254
0.01839	62.2754	61.6042	0.01839	20.0307	12.2837
0.0184	62.2974	61.6042	0.0184	20.0307	12.2837
0.01841	62.2974	61.6042	0.01841	20.0307	12.2837
0.01842	62.312	61.6116	0.01842	20.0307	12.2837
0.01843	62.3193	61.619	0.01843	20.0307	12.2837
0.01844	62.3193	61.619	0.01844	20.0307	12.2837
0.01845	62.3193	61.619	0.01845	20.0307	12.2837
0.01846	62.3193	61.619	0.01846	20.0307	12.3134
0.01847	62.3266	61.619	0.01847	20.0307	12.3134
0.01848	62.3266	61.619	0.01848	20.0307	12.3134
0.01849	62.3266	61.619	0.01849	20.0307	12.3134
0.0185	62.3339	61.6264	0.0185	20.0307	12.3134
0.01851	62.3339	61.6264	0.01851	20.0307	12.3134
0.01852	62.3412	61.6264	0.01852	20.1986	12.3134
0.01853	62.3412	61.6264	0.01853	20.1986	12.3283
0.01854	62.3485	61.6264	0.01854	20.1986	12.3283
0.01855	62.3485	61.6264	0.01855	20.1986	12.3283
0.01856	62.3485	61.6339	0.01856	20.1986	12.3283
0.01857	62.3704	61.6339	0.01857	20.1986	12.3283
0.01858	62.3704	61.6413	0.01858	20.1986	12.3283
0.01859	62.3704	61.6487	0.01859	20.1986	12.3283
0.0186	62.3704	61.6487	0.0186	20.2278	12.3283
0.01861	62.3704	61.6487	0.01861	20.2424	12.3357
0.01862	62.3704	61.6487	0.01862	20.2424	12.3357
0.01863	62.3704	61.6636	0.01863	20.2424	12.3654
0.01864	62.385	61.6636	0.01864	20.2424	12.3654
0.01865	62.3923	61.6636	0.01865	20.2424	12.3654
0.01866	62.3923	61.6636	0.01866	20.2424	12.3654
0.01867	62.3996	61.6636	0.01867	20.2424	12.3654
0.01868	62.3996	61.6636	0.01868	20.2424	12.3654
0.01869	62.4069	61.6636	0.01869	20.2424	12.3654
0.0187	62.4069	61.6636	0.0187	20.2424	12.3654
0.01871	62.4069	61.671	0.01871	20.2424	12.3654
0.01872	62.4069	61.671	0.01872	20.2424	12.3654
0.01873	62.4069	61.671	0.01873	20.2424	12.3654
0.01874	62.4069	61.6859	0.01874	20.2424	12.3654
0.01875	62.4069	61.6859	0.01875	20.2424	12.3654
0.01876	62.4069	61.6933	0.01876	20.2424	12.3728
0.01877	62.4069	61.7007	0.01877	20.2424	12.3728
0.01878	62.4142	61.7007	0.01878	20.2424	12.4174
0.01879	62.4142	61.7007	0.01879	20.2424	12.4174
0.0188	62.4215	61.7007	0.0188	20.2424	12.4248
0.01881	62.4215	61.7007	0.01881	20.2424	12.4248
0.01882	62.4288	61.7081	0.01882	20.2424	12.4248
0.01883	62.4288	61.7081	0.01883	20.2424	12.4248
0.01884	62.4361	61.7081	0.01884	20.2424	12.4248
0.01885	62.4434	61.723	0.01885	20.2424	12.4248
0.01886	62.4507	61.723	0.01886	20.257	12.4248
0.01887	62.458	61.7304	0.01887	20.257	12.4248
0.01888	62.458	61.7378	0.01888	20.257	12.4322
0.01889	62.4726	61.7378	0.01889	20.257	12.4322
0.0189	62.4799	61.7378	0.0189	20.257	12.4322
0.01891	62.4799	61.7378	0.01891	20.2863	12.4322
0.01892	62.4872	61.7378	0.01892	20.2863	12.4916
0.01893	62.4872	61.7453	0.01893	20.2863	12.4916
0.01894	62.4872	61.7527	0.01894	20.2863	12.4916
0.01895	62.4872	61.7527	0.01895	20.2863	12.4916
0.01896	62.4872	61.7675	0.01896	20.2863	12.4916
0.01897	62.4872	61.7973	0.01897	20.3009	12.4916
0.01898	62.4872	61.7973	0.01898	20.3009	12.4916
0.01899	62.4945	61.7973	0.01899	20.3009	12.4916
0.019	62.4945	61.8047	0.019	20.3009	12.4916
0.01901	62.4945	61.8047	0.01901	20.3009	12.4916
0.01902	62.4945	61.8047	0.01902	20.3009	12.4916
0.01903	62.4945	61.8047	0.01903	20.3009	12.4916
0.01904	62.4945	61.8047	0.01904	20.3009	12.4916
0.01905	62.4945	61.8195	0.01905	20.3009	12.4916
0.01906	62.4945	61.8195	0.01906	20.3009	12.4916
0.01907	62.4945	61.8195	0.01907	20.3009	12.4916
0.01908	62.4945	61.827	0.01908	20.3009	12.4916
0.01909	62.5091	61.8344	0.01909	20.3009	12.5065
0.0191	62.5091	61.8344	0.0191	20.3009	12.5065
0.01911	62.5091	61.8344	0.01911	20.352	12.5065
0.01912	62.5164	61.8418	0.01912	20.352	12.5214
0.01913	62.5237	61.8492	0.01913	20.352	12.5214
0.01914	62.531	61.8492	0.01914	20.3739	12.5214
0.01915	62.531	61.8492	0.01915	20.3739	12.5808
0.01916	62.5529	61.8567	0.01916	20.3739	12.5808
0.01917	62.5749	61.8567	0.01917	20.3739	12.5808
0.01918	62.5749	61.8641	0.01918	20.3739	12.5808
0.01919	62.5822	61.8715	0.01919	20.3739	12.5808
0.0192	62.5822	61.8715	0.0192	20.3739	12.5808
0.01921	62.5822	61.8715	0.01921	20.3739	12.5808
0.01922	62.5822	61.8715	0.01922	20.3739	12.5808
0.01923	62.5895	61.8715	0.01923	20.3739	12.5808
0.01924	62.5895	61.8715	0.01924	20.3739	12.5808
0.01925	62.5895	61.8715	0.01925	20.3739	12.5808
0.01926	62.5895	61.8864	0.01926	20.3739	12.5808
0.01927	62.5968	61.8938	0.01927	20.3739	12.5808
0.01928	62.5968	61.8938	0.01928	20.3739	12.5808
0.01929	62.5968	61.8938	0.01929	20.3739	12.5808
0.0193	62.5968	61.8938	0.0193	20.3739	12.5808
0.01931	62.6114	61.8938	0.01931	20.3739	12.6105
0.01932	62.6114	61.8938	0.01932	20.3739	12.6105
0.01933	62.6114	61.9012	0.01933	20.4031	12.6105
0.01934	62.6187	61.9012	0.01934	20.4031	12.6105
0.01935	62.6187	61.9012	0.01935	20.4031	12.6105
0.01936	62.626	61.9012	0.01936	20.4031	12.6105
0.01937	62.626	61.9012	0.01937	20.4031	12.6105
0.01938	62.6698	61.9087	0.01938	20.4761	12.6105
0.01939	62.6844	61.9087	0.01939	20.4761	12.6105
0.0194	62.6844	61.9087	0.0194	20.4761	12.6105
0.01941	62.6844	61.9235	0.01941	20.4761	12.6105
0.01942	62.6844	61.9235	0.01942	20.4761	12.6105
0.01943	62.6844	61.9309	0.01943	20.4761	12.6105
0.01944	62.6844	61.9309	0.01944	20.4761	12.7219
0.01945	62.6844	61.9309	0.01945	20.4761	12.7219
0.01946	62.6844	61.9309	0.01946	20.498	12.7219
0.01947	62.6917	61.9309	0.01947	20.498	12.7219
0.01948	62.6917	61.9309	0.01948	20.498	12.7219
0.01949	62.6917	61.9309	0.01949	20.498	12.7219
0.0195	62.6917	61.9309	0.0195	20.498	12.7219
0.01951	62.6917	61.9309	0.01951	20.498	12.7219
0.01952	62.6917	61.9384	0.01952	20.498	12.7219
0.01953	62.6917	61.9458	0.01953	20.498	12.7219
0.01954	62.6917	61.9458	0.01954	20.498	12.7219
0.01955	62.6917	61.9458	0.01955	20.498	12.7219
0.01956	62.6917	61.9532	0.01956	20.498	12.7219
0.01957	62.6917	61.9532	0.01957	20.498	12.7293
0.01958	62.6917	61.9532	0.01958	20.5053	12.7293
0.01959	62.6917	61.9606	0.01959	20.5053	12.7293
0.0196	62.6917	61.9755	0.0196	20.5053	12.8258
0.01961	62.6917	61.9755	0.01961	20.5053	12.8258
0.01962	62.6917	61.9755	0.01962	20.5053	12.8258
0.01963	62.6917	61.9829	0.01963	20.5053	12.8258
0.01964	62.6917	61.9829	0.01964	20.5491	12.8258
0.01965	62.6917	61.9829	0.01965	20.5491	12.8258
0.01966	62.7063	61.9903	0.01966	20.5491	12.8258
0.01967	62.7063	61.9903	0.01967	20.5491	12.8258
0.01968	62.7063	61.9903	0.01968	20.5564	12.8258
0.01969	62.7063	61.9978	0.01969	20.6222	12.8258
0.0197	62.7063	61.9978	0.0197	20.6222	12.8258
0.01971	62.7063	61.9978	0.01971	20.6222	12.8258
0.01972	62.7136	61.9978	0.01972	20.6222	12.8333
0.01973	62.7136	61.9978	0.01973	20.6222	12.9075
0.01974	62.7136	62.0052	0.01974	20.6222	12.9075
0.01975	62.7136	62.0052	0.01975	20.6222	12.9075
0.01976	62.7136	62.0201	0.01976	20.6222	12.9075
0.01977	62.7209	62.0201	0.01977	20.6222	12.9075
0.01978	62.7209	62.0275	0.01978	20.6222	12.9075
0.01979	62.7209	62.0275	0.01979	20.6222	12.9075
0.0198	62.7209	62.0349	0.0198	20.6222	12.915
0.01981	62.7282	62.0349	0.01981	20.6222	12.915
0.01982	62.7282	62.0349	0.01982	20.666	12.915
0.01983	62.7282	62.0349	0.01983	20.666	12.915
0.01984	62.7282	62.0349	0.01984	20.666	12.915
0.01985	62.7282	62.0349	0.01985	20.666	12.915
0.01986	62.7282	62.0423	0.01986	20.666	12.915
0.01987	62.7282	62.0572	0.01987	20.666	12.915
0.01988	62.7282	62.0646	0.01988	20.6733	12.915
0.01989	62.7282	62.072	0.01989	20.6733	12.915
0.0199	62.7282	62.072	0.0199	20.6806	12.915
0.01991	62.7282	62.072	0.01991	20.6806	12.915
0.01992	62.7428	62.072	0.01992	20.6806	12.915
0.01993	62.7501	62.072	0.01993	20.6952	12.915
0.01994	62.7574	62.072	0.01994	20.6952	12.915
0.01995	62.7574	62.072	0.01995	20.6952	12.915
0.01996	62.7647	62.0795	0.01996	20.6952	12.9372
0.01997	62.7647	62.0795	0.01997	20.6952	12.9447
[truncated: 98,003 more rows]

## Sheet: Fig 3D
gene	Mean_WT CT0	Mean_WT CT2	Mean_WT CT4	Mean_WT CT6	Mean_WT CT8	Mean_WT CT10	Mean_WT CT12	Mean_WT CT14	Mean_WT CT16	Mean_WT CT18	Mean_WT CT20	Mean_WT CT22	Mean_WT CT24	Mean_WT CT26	Mean_WT CT28	Mean_WT CT30	Mean_WT CT32	Mean_WT CT34	Mean_WT CT36	Mean_WT CT38	Mean_WT CT40	Mean_WT CT42	Mean_WT CT44	Mean_WT CT46	Mean_XBP1 LKO CT0	Mean_XBP1 LKO CT2	Mean_XBP1 LKO CT4	Mean_XBP1 LKO CT6	Mean_XBP1 LKO CT8	Mean_XBP1 LKO CT10	Mean_XBP1 LKO CT12	Mean_XBP1 LKO CT14	Mean_XBP1 LKO CT16	Mean_XBP1 LKO CT18	Mean_XBP1 LKO CT20	Mean_XBP1 LKO CT22	Mean_XBP1 LKO CT24	Mean_XBP1 LKO CT26	Mean_XBP1 LKO CT28	Mean_XBP1 LKO CT30	Mean_XBP1 LKO CT32	Mean_XBP1 LKO CT34	Mean_XBP1 LKO CT36	Mean_XBP1 LKO CT38	Mean_XBP1 LKO CT40	Mean_XBP1 LKO CT42	Mean_XBP1 LKO CT44	Mean_XBP1 LKO CT46
Srp68	0.324304	0.448456	-0.0812471	-0.152072	-0.218382	-0.100174	0.0914453	0.170817	0.0344479	-0.239698	-0.192462	-0.0977606	0.358183	0.136521	-0.0931024	-0.236066	-0.270424	0.0592942	0.0287473	0.00807048	-0.0101741	-0.0326748	-0.266847	0.0112051	-0.243076	-0.102348	-0.304225	-0.224793	-0.228771	-0.275289	-0.255162	-0.290951	-0.419416	-0.430509	-0.333552	-0.216393	-0.176185	-0.169986	-0.267227	-0.223552	-0.23179	-0.175678	-0.31464	-0.180435	-0.327003	-0.400878	-0.316299	-0.00512064
Ddx27	0.179745	0.141611	-0.112575	-0.326879	-0.26697	0.0304277	0.115629	0.170253	0.0579101	-0.090762	-0.028078	0.126198	0.294624	-0.141793	-0.134139	-0.300013	-0.0939855	0.010773	0.140608	0.109057	0.0119161	-0.105231	-0.117192	0.120506	0.295178	0.172558	0.136812	0.195379	0.147842	0.103417	0.197344	0.33853	0.307724	0.3323	0.216966	0.315804	0.425813	0.092527	0.136264	0.181061	0.0565221	0.308534	0.392167	0.313848	0.135322	0.288505	0.291892	0.500517
Trim27	0.230442	0.197752	-0.131841	-0.212063	-0.17469	0.0856585	0.106537	0.18408	-0.0391102	-0.250263	-0.0354988	-0.0588692	0.435323	-0.106551	-0.185171	-0.248232	-0.0883338	0.130534	0.056234	0.119616	-0.0657535	-0.111655	-0.230032	0.133267	-0.0420412	-0.0224818	-0.10823	-0.0208925	-0.00400844	-0.0162561	-0.067339	-0.0269696	-0.141789	-0.0104815	-0.00493666	0.0965891	0.0784983	-0.148926	-0.264972	-0.153789	-0.192447	0.0611039	-0.023465	-0.0133214	-0.163333	-0.103461	-0.179555	0.0485293
Ik	0.281608	0.304376	0.00442659	-0.142634	-0.0628737	0.0849749	0.0540808	0.0463335	-0.0957819	-0.270152	-0.174054	0.0271641	0.339907	0.171504	-0.0885297	-0.161712	-0.0973776	0.0497536	-0.0275788	-0.0692295	-0.0757862	-0.167294	-0.200314	0.0584384	0.0995497	0.0678345	0.0152571	0.0351527	0.0652164	0.0055364	0.110239	0.0596729	-0.0141523	-0.0727181	-0.140006	0.0871079	0.166732	0.0842313	0.171348	0.0511347	-0.0379533	0.118834	0.00073612	0.0717744	-0.119104	-0.0410413	-0.019732	0.19338
Abcf3	0.290815	0.260156	-0.0850921	-0.140115	-0.190341	-0.145558	0.0758897	0.146051	-0.0108269	-0.16977	-0.161301	0.0213115	0.339446	0.0791807	-0.0539631	-0.193899	-0.158472	0.0333558	-0.0315579	0.130853	-0.00625201	-0.203809	-0.177923	0.134246	-0.135357	-0.0366043	-0.126235	-0.0666223	-0.199637	-0.0312439	-0.231578	-0.148142	-0.32153	-0.258703	-0.197614	0.0168167	0.0928651	-0.0560577	-0.155017	-0.127149	-0.225423	-0.134963	-0.270771	-0.0954834	-0.178296	-0.217025	-0.108642	0.123809
Gosr2	0.21913	0.283803	-0.173147	-0.257119	-0.412199	-0.26691	0.148986	0.187207	0.0877285	0.0232018	-0.0517102	-0.173191	0.252407	0.0143842	0.0312046	-0.230346	-0.184106	0.0470968	0.13276	0.127665	0.123205	0.11348	-0.265004	-0.0688112	-0.296746	-0.237225	-0.337644	-0.256218	-0.309838	-0.132636	-0.217831	-0.253462	-0.285844	-0.438038	-0.343531	-0.183495	-0.316084	-0.237514	-0.43051	-0.385001	-0.283825	-0.215676	-0.278864	-0.240047	-0.327689	-0.35662	-0.371361	-0.174442
Usp16	0.150888	0.0450741	-0.197326	-0.181221	-0.146384	0.0819496	0.357422	0.16246	-0.0374104	-0.193386	-0.112529	-0.00780653	0.211455	-0.148358	-0.15839	-0.205704	0.130063	0.263978	0.196853	0.0458899	-0.172623	-0.101153	-0.274273	0.0423385	0.239865	0.0853796	-0.1539	0.111807	0.0721409	0.14447	0.193113	0.135216	-0.0759999	-0.167915	0.0228456	0.06067	0.272486	-0.0586646	-0.0414678	0.0842723	0.170156	0.349693	0.246154	0.199227	-0.0598816	0.0185129	-0.00777634	0.144504
Snip1	0.178816	-0.0193907	-0.161043	-0.312263	-0.253735	-0.136804	0.149491	0.0849875	-0.106667	-0.087792	-0.010296	0.276791	0.358905	-0.135375	-0.227695	-0.285873	0.072455	0.135944	0.18399	0.132187	-0.045471	-0.168882	-0.206793	0.281032	0.0962342	0.0980736	0.0271121	0.114621	0.100021	0.203049	0.278659	0.0439334	-0.129137	0.093604	0.30535	0.15398	0.27471	-0.141666	-0.0314433	-0.121751	0.107105	0.347737	0.322683	0.194667	-0.148916	0.0658994	0.163311	0.173547
Bet1l	0.377174	-0.0379813	-0.153991	-0.152602	-0.195401	-0.0875215	0.275959	0.167731	-0.0319342	-0.200866	-0.132244	-0.00228866	0.587777	-0.272568	-0.352773	-0.366542	0.0186283	0.493065	0.122261	0.126731	-0.20445	-0.253825	-0.4343	0.11705	-0.269728	-0.116842	-0.137027	0.0729023	0.217857	0.229224	0.0562239	-0.0463978	-0.381187	-0.203637	-0.346426	-0.120202	-0.115944	-0.440903	-0.333007	-0.144881	-0.217279	0.116256	-0.0645009	0.0233488	-0.457964	-0.327149	-0.285894	-0.269909
Eif2b4	0.28795	0.191676	-0.25091	-0.312827	-0.299526	-0.0760896	0.0354648	0.137428	0.00940637	-0.1957	-0.200946	0.0217216	0.333328	0.0834486	-0.042234	-0.474825	-0.201937	-0.0309301	0.108493	0.237771	0.212853	-0.1318	-0.149817	0.324369	0.252658	0.139081	-0.0693438	-0.0563467	-0.0948533	-0.0482152	-0.056329	0.175937	0.0207668	0.0663523	0.00892215	0.298654	0.346508	0.0496752	-0.0855582	-0.0867371	-0.052904	0.317587	0.162093	0.168752	0.132066	0.0147276	0.138695	0.542201
Ythdf1	0.255754	0.0443418	-0.10714	-0.180392	-0.346085	0.0048714	0.0943771	0.130295	-0.0825317	-0.146902	0.0235651	-0.00175461	0.280778	-0.119227	-0.104412	-0.212645	0.0455179	0.195322	0.0441541	0.0752983	-0.0566754	-0.0991494	-0.054195	0.137933	0.110488	-0.0155333	-0.0918749	0.0127384	-0.102396	-0.0405014	-0.0026832	-0.157268	-0.189806	-0.132313	0.0414282	0.051365	0.071253	-0.0623572	-0.00452308	-0.0175856	0.00192733	-0.0313894	0.0942237	0.0252289	-0.208669	0.0511775	0.0243305	0.157048
Gmps	0.310906	0.208463	-0.17047	-0.324927	-0.52771	-0.263726	0.183163	0.325224	0.319797	-0.0681087	-0.0809453	0.108784	0.215034	-0.0374188	-0.114061	-0.245787	-0.273514	0.0232962	0.205017	0.239429	0.0511778	-0.101971	-0.385112	-0.0533658	-0.197954	-0.229364	-0.320279	-0.369362	-0.364907	-0.235364	-0.337383	-0.20806	-0.36008	-0.546722	-0.302022	-0.173282	-0.154341	-0.210523	-0.450372	-0.434797	-0.353345	-0.236538	-0.357514	-0.218927	-0.258776	-0.308749	-0.325494	-0.115312
Rsl1d1	0.0818379	0.0845891	-0.0558557	-0.187994	-0.169913	0.0917017	0.252824	0.218841	0.146908	-0.186549	-0.15636	0.0692023	0.266287	-0.0802647	-0.232826	-0.237371	-0.171554	0.0663034	0.0943536	0.135679	0.033358	-0.120462	-0.260014	0.10016	-0.0021066	-0.0433388	-0.135358	-0.0446971	0.0448407	0.053774	0.0915251	0.0661442	-0.0292384	-0.052528	-0.0915941	-0.0285032	-0.0446804	-0.131524	-0.0642254	-0.09549	-0.0948868	0.234023	0.148534	0.0614469	-0.0469286	-0.0389787	-0.0901966	0.0591416
Pelo	0.487763	0.202069	-0.181481	-0.618855	-0.291304	0.040328	0.111296	0.294033	-0.0654053	-0.224893	-0.150832	0.253648	0.539084	-0.295245	-0.223304	-0.696151	-0.0767029	0.316384	0.031532	0.226564	-0.0104929	-0.155813	-0.508244	0.185886	-0.0233727	0.0528354	-0.103313	-0.304608	-0.0489785	-0.0925191	0.109933	-0.0193205	-0.239368	0.0190335	-0.0978796	-0.023141	0.124127	-0.100766	-0.397391	-0.354661	-0.268433	0.167374	-0.0830612	0.0511323	-0.204452	-0.2058	-0.239625	0.0959803
Lrrc47	0.103772	-0.0280066	-0.195203	-0.118693	-0.21058	-0.000483298	0.115411	0.0331625	-0.185883	-0.0479935	0.031232	-0.013816	0.204622	-0.0820572	-0.0764113	-0.162981	0.068843	0.217517	0.183054	0.0322606	-0.0920219	-0.052961	-0.0563533	0.200371	0.0753294	-0.0241165	0.0399685	0.216815	0.0332372	0.117637	0.158667	0.0199384	-0.14584	0.0653594	0.205772	0.107737	0.200282	-0.0715471	0.00625693	0.0342377	0.111451	0.34615	0.210112	0.210956	0.0546032	0.145025	0.16151	0.356001
Ftsj3	0.250362	0.119989	-0.399422	-0.487464	-0.486999	-0.116926	0.253867	0.333343	0.270766	-0.128601	-0.121652	-0.022939	0.329433	-0.0976822	-0.177747	-0.300452	-0.145951	0.00507739	0.166272	0.377357	0.178817	-0.196909	-0.285242	0.136559	0.161362	0.0207962	-0.0749583	0.0899166	0.0439251	0.23633	0.401028	0.385102	0.23574	0.211636	0.105055	0.232789	0.22103	-0.0229022	0.0963029	0.0742598	-0.0219674	0.262169	0.446333	0.320111	0.179438	0.192833	0.220905	0.479888
Ddx55	0.375868	0.161731	-0.282417	-0.275073	-0.221193	-0.11136	0.164639	0.236327	-0.283582	-0.140406	-0.111824	0.155948	0.506712	-0.114776	-0.261737	-0.54461	-0.116841	0.168298	0.0113211	0.0843538	0.0097785	-0.0990478	-0.16967	0.352514	0.0942436	0.138681	0.0681233	-0.0235996	0.0943562	-0.0407754	0.308167	0.218567	0.184785	0.246662	0.226115	0.430333	0.318584	0.139966	0.0726687	0.0472884	0.00666536	0.138967	0.249342	0.426848	-0.0459129	0.0224375	0.344068	0.367959
Yrdc	0.0894861	-0.0600575	-0.489277	-0.361554	-0.270184	0.259091	0.369786	0.259804	-0.101382	-0.143287	-0.0854107	-0.0239547	0.655874	-0.0349996	-0.441804	-0.484116	0.105232	0.332953	0.0149757	-0.0340428	-0.153441	-0.188312	-0.300683	0.371048	-0.0913188	-0.276784	-0.445599	-0.105541	-0.214581	-0.158758	0.0497388	0.0335757	-0.24614	-0.390787	-0.184272	0.0707233	0.00575465	-0.346984	-0.321258	-0.378393	0.0986134	0.279765	0.0675369	-0.122481	-0.238956	-0.15243	-0.148554	-0.0921306
St3gal4	0.211946	-0.130789	-0.202271	-0.326388	-0.367346	0.0272528	0.359208	0.290893	0.0955188	-0.0629294	0.0887552	0.0226342	0.0542984	-0.173463	-0.0643595	-0.357272	0.169194	0.165925	0.292512	0.158244	-0.0995723	-0.566955	-0.270307	0.226136	-0.137657	-0.419577	-0.551391	-0.35258	-0.341876	-0.232325	-0.0928931	-0.2156	-0.266161	-0.253677	-0.403732	-0.396427	-0.284678	-0.57387	-0.684475	-0.628049	-0.728556	0.0214448	-0.415952	-0.406691	-0.59384	-0.422187	-0.303637	-0.407501
Dnttip2	0.131294	0.0920855	-0.0548888	-0.192849	-0.105249	-0.138989	0.0658702	0.0500139	-0.0217987	-0.0958265	-0.0311598	0.13227	0.210803	-0.217841	-0.00833603	-0.229249	0.0555207	0.175869	0.18739	0.197416	-0.10211	-0.241126	-0.163513	0.13325	0.147351	0.143206	0.0502552	0.0933262	0.10759	0.147638	0.184046	0.300688	0.171648	0.28841	0.212989	0.251899	0.22621	0.0305957	0.180451	0.15527	0.228402	0.504003	0.492234	0.344593	0.208159	0.297138	0.248076	0.433865
Ppan	0.305138	-0.0547554	-0.485552	-0.553783	-0.26731	-0.0742141	0.28793	0.223161	-0.0541129	-0.290493	0.0146268	0.260357	0.511795	-0.122047	-0.21376	-0.781364	-0.0529522	0.101898	0.098108	0.109647	-0.0506061	-0.0902381	-0.332548	0.654669	0.230747	0.107338	0.0876289	0.29247	0.117888	0.379594	0.514355	0.480524	0.102519	0.69023	0.332232	0.298448	0.491875	-0.0571708	0.211793	0.192242	-0.268038	1.00368	0.703093	0.565753	-0.0119306	0.51545	0.441898	0.526789
Pwp2	0.397801	0.120578	-0.264877	-0.402499	-0.312388	-0.202888	0.123919	0.179672	0.0853768	-0.00918638	0.0847636	0.370449	0.429038	-0.270818	-0.295536	-0.325861	-0.0409677	0.0162602	0.153108	0.202925	-0.176742	-0.275174	-0.213525	0.130418	0.790785	0.561391	0.520792	0.484733	0.51275	0.496387	0.481767	0.550941	0.367214	0.586023	0.846818	0.738845	0.775688	0.480971	0.280146	0.400099	0.351645	0.747422	0.640171	0.701803	0.499916	0.597717	0.670754	0.865037
Gtpbp4	0.0548719	-0.0183702	-0.331641	-0.478265	-0.402249	-0.0131535	0.252093	0.129281	-0.0912697	-0.172699	0.0856355	0.0872855	0.406659	-0.117163	-0.259354	-0.56769	0.0723018	0.121365	0.241139	0.0924103	0.0200473	-0.0479106	-0.138188	0.530807	0.285613	-0.0369682	-0.0113135	0.251186	-0.0381625	0.403503	0.39618	0.349074	-0.044113	0.313885	0.31331	0.338088	0.400465	-0.117725	-0.109727	-0.040453	0.0838995	0.651393	0.635553	0.437189	-0.0293276	0.382925	0.359539	0.550885
Nop14	0.248745	0.0748373	-0.237827	-0.333116	-0.399878	-0.149596	0.139306	0.225982	0.178463	-0.0525802	0.0241177	0.119318	0.242335	-0.103868	-0.131058	-0.30982	-0.245972	-0.0174195	0.238914	0.344831	0.082517	-0.14637	-0.246841	0.0943459	0.220281	0.0921374	0.0233042	0.102423	0.0329166	0.138103	0.261011	0.397994	0.235602	0.232653	0.173815	0.288163	0.396498	-0.0047876	0.267461	0.22706	-0.0215537	0.415438	0.439749	0.308565	0.198361	0.121421	0.222205	0.4837
Trmt61a	0.304801	0.16772	-0.701707	-0.888478	-0.798763	-0.285386	0.531012	0.470841	0.200964	-0.0840913	-0.087298	0.222124	0.570819	-0.544443	-0.463838	-0.904497	-0.216431	0.15262	0.291928	0.49212	-0.0714261	-0.0352847	-0.456793	0.454324	0.322345	-0.0294117	0.114272	0.176854	0.26341	0.516639	0.434319	0.449215	0.0833818	0.399999	0.291738	0.462953	0.656991	-0.0886761	-0.305956	-0.064587	-0.163676	0.997657	0.676737	0.610389	0.168634	0.345213	0.307944	0.704741
Tmem248	0.222906	0.261863	-0.329987	-0.324663	-0.480789	-0.175982	0.251795	0.39205	0.131268	-0.0194082	-0.0721293	-0.110004	0.330072	-0.081757	-0.148856	-0.330518	-0.145825	0.213907	0.205215	0.249254	0.0154535	-0.180575	-0.359247	-0.00226874	-0.436184	-0.331056	-0.522182	-0.375088	-0.525577	-0.36318	-0.337005	-0.311707	-0.3419	-0.456035	-0.376665	-0.310966	-0.304144	-0.367237	-0.374193	-0.455935	-0.416252	-0.249145	-0.25876	-0.288275	-0.373173	-0.394686	-0.450625	-0.281495
Nol10	0.297983	0.131433	-0.659326	-0.563182	-0.354487	-0.189557	0.304899	0.326358	0.120702	-0.0492222	0.0573827	0.150449	0.382184	-0.333481	-0.344495	-0.872466	-0.36276	0.128091	0.292268	0.344944	0.0140725	0.0696321	-0.1058	0.296716	0.109508	-0.0301487	-0.171979	0.174298	0.122355	0.066021	0.382537	0.303294	0.102702	0.563671	0.254931	0.275715	0.267626	-0.0252819	0.0146396	-0.0212401	0.0173925	0.667881	0.677046	0.509398	0.0814907	0.368626	0.161932	0.497427
Zc3h7a	0.496368	0.343103	-0.163551	-0.358732	-0.303221	-0.135191	0.0441404	0.35302	0.0373832	-0.242159	-0.0590879	-0.0465344	0.458541	-0.0505938	-0.207705	-0.326198	-0.227265	0.115443	-0.0107913	0.0603421	0.0310246	-0.0326231	-0.381324	0.105495	0.0999144	-0.0966286	-0.254304	-0.112232	-0.122234	-0.0826637	-0.0475182	-0.17257	-0.271406	-0.268758	-0.272241	-0.167255	-0.0807071	-0.187594	-0.251892	-0.233283	-0.413404	0.0862619	-0.0771419	0.0375228	-0.398481	-0.224447	-0.180016	-0.0103135
Wdr77	0.137924	0.111325	-0.33281	-0.239665	-0.355495	-0.134196	0.224138	0.197993	0.255682	-0.145898	-0.123989	-0.0445999	0.231322	-0.140898	-0.0812059	-0.190352	-0.175301	-0.0142901	0.237725	0.41966	0.110894	-0.0445686	-0.225937	-0.0201415	0.0966476	0.100952	0.179278	0.158118	-0.0182134	0.209714	0.193488	0.191727	-0.0672953	0.119045	0.219601	0.208407	0.100941	0.0640557	0.0247636	0.105383	0.00671126	0.373722	0.328403	0.333442	0.215439	0.177315	0.191964	0.446489
Khsrp	0.345615	0.288915	-0.0959215	-0.207037	-0.143285	0.0537668	-0.0410674	0.0768335	0.0328507	-0.160726	-0.092283	0.00448822	0.323858	-0.00941511	-0.0991822	-0.153424	-0.133044	-0.0198397	0.00827638	0.0602082	-0.0385516	-0.0514282	-0.21004	0.0692725	0.1541	-0.042615	-0.0904269	0.00169148	-0.117227	-0.0951869	0.00519091	0.00649086	0.045107	-0.0178325	-0.0342192	0.0956489	0.159593	0.0581277	0.0497024	-0.0567396	-0.264352	0.0108464	0.00472636	0.0950271	-0.0407137	-0.131071	-0.0200996	0.23966
Nop56	0.125677	-0.0120298	-0.722189	-0.703568	-0.623901	0.010357	0.428374	0.281149	0.167906	-0.231944	0.0822233	-0.0592054	0.544782	-0.432287	-0.520675	-0.906993	-0.121983	0.148349	0.330386	0.487864	0.221924	-0.0856334	-0.211633	0.48266	-0.0540943	-0.159349	-0.209461	-0.0456456	-0.140145	0.0328664	0.302527	0.35593	0.0730915	0.218534	0.201809	0.208013	0.104612	-0.270087	-0.521352	-0.539282	-0.266724	0.562717	0.588588	0.495162	0.18539	0.28064	0.0893149	0.563789
Nhp2l1	0.154871	0.199107	-0.0519761	-0.233312	-0.279148	-0.0529277	0.109997	0.108351	0.0680923	0.00855612	-0.17222	0.0733879	0.246644	0.0556854	-0.108293	-0.255263	-0.172518	-0.0790554	0.00252472	0.115977	0.0629498	0.140337	-0.120395	0.00968695	0.181838	0.0462632	0.0316058	-0.0379212	-0.0577868	0.0141697	0.0777	0.212635	0.142095	0.120507	-0.00417484	0.0654908	0.256905	0.109971	-0.0578911	-0.0541254	-0.0116528	0.170799	0.121306	0.22326	0.144693	0.102451	0.0749751	0.24511
Usp36	0.274029	-0.0860184	-0.415155	-0.248822	-0.172114	-0.0246787	0.255659	0.324279	-0.180719	-0.191619	-0.0503264	-0.0376498	0.333217	-0.544731	-0.31952	-0.157443	0.354424	0.459739	0.218574	0.104568	-0.214385	-0.177044	-0.280977	0.185944	0.145882	-0.139351	-0.0913607	0.239056	0.171309	0.28001	0.228372	0.0300066	-0.123536	0.144787	0.170507	0.211554	0.394115	-0.319242	-0.145315	0.16041	0.296702	0.436081	0.277206	0.168283	-0.204327	-0.0590674	0.094815	0.278846
Eif4a1	0.0873324	0.041857	-0.282545	-0.322058	-0.251923	0.0807841	0.192943	0.183153	0.193099	-0.0728764	-0.107265	-0.0603128	0.22056	-0.0702074	-0.175521	-0.282746	-0.0442745	0.0482059	0.139058	0.277254	0.157137	-0.101435	-0.174323	0.0752701	0.245271	-0.00897726	-0.0392939	0.151178	0.0934414	0.159278	0.236421	0.303429	0.15923	0.110943	0.0607409	0.169283	0.108276	-0.00270798	-0.155871	-0.0512752	-0.0434694	0.411545	0.226569	0.259559	0.199416	0.197493	0.174619	0.335823
Gas5	0.228414	0.0674911	-0.444934	-0.562549	-0.255662	0.253477	0.215208	0.439111	0.0500156	-0.150687	0.00429659	0.0683959	0.388761	-0.230782	-0.450235	-0.623957	-0.394339	0.0187749	0.221343	0.12793	0.0744109	-0.128469	-0.214413	0.516545	0.515679	0.147258	0.0379427	0.225135	0.0751854	0.340743	0.801811	0.678666	0.413905	0.614137	0.172674	0.569899	0.524073	0.20464	0.116567	0.116018	-0.085566	0.641046	0.96625	0.561732	0.273847	0.287827	0.331683	0.5766
Ccdc86	0.147344	0.0787961	-0.304825	-0.503998	-0.213546	-0.160147	0.256382	0.309146	-0.101972	-0.177403	-0.0606852	0.313502	0.451737	-0.261966	-0.378059	-0.545018	-0.0355497	0.173786	0.219572	0.411479	-0.156137	-0.195963	-0.352272	0.383933	0.0973709	0.213646	0.298732	0.377885	0.426135	0.353926	0.452493	0.411497	0.218273	0.297172	0.298352	0.338355	0.575864	0.12764	0.175987	0.315994	0.131304	0.872581	0.70995	0.490966	0.200519	0.507782	0.351837	0.629078
Dnajb9	1.01281	0.621681	-0.930155	-0.886068	-0.942264	-0.571101	0.285133	0.926002	0.0217537	-0.517705	-0.0673192	-0.126058	1.06186	-0.494159	-1.01101	-0.934933	-0.300643	0.509241	-0.0282923	0.30844	-0.146808	-0.591295	-0.897537	0.145808	-0.526068	-1.23366	-1.54938	-1.46546	-1.21288	-1.25899	-1.17518	-1.0742	-1.12937	-1.77931	-1.5351	-1.07494	-0.876811	-0.948808	-1.49373	-1.50273	-1.21809	-0.830465	-1.29252	-1.26919	-1.29503	-1.58361	-1.80775	-1.47314
Cacfd1	0.259359	0.209061	0.030697	-0.0514418	-0.158052	0.0157741	0.14016	0.151587	-0.172743	-0.119631	-0.245169	-0.252388	0.249119	0.053977	0.0889538	-0.174186	-0.0909966	0.107534	-0.0118381	-0.0105405	0.0204297	0.0717899	-0.26286	-0.0382991	-0.42704	-0.316026	-0.475191	-0.256302	-0.153914	-0.193155	-0.373806	-0.444374	-0.663489	-0.695366	-0.697935	-0.400655	-0.393319	-0.609249	-0.430063	-0.37321	-0.361803	-0.307736	-0.504338	-0.370259	-0.587924	-0.561694	-0.527199	-0.270416
Senp3	0.101068	0.159434	-0.0597029	-0.181844	-0.181965	0.13336	0.160483	0.029492	-0.0154216	-0.118085	-0.111408	-0.0789456	0.0725392	-0.041271	-0.0293004	-0.244706	-0.0426044	0.0219039	0.0630945	0.136125	0.0171566	0.0669203	-0.0866524	0.126217	0.215568	0.0635868	0.0865315	0.148299	0.0397312	0.13474	0.13476	0.0952987	-0.0458479	0.178494	0.0813284	0.135457	0.18766	0.0656975	-0.0315503	0.00559057	0.0634213	0.233476	0.146308	0.224629	0.0674156	0.0805775	0.148131	0.34787
Ddx24	0.106594	0.112308	-0.199746	-0.100857	-0.0705641	-0.096523	0.137566	0.102512	-0.0908962	-0.267274	-0.123298	0.0720558	0.352513	-0.106459	-0.135373	-0.155341	-0.0624237	0.0786582	0.0980516	0.112011	-0.104402	0.0251432	-0.113711	0.248633	0.0916402	0.160703	0.147564	0.182165	0.0898031	0.272595	0.119897	-0.0146141	-0.0765164	-0.0669936	0.12593	0.164291	0.183084	0.0705123	0.0544159	0.117449	0.0699362	0.290458	0.115763	0.226175	-0.0998295	0.0683536	0.0209576	0.304767
Tada2b	0.267749	0.0378281	-0.256782	-0.264836	-0.405805	-0.191403	0.284546	0.174327	0.0554885	-0.045591	-0.0299036	0.0334384	0.232549	-0.343198	-0.356547	-0.345603	0.0392425	0.230059	0.329605	0.320355	-0.0884925	-0.0638312	-0.256811	0.190363	-0.15501	-0.0859359	-0.0326243	-0.0190013	-0.179268	0.0520347	0.147354	0.104779	-0.105253	-0.118185	0.189128	0.163372	-0.0613517	-0.28622	-0.0982685	-0.103791	0.0535067	0.0400376	0.132167	0.0885929	-0.176441	-0.00600651	0.037951	0.0244343
Ube2g2	0.434162	0.362549	-0.252397	-0.543152	-0.752101	-0.499185	0.0407197	0.480814	0.165285	-0.0394663	-0.00265625	0.0876786	0.470725	-0.00757488	-0.276293	-0.685501	-0.507374	-0.0983639	0.206426	0.355325	0.174997	-0.0806949	-0.23191	0.178813	0.244569	0.00517977	-0.244971	-0.376113	-0.494993	-0.34085	0.1808	0.225269	0.171682	0.0784968	0.0383539	0.12339	0.189259	-0.0618704	-0.196454	-0.281725	-0.0652984	0.377203	0.0147443	0.172858	-0.0202741	-0.0452156	0.0741013	0.219355
Surf6	0.162894	-0.0224444	-0.232075	-0.23289	-0.273457	-0.0958635	0.222897	0.124801	-0.0970806	-0.182932	-0.0997192	0.154691	0.235507	-0.323958	-0.256016	-0.255585	-0.0480059	0.280113	0.258592	0.292038	0.00232101	-0.0977824	-0.148347	0.285714	0.160722	0.160863	0.119562	0.176406	0.0987773	0.331685	0.367741	0.103453	-0.0238862	0.132557	0.22305	0.262459	0.126223	-0.155312	0.126345	0.18618	-0.0109422	0.634057	0.372996	0.286209	-0.135626	0.144591	0.200453	0.273327
Fam98a	0.217664	0.200222	-0.364364	-0.492634	-0.353222	-0.111117	0.0648311	0.312747	0.199394	-0.162097	-0.158135	0.00171753	0.315746	-0.121851	-0.223665	-0.433071	-0.153654	0.107657	0.281154	0.309565	0.18438	0.126421	-0.267231	0.0203128	0.190409	0.0792201	-0.0142213	-0.0581066	-0.0226071	0.144129	0.298416	0.254462	0.221564	0.164794	0.0672525	0.142484	0.278605	-0.0334051	0.00498526	0.0191891	0.118611	0.200491	0.383053	0.287004	0.181295	0.127832	0.187295	0.50276
Nop58	0.309587	0.203121	-0.529895	-0.639204	-0.63426	-0.464199	0.210656	0.29282	0.0226633	-0.203905	-0.0213811	0.211756	0.588493	-0.302428	-0.288695	-0.787732	-0.132469	0.0395047	0.262947	0.389011	0.120165	-0.0382989	-0.338619	0.56814	0.342805	-0.0146111	0.0291348	0.0218375	0.0711877	0.130557	0.190541	0.379136	0.318836	0.345477	0.287791	0.354861	0.387747	0.12196	0.056481	-0.116696	-0.0544464	0.959393	0.800684	0.616133	0.332467	0.514704	0.238943	0.75465
Nip7	0.205488	-0.0288392	-0.244324	-0.336811	-0.229865	0.0542675	0.233311	0.0367523	-0.0753165	-0.188199	-0.106972	0.186014	0.367629	-0.310903	-0.378302	-0.432161	-0.00527069	0.241525	0.17777	0.132892	0.00218957	0.018128	-0.149078	0.396467	0.0831995	0.0305977	0.161776	0.147011	0.235245	0.369196	0.294607	0.302128	0.14581	0.303594	0.159454	0.120092	0.322096	0.0770034	-0.0842707	0.161952	0.177581	0.655274	0.454801	0.384426	0.146182	0.310537	0.289116	0.500383
Trmt10c	0.277465	0.0606979	-0.153612	-0.193355	-0.134648	-0.177302	-0.0170238	0.183528	-0.136254	-0.245888	0.00390766	0.227594	0.367217	-0.196981	-0.219194	-0.298738	0.0722027	0.203151	0.159183	0.155166	-0.144659	-0.171459	-0.300176	0.326293	0.393929	0.0997935	0.226273	0.140748	0.164103	0.224348	0.266986	0.353107	0.203346	0.266503	0.365834	0.335644	0.336799	0.100725	-0.0320574	0.142908	0.295073	0.52135	0.584796	0.312619	0.0963984	0.245071	0.351511	0.468065
Rint1	0.382586	0.409307	-0.246972	-0.228283	-0.334626	-0.323772	0.103203	0.315717	0.0646621	-0.0563477	-0.0763529	-0.167302	0.431371	-0.0839242	-0.0400568	-0.259829	-0.185394	0.0638269	-0.00377197	0.138741	0.0687077	-0.00902878	-0.299656	-0.0939606	-0.354662	-0.28695	-0.367858	-0.483983	-0.378828	-0.342458	-0.444035	-0.436514	-0.475024	-0.639832	-0.396977	-0.227707	-0.316343	-0.429094	-0.704856	-0.618312	-0.514254	-0.442791	-0.362228	-0.3082	-0.338898	-0.446959	-0.429357	-0.0341027
Rexo4	0.293103	0.170821	-0.213929	-0.292012	-0.258212	0.0395555	0.128367	0.198428	0.201435	0.0709149	-0.186606	0.0202318	0.260334	-0.24242	-0.350637	-0.30635	-0.15439	0.135996	0.19185	0.184617	0.0534226	-0.143787	-0.211382	0.0758129	0.0734456	-0.0187183	-0.189781	-0.156979	-0.0492102	0.00925905	0.285049	0.431164	0.0913482	0.0708891	0.069892	0.137283	0.164382	-0.231371	-0.148787	-0.13205	-0.0742307	0.179433	0.093056	0.143792	0.0248737	-0.119205	0.0196171	0.227279
Slc30a5	0.516871	0.157498	-0.123541	-0.325394	-0.36892	-0.176148	0.0737538	0.480301	-0.0931402	-0.169104	-0.011303	-0.186693	0.321652	-0.0601767	-0.139261	-0.343953	-0.0984069	0.110896	0.0710432	0.192124	-0.12928	0.297546	-0.432077	-0.0938803	0.272089	-0.417437	-0.614021	-0.539716	-0.361966	-0.283976	-0.374859	-0.298417	-0.202952	-0.557314	-0.434377	-0.198536	-0.208285	-0.391485	-0.542838	-0.538005	-0.522433	-0.0276957	-0.324958	-0.20974	-0.382502	-0.531266	-0.587258	-0.274865
Nemf	0.298339	0.32197	-0.125702	-0.232075	-0.30282	-0.314276	0.031751	0.223771	0.156775	-0.110508	-0.0687505	-0.0455692	0.297434	-0.0940024	-0.100033	-0.317273	-0.166853	0.0298354	0.124097	0.182702	0.0516063	0.125464	-0.348464	0.0471289	0.141751	0.0366304	-0.0102235	-0.074576	-0.0512943	0.021859	0.215187	0.26107	0.208791	0.155447	-0.00518762	0.103335	0.272198	0.0810178	0.152405	0.123852	0.119452	0.0866165	0.263151	0.221928	0.028413	0.0299764	0.152236	0.275875
Pprc1	0.282731	-0.228624	-0.61921	-0.714709	-0.447634	0.00616626	0.376115	0.435892	-0.0932521	-0.524288	-0.0532435	0.0125072	0.481941	-0.658686	-0.388671	-0.8076	0.496114	0.401671	0.342073	0.335651	0.0164287	-0.311465	-0.623721	0.6635	0.533031	-0.00669663	-0.15525	-0.0155731	0.0441744	0.38975	0.604138	0.333559	0.21373	0.281209	0.408042	0.394401	0.367093	-0.404506	-0.125084	0.012781	0.295217	0.989795	0.7147	0.549625	-0.131559	0.26728	0.299708	0.417829
Ttpal	0.184292	-0.179332	-0.467891	-0.576654	-0.741497	-0.0642735	0.409588	0.609896	-0.0982116	-0.164455	0.123644	-0.0260588	0.0475479	-0.0771571	-0.200139	-0.49794	-0.0736789	0.160927	0.33159	0.441008	0.1081	-0.135665	-0.122044	0.174949	0.780784	0.275934	0.0131895	0.178517	-0.0598848	0.381705	0.481177	0.305573	0.381498	-0.042244	0.494632	0.678613	0.467631	0.158077	-0.123877	0.132899	0.183434	0.84323	0.782346	0.563245	0.320703	0.524853	0.594273	0.656127
Ubfd1	0.544318	0.454865	-0.265054	-0.413243	-0.455897	-0.39446	-0.119215	0.2625	0.00754494	-0.0107827	-0.0786625	-0.000277578	0.53417	-0.0616211	-0.190772	-0.366483	-0.262864	0.109999	0.0337954	0.244672	0.132119	-0.0356187	-0.367547	0.0106306	0.329621	-0.00368918	-0.340651	-0.402034	-0.248579	-0.254594	-0.232369	-0.00736727	-0.101963	-0.241883	-0.00957202	0.0664309	0.21247	-0.0964635	-0.280931	-0.168352	-0.172584	0.176351	-0.172343	0.01404	-0.0502348	-0.216227	-0.0717968	0.289311
Sec23ip	0.341257	0.135127	-0.338735	-0.408475	-0.564352	-0.372664	0.180142	0.265528	-0.0125112	-0.139167	-0.0195113	0.0347868	0.278303	-0.243392	-0.157474	-0.383795	-0.0703383	0.234921	0.251048	0.269162	-0.0398491	0.0394986	-0.129419	0.306898	0.0696109	-0.0627156	-0.123849	-0.105755	-0.189028	0.112716	0.127556	0.0453197	0.0563727	0.0773673	0.196714	0.293712	0.00175296	-0.049767	0.103208	0.103181	0.111388	0.234487	0.285461	0.246938	-0.107865	0.0285885	0.167926	0.364832
Akap8	0.10374	-0.113318	-0.197582	-0.114326	0.0689573	0.243191	0.212454	0.032203	-0.00340136	-0.0752114	-0.0674469	0.0072233	0.185277	-0.334255	-0.327883	-0.177109	0.267964	0.131927	0.0900382	0.059091	-0.0972865	0.0338036	-0.188843	0.0452845	0.127971	-0.0603451	0.0950569	0.238023	0.18859	0.30342	0.337983	0.227489	0.0978358	0.0867229	0.0755581	0.116699	0.0890094	-0.0886722	0.061642	0.171755	0.218548	0.183656	0.335838	0.318574	-0.0523334	0.0408094	0.183255	0.169813
Jagn1	0.184217	0.0769957	-0.185213	-0.465266	-0.281044	-0.0133437	0.211936	0.0967064	0.224567	-0.063248	-0.103468	0.0424852	0.305753	-0.064105	-0.300382	-0.527298	-0.205717	0.10419	0.121254	0.268164	0.245107	0.0848296	-0.253401	0.0846723	0.17201	0.113867	0.00627461	0.0784142	-0.013079	0.0341193	0.114149	0.183592	-0.0932502	-0.0259234	0.111102	0.0192836	0.15693	-0.04317	-0.425153	-0.331665	-0.162331	0.187516	0.163875	0.154037	0.0980656	0.0773166	0.0840248	0.182126
Uap1	0.54692	0.365881	-0.404893	-0.433615	-0.585713	-0.242923	0.133383	0.419574	0.111922	-0.0268916	-0.13499	-0.013314	0.491788	-0.235938	-0.372486	-0.464744	-0.214228	0.197678	0.146725	0.253871	-0.107534	0.245353	-0.48911	-0.0611009	0.04329	-0.161697	-0.402885	-0.274257	-0.342519	-0.109083	-0.0519817	0.0356482	-0.115088	-0.310907	-0.214876	-0.0535561	-0.0463376	-0.27677	-0.471948	-0.361722	-0.06398	0.0972414	-0.253687	-0.0210046	-0.208323	-0.475345	-0.321824	-0.268198
Gdap2	0.242162	0.316687	-0.177956	-0.185648	-0.339761	0.00146744	0.0643774	0.150988	0.197687	-0.0900979	-0.00679579	-0.0509	0.21234	-0.0563195	0.0511671	-0.158551	-0.200331	0.069607	0.229247	0.189999	-0.118632	-0.257344	-0.15516	-0.194852	0.403705	0.208999	0.24645	0.0234221	0.104694	0.157208	0.165553	0.356977	0.359948	0.121417	-0.0166952	0.0747842	0.177933	0.366953	0.196835	0.0224364	0.138393	0.236143	0.181091	0.140748	0.234585	0.0633299	0.195962	0.369107
Naa15	0.213637	0.2217	-0.343547	-0.263399	-0.209908	-0.214149	0.123679	0.146425	0.0511857	-0.12024	-0.052188	0.000472211	0.228606	-0.169333	-0.0867884	-0.201915	-0.0235816	-0.00807102	0.169949	0.324866	0.0617416	-0.0491234	-0.171473	0.115303	0.394865	0.0856278	0.15272	0.128563	0.06094	0.165527	0.152521	0.257726	0.063045	0.111492	0.220721	0.214868	0.280718	0.15692	0.0742398	0.151547	0.195292	0.309246	0.406683	0.426192	0.261805	0.260975	0.276285	0.591895
Acbd3	0.197901	0.282215	-0.0142635	-0.225375	-0.370125	-0.289084	0.0597423	0.174273	0.0194091	-0.0505047	-0.0223368	0.0143526	0.299755	-0.201383	-0.148135	-0.215236	-0.16962	0.0944777	0.230324	0.237561	-0.0688503	0.0102288	-0.1713	0.0467111	0.260768	0.0885665	0.0318145	-0.102382	-0.129046	0.0788203	0.250874	0.0580824	0.0929301	0.0578331	0.0394158	0.309362	0.146226	0.024761	0.0947134	0.15643	0.103648	0.125809	0.182923	0.247222	0.101793	-0.0946206	0.145661	0.317771
Kti12	0.19203	0.101591	-0.387432	-0.443695	-0.402144	-0.201433	0.245708	0.217287	0.116725	-0.174838	-0.14657	0.137837	0.428527	-0.304933	-0.334711	-0.624862	-0.0474366	0.285723	0.146192	0.305845	0.193066	-0.0976442	-0.17134	0.315585	0.151885	-0.0553891	-0.192976	-0.0800283	-0.0826007	-0.0759381	0.140689	0.165787	0.116847	0.18055	-0.0148098	0.00769786	0.231719	-0.129636	-0.234499	-0.25756	-0.154671	0.391984	0.26181	0.149712	0.00498083	0.0800865	0.0694634	0.282697
Brix1	0.367741	0.15903	-0.149461	-0.16749	-0.258295	-0.0238926	0.136098	0.115697	-0.0423931	-0.15646	0.0112374	0.190151	0.436071	-0.141028	-0.24861	-0.502695	-0.180697	-0.0736961	-0.0908961	0.129216	-0.0081001	-0.0502531	-0.112054	0.291926	0.220749	0.128371	0.101283	0.0783089	-0.070423	0.0894978	0.16108	0.316112	0.223284	0.172264	0.0638653	0.167042	0.189925	0.0545632	0.0316985	-0.00388243	-0.0674291	0.331617	0.346804	0.297138	0.140829	0.167634	0.28194	0.488848
Jade2	0.0597805	-0.00495201	-0.342845	-0.262781	-0.315133	-0.268867	0.244381	0.0526028	-0.296524	-0.175358	-0.0630801	0.255449	0.227865	-0.350582	-0.730778	0.0163945	-0.0987683	0.137514	0.332857	-0.0100238	-0.152409	0.226594	-0.0569082	0.804112	0.28612	0.325966	0.154721	-0.00851956	-0.0927943	0.34583	0.665153	-0.0867944	-0.0260332	0.163533	0.700712	0.862578	0.556266	0.167276	0.128301	0.200228	0.352018	0.505531	0.307117	0.0640466	-0.20218	0.214209	0.623364	0.362889
Rrp15	0.212535	0.297675	-0.242701	-0.489413	-0.400397	-0.0618124	0.279889	0.070415	0.13832	0.144497	-0.164073	-0.231423	0.246087	-0.0767434	-0.223911	-0.223159	-0.16135	0.0653163	0.269404	0.296569	0.161182	-0.327796	-0.0370313	0.0197574	0.413144	0.116901	0.0022353	0.0782109	0.105464	0.170516	0.338013	0.465313	0.360656	0.269444	0.347495	0.183022	0.390704	0.0480866	0.187318	0.0167274	0.0781295	0.569782	0.449168	0.320684	0.240851	0.222942	0.274307	0.590017
Pcid2	0.228943	-0.0083461	-0.112787	-0.168689	-0.128347	-0.00428304	0.113279	0.191039	-0.0854618	-0.159688	-0.0382741	0.00914973	0.181469	-0.171561	-0.120998	-0.129349	0.187716	0.189325	0.202866	-0.00439281	-0.158485	-0.0860184	-0.135141	0.0493004	0.115926	0.164678	0.119869	0.283665	0.268133	0.216796	0.284759	0.0817292	0.0438821	0.185146	0.140368	0.121808	0.132506	0.0852138	0.141696	0.294451	0.22626	0.483845	0.0767507	0.342345	-0.108326	0.0711262	0.156849	0.327346
Ero1l	0.220172	0.22449	-0.28191	-0.444566	-0.510874	-0.227498	0.282712	0.339616	0.223578	0.0391261	-0.161294	-0.0470817	0.173682	-0.198669	-0.286693	-0.442692	-0.234524	0.100479	0.306688	0.356829	0.117066	0.15114	-0.219709	-0.049447	0.0077031	-0.171405	-0.242532	-0.28839	-0.16138	-0.0562176	0.0725639	0.206292	0.0952822	-0.122809	-0.00716404	-6.65349e-05	-0.0190829	-0.175825	-0.276915	-0.39115	-0.116912	-0.0487732	0.0598518	0.230902	0.0717959	-0.0764346	-0.0459551	0.0426264
Tstd2	0.138973	0.0627624	-0.119196	-0.251907	-0.0844635	-0.0522507	0.148588	0.0921046	-0.0228359	-0.0416746	-0.160689	0.103188	0.198524	-0.16801	-0.0859942	-0.270468	-0.0289989	0.208609	0.228984	-1.0864e-05	-0.016054	0.128099	-0.275321	0.0879833	0.178083	0.0721103	0.108599	0.0176947	0.217218	0.143849	0.250682	0.261304	0.0669748	0.0452274	0.0497584	0.207792	0.104531	0.120001	-0.0106628	0.12913	0.112611	0.217932	0.192609	0.222394	0.0806452	0.0440591	0.0457105	0.246559
Polr3d	0.22784	0.183065	-0.378077	-0.149583	-0.233688	-0.0512459	0.132145	0.159046	-0.158014	-0.168124	-0.0414887	-0.092301	0.542494	-0.0368609	-0.230731	-0.245093	-0.0313365	0.199842	0.0540482	0.0344201	-0.150893	0.238153	-0.293589	0.11904	0.365808	0.0410145	0.0112917	0.317834	0.33189	0.311206	0.40519	0.299539	0.113905	0.248897	0.0168866	0.254328	0.58426	0.135347	0.182595	0.288618	0.579159	0.688236	0.616818	0.402868	0.0981519	0.166631	0.112691	0.542322
Mphosph10	0.304205	0.0626284	-0.529274	-0.642491	-0.262388	-0.194515	0.210575	0.249522	0.0213407	-0.0722488	-0.133245	0.252672	0.302206	-0.423475	-0.391733	-0.780344	0.0214709	0.242742	0.246577	0.26107	0.0193633	0.0590527	-0.262199	0.555237	0.415634	0.194859	0.0978507	0.200258	0.305845	0.313525	0.503537	0.5824	0.237202	0.636309	0.397714	0.362426	0.644874	0.0539189	-0.0211483	0.0699422	0.13122	0.668168	0.682767	0.605297	0.251838	0.477763	0.392271	0.735867
Kpna2	0.0454454	-0.0291857	-0.480272	-0.376176	-0.223004	0.00173843	0.358304	0.150237	0.160103	-0.150722	-0.203844	0.0667307	0.0785031	-0.292843	-0.196187	-0.238556	0.0584475	0.34417	0.341444	0.390843	0.111769	-0.337494	-0.178219	0.110948	-0.0335494	-0.0276463	0.00175226	0.1317	0.245907	0.334689	0.339282	0.380739	0.22598	0.0391922	0.108651	0.100046	0.153582	-0.0486907	0.0562827	0.0584032	0.196236	0.346361	0.416625	0.328041	0.177795	0.0602948	0.139017	0.324374
Trim39	0.362445	0.104462	-0.146363	-0.199461	-0.258242	-0.091432	0.000818107	0.313617	-0.0196506	-0.0732622	-0.0418981	0.124726	0.4142	-0.161033	-0.161756	-0.529449	-0.177056	0.10321	0.0997907	0.199539	0.0862609	0.0617189	-0.415007	0.000764633	0.21218	-0.0479232	-0.209205	-0.0695473	0.064906	-0.0554184	0.0523877	0.0253747	0.00276323	0.110935	-0.0374303	0.0055353	0.237917	-0.130224	-0.169575	-0.264478	-0.0599156	0.253428	0.12949	0.17243	-0.0740212	-0.155328	-0.00573763	0.0396806
Heatr1	0.250592	0.277746	-0.434621	-0.431248	-0.512602	-0.443752	0.304237	0.26542	0.24527	-0.0208655	-0.0218521	0.0503711	0.403822	-0.252909	-0.332015	-0.487521	-0.386703	-0.0238837	0.284638	0.531614	0.0132095	-0.127495	-0.105014	0.15796	0.278052	-0.108972	-0.225758	-0.08027	-0.229536	0.0349363	-0.0319463	0.089527	0.108478	-0.0212861	0.235385	0.150549	0.186329	-0.0442293	-0.318286	-0.191966	-0.212435	0.493727	0.41043	0.394325	0.173664	0.128135	0.08466	0.622183
AW209491	0.314415	0.151138	-0.113982	-0.41591	-0.3091	-0.301113	0.0369167	0.153235	-0.00786193	-0.116404	-0.000649708	0.13955	0.617232	-0.254793	-0.1563	-0.393921	-0.16055	0.202925	0.114468	0.0954927	-0.0843302	-0.00583292	-0.293589	0.281385	0.0784372	0.0468674	-0.065154	-0.0270599	-0.148315	0.0608502	0.135209	0.224929	-0.0132949	0.0952297	0.0409809	0.147348	0.18432	-0.174223	-0.0419656	-0.0542062	-0.0520428	0.183846	0.198235	0.106688	-0.0513175	-0.0352573	0.0571105	0.287309
Akirin1	0.153347	0.00656694	-0.321922	-0.499477	-0.444609	-0.178153	0.136984	0.255674	0.0389028	-0.00135121	-0.0165792	0.141732	0.218862	-0.196391	-0.136494	-0.525726	0.023873	0.163588	0.24629	0.288462	0.0862444	-0.0438698	-0.068463	0.232878	0.249247	0.12837	-0.0308598	-0.00673385	-0.132497	0.0768734	0.366586	0.411912	0.153761	0.26545	0.225502	0.321314	0.420287	-0.0577755	-0.0159953	-0.0533921	0.109988	0.36309	0.320797	0.367737	0.14618	0.0854155	0.255266	0.345251
Luc7l	0.359397	0.0101145	-0.0412965	-0.277532	-0.171722	-0.0150808	0.085558	0.159928	-0.00595687	-0.156035	-0.0340785	0.246962	0.264178	-0.221094	-0.23235	-0.269106	-0.101339	0.104007	-0.0528206	0.148352	-0.0297401	0.00950965	-0.165896	0.142798	0.349205	0.0387826	0.0625267	0.0578366	0.00839661	0.188088	0.209274	0.336295	-0.033296	0.298829	0.127548	0.0973191	0.279493	0.00363771	-0.0752864	-0.0707609	0.0651643	0.307926	0.286971	0.327226	0.0176761	0.09184	0.222861	0.236285
Tsr1	0.377865	0.198154	-0.737494	-0.560484	-0.930769	-0.620619	0.282752	0.358275	0.22201	-0.00741136	0.0494005	0.136257	0.469472	-0.442873	-0.473985	-0.654811	-0.142359	0.0370938	0.49423	0.557427	0.059527	-0.130212	-0.223557	0.271472	0.350906	-0.0722688	0.00687282	0.0641197	-0.128226	0.298068	0.238463	0.445504	0.132799	0.378542	0.491872	0.288365	0.379788	0.0396621	-0.189121	-0.128684	-0.0174684	0.838332	0.736891	0.68527	0.338698	0.551774	0.395061	0.724966
Tmem39a	0.871887	0.480352	-0.530025	-0.78727	-0.792133	-0.484484	0.11546	0.582983	-0.343074	-0.302147	-0.110109	0.105908	1.07199	-0.379787	-0.624354	-0.772915	-0.286572	0.29079	-0.0998743	0.265368	-0.317856	-0.17786	-0.591988	0.479789	0.00606697	-0.356271	-0.59225	-0.628988	-0.612965	-0.618735	-0.458282	-0.638306	-0.619721	-0.617124	-0.536548	-0.161013	-0.233657	-0.32225	-0.678893	-0.61845	-0.527001	-0.474474	-0.507828	-0.434118	-0.683709	-0.74378	-0.5904	-0.263128
Ddx21	0.199263	0.209609	-0.477908	-0.476627	-0.658123	-0.186502	0.157057	0.163219	0.101907	-0.0410208	0.0920273	-0.0299523	0.274911	-0.251525	-0.129154	-0.406586	-0.0277858	-0.00880005	0.357219	0.413684	0.0927683	-0.0354655	-0.114499	0.200024	0.24748	0.0272517	-0.0501344	0.0501601	-0.119299	0.181125	0.222652	0.241167	0.153412	0.122533	0.343986	0.265254	0.293411	0.0977531	0.0168583	0.0453529	0.0337828	0.600358	0.533091	0.4404	0.225892	0.339278	0.273416	0.604008
Nolc1	0.260423	-0.0103783	-1.17504	-1.11792	-0.901935	-0.542174	0.384936	0.438139	0.141285	-0.00469987	0.225734	0.308661	0.592064	-0.667297	-0.754168	-1.06561	-0.0899477	0.225311	0.319523	0.523662	0.238857	-0.0352673	-0.151897	0.543755	0.2026	-0.276338	-0.451293	-0.350897	-0.245126	0.189835	0.481238	0.425463	0.165732	0.401733	0.40463	0.311063	0.121941	-0.333521	-0.386134	-0.47652	-0.0560331	0.754463	0.707685	0.459393	0.274204	0.371496	0.312788	0.596454
Itpkc	0.328744	0.140325	-0.266161	-0.0817923	-0.316376	-0.0672837	0.0465637	0.185273	-0.0892497	0.0103474	-0.0831512	-0.014269	0.347518	0.0180456	-0.347233	-0.0165587	-0.157388	0.0650111	0.0537587	0.287412	0.14592	-0.103064	-0.394563	-0.00317272	0.341416	0.123337	-0.00115943	-0.191279	-0.0948908	0.150089	-0.157367	-0.0044247	-0.0427333	-0.0444944	0.124922	0.159642	0.227086	0.0488489	-0.0655875	-0.0718314	0.0254371	0.268126	0.0746758	0.253977	-0.0889413	-0.128237	0.0430671	0.143164
Brpf1	0.230674	0.0584194	-0.139976	-0.261498	-0.12861	-0.0140033	0.109774	0.141986	-0.054666	-0.0785399	-0.0418038	0.00511221	0.210119	-0.192471	-0.274771	-0.268266	0.137598	0.0951694	0.190014	0.063947	-0.0672478	0.151468	-0.244219	0.161699	0.0927368	0.196557	0.0374961	0.0849619	-0.0544181	0.0839041	0.321711	0.0557159	0.0287223	0.119353	0.182752	0.20936	0.121348	0.129871	0.0616875	-0.0456027	0.137367	0.205026	0.297854	0.150984	-0.0726775	-0.01174	0.307365	0.196848
Zcchc7	0.270746	0.152302	-0.141425	-0.146098	-0.0559289	0.0966821	0.0458184	0.228786	-0.024	-0.0929812	0.0393969	0.0794245	0.219971	0.0285091	-0.257942	-0.290975	-0.283492	-0.0266266	0.108396	0.132683	-0.0996746	0.0280584	-0.132319	-0.0741126	0.327198	-0.0322212	0.065017	0.0951049	0.0347297	-0.142715	0.268755	0.108076	0.317647	0.25952	0.0703614	0.0703054	0.257623	0.096426	0.14084	-0.0398053	-0.235733	0.165443	0.262656	0.104476	-0.00188712	0.039785	-0.126091	0.139351
Rrp8	0.123127	-0.0660982	-0.202301	-0.419879	-0.35666	-0.278337	0.24659	0.183916	0.0244357	0.00946586	0.0365351	0.0855944	0.286201	-0.325741	-0.22004	-0.326766	0.0250039	0.282938	0.329053	0.373348	0.00141677	-0.091828	-0.378108	0.180265	0.150596	0.0137674	0.0869425	0.11106	0.223614	0.369018	0.350798	0.387509	0.225325	0.14308	0.118085	0.103292	0.318423	0.0111124	0.12498	0.212174	0.163576	0.734944	0.596535	0.525156	0.101604	0.220844	0.159329	0.33036
Mlx	0.328327	0.296063	-0.148994	-0.334057	-0.242481	-0.244099	0.105942	0.264527	0.207082	-0.00794452	-0.0933236	0.121847	0.299263	-0.0808832	-0.274151	-0.304996	-0.189166	-0.00182262	-0.113065	0.237618	0.0376758	0.071381	-0.401241	0.0755655	-0.019764	0.00495748	-0.18771	-0.15726	-0.0706257	-0.0652541	0.0331742	0.143536	-0.134157	-0.115755	-0.153366	0.101317	-0.031722	-0.212785	-0.322829	-0.42328	-0.382601	-0.0048753	-0.26217	0.00573602	-0.0215272	-0.291666	-0.238929	-0.0779511
Nploc4	0.140998	0.11605	-0.131282	-0.131537	-0.303989	-0.0692752	0.104885	0.0510089	-0.0593172	-0.0226863	-0.0617744	-0.0657976	0.00805418	-0.016873	0.100571	0.0404462	-0.0185603	0.0138631	0.212379	0.188825	0.0597064	-0.156459	-0.0558636	-0.0526754	-0.0019495	-0.0324546	-0.146548	0.0365921	-0.174775	0.00309319	-0.170956	-0.127181	-0.17313	-0.224318	0.0295577	0.0552448	-0.00427099	-0.123199	-0.0530305	0.0662688	-0.0536276	-0.0467095	-0.060672	-0.00781759	-0.0678499	-0.079035	-0.0744158	0.110524
Hspa8	0.281967	0.223345	-0.716201	-0.831861	-0.851712	-0.430926	0.182575	1.06019	0.916473	-0.331691	-0.588617	-0.211427	0.32187	-0.524917	-0.636787	-0.726811	-0.117841	0.396452	0.659239	0.923099	-0.124999	-0.305551	-1.41181	-0.490376	1.00264	-0.228687	-0.617117	-0.410632	-0.376096	-0.177159	0.695331	1.22041	0.617678	-0.0639208	-0.314859	0.11392	0.548544	-0.131512	-0.604318	-0.574317	0.247108	1.099	0.581155	0.716106	-0.323366	-0.794211	-0.485865	0.506616
Sdhaf2	0.120146	0.0838126	0.0153447	-0.0164679	-0.113531	-0.141942	0.0938435	0.0363164	0.0128278	-0.0291069	-0.151346	0.0247424	0.0733214	-0.0424707	-0.194652	-0.0939018	-0.101774	0.0313306	0.0765548	0.176887	0.155798	0.0452912	-0.160703	0.0155174	0.15209	0.116872	0.114664	0.0607959	0.13811	0.106954	0.161837	0.225147	0.207869	0.10955	0.02269	0.102381	0.169144	0.0291939	0.0110753	0.015454	0.236876	0.181195	0.1352	0.20457	0.133957	-0.0106783	0.0369115	0.217048
Trmt2a	0.226272	0.166568	-0.112078	-0.165427	-0.115419	-0.0402039	0.0614235	0.0260782	-0.128472	-0.168252	-0.0831651	0.138206	0.295597	-0.0132886	-0.0957841	-0.197324	-0.164824	-0.0297185	-0.0485364	0.122749	0.0227804	0.0815166	-0.174046	0.226946	0.102515	0.207196	0.142303	0.0771441	0.136726	0.0948041	0.109886	-0.0145746	-0.228142	0.048378	0.0646969	0.257035	0.299825	0.129442	-0.0144712	0.0429977	-0.112326	0.278312	0.0315398	0.220175	-0.00515863	0.0612312	0.155629	0.407149
Pde12	0.435952	0.292227	-0.530797	-0.634552	-0.813546	-0.621034	0.129232	0.358483	0.125734	-0.00974678	-0.0649304	0.231819	0.493003	-0.38523	-0.28747	-0.621978	-0.372102	0.100224	0.250577	0.466188	0.168976	0.153223	-0.319809	0.240473	0.299654	0.0288142	-0.0395165	-0.186034	-0.207944	0.0711183	0.214657	0.260975	0.118546	0.0378984	0.272111	0.279208	0.263594	0.0272102	-0.126896	-0.116384	-0.0427663	0.556592	0.304547	0.395327	0.152617	0.145067	0.318526	0.496119
Golga1	0.372834	0.296903	-0.151298	-0.206382	-0.325925	-0.279733	0.04164	0.324044	0.0172991	-0.0597337	0.029759	0.0721344	0.35106	-0.118362	-0.185845	-0.23488	-0.323106	0.0748513	0.0135879	0.137584	0.0119232	0.065833	-0.321703	0.029039	0.369685	0.145974	0.073542	-0.0236681	-0.066871	0.147783	0.0796165	0.0238454	0.0319653	0.0195926	0.104047	0.0618955	0.30325	0.00810208	0.0751135	-0.0307812	-0.0359148	-0.0268221	0.115089	0.258046	0.0403056	-0.0684372	0.0488944	0.281525
Engase	0.104722	0.174735	-0.370797	-0.184793	0.115662	-0.0758983	0.194897	0.0190903	-0.0485947	-0.0885205	-0.0800158	-0.007283	0.216096	-0.0594301	-0.145807	-0.0705957	-0.0792058	0.0689224	0.232379	0.0106411	0.053231	-0.0291832	-0.131175	0.0265628	-0.3329	-0.0213132	-0.0333627	0.0565667	0.36696	0.371411	-0.0444846	-0.0615763	-0.344566	-0.434913	0.060796	0.0925626	0.178901	-0.0652136	-0.333046	0.115473	-0.110792	-0.0307216	-0.0113359	0.302986	-0.0914487	-0.142877	0.0349299	0.184729
Rnf40	0.0497078	0.0920874	-0.0698786	-6.7237e-06	0.0547418	0.0485232	0.0654829	-0.0566647	-0.224959	-0.167325	-0.147988	-0.02274	0.16357	-0.00460391	-0.0225122	-0.0338985	0.0239352	0.0472365	0.0500052	-0.0135932	-0.0881251	0.0910985	-0.0437937	0.140711	0.00116948	0.0312834	0.0603273	0.190422	0.106785	0.150491	0.0931884	-0.0646155	-0.0502704	-0.0869776	0.000100561	0.145663	0.253775	0.0141373	0.191413	0.258194	0.134568	0.136501	0.07065	0.139939	-0.0268023	-0.00361631	0.130284	0.306837
Ficd	0.777139	0.180656	-0.54182	-0.662066	-0.651309	-0.475144	-0.012506	0.583385	-0.294106	-0.220162	-0.0309079	0.242945	0.933901	-0.453811	-0.579314	-0.722281	-0.307088	0.300431	-0.143212	0.359016	-0.0551611	-0.0891488	-0.472597	0.469762	-0.0602717	-0.540128	-0.644683	-0.570094	-0.65779	-0.643615	-0.451373	-0.449363	-0.388535	-0.707511	-0.49187	-0.0941389	0.0654504	-0.509277	-0.760798	-0.765657	-0.455563	-0.359386	-0.564739	-0.498362	-0.500436	-0.702893	-0.607779	-0.435577
Dnajc11	0.0634902	0.0725071	-0.309412	-0.278444	-0.301834	0.0108716	0.174162	0.114762	0.140597	-0.0676452	-0.124337	-0.00549045	0.152205	-0.0985892	-0.148317	-0.255634	-0.103892	0.0951584	0.181806	0.273652	0.163511	0.0600803	-0.177576	0.135169	0.0661329	0.00319218	-0.0776691	-0.0291383	-0.0176446	0.183602	0.222094	0.244237	0.0572962	0.102186	0.0432899	0.127962	0.268804	0.0451269	-0.105235	-0.0195634	-0.0634361	0.208534	0.237493	0.220791	0.153412	0.0332838	0.114274	0.327503
Pofut2	0.0488738	-0.0872373	-0.1232	-0.255142	-0.0695353	0.0491947	0.19958	0.265636	-0.206721	-0.0689509	-0.200975	-0.0897287	0.219867	-0.105555	-0.264287	-0.357733	-0.0710914	0.249615	0.146216	0.100557	-0.0738128	0.335246	-0.137406	0.205276	0.150105	-0.0169259	-0.164212	0.0882213	0.0316277	0.102957	0.236958	0.18873	0.300182	0.0288798	-0.0381842	0.27062	0.258889	-0.0710431	-0.0985194	-0.0120308	0.0800155	0.313465	0.174156	0.246132	-0.00200552	-0.112737	0.0954104	0.252299
6030458C11Rik	0.118703	0.0498861	-0.208453	-0.11796	-0.0323874	-0.0462536	0.125988	0.0482794	0.0566897	-0.0406742	-0.104153	-0.0308617	0.198555	-0.183885	-0.188922	-0.092344	-0.0100138	0.113579	0.281855	0.146136	-0.0864289	-0.141233	-0.18225	0.174657	-0.0264951	0.062492	0.0798636	0.173179	0.175883	0.244427	0.248056	0.0717943	0.00868114	-0.00926983	0.0719957	0.0932209	0.204317	-0.0120602	0.129132	0.102528	0.141138	0.272514	0.264209	0.261827	0.0208559	0.0593311	0.18469	0.400917
Zgpat	0.137809	0.230368	-0.0186541	-0.133904	-0.157097	-0.243858	-0.0338422	0.152477	0.0265252	-0.117731	-0.0586363	0.028796	0.332998	-0.0980354	-0.0453142	-0.191672	-0.198843	0.0702888	0.0737722	0.0760644	0.0152313	0.121377	-0.14257	0.0105205	0.166493	0.0100677	0.0472036	-0.0472157	0.108048	0.0308269	0.315452	0.183425	-0.0165747	0.10053	0.15693	0.277949	0.364329	0.016394	-0.0443684	-0.0108381	0.0706273	0.184395	0.138518	0.217939	0.0980739	-0.0951015	0.196646	0.327992
Fastkd5	0.21256	-0.0071747	-0.414211	-0.491569	-0.414475	-0.0757459	0.093693	0.309275	0.104291	-0.0608718	-0.00130998	0.0949119	0.204266	-0.356254	-0.414796	-0.353927	-0.0679927	0.289945	0.387748	0.431106	0.131271	-0.0265525	-0.357747	0.166098	0.207951	0.0977343	-0.0908327	-0.265506	-0.101113	0.304166	0.436653	0.542029	0.485719	0.292159	0.267413	0.176527	0.347279	0.0695093	0.0110373	0.000311725	0.0754364	0.470866	0.526233	0.544747	0.197426	0.217241	0.221444	0.581493
Alg2	0.708061	0.391994	-0.458524	-0.464232	-0.54606	-0.139928	0.176151	0.469582	-0.0453941	-0.321487	-0.0926146	0.152045	0.838527	-0.309352	-0.486002	-0.681865	-0.545509	0.291862	-0.258754	0.180884	-0.271821	0.0747814	-0.570199	0.389563	-0.369781	-0.29385	-0.328759	-0.395533	-0.39081	-0.455374	-0.433738	-0.510785	-0.456001	-0.32782	-0.461522	-0.158461	-0.127268	-0.286416	-0.44663	-0.475432	-0.624184	-0.456058	-0.485972	-0.287627	-0.355698	-0.471625	-0.468774	-0.324794
Gna11	0.0807618	0.0479618	-0.125863	-0.163419	-0.254558	-0.116658	0.128818	0.127146	0.158995	0.00346995	-0.109033	-0.0297121	0.0543489	-0.13977	-0.084684	-0.117489	-0.00934365	0.0655294	0.218109	0.22848	0.108333	0.00912262	-0.197342	-0.0213902	0.0193727	0.0921015	0.100929	0.0218181	0.208485	0.248021	0.315316	0.223588	0.155554	0.102865	0.0454302	0.109732	0.141615	0.0126865	-0.103389	-0.086613	0.0838956	0.265119	0.153458	0.324163	0.152637	-0.00319184	0.0771417	0.129857
Nck1	0.512342	0.341828	-0.188987	-0.40544	-0.393286	-0.280454	0.0551495	0.228309	0.0798184	0.0111282	-0.00819668	0.0681182	0.494298	-0.267561	-0.326307	-0.428191	-0.245792	0.289535	-0.0865811	0.268848	-0.0244058	-0.177562	-0.231286	0.0840148	0.26444	0.081914	-0.0997374	-0.145006	-0.103241	-0.185248	-0.0637129	0.140496	0.279106	0.0470458	0.116425	0.101976	0.418815	-0.128509	-0.0884156	-0.235102	0.114817	0.107422	0.0648715	0.258503	0.0540684	-0.00936957	0.0569794	0.311489
Mis12	0.369374	0.0942855	-0.567401	-0.321774	-0.338579	0.127398	0.154465	0.462727	0.0146806	-0.386744	-0.196069	0.00687692	0.516959	-0.503349	-0.413882	-0.178906	0.277099	0.565946	0.0548107	0.329303	-0.0972421	-0.443243	-0.507777	0.0107102	0.160492	0.00370424	-0.045114	-0.184741	0.0117253	0.191681	0.0958017	0.120633	-0.144423	-0.336433	-0.10835	-0.00671721	0.185411	-0.258043	-0.0951427	0.0317193	0.0404856	0.275299	-0.13685	0.0624617	-0.161175	-0.287736	-0.252662	0.0653469
Mfap1a	0.112522	-0.118084	-0.248801	-0.155183	-0.127428	-0.208877	0.0844924	0.100436	-0.161768	-0.0276378	0.00931717	0.135595	0.204377	-0.313069	-0.193036	-0.107575	0.110405	0.148683	0.157364	0.10634	-0.109672	0.245832	-0.131417	0.262351	0.221095	0.0532375	0.0174271	-0.00745222	0.0433398	0.170658	0.315937	0.102022	0.131499	0.176945	0.157405	0.150489	0.362147	-0.17487	0.203337	0.0654103	0.364742	0.242394	0.264775	0.353778	-0.00753071	0.145138	0.307315	0.340201
Tigar	0.194483	-0.178837	-0.632502	-0.248143	-0.270075	-0.0965484	0.304061	0.365615	0.0528494	-0.145613	-0.083275	0.149255	0.327681	-0.383317	-0.469546	-0.460438	-0.0160346	0.466431	0.219294	0.295643	0.109733	-0.193297	-0.425614	0.347575	0.317378	0.107848	-0.0352486	0.159872	0.182983	0.304731	0.518585	0.701025	0.415416	0.356994	0.439442	0.505273	0.641853	-0.141734	-0.293282	0.0507451	0.720282	0.442642	0.428505	0.471186	0.137081	0.0904182	0.294724	0.544694
Utp18	0.137721	0.135145	-0.387958	-0.557827	-0.496375	-0.297482	0.228073	0.218939	0.305575	0.0481266	0.0767742	0.0911985	0.263207	-0.293092	-0.244114	-0.419285	-0.109742	0.148813	0.343269	0.402253	0.0682814	-0.0903652	-0.266946	0.0810472	0.184967	0.0136689	0.0359784	0.0641593	0.192325	0.288596	0.338287	0.422475	0.354689	0.105871	0.265983	0.33165	0.310654	0.0896196	0.0186575	0.0314932	0.115122	0.337781	0.560893	0.530465	0.321435	0.266863	0.345306	0.441422
Arfip2	0.441457	0.0941452	-0.237601	-0.366771	-0.370196	-0.0371594	-0.088987	0.403666	-0.030934	-0.205896	-0.0946083	-0.143202	0.525534	-0.0908757	-0.266448	-0.451236	-0.249914	0.0372356	-0.102179	0.180547	-0.161657	0.794667	-0.550616	0.0937908	0.19247	-0.0385952	-0.0283179	-0.125895	-0.0137942	0.0485942	0.0446523	-0.0303007	-0.2072	0.00704564	-0.110013	-0.00189883	0.0586927	-0.0243282	-0.191737	-0.134612	-0.223115	0.067084	0.0539791	0.122752	-0.385388	-0.27445	0.0576541	0.108124
Bag5	0.130068	-0.0999029	0.00768957	-0.0212989	-0.0112315	-0.0536187	0.207131	0.0676327	-0.134595	-0.0826603	-0.0183844	0.0258374	0.112886	-0.152468	-0.142409	-0.273868	0.162353	0.116933	0.171179	0.0475327	-0.175794	-0.101704	-0.205941	0.265044	0.190949	0.0922211	0.236449	0.256915	0.253097	0.252947	0.299748	0.132757	-0.0298953	0.243968	0.0910392	0.0917879	0.217297	-0.072486	-0.0231627	0.161591	0.0650437	0.423477	0.356489	0.304939	-0.10131	0.0974528	0.174931	0.0943511
Fem1a	0.223791	0.078866	-0.352377	0.0142583	-0.141549	-0.330472	0.23467	0.0835669	0.067153	-0.0254376	-0.112139	0.0405758	0.359817	-0.270794	-0.189722	-0.420288	-0.194069	0.0217399	0.242952	0.311612	-0.0149706	-0.00114723	-0.197808	0.20167	-0.19971	-0.0820091	-0.0304553	0.0598169	-0.0700263	0.0716719	0.0542644	-0.0936023	-0.162644	-0.0289924	0.107163	-0.0188967	0.00409351	-0.152134	-0.166214	-0.0961675	0.89583	0.197848	0.15867	0.223355	-0.022371	-0.000399236	0.0809243	0.227074
H2afx	0.635183	-0.0188879	-0.675065	-0.970524	-0.696933	-0.226568	0.0867666	0.471535	-0.0737437	-0.226409	-0.121238	0.280874	0.779638	-0.385847	-0.793785	-1.06346	-0.520298	0.137617	-0.0563011	0.499455	0.274061	0.189097	-0.209296	0.622548	0.106216	-0.285284	-0.94464	-0.83036	-0.689553	-0.611391	-0.222686	-0.0531692	-0.101572	-0.335157	-0.470708	0.152495	0.678631	-0.427829	-0.948862	-0.79204	-0.767488	-0.244309	-0.247796	0.0883192	-0.154351	-0.408486	-0.343928	0.210372
Txndc11	0.347106	0.308116	-0.640335	-0.506305	-0.400226	-0.0132315	0.437198	0.495533	-0.00290442	-0.339967	-0.0106409	-0.0878127	0.541985	0.0177309	-0.606004	-0.45562	-0.120369	0.574722	-0.15376	0.104805	-0.118593	0.0483247	-0.633287	0.100632	-0.510832	-0.772947	-0.989118	-0.436449	-0.647897	-0.544536	-0.489163	-0.558925	-0.748123	-0.973547	-1.05614	-0.72828	-0.810589	-0.734284	-1.25769	-1.14774	-0.965885	-0.292171	-0.819409	-0.753398	-0.86006	-1.1385	-1.27107	-0.912859
Mob4	0.122752	-0.0230858	-0.040851	-0.110479	-0.0221298	0.128536	0.13462	0.0703913	0.020346	-0.117801	-0.100259	-0.0703116	0.121278	-0.0319719	-0.141395	-0.165698	0.0323867	0.148245	0.166646	-0.0632334	-0.158971	0.176299	-0.133242	-0.0439229	0.403154	0.109902	0.125531	0.136094	0.0835902	0.207209	0.267198	0.198375	-0.0127358	0.0179224	0.175438	0.019804	0.243011	-0.0343204	0.0146362	0.196927	0.388059	0.305545	0.273047	0.287416	0.107413	0.187998	0.245449	0.219943
Gtf2f2	0.120986	0.280008	0.167464	-0.0413216	-0.165377	0.100398	0.19167	0.0672548	0.0153628	-0.113765	-0.183599	-0.000829613	0.380354	0.113955	-0.182308	-0.275824	-0.245919	0.00985496	-0.205959	-0.0302788	-0.0832373	-0.0455935	-0.187516	0.0795678	0.153613	0.169153	0.0513633	0.191947	0.254303	0.0115993	0.156665	0.224733	-0.062934	0.223227	0.0285231	0.107661	0.129642	0.0122384	0.0816933	-0.113053	-0.194577	0.386323	0.152981	0.178457	0.024353	0.0494789	0.0903014	0.359908
Rab6a	0.207954	0.229037	-0.104667	-0.172078	-0.245528	-0.135201	0.00665317	0.158797	0.139043	0.0339898	-0.0521687	-0.0838709	0.147699	-0.182264	-0.0622408	-0.123014	-0.0915202	0.00588244	0.231771	0.226454	-0.0410904	-0.00229758	-0.178483	-0.0872887	0.313642	0.0649238	-0.111366	-0.0634908	-0.106922	0.0460364	0.195677	0.120068	0.198348	0.0944335	0.113183	0.203669	0.23357	0.0550229	0.0423949	0.0630257	0.139193	0.216595	0.15831	0.246985	0.0790636	-0.0778248	0.0677535	0.241946
Tra2b	0.496031	0.301179	-0.2431	-0.424898	-0.344853	-0.439765	-0.0148258	0.197828	-0.0680543	-0.221452	-0.0949409	0.289471	0.601345	-0.139268	-0.253472	-0.421697	-0.0916556	0.101011	-0.0180404	-0.16153	-0.145653	0.034769	-0.0384111	0.41245	0.70349	0.0651893	-0.0595289	-0.0696384	-0.162407	0.0258502	0.246801	0.222764	0.146961	0.091677	0.177282	0.325065	0.349789	0.187126	0.113574	-0.062582	0.143099	0.419799	0.140296	0.152399	-0.206181	0.0148825	0.300782	0.661438
Lmo4	0.064069	0.263011	-0.249392	-0.380573	-0.336056	0.0415309	0.228318	-0.0178817	0.0904188	0.00780163	-0.204619	0.142439	0.169189	-0.0262355	-0.323163	-0.336035	-0.368188	-0.109376	0.038676	-0.0728093	-0.102806	1.09532	-0.268246	-0.239165	0.259437	0.172485	0.0262272	-0.0776574	-0.240785	-0.0943347	0.491044	0.561302	0.638689	0.334673	-0.0521722	0.0760843	0.236101	0.172128	0.128192	-0.13101	0.0312315	0.303444	0.49006	0.225163	0.142069	-0.134549	0.0286079	0.0411426
Rwdd4a	0.144492	-0.0290489	-0.224594	-0.276934	-0.329046	-0.0323264	0.214223	0.226054	0.193242	0.0631353	-0.203322	0.00192994	0.282564	-0.261778	-0.324684	-0.330467	0.0116572	0.155068	0.223541	0.254661	0.106709	0.121453	-0.344529	-0.00972863	0.0904189	-0.098821	-0.146175	-0.0542217	0.0632848	0.115209	0.353429	0.299579	0.185253	-0.00589599	0.0258002	0.0595063	0.143714	-0.102349	-0.0561757	-0.0290805	0.113837	0.24787	0.294659	0.217718	0.018989	0.00421505	0.0235532	0.134765
Twf1	0.196753	0.0942733	-0.0130189	-0.20081	-0.260944	-0.0847508	0.0246624	0.0895485	-0.0134291	-0.0256927	0.0267231	-0.0432409	0.0867899	-0.0319414	-0.0742693	-0.19748	-0.0799588	-0.0743207	0.0848184	0.139336	-0.107223	0.361777	-0.104295	0.057676	0.32088	0.322724	0.249845	0.12763	0.205274	0.251271	0.235966	0.269899	0.461589	0.228412	0.261016	0.272608	0.390659	0.241997	0.298917	0.241914	0.0454112	0.160209	0.390849	0.286936	0.249248	0.219236	0.248171	0.406474
Rbm10	0.397251	0.364281	-0.212315	-0.380998	-0.365002	-0.162555	0.0189189	0.219214	-0.0170961	-0.128845	0.0180228	0.0290471	0.590517	-0.110287	-0.389291	-0.512654	-0.239512	0.238891	-0.0598276	0.153046	0.0895862	0.0497354	-0.351373	0.142469	0.391216	-0.0121334	-0.163292	-0.042071	-0.223963	-0.196984	0.125809	0.111864	0.105839	-0.0126819	-0.0483109	0.169864	0.274774	0.0710167	-0.0276077	-0.118253	-0.227963	0.192751	0.0311125	0.0916769	-0.106062	-0.188129	-0.053294	0.361529
Exosc6	-0.0396164	-0.247345	-0.236384	-0.542111	-0.197447	0.0628403	0.398345	0.18838	0.0870285	-0.173842	-0.052287	0.250903	0.39619	-0.27017	-0.664009	-0.934458	-0.154465	0.360546	0.248785	0.390788	0.254945	0.0563743	-0.33324	0.21872	0.361565	-0.120573	-0.136025	-0.00832695	0.167313	0.141907	0.431464	0.514613	0.168581	0.343877	0.120575	0.0933443	0.359713	-0.301293	-0.288101	-0.268723	-0.0211119	0.538901	0.310181	0.322981	0.178442	0.0452728	0.124136	0.197951
Pdik1l	0.165957	-0.180578	-0.24851	-0.365879	-0.178441	0.0655256	0.129117	0.11075	0.0303263	-0.0477143	-0.192668	0.180636	0.231504	-0.416991	-0.398486	-0.223518	-0.00412704	0.310246	0.348285	0.312246	0.100768	-0.032034	-0.409431	0.243836	0.496045	0.266437	0.264678	0.0614748	0.218635	0.340586	0.46007	0.338475	0.320529	0.285662	0.457125	0.503052	0.535048	0.06866	0.253264	0.203944	0.407481	0.285683	0.411913	0.393354	0.290664	0.174221	0.372899	0.355817
Ncdn	0.141569	-0.0556462	-0.271839	-0.38044	-0.345547	-0.17004	0.235252	0.286204	-0.0289376	-0.0685315	-0.0287175	-0.0299466	0.338662	-0.229738	-0.216927	-0.309333	-0.180918	0.196122	0.265057	0.279317	-0.0190968	0.157345	-0.13932	0.182088	0.0655134	-0.0948701	-0.055503	-0.0108411	0.184589	0.157585	0.220417	0.107256	0.102643	0.12587	0.104331	0.234056	0.191855	0.0417291	-0.0240535	-0.0351679	0.0403121	0.474472	0.381903	0.348178	-0.0499968	0.081162	0.257687	0.275526
Srsf7	0.387252	0.105076	-0.255301	-0.256096	-0.0481989	-0.139231	0.0537369	0.133837	-0.133454	-0.333554	-0.341467	0.172019	0.613124	-0.298038	-0.349874	-0.161399	-0.0210573	0.0557876	0.10281	0.126919	-0.0596245	0.11309	-0.293406	0.310875	0.550467	0.0680999	0.180694	0.0540298	0.241724	0.23153	0.217286	0.0538084	-0.299828	-0.0943536	0.119574	0.351293	0.462995	-0.0684132	-0.261295	-0.00874904	0.117619	0.326815	0.0421116	0.3482	-0.021549	-0.117385	0.188823	0.465729
Actr1a	0.0683801	0.106986	-0.145401	-0.134345	-0.289883	-0.0193716	0.061512	0.0759851	0.065047	-0.0487743	-0.0507677	-0.0511247	0.0785099	-0.0815876	-0.0704418	-0.15922	-0.0353955	8.9024e-05	0.166461	0.142449	0.0870431	0.219956	-0.154493	0.053084	-0.0303394	0.00338125	-0.0691312	-0.0103882	-0.0285311	0.0533379	0.0575593	0.0923428	-0.0980744	-0.0260562	-0.00995543	-0.0318266	0.17057	-0.00397485	-0.149141	-0.0830685	0.036889	0.115416	0.0274684	0.177337	-0.0588535	-0.0771625	0.0400905	0.159331
Akap17b	0.698058	0.389705	-0.756732	-0.499414	-0.689063	-0.379587	0.0546107	0.62595	-0.0776872	-0.182135	-0.116187	0.219085	0.886467	-0.256008	-0.935091	-0.557205	-0.470335	0.255158	-0.0889895	0.3224	0.198025	-0.0803838	-0.734935	0.255452	-0.0697101	-0.122413	-0.715627	-0.74613	-0.603744	-0.55214	-0.559782	-0.292249	-0.297313	-0.558856	-0.170985	-0.0412091	-0.0434242	-0.401784	-0.849979	-0.663592	-0.570919	-0.520736	-0.652914	-0.419538	-0.490442	-0.826913	-0.323902	-0.277954
Gon4l	0.269411	0.168802	-0.209729	-0.305457	-0.26067	-0.173473	0.0268066	0.21238	-0.00207017	-0.0673776	0.0512743	0.00278531	0.268063	-0.0876835	-0.094754	-0.158996	-0.165695	0.0306842	0.0504459	0.164316	0.0525219	0.123062	-0.153788	0.0501084	0.194754	0.0108534	0.0337041	0.0269489	-0.0738434	0.0779039	0.108585	0.112403	0.114745	0.164664	0.200415	0.265826	0.297924	0.0160113	0.039614	-0.00504667	0.0762025	0.151705	0.148341	0.287777	0.0669275	0.129298	0.191364	0.41705
Pgam5	0.184794	0.139261	-0.24841	-0.292594	-0.241156	-0.236461	0.0991146	0.113882	0.156323	0.060062	-0.00532342	0.151192	0.25742	-0.0998638	-0.156508	-0.224234	-0.310806	-0.0878262	0.125559	0.248025	0.0139435	0.0540111	-0.100549	0.142695	0.330902	0.209831	0.0845823	0.113635	0.163444	0.203719	0.165828	0.353048	0.0555846	0.333889	0.259111	0.381799	0.437207	0.166117	-0.00482141	0.00915225	0.145488	0.397494	0.298802	0.387508	0.363081	0.208033	0.403879	0.602889
Hspb8	0.326263	-0.0759186	-0.105753	-0.186442	-0.250161	-0.273329	0.0332408	0.473995	0.113998	-0.151551	-0.035366	0.200841	0.0819201	-0.2645	-0.320846	-0.367644	0.255145	0.318878	0.349922	0.27533	-0.068721	-0.683271	-0.320044	0.0452528	0.716162	-0.0106046	-0.277736	0.0418293	0.117193	0.266903	0.40379	0.535637	0.820618	0.0312096	0.0467067	0.206768	0.258807	-0.259172	-0.32341	-0.0271347	0.261324	0.843714	0.286251	0.278991	0.0657001	-0.0578445	0.0468412	0.0792719
Snx11	0.318936	0.0907375	-0.21463	-0.423668	-0.287581	-0.526679	0.278619	-0.0187945	0.0114567	-0.107214	-0.231226	0.129192	0.395517	-0.197723	-0.173212	-0.544126	0.00467422	0.21261	0.127071	0.309601	0.0584556	0.18439	-0.299911	0.312029	0.237944	0.351139	0.161386	0.248295	0.463588	0.45846	0.23096	0.244622	0.23061	0.305115	0.327184	0.297761	0.509938	0.225999	-0.0479349	0.0567101	0.240997	0.239672	0.161036	0.517152	0.13187	0.117979	0.171254	0.481885
Pdcd11	0.132313	-0.029278	-0.516332	-0.470865	-0.384173	-0.274516	0.351382	0.305883	0.0742132	-0.102302	-0.102623	-0.100251	0.33098	-0.383887	-0.200747	-0.260703	0.116068	0.358403	0.245829	0.399746	-0.00151776	-0.0413647	-0.268859	0.20089	0.159409	-0.109208	-0.0746617	0.0172051	0.118337	0.343592	0.236149	0.160458	-0.028798	-0.0195677	0.150639	0.20211	0.229001	-0.0865023	-0.155305	-0.0686914	0.168574	0.484596	0.358112	0.335984	-0.0421804	0.035026	0.113943	0.519937
Ddx49	0.0636334	0.0661041	-0.00794455	-0.156094	-0.0802541	0.0315707	0.209864	0.0388839	0.0746794	-0.0874841	-0.190654	-0.113246	0.272927	0.0855978	0.0536516	-0.0982125	0.0605553	0.0393401	-0.032499	0.0484572	-0.130831	-0.0425559	-0.254965	0.0328625	-0.233556	-0.17461	-0.171502	-0.01527	-0.111897	-0.108972	-0.106777	-0.150916	-0.373684	-0.266349	-0.373847	-0.0924624	-0.159938	-0.234254	-0.172944	-0.304157	-0.181039	-0.0823879	-0.24352	-0.199569	-0.432467	-0.173528	-0.0925281	-0.0185859
Tut1	0.341182	0.0637086	-0.248942	-0.371246	-0.405758	-0.224668	-0.00677606	0.122989	-0.0493265	-0.229467	0.119249	0.140683	0.49165	-0.154241	-0.243521	-0.42018	-0.0213489	0.118158	0.0168692	0.0543348	-0.00867458	0.0277665	-0.206989	0.55906	0.0655514	0.0379328	-0.0756112	-0.154535	-0.0618936	-0.0510154	0.148923	0.0274592	-0.211385	0.199729	0.00152404	0.196952	0.108774	-0.110713	-0.0090809	-0.00845483	-0.0515798	0.33712	0.184145	0.14957	-0.107363	0.11101	0.138989	0.269417
Pfkfb2	0.0760733	-0.0982099	-0.402096	-0.232059	-0.277659	-0.0588797	0.501119	0.396935	-0.0336852	-0.0358256	0.0216873	-0.062666	0.107595	-0.420909	-0.281801	-0.181213	0.287005	0.288501	0.391494	0.0905884	-0.0950857	-0.149675	-0.337365	-0.0212181	0.679463	0.0404504	-0.160436	0.302876	0.0336485	0.529538	0.703447	0.30132	0.280101	0.121687	0.228334	0.269919	0.159406	-0.197321	-0.233567	-0.158098	0.413889	0.659088	0.58195	0.254506	0.0172129	-0.0125605	0.351724	0.0722588
Zfand2a	0.276729	0.0916414	-0.126388	-0.240953	-0.120585	-0.586737	0.0847688	0.135175	-0.0189435	0.0119405	0.0224416	0.263367	0.312357	-0.231872	-0.114586	-0.140007	-0.0565125	0.0827748	0.217715	0.215398	0.0188646	-0.214828	-0.323724	0.0871138	0.187291	0.179531	0.116664	0.206711	0.10006	0.214301	0.477935	0.345188	0.270831	0.18854	0.320302	0.375429	0.557968	-0.00817188	0.103712	0.187529	0.267979	0.40827	0.372734	0.428557	0.149352	0.0865371	0.164443	0.464306
Phrf1	0.262564	-0.0610179	-0.166234	-0.250315	-0.350885	-0.261772	0.0989648	0.253216	-0.0604803	-0.11764	-0.0636342	0.127316	0.331568	-0.292679	-0.0750834	-0.357222	0.039117	0.240269	0.0677765	0.192784	-0.0139742	0.0445736	-0.281391	0.322072	0.190873	0.0744687	0.0557488	0.0263191	0.0309725	0.245259	0.361499	0.172868	0.0790569	0.233046	0.266735	0.249212	0.307245	-0.124823	0.0511023	0.00172345	0.0553366	0.356829	0.21812	0.349601	-0.129126	0.0592456	0.216959	0.282879
Thumpd3	0.127971	0.209893	-0.0870459	-0.128078	-0.0397809	-0.0908865	-0.0234386	0.197065	0.0153507	-0.289333	-0.0504074	0.0868132	0.313097	-0.215064	-0.175776	-0.316681	-0.0180121	0.0756015	0.0653934	0.216335	-0.110898	-0.014539	-0.225431	0.241879	0.193951	0.237818	0.138262	0.17739	0.337736	0.229747	0.228317	0.21422	0.155506	0.112077	0.193493	0.277188	0.451692	0.0628481	0.13845	0.183537	0.0911579	0.363114	0.383684	0.373425	0.137245	0.166666	0.177475	0.529539
Trappc13	0.158285	0.266355	-0.0731766	-0.111593	-0.213569	-0.141365	0.00443702	-0.000454047	0.0159053	-0.0391045	-0.0807118	0.0560789	0.127971	-0.126338	-0.0190576	-0.0714861	-0.0495313	0.075198	0.131958	0.0804558	-0.0426829	0.0896468	-0.0780584	-0.0571713	0.303463	0.172178	0.245157	0.0942994	0.130879	0.244054	0.0297777	0.048251	0.016043	-0.000658423	0.151399	0.171255	0.250206	0.223656	-0.000718149	0.227913	0.140391	0.251597	0.228459	0.24677	0.100819	0.114401	0.131653	0.363905
Abcf2	0.0583255	0.0298409	-0.238535	-0.266024	-0.200558	0.0536356	0.109865	0.100915	0.130004	-0.0230033	-0.0940021	-0.0309887	0.125145	-0.124013	-0.138464	-0.161297	0.0145857	0.11135	0.18232	0.221882	0.0448242	0.0416008	-0.215309	0.111457	0.0937937	0.0962986	0.0779278	0.0302527	0.148498	0.196052	0.250853	0.15612	0.0602908	0.0442688	0.0995615	0.137991	0.32805	-0.0135231	-0.0357039	0.0767495	0.30678	0.219942	0.252302	0.35227	0.109374	0.0692118	0.167875	0.361052
Nop2	0.0473135	-0.0475339	-0.64207	-0.693928	-0.7322	-0.201124	0.382006	0.45882	0.049636	-0.15418	0.0543205	0.0299606	0.349604	-0.498403	-0.536419	-0.731744	-0.105641	0.333066	0.364752	0.607913	0.303447	0.0113248	-0.269147	0.323488	0.0931529	-0.223404	-0.282362	-0.0194201	-0.132673	0.220921	0.37858	0.482691	0.288795	0.365321	0.255682	0.24801	0.252183	-0.225641	-0.313499	-0.318773	-0.170167	0.748451	0.631169	0.534354	0.13388	0.215025	0.113398	0.51056
Uspl1	0.223308	0.136101	-0.190065	-0.161769	-0.15135	-0.196997	0.0958356	0.442966	-0.00264914	-0.205906	-0.231249	0.115042	0.372132	-0.134577	-0.350738	-0.303588	0.132657	0.263389	-0.00888976	0.255005	-0.120023	-0.110712	-0.333072	0.0547537	0.487873	0.155325	0.108136	0.113038	0.0330656	0.09258	0.142686	0.490768	0.149371	0.0627821	-0.05346	0.1144	0.509326	0.0183418	0.0501398	-0.0799084	0.284669	0.487041	0.0177674	0.329148	0.0537048	0.0279133	0.0634619	0.473685
Lamtor3	0.044065	-0.07264	-0.194836	-0.0527393	-0.0166668	0.142049	0.157637	0.136919	-0.171753	-0.214359	-0.180635	0.0992862	0.189957	-0.238322	-0.303821	-0.325441	0.00537069	0.122242	0.0959161	-0.0697928	-0.0257991	0.514777	-0.0854673	0.14567	0.196944	0.134303	-0.044248	0.0916163	0.247137	0.132812	0.208994	0.334473	0.0119565	-0.0677409	0.195599	0.0626175	0.403668	-0.0540414	-0.0894196	0.058469	0.277149	0.342862	0.0590607	0.32226	0.11335	0.120995	0.113801	0.393033
Shb	0.1901	-0.0360308	-0.320436	-0.315052	-0.336528	-0.324007	0.399311	0.441592	-0.18649	-0.0411562	-0.128026	0.168191	0.0625462	-0.158098	-0.22439	-0.379199	0.00186237	0.480338	0.214695	0.251878	-0.103015	-0.0189577	-0.0935564	-0.0680894	0.421665	-0.189866	-0.238604	-0.0280636	-0.132902	0.177411	0.379672	0.370271	0.605774	-0.0630717	0.154596	0.166789	0.211738	-0.0194385	-0.186953	-0.352262	0.348854	0.991369	0.142131	0.102263	0.341327	0.0236003	0.195008	0.382081
D16Ertd472e	0.0121288	-0.195468	-0.838275	-0.508202	-0.472591	-0.206562	0.48167	0.387168	-0.051779	0.141782	0.16093	0.333151	0.23519	-0.364471	-0.488538	-0.542136	-0.0688863	0.282113	0.423042	0.400288	0.0996949	-0.436954	0.141515	0.0315825	0.357462	0.0334855	-0.103156	0.0229271	0.0716296	0.436217	0.59167	0.58789	0.549225	0.491094	0.399498	0.475825	0.593869	0.128147	0.173103	0.133658	0.22214	0.789443	0.805617	0.71895	0.565082	0.561206	0.50682	0.52913
Blzf1	0.329993	0.102714	-0.152441	0.0826318	-0.0562701	-0.186472	0.0529179	0.00472526	-0.470913	-0.368992	-0.138624	0.12104	0.371389	-0.224136	-0.111426	-0.267214	-0.00302629	0.134039	0.143801	0.026406	-0.106054	0.194009	-0.241704	0.371828	0.232739	0.13918	-0.0117145	0.19147	0.218915	0.15579	0.16228	0.0646813	0.182881	-0.0426627	-0.0977963	0.150641	0.434122	0.144162	0.352642	0.175428	0.343633	0.175366	0.329509	0.310186	0.0198735	-0.00857691	0.163704	0.448046
Ppp1r13l	0.281142	0.10045	0.0810953	-0.260721	-0.0910489	0.00867265	0.0338771	0.242867	0.0572637	-0.0923928	0.138129	0.0478325	0.290336	-0.0777234	-0.366756	-0.198315	-0.364814	0.0494681	0.0512689	0.0162123	-0.024195	-0.0177855	-0.124578	-0.013417	0.0319755	-0.192408	-0.340347	-0.425515	-0.428156	-0.546588	-0.283662	-0.270185	-0.286341	-0.212924	-0.262454	-0.238978	0.165461	-0.351209	-0.442076	-0.46906	-0.33259	-0.474419	-0.531482	0.194223	-0.37499	-0.496325	-0.452335	-0.58067
Slmo2	0.105811	0.0553723	-0.344166	-0.404609	-0.370889	-0.148158	0.229799	0.298735	0.26383	0.0523697	-0.17594	-0.00232101	0.184778	-0.258515	-0.347215	-0.487422	-0.177016	0.113967	0.296011	0.399876	0.218375	0.138847	-0.23258	0.0572725	0.130317	0.00555676	-0.070765	-0.0870438	0.00851237	0.150092	0.488579	0.537281	0.374475	0.250336	0.0999128	0.181652	0.271472	-0.0836168	0.0669484	-0.0645572	0.103892	0.346262	0.397457	0.332442	0.262746	0.0339796	0.201944	0.365014
Polr1b	0.170749	-0.00369231	-0.438584	-0.412018	-0.386063	-0.13934	0.215972	0.270911	0.146323	-0.104466	0.00124545	-0.106075	0.186188	-0.303943	-0.229427	-0.253546	-0.152123	0.102489	0.330031	0.487436	0.141159	0.060975	-0.210296	0.133499	-0.0093046	-0.228875	0.0228221	0.0866922	-0.0655752	0.194639	0.0598326	0.027233	-0.0776728	-0.00522973	0.0656141	0.118082	0.127756	-0.163938	-0.272214	-0.149304	-0.0882278	0.365009	0.429158	0.387122	0.0750641	0.041078	0.0437344	0.272062
Cxxc1	0.209493	0.128274	-0.112047	-0.364003	-0.0531671	0.103534	0.00027547	-0.0361878	-0.0980501	-0.0261891	-0.101615	0.00704407	0.130158	0.00991716	0.028552	-0.179609	0.129227	0.029235	0.0471956	-0.0441807	-0.00595913	0.0019948	-0.0484789	0.132105	0.0756284	0.00452769	-0.0747703	0.0309083	-0.051835	0.00155911	0.0799741	0.0599513	0.116049	-0.049068	0.00545751	0.0934954	0.146846	-0.0871385	-0.0430005	-0.0929232	-0.0747256	-0.0964945	-0.00640941	0.000239124	-0.189321	-0.0747001	0.0916487	0.222248
Vasn	0.677753	0.29404	-0.649903	-0.39325	-0.562475	-0.227175	0.104815	0.37914	-0.117515	-0.319256	-0.193293	-0.189659	0.749946	-0.670024	-0.499828	-0.350291	-0.210567	0.286425	0.209985	0.44784	-0.0840653	0.096089	-0.534986	0.36148	-0.0308275	-0.344607	-0.304978	-0.475094	-0.419282	-0.171247	-0.0882677	-0.284954	-0.271976	-0.16756	-0.31164	-0.028797	-0.0918949	-0.0747073	-0.306041	-0.424084	-0.284852	-0.197195	-0.0252395	-0.0145225	-0.479184	-0.605609	-0.204209	-0.164941
Ddx31	0.0174812	0.136742	-0.416724	-0.400042	-0.357116	0.00875356	0.250761	0.166622	0.0709868	-0.0944506	-0.163823	-0.0262062	0.28239	-0.230036	-0.222459	-0.134845	-0.233583	0.175778	0.169423	0.514771	0.302461	-0.0904888	-0.289246	0.08365	0.128332	0.217479	0.103631	0.00160706	0.0490604	0.00391342	0.148353	0.0374392	-0.166941	-0.0474604	0.214921	0.241664	0.304239	0.0927226	-0.242208	-0.313145	-0.0533159	0.411707	0.105438	0.375185	0.0422016	0.118837	0.0244919	0.384704
Ube2w	0.105552	-0.0656753	-0.0262882	-0.203049	-0.278291	-0.0935574	0.143575	0.0929013	0.127828	-0.0556507	-0.0941822	0.147875	0.0645738	-0.143513	-0.177728	-0.0848953	-0.0530672	0.194842	0.205746	0.140226	-0.00551408	0.0953195	-0.194211	0.00726413	0.454419	0.236844	0.18957	0.227578	0.245242	0.329317	0.451643	0.45675	0.378897	0.252799	0.20929	0.156629	0.120491	0.144014	0.225255	0.0746204	0.284878	0.37139	0.445233	0.444026	0.250228	0.245688	0.301159	0.301156
Dda1	0.0756053	-0.0112661	-0.272971	-0.257642	-0.402124	-0.0497973	0.222579	0.158791	0.0343345	0.0420135	-0.0785264	0.068247	0.251531	-0.101866	-0.256216	-0.333746	-0.0447551	0.164344	0.11897	0.179764	0.0865835	0.160862	-0.202671	0.168969	0.0253208	-0.0208661	-0.0266523	0.0252545	0.0111914	0.0894228	0.221819	0.262561	-0.0910429	0.081313	0.0473047	0.146718	0.299382	-0.122667	-0.17002	-0.29754	0.0238206	0.238985	0.0879285	0.282675	-0.0813813	-0.0920472	-0.00275211	0.115097
Cog3	0.404158	0.349251	-0.107557	-0.255774	-0.39656	-0.203718	-0.0562441	0.22693	0.0234287	-0.100978	-0.0417606	-0.144524	0.377166	-0.061518	-0.235581	-0.272361	0.017966	0.104775	0.0986678	0.161974	-0.195173	0.0789358	-0.200417	0.0569593	0.062002	-0.0147606	-0.144403	-0.0184524	-0.192385	0.0105882	-0.0719485	-0.168895	-0.318544	0.0135769	0.0452899	0.0739734	0.096086	-0.157976	-0.164837	-0.0900581	-0.0835348	0.0221012	-0.0337281	0.0211532	-0.212379	-0.0846552	-0.0364151	-0.0347977
Traf2	0.226806	0.279487	-0.0962951	-0.356001	-0.328633	-0.135154	-0.0109616	0.194775	-0.0666975	-0.0862684	0.0725616	0.16617	0.295681	-0.0611519	-0.144936	-0.594424	-0.119173	0.0122744	-0.0400682	0.0808742	0.1213	-0.0400763	-0.100946	0.356148	0.387727	0.391114	0.0762792	-0.0320897	-0.0750811	0.142995	0.158608	0.107645	-0.0781284	0.092466	0.290719	0.263288	0.184211	0.108077	-0.268753	0.0280678	-0.0271799	0.285185	-0.0141609	0.309725	0.154564	0.152106	0.316343	0.423108
Dnaaf5	-0.0254037	-0.137254	-0.000528469	-0.151603	-0.0646089	-0.0427351	0.146468	0.0250867	-0.108183	-0.10718	-0.101474	-0.0491637	0.188965	-0.0432908	-0.127353	-0.106371	0.0109201	0.0867511	0.242308	0.01056	-0.15888	0.190164	-0.118005	0.298049	-0.146682	-0.04158	0.041731	0.225571	0.137797	0.0892212	0.275946	-0.017685	0.074969	0.0616338	0.0362322	0.203369	0.166307	-0.0337257	0.110727	0.0517087	0.245897	0.216974	0.17577	0.2358	-0.0796284	0.0363834	0.16747	0.379059
Nktr	0.535065	0.340445	-0.159993	-0.262563	-0.330159	-0.218513	-0.0827275	0.351892	-0.167769	-0.122008	-0.134209	0.0242657	0.589177	-0.244781	-0.175565	-0.197131	-0.181069	0.135927	-0.153693	0.244475	-0.0165847	-0.0322766	-0.332143	0.0175719	0.384499	-0.0322103	-0.210197	-0.178543	-0.232856	-0.142182	-0.0249651	0.00562149	-0.0157741	-0.0802575	-0.10265	0.144807	0.359329	-0.00615011	-0.141628	-0.118527	-0.28125	0.05091	-0.0979119	0.0685447	-0.110654	-0.358878	-0.199769	0.147788
Ublcp1	0.117197	0.114052	-0.176631	-0.225083	-0.201462	0.0722136	0.239835	0.163929	0.1836	0.0274058	-0.138544	-0.0271401	0.127859	-0.0860283	-0.243041	-0.373597	-0.0908953	0.0733529	0.0720997	0.0648818	0.141054	0.149676	-0.142027	-0.0473729	0.193258	0.175892	0.117731	0.14273	0.0857447	0.174282	0.224795	0.306749	0.153045	-0.0754349	0.0771155	0.0240104	0.221855	-0.0215237	-0.064481	0.0111009	0.103457	0.201209	0.228089	0.250366	0.0754468	0.0655675	0.109973	0.248693
Ddx18	0.181974	0.181165	-0.12897	-0.127698	-0.231957	-0.279093	0.0280853	0.0564549	0.0611023	-0.147544	-0.0961162	0.0726843	0.389022	-0.134956	-0.229769	-0.331407	-0.178514	-0.151246	0.223118	0.256143	0.0536039	0.0228374	0.0685568	0.16058	0.228659	0.132815	0.115682	0.046806	-0.00796166	0.144677	0.0443607	0.161789	0.226102	0.0312132	0.133014	0.157663	0.231844	0.135545	0.0564343	0.158506	-0.0266931	0.205242	0.154422	0.269573	0.156917	0.0759894	0.289138	0.465736
Polr1a	0.0892769	-0.116856	-0.582083	-0.411146	-0.469854	-0.328535	0.425663	0.335493	0.0223612	-0.0158766	0.122606	0.0838334	0.259598	-0.553869	-0.318627	-0.424036	-0.0353834	0.230077	0.403253	0.416148	0.0192845	-0.157601	-0.00722609	0.240451	0.248321	-0.0652756	0.00541857	0.144755	0.0806568	0.401723	0.501401	0.39058	0.235998	0.292345	0.364999	0.403626	0.302035	0.0354515	0.00788462	0.175672	0.393947	0.69526	0.677279	0.580647	0.191816	0.423921	0.38883	0.62355
Ets2	0.308755	0.254627	-0.139019	-0.110739	-0.304193	-0.360182	-0.0200109	0.13144	-0.139088	-0.14183	-0.187455	-0.0522565	0.297789	-0.330425	-0.220219	-0.368064	0.00145159	0.13331	0.311584	0.30636	-0.0764104	0.25045	-0.135274	0.169532	0.657937	0.357936	0.243394	-0.00580922	0.105225	0.132207	0.3119	0.308042	0.287616	0.0741502	0.347233	0.328261	0.606673	0.307631	0.32012	0.3288	0.708251	1.40908	0.400807	0.500875	0.0120362	0.232216	0.300853	0.477891
Hnrnpul2	0.20693	0.142056	-0.121894	-0.135023	-0.226419	-0.16299	-0.0342272	0.00559459	0.0310943	-0.0107767	-0.0759627	0.0736443	0.131534	-0.193688	-0.110077	-0.10113	-0.0361915	0.0680039	0.229839	0.162579	-0.0367418	0.163213	-0.159921	0.0496482	0.161275	0.0959724	0.00290308	-0.0384398	0.0239991	0.0915154	0.176923	0.0786913	0.0964482	0.0686808	0.146537	0.188877	0.232829	0.0533909	0.190504	0.204347	0.164485	0.14085	0.219791	0.212251	-0.0257476	0.00630146	0.177521	0.351977
Casp8	-0.0227178	0.0251829	0.10401	-0.063715	-0.167395	0.307288	0.128725	0.0571189	-0.000964824	-0.229344	-0.179785	-0.137964	0.00488677	0.0327285	-0.138242	-0.241883	0.023543	0.0959228	0.2931	0.14081	-0.0361846	-0.119295	-0.229183	0.161365	0.0134205	0.229194	0.0828555	0.238458	0.269393	0.281732	0.326265	0.315079	0.0643404	0.223177	0.0689135	0.0864747	0.385129	0.136441	0.0953672	0.218956	-0.086064	0.498818	0.524476	0.292333	0.158021	0.204192	0.210959	0.496763
Heatr3	0.171634	0.068288	-0.20665	-0.281681	-0.328841	-0.20099	0.281273	0.15659	0.269312	0.131642	-0.0855531	-0.0537866	-0.0115451	-0.146809	-0.0445812	-0.185358	-0.123445	-0.088518	0.204698	0.309932	0.0928962	-0.128873	-0.191306	0.113233	0.0622368	0.0449013	0.00528929	0.102926	-0.0140343	0.252526	0.126608	0.261159	0.147863	-0.0722332	0.247867	0.119275	0.0759464	0.0380111	0.0299369	0.0056277	0.146028	0.2098	0.259852	0.218306	0.0746589	0.134722	0.190956	0.402918
Wdr75	0.329076	0.213892	-0.318678	-0.423673	-0.312354	-0.301619	-0.0605557	0.2092	-0.0949841	-0.0198179	0.142901	0.148525	0.423664	-0.331857	-0.231682	-0.456356	-0.145317	0.0552244	0.210967	0.299844	-0.0390722	0.0543194	-0.19002	0.302888	0.294181	0.11088	0.271224	0.317517	0.209304	0.266028	0.233523	0.247886	0.178691	0.374056	0.413201	0.304889	0.473788	0.26201	0.143771	0.0964037	0.184908	0.575438	0.588277	0.545506	0.206765	0.56339	0.328543	0.583647
Rbm15b	0.446159	0.10669	-0.60409	-0.413713	-0.809407	-0.502905	0.0128233	0.446471	-0.0958441	-0.0412972	-0.0297983	0.210764	0.585879	-0.440914	-0.344213	-0.490613	0.0489507	0.129691	0.154974	0.475245	0.137517	-0.199558	-0.3375	0.409818	0.583216	-0.128049	-0.402004	-0.349778	-0.303951	0.133056	0.336144	0.408968	0.275824	0.0309579	0.359783	0.577923	0.749852	-0.15166	-0.1259	-0.0194685	0.268976	0.337298	0.281464	0.577193	0.193445	-0.0303237	0.172384	0.4773
Wdr4	0.0915767	-0.0269934	-0.248114	-0.268302	-0.0853037	0.0717758	0.142212	0.0166816	0.0673418	-0.152705	0.0213162	0.129366	0.22891	-0.0507999	-0.171537	-0.27162	-0.0133488	-0.0101156	0.0885261	0.10604	0.0585317	0.218498	-0.224249	0.108204	0.232719	0.291904	0.232229	0.212641	0.134029	0.308589	0.186739	0.241235	-0.0348804	0.263671	0.148134	0.315124	0.4827	0.222126	-0.153552	0.00566306	0.0594827	0.307079	0.434208	0.372939	0.124129	0.145565	0.288232	0.375729
Srp19	0.222397	0.314535	-0.167187	-0.180287	-0.191645	-0.167735	0.0825447	0.169395	-0.0328181	-0.0718918	-0.101777	-0.00494335	0.439849	0.112219	-0.212298	-0.447052	-0.339965	0.0215528	-0.0704936	0.10119	0.0610714	0.127	-0.052236	0.0650165	-0.0564301	-0.124895	-0.342458	-0.247882	-0.329602	-0.221621	-0.158409	-0.0741946	-0.198322	-0.116949	-0.512045	-0.0899146	0.0273327	-0.186765	-0.441933	-0.490599	-0.232767	-0.034254	-0.188444	-0.0856495	-0.123836	-0.192784	-0.25426	0.0153276
Cops3	0.038138	0.093852	-0.103591	-0.0479967	-0.0972727	-0.0618639	0.0534104	-0.0033243	0.077014	0.00641627	-0.104438	0.0549913	0.0664078	-0.0748104	-0.0295686	-0.0825519	-0.00546836	0.00214926	0.0982031	0.0678551	0.0589582	0.0278324	-0.113544	0.0412054	0.00976371	0.190873	0.0797674	-0.00377982	0.099251	0.201271	0.155376	0.210265	0.150012	0.00444845	0.00368092	0.0323507	0.146623	0.0618218	0.108729	-0.00589196	0.22033	0.140457	0.183457	0.132548	0.158902	0.107762	0.117082	0.231075
Dnaja1	0.207044	0.00228112	-0.623326	-0.571423	-0.567646	-0.344662	0.339394	0.923297	0.57564	-0.0355652	-0.328339	-0.0231026	0.136431	-0.481081	-0.605212	-0.582918	-0.0685848	0.349016	0.431294	0.580226	0.201056	-0.219217	-0.740442	-0.263591	0.714639	-0.140813	-0.453955	-0.413765	-0.107224	0.12905	0.582756	0.964562	0.396866	0.0837566	-0.0692411	0.0269984	0.217237	-0.136965	-0.567405	-0.400839	0.216888	1.10908	0.404495	0.471278	0.146235	-0.26975	-0.106341	0.213697
Zfp9	1.35684	0.361158	-1.34206	-1.44083	-1.58282	-0.868598	-0.364237	1.14346	-0.577241	-0.653739	-0.060705	-0.679187	1.59437	-1.00067	-1.29995	-1.22282	-0.774456	0.635285	-0.36678	0.686333	-0.16064	-0.521779	-1.09123	0.763648	-0.449253	-1.38942	-1.37805	-1.41781	-2.13845	-1.24692	-1.10479	-2.46955	-1.10825	-1.67367	-1.82966	-0.855178	-0.595049	-0.933557	-1.48882	-1.873	-0.787188	-0.94694	-1.40314	-1.13606	-1.77544	-1.57911	-1.3839	-1.0198
Spty2d1	0.354638	0.0887872	-0.334654	-0.42342	-0.560527	-0.475721	0.170975	0.380597	-0.0998283	-0.0840379	-0.0730955	-0.0933443	0.313232	-0.482515	-0.301719	-0.370524	0.152545	0.40904	0.459073	0.394989	-0.131988	-0.00398111	-0.257174	0.152378	0.20578	-0.162831	-0.209533	-0.271175	-0.392582	0.139131	0.125368	0.0152894	-0.0314483	-0.1044	0.194219	0.0995372	0.0533536	-0.270982	-0.0575989	-0.0553706	0.182593	0.359558	0.365281	0.182133	-0.132248	-0.167048	0.103072	0.239131
Tbccd1	0.465189	0.200547	-0.321347	-0.296691	-0.17833	-0.292573	0.0570249	0.341106	-0.00612647	-0.0865254	-0.117742	0.0117178	0.333149	-0.0626444	-0.287049	-0.10683	-0.0976534	0.335534	-0.105918	0.154765	0.115685	-0.08892	-0.314913	-0.0748481	0.0845699	-0.112788	-0.23949	-0.19201	-0.0867613	-0.0775228	-0.178129	0.124554	-0.0154846	-0.264398	-0.349164	-0.230037	-0.0513208	-0.180582	-0.325757	-0.265579	-0.292382	-0.00333322	-0.414364	-0.146442	-0.201048	-0.421472	-0.300367	-0.196761
C2cd2l	0.178739	-0.176583	-0.365623	-0.2472	-0.209559	0.164097	0.226638	0.317775	-0.140481	-0.219279	-0.261614	-0.0890127	0.293673	-0.737358	-0.452032	-0.21126	0.0919584	0.524738	0.271576	0.360013	-0.126188	0.425169	-0.388277	-0.0234539	-0.399498	-0.414217	-0.495397	-0.196736	-0.00292852	0.0129112	0.116921	-0.0660376	-0.329337	-0.383701	-0.279516	-0.0701298	0.0186635	-0.605665	-0.359969	-0.242831	-0.0847721	0.095497	-0.208227	-0.146399	-0.405665	-0.524977	-0.233085	-0.287415
Hgh1	0.202443	0.0411766	-0.268644	-0.21734	-0.333673	0.239217	0.314232	-0.0287729	0.267454	-0.172478	0.0300916	0.0836292	0.149422	-0.0777042	-0.203579	-0.557404	-0.291425	0.0127141	0.044763	0.15711	0.218219	0.0312205	-0.243026	0.206224	0.21222	0.0314647	0.222456	0.293222	0.343112	0.231695	0.161872	0.181315	-0.245545	0.0439482	0.188101	-0.00692268	0.41486	-0.00871474	-0.439839	0.039392	-0.191124	0.298643	0.19823	0.324106	0.0116474	0.112932	0.182477	0.269558
Zfp612	0.00360374	-0.0243567	-0.12804	-0.178477	-0.201547	0.322711	0.367399	0.120624	-0.15487	-0.162348	0.0348307	-0.217845	-0.0173653	-0.0257883	-0.0667364	-0.270827	0.174812	-0.0614434	0.324458	0.142791	-0.167633	0.0365814	-0.294408	0.154756	0.439122	0.175312	0.182945	0.260209	0.11899	0.483718	0.402054	0.391137	0.608621	0.394159	0.207418	0.466557	0.623319	0.0606227	0.195031	0.042857	0.318158	0.453067	0.678474	0.565026	0.307703	0.15702	0.281815	0.505843
Ccdc97	0.195555	0.153053	-0.0934233	-0.212064	-0.0911924	-0.0851681	-0.0272974	0.0561848	-0.0729152	-0.0287252	-0.0884971	0.120724	0.233255	-0.0454163	-0.0695125	-0.156294	-0.125413	-0.0129225	-0.0371096	0.0689878	0.0220583	0.164716	-0.12378	0.138578	0.177385	0.0443417	-0.0439773	-0.0595933	-0.00501479	-0.048846	0.136297	0.126464	0.225819	0.232005	0.0727997	0.153613	0.262777	0.0478402	0.127146	0.0620399	0.0811332	0.103654	0.0936241	0.135897	0.048747	-0.0399194	0.0680803	0.338504
Dcun1d2	0.225326	-0.00749524	-0.359349	-0.171129	-0.129836	-0.146325	0.200725	0.1752	0.157033	-0.0311944	-0.179788	0.0435466	0.238798	-0.355844	-0.492392	-0.587444	-0.0700109	0.36476	0.232025	0.188769	0.0506047	0.344097	-0.259913	0.0467919	0.144412	0.0329322	-0.0192833	-0.0956131	0.150413	0.234761	0.34656	0.359496	0.282455	0.209997	0.177521	0.193478	0.259488	-0.15601	-0.0800172	0.0664386	0.689624	0.313441	0.264137	0.367464	0.112726	0.0548708	0.135232	0.341765
Eaf1	0.113247	-0.0135693	-0.14371	-0.192115	-0.221231	-0.158571	0.0668815	0.0789264	0.0612453	0.104798	-0.0010016	0.0875569	0.140142	-0.126807	-0.0651559	-0.11595	-0.135751	0.00394271	0.181549	0.218392	0.0856212	-0.0486117	-0.0783022	0.0384929	0.140909	0.164274	0.016252	-0.0145605	0.0823636	0.1943	0.201848	0.235112	0.165	0.13671	0.319534	0.304107	0.303426	0.130535	0.0342698	0.0632273	0.117574	0.306669	0.284746	0.316011	0.24898	0.255862	0.31214	0.426373
Polr3f	0.15649	-0.057322	0.0461087	-0.107171	-0.185695	-0.0457167	0.154376	-0.0756096	-0.165943	-0.0834537	0.00968935	0.123662	0.121748	-0.228621	-0.210135	-0.123531	-0.0138548	0.216835	0.143316	0.0888835	-0.0683748	0.0192908	-0.0885395	0.226571	0.145127	0.207686	0.13441	0.171956	0.0641707	0.149184	0.215817	0.102279	-0.0291587	-0.0545149	0.304701	0.199181	0.122354	0.157744	0.0871163	0.0691039	0.209392	0.128541	0.41482	0.164165	-0.123213	0.180749	0.26765	0.201447
Abca1	0.29635	0.243845	-0.358141	-0.41821	-0.746773	-0.530112	-0.00569048	0.310829	0.159416	0.0780022	-0.00327538	-0.258941	0.129024	-0.191615	0.0903881	0.0405722	-0.0564458	-0.178486	0.388124	0.518094	0.237821	-0.524326	-0.00503272	0.0131793	0.151472	-0.259816	-0.265616	-0.27682	-0.406203	0.17241	-0.0453039	-0.0770964	0.0979198	-0.214657	0.020094	0.0408722	-0.293572	-0.154905	-0.203656	0.0120825	-0.163208	0.238263	0.170222	0.05724	-0.0907007	-0.172265	-0.0723802	0.0648918
Rrp9	0.0927999	-0.0442285	-0.298243	-0.0214627	0.170195	0.385114	0.194286	0.138254	-0.135769	-0.451298	-0.427873	-0.0721023	0.182189	-0.20733	-0.175509	-0.045252	0.298213	0.553442	0.109835	0.016441	-0.205012	-0.0509676	-0.557549	-0.00312574	-0.0174869	-0.232968	0.0319664	0.420741	0.448746	0.413964	0.213767	0.156038	-0.291034	-0.0674551	-0.201415	-0.0136294	0.296661	-0.0436939	-0.281602	0.17082	0.464777	0.789003	0.305513	0.19582	0.0300241	-0.132479	-0.0576293	0.329901
Hes6	-0.0521367	0.290835	-0.795709	-0.764438	-0.489778	0.197971	0.287035	0.382691	0.180403	-0.03198	-0.266016	-0.177238	0.550043	0.0858722	-0.185814	-0.13654	-0.0263173	0.264003	0.045173	0.164156	0.237433	-0.15225	-0.456512	-0.0289169	-0.662807	-0.551416	-0.993459	-0.546164	-0.857248	-0.349125	-0.331878	-0.335687	-0.712532	-0.641821	-0.487293	-0.316207	-0.270542	-0.488254	-0.961379	-1.19525	-0.66224	-0.542591	-0.179482	-0.20999	-0.544705	-0.768539	-0.554296	-0.186365
Zfp790	0.337439	0.0369978	-0.234775	-0.0730091	-0.39299	-0.228995	0.102356	-0.00385828	-0.0953887	-0.0434589	-0.155343	0.224908	0.382873	-0.452299	-0.30721	0.0225836	0.0733211	0.292091	0.0526386	0.179425	-0.16606	-0.0976895	-0.244163	0.352079	0.240389	0.0916718	-0.0765774	-0.124995	-0.15304	-0.0180163	0.0109621	0.0468751	-0.103546	-0.10919	0.174715	0.0780001	0.186982	-0.0303168	0.00763223	-0.0758196	0.0852126	-0.0050937	0.101367	0.0772104	-0.0914956	-0.13151	0.153442	0.0401404
Pgp	0.263101	0.240198	-0.141134	-0.293048	-0.285931	0.0642604	-0.0989366	-0.0203568	0.0840282	-0.0114374	-0.0594448	0.184874	0.435141	0.0523853	-0.155148	-0.357594	-0.28057	-0.112489	-0.00513657	0.0192472	0.122269	0.14783	-0.135554	0.0420588	-0.190777	0.00243928	-0.358418	-0.44164	-0.402869	-0.378816	-0.259485	-0.180536	-0.628425	-0.31571	-0.0934582	-0.0448522	0.139467	-0.0733291	-0.734253	-0.863291	-0.256296	-0.173026	-0.418715	-0.158182	-0.163985	-0.382854	-0.215355	-0.00564622
Orc4	0.310771	0.164709	-0.164645	-0.0274314	-0.237759	-0.131441	-0.0956464	0.078864	0.00258086	-0.240868	-0.209994	-0.0465032	0.259586	-0.0533999	-0.0196684	-0.181126	-0.104412	0.031861	0.116879	0.119587	-0.0253326	0.167813	0.0160765	0.0864554	0.1149	0.121596	0.145565	-0.0478692	0.106958	0.0284021	-0.00259712	0.00544054	-0.0466873	-0.0990713	0.0215264	0.103134	0.245997	-0.0117182	0.0979333	0.0785234	-0.112814	0.216266	0.182535	0.158571	0.0619687	-0.054833	0.171086	0.424765
Edrf1	0.234373	-0.122715	-0.321059	-0.271828	-0.139663	-0.109736	0.151753	0.183014	0.0362497	-0.0593562	-0.0842188	0.031051	0.178733	-0.397046	-0.381128	-0.0729154	0.140421	0.419126	0.141821	0.260757	-0.0629518	-0.0044498	-0.184338	0.0849741	0.0956383	-0.159145	-0.164587	-0.078599	-0.176348	0.0277878	0.0726197	0.112769	-0.217623	-0.146119	0.152292	0.0655955	-0.216118	-0.184853	-0.18727	-0.15694	0.114912	-0.000439088	-0.0736006	0.152286	-0.135541	-0.059621	0.00848375	0.026231
Ctps	0.25126	-0.113792	-1.01812	-0.941529	-0.731292	-0.525897	0.479002	0.324899	0.179265	-0.26611	-0.154882	0.11795	0.319508	-0.80778	-0.53855	-0.912082	-0.516427	-0.00306895	0.567952	0.648121	0.137164	1.14225	-0.441432	0.203744	0.156795	-0.0536241	0.130054	0.226541	0.632958	0.56988	0.688633	0.470458	0.277602	0.360767	0.402358	0.457631	0.689791	-0.155696	-0.425897	-0.09245	0.343984	0.804165	0.855097	0.764706	0.511227	0.528625	0.419284	0.758271
Dhx30	0.0804569	0.170663	-0.349692	-0.23494	-0.326045	-0.354505	0.102881	0.0589939	0.0805731	0.00812358	-0.043718	-0.0530734	0.159707	-0.111786	-0.0471057	-0.245471	-0.190616	-0.0324984	0.227005	0.324314	0.131079	0.336219	-0.094797	0.0917512	0.200751	0.033751	0.144649	0.16403	-0.0182743	0.166966	0.13816	0.141276	0.17978	0.170236	0.347119	0.330572	0.349833	0.132469	0.0183409	0.0673526	0.157701	0.222168	0.268248	0.34385	0.200196	0.198201	0.263408	0.52463
Txlna	0.503947	0.299805	-0.494471	-0.57251	-0.622551	-0.400136	0.00146893	0.464461	-0.0857095	-0.0467793	0.0380899	-0.0835535	0.427764	-0.181619	-0.269674	-0.414811	-0.226878	0.153402	0.0226449	0.364893	0.255346	0.174977	-0.273267	0.101468	0.0300997	-0.269742	-0.592094	-0.490591	-0.514923	-0.338153	-0.285791	-0.231954	-0.313199	-0.430388	-0.19706	0.0855396	0.0784789	-0.305419	-0.4558	-0.460223	-0.443403	-0.00690071	-0.244502	-0.13684	-0.259894	-0.393427	-0.3337	0.00932823
Ikbkap	0.191992	0.233934	-0.139877	-0.175103	-0.209804	-0.400635	0.0642278	0.028565	0.00989498	-0.143914	-0.0300173	0.00592825	0.239435	-0.193429	0.00438323	-0.0111536	-0.124745	0.0112362	0.182301	0.166551	0.0677237	0.0259819	-0.0576571	0.0643994	0.199497	0.22065	0.322704	0.271188	0.113721	0.359818	0.070689	-0.0627305	0.0824004	-0.0242511	0.352629	0.295578	0.263009	0.186854	0.221112	0.292598	0.25726	0.388552	0.288138	0.35394	0.181624	0.306101	0.373999	0.611414
Kif5b	0.217796	0.0699543	-0.263673	-0.174867	-0.351979	-0.219835	-0.0211066	0.102295	-0.0573565	-0.0977325	-0.0246956	0.022161	0.151322	-0.189321	-0.0567755	-0.203141	-0.0247645	-0.0334773	0.238496	0.263422	-0.0387178	0.496381	-0.0968101	-0.0053513	0.340783	0.150489	0.125354	0.122729	0.0458072	0.171742	0.230674	0.277965	0.210287	0.123561	0.381612	0.405252	0.291203	0.187332	0.285737	0.304954	0.444082	0.393022	0.504917	0.497208	0.297965	0.296263	0.414439	0.547532
Ccdc134	0.860295	0.0891466	-0.391678	-0.88354	-0.488639	-0.74067	-0.125986	0.639195	-0.0300502	-0.166703	-0.122695	0.22091	1.06416	-0.104996	-0.405645	-0.790412	-0.769026	-0.00331466	-0.303223	0.288703	0.231452	0.182738	-0.61319	0.194376	0.386561	-0.264029	-0.397592	-0.469492	-0.178168	-0.424263	-0.0768159	-0.105548	-0.226442	-0.354512	-0.295409	0.224997	0.34726	-0.379187	-0.790007	-0.242593	-0.350568	0.292122	-0.260334	0.00116951	0.152607	-0.103642	-0.066425	0.172038
Elavl1	0.231847	0.230111	-0.123229	-0.200415	-0.288841	-0.0898218	-0.0882607	0.0887989	0.0613032	0.00735639	-0.0162944	0.171404	0.20168	-0.00216145	-0.0910634	-0.338236	-0.174129	-0.0177456	0.0308493	0.122956	-0.0232894	0.123872	-0.0797789	0.0781288	0.432771	0.252379	0.0419533	0.00217291	-0.167805	-0.0987949	0.0597806	0.188402	0.0718619	0.12495	0.231616	0.161444	0.246355	0.222959	-0.0300075	-0.00114482	-0.128504	0.189541	0.138523	0.253955	0.0908388	0.141876	0.221955	0.391113
Cdc34	0.206354	0.201104	-0.114005	-0.145121	-0.121872	-0.0576512	-0.0294981	-0.0246693	0.0549894	-0.0336524	-0.0558149	0.203939	0.354035	0.0127054	-0.108192	-0.369377	-0.303128	-0.0978118	-0.0314923	0.0906597	0.130857	-0.0977745	-0.0208011	0.142562	0.0682991	0.149804	-0.0204068	-0.140971	0.0266467	-0.0962196	-0.0767098	0.120982	0.0214541	-0.0107628	-0.0717052	0.146383	0.378802	-0.00480562	-0.292204	-0.244888	0.122967	0.11968	-0.140037	0.0543239	0.0756294	0.00622163	0.0715564	0.334734
Clp1	0.20461	-0.213814	-0.227278	-0.367803	-0.404814	0.032709	0.0714874	0.291987	0.0362491	-0.162415	0.036535	-0.0602691	0.140368	-0.00152738	-0.292498	-0.417708	0.141858	0.197672	0.170149	0.186765	0.290883	-0.0395313	-0.263483	0.250781	0.435523	-0.0137931	-0.147056	-0.108583	-0.0481588	-0.0359368	0.0796277	0.0367851	0.0929115	-0.0522983	0.110099	0.00987352	0.230019	-0.00600918	-0.273398	-0.411969	-0.0998062	0.285312	0.0546838	0.24221	0.151063	0.158178	0.0837997	0.470745
Eppk1	-0.0485856	-0.134993	-0.270475	-0.411435	-0.489176	-0.143173	0.200447	0.38655	-0.131288	-0.398613	-0.240731	-0.290017	0.276262	-0.17711	0.195252	0.00485311	0.203796	-0.0086037	0.464782	0.641285	0.0739242	-0.327166	-0.209883	0.121312	0.228854	0.0456955	0.298433	0.175175	-0.14102	0.241662	0.199861	-0.145272	0.293069	-0.0424815	0.160172	0.244367	0.336032	0.306068	0.277306	0.222087	-0.0466186	0.325879	0.628703	0.230451	0.0695797	0.0531198	0.295395	0.666033
Fbxl14	0.0786963	-0.0104351	-0.17801	-0.198793	-0.188933	-0.12506	0.306533	0.294192	0.109942	-0.0780203	-0.0350904	-0.0789216	0.0269987	-0.214611	-0.325596	-0.243301	-0.136936	0.245073	0.297803	0.226885	0.0170163	0.281419	-0.358426	-0.0519662	0.245325	0.142633	-0.00352625	0.0206	0.17567	0.303088	0.55246	0.446685	0.351992	0.291728	0.22321	0.261235	0.498151	0.206476	-0.00879552	0.137468	0.433677	0.565638	0.486168	0.498724	0.167895	-0.0343382	0.351042	0.294048
Kpna6	0.154793	0.0463886	-0.230303	-0.201642	-0.198266	-0.230419	0.0652787	0.11328	0.101142	0.0373671	-0.104879	0.0264328	0.130036	-0.321013	-0.112883	-0.119861	-0.0550851	0.0471263	0.234697	0.27942	0.00741358	0.21234	-0.182381	0.0866973	0.0658698	0.155256	0.228215	0.110402	0.130531	0.244317	0.248465	0.202963	0.0248633	0.177918	0.359643	0.201628	0.105159	0.0535064	0.173156	0.198944	0.286621	0.235925	0.328358	0.358116	0.129591	0.155518	0.288169	0.417361
Nabp1	0.0395054	0.028646	-0.436066	-0.359006	-0.53471	-0.112952	0.290828	0.397232	0.0275326	-0.272799	-0.349861	-0.296652	0.353207	-0.0415828	0.117167	-0.0986709	0.339169	0.115134	0.0710857	-0.00815776	-0.114088	0.781716	-0.624182	-0.184652	0.0338734	-0.170181	-0.48703	-0.460418	-0.217606	0.0681244	0.186703	-0.118135	0.198112	-0.50531	-0.332794	0.30648	0.34884	-0.22344	-0.248612	-0.162148	-0.0287114	0.46572	0.345461	-0.147709	-0.286329	-0.51894	-0.419875	0.100659
Smarcad1	0.106414	0.157336	-0.0501566	-0.122698	-0.207685	-0.313564	0.0864792	-0.0215517	-0.0543951	-0.0884605	0.103091	0.0830809	0.162307	-0.231559	-0.0563054	-0.143321	-0.0407138	-0.0226001	0.236623	0.0708146	0.0730238	0.0137043	0.0708073	0.0491287	0.216238	0.107875	0.15853	0.145059	0.11758	0.284781	0.0973549	0.04592	0.21704	-0.0243673	0.277327	0.323924	0.366422	0.155521	0.211737	0.188009	0.103145	0.235962	0.268999	0.281321	0.0162683	0.247624	0.263232	0.528163
Jmjd6	0.108397	-0.124058	-0.345939	-0.15369	-0.0877795	-0.0664461	0.251251	0.3285	-0.00328818	-0.10851	-0.194548	0.0271326	0.23337	-0.299623	-0.409565	-0.305398	0.0512763	0.247678	0.0758403	0.357909	0.0394456	0.0775351	-0.297637	0.205359	0.342486	-0.0820771	-0.161798	-0.0045899	0.105639	0.0317221	0.447589	0.491902	0.0360486	0.0446176	-0.0112769	0.140665	0.379234	-0.190864	-0.112976	-0.0824611	0.320411	0.48835	0.204186	0.277617	-0.0562883	-0.0986422	-0.0649979	0.238266
Golt1b	0.677194	0.323017	-0.393692	-0.37795	-0.58279	-0.481971	0.171434	0.356294	-0.199167	-0.0072162	-0.32537	0.0429355	0.722912	-0.402043	-0.773436	-0.760699	-0.218741	0.361121	0.00411933	0.0874546	0.114589	0.644595	-0.408547	-0.0831349	0.257076	-0.0588162	0.124183	-0.124473	0.111257	0.112979	0.193638	0.090074	0.110917	-0.259943	0.201304	0.208814	0.260723	0.0977837	-0.189455	-0.0299167	0.426533	0.313625	0.109655	0.442927	-0.0410139	-0.0313864	0.0688202	0.421332
Adpgk	0.106184	0.0195695	-0.200327	-0.397246	-0.330722	-0.0986269	-0.0133932	0.156581	0.280473	0.0253144	0.0270806	0.0708696	0.27463	-0.106637	-0.168956	-0.321275	-0.208678	0.0277037	0.173115	0.197397	0.0933017	0.00326697	-0.0363399	0.154365	0.0329035	-0.0363333	-0.125291	-0.172891	-0.0196861	0.0285005	0.190813	0.118277	0.00173669	0.089127	0.195935	0.0489064	0.165467	-0.118322	-0.212191	-0.222692	-0.127349	0.138852	0.14844	0.247923	0.150855	0.0602617	0.183448	0.314443
Nt5dc3	0.137342	-0.00681108	-0.437394	-0.0433718	-0.314162	-0.560812	0.203521	0.135371	0.113925	0.100036	0.0423113	0.167959	0.155846	-0.27432	-0.277166	-0.0744356	0.0719112	0.242592	0.286231	0.267019	-0.15283	-0.305908	0.00748325	0.0978972	0.163803	-0.273541	-0.198532	-0.0979496	-0.201522	0.268866	0.270979	0.10078	0.293445	0.105916	0.336148	0.220821	0.0610009	-0.0321535	-0.0254779	-0.105339	0.4732	0.436567	0.287955	0.124591	-0.0104749	0.0463217	0.10875	-0.0868383
Cdc42se1	0.0804454	0.0786158	-0.272788	-0.132417	-0.272372	-0.294778	-0.112663	0.00234727	0.0490756	-0.187363	-0.294436	-0.172824	0.110216	-0.498527	-0.372698	-0.322812	-0.333226	0.0314297	0.197027	0.353379	-0.0150585	1.39238	-0.345083	-0.0574794	0.22737	0.206119	0.0424801	-0.0438647	0.187462	0.217924	0.28104	0.309534	0.149195	-0.0166831	0.103604	0.281435	0.385396	0.0516847	0.0106467	0.0305355	0.130327	0.346225	0.219388	0.500306	0.225602	-0.0797175	0.170406	0.395338
Brwd1	0.296213	0.102577	0.0223926	-0.142382	-0.288097	-0.138574	0.0225414	0.0891236	-0.0814327	-0.0983716	-0.0208656	-0.0797475	0.254385	0.0294018	-0.0848068	-0.114109	-0.0229333	0.080357	-0.0234928	-0.0226873	-0.02724	0.111867	-0.0517031	0.0594069	0.493703	0.237213	0.0980035	0.144407	0.0260661	0.0882166	0.0534041	-0.0737472	-0.101635	-0.0799816	0.153596	0.149391	0.227142	0.0602527	0.0130436	-0.00902524	0.00678878	0.180443	0.101472	0.136239	-0.0680081	-0.0818182	0.132535	0.0960975
Cirh1a	0.13538	0.020273	-0.338928	-0.23894	-0.291722	-0.0493522	0.124115	0.197452	0.0401662	-0.0640782	-0.0157379	0.00594441	0.238674	-0.301086	-0.288256	-0.354459	0.00718994	0.0347546	0.142867	0.348489	0.0713951	0.0989632	-0.145767	0.29473	0.110488	-0.0190557	0.0243284	0.130602	0.0101933	0.0900993	0.0927724	0.241436	0.0982625	0.0560476	0.205785	0.222899	0.272754	0.00339124	-0.0307343	-0.00954705	0.107452	0.458227	0.458433	0.299826	0.200738	0.201638	0.202335	0.508378
Sf3a1	0.219551	0.226477	-0.372609	-0.271541	-0.417871	-0.23773	0.0776358	0.352204	-0.117816	-0.0415818	-0.154059	0.0874548	0.340035	-0.336099	-0.168982	-0.245407	-0.102469	0.148311	0.100657	0.433434	0.063544	0.0263725	-0.263628	0.179064	0.0727348	-0.00662491	-0.105361	-0.0967946	-0.202819	0.00192979	0.230414	0.316243	0.320102	0.182496	0.125877	0.262605	0.314772	-0.0326122	0.0661384	0.0225941	-0.105341	0.328867	0.280379	0.373704	0.0648141	-0.102689	0.0748049	0.570162
Mphosph8	0.184697	-0.0447731	-0.524857	-0.253535	-0.283133	-0.289442	0.150179	0.189772	-0.0589169	-0.154245	-0.124675	0.219909	0.323395	-0.409222	-0.16454	-0.22791	0.0949505	0.260502	0.190582	0.252158	-0.0393191	0.0234334	-0.14509	0.364022	0.147474	-0.00064192	-0.167637	-0.145408	0.0158497	0.123482	0.275384	0.0344641	0.101271	0.1218	0.0492731	0.118425	-0.0414987	-0.0407941	-0.0405392	0.0624257	0.0656646	0.361258	0.302663	0.245997	0.0144987	-0.0228962	0.0500483	0.305433
Edem1	0.473499	0.435994	-0.0875935	-0.246012	-0.554815	-0.653035	-0.153293	0.155788	0.117516	0.171489	0.0690858	0.0472107	0.292922	-0.0607859	-0.0286498	-0.207614	-0.223728	-0.131569	0.0721317	0.237376	0.0900782	-0.168145	-0.0685927	-0.13036	-0.247886	-0.428968	-0.650942	-0.842093	-0.853186	-0.780935	-0.687841	-0.50196	-0.325309	-0.679048	-0.379458	-0.400073	-0.531363	-0.455718	-0.781336	-0.8337	-0.864084	-0.787644	-0.764661	-0.676944	-0.419836	-0.719768	-0.655054	-0.650062
Sac3d1	0.243087	0.0954013	-0.139776	-0.25872	-0.260508	-0.0128726	0.0721791	0.105249	0.182696	-0.0250385	-0.0713495	0.182518	0.36597	-0.288487	-0.485858	-0.611383	-0.282484	0.111113	0.0581577	0.344295	0.165128	0.146076	-0.291059	0.154649	0.0851106	0.0799884	-0.207855	-0.394812	0.203912	-0.0212152	0.0754527	0.198337	-0.201086	0.102012	-0.213837	-0.028501	0.0558481	-0.286455	-0.365586	-0.350303	-0.173514	-0.0110548	0.0257904	0.11604	0.0647598	-0.2118	-0.0114275	0.0705772
Dnajb4	0.339175	0.0451797	-0.261339	-0.240707	-0.188188	-0.399776	0.0388948	0.496667	0.199832	-0.0513229	-0.171705	0.154756	0.345887	-0.468344	-0.280077	-0.420959	0.261079	0.327232	0.179715	0.373894	-0.0724989	-0.413361	-0.504668	-0.0268779	0.484002	0.0829637	0.0421294	-0.136295	0.0603394	0.185105	0.481605	0.689563	0.270864	0.103845	0.151538	0.253361	0.431923	-0.135505	0.0443254	-0.11141	0.882085	0.581024	0.324672	0.445363	0.0517256	-0.0654119	0.0413824	0.246148
Fbxo42	0.135296	-0.0187626	-0.136017	-0.275667	-0.238507	-0.276999	0.209182	0.155822	-0.0169153	-0.0104912	-0.0011902	0.0299099	0.184662	-0.251476	-0.132676	-0.300512	-0.0189018	0.250424	0.199284	0.303683	-0.0695563	0.148671	-0.105865	-0.0234276	0.230776	0.0833836	0.0925935	0.111631	0.0900004	0.231646	0.272794	0.123485	0.20135	0.175978	0.427932	0.256224	0.251495	0.0598691	0.146046	0.00162002	0.36337	0.283324	0.301649	0.294568	0.0853022	0.274911	0.271998	0.392715
Sdad1	0.319645	0.249052	-0.360467	-0.135134	-0.269457	-0.26	0.0239271	0.274851	0.0676023	-0.0527933	-0.0595071	0.000928046	0.252946	-0.274152	-0.0740325	-0.214389	-0.116904	0.0365204	0.156131	0.231142	-0.0928217	-0.0458991	-0.102095	0.145466	0.258779	0.0413027	0.225279	0.368709	0.163037	0.299304	0.288358	0.277857	0.173849	0.136387	0.338538	0.201615	0.270305	0.203824	0.233506	0.224072	0.20043	0.54593	0.455569	0.374295	0.0909398	0.386954	0.242503	0.556977
Rreb1	0.45191	0.0657122	-0.132092	-0.136239	-0.450845	-0.554493	-0.0682524	0.204092	0.0692523	0.120045	-0.0575433	0.233165	0.238161	-0.360903	-0.192616	-0.121627	-0.245869	-0.103561	0.386331	0.617951	-0.128869	-0.248273	-0.228953	-0.00752575	0.129645	0.0327009	-0.0106564	-0.169357	-0.116474	0.224498	0.273464	0.1785	0.137866	0.024244	0.358568	0.51744	0.291301	0.034013	0.158722	0.221256	0.14318	-0.00439704	0.14318	0.182871	0.147886	-0.100591	0.201558	0.482214
Sdccag3	0.114913	0.037297	-0.17013	-0.159942	-0.186781	-0.0115337	0.0867586	0.0174043	0.1563	0.0246287	-0.0495571	0.123737	0.127338	-0.0145413	-0.193942	-0.265951	-0.163303	0.0087736	0.0121985	0.0913712	0.0525962	0.296641	-0.177006	0.0893852	0.00781144	-0.00919935	-0.265416	-0.197233	-0.241274	-0.217929	-0.084238	0.0970009	-0.00698056	-0.129776	-0.222472	-0.0584883	0.00693531	-0.215764	-0.335283	-0.310704	-0.358067	0.0341061	-0.183058	-0.00699028	-0.0210712	-0.183959	-0.137957	-0.0910352
Cep76	0.283248	0.0410678	-0.0752529	-0.362089	-0.12772	-0.070043	0.11186	0.0376611	-0.124056	-0.0980202	0.113456	0.00133725	0.190568	0.0878615	-0.130199	-0.19011	0.0659641	-0.0977933	0.0370571	0.0944088	0.145727	0.0304788	-0.232296	0.0966701	0.22927	-0.216617	-0.1522	-0.0413252	-0.00810555	0.142246	0.14208	0.0486173	-0.0379418	-0.213254	0.0438516	0.253793	0.207083	-0.116095	-0.203077	0.0486486	0.187837	-0.0154409	0.124211	0.161873	0.00687918	0.0583055	0.195116	0.380675
Cwc25	0.172345	-0.0477107	-0.175639	-0.246741	-0.20115	-0.107463	-0.0440103	0.0640897	-0.0889989	-0.0570519	-0.0235489	0.162696	0.177771	-0.0711241	-0.0578899	-0.0949451	0.0973332	0.0243091	0.184927	0.146051	-0.107822	0.0721631	-0.192734	0.257141	0.134081	0.102564	0.0717908	0.0290299	0.0402781	0.0455085	0.266118	0.17564	0.00654161	0.139022	0.238321	0.169103	0.179074	0.0704631	0.256077	0.00151853	0.104332	0.192093	0.255114	0.239067	-0.0398705	0.0638953	0.221222	0.206017
Hspa1b	0.199457	-0.814313	-2.14815	-2.29154	-2.34763	-1.62385	0.0203607	2.57834	0.341489	-1.09953	-1.14313	-0.589371	0.656995	-1.95438	-1.65587	-2.07087	0.964532	0.958794	0.172985	0.726462	-0.612156	-0.576965	-1.4731	-0.429917	2.03208	-0.411691	-1.82309	-1.94358	-1.49381	-0.984918	0.631953	1.26278	-0.573546	-1.08606	-0.830234	-0.0782254	0.55826	-1.63505	-1.8084	-1.4806	1.01305	1.97462	-0.63143	0.546129	-1.7079	-1.51306	-1.07936	0.191834
H13	0.104586	0.0420428	-0.161545	-0.161602	-0.183329	-0.0303113	0.104383	0.195972	-0.00831982	-0.0274749	0.0550693	-0.137038	0.0237641	0.0928411	-0.0294651	0.0233685	-0.0621336	0.0309614	0.0805695	0.0383902	0.0308604	-0.0504306	-0.0188183	-0.0209031	-0.566936	-0.70809	-0.74217	-0.683689	-0.778924	-0.685853	-0.570463	-0.495666	-0.375329	-0.580167	-0.667715	-0.51307	-0.604257	-0.631084	-0.388485	-0.518888	-0.750723	-0.679124	-0.562598	-0.600263	-0.680168	-0.70323	-0.731275	-0.714032
Chchd4	-0.152613	-0.14145	-0.270028	-0.412526	-0.168701	0.120923	0.323751	0.0951728	0.178997	-0.140574	-0.240745	0.0436997	0.156895	-0.261084	-0.504216	-0.440359	0.0524512	0.243944	0.331511	0.292741	0.0313263	0.540586	-0.276919	0.00323407	0.199723	0.0348902	0.0591958	0.255363	0.473482	0.439883	0.410374	0.396667	0.0316909	0.0873756	0.0528081	0.0806947	0.483081	-0.145961	-0.161349	0.105184	0.313499	0.614209	0.424086	0.467391	0.179023	0.108658	0.148585	0.352054
Golga3	0.325571	0.336274	-0.352585	-0.183684	-0.38503	-0.359619	0.118164	0.238784	-0.0970712	-0.0797511	0.0403511	-0.0738184	0.283925	-0.281883	-0.0614804	-0.0878999	-0.100673	0.286329	0.190509	0.188714	-0.103494	-0.111937	-0.186212	0.0611974	0.141107	-0.100188	-0.159025	-0.0167749	-0.15245	0.0546121	0.109984	-0.0570836	-0.0744002	-0.123094	0.217031	0.299126	0.193153	0.0531783	0.12098	0.147242	0.430652	0.243473	0.240598	0.135083	-0.0825488	-0.0926392	0.141976	0.356521
Grwd1	0.0122766	-0.00367976	-0.498741	-0.253437	-0.46177	-0.0840979	0.28209	0.372262	0.125478	-0.142386	-0.15824	-0.109691	0.378075	-0.307296	-0.30186	-0.460565	-0.314622	0.0898447	0.224301	0.450542	0.252276	0.136144	-0.234725	0.332438	0.171686	-0.134178	-0.0972775	0.140296	0.263016	0.157299	0.189032	0.255215	0.0750557	0.0247115	0.227158	0.200996	0.384583	0.0628446	-0.146195	-0.010217	-0.0794569	0.66726	0.385738	0.445624	0.220858	0.252171	0.186671	0.530071
Eif1b	0.119753	0.0862169	-0.0554518	-0.11823	-0.0958156	-0.0858647	0.172555	0.0140457	0.0579737	0.0132031	-0.0988408	0.140012	0.244608	-0.0206624	-0.371886	-0.386803	-0.140739	0.0300539	-0.113586	0.112	-0.00238617	0.258993	-0.154666	0.180111	0.0413627	0.130702	-0.115681	0.03863	0.00842007	-0.0696899	0.228932	0.237113	0.023871	0.157429	-0.0285718	0.0677816	0.272163	-0.0170472	-0.0612981	-0.136613	-0.000894638	0.155267	0.0528894	0.22905	0.0112836	-0.0649298	0.0356409	0.205703
Creb3l2	0.590943	0.569519	-0.674647	-0.50921	-0.864951	-0.309838	0.0355833	0.647442	-0.198351	-0.264764	0.08396	-0.183396	0.573083	-0.435076	-0.635101	-0.0987833	-0.551099	0.560873	0.047485	0.264121	-0.0684949	0.353594	-0.586947	-0.00746671	0.354251	-0.573619	-0.918112	-0.909556	-1.12563	-0.760523	-0.644406	-1.17279	-0.577753	-1.21829	-0.565787	-0.0991567	-0.17819	-0.265489	-0.432701	-0.546542	-0.418479	-0.294803	-0.726639	-0.56034	-0.8842	-1.10939	-0.652828	-0.251321
Khdrbs1	0.0518977	0.0859943	-0.0728706	-0.130752	-0.0809759	0.0345794	0.184152	-0.0466927	-0.100213	-0.317704	-0.29614	-0.136068	0.0979775	-0.117545	-0.120874	0.0445879	0.156142	0.129408	0.180115	0.177366	-0.0999796	0.167578	-0.0820698	0.122083	-0.0138275	-0.00420741	0.215147	0.223061	0.236119	0.421963	0.289892	0.073967	-0.041846	-0.152127	0.0312063	0.203983	0.219677	0.208817	0.279064	0.248524	0.264672	0.259556	0.372235	0.354769	-0.0625643	0.0641022	0.256814	0.446636
Slain2	0.220302	0.17864	-0.30973	-0.219686	-0.471834	-0.567701	0.149277	0.293247	0.262359	0.157716	0.0378772	0.0288619	0.167171	-0.291352	-0.178178	-0.357502	-0.22679	0.00220369	0.366022	0.373736	-0.00201871	0.103032	-0.228531	-0.0369283	0.131001	0.00475171	-0.042049	-0.253574	-0.250493	-0.0418788	0.463632	0.437053	0.283244	0.17548	0.284253	0.176025	0.213252	0.0508883	0.0929533	0.0245406	0.340658	0.244778	0.382291	0.330764	0.152931	0.0344921	0.178406	0.151498
Rgp1	0.0437368	-0.0509253	-0.174173	-0.00174976	-0.122031	0.0451432	0.357544	0.0416335	-0.196252	-0.122325	-0.140824	-0.0396703	-0.0132939	-0.153892	0.0260831	0.053448	0.223553	0.214412	0.155086	0.0651311	-0.0650421	-0.222049	-0.159144	0.0625081	-0.180133	0.00194652	0.0292024	0.436481	0.157321	0.361642	0.263543	0.00286842	-0.217334	-0.0791516	0.120444	0.22956	0.256889	-0.0143955	0.285974	0.410166	0.173456	0.120702	0.316782	0.181156	0.00881559	0.089413	0.211942	0.337771
Ing1	0.13872	-0.0767404	-0.246769	-0.142242	-0.128148	-0.0178467	0.229718	0.0813588	-0.08503	-0.00294232	-0.144127	-0.0139164	-0.0221164	-0.0305696	-0.546047	-0.145115	0.0100891	0.28093	0.260041	0.167068	0.0216016	0.157497	-0.122585	0.122098	0.0243847	-0.0754704	-0.122969	-0.0321977	-0.0292413	0.0144523	0.146368	0.0100123	-0.200599	-0.23644	-0.157986	-0.0429827	-0.0539505	-0.0939353	-0.386778	-0.222089	-0.0692334	-0.0376701	-0.113681	0.0444541	-0.140563	-0.317073	-0.090053	-0.245372
Dicer1	0.113991	0.0195278	-0.210416	-0.135365	-0.27863	-0.125896	0.0899176	0.014815	0.0478944	0.0180744	0.00867659	-0.0406527	0.135007	-0.181761	-0.027599	0.0191598	0.0402202	0.0187114	0.13119	0.266811	0.0654358	-0.0736455	-0.115222	0.0781859	0.0707322	0.0437212	0.105947	0.211883	0.101093	0.306297	0.130101	0.063803	0.0124757	0.0610861	0.300737	0.1931	0.112005	0.0689318	0.202747	0.275985	0.125882	0.0648613	0.255573	0.194838	0.0806853	0.179915	0.224901	0.358936
Neurl4	0.0851989	0.0446842	-0.232657	-0.186058	-0.234149	-0.376086	-0.0579575	-0.0301084	-0.0798837	-0.183707	-0.131061	-0.00471564	0.208371	-0.177265	-0.170318	-0.157351	-0.0892122	0.0868536	0.0715088	0.00704388	-0.00829686	1.04993	-0.164092	0.0571859	0.0417038	0.0690195	0.0821131	0.0630756	0.0079401	0.24967	0.275677	-0.00064365	-0.121752	-0.00501695	0.0656252	0.176231	0.316109	0.0766618	0.0576792	0.120607	0.252173	0.240051	0.22571	0.296436	-0.000325791	0.0100707	0.288545	0.385074
Ppme1	0.157863	0.0478384	-0.248738	-0.195534	-0.219321	-0.0668569	0.0782065	0.309491	0.0628724	-0.0459903	-0.0793254	-0.00201885	0.147577	-0.128516	-0.29753	-0.222865	-0.0347962	0.122978	0.165288	0.153395	0.164259	0.127418	-0.177738	-0.0289758	0.464169	0.249404	0.0305843	0.0488968	0.0776553	0.120517	0.204484	0.404431	0.256003	0.32958	0.14502	0.288934	0.469448	0.111139	0.0509573	-0.12473	0.192901	0.372037	0.232555	0.431865	0.247653	0.0860517	0.181791	0.348495
Tmem41b	0.513725	0.27211	-0.344414	-0.407139	-0.41258	-0.209451	-0.0721529	0.252036	0.122311	-0.0201157	-0.00203774	0.0560363	0.526282	-0.260374	-0.284988	-0.306688	-0.243091	-0.00581507	-0.104806	0.301058	0.122682	0.145583	-0.281236	0.0382112	0.29079	-0.00416446	-0.295955	-0.427165	-0.44131	-0.397139	-0.0720712	0.351176	-0.0151813	-0.00500366	-0.0847168	0.137535	0.371141	0.00488093	-0.466913	-0.521088	-0.438164	0.0817737	-0.0815145	0.0480255	0.163506	-0.257217	-0.199823	0.098045
Clcn3	0.226342	0.25339	-0.18354	-0.382304	-0.567754	-0.337279	0.0257709	0.0316751	0.130415	0.025374	0.0488201	-0.0535003	0.0950774	-0.228623	-0.124672	-0.253723	-0.1604	-0.0992265	0.318708	0.178169	-0.0432352	0.662659	-0.096792	0.000758113	0.127438	0.0639536	-0.0949379	-0.268979	-0.23621	0.0517443	0.0953247	0.0388966	-0.0580717	-0.0397698	0.126051	0.202132	0.189859	0.0187907	-0.0770976	-0.0976023	0.113515	-0.0272536	0.217364	0.167099	0.0984231	0.0947242	0.121808	0.257724
Traf3ip1	0.114877	-0.0760903	-0.0691785	-0.193385	0.0651237	0.0231252	0.0923867	0.040257	-0.15235	-0.297151	-0.0650841	-0.041523	0.0209689	-0.0528385	-0.109072	-0.0916283	0.0939226	0.006527	0.171711	0.0518137	0.0751181	0.26777	-0.241113	0.214454	-0.0311675	-0.0436875	0.0292786	-0.0508506	0.375223	0.313631	0.189788	-0.104094	-0.349989	-0.180518	-0.279481	0.0560505	0.0857472	-0.138408	-0.07798	-0.0813293	-0.17562	-0.0536527	-0.0581849	0.0645309	-0.157758	-0.159553	-0.0772892	0.13857
Nol9	0.0427293	-0.0962805	-0.52511	-0.447015	-0.431155	-0.280207	0.230856	0.14742	-0.0784756	-0.0825155	0.0892079	0.15517	0.287957	-0.484549	-0.311263	-0.460853	0.094258	0.303012	0.369234	0.38354	0.0439354	0.0909242	-0.098969	0.373767	-0.077592	-0.101701	-0.0453201	0.150343	0.0879313	0.291804	0.303292	0.169069	0.00432168	0.227103	0.289562	0.227374	0.184648	-0.0951759	-0.0146753	0.136952	0.0735463	0.60258	0.633648	0.352836	0.0950923	0.265679	0.228945	0.580972
Zfp35	0.142794	-0.0156012	-0.199308	-0.210622	-0.249145	-0.236208	0.0816581	0.0334186	-0.117921	-0.248845	-0.017523	0.140599	0.222512	-0.299851	-0.295135	-0.320316	-0.0355505	0.239216	0.0860961	0.163824	-0.0797596	0.721962	-0.309377	0.275953	0.357112	0.249141	0.139793	0.0286355	0.151893	0.0976342	0.110938	0.0129597	0.0899297	0.0482269	0.19878	0.205657	0.123632	0.0609375	-0.0614584	0.0372559	0.0480006	0.227043	0.155953	0.106496	-0.0781169	0.12997	0.25365	0.377634
C4a	0.351927	-0.238592	-0.49183	-0.530162	-0.802272	0.0728568	0.108901	0.717468	0.167794	0.018033	0.521506	-0.294801	0.0658333	-0.184653	0.0856018	-0.250629	0.0668296	0.188876	0.200614	0.289163	-0.277712	-0.727674	-0.214503	0.0851942	0.508676	-0.489547	-0.78869	-0.688033	-0.712766	-0.309048	-0.260942	-0.425933	0.17995	-0.129669	-0.189156	0.083513	0.0249765	-0.557406	-0.794588	-0.685498	-0.845276	-0.300768	-0.0820356	-0.0101217	-0.522435	-0.629307	-0.501874	-0.329196
Slc12a4	-0.0102691	-0.0806223	-0.127761	-0.179385	-0.452314	0.336044	0.323464	0.266447	-0.16928	-0.105776	-0.0602154	-0.288735	-0.173885	0.156933	0.00502279	-0.180364	0.0876665	0.162878	0.270669	0.182628	-0.0367999	-0.138749	-0.210295	0.0856245	0.212653	-0.153172	-0.321627	-0.0509398	-0.139363	0.260563	-0.0380918	-0.099669	0.150239	-0.317039	-0.157499	0.178852	0.173534	-0.0875695	-0.206033	-0.134702	-0.0866304	0.271932	0.0972785	0.271279	-0.286946	-0.176115	-0.142456	0.127299
Gata6	0.393673	0.196847	0.0961756	-0.0498121	-0.438997	-0.361154	0.0775693	0.328771	0.0138533	-0.0964947	-0.00680078	0.403748	0.119321	-0.169833	-0.100931	-0.0877899	-0.390425	-0.0575258	0.290012	0.43366	-0.293432	-0.685101	-0.0943402	-0.161314	0.880771	0.140791	0.170187	-0.191841	-0.225434	-0.226363	0.393127	0.390179	0.642971	0.16923	0.143528	0.431834	0.287178	0.440112	0.0688375	-0.146676	0.185375	0.517484	0.35526	0.364314	0.0656855	-0.0848764	0.162715	0.327064
Ccdc137	0.152332	-0.191811	-0.199386	-0.516847	-0.111645	-0.125569	0.237024	0.22569	-0.00647297	0.110497	-0.201978	0.130068	0.306084	-0.280006	-0.448852	-0.501756	0.0209489	0.19576	0.167432	0.317646	0.160022	0.17344	-0.250977	0.138715	0.412244	0.128252	-0.0210577	0.0731453	0.155813	0.23968	0.616221	0.527773	0.350115	0.23309	0.256883	0.37548	0.357107	-0.0201816	0.051931	0.0802502	0.0637677	0.429156	0.463411	0.462795	0.18799	0.00390007	0.314172	0.415118
Ctu1	0.247724	0.129832	-0.0374774	-0.280028	-0.336952	-0.220425	0.0431459	-0.0561698	0.172454	-0.0827237	0.053252	0.147835	0.30486	-0.429	-0.0305405	-0.204001	0.0109675	0.109574	0.220038	0.242607	-0.161237	0.00760156	-0.306447	0.129277	0.164792	0.202202	0.0762134	0.17868	0.225147	0.0865122	0.117182	0.0132815	-0.346516	0.222832	0.100066	0.0290211	0.176241	-0.060636	-0.109561	0.0162453	-0.0497513	0.414187	0.0293205	0.26493	-0.0324883	0.0984299	0.255769	0.230607
Fbxl6	0.0953353	0.115399	-0.154332	-0.275323	-0.0446957	0.22196	0.0916577	-0.0361416	0.0456564	-0.279994	-0.100058	0.00559365	0.206757	0.225559	-0.071834	-0.316704	-0.0894032	-0.0146201	-0.0721342	-0.10695	0.063501	0.143561	-0.0450954	0.199367	-0.202372	-0.118206	-0.329797	-0.134949	-0.228513	-0.21047	-0.351952	-0.376307	-0.652535	-0.435555	-0.388254	-0.162475	-0.277668	-0.32234	-0.640644	-0.375528	-0.549733	-0.140863	-0.532818	-0.22871	-0.328741	-0.469692	-0.244857	-0.240809
Ppp2ca	0.00984956	0.0753958	-0.0471642	-0.166073	-0.18831	-0.027854	0.0638554	0.00987057	0.142331	-0.00581826	-0.0249066	0.0888818	0.125139	-0.0969739	-0.107062	-0.158393	0.0177591	0.00890733	0.142164	0.105024	0.00785931	0.142108	-0.174103	-0.0282322	0.166327	0.172292	0.133235	0.134828	0.190088	0.229214	0.240223	0.324439	0.132502	0.215803	0.231181	0.160849	0.172146	0.131919	0.0893345	0.0715015	0.362955	0.333236	0.239865	0.332627	0.203105	0.117269	0.185402	0.236859
Git2	0.110939	0.0614087	-0.0304518	-0.0988262	-0.0824885	-0.144227	0.00163898	0.0460173	-0.216406	-0.0864285	-0.146064	0.116777	0.127137	-0.134921	-0.109597	-0.246241	0.068115	0.12384	0.153092	0.185838	-0.0665782	0.0915289	-0.08742	0.224621	0.395386	0.132116	0.0836766	0.0178544	0.0768619	0.117255	0.398131	0.129224	0.201637	0.0656904	0.23634	0.236572	0.245715	0.111974	0.252661	0.0761192	0.432652	0.202824	0.103621	0.416172	0.111297	0.0824183	0.310644	0.384789
Rabif	0.225661	0.215193	-0.147802	-0.0206458	-0.21923	-0.249177	-0.0476493	0.0406047	-0.014894	0.0371609	-0.0687663	0.0676398	0.157119	-0.106664	0.0225805	-0.152944	-0.0589051	0.172694	0.158305	0.106681	-0.0533942	0.064502	-0.158517	-0.114835	0.0991264	0.233508	0.0461448	0.0101801	0.14626	0.145275	-0.00590629	-0.0532301	-0.104504	-0.137605	0.0659727	0.0507747	0.0517455	0.033647	-0.176496	-0.0297493	0.0060266	0.100936	-0.0861214	0.0661806	-0.0463956	-0.0742563	-0.0391473	0.116193
Gck	0.766659	0.529387	-0.595704	-1.4369	-1.57172	-0.690923	-0.21341	0.847127	0.847684	0.222251	0.132042	0.602986	0.758336	-1.06378	-0.750787	-0.789236	-1.03245	-0.653001	0.171736	0.54565	0.0458299	-0.607058	-0.684078	0.334747	0.406411	0.627883	0.0509306	-0.0647221	0.281166	0.268952	0.823801	0.940691	0.168374	0.662039	0.551531	0.493794	0.397503	0.0600321	-0.340273	-0.0921762	0.00894259	0.352234	0.421802	0.601118	0.0444962	-0.0708661	0.28195	0.0257418
Ss18	0.0995012	0.113381	-0.104612	-0.267063	-0.159767	-0.202335	0.127614	0.105929	0.13889	0.031811	-0.0370975	-0.0327771	0.114222	-0.169682	-0.185268	-0.159759	-0.0123472	0.0212762	0.18952	0.278814	-0.00579517	0.0124441	-0.145724	0.0877323	0.266492	0.0598817	-0.00338667	0.0900149	-0.0061173	0.176009	0.349123	0.27121	0.290101	0.169471	0.187477	0.26823	0.174112	0.0594928	0.129519	0.174365	0.111871	0.254291	0.312356	0.502664	0.124332	0.157871	0.182791	0.376749
Arhgap17	0.187302	0.177636	-0.0203505	-0.147319	-0.110207	-0.246545	-0.142529	0.0446242	-0.0773524	-0.048496	-0.0984038	0.14368	0.137329	-0.169274	-0.16377	-0.0763631	-0.183034	-0.0547554	0.171248	0.192674	0.0126454	0.27813	-0.115337	0.129323	0.0770701	0.100702	0.105959	-0.0893738	0.0164582	0.0492707	0.283451	0.162075	0.16731	0.0468738	0.213663	0.386812	0.408833	0.171557	0.319311	0.244556	0.21623	0.0143729	0.248432	0.313668	-0.02631	-0.0474189	0.28034	0.424555
Kctd7	0.687801	0.421366	-0.453667	-0.519121	-0.626364	-0.279264	-0.212906	-0.0846802	-0.021485	-0.0589466	0.0290226	0.0267971	0.849779	-0.429436	-0.176068	-0.0979748	-0.585434	-0.0529425	-0.0726069	0.500295	0.325031	-0.209375	-0.501598	0.234058	-0.38871	-0.0772061	-0.4417	-0.51502	-0.502548	-0.356137	-0.184901	-0.671482	-0.618351	-0.434972	-0.149101	0.0893358	-0.020284	-0.0914493	-0.534164	-0.38349	-0.482194	-0.610311	-0.378422	-0.378298	-0.368641	-0.68001	-0.397158	-0.175732
Dnajc5	0.173617	0.0829519	-0.166692	-0.183527	-0.313669	-0.174271	0.126433	0.135318	0.209022	0.118459	-0.0886352	-0.00576743	0.0451183	-0.21394	-0.0728315	-0.137466	-0.00315539	-0.0119264	0.207985	0.248734	0.0345134	0.022263	-0.193788	-0.0259913	0.0276032	-0.0013583	0.0167787	0.0613559	0.0731829	0.251223	0.168151	0.166709	-0.0111754	-0.0153397	0.146123	0.0521452	0.100857	-0.0229475	-0.00320733	0.0554713	0.123682	0.163908	0.206431	0.259304	0.0515328	0.00895909	0.111581	0.196069
Zfr	0.319013	0.28209	-0.0674719	-0.213443	-0.418999	-0.648671	-0.193142	0.159271	0.132148	0.184628	0.0990491	0.114121	0.188034	-0.196038	-0.148036	-0.208518	-0.430715	-0.191294	0.269111	0.427726	0.176738	0.0915438	-0.050804	-0.23865	0.470275	0.11073	0.103835	-0.13888	-0.194857	0.00459066	0.208939	0.241162	0.362725	0.188661	0.390407	0.361593	0.385051	0.309601	0.273508	0.128734	0.106565	0.0521169	0.404081	0.354544	0.368267	0.102297	0.33493	0.558471
Vps4a	0.0740327	0.0461659	-0.165688	-0.0893976	-0.104348	0.0484094	0.0832091	0.013933	-0.0188701	-0.0484794	-0.0964893	0.033777	0.121313	-0.106673	-0.142855	-0.139513	0.00522978	0.0580743	0.0234383	0.0505701	-0.0134996	0.418394	-0.226945	0.0408213	0.0620318	0.0946469	-0.00215536	0.0509472	-0.00897502	0.0539376	0.0653389	0.0967726	-0.011479	0.0371355	0.0605228	0.115079	0.186488	-0.0555151	-0.142638	-0.0721466	0.264985	0.172913	0.00350872	0.259974	-0.000137219	-0.0667725	0.0360994	0.125011
Tsku	-0.408242	-1.13203	-2.85976	-2.22518	-1.33831	-0.202914	1.23939	1.15396	0.469547	-0.012625	0.199638	0.449259	0.2095	-2.28013	-2.22932	-1.8175	-0.080682	0.684477	0.774876	0.696945	0.469835	-0.354207	-0.677623	0.216492	0.683352	0.0789432	-0.215582	-0.42868	0.345645	0.969396	1.30157	1.19355	0.808687	0.697673	0.758398	0.873048	0.442397	-0.159998	-0.816949	-0.432867	0.193861	1.01367	1.39075	0.898146	0.822534	0.692762	0.962721	0.248268
Gdf6	0.810848	0.894785	0.194531	-0.564149	-0.637526	-0.761201	-0.00541441	0.169446	-0.0102107	-0.210504	-0.214768	0.46859	0.781397	-0.29034	0.369736	-0.236502	-0.809712	0.155518	-0.442008	0.128487	-0.476962	-1.53011	-0.454167	0.168294	1.38726	1.39424	1.69234	1.02034	0.846315	0.62038	1.07933	0.891814	1.11952	1.3136	0.461242	1.67582	1.9481	1.65886	1.18328	0.736814	0.524732	0.718035	0.441757	1.18578	0.335617	0.503067	0.743012	1.11105
Fut11	0.329305	0.0957817	-0.281801	-0.366033	0.0725252	-0.311827	0.102027	0.208036	0.0564255	-0.14454	-0.25201	0.126877	0.476602	-0.559497	-0.494435	-0.205962	0.291256	0.260739	0.127896	0.273598	-0.0239081	0.0978736	-0.411614	-0.0907466	0.213153	0.0346722	0.0881543	-0.241536	0.0891086	-0.0330524	0.536723	0.121974	-0.16488	-0.0941521	0.19197	0.379151	0.589086	0.104442	0.102333	-0.0355263	0.634547	0.266123	0.335825	0.444864	-0.235407	-0.300677	0.0414389	0.261989
Trp53rkb	0.148861	0.0553321	-0.198015	-0.216724	-0.291268	0.22143	0.120033	0.143592	0.138178	0.304265	-0.36897	0.142149	0.52016	-0.216581	-0.155626	-0.611019	-0.00331579	-0.0668154	0.139805	0.127774	-0.244064	0.00707019	-0.448941	0.209655	0.272404	0.00564305	0.162278	0.33684	0.358544	0.420528	0.320284	0.503594	0.202244	0.0872452	0.186831	0.121605	0.468824	-0.112904	-0.324922	-0.153771	0.334802	0.538673	0.305698	0.372181	-0.0180799	-0.018512	0.368458	0.153726
Mfap1b	0.126285	-0.0787027	-0.300013	-0.130674	-0.113452	-0.251945	0.0230504	0.15797	-0.0850345	-0.0400989	0.0026408	0.0705413	0.19183	-0.439545	-0.214478	-0.108021	0.127002	0.212937	0.230308	0.137079	-0.0431573	0.232641	-0.150431	0.180264	0.148689	0.00368975	-0.0064488	0.0354481	0.0741531	0.137569	0.300646	0.157279	0.088178	0.175367	0.254251	0.201922	0.269356	-0.136572	0.141172	0.192792	0.372432	0.257145	0.249696	0.358042	-0.0522039	0.199455	0.312189	0.347321
Gcc1	0.492567	-0.0406991	-0.476064	-0.279923	-0.354244	-0.516874	0.0805476	0.280266	-0.0793254	-0.102154	-0.174751	0.407842	0.509226	-0.636763	-0.554457	-0.407913	-0.131327	0.556416	0.101988	0.722638	-0.136113	-0.327398	-0.523367	0.291287	0.539338	-0.0577739	-0.127781	-0.16163	-0.0801532	0.106588	0.170538	0.147879	0.282314	-0.0847562	1.13414e-05	0.231674	0.0231761	-0.0453879	-0.102694	-0.0377392	-0.0410899	0.110692	-0.0717915	0.182283	-0.0806688	-0.308613	0.096132	0.169272
Cflar	0.477978	0.331037	-0.192999	-0.134802	-0.266069	-0.0848619	0.0423251	0.262495	-0.113675	0.0425947	-0.0422224	-0.0322012	0.265146	-0.229908	-0.180348	-0.138798	0.0202299	0.134057	0.020382	0.240966	-0.0195264	-0.134815	-0.348676	-0.284047	0.0237965	-0.235285	-0.222141	-0.166268	-0.217431	-0.120359	-0.106916	-0.0746516	-0.220415	-0.278609	-0.19137	-0.192394	-0.105127	-0.18223	-0.107328	-0.0631719	-0.0582238	-0.205679	-0.0698843	-0.121372	-0.26295	-0.331887	-0.203274	-0.134024
Usp1	0.170656	0.139528	-0.0832674	-0.0897458	-0.269069	-0.199485	0.049972	0.00915647	0.0406897	0.0341312	0.0508418	-0.0362145	0.115364	-0.147534	-0.0973362	-0.0627282	-0.0790581	0.00959688	0.109543	0.136976	0.0247461	0.161381	-0.084519	-0.00797748	0.133602	0.113541	0.171346	0.0327122	0.0394739	0.114771	0.154735	0.159083	0.110601	0.0947859	0.0942529	0.199002	0.238037	0.222491	0.232868	0.326429	0.076526	0.291054	0.349107	0.314206	0.149687	0.168938	0.147742	0.236197
Usp19	0.053812	0.118303	-0.0175954	-0.00608515	-0.0442259	-0.0580764	0.00518157	-0.00164712	-0.0706146	-0.126572	-0.0526548	-0.054889	0.0407934	-0.0116746	-0.0262404	-0.0647925	0.00334059	0.0533698	0.169293	0.09421	-0.0630004	0.130161	-0.0750924	-0.0389644	0.136606	0.110559	0.130229	0.14466	0.0330854	0.160738	0.0475063	-0.0332522	-0.0277293	-0.0330309	0.109513	0.153927	0.11681	0.179316	0.0765233	0.175154	0.243185	0.115651	0.158037	0.202099	-0.0183806	0.0469089	0.18865	0.370225
2310057M21Rik	0.319667	0.0272839	-0.448057	-0.241684	-0.440596	-0.072306	0.0967354	0.0304331	0.0520713	-0.166942	-0.155784	0.161892	0.436881	-0.238159	-0.273544	-0.216257	-0.060419	-0.0449677	0.112102	-0.0226736	0.148154	0.171629	-0.425578	0.650283	0.266137	0.308864	0.0858453	-0.34112	-0.132336	0.489867	0.500967	0.255249	0.290253	-0.174296	0.495215	0.740254	0.55234	-0.163643	0.154605	-0.160527	1.05184	0.584834	0.407656	0.334322	0.0345827	0.00530443	0.100853	0.447537
Phf5a	0.139363	0.0885848	-0.0448982	-0.249843	-0.0713928	0.0874111	0.139244	-0.0582335	0.0618559	-0.0977579	-0.124577	0.0613705	0.236619	-0.0196376	-0.169799	-0.422991	-0.0648498	0.11625	0.0286762	0.0873591	0.141894	0.226145	-0.203713	-0.0792369	0.117434	0.000610762	0.0535023	0.228402	0.110022	0.0590354	0.0889465	0.10645	-0.109854	-0.0977969	0.0569167	0.0672195	0.102168	0.0519527	-0.195703	-0.274184	-0.0690052	0.185299	0.187622	0.100427	0.092664	0.0091843	0.113852	0.151974
Ticam1	0.514203	0.404124	-0.201334	-0.160007	-0.375125	-0.352308	-0.214216	0.136863	-0.157285	-0.287604	-0.0570998	0.0876397	0.598078	-0.287551	-0.280288	-0.127128	-0.374388	0.126712	0.0274919	0.320169	-0.195774	0.101943	-0.249247	0.307283	0.312467	-0.105724	-0.211213	-0.177921	-0.21995	-0.0989501	-0.0769222	-0.103171	-0.251548	-0.267026	-0.152464	0.0533301	0.461162	-0.331711	-0.211453	-0.146897	-0.739321	0.0823189	-0.252029	-0.226346	-0.359687	-0.49366	-0.3949	-0.0530056
Ercc6	0.127173	0.191196	-0.101762	-0.270729	-0.0373038	0.0496356	0.0251837	0.164398	0.028266	-0.032716	0.0210589	-0.0589824	0.210507	-0.167106	-0.026246	-0.058062	-0.0260098	0.0820855	0.165688	0.135399	-0.0609844	0.0512518	-0.398618	-0.182515	0.238886	0.0822348	0.0570909	0.233042	0.21753	0.183978	0.134275	-0.0624168	-0.0112963	0.152139	0.0435075	0.215572	0.252323	0.117694	0.0502795	0.152734	0.000704991	0.177506	0.389799	0.152899	0.0739756	0.125703	0.112726	0.266364
Tra2a	0.391818	0.276123	-0.258348	-0.487427	-0.469348	-0.578583	-0.38453	0.260571	-0.0370479	0.0198525	-0.0837184	0.277882	0.475769	0.185137	-0.112406	-0.558397	-0.316014	0.118885	0.0167742	0.0858385	0.134768	0.192363	-0.157394	0.258441	0.931853	0.226661	-0.15734	-0.433645	-0.366525	-0.417727	0.0423511	0.133931	0.560593	0.294824	-0.0201235	0.314591	0.50645	0.270023	-0.182534	-0.290729	0.0865382	0.440747	0.206946	0.435327	0.196165	-0.159348	0.173049	0.618029
Dph2	0.171932	0.100838	-0.424511	-0.453376	-0.13947	-0.122209	0.127355	0.23107	-0.0742158	-0.0806657	-0.0450798	0.232609	0.360943	-0.449719	-0.120194	-0.524547	-0.00963088	0.327867	0.0650997	0.300567	0.0241808	0.0763701	-0.330617	0.225119	0.0877253	0.219408	0.12747	0.371643	0.460067	0.287635	0.58671	0.201046	0.132961	0.259541	0.0982388	0.330507	0.385025	0.0387442	0.136545	0.0601336	0.0526935	0.731335	0.451235	0.526749	0.147753	0.211005	0.222827	0.466628
Csrnp2	0.0235799	-0.237046	-0.617617	-0.482829	-0.299399	0.139806	0.387741	0.187332	-0.139787	0.0656496	0.10306	0.000773474	0.245691	0.0531481	-0.486701	-0.500039	0.229936	0.0541988	0.147527	0.181511	0.0731583	0.287573	-0.0930469	0.0985565	0.495606	0.234939	0.139099	0.205561	-0.07169	0.136242	0.355255	0.365422	0.286197	0.288272	0.200096	0.459399	0.138843	0.20259	-0.137141	-0.123097	0.273665	0.288165	0.542654	0.43843	0.257115	0.306769	0.536689	0.204385
Dnajb1	0.396566	-0.166617	-0.575738	-0.714886	-0.709779	-0.364669	0.144624	1.01021	0.252569	-0.186534	-0.302015	0.0652876	0.418044	-0.696443	-0.815139	-0.827486	0.486432	0.52779	0.246696	0.542178	0.0923321	-0.0987154	-0.914564	-0.0343581	0.962084	-0.286148	-0.632307	-0.708914	-0.333194	-0.14963	0.532711	0.86678	-0.0420396	-0.134386	0.0368351	0.271207	0.610145	-0.588279	-0.781343	-0.585662	1.13422	1.0612	-0.0516752	0.427143	-0.343581	-0.484076	-0.181601	0.176181
Top1	0.213327	0.140072	-0.587299	-0.507259	-0.556272	-0.496711	0.209453	0.445838	0.281231	-0.0175281	-0.041064	0.0841979	0.193275	-0.513122	-0.334265	-0.413057	-0.0567723	0.258899	0.421477	0.464738	0.14129	0.0332529	-0.266269	0.00563582	0.446422	-0.164447	-0.19303	-0.300277	-0.195242	0.174013	0.456075	0.5223	0.272496	0.173692	0.315753	0.297098	0.377531	-0.0294537	-0.0645444	-0.0383446	0.167044	0.55754	0.433273	0.552468	0.291765	0.0106882	0.264287	0.567367
Papd7	0.0805245	-0.143681	-0.697482	-0.355495	-0.312566	-0.207549	0.363041	0.532402	0.105594	0.0382963	-0.347114	-0.0626597	0.204004	-0.633063	-0.516949	-0.3752	-0.0856203	0.640273	0.389971	0.767741	0.0650605	-0.274545	-0.241706	-0.16834	0.115896	-0.489892	-0.42887	-0.212827	-0.261164	-0.0308207	0.209367	0.310451	0.207055	-0.0905375	-0.148071	-0.0678471	-0.121164	-0.273286	-0.336057	-0.361759	0.120648	-0.0635863	0.132214	0.34262	-0.00429404	-0.254909	-0.15808	0.0608846
Rnf215	0.12474	0.0259628	-0.124377	-0.153427	-0.0793245	0.0219613	0.140999	0.00845948	-0.00192918	-0.00915353	-0.0817575	0.135031	0.248061	-0.111989	-0.0760596	-0.363583	-0.126086	0.0477418	0.0125327	0.00869462	0.0815255	0.256475	-0.122201	-0.00830257	0.110602	0.267708	0.291117	0.189803	0.315534	0.205792	0.335496	0.30959	0.0579853	0.213353	0.150376	0.174214	0.42212	0.248831	-0.107381	0.0766561	0.0486915	0.174752	0.239191	0.367508	-0.0291169	0.0527496	0.0863474	0.321087
Ints5	0.269821	0.14608	-0.33989	-0.630372	-0.711933	-0.096943	0.0274568	0.253458	-0.00263985	-0.03022	0.0545009	0.068561	0.323122	-0.307521	-0.312972	-0.466223	-0.152755	0.191368	0.0608005	0.434106	0.185678	0.041652	-0.150513	0.421478	0.299878	0.0453158	-0.187178	-0.207248	-0.495083	-0.276885	0.0512711	0.128365	-0.0620546	0.0673172	0.15578	0.207796	0.386826	-0.239365	-0.253681	-0.322907	0.0735904	0.226593	0.165181	0.271643	0.00616531	0.0958076	0.167822	0.335273
Trim41	0.0387702	-0.0337214	-0.160712	-0.244029	-0.0233063	0.0454418	0.192732	0.248005	0.225124	-0.103192	-0.170637	0.0162135	0.115851	-0.264865	-0.289105	-0.137153	-0.0230904	0.208393	0.290302	0.223304	-0.00429096	0.00550506	-0.280994	-0.130492	0.00812036	-0.0732216	-0.00277924	-0.021272	0.316302	0.378253	0.504731	0.491938	-0.0210955	0.14482	0.0264463	-0.0444201	0.15325	-0.0836822	-0.00928316	-0.180545	0.149475	0.206064	0.317684	0.4499	-0.0186558	-0.12982	0.116074	0.099546
Taf12	0.0803838	0.239651	-0.0484029	-0.349836	-0.177206	-0.169478	-0.0360875	0.147249	0.138505	0.0551563	-0.046792	0.158796	0.239609	-0.0714741	-0.147716	-0.477699	-0.222405	0.00433131	0.068254	0.111982	0.104308	0.170786	-0.167823	0.132948	0.350431	0.0434336	-0.00545826	-0.228021	0.00568652	-0.0251727	0.0517106	0.383368	0.237408	0.295039	-0.133526	0.231975	0.42247	0.105728	-0.0514731	0.0203531	-0.048365	0.226487	-0.0301457	0.124592	0.188094	-0.00343984	0.0213347	0.291777
Mul1	0.0366364	0.00402339	-0.0138336	-0.00369556	0.0579273	0.107272	0.194924	-0.0127226	0.0410652	-0.191248	-0.241924	-0.0969888	0.0173732	-0.101463	-0.127606	-0.0648729	0.0773042	0.137359	0.248209	0.0436579	-0.112117	-0.0380877	-0.088451	0.0222586	-0.0564261	0.0106209	0.0545318	0.0914379	0.158357	0.156927	0.0174131	-0.0503694	-0.269716	-0.235109	-0.0239072	-0.0813624	-0.100789	-0.0327321	-0.105094	-0.0546108	0.0289879	0.0642457	-0.0134499	-0.058107	-0.21439	-0.17247	-0.1022	-0.0262416
Nfya	0.254603	0.119273	-0.250197	-0.184484	-0.133618	-0.625799	-0.0110194	0.297931	-0.0296536	-0.0957874	-0.219621	0.291207	0.46594	-0.361506	-0.42404	-0.496895	-0.0267278	0.0673018	0.203772	0.392196	-0.0160967	0.44657	-0.548357	0.108742	0.503573	0.0827746	-0.0455113	-0.261932	0.253843	0.317004	0.2748	0.251724	0.0991504	0.124909	0.156816	0.50303	0.659267	-0.0369532	-0.109997	-0.0544122	0.329323	0.533083	0.183847	0.554431	0.0455607	-0.090949	0.215578	0.536898
Golph3	0.126314	0.10307	0.00765287	-0.0783133	-0.143917	-0.132459	0.0477092	0.0532328	0.025464	-0.0213513	0.00427768	0.0377263	-0.00227166	-0.0297619	-0.0365929	-0.147659	-0.00357932	0.0127502	0.174854	0.120939	-0.0813972	0.0457225	-0.0887744	-0.0516949	0.169932	0.0127374	-0.00428344	-0.041462	-0.102844	-0.0420099	0.0761616	0.120329	0.0400172	0.0170185	0.0261884	0.0650049	0.11421	4.19499e-05	0.0239763	-0.0418151	0.0051374	0.165902	0.152112	0.133303	0.000923418	-0.00231983	0.0310418	0.0357602
Nup155	0.0890895	0.0213187	-0.159763	-0.27328	-0.36882	-0.201222	0.129968	0.103882	-0.159897	0.0425523	0.13523	0.155247	0.084823	-0.126744	0.0218611	-0.0470672	-0.0820891	0.0858378	0.216056	0.262863	0.108063	-0.20974	0.039864	-0.072142	0.377959	0.15991	0.279558	0.355035	0.080259	0.408814	0.144899	0.131016	0.288287	0.236758	0.563128	0.362701	0.331405	0.112673	0.337854	0.35149	0.306591	0.258726	0.551442	0.376615	0.24958	0.42729	0.551411	0.753776
Klhl42	0.223143	-0.090636	-0.372688	-0.0781906	-0.15602	-0.458869	0.101589	0.108004	-0.153759	-0.0212474	-0.104969	0.113809	0.0891176	-0.502559	-0.200105	-0.124758	-0.0297834	0.206208	0.254597	0.315478	-0.0397827	0.467796	-0.135823	0.148328	0.237041	0.118324	0.135236	0.141212	0.227684	0.403746	0.348878	0.206799	0.022513	0.233907	0.395747	0.296466	0.00694397	0.0411674	0.140432	0.311391	0.230743	0.244329	0.294302	0.321385	0.0117332	-0.0186257	0.286531	0.326017
Pak1ip1	0.149418	0.182272	0.0250594	-0.187368	0.0237376	0.000892811	0.0727672	0.0444626	0.231382	0.0560741	-0.131355	0.106732	0.084556	0.0247425	-0.179821	-0.255429	-0.0407977	-0.031233	0.0365771	-0.00519892	0.0441075	-0.0697407	-0.188433	-0.113277	0.126507	0.195938	0.0234634	0.142186	0.181896	0.165646	0.112168	0.27342	0.0338464	0.0662207	0.0167049	0.0722423	-0.0121815	0.0336809	-0.132583	-0.037911	0.0168237	0.164554	0.0374613	0.250082	0.090666	0.0580965	-0.00956596	0.119999
Nudcd2	0.0673339	0.103959	-0.161803	-0.0964318	-0.00466564	-0.0273618	0.1795	0.147156	0.154158	-0.0174119	-0.168417	-0.073241	0.278292	-0.0753641	-0.152248	-0.23912	-0.064719	0.0275595	-0.0382639	0.0260328	0.0527628	-0.0526233	-0.114026	0.120934	-0.243287	-0.130357	-0.303827	-0.398662	0.0371457	-0.103144	-0.146841	-0.09015	-0.358509	-0.201171	-0.348683	-0.250831	-0.30386	-0.376599	-0.591939	-0.413407	-0.349661	-0.071742	-0.324403	-0.242827	-0.209419	-0.263756	-0.338397	-0.0531546
Eif1ad	-0.00545039	-0.0184992	-0.0437197	-0.0802173	-0.0809175	0.0476671	0.175647	0.0533846	0.171588	0.00675908	-0.145659	0.0362422	0.132082	-0.102881	-0.248564	-0.219239	0.0352788	0.0854214	0.120347	0.138764	0.104357	0.00358948	-0.267262	-0.0233869	0.078431	0.107504	-0.000185448	0.07607	0.279175	0.278233	0.205862	0.267553	0.0652782	0.113782	0.013175	0.034817	0.258749	-0.0173123	-0.225885	-0.189855	0.123452	0.338496	0.0620783	0.240059	0.0988564	0.0436088	0.12523	0.137888
Trmt1	-0.0311737	0.0659558	0.0288644	-0.0834548	-0.0970299	0.177352	0.17305	0.0452959	-0.00775503	-0.142696	-0.176298	-0.0785123	0.0923227	0.058207	-0.0165132	-0.126167	0.0185442	-0.0150584	-0.0171224	0.0325609	0.00134799	0.0881813	-0.0883456	0.0324478	0.160887	0.11878	0.0600095	0.331218	0.115154	0.184326	0.0686117	0.069176	0.0381508	-0.021791	-0.0530506	0.0355577	0.278299	0.0570827	-0.0533824	0.00224495	-0.00284522	0.166227	0.167681	0.172501	-0.0176871	0.11511	0.0188733	0.172096
Slc35a4	0.0534015	-0.0469263	-0.313244	-0.120913	-0.167744	-0.000459006	0.212714	-0.0661666	-0.1099	-0.142771	-0.263696	-0.103041	0.116186	-0.452646	-0.256609	-0.298839	0.30427	0.269709	0.181631	0.115903	-0.139565	0.927303	-0.471842	0.023182	-0.111593	0.0377122	0.0746446	0.187804	0.234755	0.377757	0.254226	0.0631286	-0.133118	-0.0675415	0.0571673	-0.0308564	0.133322	-0.0317623	-0.148642	0.0525243	0.598489	0.624098	0.331047	0.248037	-0.11373	-0.138154	-0.0291081	0.0647103
Prkrip1	0.0356363	0.0591712	-0.107365	-0.138462	-0.000599976	0.165093	0.216238	0.00897195	0.0406997	-0.0868393	-0.339587	0.203107	0.396345	-0.172016	-0.00427611	-0.45806	-0.0846563	0.0130325	0.054591	-0.0154424	0.039488	0.175737	-0.290234	0.0173807	0.295301	0.218655	0.122583	0.0065737	0.0570717	-0.00302711	0.315593	0.335518	-0.0363992	0.280248	0.131509	0.30014	0.295293	0.0182265	-0.0834687	-0.00743409	0.17179	0.314066	0.215537	0.321788	0.12819	0.074838	0.136543	0.383974
Smarcd2	-0.0372766	-0.158952	-0.228067	-0.140785	0.0669254	0.0335909	0.334011	0.19399	0.126592	0.00403368	-0.104626	0.156399	-0.0179078	-0.267096	-0.345433	-0.0928884	0.139969	0.368646	0.251038	0.0217482	-0.0702281	-0.374796	-0.150425	-0.0171785	0.153703	0.0909581	0.0986027	0.141902	0.309949	0.416751	0.530565	0.476972	0.125876	0.242994	0.190441	0.145673	0.157335	0.0294677	0.0627338	0.0498588	0.244168	0.358685	0.39528	0.434778	0.175535	0.0965126	0.278161	0.170081
Safb2	0.0742724	-0.0783898	-0.0347879	-0.0752951	0.0745131	0.176904	0.0904631	0.0647125	-0.0135687	-0.116741	-0.12713	-0.0146208	0.109113	-0.129964	-0.102447	-0.0694121	0.0996705	0.147461	0.13609	0.0446156	-0.102713	0.0404393	-0.203454	-0.0775642	0.229423	0.0817886	0.0841281	0.202097	0.184673	0.223527	0.534078	0.344865	0.102801	0.250845	0.0781254	0.0825401	0.291446	0.0530938	0.213398	0.216273	0.140791	0.271014	0.363573	0.282051	-0.0832599	-0.0751223	0.241092	0.264148
Il1r1	-0.0248407	-0.760261	-0.793324	-0.541164	-0.726461	0.391263	0.612688	0.729891	-0.451131	-0.354579	0.314016	-0.484981	-0.35705	-0.269784	-0.70325	-0.540693	0.192589	0.519027	0.58213	0.0434298	0.172592	-0.218526	0.256745	0.476242	1.00624	-0.702344	-1.12622	-0.619273	-1.14916	-0.414889	-0.198979	-0.452474	0.0179646	-0.426584	-0.361937	0.1614	0.405512	-0.633782	-0.700931	-0.730646	-0.537415	1.7745	0.408314	-0.383816	-0.512821	-0.0507177	-0.00658502	0.283267
Med22	0.194052	-0.0452848	-0.0913002	-0.0537857	-0.138899	-0.086864	0.282044	0.0637716	0.307564	-0.0739779	-0.157777	-0.0112708	0.0995648	-0.462053	-0.327547	-0.183095	-0.0216832	0.238229	0.251501	0.310691	0.0622719	0.0658961	-0.408306	-0.179719	0.140442	0.011002	-0.0339205	0.0893641	0.288566	0.426789	0.384453	0.184532	-0.214197	-0.0615915	0.188652	-0.0514716	-0.0627662	-0.130259	-0.309979	-0.0962701	0.151128	0.410839	0.169862	0.347513	0.0141561	-0.124083	0.0222426	0.175131
2810403A07Rik	0.118942	0.105804	0.0521893	-0.16132	-0.0950165	-0.111569	-0.077377	0.107382	0.106207	-0.0616471	0.0390893	0.0862819	0.162686	-0.147273	-0.0175097	-0.193777	-0.0101294	0.125267	0.0541844	0.093848	-0.0551416	-0.00444059	-0.168725	-0.0386836	0.268622	0.0691298	0.0782135	0.0887544	0.055899	0.0740839	0.283006	0.244803	-0.00550268	0.207998	0.0570544	-0.0554782	0.0876158	0.0706041	-0.0729683	0.0314317	-0.0648534	0.150965	0.111755	0.1543	-0.0244971	-0.0546994	-0.0119444	0.104672
Snx22	0.870989	-0.0762057	-0.33336	-0.997056	-0.557405	-0.459498	-0.0950009	0.20431	-0.522262	-0.363295	-0.555104	0.392014	1.13793	-0.339739	-0.571548	-0.896061	-0.0424365	0.0564718	-0.518655	0.499212	0.0616471	0.147775	-0.340361	0.766659	0.109046	-0.200724	-0.842515	-0.732607	-0.484336	-0.616591	-0.376548	-0.715185	-0.386061	-0.208516	-0.674446	-0.220097	0.230192	-0.113373	-1.15026	-0.965487	-0.681636	-0.676074	-0.992251	-0.226334	-0.742142	-0.652794	-0.47081	-0.263328
Tmem199	0.110257	0.043156	-0.43626	-0.359837	-0.159753	0.0462678	0.130993	0.30443	0.0316758	-0.0504338	-0.280914	0.127229	0.28914	-0.257438	-0.313275	-0.367857	-0.0218117	0.291975	0.0978686	0.207129	0.187722	0.201517	-0.377337	0.111313	0.367521	-0.0397536	-0.130385	0.140811	0.104871	0.298415	0.426569	0.352219	0.053752	0.116396	0.0428154	0.369781	0.33296	-0.213716	-0.247105	-0.0837055	0.163736	0.488964	0.3905	0.376469	0.0394274	-0.0403738	0.178473	0.491973
Upf1	0.0378039	0.00296534	-0.338031	-0.364351	-0.348903	-0.172493	0.193222	0.200277	0.280607	0.115037	-0.0891793	0.0628717	0.0650255	-0.295615	-0.224674	-0.352401	-0.100865	0.160751	0.299741	0.426014	0.207748	0.0118923	-0.202695	-0.000494655	-0.0465436	-0.148709	-0.142347	-0.198486	-0.0589128	0.0674153	0.316213	0.248972	0.105266	0.154617	-0.0448618	0.0228174	0.0778326	-0.166167	-0.207549	-0.169995	-0.119771	0.111935	0.20494	0.306077	0.00891047	-0.0789642	-0.018442	0.129809
Arfrp1	0.179344	0.0539191	0.0510828	-0.0232345	0.105751	0.0442482	0.200418	-0.0612406	-0.0914742	-0.265691	-0.148466	0.0393569	0.152732	-0.140543	-0.230324	-0.174096	0.155343	0.0733169	-0.0131882	-0.0702547	-0.191051	0.193645	-0.153192	0.149135	0.193866	0.35005	0.166086	0.217234	0.304918	0.0720241	0.171622	0.234856	-0.180268	-0.0740481	0.0790248	-0.00129038	0.218421	0.150477	0.10436	0.0281839	0.3414	0.334551	0.0161699	0.300108	-0.0680175	-0.0988821	-0.0708627	0.225
Ptpn1	0.191088	-0.00448366	-0.257255	-0.40967	-0.400524	-0.190485	0.0512682	0.386165	0.0836188	0.0924026	-0.0810439	-0.113482	0.0387206	-0.147915	-0.184177	-0.321893	-0.118341	0.0541739	0.323343	0.390214	0.0514791	0.216675	-0.0852037	0.0387076	0.485813	-0.0131222	-0.107342	0.0268772	0.0397853	0.124626	0.231704	0.251342	0.54038	0.077496	0.240536	0.353985	0.402046	0.141026	0.0172628	0.131917	0.0814962	0.449759	0.366283	0.416723	0.137333	0.053135	0.222891	0.541584
Ak6	0.148804	0.013991	-0.163297	-0.337704	-0.1767	0.279236	0.0880709	0.0113525	0.0471369	-0.125247	0.0671382	0.0130234	0.158157	-0.0360603	-0.263749	-0.353966	-0.0326882	0.11774	0.0587592	0.0664974	0.10898	0.271902	-0.111389	-0.0710028	0.146398	0.114388	0.0745199	0.0298412	0.174073	0.0566799	0.352765	0.442235	0.136195	0.0843058	0.191384	0.198061	0.381823	0.00204324	-0.120869	0.0745905	0.418921	0.400618	0.297743	0.227174	0.186218	0.274294	0.195018	0.161408
Safb	0.204159	-0.0112262	-0.0582939	-0.202208	-0.118531	-0.0581485	-0.0506511	0.0858693	-0.00402901	0.0567178	-0.0721309	0.144002	0.251631	-0.185814	-0.14446	-0.266778	0.104498	0.061666	0.0561105	0.200115	-0.0658821	-0.0152832	-0.22903	0.154837	0.223432	0.0236834	0.00227181	-0.00479038	-0.0752687	0.0635324	0.361052	0.301936	0.208527	0.311735	0.173107	0.178569	0.329636	-0.118208	0.115021	-0.0538811	0.155611	0.0598146	0.124984	0.261385	-0.0729674	0.0493604	0.244339	0.320951
Ddx56	0.0962617	0.151688	-0.00366782	-0.0183455	-0.0800962	-0.024372	0.124261	-0.0575163	0.150451	-0.031248	-0.211352	-0.116386	0.182627	0.0383239	0.093863	-0.000120759	0.0433921	-0.173156	0.00178358	0.0248248	-0.134615	-0.128853	-0.133126	0.108521	-0.206488	-0.058957	-0.0687382	0.0348555	0.0329338	0.135064	-0.0439306	-0.153621	-0.357252	-0.203482	-0.120252	0.0336011	-0.221006	-0.0402252	-0.143255	0.0274558	0.144764	-0.0527174	-0.0914503	-0.0366621	-0.15821	-0.00903599	-0.0363119	0.247781
Arf6	0.0296722	0.131439	-0.238198	-0.297213	-0.438892	-0.118819	0.117187	0.146944	-0.155043	-0.010314	-0.0464456	-0.0243678	0.166016	-0.135201	-0.125117	-0.250133	0.0116388	0.164604	0.210549	0.242669	0.1509	0.10586	-0.043044	0.154008	0.238085	0.159349	0.0992708	0.102667	0.0813229	0.209393	0.297445	0.356498	0.272386	0.312862	0.30607	0.354666	0.466288	0.166386	0.210181	0.191522	0.235767	0.716005	0.494544	0.491676	0.26718	0.286955	0.327145	0.552863
Narfl	0.0471095	0.0233362	-0.0471006	-0.0329702	-0.00179106	-0.0335928	0.073792	-0.00237016	0.00778549	-0.103726	-0.139984	0.0524787	0.0865355	0.0216836	-0.182924	-0.181739	-0.0616452	0.032743	0.0300436	-0.0216934	0.0624942	0.213867	0.0145396	0.0800691	-0.12728	0.0200272	-0.0117717	-0.0163589	0.110877	0.105246	0.113403	0.0936619	-0.244825	-0.0538188	-0.05708	-0.0475726	0.0557876	-0.088372	-0.0466266	-0.0396125	0.115018	0.0517166	-0.0273167	0.0300653	-0.0237831	-0.0307194	0.0510288	0.256098
Mknk1	0.00887616	-0.0585012	-0.202738	-0.101235	-0.003406	-0.00201355	0.144754	0.164382	-0.0306248	0.0154547	0.0286143	0.0449447	-0.0375095	-0.0599411	-0.17682	-0.229486	0.0587941	0.108707	0.233119	0.140278	0.00287543	-0.0302048	-0.104858	-0.0162963	-0.304778	-0.495003	-0.499264	-0.482159	-0.321816	-0.343834	-0.258178	-0.268037	-0.104123	-0.431448	-0.311794	-0.0767596	-0.142607	-0.528261	-0.440214	-0.444373	-0.273891	-0.213393	-0.2198	-0.14518	-0.244492	-0.549366	-0.227791	-0.180294
Gpatch2	0.128623	0.1695	-0.106242	-0.211444	-0.0788325	-0.303102	0.1306	0.0893266	-0.0683158	-0.118336	-0.0531309	0.161997	0.105654	-0.235913	-0.0770768	-0.135635	0.0213035	0.0305782	0.105884	0.0687679	-0.042596	0.13385	-0.0809149	0.211066	0.1689	0.181677	0.178412	0.106914	0.0997235	0.279753	0.254984	0.181525	0.110181	0.322471	0.384291	0.348439	0.354787	0.304098	0.270854	0.155145	0.236584	0.263958	0.338519	0.25978	0.124665	0.192964	0.377955	0.510786
Mtf1	0.255707	0.00391766	-0.425254	-0.281724	-0.361109	-0.476526	0.0280964	0.304271	-0.0857349	-0.010092	0.0037686	0.0641091	0.189034	-0.391458	-0.176052	-0.228383	0.100029	0.435311	0.2455	0.475064	0.0838803	-0.165203	-0.319158	0.146872	0.192858	-0.0282166	-0.041063	-0.178331	-0.0742477	0.165382	0.176025	0.151741	0.195233	0.10331	0.209892	0.185984	0.15593	-0.268361	-0.0769708	-0.00316835	0.285064	0.254894	0.241193	0.183956	-0.0163065	0.00955096	0.0545943	0.310096
Tbc1d2b	0.149238	-0.0422738	-0.318014	-0.230203	-0.178447	0.125946	0.287265	0.431564	-0.152743	0.114764	-0.202107	-0.134827	0.0362648	-0.369877	-0.301186	-0.0670577	0.111535	0.391428	0.18407	0.393649	0.0696008	-0.620755	-0.184172	-0.0414677	0.720006	0.193581	-0.0954739	0.240579	-0.0928643	0.400075	0.310461	0.234437	0.353382	0.138479	0.39983	0.523153	0.197121	0.106631	0.134073	0.223094	0.345631	0.611443	0.32211	0.415742	0.209685	0.137806	0.353757	0.339318
Rnf31	0.125199	0.0992116	0.0238367	-0.0109279	-0.0742581	-0.0477127	-0.0936643	0.0259977	-0.257171	-0.266965	-0.100425	-0.150769	0.282336	-0.0650331	-0.0148655	0.0533269	-0.147818	0.130716	0.0806094	0.17909	0.0271016	-0.0900011	-0.0644953	0.206337	0.294314	0.0121599	-0.0755289	0.174463	-0.00708499	0.106874	0.00849541	-0.0146136	-0.0612208	-0.0425863	0.0378662	0.164999	0.111688	-0.00799257	0.0528959	0.162171	-0.0114797	0.0613783	-0.0131238	0.115889	-0.203082	-0.165553	0.0550017	0.241168
Nup35	0.434851	0.335545	-0.467704	-0.634176	-0.729808	-0.689093	0.000863475	0.436854	0.0656922	0.0651992	0.121335	0.397211	0.779356	-0.372638	-0.48606	-0.89119	-0.412212	0.136947	-0.169867	0.271327	0.170245	0.256192	-0.416849	0.246792	0.379373	0.305481	-0.11151	-0.249103	0.00644741	-0.226676	0.150709	0.242257	0.167127	0.135641	0.309085	0.291522	0.363424	-0.0429836	-0.36217	-0.330608	-0.204055	0.360005	-0.0846617	0.34426	0.293526	-0.00468266	0.0113745	0.465006
Supt7l	0.240894	0.139309	-0.222456	-0.038734	-0.143804	-0.330914	-0.0545043	-0.012182	-0.188885	-0.126857	-0.028413	0.219905	0.493953	-0.127548	-0.100487	-0.0725403	-0.101478	0.125688	-0.041252	0.0306681	-0.0720733	0.0669318	-0.0667204	0.158354	0.307072	0.109158	0.189347	0.0209568	-0.0255462	0.0316769	0.0914771	0.115393	0.206967	0.126419	-0.00791408	0.161289	0.364846	0.0678476	0.147006	0.20418	0.00350473	0.196127	0.0281678	0.254609	-0.0530603	-0.11761	0.0878761	0.40387
Mettl17	0.215683	0.287226	-0.0886943	-0.1297	0.121089	-0.0787875	-0.0126298	0.092516	0.0207458	-0.215244	-0.236095	-0.0291951	0.395052	-0.159379	-0.133651	-0.243912	-0.184582	0.256236	-0.0335665	-0.0215421	-0.0186463	0.0205826	-0.0553445	0.000776328	0.14274	0.109594	0.0983846	0.122535	0.241588	0.0610991	0.137995	-0.0883302	-0.0581281	0.0358967	-0.151321	0.0519254	0.269897	0.231192	-0.195687	-0.0399153	-0.0353809	0.0623316	0.182389	0.165331	0.00919311	-0.0441955	0.111697	0.428512
Piga	0.836475	0.342528	-0.46147	-0.637471	-0.706356	-0.90878	-0.334765	0.359361	-0.191892	-0.148718	-0.0719106	0.0797096	0.656983	-0.267193	-0.399954	-0.656113	-0.631087	0.324664	-0.274575	0.469373	0.0720056	0.990326	-0.52301	-0.109181	0.95503	-0.0708709	-0.316261	-0.492424	-0.433914	-0.396071	0.153185	0.420819	-0.066102	-0.27193	-0.239975	0.176814	0.72709	0.0301941	-0.710637	-0.403872	-0.43306	0.780775	-0.200413	0.0285969	0.398986	-0.48061	-0.158647	0.130812
Kri1	0.228533	0.0832079	-0.147337	-0.0994362	0.078318	-0.293673	-0.0261118	0.0150021	0.0516108	-0.160397	-0.0566379	0.0617904	0.266678	-0.11744	0.0130038	-0.163002	-0.0196494	0.0737723	0.101203	0.0971659	-0.123519	0.0294203	-0.110275	0.082396	0.225501	0.161603	0.293105	0.117348	0.275416	0.273504	0.407896	0.262661	0.139541	0.234619	0.140638	0.154025	0.295488	0.0323598	0.340564	0.308018	-0.0129878	0.388692	0.429573	0.367312	0.0735278	-0.0336019	0.235272	0.4257
Golga4	0.204103	0.279021	-0.10465	0.0692099	-0.177572	-0.309404	-0.0450781	0.138649	0.00563275	-0.0488815	0.0178248	-0.13175	0.127644	-0.136143	-0.0862425	-0.143607	-0.137134	-0.0240973	0.205009	0.124604	-0.0740092	0.349439	-0.229463	-0.0952612	-0.00916134	-0.0898564	-0.134356	-0.160912	-0.267109	-0.080214	-0.0474773	-0.153288	-0.172058	-0.202436	-0.0742177	0.0172811	0.0961488	-0.107894	-0.0617259	-0.0263022	1.00504	0.162251	0.00487681	0.0481119	-0.219615	-0.225094	-0.101219	0.0871125
Rabl6	0.0773183	-0.0535459	-0.550799	-0.36719	-0.209729	-0.0178606	0.341332	0.314409	0.0471266	-0.13621	-0.184908	-0.193881	0.198598	-0.551054	-0.511447	-0.582847	-0.0100809	0.330358	0.22343	0.331349	0.113901	0.842675	-0.36069	-0.0986366	-0.157758	-0.253806	-0.290492	-0.216497	0.0503274	0.17472	0.24722	0.312791	0.127435	0.0594399	-0.0841168	0.0531945	-0.0274298	-0.348875	-0.404493	-0.0920028	0.52829	0.42637	0.288498	0.560956	-0.067739	-0.201924	-0.0702765	0.177535
Utp15	-0.00699908	0.0296134	-0.0794238	-0.157681	0.0459476	-0.149515	0.233113	0.108312	-0.0836296	-0.116737	0.0331714	-0.0555318	0.0595775	-0.230885	-0.0930338	-0.0618199	0.167599	0.154349	0.222019	-0.0238498	-0.0769468	-0.139954	-0.106109	0.191371	0.100322	0.0819267	0.177206	0.142281	0.276395	0.358574	0.244308	0.00296289	-0.0182804	0.23433	0.0820348	0.0765193	0.269016	-0.0318888	0.170073	0.230768	0.193357	0.498671	0.403465	0.347846	-0.0149307	0.1971	0.129841	0.296782
Tbrg4	-0.0548423	-0.025026	-0.161724	-0.180069	-0.189344	-0.0363091	0.292549	0.120073	0.247825	0.0834253	-0.233579	-0.134936	0.0385268	-0.180584	-0.060989	-0.0791587	0.0455281	0.001918	0.143182	0.258178	0.143309	-0.0173113	-0.157654	-0.045959	-0.301111	-0.200663	-0.00654664	0.10584	0.0132556	0.267238	0.253079	0.210782	-0.0183854	0.0141984	-0.00164033	0.0401492	0.0050085	-0.144293	0.00264435	-0.0248471	0.126102	0.132299	0.25368	0.108114	-0.0324101	0.017718	-0.0052257	0.133516
Gnl3l	0.246162	0.243486	0.00222617	-0.0786206	-0.353274	-0.448007	-0.171788	-0.0530633	-0.0798805	0.0474035	0.017833	-0.0707096	0.116186	-0.037083	0.0418183	0.00295531	-0.16501	-0.336387	0.160761	0.128511	0.069425	0.388057	0.0192151	0.0196109	0.45676	0.264611	0.329472	0.190997	0.311456	0.315933	0.138193	0.137199	0.303754	0.20981	0.524939	0.568897	0.469189	0.369727	0.452469	0.332026	0.459328	0.237096	0.379845	0.436404	0.371958	0.259708	0.475417	0.637894
Dcun1d3	0.0656538	-0.183569	-0.332585	-0.397849	-0.575037	-0.19837	0.487728	0.398529	0.367861	0.13599	-0.00247362	0.0601167	0.125408	-0.460853	-0.454337	-0.563044	0.00611141	0.110473	0.447348	0.271272	-0.0258922	0.157072	-0.364367	0.103168	-0.00491369	-0.0472132	-0.150386	-0.365083	-0.134699	0.183861	0.716459	0.529833	0.240199	0.0838124	0.0366119	0.128688	0.0978666	-0.229741	-0.152583	-0.234302	0.107244	0.629256	0.467197	0.293933	-0.0302001	-0.204859	0.107265	-0.00852194
Mief1	0.156848	-0.0117923	-0.160159	-0.258225	-0.205264	-0.231761	-0.000591041	-0.0634302	-0.079062	0.00511002	0.107457	0.110566	0.144065	-0.207474	-0.100754	-0.0737877	0.0866927	0.225691	0.20539	0.135405	0.0611296	-0.0232787	-0.0939744	0.109509	-0.0300924	0.0855621	0.0281605	0.138954	0.0327151	0.1339	0.0625078	0.0111927	-0.19545	0.00497006	0.295078	0.200448	0.19827	-0.0194445	0.0228963	0.0410094	0.00976461	0.164223	0.219811	0.165822	0.028333	0.128641	0.170853	0.256828
Pus7	0.118155	0.00529057	-0.384052	-0.581817	-0.436838	-0.601608	0.231762	0.313388	0.43318	0.26103	0.00171822	0.180835	0.189211	-0.388049	-0.347998	-0.618363	-0.48313	-0.0302538	0.397106	0.530971	0.345012	0.00957417	-0.188635	0.0378259	0.386175	-0.0150036	-0.00940702	-0.423274	-0.0272434	0.143633	0.38401	0.438783	0.24031	0.278909	0.339132	0.323438	0.26243	-0.0153632	-0.191428	-0.157284	0.0385285	0.395015	0.626303	0.567616	0.459217	0.35834	0.397723	0.467249
Amd2	0.200858	-0.148713	-0.578792	-0.298967	-0.175051	0.32068	0.33531	0.231619	-0.0138341	-0.294598	-0.202108	-0.502376	-0.0651496	-0.386666	-0.354358	-0.300247	0.445272	0.882768	0.405822	0.273157	-0.0116548	-0.248631	-0.6488	-0.0152785	0.164496	0.196679	0.231383	0.266458	0.423673	0.585402	0.641693	0.277445	0.121955	0.293432	-0.180208	0.188047	0.185189	-0.0778002	-0.116584	0.174019	0.878505	1.07198	0.636988	-0.362305	0.059496	0.020308	0.29853	0.274821
Ostm1	0.0157144	-0.0726213	-0.251003	-0.0847704	-0.0632728	-0.132535	0.259041	0.15	-0.110718	-0.11197	-0.132884	-0.128712	0.051062	0.00249256	-0.203963	-0.137183	0.00575135	0.140303	0.170127	0.153463	-0.0272115	0.39406	-0.0919899	0.0127134	0.199854	0.0784882	-0.01626	0.0723855	-0.0118492	0.124517	0.0646913	-0.18024	-0.0150773	-0.200172	0.0605453	0.182671	0.289169	-0.0714227	-0.163664	0.162291	0.452439	0.0909828	0.0880627	0.259447	-0.038312	0.0129529	0.142756	0.285795
Cyp26a1	0.751159	0.950952	0.449414	-0.608633	-0.499044	-1.41195	0.195442	0.221305	1.66746	0.375968	-0.559762	0.652125	0.0540062	-0.518829	-0.0218253	-0.581925	-1.25796	-1.73675	0.17594	-0.0879174	-0.781127	-1.34314	-0.210781	-2.1458	-0.238655	0.798331	2.07672	-0.231658	0.344902	0.284833	0.93411	1.36892	0.514121	0.456041	0.151223	0.172576	0.632915	0.857706	0.518469	-0.60661	-0.415962	-0.398941	0.48694	0.554883	0.0155935	-0.549285	1.07485	-0.435048
Ddit3	1.0567	0.0806058	-0.372413	-0.269325	-0.432602	-0.310311	-0.211196	0.295826	-0.127875	-0.241571	-0.235671	0.277995	0.940004	-0.399802	-0.86285	-0.662344	-0.424138	0.300435	-0.308304	0.554247	-0.186872	-0.129469	-0.582109	0.295023	2.72252	1.03194	-0.0523875	0.133494	0.649954	0.237677	1.11497	2.12445	1.25114	1.13872	0.477185	2.39233	2.92919	0.632991	-0.0917512	1.60065	0.440718	1.8094	0.134749	1.2678	2.28247	0.20465	0.121778	1.2088
Urb1	0.164919	-0.0742387	-0.218166	-0.405598	-0.226453	-0.43292	0.211351	0.467965	-0.0554497	0.0604207	0.132949	0.0570293	0.181033	-0.751534	-0.47805	-0.514505	0.0747401	0.307628	0.272003	0.461645	-0.0940778	-0.0222066	-0.142462	0.247901	0.43078	-0.149	0.264519	0.0801725	0.118374	0.408867	0.423648	0.21973	0.101466	0.23662	0.343248	0.339094	0.356635	-0.273586	-0.06129	0.0181296	0.243447	0.834221	0.665348	0.548576	-0.0081437	0.370997	0.137621	0.429977
Zfp410	0.20214	0.0362059	-0.0456894	-0.228991	-0.108763	-0.0578838	-0.0561227	-0.025558	0.0218315	0.0339577	0.079272	0.138278	0.132732	-0.242038	-0.160297	-0.233757	0.0378308	0.0299651	0.104284	0.109586	-0.00677169	-0.00602055	-0.0112124	0.139627	0.321175	0.180712	0.0811151	0.101458	0.168921	0.0512498	0.273882	0.202367	0.0401881	0.141807	0.260144	0.256171	0.262016	-0.0423932	-0.0911222	-0.0863507	0.0504965	0.115342	0.164912	0.287389	0.098577	0.236755	0.279862	0.201918
Nono	0.0222398	0.17882	0.0412128	-0.045648	-0.035396	0.0029668	0.0331577	-0.11108	0.0395593	-0.0244179	-0.107154	-0.0433198	0.0515947	-0.0144221	-0.0203888	0.0369524	-0.0211828	-0.0540569	0.0794574	0.0491708	-0.0338437	0.0391467	-0.0346589	-0.0604606	-0.0439939	0.0918581	0.0695864	0.00451213	0.0469852	0.048013	0.0660469	0.098007	0.140178	0.0901409	-0.0286054	0.0438623	0.026287	0.125645	0.291602	0.164931	-0.0141944	-0.0690417	0.102074	0.109755	0.0187179	0.011552	0.0334112	0.205146
Glyctk	0.146279	0.061261	-0.248716	-0.282514	-0.34653	-0.221025	0.124762	0.231179	0.270686	0.163183	-0.0293759	-0.0391458	0.102605	-0.372038	-0.183385	-0.119083	0.00705798	0.189476	0.370486	0.363056	0.0892493	-0.194564	-0.376222	-0.123049	0.072556	-0.012771	-0.0121456	0.0396979	0.119644	0.326646	0.283159	0.292461	0.070728	0.0918486	0.223093	0.062151	0.0898083	-0.0782099	-0.162658	-0.0393604	0.0253877	0.12518	0.284716	0.304006	0.035501	-0.0211157	0.124613	0.238927
Cd163	0.489465	0.320914	-0.410997	-0.15629	-0.252667	-1.47486	-0.256598	0.424455	-0.529286	0.182039	-0.0553351	0.0234318	0.355568	-0.280624	-0.672607	-0.611368	0.133526	0.566941	1.15714	0.310038	0.154186	-0.923436	-0.621658	-0.339563	-0.85605	-0.237361	0.0575172	-0.543338	0.293905	0.270607	0.130907	0.295019	-0.436393	-0.146849	0.642216	0.887401	1.12755	0.390374	0.570632	0.355348	0.787282	0.68343	0.950457	0.537345	0.0764311	0.170927	0.953028	1.04221
Herpud1	0.293542	-0.212124	-0.702362	-0.284907	-0.0227382	0.076921	0.593315	0.741358	0.106366	-0.10856	-0.0705834	-0.522381	0.105375	-0.918118	-0.689403	-0.153515	0.526329	0.570675	0.533185	0.166831	-0.161382	-0.550896	-0.465881	-0.548945	0.830085	-0.603828	-0.858383	-0.173728	0.0255136	0.0486233	0.5482	0.66882	0.325288	-0.523998	-0.638544	-0.23734	0.310012	-0.457925	-0.775881	-0.253322	0.125208	0.792418	0.275213	0.0996998	0.149498	-0.393309	-0.556249	-0.651747
Kbtbd8	0.454088	-0.179399	-0.972318	-1.23044	-0.704777	-1.16831	0.226264	0.596621	0.0599613	0.246706	-0.0477361	0.104452	0.312304	-0.958461	-1.32626	-1.57348	-0.104163	0.544029	0.711336	0.908711	0.308538	0.141362	-0.60718	0.492805	0.69775	0.259686	-0.0953105	-0.894508	-0.310946	0.304565	0.636798	0.832501	0.876777	0.347456	0.582713	0.658057	0.55008	-0.851888	-0.415792	-0.672285	0.628134	0.831244	0.93075	0.806847	0.338203	0.0240908	0.669665	0.809416
Yod1	0.0857601	-0.164508	-0.709065	-0.48307	-0.771416	-0.134563	0.432405	0.385613	-0.115488	0.218025	0.0406954	-0.0883705	0.0639412	-0.977451	-0.468993	-0.297912	0.747082	0.196175	0.914407	0.279639	-0.0147201	-0.499114	-0.437881	0.089262	0.640921	-0.0488599	-0.30203	-0.0288599	-0.472849	0.45315	0.675253	0.135317	0.478234	0.00955961	0.3069	0.447212	0.317703	-0.189737	-0.0957934	0.126525	0.79274	0.455517	1.04676	0.286869	0.127977	0.0493718	0.589491	0.0523357
Trip11	0.332921	0.211499	-0.390764	-0.238133	-0.77964	-0.681174	-0.0530394	0.261976	0.0892995	0.105053	0.0651721	-0.0861683	0.08987	-0.482952	-0.00148715	-0.0801798	-0.141395	-0.0194647	0.534312	0.518155	0.0554447	0.0428304	-0.119083	-0.0192084	0.38457	-0.0194487	0.0277776	-0.11886	-0.188548	0.300302	0.0574149	0.194006	0.243344	-0.00881354	0.570653	0.340874	0.237225	0.120547	0.293137	0.335507	0.36379	0.273818	0.570515	0.436732	0.212883	0.110405	0.341862	0.671733
Mctp2	0.20027	0.328065	-0.00176113	-0.112887	-0.296052	-0.230964	0.00642862	0.104668	0.117941	0.111488	0.00559676	-0.155522	0.0596147	-0.0624202	0.240942	0.0300388	0.113516	0.0109489	0.246901	-0.0107986	0.0184239	-0.654728	-0.225805	-0.177434	-0.143149	-0.0446416	-0.0383828	-0.154153	-0.239132	-0.186383	-0.12607	0.0548201	0.368725	0.122085	0.0926507	0.0266904	0.0106239	8.43667e-05	0.137061	-0.0665747	-0.344295	-0.144596	0.288258	0.0151906	0.154869	-0.202856	-0.124153	0.203573
Rbm19	0.0274164	0.107295	-0.284607	-0.254292	-0.355076	-0.0592474	0.244586	0.259673	0.23119	0.132803	-0.134159	-0.209575	0.143591	-0.27141	-0.26673	-0.188167	-0.0336035	0.0321924	0.224056	0.293562	0.0824098	0.0710693	-0.134889	0.0273705	0.270244	0.291941	0.412823	0.403433	0.539036	0.635848	0.406986	0.620153	0.262112	0.43014	0.437675	0.394239	0.576954	0.348576	0.186626	0.31924	0.455305	0.559919	0.529765	0.639926	0.414172	0.2479	0.416131	0.833434
Zfp322a	0.517967	0.20757	-0.290451	-0.449487	-0.24254	-0.384367	-0.137343	0.16913	-0.30192	-0.075624	-0.0632315	0.13178	0.585674	-0.161427	-0.252349	-0.279297	-0.298942	-0.0930578	-0.151703	0.345799	0.179474	0.0768187	-0.148708	0.41848	0.401569	0.262785	0.157356	-0.0655752	-0.0360232	0.0398497	-0.0432714	0.202293	0.109688	0.252463	0.18925	0.417722	0.544258	0.00192991	0.0180462	0.0566116	-0.0373762	0.17818	0.0822887	0.241344	-0.039439	-0.130508	0.240914	0.534693
Hspa1a	0.0625901	-0.822805	-2.25681	-2.25547	-2.33309	-1.80401	-0.10214	2.47105	0.190181	-1.14754	-1.20696	-0.63515	0.637867	-1.85861	-1.68434	-2.00704	1.158	0.92814	0.172264	0.772845	-0.558692	0.249744	-1.42277	-0.436392	2.11118	-0.413993	-1.75617	-1.94303	-1.33152	-0.904328	0.776278	1.27659	-0.587925	-0.903339	-0.801767	0.037305	0.691537	-1.55697	-1.95633	-1.44373	1.58138	1.94907	-0.505754	0.798216	-1.55546	-1.41329	-0.819268	0.200002
Urgcp	0.160326	-0.0690359	-0.0700882	0.0873901	-0.0614021	-0.125064	0.0848004	-0.0220978	0.0347509	-0.149197	-0.0779376	0.119275	0.219735	-0.288856	-0.172598	-0.183457	0.0810081	0.267923	0.0681916	0.180046	-0.234818	0.118849	-0.297744	0.125057	-0.0919034	0.0409803	0.0694197	0.0481306	0.251453	0.228956	0.106347	0.0766961	-0.267098	-0.0480319	0.141923	0.0512637	-0.0591894	-0.247087	-0.170264	-0.11817	0.198259	0.107671	-0.102046	0.0921942	-0.209662	-0.052243	0.025523	-0.0438557
Hccs	0.21204	0.363939	-0.409443	-0.0637036	-0.0727937	-0.238123	0.257676	0.0789432	0.0793809	-0.0791237	-0.122173	-0.122167	0.0742888	-0.290573	-0.238262	-0.23724	-0.0068879	0.124325	0.255374	0.300096	0.0961507	0.00471289	-0.188895	-0.108345	0.20908	0.0783784	0.133643	-0.0329516	-0.0916635	0.257033	0.346357	0.322235	0.0352462	-0.106783	0.00482197	-0.0609754	0.267524	0.0478939	0.124097	0.155092	0.663233	0.355421	0.511645	0.249748	0.102734	-0.0606701	0.121582	0.339065
Foxk2	0.169287	-0.0249476	-0.458108	-0.495741	-0.524382	0.0400741	0.146568	0.28406	0.0819585	-0.0182824	-0.0656069	0.00149015	0.263813	-0.381848	-0.148673	-0.39587	0.314057	0.195714	0.164628	0.265996	0.107079	0.223511	-0.414138	0.0948595	0.289893	-0.0670073	-0.320043	-0.112819	-0.222424	0.12237	0.317903	0.37303	0.117119	0.186942	0.230179	0.252166	0.445286	-0.333329	-0.284377	-0.309693	0.256595	0.336081	0.283405	0.316708	-0.0377931	-0.199255	-0.0175723	0.25256
Noc3l	0.268907	0.0569504	-0.265288	-0.178939	-0.394368	-0.288098	0.0174842	0.237981	0.0523556	-0.0912329	0.0815155	0.241259	0.347257	-0.363822	-0.250961	-0.437809	0.106555	0.18396	0.199733	0.189668	-0.0101507	0.0980356	-0.392979	0.13482	0.316077	0.0838298	0.256742	0.165345	0.0587226	0.259662	0.521938	0.390648	0.344207	0.315403	0.487941	0.430967	0.431912	-0.0176425	0.240606	0.157371	0.21616	0.807042	0.663008	0.62041	-0.00494203	0.361124	0.252055	0.607399
Ints6	0.347065	-0.0569655	-0.176971	-0.185317	-0.342647	-0.372973	0.0421893	0.122044	0.145211	-0.132568	0.0217805	0.152656	0.18659	-0.384974	-0.120644	-0.208357	0.39395	0.126416	0.0545226	0.193924	0.000820345	-0.201008	-0.294119	0.282	0.259379	-0.138374	-0.110072	-0.333396	-0.252857	0.0958334	0.305674	0.45412	0.186242	0.195478	0.313988	0.362868	0.421028	-0.0637552	0.129949	-0.078916	0.40485	0.133755	0.210035	0.297271	0.0876986	0.145009	0.164669	0.484294
Zfp800	0.224141	0.180168	-0.163522	-0.15444	-0.221723	-0.55684	-0.0363234	0.0599873	-0.0762824	-0.238453	-0.0880415	0.229306	0.375468	-0.293061	-0.140919	-0.0792414	-0.0260455	0.226744	0.182067	0.253505	-0.192697	-0.10163	-0.151702	0.367892	0.47488	0.03021	0.0191173	-0.17101	0.0189016	0.290365	0.265186	0.169345	0.149938	-0.0375921	0.253559	0.26543	0.349129	-0.0585939	0.176451	0.445829	0.347664	0.552479	0.24583	0.215834	-0.0128041	0.0514539	0.191111	0.498306
Tma16	0.0106339	0.156671	-0.279656	-0.0573349	-0.118548	0.166761	0.212699	0.0296893	0.0874733	-0.156012	-0.0246476	-0.0795484	0.236448	-0.00238325	-0.278229	-0.213415	0.0349552	-0.0748212	0.195183	0.209662	0.162217	-0.0742871	-0.242427	-0.108738	0.487715	0.394933	0.400027	0.331461	0.418502	0.525652	0.341938	0.396327	0.46854	0.270485	0.348726	0.675091	0.557427	0.00173921	0.245965	0.268901	0.241454	0.603624	0.590237	0.351468	0.360982	0.252822	0.390781	0.517191
Rrp1b	0.0850626	0.0679354	-0.266313	-0.193015	-0.246697	-0.518968	0.0306961	0.184241	-0.0720921	-0.211946	0.0285692	-0.232901	0.483835	-0.0233729	-0.142983	-0.255222	-0.317053	-0.249919	0.14716	0.362996	0.156116	0.209823	0.155624	0.32551	-0.120308	-0.0565254	-0.0455896	-0.00748205	-0.0437379	0.0541858	-0.00746407	-0.20472	0.00642577	-0.0591341	-0.0342461	0.148458	0.0451271	-0.132359	-0.103909	-0.337614	-0.13941	0.369022	0.303695	0.207614	0.0115351	0.201476	0.117752	0.240655
Lrrc8a	0.0760948	-0.0983807	-0.152902	-0.121677	-0.393955	-0.174261	0.13452	0.167531	0.0163311	-0.0357489	0.00217029	-0.0498413	-0.0262112	-0.153142	-0.0258022	-0.186689	-0.0512192	0.0780192	0.314866	0.238096	0.0206591	0.244725	-0.0440163	0.0217363	0.34094	0.0614129	0.0476674	0.113821	0.0348799	0.118954	0.228987	0.2088	0.306713	0.0309767	0.146874	0.261334	0.400181	0.0481625	0.180553	0.117784	0.181417	0.474108	0.293767	0.270765	0.116427	0.100469	0.186362	0.311938
Eftud1	0.0676682	0.170458	-0.00612706	-0.0768411	-0.00613232	0.167484	0.0938341	-0.011027	0.00642077	-0.0467147	-0.121747	-0.0482709	-0.00322392	-0.122799	-0.0348886	-0.177167	-0.0408299	0.0428582	0.147994	0.106628	-0.0952258	-0.0127195	-0.112842	0.0421437	0.236026	-0.0212704	0.164802	0.147881	0.215398	0.293945	0.149636	0.0447153	0.0717953	0.0687099	0.0585163	0.139444	0.0407212	0.130771	0.0561858	0.247364	0.0706487	0.201462	0.208625	0.223022	-0.00237379	0.0210222	0.130575	0.198589
Usp33	0.176759	0.173635	-0.168453	-0.110595	-0.166878	-0.289661	-0.0570064	0.253646	0.0548419	-0.00735327	-0.00569426	0.0306198	0.191817	-0.150049	-0.0981122	-0.0450139	-0.204931	0.0238933	0.169624	0.124668	-0.0528866	0.101092	-0.051167	-0.0525265	0.162774	-0.0246882	-0.00132592	-0.108466	-0.0670553	0.059107	0.05357	0.101712	0.0791658	-0.036175	0.059637	0.102009	0.165654	0.0291542	0.0101731	0.0597042	-0.0927559	0.0234279	0.207887	0.201233	0.0948625	0.0269691	0.17072	0.2382
1600002H07Rik	-0.0342819	-0.557578	-0.901915	-0.770115	-0.422776	0.027587	0.526109	0.497384	0.361468	0.369297	0.31867	0.450776	0.120469	-0.796231	-0.854859	-0.492667	0.0375492	0.406311	0.448702	0.145937	0.0758636	-0.51104	-0.170928	0.0308691	0.711216	0.144928	-0.133435	0.413906	-0.0704745	0.4333	0.820629	0.672202	0.472234	0.68707	0.851107	0.559972	0.370625	0.0327437	-0.195891	-0.227523	0.411737	0.729794	0.715717	0.623805	0.424315	0.502755	0.910152	0.0839995
Ap4b1	-0.0230861	0.0497756	0.0256013	-0.0534243	-0.0167262	-0.169072	0.225524	-0.010818	-0.0988013	-0.0862342	-0.0656212	0.100039	0.0445927	-0.0315139	-0.118514	-0.120349	0.141258	0.0983045	0.109916	0.0152698	-0.111498	-0.0411647	0.00952084	0.0542059	-0.0117118	0.0719049	0.0705324	0.164146	0.109237	0.215919	0.0869718	0.138073	0.0446445	0.0467424	0.160117	0.159607	0.134925	0.00871837	-0.0441519	0.132139	0.197537	0.155852	0.0907684	0.0454806	0.0209067	0.169918	0.178189	0.239313
Ccr5	0.715243	0.709933	-0.135058	-0.370127	-0.563213	-1.63345	-0.86281	-0.0172889	-0.766523	0.0903226	-0.384229	-0.385865	0.427676	0.0913328	-0.42036	-0.314716	-0.513434	0.256702	0.794572	0.505681	0.670407	-0.303676	-0.284942	0.115482	0.544129	0.83455	0.229807	-0.140733	0.664727	0.957172	0.731611	0.923651	0.222913	0.690287	1.17796	1.17845	1.53808	1.02416	1.23847	0.769945	0.431353	0.773763	1.21859	1.22219	0.901899	0.912904	1.15333	2.01175
Ndufaf4	-0.0890318	-0.134998	-0.75007	-0.667756	-0.340755	-0.0621598	0.509905	0.467816	0.348035	-0.123384	-0.222297	-0.162817	0.121659	-0.617644	-0.663997	-0.727781	0.0358309	0.370525	0.453603	0.481512	0.37767	0.336121	-0.334021	0.0230677	0.0392899	-0.400312	-0.369499	-0.196932	0.0366031	0.216252	0.421554	0.455386	0.166556	-0.0586971	-0.144186	-0.175647	0.0302944	-0.431945	-0.590801	-0.426324	0.010988	0.38293	0.409477	0.412521	0.138644	-0.141755	-0.122614	0.0376513
Tbc1d13	-0.0362147	-0.0649928	-0.214157	-0.135875	-0.208745	-0.127982	0.0901602	-0.0395948	0.0279381	-0.0526771	-0.229017	-0.183213	0.0575983	-0.263161	-0.233697	-0.0291788	-0.0618188	0.0828872	0.207263	0.208385	0.0567268	0.838956	-0.290184	0.115087	-0.275892	-0.134154	-0.144299	-0.0877454	-0.00414064	0.0777576	0.208597	0.189867	-0.132378	-0.0418352	0.0644531	0.00709993	0.154556	-0.195501	0.0929464	0.108508	0.124815	0.0449926	0.250988	0.274437	-0.192971	-0.045787	0.021667	0.176872
Nde1	0.241025	0.102424	-0.121632	-0.00574591	-0.0547674	-0.156322	-0.024945	0.0262017	-0.016177	0.0610072	-0.160337	0.206711	0.270246	-0.0955953	-0.306025	-0.241544	-0.316271	-0.0145241	0.00483337	0.267292	0.233705	-0.0927234	-0.0802584	0.0442348	0.0753671	0.00374024	-0.0193011	-0.129826	0.0286176	-0.053523	0.140853	0.157708	0.114033	-0.0879792	-0.0822977	0.153379	0.203618	0.0221144	-0.0869644	-0.0621348	0.163005	-0.156082	-0.0816444	0.233082	0.276717	-0.0631187	0.0565296	0.0885425
Rdh13	-0.0211881	-0.00278083	-0.530782	-0.361956	-0.340069	-0.0558843	0.390889	0.311873	0.0813862	-0.116008	-0.211271	-0.125396	0.158134	-0.569926	-0.840347	-0.216382	0.261152	0.632851	0.387105	0.45533	-0.0328059	0.140459	-0.570931	0.125366	0.0329676	-0.117429	-0.157404	0.12647	0.269906	0.43399	0.429424	0.350833	0.116342	-0.0652666	0.0172976	0.0895431	0.289845	-0.345945	-0.486209	-0.198694	0.415695	0.424267	0.372717	0.458393	-0.143954	-0.0945254	0.0212009	0.0678517
Asb6	0.180797	0.129923	-0.114893	-0.234115	-0.187748	-0.204133	-0.101554	-0.0538669	-0.0933844	-0.0162467	-0.0339116	0.141397	0.168152	0.0574869	-0.0229338	-0.297779	-0.262458	0.0611768	0.122433	0.152091	-0.0149893	0.277007	-0.0107892	0.161818	0.0161578	0.096645	0.146969	-0.0339421	0.171877	0.152007	0.129623	0.0758468	-0.0874778	0.192491	0.216431	0.1556	0.101113	-0.0560466	0.0139358	-0.104828	-0.13247	0.131551	0.00697624	0.265414	-0.160263	0.0700663	0.127838	0.353616
D10Wsu102e	0.239597	0.0163166	0.00491219	-0.0696539	-0.136132	-0.147811	-0.0681531	0.0441767	-0.221616	-0.152125	-0.0126941	0.0155442	0.118543	-0.0832273	-0.072747	0.00748543	-0.155816	-0.0797246	0.167677	0.120528	-0.247783	0.275632	0.114811	0.162414	0.828379	0.201568	0.295371	0.271652	0.366996	0.255362	0.217744	0.0903313	0.175667	0.0538271	0.186874	0.36229	0.372952	0.295883	0.1174	0.405957	0.0102159	0.86444	0.254137	0.201471	0.0833582	0.0196779	0.103332	0.454497
Eya3	0.0565922	0.0170912	-0.165141	-0.108595	-0.189467	-0.202407	0.0909782	0.0925439	-0.0740629	-0.0300142	0.00256377	0.0169087	0.0748554	-0.182886	-0.0754894	0.00860757	-0.00860478	0.148472	0.214736	0.200376	0.018932	0.0618307	-0.18332	0.09711	0.227754	-0.0108296	0.0175401	-0.0304066	-0.0138379	0.147759	0.121534	0.107004	0.145055	0.0182488	0.227533	0.296736	0.365399	0.0677958	0.0654079	0.241776	0.125414	0.19617	0.204319	0.255546	0.10204	0.113158	0.187971	0.35887
Mars2	0.0642874	-0.118626	-0.485982	-0.428023	-0.487287	-0.592954	0.233459	0.308095	0.254232	0.0359338	0.0641863	-0.0808459	0.372195	-0.546785	-0.377161	-0.429729	-0.147109	0.277927	0.587302	0.437777	0.0493925	0.465474	-0.454863	-0.0465789	0.375266	0.274005	0.191025	0.286215	0.335379	0.63686	0.331251	0.388665	0.469136	0.415155	0.680508	0.509973	0.260421	0.0158774	0.128172	0.0264478	0.395368	0.547043	0.798459	0.558608	0.510158	0.344733	0.42367	0.675559
Spata5l1	0.37113	0.244017	-0.21942	-0.114748	-0.228859	-0.547376	-0.143941	0.0917208	0.261238	0.0923267	-0.0574782	0.254198	0.348593	-0.428916	-0.0578969	-0.232877	-0.295272	0.0375825	0.130273	0.364852	0.135231	-0.213912	-0.144884	-0.156481	0.431003	0.279988	0.244004	0.114491	0.0958339	0.127307	0.24866	0.405662	-0.0749016	0.107833	0.381818	0.498306	0.365974	0.367053	-0.220709	-0.0204785	0.409065	0.438413	0.263594	0.426913	0.415321	0.268193	0.405027	0.500122
Adrbk1	0.154689	0.0853274	-0.0835348	-0.0726384	0.00655024	-0.0565045	-0.0728942	0.0748392	-0.110629	0.0547784	-0.111327	-0.0120739	0.076041	-0.0282674	-0.292634	-0.207568	-0.045634	0.0153343	0.17095	0.110944	0.0396712	0.226808	-0.116923	0.0788381	0.334003	0.216075	0.0296044	0.0795877	0.248436	0.132092	0.319377	0.361524	0.155685	0.311291	0.280944	0.29209	0.515251	0.20812	0.192367	0.270514	0.326748	0.366576	0.213697	0.517835	0.146918	0.184943	0.356515	0.516367
Tnfrsf12a	0.0527671	-0.0181651	-0.173284	-0.364622	-0.420809	0.306415	-0.00486593	0.140545	0.352634	0.141842	-0.0886726	-0.207939	0.177302	-0.129179	-0.171815	-0.750887	-0.341402	-0.14493	0.370829	0.400684	0.0522813	0.392196	-0.198999	-0.0168977	1.59387	0.472052	0.39376	0.0879037	0.177103	0.172636	0.322628	0.351604	0.565935	0.441072	0.229874	0.613304	0.538031	0.470433	-0.53379	-0.153499	0.521872	2.66206	0.305407	0.655905	0.495486	0.149118	0.305465	0.564951
Pard3b	0.10231	-0.15991	0.0110682	0.0826657	-0.0550839	0.249555	0.131033	-0.0261963	-0.22997	-0.262149	0.168593	0.196351	0.251489	-0.339418	0.265583	0.570133	0.227584	0.190177	0.259793	-0.734528	-1.09984	-0.454887	-0.132909	-0.161273	0.771845	0.507414	0.483371	0.598783	0.387734	0.714401	0.4654	0.0341998	0.382525	0.478785	0.918863	0.984571	0.55131	0.457609	0.843815	1.10814	0.910975	0.455869	0.777774	0.310033	0.0128541	0.331879	0.686114	0.466724
Galnt7	-0.0573385	-0.0306916	-0.702239	-0.0885213	-0.476742	-0.0110502	0.243424	0.423399	-0.400977	-0.0266365	-0.465671	-0.212714	-0.0684136	-0.237091	-0.313876	0.046818	0.0742427	0.145236	0.754755	0.512302	-0.22922	0.672668	-0.607206	-0.108754	0.135758	-0.363882	0.0397461	0.0383449	0.104785	0.685072	0.520178	0.0683588	0.219155	-0.157111	0.196748	-0.0670713	0.478509	-0.306696	0.0269621	0.384417	0.602096	0.583135	0.959268	0.43427	-0.207007	0.0435832	0.298346	0.647514
Enthd2	0.215588	-0.124155	-0.212233	-0.157161	-0.00711968	-0.0576903	0.000181092	0.0890822	-0.0923891	-0.115545	-0.0794802	0.0117475	0.299435	-0.0840007	-0.363785	-0.279184	-0.0952872	0.248645	-0.122267	0.20168	0.0420221	0.298854	-0.145567	0.255848	0.0954974	-0.0243579	-0.0889771	0.00488855	0.196912	0.155921	0.0664513	0.0604071	0.0522727	-0.0112927	0.133736	0.199608	0.367617	-0.0204298	-0.0295034	0.0538336	0.077278	-0.0352703	-0.0236813	0.127582	-0.0030647	-0.138312	0.120535	0.293751
Ccnt2	0.00860101	0.0183392	-0.198437	-0.115426	-0.10194	-0.062757	-0.0214053	0.122822	-0.0205657	-0.000380081	0.0681067	0.0370095	0.184517	-0.247652	-0.232418	-0.0511913	-0.00142857	0.179288	0.174906	-0.00772471	-0.042094	0.0874595	0.0963946	0.0152046	0.376302	0.057184	0.187166	0.16591	0.0956175	0.303308	0.363959	0.138875	0.186347	0.180288	0.292054	0.220154	0.279084	0.0841752	0.190088	0.165725	0.167851	0.290354	0.476211	0.327193	0.0706562	0.116991	0.376398	0.433384
Med20	0.224383	0.0935089	0.098681	0.0193241	-0.00793151	0.0370518	0.166391	0.019059	0.0345976	-0.0478032	-0.0657144	0.0577114	0.129985	-0.250771	-0.174895	-0.0878712	0.16705	0.167846	-0.00143133	-0.00266613	-0.095346	-0.18722	-0.460002	-0.0140115	0.219151	0.151604	0.138848	0.222135	0.327152	0.425127	0.350705	0.273288	-0.0185723	0.0871438	0.0342439	0.0403987	0.23015	-0.0193552	-0.0706463	0.149381	0.226689	0.392996	0.187383	0.164873	-0.0537108	-0.00899722	0.0618366	0.223949
Foxn2	0.456008	0.216246	-0.274015	-0.037537	-0.177496	-0.459265	-0.0665803	0.0426998	0.129412	0.10011	-0.0508131	0.264057	0.35197	-0.543597	-0.43934	-0.296766	-0.153	0.156104	0.182271	0.366666	0.0073023	-0.348708	-0.181791	0.154681	0.331677	0.0697677	8.75187e-05	-0.358873	-0.0148874	0.113829	0.194488	0.245801	0.241969	0.121964	0.327719	0.229277	0.0114696	-0.000204682	0.0336381	0.0408421	0.216905	0.221941	0.119521	0.157743	0.094073	-0.0719041	0.190716	0.29496
Polr2h	0.0660161	-0.0141112	-0.212268	-0.328578	0.294446	0.435021	0.159497	0.261311	0.229575	-0.185095	-0.0936189	-0.0476648	0.104424	-0.215286	-0.639637	-0.0210973	-0.0463984	0.1986	-0.0142091	0.0702582	-0.152454	-0.0530832	-0.172756	-0.0258004	0.312457	-0.152328	-0.122326	0.239825	0.51695	0.299265	0.205265	0.318326	0.106399	-0.164603	0.0457188	-0.150964	0.311387	-0.320342	-0.736384	-0.079817	-0.00531016	0.342394	0.287215	0.239724	0.131297	-0.0971256	0.0117534	0.21658
Rybp	0.0597395	-0.256004	-0.272403	-0.248641	-0.306955	-0.0424213	0.283057	0.227468	-0.136642	-0.103315	-0.136258	-0.142102	0.0911715	-0.220303	-0.293753	-0.0125642	0.217099	0.184238	0.142519	0.307265	0.0698722	0.111675	-0.0898804	0.247247	0.797591	-0.0161403	-0.132016	0.15071	-0.0693362	0.307393	0.252502	0.116415	0.0123102	0.0105473	0.215803	0.31682	0.667058	-0.114835	0.023233	0.111211	0.325852	0.45706	0.324221	0.431767	0.132957	0.049394	0.232502	0.415185
Zdhhc7	0.0143532	-0.07593	-0.294988	-0.138513	-0.172164	-0.123813	0.190022	0.146006	0.00392289	0.0645673	-0.0405963	0.0782057	0.0852469	-0.20528	-0.246893	-0.18052	-0.0473038	0.271811	0.108681	0.19573	-0.0259157	0.293521	-0.0715613	-0.033044	-0.286854	-0.118743	-0.0418765	-0.0147946	0.0395564	0.0318233	0.10881	0.020011	-0.336971	-0.0760993	0.0233026	-0.0592993	0.0450908	-0.218731	-0.183153	-0.116142	0.10596	0.0140573	-0.133444	0.108784	-0.202224	-0.155341	-0.0388006	0.0354311
Cactin	0.162925	0.0469909	-0.0969206	-0.210339	-0.127147	-0.200753	0.00413746	0.0116873	-0.158684	0.0774115	-0.0560462	0.110578	0.199723	-0.0874633	-0.176834	-0.316985	-0.00519918	0.117364	0.057527	0.163427	0.106857	0.0412083	-0.0693556	0.239975	0.179307	0.027342	-0.0137209	0.175839	0.0228267	0.036641	0.113773	0.0903497	0.0145051	0.0808645	0.215641	0.193464	0.186658	-0.0777536	-0.016298	-0.0353843	0.0639279	0.139109	-0.00511169	0.195195	-0.00598826	0.0418931	0.0858932	0.305231
Baz1a	0.301714	-0.162043	-0.415812	-0.514475	-0.548297	-0.369055	0.221781	0.524648	0.0571632	0.0860684	0.0906332	-0.127722	0.0799745	-0.58124	-0.316655	-0.59043	0.166348	0.263697	0.40383	0.45803	0.0299627	0.0597726	-0.29744	0.25123	0.961566	0.0639561	-0.472146	-0.354484	-0.0742966	0.256798	0.31697	0.561338	0.444741	0.0167087	0.195015	0.565663	0.318688	-0.346357	-0.295745	-0.00813278	0.150223	0.760448	0.410472	0.429493	0.00387488	0.0635969	0.177573	0.397603
Stx16	0.152572	0.104781	-0.0160584	-0.122888	0.0455385	-0.0984488	-0.0364442	0.105576	0.0332924	-0.0119232	-0.0339713	0.000664779	0.112735	0.0043616	-0.18198	-0.155505	-0.140773	-0.0334716	0.0539552	0.0541255	-0.053592	0.295647	-0.208369	0.0227843	0.302657	0.189003	0.0886224	0.153757	0.0761525	0.0556703	0.27044	0.127039	0.106285	0.0462907	0.0984127	0.110416	0.305235	0.167285	-0.01594	-0.0639212	-0.0478458	0.0757501	0.0927244	0.244217	0.0506597	0.00266486	0.297242	0.274652
Lmnb2	0.050555	0.00039261	-0.546331	-0.432746	-0.300859	-0.263286	0.172053	0.457343	0.293193	0.0805251	-0.317024	-0.105532	0.234858	-0.596132	-0.450223	-0.419917	0.00542527	0.31595	0.40658	0.602195	0.253851	-0.00920315	-0.511239	0.112856	-0.15166	-0.24114	-0.145713	0.0450502	0.0931717	0.23543	0.481776	0.380067	0.184387	0.0500151	0.0526081	0.17955	0.132238	-0.279258	-0.239196	-0.362105	-0.0364621	0.34546	0.36388	0.454206	0.0207084	0.0133146	0.0304877	0.275871
Map3k14	0.37272	0.0061933	-0.38999	-0.14373	-0.456129	-0.405396	0.120209	0.0691797	-0.2375	0.00996173	-0.252453	-0.164958	0.0105649	-0.414538	-0.430895	-0.0476143	-0.285516	0.191241	0.60849	0.196861	0.325766	0.422689	-0.118009	0.276001	0.973661	0.697458	0.521066	0.0829555	0.700965	0.36266	0.67305	0.637537	0.630953	0.961497	0.523407	0.879208	1.14647	0.561468	0.254982	0.562428	0.771747	1.36607	0.895516	1.00103	0.35392	0.209419	0.552955	0.707739
Strn3	0.058401	0.00987678	-0.276378	-0.0241355	-0.196007	-0.140277	0.0959416	0.257904	0.023875	-0.0731617	-0.0496489	-0.122164	0.108527	-0.296107	-0.214572	-0.225579	0.0843766	0.0977682	0.280715	0.179372	-0.00560934	0.274237	-0.135008	0.0599343	0.341124	-0.0918609	-0.112162	-0.0359579	-0.152327	0.151591	0.310748	0.331274	0.117848	0.153685	0.123791	0.178311	0.160855	-0.104288	-0.0180231	-0.035695	0.855784	0.48193	0.32054	0.467343	0.000209438	0.053507	0.223233	0.261373
Usp37	0.253472	0.056093	-0.0134811	-0.121614	-0.230408	-0.34005	-0.137854	0.132788	0.0236147	-0.104192	-0.140261	0.0410707	0.25503	-0.273457	-0.142011	-0.157214	0.0221036	0.0480433	0.100991	0.108803	0.0430807	0.444707	-0.211034	0.0684033	0.447936	0.138655	0.214392	-0.0618359	-0.0934888	0.221833	0.191139	0.210641	0.246613	0.116249	0.354387	0.361448	0.337152	0.150123	0.153203	0.157665	0.337592	0.26381	0.28861	0.431238	0.142739	0.0384141	0.246115	0.48938
Cox10	-0.104148	0.0455087	-0.5061	-0.214542	-0.322198	-0.00233519	0.333762	0.212952	0.0874466	-0.210258	-0.273032	-0.153707	0.132701	-0.269939	-0.317284	-0.235524	0.07917	0.218564	0.355887	0.184774	0.204657	0.394849	-0.120934	-0.00025404	-0.0205595	-0.0568058	-0.0291306	0.147334	0.0681506	0.301959	0.287569	0.267597	0.0176314	-0.064866	-0.0179035	0.0977588	0.34892	0.0600658	0.0325622	0.0525694	0.566493	0.337238	0.32363	0.277342	0.22743	0.0514084	0.0636465	0.485507
Cdc73	0.277521	0.110176	-0.160254	-0.103071	-0.382892	-0.630937	0.0737855	0.235012	0.180585	0.0864404	0.00425079	-0.0111082	0.119546	-0.470397	-0.109962	-0.373373	-0.00810003	0.0205214	0.355352	0.290819	-0.0455052	0.0967902	-0.0512292	0.0407307	0.397579	0.111286	0.198902	-0.0212287	0.0115525	0.10138	0.211958	0.206968	0.1997	0.121506	0.187836	0.23293	0.329986	0.0909625	0.225512	0.177474	0.240698	0.376418	0.408282	0.42306	0.246301	0.200977	0.275455	0.607643
Magoh	0.302202	0.281496	0.109618	-0.159997	0.00826049	0.00138658	-0.0449593	-0.0660024	-0.0491824	-0.0638909	-0.281596	0.126522	0.238976	0.112437	-0.0616434	-0.259368	-0.056604	-0.124387	-0.0800529	-0.0927601	0.0283363	-0.00999507	-0.130691	0.0907445	0.138798	0.352038	0.339752	0.303778	0.362036	0.0287825	0.0706752	0.212934	0.0385569	0.110475	-0.206581	-0.0775132	0.279285	0.199671	0.153788	0.149835	0.00433721	0.0030439	0.00469473	0.281019	0.0265859	0.0427633	0.0620156	0.195807
Nf2	0.0630661	-0.0209595	-0.375103	-0.302188	-0.36522	-0.357934	0.104393	0.231013	0.295421	0.0566174	-0.0505135	-0.0695288	0.0367853	-0.290478	-0.204175	-0.248583	-0.262091	0.0645045	0.310291	0.331652	0.259387	0.531135	-0.205829	-0.0645851	0.174571	0.0419223	-0.0178257	-0.108438	0.0116295	0.156938	0.267892	0.338694	0.212119	0.214304	0.242529	0.159524	0.190518	0.0506136	0.0670189	0.0442243	0.424404	0.330757	0.388319	0.508692	0.256835	0.106074	0.250702	0.392876
Ube2q2	0.0300185	-0.0411143	-0.161521	0.019059	-0.0105521	-0.0734468	0.128936	0.027907	-0.0493893	-0.120104	-0.0265893	-0.0876274	0.0892412	-0.197069	-0.0553008	-0.109869	0.0998807	0.108373	0.249198	0.145439	-0.0281345	0.103779	-0.110548	-0.0242907	0.146535	0.0108743	-0.0837247	0.0963908	0.171239	0.110076	0.17752	0.113959	-0.0414755	-0.133521	0.115109	-0.0455959	0.0124041	-0.104052	-0.0236767	0.100311	0.163206	0.247125	0.237294	0.230045	0.0735336	0.041263	0.0531577	0.165638
Elp5	-0.0106113	0.0552669	-0.0439232	-0.0417057	0.0335077	0.0242216	0.080499	-0.0566632	-0.0639028	-0.106274	-0.136804	-0.0740149	0.156781	0.142306	-0.0951991	-0.161819	-0.224831	0.0605767	-0.00300813	0.019804	0.0469039	0.306695	-0.0577086	0.0464959	0.100424	0.0863412	0.112665	0.0762741	0.209161	0.189915	0.0595836	0.137295	-0.118506	-0.0490418	-0.169258	0.0412384	0.327027	0.011437	-0.111038	-0.113711	0.170377	0.162271	0.0243517	0.181592	0.117642	0.0268419	0.0473539	0.170583
Klhl9	0.181933	0.136286	-0.140333	-0.0558445	-0.21716	-0.344999	-0.0583769	0.101391	0.00856865	-0.000342963	-0.0193645	0.124066	0.144595	-0.215628	-0.143082	-0.118965	-0.0400343	0.18757	0.244396	0.167995	-0.0601291	0.117919	-0.13778	-0.0462859	0.147878	-0.00175049	0.0845759	-0.118098	0.017584	0.118331	0.0903846	-0.0232788	0.023142	-0.0304781	0.124997	-0.0251191	-0.00791428	-0.0448085	0.0297918	0.0195375	0.157362	0.123816	0.16599	0.209589	0.0397776	-0.0708274	0.104829	0.160169
Rnf20	0.184204	0.262868	-0.185417	-0.158667	-0.233008	-0.29791	-0.110797	0.0186419	-0.0125469	0.0322666	-0.00553553	0.0686474	0.194015	-0.0993981	-0.0307506	-0.0784386	-0.103087	0.0751931	0.0733606	0.19988	-0.0406654	0.136044	-0.109875	0.0566382	0.423123	0.123657	0.147933	0.0578154	0.0116112	0.185988	0.158443	0.0776788	0.151353	0.121463	0.300494	0.268475	0.344999	0.210414	0.154295	0.183022	0.168187	0.232321	0.171342	0.3034	0.130073	0.15434	0.309876	0.493714
Naa16	0.402041	0.123054	-0.40826	-0.227315	-0.611936	-0.290197	0.150254	0.392217	0.23714	0.114143	0.071864	0.035891	0.163283	-0.430356	-0.275738	-0.285032	-0.00975073	-0.0397277	0.133892	0.383537	0.0127157	-0.0558456	-0.170028	0.0201158	0.430303	-0.0447684	-0.192541	-0.318898	-0.249392	-0.0890846	0.326183	0.478079	-0.0188403	0.168761	0.13941	0.189884	0.435817	-0.173048	-0.100623	0.0405447	0.117099	0.327004	0.284079	0.357	-0.0484479	0.173586	0.213083	0.308095
Rbm12	0.112015	-0.203015	-0.630695	-0.39455	-0.585653	0.0161579	0.199489	0.344201	0.462201	0.0866748	-0.149782	-0.188326	0.12862	-0.578049	-0.209794	-0.159195	0.022364	0.280052	0.423746	0.574652	0.148887	-0.037702	-0.543905	-0.0331276	0.281087	-0.142694	-0.127851	-0.00130343	-0.0247706	0.356452	0.437879	0.39728	0.247652	-0.0071885	0.22572	0.230282	0.180097	-0.102495	0.181202	0.358201	0.335412	0.672351	0.625854	0.604637	-0.113208	-0.250719	-0.0826603	0.458231
Ankrd9	0.157925	-0.448924	-1.42261	-0.718999	-0.80341	0.0260696	0.608855	0.486581	0.521354	0.0031187	-0.0851837	0.280081	0.20758	-0.572028	-1.23679	-1.37108	-0.54811	0.520781	0.405376	0.678266	0.261024	0.594435	-0.797082	0.12965	-0.0914706	0.00745586	-0.331493	-0.209518	0.188186	0.753966	1.06046	1.04524	0.695367	0.685268	0.434333	0.654392	0.521787	-0.316926	-0.974307	-0.778598	1.3186	1.08894	0.677736	0.937533	0.395685	-0.0929025	0.114784	0.139614
Cggbp1	0.241844	0.13857	-0.0937458	-0.1418	-0.274725	-0.170991	0.00201608	0.0241389	0.0386211	0.0960453	0.00541656	0.00944525	0.0361155	-0.137993	-0.172694	-0.0337154	0.0729443	0.0387815	0.175058	0.166804	0.0594964	0.0345665	-0.152443	-0.0910867	0.00992128	-0.15135	-0.266825	-0.33477	-0.352958	-0.253909	-0.194558	-0.111701	-0.0989163	-0.249568	-0.11882	-0.121036	-0.0960505	-0.276416	-0.147797	-0.24071	-0.216684	-0.333216	-0.118771	-0.0539086	-0.116488	-0.238162	-0.185172	-0.151254
Srsf10	0.286067	0.176944	-0.180503	-0.219666	-0.389565	-0.203549	-0.052412	0.148436	0.136683	0.0605614	0.0888093	0.12356	0.130649	-0.0969654	-0.280084	-0.373865	-0.249324	0.0430005	0.0728013	0.227176	0.0771135	0.180187	-0.111755	0.10721	0.515169	0.0832122	0.0560909	-0.0240282	-0.151561	0.0742378	0.222232	0.302651	0.342771	0.262356	0.285756	0.190636	0.314481	0.0958203	0.0282052	-0.09895	-0.00163184	0.211655	0.283153	0.304519	0.074048	0.148597	0.298361	0.353294
Prdm15	0.378131	0.162028	-0.214494	-0.283592	-0.235108	-0.116904	0.0129346	0.218836	0.125139	-0.0305044	0.00681598	0.127773	0.182418	-0.419038	-0.123786	-0.401843	0.0819994	0.235601	-0.108233	0.356933	-0.0432435	0.0397811	-0.481312	0.0976667	0.573728	0.174303	0.0119648	0.118714	-0.0956408	0.224977	0.255302	0.0363656	0.0695239	0.298509	0.590614	0.405765	0.441103	-0.189199	0.0478482	-0.193466	0.200273	0.408284	0.322217	0.35028	0.0211341	0.124833	0.161861	0.340175
Wdr82	0.0208734	-0.0980138	-0.246127	-0.350115	-0.381117	-0.0572664	0.149335	0.192941	0.0797039	0.0467314	-0.0220874	0.0550704	0.148201	-0.382073	-0.237634	-0.199018	0.196308	0.21639	0.201288	0.223693	0.143279	-0.0303053	-0.193628	0.20296	0.427833	0.0439182	-0.138915	-0.0263564	-0.085054	0.210374	0.372548	0.285549	0.17933	0.176653	0.258469	0.297989	0.332059	-0.0993531	-0.128333	-0.0876387	0.213071	0.27592	0.276904	0.358793	0.0920001	0.0386242	0.261421	0.249706
Usp46	0.065817	-0.174286	-0.631297	-0.451621	-0.667015	-0.248638	0.230569	0.318491	0.324253	0.105741	-0.0882712	0.069653	0.093505	-0.396129	-0.328074	-0.306483	-0.311216	0.0685727	0.312707	0.553054	0.275352	0.432509	-0.187063	0.0650382	0.468721	0.182658	-0.134748	-0.00911932	-0.227216	0.205345	0.353016	0.400315	0.353539	0.325412	0.517349	0.371646	0.385579	0.117305	-0.134182	-0.232158	0.225122	0.0957868	0.626526	0.758663	0.380186	0.252792	0.379975	0.546076
Mitd1	0.350602	0.0383709	-0.0687563	-0.116973	-0.323229	-0.0716875	-0.194899	0.055199	-0.0380231	-0.329748	-0.109066	0.0531114	0.341471	-0.204322	-0.0948913	-0.259627	0.136248	-0.0392943	0.0212319	0.259807	0.146942	-0.0565953	-0.278873	0.422919	0.130322	0.314726	-0.0411481	-0.0999167	0.286724	0.0835663	0.195543	0.172136	0.0184939	0.112696	0.0961838	0.298826	0.269335	0.0168932	-0.0316188	0.063733	-0.0591456	-0.075489	0.135978	0.455664	-0.0103622	-0.040051	0.0292787	0.391263
Zfp568	-0.0718665	-0.114605	-0.159878	-0.394032	-0.577004	-0.0959033	0.0850294	0.165691	0.166768	-0.115422	-0.209252	-0.0987825	0.0778673	-0.0911324	-0.0044782	-0.173307	0.270666	0.099422	0.288824	0.306335	0.287154	-0.10867	-0.18373	0.255781	0.268651	0.00579924	-0.0807769	0.00655466	-0.352454	0.35515	0.352686	0.201561	0.35722	0.160817	0.441921	0.369735	0.230225	-0.0144997	-0.00241769	0.197578	0.439833	0.192061	0.538297	0.354454	0.134814	0.2738	0.420548	0.472292
Larp4	0.147954	0.0297575	-0.353672	-0.24908	-0.345485	-0.242362	0.120112	0.146459	-0.0346659	-0.0562042	0.0371024	-0.100984	-0.0381434	-0.277415	-0.0292878	-0.123136	0.157846	0.124922	0.460994	0.278047	0.0263411	-0.0342698	-0.0750276	0.12183	0.111968	-0.147863	-0.0271067	0.00714982	-0.17521	0.283591	0.247415	0.116595	0.0719261	0.232565	0.286216	0.166687	0.131117	-0.0880569	0.269061	0.328244	0.192642	0.378873	0.701702	0.285945	-0.0592942	0.200086	0.325594	0.372137
Znfx1	0.0483079	0.171581	-0.294295	-0.162413	-0.220358	-0.25776	0.0647027	0.105591	-0.0159776	-0.14982	-0.209361	-0.0668895	0.144681	-0.226961	-0.145837	-0.170219	0.00190582	0.126195	0.263326	0.469222	0.149985	0.0874817	-0.0764345	0.0756829	-0.106349	0.0480463	0.0756885	0.163358	0.308923	0.45589	0.319647	0.126946	-0.0987641	0.0544222	0.0539883	0.123912	0.0944628	-0.00888376	0.0728205	0.235405	0.0943314	0.262842	0.259865	0.403607	0.00979374	-0.0398828	0.064682	0.376091
Tbl2	0.126105	-0.163315	-0.506569	-0.52735	-0.448785	-0.215174	0.216302	0.338942	0.169611	0.0529138	-0.0736921	0.0355524	0.107669	-0.555868	-0.399546	-0.422667	-0.0461951	0.271105	0.440889	0.413385	0.368343	0.0514364	-0.231172	0.207351	0.01548	-0.260313	-0.273396	-0.35449	-0.0528069	0.161498	0.186508	0.17239	0.0696374	0.105224	0.124001	0.0731783	0.0475534	-0.423789	-0.513319	-0.292986	-0.11169	0.311327	0.262734	0.243596	0.143905	-0.0238205	0.155325	0.26407
Camsap1	0.153843	-0.263349	-0.36166	-0.291231	-0.435561	-0.210269	0.107566	0.350809	0.0297422	-0.11088	0.0239636	0.0384398	0.0763172	-0.480765	-0.218875	-0.286856	0.251424	0.442869	0.246576	0.387596	0.0494359	-0.0925921	-0.180257	0.217111	0.496077	-0.0344368	-0.219659	0.0245242	-0.202787	0.230308	0.38377	0.372369	0.195646	0.299134	0.329663	0.387505	0.236353	-0.31531	-0.0619868	0.0293365	0.619763	0.452335	0.423549	0.453895	-0.0256318	0.175669	0.245817	0.230937
Hs3st3b1	0.157112	0.051693	-0.424881	-0.258743	-0.368818	-0.0954001	0.197024	0.11465	0.065227	0.00646519	-0.0526238	-0.232914	0.030927	-0.309267	-0.118928	-0.0094972	0.0606839	0.216031	0.396809	0.420155	0.272815	-0.439231	-0.00293749	-0.125641	0.103048	-0.265352	-0.636285	-0.151182	-0.486927	-0.0580189	0.0134499	-0.0766727	0.0817687	-0.367182	-0.0989553	0.076112	-0.16898	-0.0346602	-0.362068	-0.257017	-0.261412	0.128476	0.127599	-0.0881108	-0.0574509	-0.315976	-0.278784	-0.112484
Fcgr3	0.307617	0.48195	-0.0230699	0.0257744	-0.0965606	-1.10884	-0.402928	0.357851	-0.53014	0.167416	-0.574238	-0.210823	0.32148	0.0182819	-0.539011	-0.281561	0.0608916	0.359812	0.706881	0.491657	0.027488	-0.4721	-0.270739	-0.203384	0.463653	0.608651	0.257328	0.153412	0.781054	0.824067	0.753409	0.702443	0.370155	0.198575	0.814937	0.847727	1.19849	0.796025	0.901148	0.688303	0.851548	0.878424	0.907392	0.930675	0.475472	0.760507	0.966648	1.31806
Pag1	0.0892431	0.395681	-0.206839	-0.121575	-0.256361	-0.265956	0.11571	0.305574	0.128893	0.00292082	-0.142178	0.259931	0.195436	-0.324998	0.0415688	-0.005093	-0.136015	-0.0916338	0.0777096	0.112412	-0.0944331	-0.249498	0.0838472	-0.224183	0.0751263	0.207749	0.188857	-0.0800626	-0.0691423	0.267967	0.174426	0.109797	0.0942505	-0.165243	0.0735357	0.324756	0.2707	0.344585	0.363962	0.25553	0.0305795	0.00191817	-0.00832791	0.280926	0.0543134	-0.189417	0.195751	0.338896
Zfp142	0.296679	-0.104417	-0.251827	-0.593004	-0.414947	-0.482941	0.0141438	0.21526	-0.0885065	0.00878364	-0.0635366	0.150678	0.486967	-0.34529	-0.368212	-0.323727	-0.051683	0.114082	0.0535381	0.456808	0.176233	0.408325	-0.379596	0.314119	0.4333	-0.0210757	-0.153775	-0.302301	-0.293366	-0.15753	0.140474	0.140494	-0.00655596	-0.027096	-0.0164031	0.370125	0.540948	-0.0909231	0.116673	-0.0572893	0.437934	0.240082	0.135916	0.394687	-0.0872161	-0.099473	0.138305	0.257291
Tmpo	0.357674	0.289064	-0.19141	-0.200551	-0.306309	-0.281721	-0.16736	-0.0235423	0.070879	0.132891	-0.00350177	-0.0143182	0.234563	-0.136487	-0.0972266	-0.112447	-0.210887	-0.179131	0.0909264	0.238274	0.200279	0.0554699	-0.0248131	0.00232199	0.325766	0.0785827	0.115808	0.11493	-0.0776707	0.05656	0.0031167	0.0563957	0.201778	0.0994507	0.127047	0.286342	0.341064	0.153128	0.131842	0.0753122	-0.13168	-0.131477	0.166817	0.330375	0.165446	0.000418703	0.150631	0.419065
Rhox5	2.09076	-0.7048	-2.17439	-2.24183	-0.204455	1.33163	-0.113418	-0.0682428	1.36272	-0.463559	-1.58338	0.658105	0.590626	-0.858102	-0.517136	-0.518994	-2.27407	-1.48902	0.272119	0.199828	-0.192214	-11.7967	-0.416979	-2.15589	0.289334	1.97823	1.78029	0.604139	0.758119	1.31814	1.6522	1.37376	1.69665	0.919214	0.385408	-1.04927	1.71947	1.26037	-0.385487	-0.916526	-2.24323	0.0946694	1.0976	2.28259	2.52886	-0.673583	0.335282	2.38309
Naa20	-0.0255946	0.0329989	-0.215233	-0.205322	-0.166221	0.00670364	0.136127	0.0861152	0.139903	-0.0221525	-0.26138	0.0169174	0.21097	-0.115107	-0.315431	-0.298018	-0.0369393	-0.00282272	0.0553294	0.0815622	0.167306	0.557942	-0.240876	0.0943473	0.324605	0.0759553	-0.0425424	-0.00464222	0.139595	0.189466	0.134241	0.16788	0.0132554	-0.0770868	-0.111066	0.0742459	0.30108	-0.0110454	-0.266641	-0.18685	0.254819	0.366467	0.0570305	0.348457	0.0805505	-0.00660108	0.167962	0.352044
Bzw1	0.0938565	0.118002	-0.142413	-0.0904635	-0.187305	-0.291367	0.0690617	0.04378	0.131092	0.0924537	-0.0168926	-0.0560645	0.0191634	-0.170231	0.0215933	0.0763405	0.0352775	0.0789079	0.150499	0.218601	0.0397959	-0.0997123	-0.142386	-0.116641	0.175645	0.103361	0.0828972	0.124728	0.135661	0.315713	0.168763	0.138807	0.159294	-0.017608	0.197897	0.118019	0.0899904	0.120883	0.0359484	0.190393	0.137024	0.240984	0.274638	0.267263	0.138604	0.164364	0.215017	0.277359
2410016O06Rik	-0.0614628	-0.0284238	-0.184097	-0.203686	0.0617693	-0.293384	0.14094	0.0449931	0.0941531	-0.172587	0.0961397	0.048367	0.0564203	-0.201974	-0.177059	-0.318575	0.0831278	0.397239	0.28975	0.17174	-0.167305	0.0677993	-0.168161	0.152659	0.0806731	0.0920879	0.00235113	0.0856018	0.423237	0.428465	0.463885	0.185978	-0.0337968	0.156006	0.247988	0.0225467	0.339656	0.0294012	0.033809	0.120243	0.100752	0.418023	0.318004	0.373086	0.064429	0.255491	0.247383	0.150359
Ttf1	0.342143	0.0647841	-0.264415	-0.172402	-0.292498	-0.427237	-0.0692738	0.183717	-0.129031	-0.038601	0.0193329	0.103873	0.333329	-0.229431	-0.198031	-0.12794	0.00543655	0.0336336	0.0147399	0.286957	0.134219	-0.0852016	-0.0589307	0.243255	0.46712	0.120461	-0.0797729	-0.12804	0.00792726	-0.0229527	0.134745	-0.0576772	0.0125801	0.0694076	0.165444	0.159904	0.443744	0.0205755	0.0443092	-0.15839	0.0653762	0.2462	-0.00319042	0.144688	-0.0739188	-0.119255	0.110855	0.365541
Exoc8	0.136915	-0.0288626	-0.187372	-0.195969	-0.426173	-0.435855	0.18184	0.0486177	0.0128541	0.183015	0.0339485	0.14281	0.133777	-0.314567	-0.178003	-0.31567	-0.137892	0.105847	0.323165	0.330248	-0.00362063	0.113194	-0.0792549	0.185632	0.208024	0.196024	0.167082	0.0453864	0.0312629	0.444656	0.381387	0.238201	0.193151	0.21349	0.43704	0.314648	0.175181	0.0446105	0.147962	0.155871	0.0947905	0.38995	0.432205	0.477967	0.175145	0.136092	0.453999	0.486604
Ubiad1	-0.0174159	0.0976678	-0.220044	-0.163179	-0.13117	-0.033123	0.100889	0.057866	-0.023827	-0.219166	-0.165595	-0.239393	0.170511	-0.276405	-0.109233	-0.0931821	-0.00807661	0.148727	0.0166549	0.0359651	0.0968938	0.931425	-0.351812	-0.168865	-0.171768	-0.129949	-0.1034	0.154626	0.139234	0.199659	-0.0345075	-0.175305	-0.0992511	-0.0467859	-0.166702	-0.0461613	0.0192315	-0.0331367	0.00635768	0.0349722	0.0885897	0.222549	0.2339	0.0301895	0.024518	-0.0822207	-0.0452353	0.0438322
Zmynd19	0.125306	-0.0357061	-0.247447	-0.386386	-0.24438	-0.0982315	0.113765	0.248883	0.0352661	0.176731	0.225093	0.13111	0.266166	-0.375505	-0.46027	-0.592601	-0.13117	0.0996734	0.129869	0.257774	0.214563	-0.171728	-0.0374422	0.260787	0.300151	0.0265378	-0.0913011	0.0357515	-0.071935	0.144046	0.23829	0.328471	0.141475	0.309104	0.334672	0.10126	0.617366	-0.295646	-0.278527	-0.196686	0.154211	0.491021	0.418067	0.39967	0.264912	0.0745517	0.132299	0.347633
Amotl2	0.0374547	-0.230603	-0.211626	0.0467028	0.0586266	-0.33455	0.35213	0.0585295	-0.212367	0.209648	0.154457	0.173856	-0.02521	-0.287544	-0.194657	-0.14339	0.0537715	0.120259	0.217549	-0.0929044	-0.151315	0.164727	-0.0161195	-0.00680528	0.314206	-0.017141	-0.196003	-0.16642	-0.0139122	0.0096135	0.486496	0.307705	0.0496806	0.132284	0.126942	0.315585	0.309858	-0.151886	-0.124214	-0.241435	0.300058	0.273098	0.258834	0.360319	-0.109718	-0.00189704	0.187804	-0.177807
Galnt11	-0.671296	-0.596647	-0.795612	-0.820838	-0.643684	-0.902647	-0.394697	-0.516643	-0.732582	-0.809021	-0.832627	-0.720185	-0.541755	-0.771716	-0.769267	-0.824645	-0.720468	-0.611956	-0.370216	-0.497791	-0.583862	3.24301	-0.555629	-0.711879	-0.558973	-0.694324	-0.638164	-0.569421	-0.470607	-0.303247	-0.352635	-0.462473	-0.48099	-0.796517	-0.552959	-0.562877	-0.496526	-0.545392	-0.63496	-0.758495	-0.49676	-0.34018	-0.377525	-0.294411	-0.396468	-0.599885	-0.465826	-0.378577
Ddx19b	0.0455336	-0.0675458	-0.0969044	-0.163647	-0.392606	0.0519211	0.143879	0.0346976	0.0544787	-0.0173466	-0.0892312	-0.0824799	-0.117362	-0.139752	-0.0145365	-0.1038	0.182897	0.121954	0.356199	0.161964	0.197611	-0.158644	-0.232996	0.112919	0.244715	0.0854597	-0.00620455	0.197977	0.145307	0.361596	0.198713	0.256931	0.303827	0.132941	0.250299	0.0765473	0.0666727	-0.0506792	-0.135784	0.223353	0.100554	0.348498	0.461379	0.302798	0.0841571	0.086198	0.240918	0.38737
Fkbp14	0.545643	0.528353	0.0186142	-0.31902	-0.590112	-0.530886	-0.411439	-0.268399	0.467497	0.41685	0.103494	0.146457	0.605673	-0.187041	-0.249158	-0.289583	-0.534525	-0.719456	-0.0799819	0.232881	0.25678	0.146955	-0.302923	-0.226433	-0.421982	0.103842	-0.0789504	-0.484748	-0.245366	-0.579673	-0.25048	0.059764	0.0102442	0.195991	0.140504	-0.148552	-0.48399	0.0808413	-0.134404	-0.637838	-0.525924	-0.476711	-0.297907	0.0241045	0.0995983	-0.384446	-0.331443	-0.13062
Rnf168	0.136727	0.11436	-0.217771	-0.142827	-0.235645	-0.297921	-0.0110207	-0.065062	-0.0372156	0.0143587	-0.0557054	0.0755133	0.144795	-0.165798	-0.0598257	-0.24985	-0.0139669	0.216624	0.214933	0.263827	0.152862	0.0259925	-0.107401	0.0999972	0.379664	0.153119	0.180029	0.0194723	0.057173	0.110007	0.269441	0.196936	0.224686	0.223499	0.367039	0.250644	0.27891	0.0408119	0.143742	0.168692	0.229153	0.272323	0.333201	0.327445	0.185864	0.207163	0.24944	0.440779
Cipc	-0.0936295	-0.367039	-0.423151	-0.407762	-0.243517	-0.14965	0.571351	0.458242	0.346129	0.126784	-0.0500116	-0.00967444	-0.0960839	-0.450198	-0.416628	-0.397408	-0.0331946	0.281658	0.520437	0.478164	0.0116575	-0.164205	-0.198368	-0.165662	0.0892936	-0.105631	-0.254951	-0.0960256	-0.0150698	0.229579	0.530698	0.361976	0.141489	0.100133	0.185053	0.120656	0.11011	-0.236209	-0.350928	-0.209795	0.130424	0.542445	0.478314	0.41194	0.178772	0.0586569	0.126463	0.0757554
Alas1	-0.546326	-1.1237	-1.87274	-2.57201	-1.63237	1.03121	1.22151	1.15633	0.498816	-0.462874	-0.869203	-1.46392	-0.905164	-1.28502	-1.47171	-1.41498	1.11202	1.08315	0.975348	0.351027	0.256206	-0.507406	-2.10069	0.146469	-0.451481	-0.867363	-1.1489	-0.128761	0.555298	1.40612	1.63557	1.59801	0.437153	0.540119	0.463868	-0.0551904	0.342354	-1.60611	-1.36392	-0.777338	0.8341	1.58712	1.60432	1.34454	-0.571314	-0.208812	0.141219	0.516391
Strap	0.0282372	0.0347116	-0.0314906	-0.0492446	-0.0994223	0.0376497	0.0604415	0.036603	0.0523157	0.0620958	0.005068	-0.0668449	0.0690253	-0.0558131	-0.0113708	-0.0764436	0.0231051	-0.00732543	0.0543412	0.0848151	-0.0071687	0.0183221	-0.0486653	-0.140381	0.178584	0.0506946	-0.00681611	0.0703694	0.0208885	0.0732358	0.0939232	0.155746	0.0817674	0.0775919	0.0754138	0.0595711	0.173951	-0.00890442	0.0346874	0.00660002	0.060761	0.0355452	0.152877	0.106945	0.0973629	0.0714357	0.0440099	0.159502
Rrn3	-0.155701	-0.186885	-0.496778	-0.416849	-0.448204	0.0285734	0.255259	0.190942	-0.102348	-0.241555	0.000424197	-0.215274	0.0509923	-0.233301	-0.127585	-0.335949	0.121034	0.288073	0.382112	0.191673	0.445977	0.110342	-0.249061	0.493344	-0.0999109	-0.173939	-0.232678	0.134476	-0.179697	0.114348	0.261284	0.29606	-0.13542	0.225961	0.135907	0.00304195	0.271856	-0.269525	-0.122182	0.0339775	0.298707	0.699905	0.684971	0.484978	-0.0475995	0.206682	0.0550381	0.420865
Isg20l2	0.086401	0.0628559	-0.100058	-0.174774	-0.229671	-0.000900138	0.0118758	0.0731484	0.0554677	0.0750256	0.161377	-0.0202437	0.158826	-0.103538	-0.064991	-0.239494	0.051245	0.102439	0.0169098	0.136973	-0.0379787	-0.107032	-0.0722835	0.0572416	0.303065	0.111887	0.0506637	0.0852443	-0.083841	0.227511	0.110999	0.0816554	-0.156249	0.196266	0.299198	0.0638165	0.179258	0.0597824	-0.000830987	0.143871	-0.0250961	0.288483	0.244972	0.310561	0.0722847	0.277147	0.189254	0.283084
Donson	0.0457229	0.0942738	0.0181758	-0.0726091	-0.222481	-0.309166	0.305779	0.345401	-0.176113	0.238639	0.0111705	0.0456825	0.235612	-0.171403	-0.265326	-0.519315	-0.222593	0.112645	0.121069	0.143369	0.1547	0.148544	-0.222914	-0.222373	0.743336	0.0656547	0.0746468	0.323511	0.245766	0.49296	0.156167	0.235549	0.0658642	0.285899	0.495715	0.416462	0.91819	0.0355344	0.0973717	0.479313	0.0633877	0.323571	0.486112	0.469955	0.255288	0.156805	0.328588	0.359388
Swt1	0.117884	0.0662026	-0.2278	-0.153037	-0.207904	-0.270172	-0.0343092	0.544334	0.00578041	-0.15862	-0.248878	-0.166334	0.186991	-0.304751	-0.207871	-0.0955534	0.0334654	0.375819	0.274259	0.266625	0.0299048	-0.0593914	-0.180498	0.00874937	0.445673	-0.0124693	0.0522698	-0.00170887	-0.0586351	0.129515	0.23718	0.510352	0.0199432	0.0919104	0.0703237	0.173096	0.406365	-0.240673	0.0838758	0.129383	0.109727	0.332785	0.331484	0.353877	0.0426886	0.0577558	0.179769	0.425935
Tti2	0.259355	0.263226	0.0558693	-0.104969	-0.141463	-0.123549	-0.0345497	0.109872	-0.101472	-0.0727174	0.0516711	0.174274	0.177174	-0.101256	-0.0832853	-0.0932849	-0.00829317	-0.127955	-0.030511	0.0397305	-0.0691714	-0.0263521	-0.186798	0.0448752	0.180947	-0.0863136	-0.0748414	0.0953003	0.00510912	-0.0328935	0.0811604	0.16562	0.0124479	-0.0276999	0.102825	0.000880592	0.149511	-0.0687288	-0.0504791	0.032707	-0.139376	0.322217	0.0505928	0.0466227	-0.0619228	-0.0856267	-0.0558782	0.186762
Gpr107	0.100447	0.0926217	-0.0823677	-0.0971097	-0.219758	-0.129214	0.0770077	-0.0469874	-0.151867	-0.103466	-0.148475	-0.0488078	0.0311403	-0.171724	-0.0397725	0.0116849	-0.00432996	0.111291	0.137652	0.111505	0.00785389	0.426799	-0.0210292	0.00445958	0.248599	0.284763	0.169476	0.132572	0.231171	0.309954	0.214575	0.128815	-0.0840568	0.0581835	0.200082	0.216055	0.270072	0.162143	0.1151	0.298673	0.363192	0.415472	0.243154	0.344874	0.130584	0.152541	0.260073	0.421111
Ccnj	0.338434	-0.00532203	-0.319526	-0.160763	-0.0311022	-0.655431	0.0597884	-0.107402	-0.069334	-0.0515568	-0.0113703	0.377275	0.24651	-0.465532	-0.377504	-0.497278	-0.266286	-0.16588	0.212307	0.424855	0.472941	-0.166481	-0.189233	0.567242	0.0854336	-0.159837	0.00794957	-0.037856	-0.115111	-0.0780074	0.354348	0.0907763	0.0652677	0.205775	0.343139	0.156784	0.597708	0.174651	-0.310941	0.18388	0.207027	0.358484	0.225377	0.401001	0.0500791	0.158972	0.334323	0.457851
Mettl6	0.0901316	0.0816728	0.136406	-0.15859	0.0171952	0.0947059	0.0919134	-0.0671315	-0.131175	-0.0928667	-0.212745	-0.0881061	0.213181	-0.0195002	-0.121472	-0.174658	0.187941	-0.0437869	-0.186137	0.0104074	0.0536192	-0.0689546	-0.162159	0.374414	0.037946	0.174345	0.101753	0.122822	0.0785398	0.100402	0.305669	0.0399528	-0.0967696	0.0305425	0.157961	0.151626	0.257211	-0.0952691	0.0450358	-0.00933258	0.153368	0.0890277	0.0884352	0.0893405	-0.176626	0.191038	0.165235	0.240609
N4bp1	-0.0119847	-0.0165066	-0.273391	-0.0495806	-0.10093	-0.0417226	0.0793659	0.14184	-0.118965	0.0272065	-0.124423	-0.0843499	0.00665582	-0.192949	-0.15199	-0.107132	0.186639	0.249484	0.222592	0.156798	-0.0352008	0.184208	-0.0797883	-0.0187179	0.316936	0.0927277	0.0922726	0.131389	0.0907642	0.260289	0.290568	0.165478	0.382583	0.137359	0.201258	0.192296	0.304307	0.020117	0.323492	0.321309	0.35881	0.361184	0.372971	0.37285	0.112154	0.132244	0.16416	0.314532
Exog	0.620428	0.205706	-0.360158	-0.750298	-0.591161	-0.914417	-0.230024	0.388564	0.106593	0.122743	0.236184	0.393265	0.625656	-0.240118	-0.899276	-0.762295	-0.470711	0.118288	0.0609419	0.59091	0.237965	0.24162	-0.524912	-0.00765054	0.358665	0.215716	-0.0876154	-0.649837	-0.221536	-0.376101	-0.0185817	0.337471	0.0564697	0.0724874	0.270626	0.362828	0.423699	0.109318	-0.396449	-0.53783	0.135601	0.200592	-0.368538	0.196623	0.00808485	-0.0991567	-0.0193797	0.49007
Fam120b	0.0814395	-0.00985098	-0.380781	-0.189266	-0.150487	0.0689078	0.224317	0.297601	0.0610378	-0.115551	-0.068103	-0.0667081	0.00849893	-0.330457	-0.265322	-0.00465194	0.0278743	0.276805	0.305465	0.246338	0.0221555	0.130323	-0.319023	-0.173198	0.13566	0.0554302	-0.0646471	0.0804498	0.204921	0.42538	0.264698	0.14032	0.139468	0.16341	0.106293	0.170951	0.11795	-0.101783	-0.0120482	0.0190264	0.114391	0.344675	0.383521	0.396526	0.0641736	-0.0673309	0.117608	0.0304545
Sfr1	0.0591515	-0.0383797	0.0272165	-0.0919336	0.0326443	0.195577	-0.0107946	-0.154442	-0.0690051	-0.104747	0.022479	0.0519634	0.085743	0.0889129	-0.0233889	-0.0692154	-0.0562256	-0.0636786	0.0629987	-0.0187693	-0.0375199	0.075735	-0.0753742	0.0605318	-0.163379	0.164885	0.116915	0.101668	0.0891683	-0.0210999	0.0485604	0.114645	0.262103	0.140048	-0.0461915	-0.0103862	0.0328054	0.0131203	0.289408	0.281917	0.048892	-0.119809	0.150115	0.109345	-0.0707725	0.179115	0.110088	0.152342
Nt5m	0.26799	0.0957202	-0.0961606	-0.40318	-0.250353	-0.332505	0.0485002	-0.0456138	0.0626242	-0.129694	0.0137625	0.290374	0.405867	0.0289682	-0.281673	-0.41013	-0.348371	-0.133603	-0.0522409	0.0630314	0.127606	0.383106	0.0738337	0.177733	0.362103	0.461796	0.279499	0.109082	0.187492	0.15542	0.270265	-0.00490259	-0.0425008	0.249702	0.288591	0.381409	0.401817	0.273441	-0.254878	-0.055123	0.0593271	0.190131	-0.0494263	0.216575	0.194176	0.236647	0.328791	0.595783
Mon1a	0.0143927	0.0475957	-0.0434657	-0.229564	-0.130459	-0.104823	0.0539151	0.0990807	0.0803243	-0.018802	-0.0405229	0.0893818	0.0379175	0.00627437	-0.118829	-0.25439	-0.138734	0.0503717	0.120961	0.038098	0.123952	0.152324	-0.0227368	0.0926081	0.0624458	0.142887	0.0194799	-0.0925404	0.0585941	0.015324	0.206102	0.103481	-0.00650973	0.0933071	0.0774792	-0.100139	0.252451	-0.11259	-0.146986	-0.150027	0.0157691	0.16258	0.0630734	0.215517	0.0705542	0.0743942	-0.00225095	0.152065
Nufip2	0.123378	-0.0350336	-0.196603	-0.079436	-0.0628425	-0.0156341	0.0414051	0.265523	-0.0564198	-0.147184	-0.152435	-0.0513986	-0.00273378	-0.374646	-0.254229	-0.134053	0.420278	0.282706	0.212649	0.247223	-0.0679211	-0.0653351	-0.201609	0.0139103	0.435289	0.00797092	0.0860536	-0.0547255	0.103066	0.346078	0.575557	0.326827	0.288846	0.153925	0.195882	0.115776	0.0770817	-0.124408	0.206362	0.242791	0.411679	0.345349	0.506978	0.229765	-0.0413787	-0.124594	0.186241	0.162096
Dpf2	0.107605	-0.0422503	-0.0535792	-0.0224266	-0.0389597	-0.00704507	0.0270196	-0.0560392	-0.150565	-0.144147	-0.0649362	0.00566118	0.142353	-0.132015	0.0616241	-0.109757	0.122312	0.0602332	0.0199534	0.141697	-0.0936414	0.145081	-0.157628	0.155686	0.262711	0.196166	0.130245	0.138806	0.0715537	0.108533	0.152884	0.0425559	0.0727202	0.0367221	0.216341	0.321321	0.372235	0.00339449	0.22248	0.228652	0.229841	0.257473	0.11238	0.276529	-0.098026	0.00132459	0.193263	0.315658
Ppap2c	-0.0991113	-0.373208	-0.192582	-0.161937	-0.314609	0.652981	0.30289	0.0737166	-0.0343168	-0.170636	-0.189611	-0.386007	-7.99965e-05	-0.00386246	-0.159763	-0.0898342	-0.0420992	0.00853139	0.255774	0.077856	-0.043638	0.424349	-0.166606	0.129792	0.548459	0.223703	0.165986	0.113647	0.490883	0.375117	0.333276	0.261827	0.53835	-0.0723556	0.112441	0.534648	0.474685	0.229137	-0.19787	0.00162272	-0.0833561	0.458519	0.170411	0.362536	0.0970129	0.22284	0.0427434	0.41297
Mfsd11	0.255969	0.15707	-0.185165	-0.0678002	0.00580289	0.0355171	-0.0552203	0.0419802	-0.140037	-0.128399	-0.149048	-0.0407793	0.265201	-0.0799538	-0.217541	-0.156741	-0.151997	0.176714	-0.109465	-0.0892059	-0.0569003	0.638875	-0.184994	-0.089866	-0.00246506	0.0355464	-0.160667	-0.0590982	-0.00340755	-0.0286717	0.0140386	-0.0420691	-0.242517	-0.0853419	-0.170834	-0.0178928	0.1673	-0.115716	-0.195807	-0.136447	-0.00825	0.0144968	-0.249432	0.00485083	-0.208856	-0.221254	-0.0825023	-0.014273
Caskin2	0.127163	-0.111662	-0.378034	-0.302416	-0.426433	-0.318486	-0.0506861	0.525555	-0.0720155	-0.0189354	-0.153017	-0.0156662	0.144528	-0.274376	-0.366706	-0.327963	-0.171239	0.0463837	0.0693456	0.490491	0.0429591	0.679726	-0.102902	0.240768	0.603895	0.0803769	-0.0517016	-0.136457	-0.0240454	0.236794	0.228487	0.240012	0.58644	0.0111097	0.267286	0.604199	0.545857	0.00759431	-0.138928	-0.0296756	0.102479	0.342657	0.0699859	0.520883	0.0927545	-0.0478321	0.128168	0.508902
Sfpq	0.0319871	-0.0275956	-0.721658	-0.730581	-0.665371	-0.350643	0.174733	0.442404	0.433606	0.142047	0.112647	0.00183616	0.203053	-0.383746	-0.349082	-0.532104	-0.0908447	0.300632	0.33313	0.487352	0.123299	0.179072	-0.293688	0.117504	0.219573	-0.241594	-0.457041	-0.385469	-0.255447	0.17436	0.494931	0.611465	0.529313	0.353591	0.248528	0.233336	0.303727	-0.0519591	-0.141602	-0.085229	0.137133	0.613621	0.568769	0.432764	0.0590265	-0.000976173	0.170057	0.501461
Usp20	-0.0169011	-0.155231	-0.328218	-0.0701903	-0.186184	-0.035283	0.00208279	-0.285634	-0.337971	-0.231763	-0.156986	-0.12217	-0.114403	-0.19339	-0.0855211	-0.183128	-0.0089458	-0.145563	-0.0965413	-0.0727774	-0.196157	1.6423	-0.180441	-0.078282	-0.207152	0.179569	0.347471	0.17657	0.506363	0.515675	0.00469665	-0.258931	-0.180061	0.00984988	0.18592	0.191817	0.137422	0.251336	0.185119	0.341194	0.440893	-0.0347104	-0.00890505	0.242555	-0.0648901	0.247827	0.272674	0.360335
Rpl10a	4.67993e-05	0.00830701	-0.0440783	-0.141749	-0.0959161	0.191226	0.120999	0.0223283	0.0353571	-0.0653447	-0.0014856	-0.0448933	0.12761	0.149485	-0.135508	-0.0618418	-0.0667343	-0.0867406	-0.102336	0.0160373	0.0847787	0.111189	-0.0955318	0.00395704	0.24377	0.118147	-0.0365547	0.229592	-0.0763774	0.0925357	0.13313	0.0862891	0.101154	0.0393803	0.0370283	0.121056	0.193379	0.016529	-0.0692054	0.00402345	-0.0867736	0.0617264	0.140016	0.148111	0.0533994	0.133085	0.11095	0.221714
Med1	-0.0140796	0.0144887	-0.190113	-0.0123583	-0.0735428	-0.13804	0.0702512	0.0247369	0.0349814	-0.049605	-0.121323	-0.0340732	0.0517816	-0.237827	-0.208114	-0.113991	0.131266	0.216071	0.293073	0.142638	-0.00559959	0.125177	-0.078985	0.0354443	0.152211	0.102389	0.088318	0.0227913	0.01906	0.334688	0.217823	0.109798	-0.0134278	0.0168087	0.214404	0.139157	0.0739932	0.0266439	0.151739	0.197714	0.201695	0.227105	0.403161	0.250716	-0.010067	0.0645242	0.272161	0.320532
Morc2a	0.114813	0.0931202	-0.218092	-0.21421	-0.263725	-0.194845	-0.00573114	0.0310283	-0.0345509	-0.0534569	0.075667	0.103133	0.19528	-0.235145	-0.0545993	-0.230454	0.0053687	0.0215687	0.11051	0.183894	0.0545164	0.268233	-0.097864	0.157178	0.149862	0.18881	0.199771	0.052242	0.129187	0.144758	0.22385	0.181857	0.160219	0.255044	0.195169	0.214758	0.355519	0.0329661	0.134482	0.036761	-0.00733838	0.459054	0.437939	0.318202	-0.043126	0.225783	0.218098	0.339454
Smg5	0.124345	0.0223994	-0.216517	-0.363039	-0.341197	-0.0411611	0.111358	0.0237125	0.0848739	0.123598	-0.0424567	0.0237462	0.0474782	-0.294853	-0.0424983	-0.351724	0.0564018	0.0359763	0.119285	0.320952	0.150275	0.338015	-0.242072	0.0530161	-0.0268216	-0.0275492	-0.145304	-0.0461776	-0.228094	-0.0303509	-0.0654496	0.0464689	-0.0740865	-0.12253	0.0794237	0.0399035	0.147044	-0.133766	-0.277621	-0.190613	0.0612138	-0.047064	0.0808175	0.158762	0.00433949	-0.0131492	0.0159727	0.121186
Anks3	0.164505	0.187714	-0.12537	-0.429326	-0.23435	0.0873508	-0.0243315	0.128509	0.06503	0.0514438	-0.019722	-0.0260776	0.193807	-0.197399	-0.239996	-0.453206	-0.191682	0.132629	-0.0126128	0.105233	0.135497	0.516709	-0.19331	0.00774427	0.144267	0.110647	-0.0281257	0.0609894	0.0763126	0.189998	0.296186	0.256133	-0.124582	0.209212	0.112466	0.201755	0.159264	-0.0292033	-0.0544537	0.0540386	0.0231315	-0.0901832	0.138379	0.0702341	-0.215566	-0.034664	0.132146	0.197396
Nudt3	-0.164583	-0.210666	-0.303477	-0.0659922	0.0250029	0.144506	0.288229	0.173464	0.00672577	-0.188027	-0.192113	-0.120269	-0.0428179	-0.305035	-0.352598	-0.219738	0.142669	0.373908	0.317743	0.157259	-0.00995843	0.395378	-0.276374	0.015841	0.088708	0.0504734	0.00245179	0.164007	0.324819	0.33446	0.535608	0.41889	0.145423	0.252373	0.0469804	0.101773	0.122968	-0.0915425	-0.016917	0.080357	0.727857	0.605255	0.512631	0.507186	0.106606	0.0191405	0.155647	0.176404
Ranbp6	0.152874	0.0488448	-0.281754	-0.231837	-0.25664	-0.310763	-0.0694652	0.0367738	-0.0153567	-0.052465	0.0437475	0.156563	0.156573	-0.16492	-0.0439951	-0.246969	0.0489255	0.126104	0.193167	0.216414	0.10781	0.0808321	-0.18219	0.253008	0.269101	0.297782	0.251117	-0.00990942	0.261258	0.298379	0.287708	0.183638	0.0944518	0.102508	0.413739	0.288798	0.129341	0.0566591	0.0336451	0.166626	0.307606	0.206976	0.313646	0.449423	0.242803	0.217943	0.40152	0.573805
Dnaja2	-0.0436841	-0.00980912	-0.148405	-0.128898	-0.140582	0.100311	0.261429	0.171746	0.219124	-0.0426937	-0.0708331	-0.105385	-0.032805	-0.156189	-0.301212	-0.234772	-0.00844589	0.128298	0.250352	0.222177	0.0252955	0.0483977	-0.0784674	-0.119125	0.177192	0.121055	0.0190041	0.0579503	0.209124	0.268591	0.358054	0.43336	0.267985	0.0949841	0.0976954	0.0715243	0.255539	0.00757192	0.0231257	0.148049	0.261091	0.350467	0.379489	0.375876	0.268056	0.231851	0.172806	0.306198
Mrps26	0.0678805	-0.0918155	0.00634465	-0.0866072	0.110432	0.319496	0.243498	-0.097568	-0.0222765	-0.170668	-0.262879	-0.0483651	0.18755	-0.00396915	-0.0459454	-0.155209	-0.0221488	-0.0185661	-0.03721	-0.241976	-0.161458	0.349698	-0.175656	0.136514	-0.286029	-0.150526	-0.225716	0.0997865	0.0405576	0.068705	0.108935	-0.159109	-0.293701	-0.143604	-0.184832	0.052235	0.157215	-0.0928543	-0.141431	-0.00563285	-0.0301592	0.0640292	-0.140387	-0.121862	-0.19183	-0.100784	-0.0346399	-0.047167
Senp2	0.172063	0.0786527	-0.109387	-0.213466	-0.255721	-0.292381	0.0466661	0.00201896	0.101585	0.122531	0.0318941	0.0520643	0.145633	-0.13033	-0.137129	-0.151724	-0.0469889	-0.0935218	0.111146	0.169583	0.123855	0.0119302	-0.0866323	0.18872	0.124316	-0.00357668	-0.142465	-0.0963078	-0.0737843	0.0488312	0.223365	0.301893	0.149995	0.10267	0.231622	0.174666	0.262732	-0.0282016	-0.0425049	-0.0199653	0.0788506	0.0962413	0.193763	0.234436	0.189688	0.14672	0.204671	0.28164
Ppp6r1	-0.0327898	0.0354988	-0.122251	-0.0913425	-0.135037	-0.0726844	0.061263	0.042918	-0.0182722	-0.0279456	-0.123405	-0.0743054	0.0291643	-0.069282	0.0133095	0.0151348	0.108034	0.110637	0.121792	0.116934	0.0106163	0.130084	-0.0583718	-0.0238435	0.0808318	0.0978829	0.131819	0.206463	0.173794	0.328263	0.216802	0.231582	0.0397352	0.141609	0.164666	0.171978	0.141675	0.0808038	0.113214	0.18256	0.190978	0.287193	0.212274	0.31881	0.105613	0.146599	0.198602	0.362665
B4galt3	0.0763176	-0.100004	-0.200637	-0.325381	-0.131061	0.164695	0.136836	0.0348726	-0.0802051	-0.0318611	-0.070667	-0.157737	0.034277	0.0588304	-0.15231	-0.231654	-0.0372788	-0.0254152	0.0771619	0.21857	0.100001	0.406225	-0.117562	0.140419	0.21284	0.0449146	-0.0241565	-0.0686487	-0.0805063	-0.0128153	0.212045	0.125132	0.210294	0.0351855	0.106925	0.269031	0.320516	-0.0128138	-0.065748	-0.0639243	0.124436	0.0691105	0.1622	0.276241	0.0109268	0.164054	0.101715	0.184716
Baz1b	0.0929474	-0.176827	-0.605556	-0.322663	-0.285536	-0.129464	0.200695	0.416747	0.177444	0.078057	0.0368387	0.00723983	0.0224788	-0.629443	-0.47987	-0.31444	0.0913593	0.374447	0.397901	0.446226	0.167673	-0.0876574	-0.233856	0.0230278	0.281578	-0.179199	-0.33159	-0.118391	0.0560386	0.281458	0.376876	0.454814	0.209592	0.121428	0.229189	0.210703	0.315287	-0.25596	-0.355303	-0.181836	0.21471	0.364622	0.37099	0.530846	0.0550402	0.00393499	0.147099	0.379356
Polr1c	0.128395	0.0850596	-0.0118157	-0.0716719	-0.141721	0.0272729	-0.0267062	-0.10816	-0.261805	-0.21388	-0.0616497	-0.0391736	0.195998	0.0682255	-0.116818	-0.0921532	0.0461937	0.0909528	-0.0868786	0.0403097	-0.035655	0.265828	0.00474602	0.18552	0.483527	0.111035	0.0769968	0.238742	0.137896	0.116358	-0.115213	-0.0588363	-0.239496	0.00983299	0.0914524	0.153021	0.284409	0.0041568	-0.0225065	0.0199963	0.0540226	0.32053	0.0447057	0.21465	0.122501	0.129442	0.202102	0.422353
Cntnap1	0.112213	0.187272	-0.0573552	-0.450142	-0.686737	0.117481	0.511359	0.184043	0.381819	-0.0456578	0.168781	0.379501	-0.0754127	-0.705065	-0.152148	-0.434253	-0.473956	-0.253107	0.461318	0.403845	-0.0346199	-0.0514579	-0.224751	-0.209626	0.429029	0.401688	0.532803	0.334841	0.958369	1.58714	1.37449	0.718019	0.983176	0.86881	0.365049	1.03284	0.872793	0.421696	0.361704	0.232274	0.608725	0.806528	0.606824	0.987622	0.623207	0.118146	0.447022	0.495649
Tat	0.262002	0.232997	-0.744836	-0.646905	-0.5199	-0.922897	0.364024	0.133401	0.306473	0.425622	0.205289	0.00956452	0.137503	-0.0924315	-0.645363	-0.339078	0.258556	-0.172047	0.596432	0.374234	0.405511	-0.275075	-0.265009	-0.516469	0.649742	-0.149162	-0.602767	-0.289701	-0.654371	-0.283022	0.234025	0.404848	0.874326	0.107098	0.155327	0.468568	0.338146	-0.142661	-0.460189	-0.631883	0.161551	-0.180025	0.48896	-0.0361201	0.653749	-0.126918	0.212955	0.1097
Alkbh1	0.26757	-0.12805	-0.00556704	-0.174019	-0.0274807	-0.074111	-0.0303449	0.0718793	-0.0904526	-0.15626	-0.146158	-0.134028	0.22849	-0.172702	0.0253229	-0.343051	0.321864	0.106975	-0.0889107	0.151448	-0.100747	-0.0262505	-0.30218	0.5034	0.495884	0.224865	0.361098	0.251647	0.218082	0.475783	0.658304	0.448129	0.173912	0.11996	0.211879	0.514494	0.4082	0.131355	0.167032	0.301352	0.173614	0.751454	0.355312	0.418129	-0.0652088	0.0016474	0.401782	0.382471
Parp1	0.0922002	0.22441	-0.13248	-0.19097	-0.190879	-0.392697	-0.0947394	-0.0401934	0.0710232	0.107222	-0.0548685	-0.0456892	0.130139	-0.0923766	0.0542827	0.0585224	-0.0939409	-0.0833948	0.139428	0.157327	0.110966	0.0491441	0.0531826	0.0140854	-0.00430583	-0.0452748	0.00475031	-0.109158	0.0302635	0.0812332	-0.0685292	-0.0717526	-0.174615	-0.027405	0.116426	0.0842271	0.0504153	0.0737351	-0.00266684	0.0265431	0.091327	-0.0866113	0.0223222	0.0823466	-0.0214082	0.0677134	0.16775	0.322556
Cdv3	-0.093358	-0.111296	-0.184327	-0.0885712	-0.108774	0.0883178	0.288747	0.059466	0.126582	0.0335902	-0.101765	-0.0453134	0.0701577	-0.157882	-0.126281	-0.0340694	0.14272	0.221678	0.249208	0.196128	0.0221603	-0.28838	-0.219736	-0.136533	-0.059487	-0.122521	-0.142798	0.102966	0.107228	0.252365	0.174567	0.243925	0.0180148	-0.028961	0.0380225	0.0476691	0.085888	-0.0865579	-0.15803	0.0483089	0.394357	0.314124	0.244681	0.147748	0.0983569	-0.0262923	-0.00369906	0.0325208
Adm	0.293552	0.233089	-0.0894684	-0.302308	-0.355091	-1.135	0.127966	-0.236844	-0.439019	-0.25778	0.0837588	-0.448103	0.355076	-0.616195	-0.305585	-0.672015	0.20897	0.263701	0.459648	0.270036	-0.109295	1.3872	-0.606238	-0.32629	0.65504	0.419035	0.567124	0.275634	0.671893	0.409752	0.6951	0.456284	0.686856	0.379695	0.189278	0.601043	1.69642	0.486348	0.828042	0.820116	0.584584	0.924377	0.887191	0.879465	0.0808307	0.201095	0.742235	0.623893
BC068281	0.272373	0.121013	-0.0807584	-0.130159	-0.0985786	-0.215679	-0.383071	0.161552	-0.215462	-0.0940386	0.0829446	0.0991226	0.22034	-0.258277	-0.211363	-0.182947	-0.0556876	0.192006	0.0897728	0.323511	0.120262	-0.111955	-0.141181	0.203822	0.567042	-0.0318057	-0.135091	0.00134771	-0.122125	0.00681606	0.244144	0.137318	0.168336	0.0207958	0.228242	0.397788	0.419016	-0.0679612	0.0681995	0.335701	0.118259	0.228266	0.262622	0.322085	-0.0333431	0.0160845	0.373936	0.559671
Ifrd1	-0.13579	-0.29317	-0.258786	-0.260029	-0.287274	0.525787	0.618971	0.329506	0.033514	-0.313434	-0.186191	-0.504472	0.0506311	-0.477196	-0.418267	-0.0789425	0.462448	0.226042	0.452506	0.0499026	-0.104137	-0.13855	-0.359092	0.164196	0.782533	-0.0258302	-0.148925	0.215246	0.0858217	0.338882	0.895801	0.619923	0.321026	0.282929	0.0350966	0.921232	1.02949	-0.106241	0.160739	0.141682	0.804225	0.899895	0.719786	0.624466	0.477841	0.160773	0.250561	0.437931
Zscan29	0.119819	0.219251	-0.0215329	-0.127702	-0.170543	-0.306277	-0.0520843	-0.052595	-0.0678513	-0.0746513	-0.0575441	0.0776503	0.196766	-0.0897632	-0.151961	-0.176603	0.0233244	0.0480207	0.0666377	0.121463	-0.0394503	0.242929	0.00933744	0.116653	0.276014	0.0986824	0.192199	0.0120638	0.00558634	-0.00887057	0.0923186	0.247461	0.140128	0.0633478	0.236213	0.253751	0.380546	0.098419	0.171784	0.350352	0.0450386	0.0693048	0.270221	0.249908	0.0204983	0.0815279	0.244943	0.356927
Rhob	0.0579312	0.212173	-0.154948	0.104266	-0.0415334	-0.296792	-0.135519	0.252606	-0.214387	-0.0394971	-0.0779671	-0.0607154	0.308817	-0.287168	-0.252037	-0.294147	0.135395	0.181182	0.272368	0.184445	-0.087568	0.165592	-0.211538	-0.0249907	0.729842	0.306721	0.312598	0.260605	0.419276	0.319158	0.470305	0.144051	0.350523	0.23861	0.0934429	0.391241	0.450444	0.480354	0.176165	0.304169	0.932884	1.0302	0.480995	0.646621	0.0154781	0.0867565	0.376121	0.350889
Nek9	0.0974289	0.0336358	-0.191183	-0.0816988	-0.270109	-0.267134	0.146902	0.13767	0.120942	0.083834	-0.00157096	-0.121059	-0.0632473	-0.180482	-0.0919704	-0.0507372	0.0918886	0.0726948	0.276428	0.235904	0.0683281	-0.0211276	-0.114781	-0.0808386	0.0536717	0.00780696	0.0479037	0.104902	0.0464536	0.304599	0.206198	0.116423	0.0152908	0.0365855	0.299791	0.0803029	0.191168	0.099316	0.0419954	0.0909771	0.528772	0.261027	0.304468	0.385022	0.148117	0.115811	0.221428	0.339852
Fam118b	0.210693	0.211481	-0.512773	-0.336963	-0.337726	-0.288947	-0.106657	0.0745073	-0.073179	0.0648333	0.100105	0.0189332	0.282944	-0.0759827	-0.381127	-0.695997	-0.0944548	-0.114242	0.318043	0.402536	0.319578	0.336399	-0.346998	0.313791	0.283599	-0.0808936	-0.264453	-0.336709	0.0190508	0.0634578	0.140288	0.284736	0.00867381	0.184417	0.116029	0.20529	0.416444	0.0441853	-0.558494	-0.286504	0.0853411	0.319706	-0.0788916	0.342834	0.21464	0.0199709	0.0965438	0.480805
Hcfc2	0.284871	0.248319	-0.0883097	0.0222711	-0.281589	-0.199222	-0.074022	0.0776941	0.0822704	-0.104821	0.145188	-0.107256	0.293531	-0.181058	-0.14312	-0.0416462	-0.0666862	-0.00176943	0.0975689	0.0331882	-0.182158	0.150349	-0.221843	0.0503473	0.319236	0.0865231	0.140185	-0.0434916	-0.0346121	0.159337	0.0309963	0.0705011	-0.0947048	-0.0562669	0.271593	0.253165	0.295778	0.0722599	0.0328616	0.0628448	0.316781	0.0204649	0.155206	0.22584	0.106464	0.0554093	0.101981	0.288538
Trmt5	0.262349	0.282024	-0.0178984	-0.0235606	-0.257597	-0.34169	-0.274987	-0.0316806	-0.0999263	0.00752504	0.0102947	0.23522	0.300306	-0.121516	0.0174235	-0.0626313	-0.358323	-0.255155	0.0761414	0.254061	-0.0715615	0.18427	-0.125819	0.0989026	0.199398	0.193642	0.212551	0.0565293	0.0699151	0.235912	0.256001	0.120366	0.220586	0.210305	0.258502	0.393251	0.147731	0.189751	-0.0483451	0.0547278	-0.0738729	0.30888	0.323696	0.319935	0.371843	0.184261	0.166332	0.603159
Xrcc6bp1	-0.0937017	-0.347642	-0.426817	-0.373447	0.243151	0.377595	0.585816	0.082027	0.220201	0.0185652	-0.0209415	-0.20166	0.0781675	-0.266718	-0.377402	-0.261772	0.167467	0.211785	0.316405	-0.0304007	-0.0037119	-0.119079	-0.262279	-0.0927569	-0.287735	-0.253556	-0.0917015	-0.010131	0.460934	0.297175	0.386491	0.439475	0.0484871	-0.162131	-0.114594	-0.0335415	-0.156418	-0.323016	-0.314236	-0.323296	0.102284	0.458032	0.145737	0.184475	-0.193369	-0.320201	-0.192982	-0.0584961
Cdk12	0.162903	0.195468	-0.135764	-0.216784	-0.508729	-0.439893	-0.0439961	0.144597	-0.0116845	-0.0337548	0.0949362	0.0561269	0.176139	-0.319639	-0.00555657	-0.112316	0.209973	0.115085	0.291529	0.126553	-0.057687	-0.0415768	-0.198956	0.215988	0.409397	0.0880162	0.191753	-0.0483235	-0.0145402	0.24992	0.351315	0.275814	0.233225	0.328987	0.487696	0.465193	0.335607	0.118061	0.449926	0.445307	0.234081	0.434566	0.607252	0.395805	0.0480313	0.247751	0.435119	0.488817
Rnf115	0.0933154	0.0964995	-0.0392015	0.0054364	0.0105126	0.0508438	0.0153699	-0.0576409	0.0158138	-0.0711705	-0.020391	0.0152256	0.0208744	-0.0382033	-0.111754	0.100161	0.0375432	0.0174911	0.0750808	-0.0273948	-0.0761061	0.00715301	-0.1273	-0.0221728	0.10406	0.0217166	0.0881931	0.0947212	0.171872	0.19137	0.165453	0.170844	-0.00156566	0.00183458	0.0687505	0.101396	0.0975418	-0.0322679	0.137609	0.156529	0.246181	0.125416	0.067928	0.0285869	0.0129259	0.00745368	0.124773	0.127202
Pfkfb3	-1.27517	-1.57464	-2.44765	-1.6545	-0.979628	0.939667	1.83996	1.26545	-0.672369	-1.28362	-1.10054	-1.35885	-0.821829	-2.05935	-1.69973	-1.13882	1.38901	1.3108	1.3483	-0.57017	-0.195631	-0.669187	-1.65237	-0.435926	-0.370758	-0.95874	-1.33685	0.458963	-0.0181937	1.11806	1.28925	0.102684	-0.669464	-0.314846	-0.286871	-0.29644	-0.17803	-1.2532	-0.918093	-0.308954	1.73262	2.2258	1.47489	0.391582	-1.03679	-0.624877	-0.0116355	-0.326591
Krit1	0.38671	0.268698	-0.138216	-0.202797	-0.352399	-0.498045	-0.0979568	0.190885	0.030333	0.0933493	0.0556823	0.0943408	0.279623	-0.239375	-0.109908	-0.411142	-0.142107	-0.0718069	-0.0156135	0.146799	-0.0241159	0.35972	-0.0952902	0.0729217	0.400321	0.155223	0.123822	-0.0505807	-0.0514147	0.180652	0.221494	0.390596	0.153071	0.123852	0.403656	0.303601	0.531454	0.186772	0.159372	0.114224	0.208621	0.282376	0.304723	0.391279	0.253267	0.223141	0.351704	0.456657
Ap3m1	0.01872	-0.0688586	-0.297421	-0.0718897	0.0200756	-0.00344307	0.477441	0.209904	0.190306	0.00195138	0.06281	0.179147	-0.136296	-0.466688	-0.26809	-0.0149743	0.374076	0.471987	0.532191	-0.137338	-0.264761	-0.722211	-0.470107	-0.44117	0.527081	0.359466	0.357497	0.649982	0.830322	1.00386	1.08492	0.887129	0.626694	0.614374	0.699512	0.345367	0.355083	0.338213	0.396071	0.623494	0.992761	1.03921	1.07399	0.67168	0.318007	0.30768	0.717189	0.338519
Papola	0.215198	0.124907	-0.0948366	-0.117814	-0.231862	0.00755523	-0.0940879	0.0224563	0.00250349	0.0569908	0.0496715	-0.0713615	0.0733061	-0.0693691	0.00640575	-0.184876	0.0237373	0.00968299	0.0554434	0.148314	0.0399896	0.129028	-0.0993568	-0.0933248	0.0917118	-0.195292	-0.37061	-0.296312	-0.498091	-0.371161	-0.294995	-0.19234	-0.0664384	-0.241557	-0.201772	-0.163208	-0.194699	-0.163727	-0.284172	-0.23522	-0.338953	-0.227955	-0.213161	-0.211467	-0.165217	-0.290386	-0.29499	-0.148212
S1pr5	0.310203	-0.487767	-0.454901	0.135238	0.141167	0.208929	0.35266	0.364644	0.00455638	0.374675	-0.205267	0.424198	0.0862582	-0.0165162	-0.416926	-0.225804	-0.314219	0.0727014	0.00112166	0.530811	-0.128876	-0.696746	-0.693296	-0.355986	0.630207	-0.124875	0.181539	-0.271304	0.391827	0.175993	0.199018	0.409131	0.699462	0.166155	0.0885468	0.364227	0.389762	-0.0628172	-0.175539	-0.294618	-0.177388	-0.330729	-0.110727	0.468106	0.225907	-0.470878	-0.109792	-0.320828
Zfp830	0.0944976	-0.160616	-0.317096	-0.294082	-0.259791	-0.161132	0.0444904	-0.0524932	0.0204724	-0.118905	0.0381816	-0.0432643	0.0584824	-0.0174186	-0.304305	-0.223703	0.0819801	0.168914	0.1565	-0.013576	0.106827	0.638995	-0.0875284	0.266781	0.261563	0.075684	-0.0848035	-0.032531	-0.0184445	0.144698	0.29286	0.197555	0.189466	0.275479	0.145363	0.119612	0.155624	-0.109045	-0.0384926	-0.0507235	0.310207	0.280113	0.336608	0.211393	-0.0731735	0.182509	0.290012	0.271931
Ccar1	0.143518	-0.12952	-0.260918	-0.245299	-0.364361	-0.198363	0.0452735	0.242339	0.176474	-0.0392732	0.0915014	0.0126119	0.111333	-0.33908	-0.410074	-0.197875	0.0285558	0.167334	0.21793	0.243884	0.0830708	0.267541	-0.0922916	0.105614	0.421722	-0.00923392	-0.12631	-0.0804912	0.0399421	0.265354	0.398891	0.408044	0.431088	0.161552	0.200688	0.192543	0.202113	0.11522	0.0771827	0.173693	0.227045	0.444183	0.436803	0.342663	0.111963	0.155652	0.250737	0.352654
Eml4	0.352983	0.101681	-0.140102	-0.283731	-0.465877	-0.507758	-0.147982	0.0679369	0.221075	0.215261	0.112731	0.0744513	0.109974	-0.16258	-0.0622846	-0.275579	-0.196731	-0.244304	0.112985	0.44004	0.271622	-0.181869	0.0216761	0.0933178	0.475353	0.266395	0.203426	0.0294294	-0.174245	0.00727895	0.0954693	0.361588	0.135969	0.308737	0.399049	0.403908	0.470228	0.271198	0.172226	0.212106	-0.0671851	0.693676	0.378677	0.533928	0.420025	0.274059	0.303672	0.6198
Micall1	-0.101112	-0.384342	-0.300329	-0.223758	-0.214774	0.0450763	0.232058	-0.0600855	-0.0128653	-0.199546	-0.151503	-0.0955503	0.0176202	-0.336326	-0.252594	-0.187025	0.24892	0.227502	0.395793	0.23943	0.0621993	0.554069	-0.225366	0.217523	0.190885	0.0128888	-0.164932	0.0961462	-0.0519706	0.354068	0.418461	0.109683	0.0621248	0.166719	0.312746	0.32151	0.482819	-0.244808	-0.0793509	0.00997106	0.390161	0.411786	0.493473	0.517214	-0.195451	-0.0240903	0.27119	0.426895
Polr3a	0.0514883	0.0373577	-0.0145844	-0.15133	-0.125563	-0.03003	0.213906	-0.0519339	0.0626096	-0.0391601	-0.0112002	-0.181577	0.0429478	-0.266667	-0.0685108	0.0133714	0.0355668	0.0940007	0.349915	-0.0680177	-0.110441	0.054049	0.0487867	-0.0130449	-0.317578	-0.105301	0.0450487	0.2169	0.141016	0.253005	0.112459	-0.184038	-0.139082	-0.0336487	-0.037335	-0.0300199	-0.145993	-0.132498	0.040904	0.164823	-0.00743813	0.0695967	0.192773	0.127896	-0.158564	-0.0660547	0.0509818	0.0951112
Zfp638	0.230148	0.153246	-0.291686	-0.173394	-0.274648	-0.588812	-0.0887234	0.151575	0.0386388	0.0369033	0.0887241	0.181901	0.222539	-0.397936	-0.137301	-0.140849	-0.0417579	0.153127	0.133626	0.36788	-0.0173219	0.0390664	-0.174367	0.141671	0.498216	0.0844295	-0.00732177	-0.140387	-0.130153	0.224632	0.126571	0.272976	0.149503	0.0638441	0.234865	0.264171	0.238795	-0.0135264	0.0307964	0.101029	0.26386	0.357944	0.383236	0.436876	0.185258	0.107749	0.247676	0.594315
Nupl1	0.183328	0.114529	-0.36106	-0.337927	-0.6221	-0.388994	0.153889	0.127013	0.174127	0.10258	-0.00701297	-0.0976168	0.0379855	-0.407945	-0.0231378	-0.128634	0.0413872	0.141405	0.47197	0.353154	0.0345708	-0.0391899	-0.0605846	0.0433486	0.292201	-0.0103032	-0.116156	0.0156021	-0.112459	-0.0243868	0.135983	0.170654	0.160297	0.118708	0.457238	0.326071	0.445601	0.0857871	0.0721478	0.170484	0.307611	0.391905	0.535252	0.427111	0.182317	0.149327	0.484074	0.62676
Frmd8	-0.139571	0.0642511	-0.292059	-0.305699	-0.300367	0.126495	0.564211	0.417841	0.049395	-0.374712	-0.221862	-0.447837	0.00955994	-0.3864	-0.243654	-0.00952779	0.390987	0.364801	0.3303	0.12429	-0.0385794	0.117923	-0.427269	-0.0776414	0.185801	0.39774	0.560047	0.529213	0.787129	0.894718	0.645775	0.258489	-0.134832	0.181788	0.294681	0.3426	0.569156	0.0970218	0.220864	0.402438	0.6866	0.915522	0.757708	0.577117	0.0660004	0.206015	0.270456	0.434974
Slc20a1	0.11493	-0.317589	-0.756732	-0.0355615	0.475987	0.619774	0.295666	0.13741	-0.103227	-0.411163	-0.425293	-0.527285	0.169625	-1.21758	-0.542855	0.21537	0.714212	0.60364	0.353971	0.323473	-0.239904	-0.220227	-0.872617	-0.272875	-0.352643	-0.597879	-0.455888	0.207792	0.594668	0.652944	0.228046	0.156337	0.0484231	-0.215076	-0.341093	0.145254	0.0945761	-0.57345	-0.487164	0.149047	0.31458	0.422957	0.108567	0.0501417	-0.0997124	-0.484614	-0.402662	-0.34791
Fastkd1	-0.125261	-0.118805	-0.327743	-0.229365	-0.18719	-0.0965343	0.288287	0.16543	0.246365	-0.0492334	-0.172651	-0.0161497	0.187205	-0.519234	-0.340825	-0.202342	0.0444617	0.181128	0.407554	0.331815	0.115615	0.13679	-0.156716	0.00333252	-0.0293748	-0.15053	0.043304	0.0415266	0.204873	0.277886	0.381022	0.355659	0.00340791	-0.0071984	0.19495	0.150573	0.151996	-0.0941604	-0.112317	-0.0932882	0.0902697	0.104881	0.463241	0.45118	0.203928	-0.0506542	0.112329	0.273684
Ppl	0.317087	-0.0429112	-0.894076	-0.486349	-0.404008	-0.159441	0.200345	0.733092	0.559611	0.534458	-0.156171	-0.410239	-0.123753	-0.907315	-0.542916	0.0513186	-0.102445	0.277375	0.860066	0.72124	-0.367727	-0.486196	-1.14946	-0.364623	1.66182	0.575475	0.50257	-0.228191	0.838528	1.17421	1.29261	1.59793	1.57456	0.948824	1.00417	1.25736	1.06846	0.354773	0.326546	0.430506	1.16707	3.16678	1.2491	2.1462	0.359807	0.251451	0.640456	0.804966
Klhdc10	0.0663407	-0.00483737	-0.19268	-0.253034	-0.38598	-0.191746	0.0431927	0.0893408	0.0217669	0.0489175	0.00399359	-0.0414981	0.0498548	-0.116308	0.00705069	-0.111849	-0.0985326	0.0121664	0.118943	0.1947	0.176108	0.308202	0.0367948	0.0402364	0.0831329	0.0299842	-0.0580864	0.00488717	-0.0964835	0.115926	-0.013824	0.0263751	0.13522	0.0388609	0.1592	0.224914	0.231056	-0.0355953	-0.0807488	0.036376	0.032087	0.0297208	0.148115	0.096857	0.184414	0.123688	0.252452	0.317543
Socs5	0.41763	0.376565	-0.0682234	-0.0630416	-0.463299	-0.732555	-0.161292	-0.0380152	0.0653072	0.139677	-0.00730339	-0.0710356	0.488788	-0.435641	-0.395797	-0.355667	-0.204042	-0.0516686	-0.0934844	0.432867	0.148771	0.634617	-0.330221	-0.145866	0.514425	0.210823	0.155316	-0.166263	0.160468	0.204223	0.0858512	0.187431	0.358812	0.219782	0.330509	0.510166	0.461749	0.381983	-0.0440323	-0.29606	0.717551	0.33425	-0.0614661	0.562495	-0.0432379	-0.0683558	0.12205	0.182867
Meaf6	-0.00189595	-0.133545	-0.00109815	-0.17217	-0.249073	0.130513	0.0730899	-0.067727	0.148749	0.12386	-0.105351	0.139735	0.115344	-0.111982	-0.10711	-0.143397	-0.308275	0.0419647	0.186468	0.130046	0.0174955	0.232971	-0.0613602	-0.0386014	0.311959	0.191397	-0.141682	0.121604	0.140002	-0.0410686	0.303134	0.292876	0.412857	0.358185	0.194527	0.142944	0.201639	0.0425196	-0.039351	0.128254	0.0100774	-0.000588371	0.260778	0.357328	0.144905	-0.0607053	-0.0430863	0.200016
Urb2	0.000194535	-0.00604196	-0.404877	-0.403607	-0.387836	-0.30827	0.224193	0.140018	0.246036	-0.0115142	0.101952	-0.14935	0.051056	-0.234768	-0.0987147	-0.110378	0.145579	0.235697	0.293512	0.256001	-0.0531273	-0.100021	0.0312529	0.175969	-0.0905156	-0.00191134	-0.073593	0.0882906	-0.0438885	0.279379	0.240707	0.13638	0.0711669	-0.00685544	0.291691	0.169445	0.0701292	0.000929116	0.0398761	0.12301	0.023252	0.39879	0.435923	0.277314	0.00247701	0.298699	0.0457772	0.402206
Nnmt	0.0882307	-0.600207	-0.632973	-0.292882	-0.380288	-0.240025	0.348553	0.503334	0.286564	0.257372	0.0610993	0.169559	-0.134961	-0.0418654	-0.480525	-0.602777	-0.191022	0.352466	0.346798	0.819046	0.0163825	-0.205113	-0.50872	-0.152584	1.1217	0.0548421	-0.0407695	0.264509	0.239183	0.593023	0.509857	1.06002	1.88574	0.434984	0.527722	0.648896	1.23655	-0.0489566	-0.312431	0.0277565	0.631245	0.989712	0.780185	0.673817	0.972677	0.541675	0.559876	0.442821
Ttll4	0.166838	0.0469228	-0.565642	-0.278797	-0.656286	-0.296733	0.0963722	0.297235	-0.0602901	0.0040641	0.0426448	-0.137909	-0.0602118	-0.446437	0.108853	-0.141639	-0.0768731	0.142464	0.415553	0.403949	0.0423298	0.377644	-0.0616125	0.033311	0.0600358	-0.121022	-0.122598	0.0172709	-0.25815	0.179469	0.170179	0.103917	0.154327	0.039737	0.45657	0.323917	0.227937	-0.123893	-0.0244613	0.0805957	-0.101066	0.25091	0.573864	0.33466	0.0533495	0.137199	0.232922	0.441642
Ralbp1	-0.0329271	0.0991469	-0.207063	-0.149882	-0.130154	-0.0843592	0.0537269	0.0787613	0.0887369	0.0841971	-0.0194082	-0.0197833	0.0273095	-0.0890972	-0.148075	-0.150394	-0.0177126	0.0746509	0.226221	0.136366	0.00109082	0.23551	-0.116771	-0.0537254	0.00860255	0.0978261	-0.00650224	-0.102848	0.0262062	0.0642038	0.150041	0.0671254	0.0755771	-0.0250935	0.077328	0.103763	0.232122	0.0895422	-0.0160511	0.00084642	0.157254	0.0545496	0.0981836	0.431471	0.0361095	0.0530431	0.0910741	0.218993
Tmem41a	-0.0988988	-0.343507	-0.153942	-0.278139	-0.380603	0.565621	0.404366	0.191519	0.0870666	-0.0199298	-0.195763	-0.523642	-0.0636124	-0.215279	-0.505476	-0.430556	-0.211711	0.210559	0.480186	0.453963	0.149007	0.491944	-0.323826	-0.218015	-0.106725	-0.032232	-0.12329	0.00169412	0.123074	0.0544773	0.215886	-0.127224	0.281771	-0.172792	-0.450128	0.00785008	0.208865	-0.205031	-0.3364	-0.242679	-0.226465	-0.151323	0.126388	0.16955	-0.234238	-0.213161	-0.154743	0.06407
H2-M3	0.289402	0.715432	-0.00305626	0.164678	-0.217318	-0.344227	0.0070905	-0.0693348	-0.42317	-0.152673	-0.126513	-0.0554001	0.170172	0.0618034	-0.120963	0.168365	-0.0711867	0.240018	0.186686	0.140124	-0.170401	-0.645186	-0.0326532	-0.328247	0.169393	0.759629	0.750045	0.779592	0.6522	0.674749	0.339474	0.0752698	-0.203472	0.645645	0.623998	0.374775	0.335819	0.692685	0.864325	0.493861	0.809184	0.610282	0.459716	0.65036	0.326596	0.617669	0.758678	0.60077
Edc4	0.221336	0.00901255	-0.0452889	-0.0557336	-0.121053	-0.110898	-0.037135	-0.0484425	-0.183958	-0.116442	0.0169131	-0.0215843	0.273017	-0.105661	0.0827174	-0.10902	-0.0769774	-0.0522216	0.0827558	0.0463997	-0.100489	0.145205	-0.0483712	0.234071	0.173874	0.0661232	0.0149119	0.144159	0.00818061	0.0316964	0.0218537	-0.155087	-0.121187	-0.00479927	0.155118	0.158898	0.156611	-0.0211095	0.0191677	0.0948589	-0.0162818	0.0556302	-0.033471	0.200218	-0.122651	-0.0709817	0.172329	0.270391
Chd1	0.0824929	-0.0498209	-0.209721	-0.0548892	-0.140524	-0.201945	0.0798802	0.072707	-0.0120085	0.013352	-0.0572108	-0.00961629	-0.026745	-0.25573	-0.0426213	-0.0143057	0.385418	0.19159	0.238402	0.17566	-0.0207431	-0.173948	-0.131059	-0.0231098	0.413901	0.0808586	0.0424112	0.0744544	0.0659834	0.320834	0.348094	0.267009	0.427224	0.205004	0.381577	0.324996	0.422657	0.00264952	0.383975	0.338256	0.582782	0.465356	0.486795	0.367329	0.188071	0.10249	0.326169	0.293786
Zfp445	-0.0534244	-0.164218	-0.237429	-0.504159	-0.412231	0.114415	0.494901	0.357594	0.449414	0.190413	0.177958	-0.0928416	-0.216253	-0.160766	-0.0307631	-0.268125	0.158333	0.197992	0.44783	-0.160237	-0.0658101	-0.410977	-0.329175	-0.15128	0.238552	0.111882	0.0830198	0.459485	0.0619441	0.431901	0.478347	0.390134	-0.0735424	0.478753	0.413037	0.00975736	0.247891	-0.18767	-0.172821	-0.26549	0.268017	0.56802	0.692299	0.492013	0.0113582	0.226422	0.291141	0.0890638
Tmem50b	0.308359	-0.0547885	-0.333865	0.00680135	-0.293474	-0.149881	-0.330833	0.0517075	-0.26469	-0.221616	-0.32076	0.133013	0.386656	-0.586931	-0.549931	-0.409006	0.00117151	0.226119	-0.0844393	0.458598	0.00852212	1.12534	-0.823672	0.281162	0.779789	-0.0331294	-0.0562695	0.0462472	-0.102594	0.170587	0.404101	0.58705	0.310811	0.170822	0.0349199	0.265557	0.687283	0.0581116	-0.185344	0.0724715	0.331983	0.721798	0.153284	1.05342	0.10098	0.0399801	0.125772	0.330774
Cebpd	-0.362777	-0.482918	-0.543425	-0.613438	-0.324426	0.360084	1.05858	1.05191	0.102096	-0.0858973	-0.0621907	-0.402133	-0.449433	-0.395372	-1.22288	-0.820156	0.787575	0.0311734	1.07922	-0.425191	-0.283976	-0.471109	-0.47473	-0.245943	0.835008	0.00536756	-0.521031	0.0279944	0.140479	0.760623	1.22169	0.15618	0.605056	0.0524517	-0.103633	0.422042	0.233858	-0.0929017	-0.330637	0.381779	1.15192	1.57199	1.18055	0.375524	0.0135903	-0.0227603	0.514454	-0.125207
Zmat3	0.0214259	-0.0449457	-0.151097	-0.268806	-0.405869	-0.474904	-0.0454199	0.312649	0.138693	0.15273	-0.0430941	-0.114456	0.134792	-0.459882	-0.208698	-0.46686	-0.333561	0.07698	0.316545	0.401637	-0.0166834	0.755802	-0.128453	0.101	0.604044	0.539764	0.419098	0.225629	0.544076	0.408893	0.438538	0.493585	0.504332	0.339074	0.648251	0.613365	0.57227	0.265047	0.454521	0.398634	0.485466	0.467435	0.536369	0.623631	0.37025	0.343484	0.522258	0.78872
Gm14431	-0.131145	0.00512993	-0.472893	-0.646857	-0.54136	-0.0389011	0.47074	0.580613	0.666571	0.206758	0.0389326	-0.140495	-0.0335316	-0.488072	-0.427935	-0.47909	0.0163928	0.167895	0.397577	0.405829	0.155999	0.0771887	-0.598384	-0.417009	0.395463	0.012401	-0.104998	0.0244566	-0.208003	0.602568	0.575943	0.652995	0.329584	0.147133	0.344578	0.0283639	0.238147	-0.283356	-0.490538	-0.0599967	0.573856	0.784161	0.728119	0.624592	-0.0341789	-0.154027	0.287099	0.144866
Smad5	0.142416	0.0812044	0.0301173	0.0401663	-0.0847963	-0.228123	-0.0267592	-0.0078375	0.0700119	0.102207	-0.0806813	-0.0518328	-0.004493	-0.263024	-0.0675055	0.0763046	0.0601169	-0.00916074	0.143357	0.20769	-0.0426426	0.173073	-0.296264	-0.0959746	0.26483	0.2051	0.176049	0.184191	0.15589	0.244467	0.233968	0.267384	0.100588	0.121763	0.374016	0.264781	0.232876	0.125514	0.213412	0.215847	0.216413	0.280176	0.254472	0.360611	0.0823822	0.095359	0.0879711	0.207245
Tmem214	0.226981	0.396827	-0.0821967	-0.225523	-0.310483	-0.150869	0.0796095	0.283325	0.0842703	-0.0397226	-0.170606	-0.217435	0.246618	0.112923	0.174784	-0.243648	-0.279651	-0.0970691	-0.0155328	0.200287	0.130436	-0.0858157	-0.286563	-0.0651728	-0.719426	-0.644004	-0.866217	-0.723784	-0.801377	-0.635655	-0.727322	-0.707065	-0.724919	-0.924228	-0.918077	-0.505026	-0.65647	-0.669199	-0.953669	-0.800983	-1.02073	-0.695043	-0.868213	-0.692503	-0.729089	-0.913869	-0.967532	-0.633592
Preb	0.334375	0.401385	-0.102725	-0.305513	-0.381664	0.0210485	0.16575	0.311312	0.0760132	-0.070753	-0.161883	-0.22228	0.325321	0.13571	-0.00601028	-0.216409	-0.253678	-0.021716	-0.00633286	0.126109	-0.0314795	-0.0730682	-0.348594	-0.0853759	-0.351733	-0.263211	-0.46834	-0.250666	-0.402095	-0.306459	-0.325762	-0.415354	-0.462615	-0.459653	-0.478965	-0.238826	-0.161028	-0.347958	-0.541129	-0.455102	-0.622815	-0.383452	-0.445385	-0.345831	-0.466913	-0.539553	-0.43971	-0.178537
Sec23b	0.605815	0.752433	-0.122323	-0.550283	-0.977616	-0.727014	0.027507	0.495221	0.201795	-0.0909017	-0.231362	-0.145081	0.617107	0.218693	0.115078	-0.604276	-0.818461	-0.116357	0.0568084	0.124045	0.0477682	0.162914	-0.563944	-0.122685	-0.560187	-0.575908	-0.76372	-0.853214	-0.863505	-0.805324	-0.774749	-0.802234	-0.821368	-0.883742	-0.774289	-0.489127	-0.435399	-0.445633	-0.929962	-0.951338	-0.990374	-0.694779	-0.795854	-0.706422	-0.651756	-0.913843	-0.793471	-0.499194
Arf4	0.195808	0.294367	-0.0185376	-0.215391	-0.194839	-0.285514	0.0278211	0.245238	0.21347	0.0493224	-0.114934	-0.14287	0.159768	0.0336954	0.0448256	-0.21379	-0.248489	-0.0467983	0.114129	0.271208	0.113857	-0.114511	-0.285558	-0.155745	-0.168883	-0.204905	-0.271392	-0.241445	-0.168441	-0.189675	0.0164597	-0.0390197	-0.0248637	-0.179057	-0.249733	-0.180917	-0.162325	-0.099691	-0.204143	-0.344462	-0.367937	-0.0244292	-0.076652	-0.00467696	-0.0641531	-0.259219	-0.258586	-0.103572
Tfg	0.456256	0.490715	-0.0513456	-0.286207	-0.35728	-0.184986	-0.037524	0.222501	0.10438	-0.0709155	-0.131257	0.0229707	0.413168	0.135551	0.0122411	-0.232802	-0.276534	-0.087329	-0.0820798	0.00187763	-0.0123201	-0.0946968	-0.408845	-0.00488208	-0.0195403	-0.0138011	-0.227303	-0.391766	-0.35006	-0.364918	-0.140837	0.00406421	-0.0318663	-0.0503585	-0.270977	-0.0558999	0.00735983	-0.00866732	-0.00220208	-0.241958	-0.34666	-0.16078	-0.200756	-0.185344	-0.158201	-0.408661	-0.356157	-0.0682858
Ubxn4	0.406129	0.599778	-0.0341148	-0.324192	-0.396859	-0.428236	-0.101879	0.325176	0.11251	-0.0677717	-0.0666085	0.00177579	0.381865	0.156863	0.0713799	-0.296913	-0.448587	-0.14987	0.0110838	0.153247	0.111093	-0.165111	-0.314552	-0.163446	-0.233488	-0.228907	-0.330134	-0.549259	-0.453169	-0.533459	-0.447697	-0.361037	-0.376721	-0.384617	-0.431721	-0.270567	-0.193183	-0.170677	-0.395867	-0.346523	-0.510657	-0.238781	-0.460315	-0.331608	-0.327939	-0.454399	-0.479775	-0.15609
Kdelr2	0.30058	0.411873	-0.037556	-0.186559	-0.271615	-0.243829	0.037823	0.239916	0.122577	0.0181841	-0.0805176	-0.106043	0.246465	0.120967	0.0419591	-0.216951	-0.276471	-0.0724843	0.0432229	0.0943919	0.0833995	-0.17399	-0.227411	-0.168125	-0.127033	-0.24111	-0.241709	-0.18692	-0.37039	-0.237989	-0.20049	-0.174064	-0.0776331	-0.190847	-0.334741	-0.205439	-0.187758	-0.213291	-0.378335	-0.438862	-0.446737	-0.18283	-0.173936	-0.14572	-0.140861	-0.257084	-0.258207	-0.266905
Gmppb	0.807619	0.754087	-0.379031	-0.766364	-0.868814	-0.558702	0.16466	0.733588	0.213207	-0.260003	-0.272029	-0.132124	0.799333	0.1617	-0.188703	-0.788323	-0.838476	0.0204845	-0.0941342	0.332147	0.128314	-0.30541	-0.816887	-0.141402	-0.514272	-0.537136	-0.920094	-0.56419	-0.894496	-0.631379	-0.656947	-0.640651	-0.944203	-0.966478	-0.868567	-0.388367	-0.30757	-0.69716	-1.08404	-1.00286	-1.01861	-0.715671	-0.740972	-0.610642	-0.396027	-1.17113	-0.925009	-0.43921
Uso1	0.296881	0.376283	-0.0574632	-0.158932	-0.277139	-0.427188	-0.0395854	0.252782	0.187758	0.040849	-0.0176986	-0.180727	0.161197	0.0770443	0.186969	-0.0514152	-0.294593	-0.07508	0.139092	0.252069	0.0507427	-0.258557	-0.321725	-0.250249	-0.402301	-0.430972	-0.655569	-0.572425	-0.561768	-0.544284	-0.494919	-0.569401	-0.566753	-0.732642	-0.638012	-0.464614	-0.471459	-0.413895	-0.695756	-0.631388	-0.541421	-0.457059	-0.560843	-0.491569	-0.402108	-0.686561	-0.752815	-0.523056
Sec31a	0.13862	0.290201	-0.15002	-0.345835	-0.412975	-0.185804	0.169645	0.333484	0.277208	-0.0117772	-0.0559402	-0.140126	0.131208	0.00374657	0.0383495	-0.22816	-0.21085	0.0717277	0.269036	0.146909	0.0549123	-0.056629	-0.274594	-0.205236	-0.23491	-0.231534	-0.259789	-0.28418	-0.207318	-0.0673834	0.0167815	0.0225059	0.0895172	-0.0525561	-0.276807	-0.144947	-0.119451	-0.122951	-0.0696589	-0.218648	-0.347766	-0.116556	0.0362059	-0.0217312	-0.123467	-0.220144	-0.26456	-0.0639058
Sec22b	0.375587	0.486361	0.0929285	-0.183784	-0.362179	-0.537884	-0.0349269	0.194715	0.118471	0.05785	-0.021681	0.0732995	0.351493	0.149711	0.0262746	-0.350136	-0.453887	-0.210542	-0.00140269	0.10749	0.0110903	-0.188756	-0.221938	0.00357114	-0.14569	-0.0550962	-0.141426	-0.313658	-0.212882	-0.231154	-0.23605	-0.157386	-0.17657	-0.247582	-0.173721	-0.0507435	0.0477372	-0.107615	-0.231811	-0.306142	-0.356796	-0.291321	-0.211921	-0.179333	-0.132426	-0.232281	-0.193912	0.00816145
Trabd	0.316039	0.362698	0.00407579	-0.310376	-0.421228	-0.0774679	0.226746	0.257552	0.213758	0.0181026	-0.0479533	-0.308867	0.270695	0.151369	-0.00962415	-0.299917	-0.25236	-0.0016259	0.0653487	0.126758	0.0378454	-0.170105	-0.352522	-0.22578	-0.471068	-0.45949	-0.738948	-0.498729	-0.685979	-0.55949	-0.455549	-0.469669	-0.686933	-0.566654	-0.696214	-0.541509	-0.39119	-0.562428	-0.823621	-0.836022	-0.758377	-0.556859	-0.492376	-0.503375	-0.381782	-0.628827	-0.71688	-0.685237
Mogs	0.279279	0.50503	-0.0140046	-0.326555	-0.296244	-0.21403	-0.168765	0.106263	0.0228551	-0.0836975	-0.138367	-0.246042	0.349858	0.181378	0.157015	-0.171353	-0.331411	-0.121084	-0.101136	0.290007	0.180712	-0.106769	-0.153513	-0.0235162	-0.0809047	-0.117065	-0.330314	-0.343851	-0.424176	-0.351437	-0.449109	-0.384811	-0.367193	-0.296847	-0.216347	-0.190792	0.0731413	-0.192045	-0.471054	-0.46086	-0.533989	-0.297129	-0.32612	-0.189366	-0.182673	-0.430939	-0.286819	0.00990467
Tmed3	0.613562	0.820176	-0.200552	-0.492247	-0.521177	-0.620057	0.0540339	0.58122	-0.0165865	-0.241514	-0.184557	-0.3957	0.725864	0.333624	-0.084294	-0.645446	-0.797862	-0.0268715	-0.167924	0.08363	0.158579	0.394776	-0.720464	-0.46189	-0.573644	-0.628258	-0.880102	-0.936241	-0.880455	-1.18071	-0.978336	-1.29268	-1.15281	-1.35072	-1.12666	-0.646845	-0.772563	-0.678382	-1.26271	-1.18021	-0.959394	-1.00205	-1.25975	-0.835838	-1.12413	-1.29279	-1.21435	-0.906634
Rbm8a	0.134393	0.192523	0.00855859	-0.183972	-0.0839021	-0.019488	0.00910032	0.181043	0.0579632	-0.029866	-0.151999	0.0156024	0.231487	0.0862038	-0.21099	-0.26719	-0.109241	-0.015938	0.00827543	0.126248	0.160598	-0.0369601	-0.168963	-0.0798531	0.249451	0.193488	0.0503278	0.0370744	0.0968257	0.027096	0.246725	0.436819	0.295454	0.332696	0.037253	0.119759	0.279529	0.161236	0.102381	0.124616	0.112877	0.249678	0.219162	0.335485	0.275339	0.0633634	0.178772	0.433351
Srprb	0.497577	0.457908	-0.263274	-0.567863	-0.649461	-0.460764	0.0460063	0.492393	0.136691	0.062556	-0.11484	-0.139692	0.541532	0.0936624	-0.0441639	-0.572979	-0.552288	0.043375	0.0631007	0.272626	0.161527	0.0613283	-0.496281	-0.107903	-0.199083	-0.202065	-0.497003	-0.506918	-0.479682	-0.42315	-0.238861	-0.24667	-0.149139	-0.314214	-0.330551	-0.164673	-0.102511	-0.243072	-0.523823	-0.598525	-0.475482	-0.228053	-0.255081	-0.10989	-0.226709	-0.406126	-0.369094	-0.0594297
Cdk11b	0.107128	0.215264	-0.0402775	-0.104152	-0.0851671	-0.0689085	-0.0136172	0.0759518	0.0143135	-0.145756	-0.198666	0.0399103	0.224653	0.141174	0.0311501	-0.197553	-0.177797	-0.062121	0.0373854	0.0767867	-0.00316285	0.174225	-0.220684	0.0466981	0.101112	0.224259	0.17612	0.0702618	0.261746	0.115672	0.249535	0.158798	0.0351602	0.110344	0.0261117	0.189441	0.244165	0.220533	0.219609	0.124972	0.0987681	0.223395	0.200638	0.217816	0.00177572	0.00503175	0.204022	0.410476
Txndc5	0.266094	0.267099	-0.0601583	-0.138689	-0.16691	-0.222613	0.158684	0.292793	0.198177	0.113322	-0.200751	-0.20856	0.170877	-0.00795164	0.0983939	-0.114389	-0.203635	0.0195873	0.0940338	0.220286	0.120711	-0.351158	-0.250875	-0.449085	-0.810991	-0.69144	-0.96956	-0.764126	-0.757678	-0.650528	-0.47134	-0.446783	-0.528123	-0.756004	-0.82216	-0.674434	-0.907601	-0.755438	-0.872585	-1.00985	-0.871953	-0.699208	-0.80926	-0.659386	-0.74056	-0.977501	-1.16238	-1.02862
Gfpt1	0.829859	0.754821	-0.307262	-0.52768	-0.969127	-0.890027	-0.0740411	0.621244	0.0613789	-0.093443	-0.115498	-0.309503	0.68164	0.0367394	-0.0944695	-0.429985	-0.813045	-0.00665799	0.0957099	0.286515	-0.0202801	0.119959	-0.698528	-0.0993426	-0.218381	-0.366761	-0.664914	-0.759698	-0.615111	-0.459409	-0.600418	-0.702874	-0.298568	-0.726625	-0.394263	-0.0955936	-0.338571	-0.337941	-0.430502	-0.445999	-0.451753	-0.401913	-0.44158	-0.403547	-0.452686	-0.693035	-0.572671	-0.136376
Hyou1	0.929854	0.863366	-0.181016	-1.0186	-1.4997	-1.30476	-0.446382	0.530991	-0.084648	-0.0531927	-0.153661	-0.287002	0.724794	0.535577	0.450653	-0.857362	-1.17053	-0.191591	-0.18695	0.552667	0.449736	-0.200916	-0.585087	-0.416963	0.0986197	-0.855563	-1.57917	-1.69199	-2.12928	-1.83811	-1.20532	-0.689775	-0.595264	-1.08036	-1.2713	-0.512134	-0.191375	-0.459955	-1.65421	-1.82178	-2.09478	-0.52318	-1.02825	-0.889216	-0.339957	-1.18689	-1.38225	-0.734144
Surf4	0.188936	0.303698	-0.0251152	-0.176926	-0.175951	-0.130148	-0.00734006	0.0866803	0.0785319	0.0322581	-0.0383003	-0.109303	0.147604	0.144961	0.104839	-0.125897	-0.165308	-0.0584453	-0.0159899	0.0469707	0.0609675	-0.0804998	-0.138368	-0.0793312	-0.433543	-0.297237	-0.445114	-0.370678	-0.414602	-0.424838	-0.392096	-0.433709	-0.494148	-0.487147	-0.459811	-0.368999	-0.39589	-0.349093	-0.533146	-0.529041	-0.568282	-0.456767	-0.520632	-0.418999	-0.423806	-0.476353	-0.508295	-0.431896
Cnpy3	0.295699	0.350147	0.0243931	-0.102457	-0.127349	-0.217686	-0.0121811	0.110197	0.0383688	-0.0300273	-0.074675	-0.0194033	0.321335	0.163204	-0.0130502	-0.286294	-0.330702	-0.0883011	-0.0457553	0.123177	0.123987	-0.0541594	-0.237663	-0.175613	-0.852489	-0.844998	-1.14384	-1.08749	-1.07428	-1.14606	-0.975185	-0.89317	-0.955814	-1.0431	-1.22729	-0.8735	-0.876087	-0.874227	-1.17528	-1.19856	-1.43303	-1.05892	-1.2877	-1.05607	-0.931114	-1.35322	-1.3861	-1.30839
Hspa5	0.959172	0.772861	-0.0555834	-0.861684	-1.19037	-1.0548	-0.395593	0.508184	-0.0592572	-0.218629	-0.181168	-0.094881	0.721905	0.482195	0.218484	-0.820286	-0.85916	-0.178706	-0.313885	0.462443	0.429141	-0.255303	-0.625678	-0.201524	1.20899	0.101541	-0.482915	-0.901792	-1.17328	-1.14794	-0.271598	0.571972	0.617696	-0.0746629	-0.462601	0.36004	0.967253	0.545899	-0.772238	-0.968864	-1.16641	0.74037	0.0354985	0.308253	1.09489	0.0387465	-0.270464	0.327563
Cad	0.529696	0.644872	-0.446571	-0.774366	-1.00594	-1.03891	-0.215321	0.522108	0.164228	0.137284	-0.0437117	-0.628875	0.525314	0.16628	0.468243	-0.400318	-0.786247	-0.25625	-0.00178151	0.612312	0.470007	-0.0690189	-0.403082	-0.298119	-0.138368	-0.581812	-0.801454	-0.689123	-1.04789	-0.764242	-0.595612	-0.652426	-0.454667	-0.462767	-0.338621	-0.123085	-0.0854837	-0.338214	-0.993958	-0.962021	-0.694276	-0.361635	-0.340123	-0.255419	-0.187363	-0.354427	-0.435273	0.119829
Emd	0.172248	0.246767	0.109366	0.0315507	-0.159853	-0.0739975	0.0498573	0.0422672	0.1099	-0.0743693	-0.133633	-0.0279556	0.151337	0.0178383	0.0856289	-0.0218453	-0.291289	-0.0781262	0.0149788	0.0647908	-0.0597221	-0.0682065	-0.182971	-0.0434034	-0.232185	0.0962521	0.00877623	-0.0630827	-0.0968066	-0.201514	-0.00225271	0.0236568	0.282796	0.0526634	-0.134001	-0.0878924	-0.0514527	-0.100808	0.259258	-0.0182998	-0.0742414	-0.105961	-0.0253378	0.0444273	-0.163901	-0.129853	-0.153338	-0.0489751
Zdhhc18	0.214994	0.22619	-0.0531318	-0.165564	-0.170989	-0.206311	-0.0884007	0.0911094	-0.00867573	0.0468956	-0.0317642	-0.0522372	0.162682	0.0814467	-0.0410517	-0.183685	-0.119131	0.0343964	0.0748561	0.324154	0.131255	-0.225177	-0.206401	-0.0198117	0.225373	0.137091	-0.0557615	-0.0170003	-0.0642748	-0.129038	0.0368943	0.0110982	0.026103	-0.0947928	-0.0444527	0.0360183	0.315319	0.0274049	-0.170104	-0.135016	-0.217877	0.00372462	0.0308621	0.116202	-0.0300156	-0.240091	-0.0670692	0.0581147
Creld2	1.02015	0.864322	-0.419705	-1.31921	-1.46433	-1.53571	-0.706695	0.954693	-0.331863	-0.494423	-0.590577	-0.720014	0.954682	0.497111	0.572575	-1.25188	-1.38322	-0.069847	-0.467136	0.950979	0.679495	-0.257974	-0.822206	-0.480746	0.0262484	-1.18013	-2.1388	-2.16709	-2.21397	-1.96465	-1.2109	-0.825133	-0.978227	-1.56991	-1.90433	-0.952986	-0.215222	-0.763812	-2.28971	-1.71024	-2.30399	-0.340991	-1.19259	-0.988373	-0.539938	-1.59437	-1.82773	-1.01335
Wars	0.34094	0.443084	-0.10625	-0.224189	-0.372977	-0.453329	-0.134842	0.158881	0.0424025	-0.0224695	-0.0380864	-0.018772	0.337937	0.155235	0.0774076	-0.325464	-0.545914	-0.132287	0.0153894	0.209036	0.218031	0.223204	-0.292788	-0.0858571	0.444836	0.143026	0.160131	0.046933	0.161123	0.0979538	0.145578	0.306648	0.157712	0.210035	0.145341	0.202452	0.470993	0.375129	0.12406	0.0864635	0.155562	0.446747	0.12007	0.475329	0.252922	0.158604	0.120495	0.484652
Manf	1.00604	0.816722	-0.125603	-0.947535	-1.19794	-1.06962	-0.323048	0.57309	-0.190512	-0.425901	-0.259701	-0.176555	0.91266	0.697338	0.0870906	-1.05762	-1.12318	-0.137409	-0.499353	0.329791	0.458324	-0.0994904	-0.657636	-0.0977162	0.859034	-0.260481	-1.11072	-1.32572	-1.70133	-1.74415	-0.587602	0.295235	0.40511	-0.423019	-1.01965	-0.123398	0.660752	0.243561	-1.13877	-1.55421	-1.89532	0.210499	-0.4198	-0.185443	0.593729	-0.597216	-0.892218	-0.0699902
Mlec	0.416347	0.365833	-0.338915	-0.515531	-0.804305	-0.764848	-0.23025	0.281267	-0.0749825	-0.145281	-0.261848	-0.163705	0.249672	-0.0971673	-0.206972	-0.472223	-0.662698	-0.0665972	0.0731977	0.406484	0.247676	1.37541	-0.499482	-0.130865	-0.279391	-0.558023	-1.07874	-1.13385	-0.989903	-0.918032	-0.770262	-0.706892	-0.43327	-0.942211	-0.863029	-0.358722	-0.375018	-0.583009	-1.05579	-0.991947	-1.161	-0.600252	-0.895812	-0.645786	-0.516293	-0.97642	-0.945682	-0.408586
Sec24d	0.429289	0.605029	0.0625617	-0.164952	-0.643771	-0.562885	0.00952646	0.354	0.234475	0.0753844	0.0186896	-0.247855	0.178684	0.0922182	0.26191	-0.265218	-0.583425	-0.0743814	0.389258	0.188057	-0.046331	-0.603475	-0.304611	-0.362469	-0.621262	-0.564208	-0.598057	-0.691912	-0.645366	-0.533912	-0.418813	-0.577878	-0.398513	-0.769047	-0.536002	-0.330852	-0.547534	-0.411342	-0.528252	-0.449604	-0.632271	-0.489781	-0.385082	-0.519648	-0.609347	-0.765491	-0.61913	-0.536753
Srsf3	0.234709	0.420571	-0.0626274	-0.222845	-0.212329	-0.260882	0.0537725	0.077399	0.158464	0.00341622	-0.325413	-0.119949	0.203271	0.188839	-0.0228532	-0.144706	-0.290949	-0.397434	-0.0721792	0.188225	0.167213	0.235583	-0.0723579	-0.0824893	0.269754	0.251351	0.206622	0.215622	0.0353003	0.184333	0.0912443	0.171574	-0.0308622	-0.0300926	-0.0284112	0.151432	0.394669	0.197358	-0.0176041	-0.081437	-0.0449577	0.0132578	0.0561298	0.289002	0.178398	0.111708	0.301881	0.504253
Rars	0.230506	0.338638	-0.123762	-0.187054	-0.159673	-0.021669	0.0330532	0.0965498	-0.057212	-0.166408	-0.168122	-0.0591986	0.301599	0.0388132	-0.0275182	-0.205142	-0.0658891	-0.0459093	0.00358832	0.061902	0.0303694	-0.0457174	-0.177751	0.187073	0.187777	0.123318	0.0871926	0.158205	0.146257	0.0807347	0.121182	0.233035	0.0869369	-0.0413059	-0.0494248	0.225716	0.289058	0.120406	0.21444	0.191097	0.0858167	0.22091	0.175501	0.225094	0.0816488	0.0653081	0.175811	0.440011
Nif3l1	0.192844	0.308842	-0.0151312	-0.105275	-0.111085	-0.168813	-0.0936899	0.0957134	0.00451381	-0.0940161	-0.149398	0.011559	0.226553	0.0827789	0.0747171	-0.280799	-0.243456	-0.0784229	-0.0674032	0.144792	0.18286	0.0913951	-0.194761	-0.00460831	0.0101976	0.142267	0.1865	-0.11682	0.0400548	-0.0168444	0.0587555	0.082176	-0.0175608	-0.107195	-0.0949115	0.121377	0.121574	0.0677201	-0.0149545	-0.197054	-0.116776	0.1613	0.0219215	0.163486	-0.0123871	0.0308513	0.0909903	0.388792
Pgm3	0.154219	0.361388	-0.182521	-0.19656	-0.255544	-0.147913	0.055489	0.151441	0.352318	-0.0259916	-0.267451	-0.337777	0.0208832	0.0200832	0.146229	-0.070115	-0.169238	-0.0293115	0.126804	0.200982	0.0886638	0.00742134	-0.22388	-0.0669949	-0.520574	-0.641063	-0.860459	-0.580365	-0.603324	-0.328897	-0.427839	-0.644239	-0.389157	-0.67677	-0.820434	-0.404353	-0.364854	-0.568775	-0.729379	-0.531133	-0.833338	-0.639785	-0.759269	-0.684178	-0.452095	-0.71194	-0.730977	-0.214705
Wfs1	0.452444	0.525054	-0.380718	-0.025579	-0.295075	-0.299634	0.0451231	0.402416	0.0786457	-0.231898	-0.175525	-0.390357	0.68293	0.155308	-0.0740277	-0.385767	-0.69352	-0.0920245	0.0828104	0.0783999	0.0723241	0.0769474	-0.469633	-0.0423903	-0.994601	-0.79935	-0.802263	-0.996238	-0.880264	-0.950703	-0.884623	-1.01634	-1.19996	-0.914649	-1.114	-0.329897	-0.474453	-0.678816	-0.999246	-0.924064	1.22001	-0.399012	-1.00235	-0.68395	-0.932574	-1.02823	-1.02675	-0.652234
Fndc3b	0.337567	0.586416	-0.383885	-0.862013	-1.75606	-0.358438	-0.0307624	0.647811	-0.0850178	-0.343956	-0.0161496	-0.876287	0.00663844	0.411574	0.323209	-0.619995	-0.648634	-0.411267	0.474959	0.602009	0.396308	0.312165	-0.0450122	-0.0421674	0.386439	-0.239693	-0.592403	-0.710699	-0.841229	-0.295846	-0.445623	-0.722682	0.125502	-0.697533	-0.492473	0.372001	0.279718	0.0678535	-0.541002	-0.745122	-0.434157	-0.366229	0.0172561	-0.107824	0.00258759	-0.47064	-0.328513	0.326013
Ptges3	0.123273	0.175058	-0.0654978	-0.195244	-0.122719	-0.0219545	-0.0610593	0.165413	0.156689	0.0831015	-0.118081	0.0192679	0.0766252	-0.0200985	-0.0815254	-0.311356	-0.124922	-0.0181925	0.0970475	0.269627	0.197807	-0.0117278	-0.179135	-0.205689	0.461518	0.143451	0.136687	0.123706	0.0183509	-0.0232009	0.107364	0.358386	0.285993	0.26365	0.0882045	-0.00562636	0.242011	0.122724	0.109854	0.0329581	-0.0226354	0.33744	0.335504	0.401357	0.343741	0.227015	0.155281	0.270404
Ruvbl1	0.0948242	0.17858	-0.0949166	-0.103989	-0.137303	-0.159711	-0.00475869	0.1266	0.117282	-0.0181961	-0.0326951	-0.0159431	0.233287	0.0579813	-0.0617474	-0.214976	-0.251091	-0.0229607	0.0261498	0.217713	0.0911845	-0.0288192	-0.0454175	-0.0806999	0.206004	0.215575	0.190563	0.258428	0.220614	0.125738	0.22591	0.270661	0.188745	0.162166	-0.00381459	0.270313	0.338593	0.173147	0.114929	0.196743	0.0496335	0.246	0.207647	0.30845	0.185607	0.0661737	0.0618809	0.305774
Sec61a1	0.262638	0.318561	-0.0952798	-0.208071	-0.259385	-0.322323	-0.0533445	0.235029	0.00341301	0.0147275	-0.039264	-0.266607	0.229499	0.186097	0.178301	0.0137386	-0.113281	-0.0694703	-0.0904412	0.136771	0.154546	-0.16405	-0.19184	-0.135902	-0.704606	-0.827094	-1.0907	-0.818586	-1.07738	-0.916688	-0.944724	-1.03602	-0.782459	-1.115	-0.978603	-0.629257	-0.846839	-0.783451	-1.03552	-1.0732	-1.19492	-0.895976	-1.03043	-0.988151	-0.885042	-1.03018	-1.06735	-0.768978
Copg1	0.242925	0.355363	-0.091527	-0.282382	-0.270423	-0.474816	-0.110142	0.210728	0.110386	0.200008	0.00433346	-0.184082	0.253253	0.0434676	0.106669	-0.109006	-0.189347	-0.211092	-0.0517713	0.237204	0.167535	0.0705616	-0.175576	-0.212178	-0.304054	-0.22878	-0.351485	-0.301719	-0.284461	-0.246833	-0.349495	-0.329929	-0.315592	-0.345029	-0.287813	-0.166356	-0.188034	-0.19707	-0.400973	-0.443301	-0.459626	-0.305673	-0.329908	-0.225074	-0.285759	-0.329857	-0.318664	-0.0754999
Eif2s1	0.00570547	0.17859	-0.1531	-0.171387	-0.247934	-0.123141	0.0866963	0.144504	0.125032	-0.0498478	-0.120403	-0.0549955	0.15235	-0.0653193	0.0315898	-0.131264	-0.0676291	0.0742853	0.12718	0.258778	0.0453551	-0.00196615	-0.150108	-0.0282956	0.168122	0.140255	0.151095	0.13012	0.16483	0.193439	0.224468	0.242355	0.218802	0.0934105	0.130678	0.305792	0.270924	0.180958	0.290463	0.205276	0.102773	0.350938	0.358421	0.347971	0.322584	0.224546	0.305872	0.530117
Stip1	0.267529	0.457788	-0.354719	-0.70556	-0.813899	-0.758259	-0.37059	0.587896	0.398068	0.326162	-0.0963856	0.0245448	0.122104	-0.0370516	-0.172872	-0.627393	-0.566284	-0.0566471	0.132803	0.677733	0.602704	0.0999172	-0.412438	-0.330666	0.674436	0.0315541	-0.154737	-0.409588	-0.473955	-0.467512	0.0818131	0.609722	0.660942	0.476971	0.143795	0.135421	0.324987	0.175806	-0.0142149	-0.405913	-0.110605	0.385504	0.36232	0.430589	0.418902	0.100319	0.0986162	0.471719
Ube2j1	0.242455	0.212955	-0.13519	-0.248366	-0.284953	-0.146087	0.0403316	0.193477	0.0309773	-0.0548339	0.0459342	-0.035893	0.235843	0.0463224	-0.066822	-0.182903	-0.13653	-0.00825817	0.0314853	0.104538	-0.000655975	-0.015911	-0.142229	0.104629	0.0786896	-0.0514987	-0.133654	-0.0650817	-0.22443	-0.13338	-0.0640651	-0.110059	-0.0196703	-0.183874	-0.0730196	0.0614373	0.0916326	-0.0488239	-0.0704605	-0.0733259	-0.194762	-0.0915695	-0.0561606	-0.00830181	-0.0491374	-0.0120779	-0.0365128	0.0341748
Sec24c	0.200199	0.347119	-0.0411579	-0.158002	-0.303029	-0.235561	-0.0278294	0.147342	0.134267	-0.0354425	-0.0823624	-0.121269	0.18806	-0.0915139	0.0539161	-0.0889677	-0.184761	-0.031752	0.173651	0.153955	0.0660263	0.0896319	-0.277484	-0.0970327	-0.185045	-0.125419	-0.0925031	-0.051937	-0.0608393	0.11065	-0.058519	-0.253233	-0.187331	-0.315882	-0.114198	0.000736226	-0.0164763	0.00683436	-0.0373096	-0.00535847	-0.153956	-0.125617	-0.00181879	-0.0239471	-0.161748	-0.275907	-0.170816	0.149155
Slc17a9	0.652763	0.640542	-0.204786	-0.746929	-0.58931	-0.949291	-0.269112	0.657652	0.252866	-0.0497683	-0.155955	-0.300208	0.537941	0.230565	0.266958	-0.426785	-0.821132	-0.176143	-0.094566	0.424326	0.349886	-0.293031	-0.294864	-0.433607	-0.639897	-0.877647	-1.14428	-1.05591	-0.834085	-0.782757	-0.698279	-0.73764	-0.819036	-1.02053	-1.00581	-0.511954	-0.569935	-0.72371	-1.17667	-1.06764	-1.27977	-1.02229	-0.83693	-0.61397	-0.430534	-0.926576	-1.01351	-0.56822
Bcl3	0.231092	0.39863	-0.342818	-0.495062	-0.546213	-0.309172	-0.138663	1.20531	-0.326311	-0.64263	-0.199522	0.127186	0.360018	-0.152732	-0.252455	-0.468881	0.0422919	0.668613	-0.159184	0.339544	-0.204502	-0.428355	-0.563345	0.124177	1.64399	0.441745	-0.0457329	-0.347618	-0.232389	-0.50068	0.0816912	0.541128	1.10635	0.103522	-0.0734898	0.488723	0.805187	0.660139	0.216917	0.402315	-0.53509	1.4653	0.221717	0.210349	0.11021	-0.297822	-0.0945449	0.89805
Spcs3	0.358672	0.392649	-0.0304671	-0.0893766	-0.0341687	-0.393072	-0.124817	0.0146339	-0.0737929	0.0138949	-0.0861181	-0.163741	0.242602	0.195821	0.143694	0.0892316	-0.108607	-0.108055	-0.112844	0.0411927	0.0394155	-0.188189	-0.123124	-0.158032	-0.324326	-0.429787	-0.647633	-0.471332	-0.626116	-0.483277	-0.551818	-0.48382	-0.381287	-0.763136	-0.515526	-0.432025	-0.647934	-0.383584	-0.537258	-0.542645	-0.692676	-0.689256	-0.621515	-0.528456	-0.467502	-0.553557	-0.595995	-0.47829
Srp72	0.102687	0.164699	-0.0713899	-0.0498617	-0.125762	-0.149548	0.103047	0.205426	0.0827542	-0.052329	-0.125984	-0.150323	0.0783348	0.0303918	0.10421	0.0706253	0.0189218	-0.0368348	0.0896873	0.110625	-0.00261988	-0.173973	-0.171384	-0.160016	-0.33279	-0.276322	-0.359321	-0.210304	-0.29778	-0.137682	-0.144672	-0.183753	-0.24516	-0.4216	-0.356112	-0.157471	-0.20978	-0.264255	-0.169196	-0.192866	-0.30769	-0.219813	-0.189778	-0.206182	-0.208942	-0.258338	-0.288304	-0.109825
Myd88	0.0668104	0.0598527	0.224316	0.0201369	-0.107243	-0.0937303	-0.0942785	0.253494	-0.11769	-0.176586	-0.103712	-0.0339965	-0.020649	0.146987	-0.0222889	-0.111577	-0.132169	-0.0170949	0.158569	0.237858	0.0184732	-0.114607	-0.238342	0.0513648	0.447487	0.0546082	-6.2248e-05	-0.0871713	0.0872632	-0.0137415	0.0988205	0.141009	0.348272	-0.191771	-0.0839465	0.0918836	0.235338	0.0718777	-0.0119121	0.0820147	0.10257	0.428378	0.225758	0.278559	-0.00593586	-0.0433583	-0.0198346	0.329913
Ptpn2	0.136507	0.275598	-0.000790949	-0.0866279	-0.0589062	0.057325	-0.0639476	0.166142	0.0303839	-0.168684	-0.179804	-0.0491589	0.290045	0.143929	-0.0300788	-0.125366	-0.316276	-0.0193352	-0.033816	0.048799	-0.0145236	0.059461	-0.113088	-0.107571	0.302383	0.203924	-0.0137898	-0.0669039	0.103145	-0.0189361	0.199097	0.315978	0.409131	0.114104	-0.0132579	0.0269708	-0.031881	0.106359	0.455111	0.0428686	-0.206981	0.373586	0.241267	0.27521	0.0786758	0.185213	0.000337085	0.428506
Jund	-0.0531027	0.242667	0.135168	-0.265648	-0.149343	-0.0474622	-0.0963856	0.165408	0.115112	0.0109511	0.00244941	0.0352912	0.158325	0.369287	0.0164952	-0.321022	-0.265951	-0.17436	-0.0305832	0.0630389	-0.0574255	0.137151	-0.29678	0.0616202	0.482837	0.291307	0.00746709	-0.0990838	0.0585768	-0.321035	-0.0181248	0.220384	0.398929	0.175488	-0.059173	0.430881	0.576604	0.338016	-0.00857891	-0.148016	0.0187006	0.267315	-0.00168883	0.253748	0.061016	-0.321084	-0.197506	-0.0063876
Morf4l2	0.28173	0.426867	0.0434772	-0.257476	-0.271538	-0.565069	-0.286186	0.172845	0.100189	0.153884	-0.0704705	-0.0559276	0.274436	0.12696	0.223885	-0.203143	-0.377381	-0.303959	-0.0492187	0.307733	0.2642	-0.101568	-0.181367	-0.175551	0.227378	0.103424	-0.0521155	-0.0974118	-0.143495	-0.233897	-0.152879	0.00588849	0.221922	-0.043431	-0.17227	0.130429	0.152029	0.118554	-0.0131268	-0.240898	-0.181067	0.157694	-0.00773476	0.0599766	0.232099	0.00723402	-0.0619564	0.312627
Farsa	0.276512	0.302086	-0.249532	-0.401558	-0.385717	-0.135645	-0.00193965	0.290197	0.137069	-0.0654365	0.0256207	-0.0165754	0.300884	0.0264627	-0.0763948	-0.387821	-0.301084	-0.0597964	-0.0672633	0.291428	0.209638	0.0413305	-0.237556	0.0739002	0.306271	0.186098	-0.16184	-0.138867	-0.11588	-0.0694034	0.0422163	0.245541	-0.0709725	-0.0128298	0.0911089	0.188491	0.142447	0.150855	-0.208586	-0.171827	-0.223812	0.201058	0.0557816	0.166676	0.0871319	-0.0340982	0.161812	0.38584
Uba5	0.307033	0.477456	-0.0820371	-0.21787	-0.0594473	-0.411148	-0.135995	0.214215	-0.0301348	0.000350004	-0.187423	-0.103484	0.37449	0.149026	0.186925	-0.111256	-0.113126	-0.0475723	-0.195539	0.156513	0.0430996	0.037542	-0.35696	-0.305965	-0.354142	-0.520756	-0.5916	-0.561675	-0.550645	-0.626793	-0.594392	-0.558682	-0.533209	-0.581532	-0.629558	-0.44559	-0.525732	-0.474922	-0.675719	-0.705199	-0.702635	-0.569383	-0.608013	-0.474398	-0.524414	-0.778793	-0.716498	-0.342436
Ssr3	0.211916	0.273031	-0.0409257	-0.152979	-0.0484624	-0.337302	-0.0901362	0.153531	-0.00134895	0.0580794	0.0274788	-0.115495	0.161979	0.0312611	0.0537664	-0.0654938	-0.0780974	-0.0219469	-0.0442746	0.156172	0.190759	-0.119816	-0.165021	-0.208983	-0.60473	-0.570317	-0.67739	-0.649965	-0.622342	-0.690317	-0.568458	-0.573182	-0.559245	-0.647813	-0.60203	-0.626889	-0.69654	-0.557143	-0.629319	-0.730855	-0.739453	-0.593566	-0.623788	-0.598764	-0.531355	-0.676495	-0.722221	-0.691427
Spcs2	0.535914	0.603152	-0.0089247	-0.260387	-0.473983	-0.389758	-0.153256	0.215535	0.0658256	0.0459277	0.0139076	-0.010026	0.500857	0.403679	0.00642394	-0.465874	-0.648096	-0.303207	-0.2599	0.0573042	0.0755074	-0.092048	-0.24798	-0.0703961	-0.228049	-0.325106	-0.710257	-0.883164	-0.913844	-0.980082	-0.824503	-0.775986	-0.45466	-0.758154	-0.636617	-0.33222	-0.412402	-0.329633	-0.878588	-1.00501	-1.09295	-0.827293	-0.970919	-0.69087	-0.570863	-0.628558	-0.658511	-0.533401
Ppm1g	0.136703	0.120838	-0.182535	-0.250865	-0.354844	0.0859874	0.167409	0.145049	0.122862	-0.0961477	-0.0469359	-0.0927829	0.149691	-0.0663609	-0.160335	-0.273701	-0.0402448	0.0629213	0.0700824	0.252626	0.0823111	0.0184846	-0.138402	0.0903912	0.0786575	-0.0214166	-0.133253	0.073086	-0.0718662	-0.00232663	0.118352	0.195964	0.0187283	0.0413116	0.0543125	0.0826265	0.0675299	-0.0347694	-0.171131	-0.12539	-0.1043	0.130025	0.133974	0.254506	-0.022498	0.0314124	0.0603329	0.224142
Dpagt1	0.253608	0.305499	-0.0285123	-0.125551	-0.122796	-0.143198	0.0172709	0.154416	-0.0988736	-0.170762	-0.11587	-0.228741	0.196029	0.162259	0.179906	0.0131216	-0.0349783	-0.021905	-0.0496993	0.0725824	0.0903866	-0.197733	-0.196057	-0.100255	-0.493226	-0.412328	-0.687385	-0.444905	-0.584102	-0.43163	-0.567892	-0.537523	-0.417383	-0.732278	-0.644353	-0.424549	-0.3382	-0.494558	-0.612016	-0.559789	-0.741753	-0.574176	-0.579138	-0.511043	-0.627505	-0.621772	-0.606089	-0.429406
Syvn1	1.09342	0.863388	-0.450991	-1.0555	-1.06028	-0.876732	-0.495741	0.685886	-0.164247	-0.386443	-0.201892	-0.0894477	0.979475	0.455025	-0.218239	-0.98014	-0.946288	-0.171949	-0.453705	0.473879	0.497451	-0.327339	-0.540052	-0.161124	0.511726	-0.539919	-1.02193	-1.04955	-1.07216	-1.10583	-0.528594	-0.117796	-0.0128027	-0.600506	-0.815474	-0.302234	0.186495	-0.108211	-0.841234	-0.926258	-1.19374	-0.154046	-0.635067	-0.425817	-0.13874	-0.849086	-0.811916	-0.256825
Gtf2f1	0.274248	0.280055	-0.315572	-0.453296	-0.319543	-0.227287	0.022563	0.275075	0.174268	-0.0231611	-0.126472	0.140979	0.418522	0.0360117	-0.250481	-0.522213	-0.379079	-0.0533475	-0.0262473	0.304241	0.251176	0.0769285	-0.302964	0.171553	0.0933633	-0.056203	-0.170258	-0.192078	-0.0507855	-0.120391	0.0895036	0.397319	0.308533	0.139039	-0.0472481	0.227568	0.282828	0.114221	-0.10937	-0.112407	-0.121833	0.351875	0.130577	0.2655	0.134844	-0.0873611	0.125037	0.535108
Pomgnt1	0.103175	0.108701	-0.267906	-0.163553	-0.174443	-0.0875994	0.0803326	0.0956795	0.0120317	-0.0122151	-0.20472	-0.0879903	0.253427	0.0462367	-0.0859736	-0.209593	-0.276712	-0.106163	0.0757741	0.158919	0.17947	0.51557	-0.207178	-0.0320103	-0.370745	-0.126476	-0.228085	-0.358635	-0.173342	-0.213245	-0.209061	-0.244982	-0.269374	-0.535275	-0.314762	-0.0730039	-0.212688	-0.259365	-0.40862	-0.341332	0.0892961	-0.0250569	-0.301934	-0.0148719	-0.0828953	-0.300003	-0.233627	-0.0873783
Tram1	0.263641	0.265969	-0.101059	-0.129063	-0.0844839	-0.0987812	-0.0383023	0.150715	-0.0542567	-0.00407221	0.0140841	-0.26345	0.118916	0.165092	0.0621522	0.026434	-0.139304	-0.0695873	-0.0820491	0.0809681	0.141756	-0.197311	-0.0231134	-0.162085	-0.670066	-0.706976	-1.07698	-0.792372	-1.08018	-0.925923	-0.84993	-1.0397	-0.727558	-1.03648	-0.860117	-0.631351	-0.984116	-0.684889	-1.01126	-1.11395	-1.22891	-1.02903	-1.12928	-0.909657	-0.820895	-0.977753	-1.12325	-0.972349
Tmed10	0.0783798	0.136222	0.0292253	-0.0971101	-0.0437562	-0.0875461	0.0589679	0.104808	0.0391303	-0.0485503	-0.045357	-0.0878196	0.101975	0.0951585	0.00700491	-0.0188693	-0.0625214	0.00687946	0.00225623	-0.0613673	0.00162679	0.0330138	-0.105432	-0.0775379	-0.351848	-0.244746	-0.287728	-0.267058	-0.231464	-0.207658	-0.236588	-0.293796	-0.27553	-0.356259	-0.318139	-0.201838	-0.274624	-0.229741	-0.267023	-0.334134	-0.310928	-0.260833	-0.319151	-0.210779	-0.292432	-0.315987	-0.289056	-0.160425
Slc35e1	0.234409	0.176674	-0.234111	-0.197326	-0.493656	-0.542952	0.0616508	0.132887	0.0967662	0.10794	-0.117958	-0.068184	0.0878595	-0.0643763	-0.0833005	-0.156147	-0.18644	0.0176654	0.288729	0.444664	0.165981	-0.00590904	-0.114632	0.0513386	-0.0670991	-0.279259	-0.367964	-0.44317	-0.501273	-0.256069	-0.0621792	-0.0379871	0.0948217	-0.27151	-0.0671093	0.0083304	-0.0412447	-0.192737	-0.341429	-0.296443	0.0284482	-0.0669461	-0.0295317	-0.0115179	-0.109535	-0.197861	-0.0254678	0.032715
Magi3	0.27982	0.255786	-0.0803027	-0.0924894	-0.364541	-0.376326	-0.140451	0.150638	0.116052	0.114174	0.0301016	-0.237948	-0.141096	-0.113029	0.280792	0.156539	-0.0729267	-0.204603	0.272272	0.250706	0.174931	-0.227455	-0.0390321	-0.367066	0.345799	0.118158	0.203316	0.193616	-0.00587018	0.0810279	0.103992	0.369578	0.345765	0.19184	0.207697	0.18716	0.365907	0.238816	0.44185	0.348852	-0.0201152	0.413529	0.482723	0.495106	0.124557	0.0367094	0.152443	0.46419
Rab1	0.17911	0.290783	0.0454108	-0.16554	-0.174725	-0.143638	0.0506675	0.111141	0.143145	0.0764066	-0.0807914	-0.0931562	0.124762	0.0281086	-0.00920643	-0.156813	-0.152514	-0.0928321	0.0367298	0.0612942	-0.014528	0.186173	-0.183119	-0.223438	-0.13927	-0.0421919	-0.0825649	-0.159197	-0.0923757	-0.120429	-0.0703363	-0.0337439	-0.0974289	-0.0893433	-0.238067	-0.26382	-0.164118	-0.146856	-0.147318	-0.181384	-0.209497	-0.126568	-0.106418	-0.0882012	-0.191328	-0.197667	-0.219504	-0.124269
Bysl	0.267841	0.265913	-0.587963	-0.676766	-0.714242	-0.272249	0.22668	0.382636	0.272085	-0.0364691	-0.0149268	0.0372601	0.465751	-0.201746	-0.349935	-0.637721	-0.335895	0.0450664	0.202475	0.3961	0.283502	-0.0186674	-0.234369	0.226519	0.226994	0.0130445	-0.0601811	-0.0565899	-0.0595522	0.117035	0.322937	0.444774	0.27888	0.340313	0.241599	0.324147	0.417618	0.0525679	-0.127807	-0.185347	-0.028634	0.556451	0.449453	0.416668	0.309712	0.242529	0.158016	0.60346
Pknox1	0.236989	0.188102	-0.183257	-0.22825	-0.28766	-0.299813	-0.233382	0.15523	0.172718	0.0785847	-0.0947178	-0.0338797	0.198195	-0.055769	-0.0482751	-0.176856	-0.3575	-0.0298968	0.0170433	0.413479	0.249075	0.252742	-0.259649	-0.0357321	0.580309	0.000904532	-0.232107	-0.148761	-0.497049	-0.184	-0.141781	0.0294895	-0.0101503	-0.0846385	-0.00912885	0.0913786	0.345673	0.000667281	-0.207727	-0.188237	-0.196125	0.333525	-0.0358538	0.237846	0.195687	-0.151682	-0.116066	0.16499
Hspa4	0.188015	0.277579	-0.162918	-0.196581	-0.223332	-0.191898	-0.0769602	0.0906759	0.0873719	-0.016517	-0.12563	0.000512492	0.127561	-0.100015	0.0136086	-0.121159	-0.070205	0.0511522	0.1511	0.309067	0.0745748	-0.0493537	-0.18799	-0.0287292	0.313102	0.232304	0.226436	0.0622651	0.169836	0.225321	0.170245	0.268906	0.0345675	0.0933295	0.226766	0.235367	0.300109	0.288079	0.215011	0.215156	0.279478	0.427548	0.34678	0.441508	0.331368	0.161297	0.34227	0.571157
Ssr2	0.156064	0.31422	0.0110915	-0.138294	-0.129953	-0.144833	-0.0590097	0.138035	0.0242123	0.0144329	-0.202125	-0.12042	0.212557	0.178735	-0.00190979	-0.244675	-0.24774	-0.161488	-0.207976	0.0669188	0.213376	0.175463	-0.0282564	-0.0305057	-0.41307	-0.335051	-0.446566	-0.401718	-0.524538	-0.459904	-0.399656	-0.284444	-0.234883	-0.34563	-0.445011	-0.297124	-0.26133	-0.293827	-0.491269	-0.53525	-0.584419	-0.432101	-0.507161	-0.313192	-0.233673	-0.334284	-0.381277	-0.133746
Med21	0.15392	0.241025	0.0207768	-0.212272	-0.102601	-0.027332	-0.284489	0.193941	0.011679	-0.0390317	-0.170621	-0.0989662	0.231181	0.0385401	-0.127365	-0.120521	-0.187598	-0.118624	-0.0940629	0.151025	0.0856205	0.584312	-0.301538	-0.164328	0.442562	0.394894	0.185241	0.0252058	0.239052	-0.097385	0.0260945	0.423893	0.368479	0.106447	0.042298	-0.0675293	0.208929	0.161496	-0.11093	0.0678356	-0.0455583	0.215147	-0.148901	0.308634	0.192714	0.0240182	-0.0329972	0.246493
Cacybp	0.251856	0.362036	-0.160969	-0.456496	-0.393592	-0.452438	-0.185987	0.399375	0.335228	0.195497	-0.0736691	-0.0034406	0.147985	-0.0832478	-0.184046	-0.480688	-0.324226	-0.0796341	0.111828	0.44846	0.41544	0.165909	-0.27791	-0.440447	0.52348	0.126133	-0.0151884	-0.163018	-0.198839	-0.226773	0.184903	0.598153	0.532236	0.41967	0.0999466	-0.00406842	0.184915	0.0962718	-0.11425	-0.175095	0.029032	0.372678	0.215313	0.434259	0.431982	0.167954	0.1584	0.320493
Magt1	0.376514	0.425236	-0.0977093	-0.283966	-0.528661	-0.64409	-0.161826	0.231343	0.0872501	0.189253	0.00360526	-0.0515471	0.221572	0.121098	0.0156726	-0.326569	-0.487659	-0.17804	0.0119274	0.254758	0.238409	0.315188	-0.110022	-0.283759	-0.407725	-0.577974	-0.728207	-0.738137	-0.859835	-0.831024	-0.721928	-0.553231	-0.455612	-0.515345	-0.498276	-0.522194	-0.460328	-0.473184	-0.677728	-0.855548	-0.85419	-0.783457	-0.633429	-0.457799	-0.30511	-0.494158	-0.571306	-0.520856
Dapk3	0.130034	0.236137	-0.0709254	-0.170184	-0.127021	-0.0132681	-0.0790694	-0.0394686	-0.0925297	-0.130137	-0.0455348	0.0406132	0.215476	0.31493	0.0357161	-0.281153	-0.303261	-0.0891544	-0.0432828	0.184562	0.0997653	0.115502	-0.113549	0.0314377	0.0333593	0.136304	-0.0447797	-0.00880774	-0.00660049	-0.121675	-0.0273521	0.116793	0.0695169	0.0823616	0.016199	0.0898175	0.299888	0.174499	-0.0136971	-0.0388743	-0.140834	-0.0261737	0.0475625	0.11064	0.114854	0.0722702	0.0893738	0.297081
Mybbp1a	0.0297054	0.29309	-0.34851	-0.446221	-0.461713	-0.270665	0.0605343	0.302913	0.483583	0.0975113	-0.0777452	-0.105329	0.220186	-0.208948	-0.0652855	-0.27056	-0.330093	-0.198088	0.0391492	0.54465	0.317182	-0.0303505	-0.263324	0.0445332	0.074655	-0.0138227	-0.0861447	-0.0658816	-0.0732035	0.0330976	0.110135	0.156049	0.0200158	0.116706	0.103044	0.178726	0.146269	0.0759857	-0.149277	-0.173223	-0.0437748	0.228367	0.276072	0.279758	0.192038	0.155936	0.13547	0.424934
Srsf1	0.25907	0.287685	-0.0508248	-0.239749	-0.173997	-0.147747	-0.0508941	0.0262124	0.0867955	0.0575171	-0.141552	-0.0292523	0.182946	0.0449105	-0.128217	-0.133302	-0.214807	-0.196674	0.0626071	0.18203	0.107457	0.123459	-0.0121966	-0.0836912	0.379177	0.10517	0.14514	0.0528956	0.0165944	0.21858	0.186299	0.179059	0.153585	0.0407034	0.069783	0.15044	0.343856	0.189021	0.14338	0.0703909	0.0441384	0.0841661	0.26777	0.315152	0.156724	0.0731264	0.195442	0.352455
Dnpep	0.161269	0.280708	-0.00494214	-0.0340609	-0.0816018	-0.218836	-0.0268238	-0.0124389	-0.0645598	-0.0523449	-0.0719193	-0.171437	0.169311	0.0988382	0.211759	0.113067	-0.0328018	-0.0325978	0.00599323	0.0109662	0.0184339	-0.096057	-0.0888133	-0.208015	-0.515146	-0.248799	-0.465288	-0.398457	-0.350818	-0.377331	-0.397006	-0.350465	-0.496763	-0.505453	-0.467897	-0.406289	-0.264046	-0.274657	-0.466273	-0.502823	-0.512108	-0.401484	-0.448957	-0.38616	-0.356374	-0.486167	-0.529361	-0.324792
Ncbp1	0.155447	0.168618	-0.329658	-0.429974	-0.494227	-0.235284	0.120623	0.211055	0.291405	0.0935563	-0.0384029	-0.0220159	0.215254	-0.050968	-0.171187	-0.425485	-0.288343	-0.049355	0.183451	0.36115	0.203453	0.235012	-0.272824	0.0709634	0.196362	0.0640032	-0.0951512	-0.167891	-0.14025	0.0553938	0.178738	0.227343	0.225251	0.142488	0.175489	0.219983	0.390438	0.0589616	0.0491315	-0.102349	0.0354898	0.263342	0.25834	0.352849	0.233625	0.155916	0.176457	0.428851
Sel1l	0.538355	0.376082	-0.135239	-0.339523	-0.523004	-0.554468	-0.223684	0.207291	0.00841384	0.0305691	0.0352489	-0.0791466	0.266231	0.0697424	0.0607439	-0.159823	-0.27719	0.00121613	0.0862756	0.269878	0.240093	-0.16766	-0.110764	-0.181871	0.579174	0.102721	-0.11477	-0.327465	-0.231841	-0.185392	-0.00175406	0.331921	0.336719	0.0916275	0.0365463	0.261232	0.432964	0.344401	-0.139533	-0.0967848	-0.351466	0.250213	0.175768	0.1834	0.638469	0.0980916	0.0494824	0.377376
Cdk2ap2	0.571239	0.502431	0.0575714	-0.28257	-0.347724	-0.2895	-0.229167	0.142085	-0.0292266	-0.0483734	-0.0214216	0.00420494	0.46513	0.493272	-0.0863634	-0.575223	-0.567623	-0.144591	-0.302051	0.0975657	0.266476	0.0565507	-0.318749	-0.263973	0.330025	-0.0289987	-0.383296	-0.500129	-0.515795	-0.74833	-0.411982	-0.235392	-0.21412	-0.282517	-0.480429	-0.191963	0.082399	-0.118615	-0.598892	-0.676667	-0.787945	-0.280296	-0.52545	-0.24407	-0.0439295	-0.456888	-0.555463	-0.382795
Ints2	0.466599	0.555292	-0.961953	-0.955134	-1.14215	-1.22919	-0.221806	0.623163	0.127571	-0.0349636	-0.29678	0.0201838	0.514985	-0.377126	-0.358922	-0.807912	-0.853227	-0.105237	0.104833	0.554978	0.403846	1.24514	-0.510358	-0.0404233	0.307018	-0.101742	-0.172214	-0.622294	-0.433702	-0.345901	0.062903	0.15545	-0.208831	0.0188737	0.0710074	0.308143	0.248358	0.0339293	-0.494712	-0.745934	-0.444495	0.427467	-0.0242245	0.422022	0.159459	-0.0122995	0.148933	0.783632
Slc25a38	0.287183	0.197442	-0.112035	-0.218085	-0.226466	-0.294484	-0.0152021	0.155296	0.200192	0.030013	-0.145069	-0.00128115	0.142617	-0.030691	-0.23016	-0.253721	-0.0683057	0.00341158	0.178668	0.3205	0.18603	0.0089131	-0.295447	-0.101577	0.164081	-0.145085	-0.202517	-0.209281	-0.0689985	-0.0645297	0.0940798	0.23491	-0.0177172	-0.0848241	-0.0730926	-0.0764344	8.22522e-05	-0.0211233	-0.580433	-0.363857	-0.228701	-0.0168537	-0.0618263	0.103972	0.0038414	-0.294718	-0.197262	0.0242037
Chordc1	0.504189	0.436651	-0.772028	-0.951228	-1.10466	-0.745848	-0.0270659	0.872727	0.516889	-0.0502273	-0.234556	0.0285378	0.391558	-0.655176	-0.750127	-0.895583	-0.486247	0.314936	0.501944	0.742534	0.393919	0.030588	-0.629535	-0.188915	0.765423	-0.0799775	-0.501988	-0.844572	-0.542911	-0.263738	0.34184	0.887218	0.521024	0.292908	0.0173638	0.179239	0.512411	0.0326018	-0.509414	-0.56988	-0.0406457	0.675442	0.353045	0.507055	0.299053	-0.275714	0.0286115	0.599654
Ptcd2	0.261748	0.267686	-0.222942	-0.19349	-0.299567	-0.232326	0.0457262	0.0660895	0.106466	-0.00256675	-0.1259	0.0266348	0.245491	0.013372	-0.0925881	-0.293531	-0.205463	0.0537894	0.0374497	0.27524	0.171628	0.232726	-0.236969	-0.195976	0.142539	0.0383096	-0.027319	-0.0691766	-0.129634	-0.0125806	-0.0812898	0.162519	0.000116779	-0.234803	-0.174159	-0.0184273	0.174916	-0.0188998	-0.342616	-0.241987	-0.107946	0.0255648	0.00486401	-0.0436129	0.136435	-0.0928482	-0.0930208	0.113412
Vimp	0.43508	0.396783	0.102549	-0.0869026	-0.288733	-0.126554	-0.030136	0.0812724	-0.141466	-0.152584	-0.136769	-0.0513567	0.409035	0.490332	0.119627	-0.235217	-0.267271	-0.193807	-0.281215	-0.171295	-0.00348353	-0.141475	-0.165441	-0.0247945	-0.366586	-0.420049	-0.833522	-0.574851	-0.791969	-0.893232	-0.672073	-0.578415	-0.219703	-0.654309	-0.746192	-0.438775	-0.427398	-0.440308	-0.628412	-0.695116	-0.966314	-0.788444	-0.89625	-0.843147	-0.545147	-0.6811	-0.77238	-0.553803
Dnm2	0.0252567	0.0728912	-0.10085	-0.165174	-0.193062	-0.10206	-0.00113125	0.0654663	-0.0259389	-0.0416409	-0.0341586	-0.0486144	0.0699289	-0.0146624	0.0586001	-0.0379382	-0.0788869	-0.00423361	0.0566576	0.0945112	0.0507061	0.325732	-0.0426941	-0.013994	-0.0771213	0.0210292	-0.0465126	-0.0644323	-0.092923	0.079166	0.111883	0.0393613	-0.0347379	0.021294	0.0260212	0.180692	0.246669	0.0520879	0.149223	0.0896115	0.02584	-0.00608938	0.137645	0.197398	-0.00248872	-0.00476474	0.0836319	0.345629
Zfp217	0.096278	0.194484	-0.168667	-0.140105	-0.601546	-0.0278663	-0.129816	0.351682	-0.0695545	-0.0341562	-0.146506	-0.236057	-0.154475	0.122058	-0.121341	0.107181	-0.206014	0.118942	0.0708555	0.259201	0.230246	0.201605	-0.0759393	0.0323146	0.446335	0.119156	-0.121661	-0.190332	-0.279128	-0.124156	0.0237372	0.116748	0.213295	-0.138393	0.0850104	0.528442	0.585159	0.203761	0.0673449	-0.0389195	0.259418	0.216589	0.175916	0.356035	0.040506	0.0410373	0.28662	0.532379
Alg12	0.707502	0.615566	-0.505007	-0.852702	-0.985111	-0.669563	-0.143171	0.526503	0.0404621	-0.274506	-0.0909788	0.0586983	0.902762	0.0228633	-0.181795	-0.900841	-0.647079	-0.0161951	-0.280119	0.364477	0.185324	0.202022	-0.52468	0.307306	0.0876771	-0.353315	-0.450913	-0.855144	-0.514804	-0.489206	-0.189713	-0.208582	-0.350461	-0.41027	-0.472346	-0.134394	0.0126467	-0.157132	-0.516529	-0.616932	-0.644986	-0.242216	-0.372865	-0.199443	-0.217382	-0.716426	-0.600914	-0.0750119
Nxf1	0.247428	0.244008	-0.0412874	-0.271119	-0.249263	-0.00171247	-0.0573385	0.170894	0.11672	-0.0678199	0.0486964	0.0727297	0.199755	0.0187891	-0.144874	-0.285981	-0.282964	-0.0886061	0.0286811	0.148684	0.051521	0.116317	-0.178298	-0.00640474	0.343149	0.145706	-0.0211672	0.0595138	-0.0937318	-0.0720814	0.13749	0.203208	0.206326	0.200341	0.0354397	0.181772	0.16253	0.109809	0.00775365	-0.108493	-0.175293	0.0528246	0.130516	0.26981	0.0687753	0.054501	0.130628	0.228163
Rgl3	0.276961	0.153136	0.0769524	0.000138381	-0.128064	-0.187056	-0.205237	0.0816751	0.0371295	-0.173875	-0.15701	0.0547753	0.238354	0.0603236	-0.0429482	-0.0331075	-0.211157	-0.195759	-0.0924953	0.179913	-0.00678719	0.158331	-0.162027	0.0992501	0.208932	0.252363	0.336726	0.135094	0.0824618	0.109372	0.227156	0.312104	0.203545	0.120917	0.0843844	0.340003	0.499696	0.256021	0.318492	0.229758	-0.308131	-0.318034	0.14861	0.252161	0.0921076	-0.11862	0.199326	0.434196
Dapk2	0.377587	0.449423	-0.0598582	0.0166874	-0.330104	0.229389	-0.0660574	0.577061	0.396945	-0.127961	-0.239722	0.147652	0.529843	-0.333331	-0.570735	-0.0844527	-0.627437	-0.513257	-0.0891767	0.486237	0.174837	-0.709865	-0.510223	-0.362281	0.526205	0.615307	0.288623	-0.061942	0.152177	0.282717	0.21796	0.493599	-0.0363955	0.117013	-0.0893693	0.28565	0.346618	0.204724	0.0218834	0.363805	0.232055	-0.00595445	-0.275496	0.480705	-0.0562904	-0.314146	0.0517015	-0.0057392
Erp44	0.16104	0.207978	-0.0586645	-0.133743	-0.0791274	-0.236897	-0.054273	0.13288	0.0949232	0.07137	-0.0368722	-0.0861327	0.103836	0.0403135	-0.0964588	-0.154153	-0.141375	-0.0182798	0.00845139	0.142928	0.132191	0.0726534	-0.0595612	-0.125422	-1.08239	-0.828354	-1.44867	-1.31364	-1.39926	-1.2141	-0.988743	-0.937245	-0.775149	-1.18102	-1.23013	-0.973201	-1.26219	-1.06542	-1.3155	-1.36968	-1.4142	-1.20779	-1.40871	-1.10547	-0.958833	-1.35163	-1.44505	-1.35752
Hnrnpm	0.0278415	0.188183	-0.125577	-0.16418	-0.253012	-0.0643619	0.0192505	-0.00296104	0.14633	0.0391404	-0.155733	-0.117108	0.00501349	0.0380712	-0.0200386	-0.10014	-0.0715574	0.0530189	0.18585	0.172562	0.0446626	0.168031	-0.0738338	-0.054057	0.21389	0.0183792	0.0599424	0.006016	-0.0265554	0.189004	0.271347	0.244126	0.27905	0.176191	0.0327583	0.0934046	0.10833	0.0843074	0.191337	0.221814	0.0562828	0.163564	0.338523	0.270571	0.0747368	0.065767	0.117281	0.371928
Jun	0.339294	0.315471	-0.170937	-0.580946	-0.559492	-0.727446	0.0441372	0.376313	-0.263205	-0.528659	-0.180718	-0.163263	0.392667	0.457842	-0.412148	-0.764566	0.159199	-0.149442	0.680072	0.543215	-0.361297	0.16074	-1.08581	0.631115	1.88669	0.450573	0.297178	-0.237597	0.452669	0.0340001	1.05955	0.77398	1.10264	0.527016	0.340044	1.50886	2.11178	0.559673	0.344713	0.059089	2.14579	0.947695	0.91731	1.1463	0.100246	-0.219485	0.267659	0.730305
Snrpd1	0.103568	0.453101	-0.0456224	-0.0311834	-0.160359	-0.0945451	-0.0633306	0.0452387	0.123104	-0.177431	-0.222182	0.189652	0.452633	0.179171	-0.305442	-0.367869	-0.408805	-0.229468	-0.180129	0.165656	0.163639	0.249417	-0.293599	-0.00341529	0.235148	0.261924	0.0134678	0.178277	-0.0553993	0.0974	0.0445671	0.300096	0.428437	0.288242	-0.0388802	0.224778	0.22237	0.088073	0.355326	-0.0114846	-0.0491472	0.105541	0.0359219	0.155415	0.280763	0.0827498	0.148857	0.423317
Dnajb2	0.303184	0.447887	-0.131702	-0.265182	-0.404749	-0.325749	-0.316607	0.192177	0.219857	0.184108	0.00814457	0.189308	0.318838	-0.0430583	-0.00886431	-0.300949	-0.317409	-0.0960823	0.0295682	0.259856	0.236955	-0.108284	-0.319405	-0.278077	-0.0248437	-0.110942	-0.417389	-0.505593	-0.518484	-0.764294	-0.29873	-0.0299006	-0.105268	-0.0955989	-0.296818	-0.172731	0.00573787	-0.182286	-0.493819	-0.633383	-0.418096	-0.192397	-0.465955	-0.0744983	-0.174961	-0.573914	-0.51693	-0.249651
Lmna	0.278817	0.327506	-5.35811e-05	-0.0379467	-0.0642391	0.0053293	-0.0880397	-0.0870298	-0.104896	-0.0942498	-0.187531	-0.0790402	0.152342	0.147262	0.116114	-0.0920486	-0.174307	-0.0887206	-0.102286	0.0423093	0.0402941	0.124871	-0.190486	0.000535913	0.260103	0.219414	0.076231	-0.0392414	0.0828256	0.049866	-0.189384	-0.121925	0.160978	-0.0648717	-0.127466	0.136505	0.331486	0.0809912	-0.082685	-0.0871162	0.177382	0.182555	-0.290634	0.366865	-0.0438239	-0.28658	-0.0844192	0.274197
Atf3	0.262654	0.593872	-0.182928	-0.26391	-0.218261	-1.26208	-0.18163	0.566397	0.190579	-0.339732	-0.663307	-1.00279	0.35198	-0.226739	-0.415208	-1.1046	-0.460503	-0.130185	1.33652	1.02128	0.201227	-0.0126694	-1.01541	-0.515981	1.66458	0.867482	-0.159526	-0.261902	0.778139	0.433156	1.23606	1.77665	1.53202	1.09781	0.816774	2.80575	2.31272	1.11014	-0.0676733	1.69323	2.06571	2.6066	1.0818	1.23486	2.82172	0.335948	0.279147	1.16292
Lzts2	0.263251	0.385094	0.00249207	-0.143383	-0.384849	-0.535871	-0.388816	0.101005	0.339553	-0.182125	-0.096371	0.0902073	0.310388	-0.145439	-0.195576	-0.265885	-0.554072	-0.0547746	-0.0769716	0.557511	0.134454	0.594469	-0.44352	-0.163921	0.723329	0.593028	0.493826	0.334056	0.362911	0.29277	0.466822	0.599817	0.357399	0.45979	0.529756	0.466386	0.95935	0.676737	0.441824	0.323596	0.657734	0.524757	0.495911	0.928561	0.297968	0.217208	0.402044	0.522851
Sec13	0.0726909	0.16444	-0.0685752	-0.164201	-0.0845623	-0.121826	0.0207862	0.0571894	0.122268	0.0522509	-0.0944852	-0.0843494	0.142307	0.0233159	0.0239996	-0.142444	-0.0649466	-0.0304327	-0.0277281	0.0442362	0.117704	0.136878	-0.130554	-0.0417642	-0.0396059	0.207057	0.0772018	0.17783	0.232605	0.177211	0.00946031	-0.0695787	-0.0861885	-0.0252707	-0.0481546	0.0303533	0.0598387	-0.00161126	-0.145714	-0.0235747	0.0464974	0.103107	-0.00958061	-0.00521112	0.000160201	-0.0164604	0.0628323	0.178694
Alyref	0.229195	0.332402	-0.117696	-0.321895	-0.258346	-0.267284	0.0216928	0.138902	0.161971	0.118076	-0.0856049	0.150741	0.370373	0.172975	0.00333313	-0.345605	-0.15438	-0.215347	-0.0764933	0.0680187	0.0204763	0.16401	-0.31786	-0.144875	0.349155	0.297088	0.208145	0.27118	0.214195	0.213922	0.349858	0.227993	0.247298	0.268295	0.136699	0.0413101	0.485772	0.167898	0.35606	0.219321	0.228254	0.226566	0.236798	0.32632	0.175631	0.172879	0.196641	0.340974
Psen1	0.010394	-0.0206697	-0.128466	-0.20735	-0.14274	-0.108319	0.187789	0.137822	0.0722357	-0.119162	-0.210756	-0.114521	-0.100854	-0.0725255	-0.0409403	-0.129306	-0.0910582	0.122342	0.262325	0.227919	0.0366468	0.47468	-0.186646	-0.101784	0.0136831	-0.0349785	-0.111708	-0.0379416	0.147802	0.17965	0.274226	0.152672	0.0949823	-0.0544827	-0.0335932	-0.0625929	0.0966783	0.0267114	0.0146312	0.0427632	0.0317939	0.24384	0.275923	0.294147	0.175678	0.0382244	0.0624559	0.24973
BC037034	0.204296	0.308367	-0.296696	-0.286735	-0.201677	-0.155723	-0.0264312	0.183138	0.105419	0.0495741	-0.0330575	0.100135	0.152209	0.0136736	-0.227891	-0.272033	-0.234574	-0.0695849	0.152293	0.145132	0.153366	0.0349348	-0.146147	0.0950774	0.228653	0.255532	-0.117531	0.0324489	0.073642	0.059831	0.23732	0.354931	0.30158	0.401593	0.0841862	0.307336	0.396101	0.108478	0.140091	-0.059425	-0.0923525	0.258278	0.292081	0.353348	0.209215	-0.104333	0.312093	0.373538
Cdk4	0.0966466	0.18561	0.003826	-0.081848	-0.0849196	0.149807	0.0142157	-0.0398307	-0.0355566	-0.191129	-0.110192	-0.0105386	0.202153	0.0516306	-0.176163	-0.281693	-0.195293	-0.00156966	0.0165599	0.184895	0.15599	0.133541	-0.187023	0.0503583	0.110414	-0.0207462	-0.0891548	0.041444	0.0659455	0.0467173	-0.0269709	-0.0779808	-0.0839399	-0.159428	-0.174035	0.0985694	0.340745	0.0608642	-0.22637	-0.190192	-0.185678	-0.0189852	0.0124906	0.199702	0.108198	0.0754117	0.0813467	0.212496
Wdr12	0.180108	0.0474583	-0.289737	-0.318785	-0.450468	-0.118754	0.0862956	0.163105	0.368357	0.0662966	-0.0692999	-0.0568494	0.235885	-0.129476	-0.111477	-0.322669	-0.260432	-0.0441406	0.165203	0.51074	0.28093	-0.0588392	-0.278595	-0.0588006	0.225715	-0.0173955	0.129774	0.0104954	0.00921447	0.0497756	0.110045	0.333046	0.14968	0.103203	0.216788	0.164773	0.399013	0.141115	-0.0831457	-0.133035	0.0326337	0.344271	0.272609	0.425657	0.298462	0.150916	0.191416	0.448885
Mesdc2	0.333073	0.258573	-0.236481	-0.246017	-0.453049	-0.518765	0.0348738	0.0869287	0.183441	0.188558	-0.0907229	0.0175952	0.323989	-0.090705	-0.10556	-0.401944	-0.381308	-0.057929	0.0969811	0.382837	0.308455	0.208103	-0.289036	-0.121159	0.0773263	0.0200831	-0.235166	-0.192872	-0.263948	-0.261893	-0.0361208	0.160214	0.0688913	-0.110434	-0.165786	-0.0411385	-0.00110079	-0.180553	-0.359453	-0.348707	-0.314758	-0.0107663	-0.184065	0.081965	-0.0321882	-0.201213	-0.19759	0.00221793
Rab11fip3	-0.270634	-0.170688	-0.465254	-0.228723	-0.44742	-0.503116	-0.484706	-0.340516	-0.31636	-0.281998	-0.368939	-0.472783	-0.286396	-0.342854	-0.309089	-0.480313	-0.48907	-0.622372	-0.33783	-0.221853	-0.312065	2.63562	-0.330925	-0.550087	-0.211307	-0.286112	-0.414419	-0.363498	-0.438707	-0.295504	-0.257105	-0.291364	-0.251882	-0.339366	-0.371011	-0.103291	-0.126925	-0.300481	-0.418221	-0.448012	0.541476	-0.233987	-0.250951	-0.157491	-0.363564	-0.534633	-0.361135	-0.199157
Vars	-0.0255991	0.189579	-0.164663	-0.156937	-0.133364	-0.0792741	-0.0309271	0.106954	0.0154996	0.0128183	-0.00501309	-0.200301	0.097042	0.0755076	0.0659019	0.00523106	-0.0297836	-0.0523542	-0.0204934	0.114556	0.156109	0.0116042	-0.0339436	0.00322522	0.103615	0.0346381	0.0445907	0.129582	0.139645	0.203567	0.00283104	-0.0788739	-0.145024	-0.0126606	0.133171	0.171091	0.218674	0.0444917	-0.0768149	0.171416	0.0469744	0.0945997	0.111572	0.0783974	0.0455179	0.129608	0.196273	0.431162
Aars	0.195841	0.305852	-0.0356211	-0.216819	-0.246246	-0.0937575	-0.0549825	0.0310522	-0.0235959	0.0819569	0.0140999	0.138347	0.106158	0.0923076	0.158325	-0.0829376	-0.204265	-0.0740895	-0.11865	0.182932	0.123627	-0.273256	-0.0854668	-0.106177	0.31495	0.317704	0.246897	0.173146	0.0750181	0.0392096	0.037772	0.384591	0.313426	0.371276	0.212936	0.337936	0.441707	0.338864	0.356166	0.213518	-0.0636273	0.310584	0.203966	0.213698	0.442421	0.243897	0.173898	0.43048
Hapln4	0.717715	0.802605	0.0279488	-0.292331	-0.240401	-0.558097	-0.302523	0.399174	0.0773593	0.0843679	0.184902	-0.516633	0.576008	0.407276	0.137973	-0.0290802	-0.364313	-0.298768	-0.4008	-0.354173	-0.0855317	-0.635644	-0.431529	-0.296397	-1.06836	-0.824913	-1.74144	-2.04696	-2.29868	-1.68544	-2.09246	-1.57082	-1.21872	-1.86629	-1.4887	-0.70851	-0.996794	-1.02182	-1.82574	-2.12852	-1.9461	-2.20337	-2.69943	-1.95739	-1.19739	-2.21725	-2.40081	-2.36647
E2f4	0.215093	0.21451	-0.327777	-0.24697	-0.272521	-0.0679018	0.00542818	0.235026	-0.0521239	-0.0879981	-0.121593	-0.00263638	0.36233	0.0214137	-0.288309	-0.377416	-0.161014	0.087389	0.0549034	0.136768	0.133734	0.15657	-0.134538	0.198211	0.185782	0.0442693	-0.0853688	-0.028745	-0.0650685	0.00598295	0.169899	0.218799	0.234572	0.183626	0.0522364	0.204469	0.373605	-0.0372232	0.0755741	0.0067451	-0.0847737	0.228313	0.14602	0.269958	0.0338587	-0.056476	0.0261314	0.394553
Foxp4	0.0954028	0.0962359	-0.120774	-0.22101	-0.134828	0.302062	-0.0172255	0.210802	-0.142379	-0.11325	-0.0860593	-0.175323	0.00657678	0.0998686	0.0336461	-0.0520385	-0.150932	-0.0363053	0.0648691	0.147796	0.0491527	0.0310723	-0.131626	0.103445	0.307354	0.121159	0.0401452	0.107425	-0.0291593	0.0528903	0.172763	0.0177399	0.381634	0.156656	-0.0107077	0.361688	0.378908	0.158799	0.145097	0.195674	-0.0516463	0.0373655	0.244111	0.234074	0.106692	-0.0386976	0.0606038	0.334934
Cct4	0.0161174	0.256184	0.0106539	-0.0165445	-0.0570335	-0.125542	0.0328178	0.0260244	0.12271	-0.00844014	-0.0290429	-0.0552278	-0.00874617	-0.104819	0.0698692	-0.0087142	0.0428338	-0.0206034	0.103163	0.139627	0.0188605	-0.0533113	-0.248437	-0.190987	0.249276	0.229675	0.148093	0.154018	0.152822	0.187697	0.0161646	0.130253	-0.1333	-0.0380705	0.0962374	0.0662265	0.23886	0.135837	-0.0752537	0.0162095	0.169279	0.231888	0.109888	0.245884	0.201251	0.103305	0.112465	0.20675
Srm	-0.00199021	-0.00665732	-1.07777	-1.10911	-0.838892	-0.0455299	0.623672	0.819679	0.430854	-0.0863075	-0.145343	-0.34373	0.405827	-0.38758	-0.477469	-0.817202	-0.328253	0.382236	0.264896	0.58284	0.530023	-0.063314	-0.537321	-0.0168393	-0.207662	-0.782119	-1.06812	-0.720657	-0.375114	-0.034166	0.119803	0.130635	-0.143033	-0.36339	-0.421175	-0.185035	-0.0454336	-0.764844	-1.31487	-1.03576	-0.504907	0.316653	0.152859	0.111225	0.0389726	-0.346373	-0.369722	-0.100074
Tpd52	0.0577948	0.0423761	-0.23363	-0.313748	-0.501652	-0.0970403	-0.0378213	0.114786	-0.0878348	-0.0692994	-0.0256129	-0.45385	-0.126384	0.00816924	-0.155775	-0.330379	-0.347651	-0.0794531	0.115354	-0.00161277	0.00564894	1.48462	-0.309525	-0.10298	0.0578836	0.0531843	-0.0181885	-0.150958	0.115742	0.00687285	-0.0159739	-0.0278707	-0.112153	0.0384416	0.145288	0.0710405	0.433861	0.0647713	-0.163375	-0.200731	0.0411856	0.283883	0.185241	0.253636	0.03385	0.100706	0.121833	0.44895
G3bp1	0.162259	0.241839	-0.232251	-0.268534	-0.369875	-0.382118	0.0611949	0.10539	0.124317	-0.0120081	-0.116678	0.0483771	0.254021	-0.103785	-0.150302	-0.331234	-0.220446	-0.0567798	0.0815906	0.344573	0.121261	0.272412	-0.120251	0.184429	0.290046	0.156935	0.136941	0.0799639	-0.100048	0.111826	0.1003	0.102044	0.140868	0.00260886	0.157014	0.247373	0.366187	0.16249	0.0404967	0.0997603	0.118689	0.239662	0.227508	0.371528	0.240025	0.220053	0.277859	0.525122
Sptlc2	0.161876	0.370087	-0.0944945	-0.156229	-0.185674	-0.352722	-0.355867	0.00558155	-0.0187531	-0.0831462	-0.121451	-0.201568	0.158427	-0.122131	-0.0900928	-0.0761327	-0.206125	-0.447598	0.00937355	0.172846	0.0163648	1.0656	-0.20102	-0.0648803	0.265388	0.171068	0.0642269	0.0159597	0.274121	0.190421	0.0197221	0.0908873	0.371273	0.0522848	0.0765875	0.172766	0.265743	0.312129	-0.025645	0.105479	-0.0701074	0.266383	0.160124	0.399208	0.0954464	0.0232806	0.111935	0.44145
Cxadr	0.378973	0.718835	-0.0735237	-0.430074	-0.786039	-0.685463	-0.63402	-0.0513477	0.375923	0.319131	0.153733	-0.262305	0.188649	0.0404212	0.203148	0.0252372	-0.611656	-0.789202	0.127353	0.46363	0.262866	-0.0743078	0.0825234	-0.306327	0.302352	0.153671	-0.155046	-0.602589	-0.788683	-0.359054	-0.571675	-0.192883	0.327786	-0.044469	0.140804	0.256748	0.135713	0.381765	0.00472634	-0.279819	-0.681968	-0.469699	-0.158434	-0.050505	0.153137	-0.196015	-0.151549	0.266814
Smarcb1	0.232473	0.331212	-0.0982461	-0.247321	-0.408443	-0.216782	-0.0854901	0.0355539	0.139543	0.0272723	-0.109159	0.0784788	0.300116	0.0470472	0.158993	-0.271086	-0.447457	-0.179178	-0.0826563	0.127721	0.131366	0.302768	-0.142734	0.0111981	0.369165	0.251539	0.253846	0.0475498	-0.00482345	-0.0731696	0.0913072	0.156373	0.184106	0.106066	-0.0426099	0.323584	0.304569	0.333281	-0.0298376	0.00663811	-0.0962932	0.261953	0.0305395	0.282577	0.216758	-0.00753976	0.0475047	0.470336
Nvl	0.217172	0.215928	-0.121237	-0.139157	-0.301207	-0.245607	0.00143969	0.238821	0.0990097	-0.0395625	-0.0353356	-0.0263106	0.0946962	-0.24372	0.0139316	-0.00959694	-0.287867	-0.1185	0.231623	0.302007	0.0200947	-0.0839008	-0.0897833	0.0716598	0.251223	0.212796	0.0746769	0.0564026	0.133297	0.215271	0.187299	0.110869	0.117026	0.136852	0.27303	0.363505	0.207033	0.260204	0.198821	0.239114	0.0154991	0.0760426	0.358066	0.316679	0.0298684	0.140758	0.295116	0.613653
Apba3	0.178092	0.278416	-0.242764	-0.327104	-0.315369	-0.255569	-0.169683	0.293029	0.146976	0.0355051	-0.0730858	0.105312	0.288603	-0.0344829	-0.126814	-0.40704	-0.329024	0.0511212	-0.0183164	0.224914	0.240691	0.20301	-0.159281	0.0218028	0.130414	-0.0893495	-0.349646	-0.403533	-0.490204	-0.466813	-0.16771	0.067998	-0.217219	-0.269796	-0.172702	-0.0643772	0.229635	-0.139683	-0.665942	-0.531507	-0.114513	0.0811095	-0.264941	-0.0226401	0.00445838	-0.271726	-0.200359	0.170343
Mrps2	0.0364412	0.221514	-0.041147	-0.171222	-0.244045	-0.0690243	0.0519224	0.0896326	0.144688	-0.109852	-0.145612	-0.0194863	0.204679	-0.0793889	-0.0941713	-0.273365	-0.165759	-0.218259	0.0612506	0.241223	0.1901	0.0894038	-0.068522	0.175601	0.0714724	0.08928	0.0715749	-0.00499749	0.00460935	-0.0713495	0.118982	0.166172	0.180202	0.115022	-0.0350745	0.208884	0.291011	0.0309598	0.111769	0.0049355	-0.275285	-0.0379273	0.0838079	0.178443	0.117018	-0.0220531	0.0559319	0.360329
Tuba1a	0.213226	0.562056	-0.150078	-0.242936	-0.280971	-0.847607	-0.264574	0.0612632	0.0813378	-0.0268028	-0.133708	0.199367	0.428366	-0.00775831	0.0713896	-0.335747	-0.349787	-0.115833	-0.0500614	0.263474	0.181026	0.327194	-0.217155	-0.0611371	0.209052	0.593957	0.583602	0.0698162	0.355047	0.0964421	0.204779	0.541042	0.561317	0.459387	0.373123	0.366502	0.375013	0.731194	0.506168	0.20678	0.445523	0.468407	0.266609	0.923565	0.257524	0.0472714	0.253711	0.638273
Tuba1c	0.315614	0.579851	-0.233627	-0.539372	-0.447864	-0.750064	-0.211548	0.176458	0.196539	0.0235097	-0.0543757	0.303238	0.421253	-0.0413462	0.171609	-0.258056	-0.416827	-0.178325	-0.21943	0.336899	0.202193	0.0130769	-0.238744	0.00911699	0.00116436	0.394712	0.470553	-0.284038	0.0450019	-0.175922	0.0424971	0.408988	0.508797	0.263693	0.251001	0.341382	0.306092	0.507931	0.4089	-0.0287706	-0.332456	-0.0221372	-0.0373158	0.192291	0.237712	-0.113879	-0.0361764	0.334629
Icam1	0.296184	1.63613	-0.501397	-0.479672	-0.316045	-0.30881	-0.444621	0.872336	-0.95192	-0.366355	-0.198849	-0.787767	0.201189	0.203688	-0.253482	-0.563154	-0.507716	-0.327247	-0.0627104	0.285665	-0.117897	0.109644	-0.557781	0.198419	1.81753	0.811756	0.484698	0.597261	0.859668	0.633617	0.231616	0.294943	0.823661	0.152484	0.604096	0.924978	1.12222	0.883306	0.679104	1.63257	0.365614	1.96809	0.857045	1.44081	0.515665	0.512114	0.764335	1.81594
Skiv2l	0.0658531	0.108938	-0.0199523	-0.0802396	-0.0599342	-0.141224	-0.00950293	0.120673	0.0757198	0.0303824	-0.0321819	-0.131736	-0.0304127	0.0785789	0.0957303	0.057517	-0.00402861	-0.0303076	0.0469693	-0.0543419	-0.0184364	-0.0647991	0.0245408	-0.0699997	0.124057	0.0363583	0.120962	0.0736195	0.0826741	0.140808	0.0440421	-0.0283156	-0.0243199	-0.0346112	0.0362387	0.0531181	0.0485683	0.0113369	-0.0389076	0.0152195	-0.0693357	0.14327	0.0280611	0.0368125	-0.082315	-0.0406822	0.120082	0.203022
Steap4	0.220677	-0.0813884	-0.200685	-0.480103	-0.781053	0.271208	0.108423	1.31041	0.0619989	-0.137575	0.0157268	-0.456442	-0.447759	-0.238269	-0.156872	-0.423511	-0.123576	0.15026	0.707669	0.75788	-0.373533	-1.19796	-0.6567	-0.242294	1.41167	0.0566758	-0.00788783	-0.0463307	0.155999	0.70513	0.667975	0.470925	1.04396	0.141355	0.214113	0.493037	0.243912	-0.00887355	-0.266374	0.305595	0.89591	2.16505	1.02635	0.570063	0.157741	0.0596174	0.166706	0.555215
Ints3	0.257534	0.357082	-0.171705	-0.283327	-0.428219	-0.667002	-0.299247	0.18451	0.0466538	0.0859142	0.0946888	-0.0523088	0.239564	0.0792806	0.0335674	-0.206852	-0.436853	-0.153925	0.149842	0.223653	0.301654	0.125984	-0.0511712	0.049574	0.42432	0.0691412	0.0157684	-0.180318	-0.145546	-0.0466177	0.0441438	0.162093	0.233825	0.0840231	0.131786	0.310005	0.375804	0.206289	-0.128568	-0.167098	-0.17602	0.083682	0.108365	0.310754	0.314067	0.0683653	0.133168	0.531755
Rhbdf2	0.010288	0.791121	-0.132163	0.0478821	-0.115966	-0.361034	-0.276773	0.793737	0.0405246	-0.220433	-0.0622464	-0.132023	0.129344	-0.0477053	-0.258935	-0.0586094	-0.379114	-0.174872	0.0296865	0.107158	-0.0256553	-0.0456403	-0.304112	-0.1082	0.770149	0.687066	0.345044	-0.0763347	0.13088	0.0956342	0.43583	0.662663	0.529089	0.209929	0.487004	0.369963	0.410545	0.678809	0.335072	0.502223	0.25332	0.969155	0.418242	0.503431	0.126894	0.139146	0.339844	0.583755
Tspyl2	0.955159	0.810436	-0.153826	-0.483894	-0.759936	-0.0687564	-0.537054	0.542985	-0.606645	-0.341651	-0.103544	-0.245075	0.893441	0.282848	0.124835	-0.479538	-0.736956	-0.703493	-0.78128	0.148565	-0.0294473	0.131726	-0.233156	0.0985232	-0.0553594	-0.332765	-0.655832	-0.765125	-0.856881	-1.17275	-0.929937	-0.831441	-0.555549	-0.900876	-0.925017	-0.214906	-0.257104	-0.393696	-0.427476	-1.10657	-0.693526	-0.695336	-1.05284	-0.713918	-0.879082	-1.04649	-0.912231	-0.609258
Scamp4	0.0190435	0.0472948	0.038998	-0.0466884	-0.0956616	0.0602664	0.0331675	0.00561396	-0.0942287	-0.0838458	-0.132148	-0.0198839	0.0707178	0.104733	0.0284713	-0.0995087	-0.0624831	-0.0862879	-0.0557183	0.0624368	0.0375714	0.281173	-0.121221	0.0389771	-0.148793	-0.0465221	-0.124388	-0.0723066	-0.0381443	-0.0064047	-0.0447607	-0.104629	-0.124991	-0.152612	-0.10456	0.0698693	0.0908671	-0.130214	-0.223736	-0.213103	-0.208408	-0.124534	-0.130578	0.00982546	-0.0473647	-0.0626008	-0.0366133	0.130591
Tgfa	0.0712328	0.394767	-0.000570975	-0.116166	-0.210761	-0.118485	-0.0748373	0.081265	-0.217209	-0.108853	-0.0641223	0.0251175	0.205363	0.176132	-0.0397221	0.139393	0.00596276	-0.0222979	-0.00656233	0.133306	0.0274134	-0.545548	-0.113908	0.126398	-0.283175	-0.246321	-0.752683	-0.536839	-0.983476	-0.765343	-0.73606	-0.545119	-0.692787	-0.778573	-0.507053	-0.204208	-0.403242	-0.427287	-0.681611	-0.322209	-0.910773	-0.45805	-0.651494	-0.566782	-0.548603	-0.788865	-0.745766	-0.396564
[truncated: 3,237 more rows]

## Sheet: Fig 3E
GO terms	P value (FDR<0.001)	P value (FDR<0.01)	P value (FDR<0.05)	P value (shared between pencil and RAIN FDR<0.05)	Adjusted P value (FDR<0.001)	Adjusted P value (FDR<0.01)	Adjusted P value (FDR<0.05)	Adjusted P value (shared between pencil and RAIN FDR<0.05)
[truncated: 14 more rows]

[truncated: 2 more sheets: Fig 3F, Fig 3H]
