# Supplementary material for: 12-h clock regulation of genetic information flow by XBP1s
Source: PLoS Biol. 2020 Jan 14;18(1):e3000580. doi: 10.1371/journal.pbio.3000580 (PMC6959563; doi:10.1371/journal.pbio.3000580)
Supplement: S5 Data — (XLSX) [file pbio.3000580.s031.xlsx]

## Sheet: S1D Fig
Time	Total distance								Number of movements								Movement time
	XBP1flox				XBP1LKO				XBP1flox				XBP1LKO				XBP1flox				XBP1LKO
0	4	223	84	224	18	179	32	135	3	35	16	35	5	34	12	44	0	33	14.9	21.6	2.5	13.4	5.9	15.3
0.083333	0	123	128	307	0	37	1	50	0	16	21	42	0	15	1	17	0	14.9	10.8	27.3	0	4.8	0	4.6
0.166667	0	406	9	107	0	55	28	1	0	52	3	20	0	18	14	1	0	45	0.1	22.7	0	9.1	2.8	0
0.25	0	438	154	92	0	112	1	131	0	54	25	20	0	38	1	20	0	49.8	19.4	11.5	0	16.4	0	11.3
0.333333	0	513	280	85	0	398	27	261	0	43	29	23	0	67	11	54	0	48.2	25.8	11.6	0	52	4.4	26.5
0.416667	0	125	150	48	0	376	0	8	0	24	33	12	0	47	0	3	0	14	33.1	5.4	0	40.8	0	0.1
0.5	0	116	180	39	0	94	3	121	0	15	33	13	0	28	1	24	0	11.7	22.6	4.1	0	10.2	0.2	9.3
0.583333	0	16	23	252	0	28	0	63	0	5	4	39	0	13	0	26	0	2.4	3.4	22.3	0	5.3	0	5.9
0.666667	0	0	24	3	0	58	0	3	0	0	15	1	0	17	0	1	0	0	3.4	0.1	0	12.2	0	0.5
0.75	0	0	316	89	0	60	0	0	0	0	40	26	0	32	0	0	0	0	45.8	9.4	0	8.2	0	0
0.833333	0	0	207	162	0	0	0	0	0	0	47	27	0	0	0	0	0	0	29.4	17.8	0	0	0	0
0.916667	0	0	177	9	0	0	1	0	0	0	29	3	0	0	1	0	0	0	27.7	0.5	0	0	0	0
1	0	0	0	89	0	0	1	0	0	0	0	31	0	0	1	0	0	0	0	11.7	0	0	0	0
1.08333	0	0	0	74	0	0	0	0	0	0	0	16	0	0	0	0	0	0	0	10.8	0	0	0	0
1.16667	0	0	0	59	0	0	0	0	0	0	0	25	0	0	0	0	0	0	0	6.7	0	0	0	0
1.25	4	0	0	55	0	0	0	0	2	0	0	22	0	0	0	0	0.9	0	0	9	0	0	0	0
1.33333	3	249	0	79	0	0	0	0	2	41	0	30	0	0	0	0	0	25.3	0	10.7	0	0	0	0
1.41667	33	437	0	67	0	0	0	0	13	44	0	21	0	0	0	0	7.2	28.6	0	11.4	0	0	0	0
1.5	110	203	0	152	0	1	98	0	22	28	0	43	0	1	20	0	19	19.4	0	26.1	0	0	12.3	0
1.58333	7	184	0	80	0	0	41	0	4	50	0	38	0	0	15	0	0.4	18.7	0	10.9	0	0	5.2	0
1.66667	26	36	0	255	0	0	410	0	9	19	0	46	0	0	47	0	3.4	2.5	0	43	0	0	38.9	0
1.75	3	4	0	25	0	0	136	0	3	3	0	7	0	0	18	0	0	0.8	0	3.5	0	0	7.6	0
1.83333	0	0	0	35	9	0	36	48	0	0	0	16	4	0	10	13	0	0	0	3.4	1.8	0	5.3	6.1
1.91667	0	0	0	157	96	0	193	27	0	0	0	25	24	0	56	12	0	0	0	13.5	12.8	0	29.3	1.6
2	3	0	0	144	161	0	112	36	2	0	0	29	32	0	19	10	0	0	0	16.4	20.9	0	19.4	5.7
2.08333	73	0	0	13	100	14	39	10	17	0	0	7	28	5	17	8	11.4	0	0	0.9	16.9	2.1	4.4	0.3
2.16667	0	0	0	118	382	4	87	0	0	0	0	28	48	2	27	0	0	0	0	11.5	47.6	0.1	7.8	0
2.25	0	0	9	307	53	68	1	0	0	0	5	48	18	24	1	0	0	0	0	27.2	6.3	9.4	0	0
2.33333	0	0	200	107	87	94	141	0	0	0	45	30	36	30	28	0	0	0	25.3	9.7	8.1	11.9	22	0
2.41667	0	0	46	0	57	181	0	0	0	0	8	0	14	48	0	0	0	0	5.5	0	5.1	22.5	0	0
2.5	0	0	203	106	0	99	0	0	0	0	43	23	0	28	0	0	0	0	24.7	14.4	0	15.4	0	0
2.58333	0	3	530	208	0	158	306	0	0	2	49	40	0	44	45	0	0	0	43.1	27	0	20.7	32.2	0
2.66667	0	0	194	38	0	13	222	0	0	0	37	8	0	7	41	0	0	0	22.5	5	0	1.5	32.3	0
2.75	0	0	108	5	0	105	0	0	0	0	27	4	0	21	0	0	0	0	17.1	0.7	0	14.5	0	0
2.83333	0	0	345	31	0	81	0	0	0	0	63	11	0	27	0	0	0	0	40.4	4.1	0	9.9	0	0
2.91667	0	0	347	159	0	0	0	0	0	0	64	51	0	0	0	0	0	0	35.7	20.2	0	0	0	0
3	0	0	100	53	0	0	0	0	0	0	16	22	0	0	0	0	0	0	6.9	7.1	0	0	0	0
3.08333	0	0	98	35	0	0	0	0	0	0	24	18	0	0	0	0	0	0	9.5	2.8	0	0	0	0
3.16667	0	3	64	36	0	0	0	0	0	1	14	22	0	0	0	0	0	0.6	7.3	3.4	0	0	0	0
3.25	0	3	0	0	0	0	0	0	0	1	0	0	0	0	0	0	0	0.4	0	0	0	0	0	0
3.33333	0	230	0	0	0	0	0	0	0	34	0	0	0	0	0	0	0	25.9	0	0	0	0	0	0
3.41667	0	198	0	0	0	0	0	0	0	35	0	0	0	0	0	0	0	21.1	0	0	0	0	0	0
3.5	0	306	0	0	0	0	0	0	0	46	0	0	0	0	0	0	0	37.7	0	0	0	0	0	0
3.58333	0	136	0	0	0	0	0	0	0	30	0	0	0	0	0	0	0	28.4	0	0	0	0	0	0
3.66667	0	24	0	0	0	0	0	20	0	12	0	0	0	0	0	7	0	4.1	0	0	0	0	0	1.1
3.75	0	37	0	0	0	0	56	0	0	9	0	0	0	0	20	0	0	3.4	0	0	0	0	9.7	0
3.83333	0	2	0	0	0	0	155	1	0	1	0	0	0	0	40	1	0	0	0	0	0	0	19	0
3.91667	0	0	0	0	0	0	374	0	0	0	0	0	0	0	49	0	0	0	0	0	0	0	43.1	0
4	1	0	0	0	0	0	149	0	1	0	0	0	0	0	26	0	0	0	0	0	0	0	20.2	0
4.08333	11	2	0	0	0	0	168	0	5	1	0	0	0	0	29	0	1.6	0	0	0	0	0	24.8	0
4.16667	36	0	0	0	0	0	221	0	11	0	0	0	0	0	40	0	6.3	0	0	0	0	0	32.7	0
4.25	42	0	0	0	0	0	122	0	9	0	0	0	0	0	29	0	8.3	0	0	0	0	0	20.2	0
4.33333	0	0	0	0	0	7	0	0	0	0	0	0	0	1	0	0	0	0	0	0	0	1.7	0	0
4.41667	0	0	0	0	0	0	0	0	0	0	0	0	0	0	0	0	0	0	0	0	0	0	0	0
4.5	0	0	0	0	0	111	0	0	0	0	0	0	0	33	0	0	0	0	0	0	0	15.2	0	0
4.58333	0	0	6	0	0	0	0	0	0	0	3	0	0	0	0	0	0	0	1.6	0	0	0	0	0
4.66667	0	0	33	0	0	18	0	0	0	0	16	0	0	9	0	0	0	0	3.9	0	0	1.7	0	0
4.75	0	0	28	0	0	114	0	0	0	0	11	0	0	45	0	0	0	0	3.5	0	0	16.1	0	0
4.83333	0	0	133	0	0	98	0	0	0	0	20	0	0	38	0	0	0	0	17.3	0	0	11.8	0	0
4.91667	0	0	9	0	37	257	0	8	0	0	3	0	12	32	0	2	0	0	0.4	0	6.6	24.2	0	0.8
5	0	4	36	0	55	218	0	89	0	1	15	0	23	36	0	21	0	0.3	6.3	0	7.8	18	0	10.2
5.08333	0	4	136	0	47	6	0	197	0	2	41	0	17	1	0	41	0	0	19.9	0	3.7	0.9	0	18.6
5.16667	0	0	179	0	206	0	0	178	0	0	35	0	50	0	0	38	0	0	30.3	0	28.7	0	0	16.8
5.25	0	0	113	0	121	0	0	89	0	0	23	0	34	0	0	17	0	0	12.7	0	17.8	0	0	6.6
5.33333	0	0	54	0	125	0	0	10	0	0	12	0	32	0	0	6	0	0	7.3	0	9	0	0	1
5.41667	0	0	0	43	100	0	0	4	0	0	0	13	26	0	0	2	0	0	0	4.7	10.6	0	0	0.3
5.5	0	0	0	202	7	0	0	0	0	0	0	43	7	0	0	0	0	0	0	23.8	0	0	0	0
5.58333	0	0	0	307	31	0	16	0	0	0	0	33	13	0	3	0	0	0	0	26.2	4.1	0	1.2	0
5.66667	0	94	0	341	10	0	0	0	0	14	0	54	7	0	0	0	0	8.3	0	35.7	0.9	0	0	0
5.75	17	36	0	120	0	0	37	0	6	12	0	43	0	0	18	0	2.9	3.3	0	15.7	0	0	5.1	0
5.83333	36	183	0	123	0	0	0	0	15	17	0	32	0	0	0	0	5.8	17.6	0	15.8	0	0	0	0
5.91667	104	274	0	109	0	26	0	0	27	47	0	20	0	6	0	0	11.7	28.9	0	15.8	0	2.8	0	0
6	108	69	0	48	0	56	0	0	28	21	0	16	0	9	0	0	16.4	8.7	0	5.2	0	6	0	0
6.08333	107	96	0	163	0	0	0	0	25	20	0	48	0	0	0	0	13.6	8.1	0	22.3	0	0	0	0
6.16667	11	219	0	27	0	0	0	0	4	27	0	9	0	0	0	0	0.7	23.3	0	4.1	0	0	0	0
6.25	0	20	0	45	0	0	0	0	0	7	0	22	0	0	0	0	0	0.6	0	2.5	0	0	0	0
6.33333	0	53	0	0	0	0	0	0	0	23	0	0	0	0	0	0	0	5.7	0	0	0	0	0	0
6.41667	0	42	0	0	0	0	0	0	0	13	0	0	0	0	0	0	0	7.1	0	0	0	0	0	0
6.5	0	0	0	0	0	0	0	0	0	0	0	0	0	0	0	0	0	0	0	0	0	0	0	0
6.58333	0	0	0	0	0	0	0	0	0	0	0	0	0	0	0	0	0	0	0	0	0	0	0	0
6.66667	0	0	0	0	0	0	0	0	0	0	0	0	0	0	0	0	0	0	0	0	0	0	0	0
6.75	0	0	0	0	0	0	0	0	0	0	0	0	0	0	0	0	0	0	0	0	0	0	0	0
6.83333	0	0	0	0	0	0	0	0	0	0	0	0	0	0	0	0	0	0	0	0	0	0	0	0
6.91667	0	0	47	0	0	0	0	0	0	0	11	0	0	0	0	0	0	0	4.9	0	0	0	0	0
7	0	0	425	0	9	0	0	0	0	0	58	0	6	0	0	0	0	0	49.1	0	1.2	0	0	0
7.08333	0	0	59	0	12	29	0	0	0	0	14	0	8	4	0	0	0	0	6.8	0	1.8	1.2	0	0
7.16667	0	111	144	2	0	0	0	0	0	12	46	1	0	0	0	0	0	7.3	22.5	0.5	0	0	0	0
7.25	0	0	62	45	15	0	0	0	0	0	19	16	8	0	0	0	0	0	7.5	3.4	1.2	0	0	0
7.33333	0	0	0	0	109	0	0	0	0	0	0	0	46	0	0	0	0	0	0	0	13.3	0	0	0
7.41667	0	0	0	0	2	1	103	0	0	0	0	0	2	1	23	0	0	0	0	0	0	0	8.2	0
7.5	0	0	0	0	78	116	146	0	0	0	0	0	21	37	33	0	0	0	0	0	13.2	10.3	10.2	0
7.58333	0	0	0	0	112	97	47	0	0	0	0	0	33	28	17	0	0	0	0	0	11	11.9	4.4	0
7.66667	0	0	0	0	119	74	109	0	0	0	0	0	41	27	24	0	0	0	0	0	16.3	7.5	15.9	0
7.75	0	0	0	0	4	119	0	21	0	0	0	0	2	35	0	10	0	0	0	0	1.1	19.9	0	2.3
7.83333	0	0	0	0	23	77	0	122	0	0	0	0	15	24	0	40	0	0	0	0	3.8	8.1	0	15.5
7.91667	0	0	0	0	4	24	41	108	0	0	0	0	3	8	7	28	0	0	0	0	0.9	2.3	4.1	20.9
8	0	0	0	0	0	0	16	48	0	0	0	0	0	0	6	17	0	0	0	0	0	0	1.4	7.2
8.08333	0	4	0	0	0	22	0	21	0	3	0	0	0	7	0	7	0	0	0	0	0	3	0	3
8.16667	0	31	0	0	4	0	0	12	0	9	0	0	2	0	0	4	0	1.6	0	0	0.4	0	0	1.2
8.25	0	163	0	0	20	3	1	46	0	25	0	0	6	1	1	10	0	14.3	0	0	3.2	0	0	5.8
8.33333	0	28	0	0	0	0	0	1	0	7	0	0	1	0	0	1	0	4	0	0	0	0	0	0
8.41667	0	21	0	0	22	2	0	0	0	6	0	0	13	1	0	0	0	3.1	0	0	2.1	0	0	0
8.5	33	337	0	0	0	11	0	0	8	44	0	0	0	6	0	0	7.9	40.6	0	0	0	1	0	0
8.58333	130	120	0	0	1	2	0	0	42	19	0	0	1	1	0	0	24.7	14.7	0	0	0	0	0	0
8.66667	40	336	20	353	191	21	8	16	10	48	8	37	46	6	4	6	2.2	26	2.4	30.6	29	4.9	1.2	2.6
8.75	0	12	79	236	24	55	0	0	0	2	15	48	11	21	0	0	0	2.1	7	22.4	3.2	7.8	0	0
8.83333	0	6	64	133	0	11	0	0	0	2	12	20	0	7	0	0	0	0.2	6.9	18.7	0	0.7	0	0
8.91667	0	14	286	62	0	0	0	0	0	4	58	29	0	0	0	0	0	3	39.2	7.5	0	0	0	0
9	0	84	146	408	0	11	0	0	0	8	39	71	0	7	0	0	0	7.4	18.9	53.3	0	0.6	0	0
9.08333	0	0	6	165	8	11	0	0	0	0	3	37	5	6	0	0	0	0	0.9	14.5	0	0.4	0	0
9.16667	0	0	0	0	0	0	0	0	0	0	0	0	0	0	0	0	0	0	0	0	0	0	0	0
9.25	0	0	0	0	0	0	0	0	0	0	0	0	0	0	0	0	0	0	0	0	0	0	0	0
9.33333	0	0	0	0	0	0	0	0	0	0	0	0	0	0	0	0	0	0	0	0	0	0	0	0
9.41667	0	0	0	0	5	0	0	0	0	0	0	0	3	0	0	0	0	0	0	0	0.2	0	0	0
9.5	0	0	0	0	0	0	0	34	0	0	0	0	0	0	0	10	0	0	0	0	0	0	0	5
9.58333	0	0	0	0	2	0	0	0	0	0	0	0	2	0	0	0	0	0	0	0	0	0	0	0
9.66667	30	55	0	163	2	0	0	0	5	5	0	21	1	0	0	0	2.8	4.9	0	13.7	0.3	0	0	0
9.75	31	0	3	257	5	51	0	0	9	0	1	33	3	5	0	0	2.9	0	0.7	22	0.4	5.6	0	0
9.83333	0	0	3	93	0	117	0	0	0	0	1	26	0	41	0	0	0	0	0.1	15.5	0	12.9	0	0
9.91667	0	0	0	0	14	103	82	0	0	0	0	0	8	33	17	0	0	0	0	0	0.8	13.5	11.5	0
10	0	0	0	0	0	3	9	0	0	0	0	0	0	2	5	0	0	0	0	0	0	0	0.2	0
10.0833	0	0	0	0	0	0	0	0	0	0	0	0	0	0	0	0	0	0	0	0	0	0	0	0
10.1667	0	0	0	0	0	0	0	0	0	0	0	0	0	0	0	0	0	0	0	0	0	0	0	0
10.25	0	0	0	0	0	1	0	0	0	0	0	0	0	1	0	0	0	0	0	0	0	0	0	0
10.3333	0	0	0	0	0	0	0	0	0	0	0	0	0	0	0	0	0	0	0	0	0	0	0	0
10.4167	0	0	0	0	0	0	0	0	0	0	0	0	0	0	0	0	0	0	0	0	0	0	0	0
10.5	0	0	0	0	0	0	0	0	0	0	0	0	0	0	0	0	0	0	0	0	0	0	0	0
10.5833	0	0	0	0	0	0	0	0	0	0	0	0	0	0	0	0	0	0	0	0	0	0	0	0
10.6667	0	0	0	0	12	0	0	0	0	0	0	0	4	0	0	0	0	0	0	0	1.3	0	0	0
10.75	0	0	0	0	4	2	0	3	0	0	0	0	4	2	0	1	0	0	0	0	0	0	0	0.2
10.8333	0	1	0	0	80	0	0	0	0	1	0	0	34	0	0	0	0	0	0	0	10.5	0	0	0
10.9167	0	62	0	0	1	0	0	0	0	7	0	0	1	0	0	0	0	4.3	0	0	0	0	0	0
11	0	138	0	0	0	2	0	0	0	30	0	0	0	2	0	0	0	10.7	0	0	0	0	0	0
11.0833	0	132	0	0	0	3	0	0	0	22	0	0	0	2	0	0	0	12.2	0	0	0	0.8	0	0
11.1667	2	196	0	0	0	0	0	64	1	18	0	0	0	0	0	12	0.4	11.7	0	0	0	0	0	7.1
11.25	176	2	0	0	0	0	33	42	27	2	0	0	0	0	6	8	22.5	0	0	0	0	0	5	8.2
11.3333	57	0	0	0	0	0	0	0	11	0	0	0	0	0	0	0	6	0	0	0	0	0	0	0
11.4167	352	0	0	0	0	0	0	0	47	0	0	0	0	0	0	0	46.4	0	0	0	0	0	0	0
11.5	462	0	0	0	0	0	0	0	67	0	0	0	0	0	0	0	49	0	0	0	0	0	0	0
11.5833	199	0	0	0	0	0	2	0	24	0	0	0	0	0	2	0	13.9	0	0	0	0	0	0	0
11.6667	0	0	0	0	0	21	23	0	0	0	0	0	0	6	12	0	0	0	0	0	0	3.2	2.2	0
11.75	0	0	0	0	0	0	1	0	0	0	0	0	0	0	1	0	0	0	0	0	0	0	0	0
11.8333	0	0	202	2	0	99	328	0	0	0	34	1	0	28	38	0	0	0	26.3	0	0	12.8	28.8	0
11.9167	0	0	25	0	0	214	190	0	0	0	15	0	0	43	39	0	0	0	2.6	0	0	31.1	22.8	0
12	0	0	261	0	0	277	119	0	0	0	36	0	0	48	24	0	0	0	31	0	0	32.7	12.6	0
12.0833	15	73	411	2	2	41	84	22	6	13	51	2	1	18	23	8	0.6	5.5	45.7	0	0	3.7	8.3	2.3
12.1667	46	2	247	43	47	27	60	24	20	1	43	8	14	10	8	10	4.3	0.3	35.6	5.4	6.2	3.6	4.3	3.2
12.25	72	44	214	285	4	3	131	0	22	12	40	24	2	2	41	0	10.4	3.2	30.1	23.2	0.1	0.7	17.1	0
12.3333	1	71	28	147	0	0	124	0	1	10	7	37	0	0	26	0	0	7.4	3.6	15.3	0	0	22.5	0
12.4167	0	6	0	81	16	4	24	0	0	1	0	25	7	3	15	0	0	0.6	0	8.3	2.7	0.3	1.7	0
12.5	0	0	0	1	2	7	1	0	0	0	0	1	1	5	1	0	0	0	0	0	0.1	0.6	0	0
12.5833	0	2	0	0	5	6	76	0	0	1	0	0	2	3	27	0	0	0	0	0	0.9	0.5	11.2	0
12.6667	0	148	0	0	0	6	0	0	0	18	0	0	0	3	0	0	0	11	0	0	0	0.5	0	0
12.75	0	220	0	0	0	2	18	0	0	26	0	0	0	2	4	0	0	16.7	0	0	0	0	2	0
12.8333	0	0	0	0	0	7	9	0	0	0	0	0	0	6	2	0	0	0	0	0	0	0	0.3	0
12.9167	0	22	0	0	0	304	0	69	0	6	0	0	0	48	0	22	0	1.7	0	0	0	28.7	0	9.7
13	0	241	0	0	33	61	85	47	0	29	0	0	12	16	16	15	0	16	0	0	3.7	10	5.9	4.9
13.0833	0	183	0	0	89	168	116	3	0	19	0	0	31	36	20	1	0	12.5	0	0	9.9	19.3	9.9	0.1
13.1667	32	1	0	0	133	141	11	0	6	1	0	0	37	25	2	0	3.3	0	0	0	13.1	16.9	1.3	0
13.25	13	102	1	0	65	0	2	0	4	27	1	0	22	0	2	0	2	9.5	0	0	4.4	0	0	0
13.3333	0	44	0	0	55	45	113	23	0	14	0	0	11	10	26	5	0	3.7	0	0	10	3.3	16	3.5
13.4167	0	0	154	3	150	360	67	41	0	0	32	2	34	48	23	17	0	0	18.3	0	16.5	29.4	7.6	3.1
13.5	0	9	14	98	4	347	12	52	0	3	2	13	4	48	6	16	0	2.2	2	13.7	0	25.1	1.1	5.1
13.5833	0	150	0	130	0	6	0	42	0	26	0	11	0	5	0	12	0	7.8	0	12.4	0	0	0	3.4
13.6667	7	82	114	0	4	245	27	10	3	24	13	0	2	41	10	4	1.3	7.4	11.4	0	1.1	24.9	2.4	0.1
13.75	66	192	308	0	0	686	21	0	22	39	41	0	0	73	13	0	9.9	16.1	27.8	0	0	45.2	1.8	0
13.8333	63	75	37	0	85	325	52	3	15	8	12	0	10	43	20	1	7.2	4.4	4.5	0	12.2	31.6	5.2	0.9
13.9167	180	260	0	15	41	77	78	43	43	26	0	4	6	25	18	16	24.2	17	0	2	7.4	8.4	5.7	6.3
14	268	434	106	30	146	298	26	69	36	51	29	11	41	49	8	30	27.2	34.9	9.6	4.8	17.7	28.9	2.9	5.7
14.0833	307	110	48	197	84	0	336	23	39	22	13	38	25	0	56	5	27.5	10.2	3.8	19.3	8.3	0	25.6	1.4
14.1667	316	29	0	256	266	355	459	51	27	12	0	47	53	50	48	20	26.2	5.5	0	29.6	27.5	35.3	26.9	5.4
14.25	555	132	0	195	105	392	64	30	57	16	0	25	35	53	12	10	55.3	5.8	0	17.4	14.7	40.6	12.7	4.4
14.3333	214	655	0	12	53	240	186	27	40	51	0	3	19	41	32	8	21.9	46.6	0	1.1	8.3	24.9	25.1	2.1
14.4167	538	5	0	0	255	307	348	39	73	1	0	0	49	50	43	16	48.9	0	0	0	23.3	31.4	33.3	5.5
14.5	256	588	0	0	214	159	32	97	33	46	0	0	35	30	13	28	25.9	42.4	0	0	23	15.8	1.8	11.9
14.5833	279	280	0	0	98	475	0	108	39	46	0	0	24	63	0	20	19.6	24.5	0	0	15	45	0	10.3
14.6667	538	298	0	0	10	115	48	92	63	55	0	0	6	15	14	35	48.4	40.9	0	0	1.1	9.8	8	9.6
14.75	108	108	0	0	213	65	303	69	18	27	0	0	52	23	53	29	10.3	17.2	0	0	26.6	6.8	31.4	11.6
14.8333	19	108	19	0	137	603	160	44	8	39	9	0	31	54	33	7	1.1	13.7	1.9	0	15.5	46.7	13.8	6
14.9167	24	3	65	0	4	125	166	169	11	1	19	0	4	22	42	44	5.3	0.6	9.8	0	0	12.4	19.8	18.6
15	185	113	130	0	164	18	143	55	36	12	29	0	20	5	41	27	19.5	12.4	17.5	0	17.1	1.5	17.9	4
15.0833	46	175	109	34	155	334	133	44	13	28	34	16	32	49	14	19	7	18.7	15.5	4	15	33.9	9.8	4.5
15.1667	13	219	131	270	58	447	31	77	8	18	32	51	18	74	6	27	1	24.4	11.8	38.6	6.2	34.9	2.8	14.5
15.25	32	299	166	98	267	128	198	212	14	56	42	31	49	28	52	38	3.9	27.6	16.1	12.8	34.9	11.2	23.9	22.9
15.3333	238	3	173	128	192	94	1	226	41	1	36	26	43	18	1	37	23.3	0.3	20.8	11	21.1	8.9	0	22.6
15.4167	20	0	193	158	124	213	3	313	8	0	43	32	26	25	3	41	2.9	0	22	23.4	15.7	24.4	0	29.4
15.5	65	0	504	69	97	479	32	121	25	0	67	19	25	54	15	24	11.9	0	46.5	10.5	7.3	45.8	8.8	19.3
15.5833	22	0	204	39	172	261	23	69	12	0	26	21	44	46	10	24	5.1	0	18.8	4.7	28.5	26.1	3.4	12.7
15.6667	86	0	141	112	238	151	3	93	18	0	28	27	52	31	2	30	10.1	0	19.4	12.7	29.2	11.7	0.2	12.7
15.75	155	0	14	262	46	23	44	537	41	0	7	39	17	16	17	48	30.5	0	1.8	26.4	5.4	1.4	8.3	47.5
15.8333	83	0	2	58	10	243	65	348	26	0	1	22	5	43	22	59	12.2	0	0	6.1	1	28.3	11.4	47
15.9167	70	36	0	274	248	302	85	191	20	7	0	48	48	35	22	45	8.2	3.1	0	25.3	24.5	36.2	9.9	16
16	17	278	0	82	107	225	110	200	8	40	0	24	19	34	33	35	2	30.9	0	7.3	16	22	16.7	18.8
16.0833	36	175	12	106	1	268	0	88	14	21	1	37	1	58	0	30	5.3	10.1	2.1	10.5	0	32.9	0	8.3
16.1667	24	37	0	28	0	220	0	117	8	6	0	9	0	43	0	26	2.7	2.5	0	3.4	0	17.9	0	13.3
16.25	2	256	8	184	0	59	0	72	2	34	3	37	0	11	0	25	0	18.7	1	18.7	0	7.2	0	12.8
16.3333	0	115	248	352	0	196	0	85	0	18	44	48	0	39	0	18	0	12	33.1	35.9	0	22.8	0	10.3
16.4167	0	472	139	268	0	113	42	62	0	51	19	34	0	19	16	19	0	29	16.6	29.3	0	14.5	4.9	6.9
16.5	0	117	141	384	0	1	0	202	0	30	32	46	0	1	0	50	0	12.2	18.8	39.2	0	0	0	25
16.5833	0	35	394	392	40	0	173	117	0	14	46	47	3	0	40	25	0	3.2	32.9	32.2	5.5	0	22.7	8.4
16.6667	0	12	138	89	93	140	0	11	0	5	34	17	17	29	0	6	0	0.6	20	11.6	11.4	22.9	0	0.3
16.75	0	0	611	11	2	238	112	0	0	0	66	5	2	66	20	0	0	0	52.5	0.8	0	28.5	16.9	0
16.8333	0	0	210	1	157	1364	0	136	0	0	49	1	29	67	0	35	0	0	33.5	0	14.7		0	14.9
16.9167	0	0	69	0	100	206	0	365	0	0	9	0	26	30	0	46	0	0	7.7	0	13.4	23	0	36.1
17	0	0	285	0	100	134	0	115	0	0	47	0	18	27	0	27	0	0	35.6	0	7.5	7.4	0	13.2
17.0833	0	0	4	5	382	425	0	236	0	0	2	3	42	53	0	59	0	0	0	0.3	35.2	38.3	0	36
17.1667	0	0	142	0	262	202	0	145	0	0	34	0	47	29	0	23	0	0	23.6	0	31.3	18.1	0	14.1
17.25	0	0	139	0	88	83	0	0	0	0	32	0	26	17	0	0	0	0	14.6	0	12.4	7.5	0	0
17.3333	0	29	0	0	78	286	0	0	0	4	0	0	17	63	0	0	0	2.9	0	0	12.9	43.7	0	0
17.4167	5	90	0	0	75	227	0	0	3	21	0	0	17	49	0	0	0.1	6.9	0	0	11.2	24.2	0	0
17.5	0	0	0	0	165	165	0	0	0	0	0	0	37	43	0	0	0	0	0	0	19.4	23.9	0	0
17.5833	0	142	0	4	127	77	28	0	0	25	0	2	17	14	4	0	0	13.6	0	0	14.9	12.6	6.2	0
17.6667	0	78	0	0	0	0	37	0	0	15	0	0	0	0	13	0	0	13.8	0	0	0	0	7.6	0
17.75	0	368	0	0	0	0	81	0	0	39	0	0	0	0	23	0	0	42.7	0	0	0	0	8.3	0
17.8333	0	389	3	0	0	0	42	0	0	35	1	0	0	0	19	0	0	24.8	0.1	0	0	0	6.1	0
17.9167	0	358	0	0	0	0	137	0	0	50	0	0	0	0	39	0	0	32.5	0	0	0	0	14.2	0
18	0	149	0	0	17	0	121	0	0	44	0	0	4	0	27	0	0	15.2	0	0	3	0	18.8	0
18.0833	0	119	0	0	0	0	0	0	0	30	0	0	0	0	0	0	0	19.5	0	0	0	0	0	0
18.1667	0	158	0	0	0	21	21	0	0	38	0	0	0	7	5	0	0	22.9	0	0	0	2.3	3.4	0
18.25	11	120	0	175	0	51	103	0	3	32	0	27	0	13	39	0	1.6	15.2	0	17.3	0	3.2	8.7	0
18.3333	17	55	0	256	0	172	60	0	12	14	0	28	0	22	25	0	1.3	7.3	0	35.1	0	27.5	8	0
18.4167	31	230	0	302	0	17	175	0	11	38	0	61	0	13	49	0	4.8	24.8	0	29.9	0	1.1	18.6	0
18.5	17	2	0	160	0	0	60	39	6	1	0	33	0	0	17	8	1.5	0	0	18.2	0	0	7.1	4.7
18.5833	145	30	0	379	0	0	56	133	46	10	0	55	0	0	24	44	16.3	6	0	27	0	0	5.8	15.2
18.6667	51	147	57	119	0	2	68	41	15	42	17	20	0	1	26	13	5.4	20.1	4.5	16.3	0	0.7	5.5	4.7
18.75	11	0	264	86	0	5	24	27	8	0	40	30	0	4	8	11	1	0	30.5	13.4	0	0.1	3.2	1.8
18.8333	0	136	323	209	24	141	0	45	0	26	37	33	8	31	0	12	0	12.8	38.6	31.5	2.7	18.9	0	6.4
18.9167	0	2	197	198	0	0	0	34	0	2	25	31	0	0	0	12	0	0	24.6	32.1	0	0	0	4
19	0	0	249	120	14	0	0	70	0	0	48	31	3	0	0	21	0	0	28.3	14.6	2.3	0	0	10.7
19.0833	0	0	285	62	111	3	0	68	0	0	41	13	27	1	0	21	0	0	33.5	11.9	15.7	0.3	0	9.6
19.1667	0	0	256	167	171	7	0	47	0	0	35	33	42	4	0	20	0	0	35.2	16.3	23.1	0.4	0	3.5
19.25	0	0	273	3	156	0	0	139	0	0	58	1	28	0	0	36	0	0	30.6	0.7	17.6	0	0	23.6
19.3333	0	3	131	0	172	0	0	181	0	2	36	0	36	0	0	28	0	0.9	16.8	0	22.6	0	0	21.8
19.4167	0	0	0	0	216	11	0	17	0	0	0	0	35	4	0	6	0	0	0	0	18.5	2.3	0	3.2
19.5	0	0	29	0	8	17	0	35	0	0	8	0	4	10	0	12	0	0	1.3	0	1.8	0.6	0	2.5
19.5833	0	13	0	0	181	10	0	0	0	6	0	0	46	6	0	0	0	2	0	0	25.6	0.5	0	0
19.6667	0	3	0	11	95	0	0	0	0	3	0	6	19	0	0	0	0	0	0	1.6	13.1	0	0	0
19.75	1	1	0	150	125	0	1	0	1	1	0	28	30	0	1	0	0	0	0	17.3	15.5	0	0	0
19.8333	0	5	0	4	0	14	0	0	0	5	0	4	0	3	0	0	0	0	0	0	0	1.6	0	0
19.9167	9	25	0	0	0	452	0	0	3	12	0	0	0	59	0	0	2.2	2.7	0	0	0	50	0	0
20	161	39	0	3	0	181	0	0	35	9	0	2	0	32	0	0	15.5	3.4	0	0.1	0	24.3	0	0
20.0833	21	0	0	0	0	303	0	0	8	0	0	0	0	60	0	0	2.8	0	0	0	0	36.5	0	0
20.1667	178	390	0	7	0	201	0	0	41	55	0	2	0	30	0	0	26.1	41.7	0	1.1	0	22.4	0	0
20.25	271	159	0	1	0	2	0	0	56	21	0	1	0	2	0	0	36.8	13.3	0	0	0	0	0	0
20.3333	84	20	0	0	0	115	0	0	15	8	0	0	0	25	0	0	9.8	1.1	0	0	0	10.7	0	0
20.4167	159	0	0	0	0	410	0	0	25	0	0	0	0	62	0	0	19.8	0	0	0	0	26.1	0	0
20.5	0	228	0	0	0	0	0	7	0	36	0	0	0	0	0	3	0	24	0	0	0	0	0	0.2
20.5833	0	2	0	0	3	69	0	0	0	2	0	0	2	24	0	0	0	0.6	0	0	0.1	6.8	0	0
20.6667	0	5	0	0	0	66	0	0	0	2	0	0	0	20	0	0	0	0.6	0	0	0	10.9	0	0
20.75	0	0	0	0	2	209	0	0	0	0	0	0	1	39	0	0	0	0	0	0	0.2	22.1	0	0
20.8333	0	11	0	1	0	413	0	1	0	5	0	1	0	65	0	1	0	2.4	0	0	0	28.7	0	0
20.9167	0	0	0	70	0	312	3	33	0	0	0	5	0	38	1	8	0	0	0	5	0	27.8	0.6	3.7
21	104	0	0	5	0	0	39	17	30	0	0	2	0	0	17	2	15.7	0	0	0.6	0	0	4.7	2.4
21.0833	0	0	0	0	70	0	57	0	0	0	0	0	20	0	18	0	0	0	0	0	11	0	7.1	0
21.1667	13	0	0	0	0	17	4	0	6	0	0	0	0	6	2	0	2	0	0	0	0	2.4	0.4	0
21.25	66	0	0	0	0	67	54	0	15	0	0	0	0	20	9	0	7	0	0	0	0	8.2	8.8	0
21.3333	133	1	95	2	0	151	75	0	53	1	20	1	0	41	16	0	20.7	0	10.8	0	0	22.4	6.1	0
21.4167	113	8	3	0	1	335	14	0	48	5	1	0	1	54	9	0	12.9	1.3	0.1	0	0	48.7	1.3	0
21.5	51	9	44	0	0	342	0	0	22	2	8	0	0	42	0	0	10.2	1.8	4.2	0	0	29.2	0	0
21.5833	256	13	190	0	0	4	15	0	37	3	29	0	0	3	10	0	34.6	2.8	18.7	0	0	0	1.9	0
21.6667	59	14	111	0	0	0	9	32	20	8	22	0	0	0	2	6	8.1	1.8	11.9	0	0	0	2.8	4.8
21.75	0	0	90	2	61	0	0	50	0	0	28	1	12	0	0	20	0	0	10.3	0	8.5	0	0	6.5
21.8333	5	0	0	6	41	20	0	22	3	0	0	3	8	6	0	8	0.1	0	0	0	5.6	0.8	0	2.8
21.9167	0	6	0	219	253	105	0	121	0	3	0	28	50	13	0	37	0	1	0	20.7	20.3	10.9	0	16
22	0	46	0	6	180	0	0	72	0	18	0	4	35	0	0	18	0	7.4	0	0.5	19.8	0	0	10.5
22.0833	0	92	0	17	72	41	0	149	0	27	0	6	18	6	0	33	0	14.8	0	2.3	7.3	3.3	0	12.7
22.1667	0	175	0	282	107	222	71	210	0	39	0	49	23	34	20	45	0	17.1	0	35.1	14.8	24.9	8.2	20.4
22.25	0	160	3	198	210	197	89	154	0	24	1	22	54	30	20	33	0	14.2	0.4	15.1	18.1	16.8	10.8	14.8
22.3333	14	54	70	290	163	43	96	106	1	23	22	35	36	7	26	35	1.5	7.8	7.9	22.3	13.7	6.5	13.7	14.7
22.4167	125	5	0	64	110	162	33	20	28	4	0	12	27	39	11	7	10	0.1	0	6.2	11.2	19	3.2	2.1
22.5	168	61	186	0	141	347	0	134	31	11	37	0	35	43	0	19	20.4	7	23.4	0	20.8	34.2	0	14.9
22.5833	257	0	374	210	81	17	8	217	31	0	52	36	33	5	3	39	25	0	41	21.4	8.5	0.9	0.5	21.3
22.6667	302	0	360	113	126	1	0	133	55	0	44	27	28	1	0	37	38.4	0	35.9	17.3	10.8	0	0	18
22.75	103	0	459	9	135	132	0	195	31	0	53	4	21	38	0	26	12.8	0	50.1	0.9	15.6	15	0	12.7
22.8333	34	0	323	5	0	204	161	172	15	0	55	3	0	53	44	35	3.6	0	30.8	0.4	0	30.9	17.5	27.9
22.9167	14	148	107	0	0	292	284	150	9	15	28	0	0	39	69	31	0.5	11.2	13.9	0	0	30.3	29.9	21.7
23	112	25	277	0	0	180	59	6	37	5	40	0	0	45	24	5	15.7	2.2	29.9	0	0	26.8	7.3	0
23.0833	51	0	270	0	0	466	29	0	25	0	26	0	0	70	12	0	9.2	0	15.3	0	0	53.2	2.6	0
23.1667	84	0	355	0	0	611	95	0	21	0	40	0	0	64	23	0	12.1	0	27.8	0	0	58.9	18.4	0
23.25	0	0	14	0	0	198	73	0	0	0	6	0	0	39	26	0	0	0	1.5	0	0	21.7	9.2	0
23.3333	0	0	138	0	0	206	28	0	0	0	37	0	0	38	8	0	0	0	20.6	0	0	20.7	3.9	0
23.4167	0	0	35	0	0	267	0	3	0	0	10	0	0	65	0	1	0	0	3.6	0	0	41.4	0	0.9
23.5	0	0	0	0	0	125	0	7	0	0	0	0	0	25	0	5	0	0	0	0	0	14.1	0	0
23.5833	0	0	70	0	0	40	0	0	0	0	18	0	0	15	0	0	0	0	7.9	0	0	7.9	0	0
23.6667	0	100	8	0	0	113	0	1	0	22	1	0	0	34	0	1	0	7.6	2.2	0	0	17.5	0	0
23.75	0	75	0	0	0	132	0	0	0	14	0	0	0	32	0	0	0	6.4	0	0	0	16.6	0	0
23.8333	29	177	17	0	88	44	52	0	7	30	5	0	22	15	11	0	1.1	16.4	1.6	0	9.3	7	5.3	0
23.9167	105	249	36	0	11	167	56	0	25	43	14	0	3	39	10	0	14.6	30.3	4.5	0	1.3	23.1	6.1	0
24	20	282	0	0	431	3	0	1	8	35	0	0	52	3	0	1	3.5	43.1	0	0	51	0	0	0
24.0833	0	16	0	0	165	0	0	1	0	6	0	0	30	0	0	1	0	0.1	0	0	18.3	0	0	0
24.1667	0	92	0	181	121	0	0	7	0	35	0	32	37	0	0	4	0	11.7	0	17.7	17.7	0	0	0.7
24.25	2	49	0	20	19	0	0	163	2	11	0	1	7	0	0	30	0	7.7	0	0.7	4.3	0	0	17.6
24.3333	2	78	0	81	0	0	0	120	2	28	0	17	0	0	0	32	0	13.4	0	8.7	0	0	0	14.9
24.4167	11	0	0	126	0	0	0	43	2	0	0	34	0	0	0	11	1.7	0	0	18.9	0	0	0	2.9
24.5	10	0	0	363	0	0	0	89	3	0	0	48	0	0	0	34	1	0	0	42.5	0	0	0	12
24.5833	9	0	0	220	0	1	0	66	6	0	0	43	0	1	0	16	1.3	0	0	29.1	0	0	0	9.5
24.6667	1	0	0	301	0	0	0	0	1	0	0	54	0	0	0	0	0	0	0	31.8	0	0	0	0
24.75	1	18	0	43	0	0	0	0	1	8	0	17	0	0	0	0	0	3.4	0	3	0	0	0	0
24.8333	1	13	0	48	0	0	0	0	1	7	0	19	0	0	0	0	0	2.1	0	5.3	0	0	0	0
24.9167	0	6	0	177	0	0	0	0	0	4	0	47	0	0	0	0	0	0.7	0	32	0	0	0	0
25	0	1	0	236	0	0	16	0	0	1	0	48	0	0	3	0	0	0	0	27.3	0	0	1.5	0
25.0833	0	0	24	253	0	0	0	0	0	0	7	57	0	0	0	0	0	0	2.5	30.2	0	0	0	0
25.1667	28	7	186	117	0	1	17	0	10	7	35	24	0	1	6	0	3.2	0	15.3	13.8	0	0	2.5	0
25.25	0	13	231	49	0	43	0	0	0	5	37	13	0	9	0	0	0	3.7	23.7	5.4	0	9.9	0	0
25.3333	0	10	230	0	0	51	41	0	0	8	42	0	0	14	15	0	0	0.9	28	0	0	5.5	7.1	0
25.4167	0	14	257	0	0	82	59	0	0	9	36	0	0	21	18	0	0	2	20.1	0	0	10.5	6.3	0
25.5	0	25	155	0	0	139	42	0	0	14	21	0	0	41	20	0	0	2.6	13.7	0	0	21.8	6.3	0
25.5833	0	0	108	0	0	136	132	0	0	0	31	0	0	26	49	0	0	0	16.6	0	0	18.3	18.6	0
25.6667	0	0	172	0	0	0	162	0	0	0	48	0	0	0	31	0	0	0	22.6	0	0	0	13.2	0
25.75	2	0	64	0	0	1	210	0	1	0	19	0	0	1	36	0	0.5	0	9.5	0	0	0	20.9	0
25.8333	5	0	0	0	0	0	9	0	3	0	0	0	0	0	5	0	0.1	0	0	0	0	0	0	0
25.9167	66	0	0	0	0	0	0	0	16	0	0	0	0	0	0	0	8.8	0	0	0	0	0	0	0
26	137	0	0	0	0	0	0	0	42	0	0	0	0	0	0	0	16.6	0	0	0	0	0	0	0
26.0833	180	0	0	0	0	0	0	0	31	0	0	0	0	0	0	0	25.4	0	0	0	0	0	0	0
26.1667	69	1	0	0	0	0	0	0	23	1	0	0	0	0	0	0	11.4	0	0	0	0	0	0	0
26.25	8	5	0	4	0	0	0	0	3	5	0	2	0	0	0	0	0.1	0	0	0.1	0	0	0	0
26.3333	2	158	0	0	0	0	0	0	1	43	0	0	0	0	0	0	0	16.6	0	0	0	0	0	0
26.4167	32	391	0	1	0	0	0	0	14	34	0	1	0	0	0	0	5.6	21.8	0	0	0	0	0	0
26.5	8	88	0	0	0	0	0	0	3	27	0	0	0	0	0	0	1.4	6.2	0	0	0	0	0	0
26.5833	0	327	0	0	0	0	0	0	0	67	0	0	0	0	0	0	0	39.2	0	0	0	0	0	0
26.6667	0	234	0	0	17	0	0	0	0	39	0	0	6	0	0	0	0	23.4	0	0	2.9	0	0	0
26.75	0	47	0	0	0	0	0	0	0	14	0	0	0	0	0	0	0	5.2	0	0	0	0	0	0
26.8333	0	117	0	0	0	0	0	0	0	23	0	0	0	0	0	0	0	14.2	0	0	0	0	0	0
26.9167	0	0	0	0	0	0	0	0	0	0	0	0	0	0	0	0	0	0	0	0	0	0	0	0
27	0	0	0	16	0	0	0	0	0	0	0	7	0	0	0	0	0	0	0	2.6	0	0	0	0
27.0833	0	0	0	208	0	59	0	0	0	0	0	38	0	15	0	0	0	0	0	31.7	0	11.3	0	0
27.1667	0	0	0	210	0	22	0	0	0	0	0	48	0	4	0	0	0	0	0	23.2	0	3.8	0	0
27.25	0	0	0	332	0	124	0	0	0	0	0	61	0	45	0	0	0	0	0	39.4	0	15.2	0	0
27.3333	0	0	0	273	0	190	0	0	0	0	0	44	0	40	0	0	0	0	0	28.3	0	24.9	0	0
27.4167	0	0	0	39	0	19	1	0	0	0	0	16	0	6	1	0	0	0	0	6.2	0	1.1	0	0
27.5	0	0	0	122	0	0	37	0	0	0	0	29	0	0	10	0	0	0	0	15.5	0	0	4.8	0
27.5833	0	0	0	90	0	0	273	0	0	0	0	34	0	0	51	0	0	0	0	12.6	0	0	43.1	0
27.6667	0	0	0	0	0	0	34	0	0	0	0	0	0	0	15	0	0	0	0	0	0	0	4	0
27.75	0	0	0	405	0	0	79	0	0	0	0	44	0	0	19	0	0	0	0	39.6	0	0	11.6	0
27.8333	0	0	93	392	0	0	0	0	0	0	17	32	0	0	0	0	0	0	7.2	24.2	0	0	0	0
27.9167	0	0	361	6	0	0	0	0	0	0	51	2	0	0	0	0	0	0	29.4	0	0	0	0	0
28	0	0	148	0	55	1	0	0	0	0	34	0	25	1	0	0	0	0	24.2	0	8.7	0	0	0
28.0833	0	0	234	0	174	0	0	0	0	0	29	0	37	0	0	0	0	0	23.4	0	24.7	0	0	0
28.1667	0	0	93	0	93	0	0	0	0	0	22	0	23	0	0	0	0	0	13	0	12.7	0	0	0
28.25	0	19	58	0	203	0	0	30	0	3	11	0	46	0	0	15	0	1.3	7.2	0	25.8	0	0	3.1
28.3333	0	123	88	0	41	0	0	21	0	21	23	0	11	0	0	7	0	11.5	16.5	0	6.6	0	0	2.2
28.4167	0	160	24	0	12	0	0	0	0	21	5	0	3	0	0	0	0	20.9	2	0	1.2	0	0	0
28.5	0	7	17	6	0	0	0	0	0	3	9	1	0	0	0	0	0	0.7	1.4	1	0	0	0	0
28.5833	51	0	0	0	0	0	0	0	9	0	0	0	0	0	0	0	7.4	0	0	0	0	0	0	0
28.6667	7	3	0	6	0	3	0	0	5	2	0	2	0	2	0	0	0	0	0	0	0	0	0	0
28.75	21	0	0	19	0	79	0	0	12	0	0	3	0	23	0	0	1.4	0	0	1.9	0	13.8	0	0
28.8333	96	0	0	0	0	88	41	0	15	0	0	0	0	20	8	0	9	0	0	0	0	13.8	2.4	0
28.9167	203	0	0	0	0	50	0	0	43	0	0	0	0	17	0	0	24.8	0	0	0	0	6.3	0	0
29	48	0	0	0	0	221	0	0	10	0	0	0	0	40	0	0	3.3	0	0	0	0	28.1	0	0
29.0833	0	0	0	0	0	125	0	0	0	0	0	0	0	43	0	0	0	0	0	0	0	16	0	0
29.1667	0	0	0	0	0	109	0	0	0	0	0	0	0	27	0	0	0	0	0	0	0	12.1	0	0
29.25	0	0	0	0	0	2	0	0	0	0	0	0	0	2	0	0	0	0	0	0	0	0	0	0
29.3333	0	0	0	0	0	0	0	0	0	0	0	0	0	0	0	0	0	0	0	0	0	0	0	0
29.4167	0	0	0	0	0	0	0	0	0	0	0	0	0	0	0	0	0	0	0	0	0	0	0	0
29.5	0	0	0	0	0	0	0	0	0	0	0	0	0	0	0	0	0	0	0	0	0	0	0	0
29.5833	0	0	12	0	62	0	4	0	0	0	5	0	14	0	2	0	0	0	2.2	0	7.1	0	0.1	0
29.6667	0	0	0	0	0	0	0	0	0	0	0	0	0	0	0	0	0	0	0	0	0	0	0	0
29.75	0	55	0	30	26	0	0	0	0	7	0	4	12	0	0	0	0	5.2	0	5.7	2.2	0	0	0
29.8333	0	123	0	35	0	0	0	0	0	28	0	16	0	0	0	0	0	13.2	0	5.3	0	0	0	0
29.9167	0	201	0	246	0	0	0	40	0	35	0	44	0	0	0	17	0	22	0	36.4	0	0	0	6.6
30	0	260	0	115	0	0	0	11	0	47	0	29	0	0	0	5	0	26.6	0	9.7	0	0	0	0.2
30.0833	0	30	0	150	0	0	0	67	0	13	0	29	0	0	0	20	0	3	0	21.4	0	0	0	8
30.1667	0	48	0	37	0	0	0	4	0	11	0	15	0	0	0	3	0	7.9	0	4.8	0	0	0	0
30.25	0	0	0	235	0	0	0	0	0	0	0	34	0	0	0	0	0	0	0	26.6	0	0	0	0
30.3333	0	0	0	0	0	0	0	0	0	0	0	0	0	0	0	0	0	0	0	0	0	0	0	0
30.4167	76	0	12	3	0	0	0	9	20	0	6	1	0	0	0	5	11	0	2.3	0.2	0	0	0	2
30.5	1	0	54	0	0	0	0	0	1	0	10	0	0	0	0	0	0	0	8.8	0	0	0	0	0
30.5833	0	0	75	0	0	0	0	0	0	0	16	0	0	0	0	0	0	0	9.7	0	0	0	0	0
30.6667	0	0	75	0	2	0	0	0	0	0	17	0	1	0	0	0	0	0	7	0	0	0	0	0
30.75	0	0	23	0	0	0	72	0	0	0	5	0	0	0	15	0	0	0	6	0	0	0	4.3	0
30.8333	0	0	0	0	0	0	98	0	0	0	0	0	0	0	14	0	0	0	0	0	0	0	12.6	0
30.9167	0	0	0	0	0	0	141	0	0	0	0	0	0	0	21	0	0	0	0	0	0	0	18.6	0
31	0	0	0	5	0	0	0	0	0	0	0	2	0	0	0	0	0	0	0	0.5	0	0	0	0
31.0833	0	0	0	0	0	0	0	0	0	0	0	0	0	0	0	0	0	0	0	0	0	0	0	0
31.1667	0	0	0	0	22	0	0	0	0	0	0	0	7	0	0	0	0	0	0	0	4.3	0	0	0
31.25	0	0	0	0	28	0	0	0	0	0	0	0	7	0	0	0	0	0	0	0	2.8	0	0	0
31.3333	0	0	0	0	208	0	0	0	0	0	0	0	37	0	0	0	0	0	0	0	23.3	0	0	0
31.4167	0	0	0	0	63	64	0	0	0	0	0	0	23	19	0	0	0	0	0	0	8.5	7.5	0	0
31.5	0	0	0	0	70	139	0	0	0	0	0	0	27	27	0	0	0	0	0	0	9.6	17.4	0	0
31.5833	0	0	0	0	144	101	0	0	0	0	0	0	20	24	0	0	0	0	0	0	15.2	13.1	0	0
31.6667	0	6	0	3	7	6	0	0	0	4	0	1	2	4	0	0	0	0	0	0.8	0.8	1	0	0
31.75	0	49	0	0	0	34	0	0	0	20	0	0	0	5	0	0	0	2.8	0	0	0	6.3	0	0
31.8333	0	30	0	0	0	0	3	59	0	12	0	0	0	0	2	24	0	2.8	0	0	0	0	0	9.5
31.9167	0	0	0	0	0	0	0	33	0	0	0	0	0	0	0	19	0	0	0	0	0	0	0	3.1
32	0	1	0	0	0	0	0	15	0	1	0	0	0	0	0	10	0	0	0	0	0	0	0	0.7
32.0833	0	0	0	0	0	0	0	69	0	0	0	0	0	0	0	7	0	0	0	0	0	0	0	8.7
32.1667	0	0	0	0	0	0	0	0	0	0	0	0	0	0	0	0	0	0	0	0	0	0	0	0
32.25	0	0	0	0	0	0	0	0	0	0	0	0	0	0	0	0	0	0	0	0	0	0	0	0
32.3333	0	0	0	0	0	0	0	0	0	0	0	0	0	0	0	0	0	0	0	0	0	0	0	0
32.4167	0	0	0	0	0	0	0	0	0	0	0	0	0	0	0	0	0	0	0	0	0	0	0	0
32.5	0	3	75	0	0	0	0	0	0	1	14	0	0	0	0	0	0	0.2	8.1	0	0	0	0	0
32.5833	0	2	157	0	0	0	0	0	0	1	30	0	0	0	0	0	0	0	16.1	0	0	0	0	0
32.6667	0	2	32	0	0	0	0	0	0	1	12	0	0	0	0	0	0	0	5	0	0	0	0	0
32.75	0	0	0	230	0	0	0	0	0	0	0	38	0	0	0	0	0	0	0	26.6	0	0	0	0
32.8333	0	0	0	10	0	0	0	0	0	0	0	5	0	0	0	0	0	0	0	1	0	0	0	0
32.9167	8	5	0	107	0	0	0	0	5	2	0	31	0	0	0	0	0.8	0.1	0	4	0	0	0	0
33	500	0	0	85	0	0	0	0	49	0	0	23	0	0	0	0	25.5	0	0	13.1	0	0	0	0
33.0833	494	0	0	111	0	0	0	0	40	0	0	29	0	0	0	0	44.7	0	0	13.2	0	0	0	0
33.1667	64	2	0	23	66	0	0	0	12	2	0	13	16	0	0	0	8.5	0	0	1.3	4.1	0	0	0
33.25	227	1	0	0	55	0	0	0	39	1	0	0	12	0	0	0	27.6	0	0	0	6.5	0	0	0
33.3333	140	0	0	0	0	0	7	0	33	0	0	0	0	0	2	0	14.8	0	0	0	0	0	0.4	0
33.4167	105	2	0	0	0	43	0	0	27	2	0	0	0	6	0	0	10	0	0	0	0	6.5	0	0
33.5	124	38	0	0	0	45	131	0	37	8	0	0	0	14	25	0	14.4	4.6	0	0	0	5.4	12.7	0
33.5833	118	32	0	0	0	92	105	0	20	7	0	0	0	17	26	0	11.6	5.5	0	0	0	11.1	7.5	0
33.6667	3	34	0	0	0	49	54	0	1	10	0	0	0	14	18	0	0.1	5.6	0	0	0	7.9	7	0
33.75	0	0	0	0	0	0	37	0	0	0	0	0	0	0	15	0	0	0	0	0	0	0	3.4	0
33.8333	0	0	0	0	0	0	41	0	0	0	0	0	0	0	11	0	0	0	0	0	0	0	4.6	0
33.9167	0	0	0	0	0	25	55	0	0	0	0	0	0	5	15	0	0	0	0	0	0	1.9	6.9	0
34	0	0	35	0	0	0	19	34	0	0	5	0	0	0	6	15	0	0	6.4	0	0	0	1.2	2.5
34.0833	0	0	0	0	0	0	5	10	0	0	0	0	0	0	1	4	0	0	0	0	0	0	0.5	1.4
34.1667	0	3	0	0	0	0	0	0	0	2	0	0	0	0	0	0	0	0	0	0	0	0	0	0
34.25	0	0	0	0	0	0	3	0	0	0	0	0	0	0	2	0	0	0	0	0	0	0	0	0
34.3333	0	0	0	0	0	0	0	0	0	0	0	0	0	0	0	0	0	0	0	0	0	0	0	0
34.4167	0	0	0	0	1	0	0	0	0	0	0	0	1	0	0	0	0	0	0	0	0	0	0	0
34.5	0	0	0	0	0	0	0	0	0	0	0	0	0	0	0	0	0	0	0	0	0	0	0	0
34.5833	0	3	0	0	1	0	0	0	0	2	0	0	1	0	0	0	0	0	0	0	0	0	0	0
34.6667	0	103	0	0	0	0	0	0	0	16	0	0	0	0	0	0	0	10.7	0	0	0	0	0	0
34.75	0	163	0	0	0	0	0	0	0	24	0	0	0	0	0	0	0	16.5	0	0	0	0	0	0
34.8333	0	2	0	0	0	2	0	0	0	1	0	0	0	1	0	0	0	0	0	0	0	0	0	0
34.9167	0	0	0	0	12	17	0	0	0	0	0	0	5	9	0	0	0	0	0	0	2.3	1.9	0	0
35	31	0	0	0	66	120	0	0	7	0	0	0	19	22	0	0	3.6	0	0	0	9.5	12.2	0	0
35.0833	61	0	0	16	0	123	0	0	12	0	0	7	0	34	0	0	7.3	0	0	1.5	0	14	0	0
35.1667	74	0	0	0	118	192	0	0	21	0	0	0	25	34	0	0	13.3	0	0	0	14.2	18.8	0	0
35.25	0	0	0	0	117	146	0	7	0	0	0	0	38	29	0	3	0	0	0	0	12.9	17.5	0	1.4
35.3333	0	0	0	0	194	21	0	0	0	0	0	0	42	9	0	0	0	0	0	0	22.5	2.9	0	0
35.4167	0	0	0	101	52	0	0	0	0	0	0	30	11	0	0	0	0	0	0	12.5	7	0	0	0
35.5	0	138	0	40	21	0	0	0	0	16	0	16	8	0	0	0	0	11.6	0	3.2	3.5	0	0	0
35.5833	0	18	0	182	0	0	0	0	0	4	0	29	0	0	0	0	0	2.3	0	17.6	0	0	0	0
35.6667	0	266	0	138	0	0	0	0	0	33	0	36	0	0	0	0	0	24.4	0	14.1	0	0	0	0
35.75	0	48	0	0	0	0	0	0	0	4	0	0	0	0	0	0	0	3.5	0	0	0	0	0	0
35.8333	0	1	7	101	0	0	0	15	0	1	3	26	0	0	0	4	0	0	0.7	15.8	0	0	0	0.6
35.9167	0	0	14	0	0	0	0	0	0	0	4	0	0	0	0	0	0	0	2	0	0	0	0	0
36	0	4	260	0	0	0	0	1	0	2	41	0	0	0	0	1	0	0.5	26.4	0	0	0	0	0
36.0833	0	0	268	0	0	7	7	0	0	0	50	0	0	6	1	0	0	0	24	0	0	0.1	1.3	0
36.1667	0	0	221	0	0	14	0	0	0	0	36	0	0	4	0	0	0	0	20.3	0	0	1.2	0	0
36.25	0	0	180	0	0	88	75	0	0	0	33	0	0	15	26	0	0	0	15.9	0	0	9.6	7.8	0
36.3333	0	0	62	0	0	154	48	0	0	0	13	0	0	28	14	0	0	0	7.4	0	0	18	4.6	0
36.4167	0	22	0	0	0	57	62	0	0	12	0	0	0	11	19	0	0	1.3	0	0	0	6.8	8	0
36.5	13	29	1	0	53	34	2	0	3	7	1	0	20	10	1	0	3.2	7.1	0	0	8.1	3.1	0	0
36.5833	13	138	0	0	3	40	6	65	6	22	0	0	1	17	2	14	1.7	16.4	0	0	0.7	6.2	1.5	8
36.6667	0	44	0	0	65	99	0	153	0	14	0	0	10	21	0	41	0	4.3	0	0	4.9	14.2	0	14.5
36.75	0	70	0	0	134	199	0	33	0	17	0	0	23	37	0	12	0	9.7	0	0	15.5	23.2	0	3.5
36.8333	0	45	0	0	0	159	0	38	0	12	0	0	0	23	0	17	0	3.8	0	0	0	12.3	0	5.3
36.9167	24	192	0	0	24	4	48	19	2	21	0	0	10	4	13	8	3.2	13.6	0	0	3	0	2.9	1.5
37	118	261	3	0	168	48	24	32	30	34	1	0	13	21	7	10	15.9	14.9	0.1	0	19.9	4.8	3.3	3.9
37.0833	0	45	117	10	331	40	60	20	0	12	30	4	40	15	18	10	0	2.2	20.1	1	35	2.5	6.8	1.5
37.1667	54	7	143	2	98	158	0	0	13	2	34	1	23	30	0	0	5	1.3	22.7	0.8	8.9	13.8	0	0
37.25	88	79	0	0	211	130	45	10	31	17	0	0	44	26	14	4	8.6	5.4	0	0	16.1	10.8	3.1	1
37.3333	0	591	0	0	157	14	7	6	0	49	0	0	18	2	3	3	0	36.9	0	0	12.3	1.4	0.6	0.6
37.4167	0	315	78	0	275	230	3	29	0	60	24	0	39	43	3	15	0	35.6	16.2	0	25.6	25.6	0.4	4.4
37.5	82	3	448	0	119	298	108	18	17	2	52	0	17	31	16	9	6.4	0	46.2	0	10	26.6	7.4	1.9
37.5833	99	137	361	0	400	159	213	13	28	25	37	0	53	23	28	7	13.8	19.9	34.4	0	33.3	12.8	26.3	1.1
37.6667	232	244	19	26	161	34	35	208	26	37	13	7	36	7	10	43	16.5	24.1	0.8	2.7	21.1	3	4.5	18.2
37.75	244	262	31	0	94	150	65	111	39	50	6	0	21	18	22	18	15.9	25.6	2.3	0	10.6	16	7.4	12.5
37.8333	123	282	139	0	136	305	39	354	17	38	29	0	21	38	12	38	17.5	27.7	13.6	0	13.1	26.2	6.6	38.9
37.9167	83	131	110	112	164	11	0	229	20	25	32	29	37	6	0	40	8.1	13.3	12.8	16.5	18.1	1.1	0	23.5
38	106	14	98	74	23	132	21	1	29	3	32	16	9	24	8	1	10.1	1.9	13.9	8.5	1.9	11.9	1.4	0
38.0833	17	493	212	74	268	192	5	66	10	43	27	21	49	32	3	12	2.6	42	20.8	10.9	32	19.7	0.2	3.9
38.1667	26	151	1	0	125	246	168	169	10	27	1	0	34	37	28	31	6.6	19.7	0	0	15.6	14.5	15.3	18
38.25	78	281	0	13	229	28	169	257	23	52	0	5	45	6	25	41	13.2	28.6	0	2.6	24.1	1.2	11.6	28.5
38.3333	0	580	0	196	291	204	133	109	0	60	0	41	37	32	22	42	0	71.3	0	22.7	21.7	19.9	14.6	18.5
38.4167	17	422	0	41	314	246	71	20	7	57	0	12	40	38	22	9	2.4	52.9	0	6.3	32.4	21.6	8.3	3.8
38.5	0	154	33	5	53	203	34	6	0	28	11	4	17	20	16	5	0	15.4	6.2	0.2	5.9	18.7	4.4	0.6
38.5833	0	4	101	0	186	194	6	6	0	3	38	0	52	24	3	3	0	0.1	12.7	0	20.8	17.9	0.1	2.1
38.6667	0	14	73	0	53	383	32	0	0	11	29	0	18	67	7	0	0	0.9	6.5	0	8.6	39.4	4.7	0
38.75	0	43	123	9	13	148	0	0	0	16	38	5	9	22	0	0	0	5.5	13.2	1.1	0.9	12.5	0	0
38.8333	9	226	65	47	14	4	79	0	6	35	24	7	10	2	14	0	1.1	16.9	7.9	4.3	1.1	0.1	11.4	0
38.9167	83	144	230	148	515	272	157	4	20	40	42	20	73	41	25	2	12.3	18.6	27	8.2	55.3	35.4	16.4	1
39	210	32	325	291	149	32	188	3	42	17	50	42	46	14	46	2	29	3.9	33.1	34.7	14.9	5.2	20	0.4
39.0833	187	54	447	387	21	145	47	0	25	13	53	44	8	27	11	0	20.9	9.4	46.5	37.4	1.8	19	11.4	0
39.1667	122	0	173	163	93	413	0	4	42	0	23	33	25	59	0	2	17.4	0	24.5	23.6	10.6	48.7	0	0.6
39.25	194	0	10	7	442	236	42	215	39	0	6	4	61	39	17	33	29.6	0	1.9	0.8	46.3	22.6	6	29.8
39.3333	227	0	0	69	184	0	81	2	40	0	0	30	41	0	26	2	31.7	0	0	8.6	25.4	0	9.1	0
39.4167	179	158	0	147	213	268	6	0	36	27	0	40	50	45	5	0	15	20	0	23	24.8	35	0.8	0
39.5	63	254	0	318	129	34	0	0	13	43	0	58	36	9	0	0	5.9	20.3	0	41.9	15.9	3.5	0	0
39.5833	60	157	0	113	0	1	0	0	15	29	0	23	0	1	0	0	7.3	17.5	0	17.3	0	0	0	0
39.6667	72	273	0	0	0	155	0	0	23	40	0	0	0	44	0	0	11	21	0	0	0	20.2	0	0
39.75	209	169	0	92	0	99	57	0	45	43	0	12	0	22	11	0	30.1	23.3	0	15.4	0	11.5	6.9	0
39.8333	20	72	0	0	0	2	118	40	9	19	0	0	0	2	21	11	2.3	13.4	0	0	0	0	11.9	5.7
39.9167	20	3	0	0	0	51	319	63	9	1	0	0	0	11	51	18	2.1	0.8	0	0	0	8.3	18.7	8.6
40	0	0	0	0	0	0	189	76	0	0	0	0	0	0	42	33	0	0	0	0	0	0	25.3	10.3
40.0833	1	0	0	0	0	168	191	159	1	0	0	0	0	48	54	35	0	0	0	0	0	21.9	20.7	24.3
40.1667	4	0	0	0	0	240	11	102	2	0	0	0	0	40	3	31	0.1	0	0	0	0	37.2	2.3	13.3
40.25	3	15	0	0	0	209	27	121	2	5	0	0	0	37	7	30	0	2.3	0	0	0	20.6	5.7	23.8
40.3333	0	0	4	0	0	295	142	74	0	0	2	0	0	58	29	29	0	0	0.3	0	0	40.9	20.2	12.3
40.4167	211	24	3	0	0	201	283	95	44	5	1	0	0	35	51	25	22.2	3.7	0.7	0	0	19.2	39.6	12
40.5	349	64	237	0	120	101	18	134	56	19	31	0	18	17	9	21	49	12.6	27	0	13.7	18.4	1.2	16
40.5833	13	409	147	3	3	4	0	12	7	34	25	1	2	2	0	5	1.2	28.4	21.9	0.2	0.2	1	0	0.7
40.6667	0	409	257	102	128	0	0	47	0	59	38	13	40	0	0	16	0	59.5	26.6	8.3	19.6	0	0	7.3
40.75	0	40	289	183	208	0	0	62	0	5	38	41	51	0	0	19	0	5	28.7	22.1	31.3	0	0	10.9
40.8333	0	0	82	107	134	2	0	0	0	0	9	28	44	1	0	0	0	0	8	14.8	16.2	0.6	0	0
40.9167	0	0	22	166	343	24	0	0	0	0	4	24	53	4	0	0	0	0	3.5	14.6	28	2.1	0	0
41	0	0	342	29	296	4	0	0	0	0	35	12	39	2	0	0	0	0	27.2	3.2	32.9	0.1	0	0
41.0833	60	1	152	180	41	0	0	0	17	1	32	53	15	0	0	0	9.6	0	19.4	31.7	2.9	0	0	0
41.1667	41	16	134	58	36	0	21	0	12	6	15	22	6	0	5	0	6.5	3.2	19.3	7	6.9	0	2	0
41.25	0	5	0	245	117	32	1	0	0	2	0	29	26	9	1	0	0	0.8	0	27	10.5	3.7	0	0
41.3333	0	1	0	19	91	94	246	7	0	1	0	4	27	19	48	2	0	0	0	2.4	7.9	16.4	27.7	1.8
41.4167	0	7	270	0	0	60	92	95	0	7	33	0	0	16	21	34	0	0.7	27.2	0	0	3.2	12.9	11
41.5	0	70	80	0	0	0	0	91	0	15	24	0	0	0	0	26	0	3.1	14.1	0	0	0	0	8.6
41.5833	0	267	0	0	118	0	0	59	0	40	0	0	21	0	0	16	0	25.9	0	0	9.9	0	0	5.3
41.6667	0	1	0	0	0	0	0	101	0	1	0	0	0	0	0	17	0	0	0	0	0	0	0	11.6
41.75	0	235	0	0	0	0	19	42	0	25	0	0	0	0	9	14	0	24.9	0	0	0	0	2.6	7.3
41.8333	82	427	0	0	0	0	0	47	24	40	0	0	0	0	0	17	13.9	37	0	0	0	0	0	3.5
41.9167	185	348	0	0	0	0	0	58	34	41	0	0	0	0	0	10	18.9	32.1	0	0	0	0	0	3.3
42	212	319	0	0	131	31	0	0	36	55	0	0	36	9	0	0	31.3	38.2	0	0	17.3	4.9	0	0
42.0833	182	69	0	0	78	11	0	0	24	14	0	0	10	4	0	0	20.4	15.1	0	0	5.3	0.8	0	0
42.1667	121	3	0	0	302	34	0	0	21	3	0	0	31	8	0	0	13.2	0	0	0	30.7	5.3	0	0
42.25	171	22	0	0	197	81	0	0	44	9	0	0	59	10	0	0	21.8	4.2	0	0	25	8.4	0	0
42.3333	126	27	0	0	71	70	19	0	33	11	0	0	20	9	7	0	14.9	6.5	0	0	9.5	6.2	3.2	0
42.4167	106	8	0	0	0	64	0	0	23	5	0	0	0	11	0	0	21.2	1.9	0	0	0	7.6	0	0
42.5	266	13	27	0	9	25	72	0	52	6	7	0	5	10	16	0	39.4	2.9	2.4	0	0.9	1.7	13.3	0
42.5833	102	0	20	20	0	0	131	0	20	0	11	3	0	0	32	0	14.9	0	2.1	1	0	0	16.7	0
42.6667	60	2	2	70	0	0	97	44	24	1	1	16	0	0	29	7	7.2	0.1	0.2	8.9	0	0	9.3	3.9
42.75	0	0	4	231	0	0	83	0	0	0	2	51	0	0	33	0	0	0	1	34.4	0	0	11.5	0
42.8333	12	59	0	267	0	69	132	0	5	17	0	42	0	18	45	0	1.7	8.8	0	28.7	0	10.2	19.1	0
42.9167	100	37	0	105	0	33	20	1	34	18	0	20	0	5	10	1	11.6	4.2	0	22.7	0	3.6	2.7	0
43	64	61	3	74	1	286	0	0	27	15	2	27	1	51	0	0	6.5	7.6	0.3	11.9	0	29.3	0	0
43.0833	88	3	5	131	13	86	0	0	36	2	5	30	8	27	0	0	12.4	0	0.1	16.1	1.2	8	0	0
43.1667	22	0	37	0	30	239	0	0	7	0	15	0	5	36	0	0	2.3	0	8.3	0	6.3	23.9	0	0
43.25	0	0	97	0	0	312	0	0	0	0	34	0	0	47	0	0	0	0	19.6	0	0	34.2	0	0
43.3333	121	0	250	0	19	76	0	0	31	0	41	0	9	12	0	0	22.1	0	29.6	0	1.5	8.5	0	0
43.4167	81	0	102	0	20	131	0	0	17	0	20	0	9	32	0	0	14.4	0	11.4	0	2.7	14.3	0	0
43.5	5	0	282	0	155	123	0	82	2	0	35	0	38	17	0	5	0.3	0	35.6	0	14.4	15	0	5.5
43.5833	0	18	169	0	0	0	0	166	0	3	26	0	0	0	0	24	0	2	19	0	0	0	0	17.6
43.6667	0	2	152	0	213	0	0	0	0	2	34	0	43	0	0	0	0	0	8.5	0	28.3	0	0	0
43.75	0	4	182	0	40	0	0	0	0	2	33	0	4	0	0	0	0	1.2	17.9	0	1.1	0	0	0
43.8333	0	0	91	0	0	0	0	0	0	0	20	0	0	0	0	0	0	0	11.9	0	0	0	0	0
43.9167	0	2	64	0	0	0	0	2	0	1	31	0	0	0	0	1	0	0.1	10.2	0	0	0	0	0.7
44	0	226	169	0	0	0	0	0	0	22	39	0	0	0	0	0	0	17.5	22	0	0	0	0	0
44.0833	0	8	157	0	0	0	0	0	0	5	22	0	0	0	0	0	0	1	19.7	0	0	0	0	0
44.1667	0	1	5	0	0	0	0	72	0	1	2	0	0	0	0	12	0	0	0.3	0	0	0	0	6.7
44.25	0	7	151	0	0	0	0	0	0	4	51	0	0	0	0	0	0	1.3	24.1	0	0	0	0	0
44.3333	13	0	0	0	0	0	0	0	6	0	0	0	0	0	0	0	2.5	0	0	0	0	0	0	0
44.4167	18	40	0	29	0	0	0	0	10	11	0	7	0	0	0	0	2	4.3	0	2.7	0	0	0	0
44.5	0	155	0	0	2	59	35	3	0	38	0	0	1	12	10	1	0	21.8	0	0	1	7.1	4.9	0.2
44.5833	0	0	0	0	0	0	0	210	0	0	0	0	0	0	0	17	0	0	0	0	0	0	0	20.5
44.6667	0	0	0	0	13	66	0	76	0	0	0	0	1	19	0	23	0	0	0	0	2.1	8.2	0	7.4
44.75	29	0	0	37	0	0	0	154	7	0	0	10	0	0	0	27	7.5	0	0	6	0	0	0	15.9
44.8333	89	0	0	23	39	0	4	332	15	0	0	7	7	0	2	34	13.3	0	0	3.9	6.3	0	1.2	30.7
44.9167	99	0	0	0	0	41	0	25	7	0	0	0	0	6	0	9	9.7	0	0	0	0	6.5	0	4.5
45	0	0	24	0	0	23	0	15	0	0	6	0	0	4	0	8	0	0	2.3	0	0	2.2	0	2.1
45.0833	0	31	128	0	129	0	0	8	0	9	8	0	14	0	0	4	0	4.3	5.4	0	13.7	0	0	0.7
45.1667	0	0	156	0	0	73	0	7	0	0	39	0	0	12	0	6	0	0	19.8	0	0	6.8	0	0.9
45.25	0	0	11	0	176	19	0	0	0	0	2	0	25	8	0	0	0	0	1.8	0	16.5	3.2	0	0
45.3333	213	0	0	0	0	0	0	0	31	0	0	0	0	0	0	0	24.4	0	0	0	0	0	0	0
45.4167	148	161	0	0	142	14	0	0	16	20	0	0	19	3	0	0	16.7	20.9	0	0	10.5	2.8	0	0
45.5	166	133	59	0	296	182	5	1	41	11	9	0	46	25	2	1	19.5	15.6	11.2	0	25.2	17.4	1.2	0
45.5833	66	21	3	0	93	48	0	4	18	7	1	0	17	10	0	1	7.9	2.5	0.3	0	10	6.6	0	0.6
45.6667	114	14	210	144	394	122	9	0	39	7	33	26	55	28	4	1	18.5	1.2	21.5	17.3	43.9	14	2.1	0
45.75	181	0	497	0	122	205	258	0	44	0	56	0	17	41	46	0	27.7	0	46.5	0	16.4	16.9	20.7	0
45.8333	80	29	481	3	219	17	81	0	27	12	68	1	36	5	27	0	10.2	5.5	42.3	0.1	23.5	1.7	9.4	0
45.9167	0	0	262	81	79	158	111	0	0	0	33	27	18	29	25	0	0	0	22.6	14.6	10.2	12.2	19.4	0
46	0	2	157	200	515	168	214	106	0	2	19	34	64	28	31	21	0	0	15.4	24.4	49.1	13.4	26.5	14.1
46.0833	0	2	219	136	103	0	295	82	0	2	40	31	22	0	43	30	0	0	22.8	17.7	11.6	0	27.2	13.4
46.1667	0	0	305	74	70	130	86	38	0	0	54	28	27	18	21	18	0	0	38	14.9	5.6	14.2	11.2	6.2
46.25	24	112	508	14	153	153	20	47	8	22	69	6	53	24	10	16	4.4	24.5	32.8	1.1	22.6	17.7	2.3	7.8
46.3333	65	190	4	88	96	204	0	98	24	23	1	27	35	30	0	32	6	21	0.4	13.8	12	16.8	0	12.7
46.4167	0	350	73	225	12	10	0	97	0	45	26	43	7	6	0	28	0	41.3	10.3	21.8	1.5	1.1	0	14.1
46.5	2	214	49	9	73	145	0	299	1	40	8	3	24	33	0	39	0.6	19.4	4	0.7	8	15	0	35.8
46.5833	0	219	0	0	0	31	0	173	0	38	0	0	0	10	0	28	0	31.2	0	0	0	4	0	18.1
46.6667	5	0	0	0	0	0	3	29	2	0	0	0	0	0	2	9	0.1	0	0	0	0	0	0	3.3
46.75	0	205	0	0	0	151	45	0	0	30	0	0	0	31	20	0	0	23.2	0	0	0	18.9	5.8	0
46.8333	0	0	0	0	0	278	55	0	0	0	0	0	0	40	8	0	0	0	0	0	0	25.5	3.2	0
46.9167	0	0	0	0	0	126	11	0	0	0	0	0	0	32	4	0	0	0	0	0	0	16	0.6	0
47	0	0	0	0	0	4	0	0	0	0	0	0	0	4	0	0	0	0	0	0	0	0	0	0
47.0833	0	0	0	151	0	200	0	0	0	0	0	21	0	48	0	0	0	0	0	15.2	0	33.6	0	0
47.1667	0	0	0	107	0	250	0	0	0	0	0	11	0	41	0	0	0	0	0	13.4	0	25.1	0	0
47.25	0	0	0	586	0	420	0	0	0	0	0	55	0	54	0	0	0	0	0	58.8	0	49.9	0	0
47.3333	0	0	0	260	0	79	0	0	0	0	0	40	0	25	0	0	0	0	0	26.4	0	9.6	0	0
47.4167	8	0	0	45	51	1	0	0	5	0	0	17	9	1	0	0	0.3	0	0	6.9	8.3	0	0	0
47.5	85	0	0	448	33	1	0	0	13	0	0	45	10	1	0	0	8.9	0	0	40.2	3.2	0	0	0
47.5833	268	4	90	300	99	89	0	0	32	1	21	43	26	28	0	0	27	0.9	14.2	32.8	13.2	12.7	0	0
47.6667	277	0	140	213	112	63	0	0	46	0	26	41	37	24	0	0	29.8	0	16	19.4	12.1	6.5	0	0
47.75	422	11	92	114	229	52	0	0	64	5	28	32	28	9	0	0	47.5	1.5	8.9	18.6	21.4	8.2	0	0
47.8333	230	0	44	154	137	122	0	0	46	0	14	40	47	23	0	0	29.6	0	7.6	31.1	12.5	21	0	0
47.9167	53	6	176	52	234	1	0	0	13	4	59	18	36	1	0	0	6.4	0.1	24.2	8.8	19.6	0	0	0
48	36	156	121	7	21	0	0	39	10	22	36	4	3	0	0	12	3	12	15.8	1.4	2.8	0	0	3.3
48.0833	2	73	80	251	0	0	0	135	1	15	33	41	0	0	0	29	0	11.7	11.1	21	0	0	0	18.6
48.1667	13	188	258	28	0	0	0	174	6	43	54	12	0	0	0	44	0.2	21.1	33.5	3.5	0	0	0	23.1
48.25	25	54	174	40	0	0	4	86	8	14	37	10	0	0	2	24	2.5	7.4	23.2	8.9	0	0	0.2	12.8
48.3333	29	303	271	0	0	0	1	133	9	50	57	0	0	0	1	18	2.4	40.9	50	0	0	0	0	14.1
48.4167	8	104	206	0	0	0	107	0	2	41	36	0	0	0	30	0	0.5	16.9	23.6	0	0	0	16.2	0
48.5	4	54	0	0	0	0	28	0	2	19	0	0	0	0	8	0	0	6.5	0	0	0	0	4.7	0
48.5833	46	6	28	0	0	0	34	0	14	5	11	0	0	0	11	0	3.1	0.2	2.6	0	0	0	4.9	0
48.6667	6	0	0	0	0	0	92	0	3	0	0	0	0	0	25	0	0	0	0	0	0	0	10.5	0
48.75	2	1	0	0	0	0	48	0	1	1	0	0	0	0	17	0	0	0	0	0	0	0	8.4	0
48.8333	0	3	0	0	3	0	7	0	0	2	0	0	1	0	2	0	0	0.5	0	0	0	0	1.1	0
48.9167	0	0	0	0	0	0	0	0	0	0	0	0	0	0	0	0	0	0	0	0	0	0	0	0
49	0	0	0	0	0	0	2	0	0	0	0	0	0	0	1	0	0	0	0	0	0	0	0.2	0
49.0833	0	0	0	0	1	0	0	0	0	0	0	0	1	0	0	0	0	0	0	0	0	0	0	0
49.1667	0	0	0	0	3	33	0	0	0	0	0	0	2	10	0	0	0	0	0	0	0	5.5	0	0
49.25	0	0	0	0	0	9	0	0	0	0	0	0	0	7	0	0	0	0	0	0	0	0.2	0	0
49.3333	0	0	0	0	0	159	0	0	0	0	0	0	0	18	0	0	0	0	0	0	0	12.2	0	0
49.4167	0	0	0	0	1	176	0	3	0	0	0	0	1	34	0	2	0	0	0	0	0	25.6	0	0
49.5	0	0	0	0	0	0	0	0	0	0	0	0	0	0	0	0	0	0	0	0	0	0	0	0
49.5833	42	0	0	0	0	61	0	0	9	0	0	0	0	18	0	0	6.4	0	0	0	0	7.8	0	0
49.6667	23	0	0	0	0	186	0	0	5	0	0	0	0	43	0	0	2.4	0	0	0	0	26.8	0	0
49.75	157	0	0	0	0	249	0	23	29	0	0	0	0	42	0	6	21.9	0	0	0	0	27.8	0	3
49.8333	22	0	0	0	1	227	0	0	9	0	0	0	1	24	0	0	4.1	0	0	0	0	13.5	0	0
49.9167	240	0	0	0	105	2	0	0	41	0	0	0	24	2	0	0	30	0	0	0	11.9	0	0	0
50	51	0	0	0	23	1	0	0	20	0	0	0	12	1	0	0	8.3	0	0	0	2.1	0	0	0
50.0833	0	27	0	0	64	0	0	0	0	17	0	0	19	0	0	0	0	4.4	0	0	6.5	0	0	0
50.1667	0	57	0	0	0	0	0	60	0	19	0	0	0	0	0	11	0	6.9	0	0	0	0	0	5.4
50.25	0	55	0	0	3	0	0	3	0	10	0	0	1	0	0	2	0	10.5	0	0	0.3	0	0	0
50.3333	0	183	0	0	0	0	0	33	0	57	0	0	0	0	0	10	0	34.2	0	0	0	0	0	3.7
50.4167	0	166	0	97	0	0	0	0	0	37	0	23	0	0	0	0	0	28.4	0	12.8	0	0	0	0
50.5	0	216	0	107	0	1	0	0	0	31	0	19	0	1	0	0	0	25.5	0	9.1	0	0	0	0
50.5833	0	0	0	265	0	0	7	0	0	0	0	42	0	0	3	0	0	0	0	29.5	0	0	0.7	0
50.6667	0	0	59	197	0	0	75	0	0	0	9	40	0	0	30	0	0	0	5.2	30.5	0	0	10.3	0
50.75	0	0	275	130	0	0	57	0	0	0	46	22	0	0	12	0	0	0	37.1	15.8	0	0	9.1	0
50.8333	0	0	204	31	0	0	75	0	0	0	44	12	0	0	12	0	0	0	26.6	6.3	0	0	10.6	0
50.9167	0	0	88	0	1	0	26	0	0	0	13	0	1	0	7	0	0	0	9.2	0	0	0	5	0
51	0	0	285	0	57	0	251	0	0	0	59	0	9	0	51	0	0	0	33.3	0	5.6	0	28.8	0
51.0833	0	0	262	0	3	2	63	28	0	0	53	0	3	2	26	8	0	0	30.1	0	0	0	10.9	3.3
51.1667	0	0	234	0	0	2	7	81	0	0	31	0	0	1	1	12	0	0	28.1	0	0	0.3	1.3	5.2
51.25	0	0	84	0	0	0	1	0	0	0	18	0	0	0	1	0	0	0	11.5	0	0	0	0	0
51.3333	0	0	0	0	0	0	0	0	0	0	0	0	0	0	0	0	0	0	0	0	0	0	0	0
51.4167	0	0	0	0	0	0	0	0	0	0	0	0	0	0	0	0	0	0	0	0	0	0	0	0
51.5	0	0	0	0	0	2	0	0	0	0	0	0	0	2	0	0	0	0	0	0	0	0	0	0
51.5833	0	0	0	0	0	16	0	0	0	0	0	0	0	12	0	0	0	0	0	0	0	1.4	0	0
51.6667	2	0	0	0	0	91	0	0	1	0	0	0	0	32	0	0	0.3	0	0	0	0	12.4	0	0
51.75	44	0	0	0	4	0	0	0	15	0	0	0	2	0	0	0	6.1	0	0	0	0.4	0	0	0
51.8333	186	0	0	0	0	0	0	0	36	0	0	0	0	0	0	0	9.7	0	0	0	0	0	0	0
51.9167	163	0	0	0	0	0	0	0	38	0	0	0	0	0	0	0	20.8	0	0	0	0	0	0	0
52	298	158	0	0	0	0	0	0	28	17	0	0	0	0	0	0	21.5	16.3	0	0	0	0	0	0
52.0833	78	214	0	0	0	11	0	0	21	43	0	0	0	5	0	0	8.7	18.6	0	0	0	1.4	0	0
52.1667	83	89	0	0	0	0	0	0	21	22	0	0	0	0	0	0	14.4	14.3	0	0	0	0	0	0
52.25	2	143	0	0	0	0	0	0	2	44	0	0	0	0	0	0	0	19	0	0	0	0	0	0
52.3333	17	1	0	0	0	0	0	0	7	1	0	0	0	0	0	0	1.3	0	0	0	0	0	0	0
52.4167	0	0	0	0	32	0	0	71	0	0	0	0	8	0	0	8	0	0	0	0	1.8	0	0	7.1
52.5	0	17	0	0	0	17	0	4	0	6	0	0	0	7	0	2	0	2.9	0	0	0	2.4	0	0.9
52.5833	0	0	0	0	1	0	0	0	0	0	0	0	1	0	0	0	0	0	0	0	0	0	0	0
52.6667	0	0	0	0	38	0	0	69	0	0	0	0	17	0	0	29	0	0	0	0	3.5	0	0	9.4
52.75	0	0	0	0	5	0	0	72	0	0	0	0	2	0	0	31	0	0	0	0	0.9	0	0	9
52.8333	0	1	0	0	1	0	0	267	0	1	0	0	1	0	0	54	0	0	0	0	0	0	0	42.9
52.9167	0	1	0	0	3	3	0	144	0	1	0	0	2	3	0	26	0	0	0	0	0	0	0	9.8
53	0	0	0	0	0	4	0	0	0	0	0	0	0	3	0	0	0	0	0	0	0	0	0	0
53.0833	0	8	0	0	0	3	0	0	0	3	0	0	0	1	0	0	0	0.9	0	0	0	0.3	0	0
53.1667	0	2	0	0	0	0	0	0	0	1	0	0	0	0	0	0	0	0	0	0	0	0	0	0
53.25	0	0	0	0	0	0	0	0	0	0	0	0	0	0	0	0	0	0	0	0	0	0	0	0
53.3333	0	4	0	0	0	0	0	0	0	1	0	0	0	0	0	0	0	0	0	0	0	0	0	0
53.4167	0	14	0	0	0	26	0	0	0	4	0	0	0	10	0	0	0	1	0	0	0	3.8	0	0
53.5	0	0	6	0	2	187	0	0	0	0	3	0	2	35	0	0	0	0	0.2	0	0	21.6	0	0
53.5833	0	0	4	0	0	165	5	0	0	0	2	0	0	37	3	0	0	0	0.1	0	0	20.2	0.4	0
53.6667	0	0	222	23	0	156	17	0	0	0	26	4	0	44	7	0	0	0	29.1	3.5	0	19.4	2.7	0
53.75	0	20	117	193	0	223	116	0	0	7	22	44	0	52	45	0	0	3	14	26.3	0	28.2	15.3	0
53.8333	0	95	349	70	72	0	80	0	0	14	48	25	7	0	24	0	0	11.6	26.9	14	7.1	0	9.8	0
53.9167	0	5	409	83	0	0	142	0	0	1	38	31	0	0	30	0	0	0.4	32	6	0	0	23.4	0
54	0	0	201	47	0	0	11	0	0	0	33	16	0	0	5	0	0	0	16.5	5.5	0	0	0.2	0
54.0833	0	0	0	279	0	0	72	0	0	0	0	38	0	0	30	0	0	0	0	29.1	0	0	5.7	0
54.1667	53	0	121	9	0	0	23	0	14	0	20	5	0	0	9	0	6.1	0	12.3	0	0	0	4.1	0
54.25	0	10	0	0	0	0	0	0	0	6	0	0	0	0	0	0	0	0.8	0	0	0	0	0	0
54.3333	0	0	0	0	0	0	0	0	0	0	0	0	0	0	0	0	0	0	0	0	0	0	0	0
54.4167	0	0	0	0	0	0	0	0	0	0	0	0	0	0	0	0	0	0	0	0	0	0	0	0
54.5	0	2	0	0	4	0	0	66	0	2	0	0	2	0	0	13	0	0	0	0	0	0	0	6.4
54.5833	0	0	0	0	8	0	0	21	0	0	0	0	5	0	0	12	0	0	0	0	0.4	0	0	1.7
54.6667	0	4	0	0	409	0	0	10	0	2	0	0	50	0	0	4	0	0	0	0	38	0	0	0.5
54.75	0	0	0	0	106	0	0	0	0	0	0	0	12	0	0	0	0	0	0	0	7.7	0	0	0
54.8333	0	6	0	0	93	0	0	0	0	3	0	0	21	0	0	0	0	0	0	0	12.1	0	0	0
54.9167	0	88	0	0	40	0	0	0	0	24	0	0	11	0	0	0	0	12.8	0	0	7.9	0	0	0
55	0	265	0	0	0	0	0	0	0	34	0	0	0	0	0	0	0	34.1	0	0	0	0	0	0
55.0833	0	214	0	0	0	0	0	0	0	61	0	0	0	0	0	0	0	32	0	0	0	0	0	0
55.1667	0	93	0	0	0	0	0	0	0	39	0	0	0	0	0	0	0	14.8	0	0	0	0	0	0
55.25	0	3	0	0	0	0	0	0	0	2	0	0	0	0	0	0	0	1	0	0	0	0	0	0
55.3333	0	1	0	0	0	0	0	0	0	1	0	0	0	0	0	0	0	0	0	0	0	0	0	0
55.4167	0	0	0	0	0	25	0	0	0	0	0	0	0	5	0	0	0	0	0	0	0	3.5	0	0
55.5	0	0	0	0	0	0	0	0	0	0	0	0	0	0	0	0	0	0	0	0	0	0	0	0
55.5833	171	0	0	0	0	0	0	0	52	0	0	0	0	0	0	0	22	0	0	0	0	0	0	0
55.6667	258	2	0	0	0	0	0	0	21	2	0	0	0	0	0	0	25.3	0	0	0	0	0	0	0
55.75	132	0	0	0	0	0	0	0	34	0	0	0	0	0	0	0	21	0	0	0	0	0	0	0
55.8333	81	7	0	0	0	0	0	0	23	2	0	0	0	0	0	0	12.3	0.8	0	0	0	0	0	0
55.9167	30	0	0	0	0	0	0	0	9	0	0	0	0	0	0	0	3.9	0	0	0	0	0	0	0
56	0	0	303	0	0	0	0	0	0	0	33	0	0	0	0	0	0	0	29.5	0	0	0	0	0
56.0833	0	0	356	0	0	0	0	0	0	0	40	0	0	0	0	0	0	0	33.8	0	0	0	0	0
56.1667	0	0	136	0	0	0	0	0	0	0	21	0	0	0	0	0	0	0	18.6	0	0	0	0	0
56.25	0	0	15	0	0	0	52	31	0	0	6	0	0	0	12	3	0	0	2.2	0	0	0	8.3	3.8
56.3333	0	0	0	0	14	0	96	0	0	0	0	0	9	0	35	0	0	0	0	0	0.5	0	12.3	0
56.4167	0	0	0	0	9	0	36	0	0	0	0	0	6	0	16	0	0	0	0	0	0.6	0	7.4	0
56.5	0	0	0	0	0	0	0	0	0	0	0	0	0	0	0	0	0	0	0	0	0	0	0	0
56.5833	0	0	0	0	0	0	0	0	0	0	0	0	0	0	0	0	0	0	0	0	0	0	0	0
56.6667	0	0	0	0	4	10	0	8	0	0	0	0	3	4	0	2	0	0	0	0	0	0.3	0	0
56.75	0	0	0	0	0	241	0	0	0	0	0	0	0	46	0	0	0	0	0	0	0	30.4	0	0
56.8333	0	0	0	0	0	176	0	0	0	0	0	0	0	28	0	0	0	0	0	0	0	23.6	0	0
56.9167	0	10	0	0	1	136	0	0	0	2	0	0	1	28	0	0	0	1.4	0	0	0	18.6	0	0
57	0	8	0	0	3	261	0	0	0	4	0	0	2	53	0	0	0	0.8	0	0	0.1	31.7	0	0
57.0833	0	0	0	0	0	80	0	0	0	0	0	0	0	21	0	0	0	0	0	0	0	5.7	0	0
57.1667	0	0	0	14	0	29	0	0	0	0	0	3	0	11	0	0	0	0	0	2.2	0	4.1	0	0
57.25	0	0	0	0	0	38	0	0	0	0	0	0	0	16	0	0	0	0	0	0	0	7.6	0	0
57.3333	0	0	0	0	0	0	0	0	0	0	0	0	0	0	0	0	0	0	0	0	0	0	0	0
57.4167	0	19	0	0	0	0	0	0	0	8	0	0	0	0	0	0	0	3.5	0	0	0	0	0	0
57.5	7	18	0	0	0	0	0	44	2	13	0	0	0	0	0	3	1.8	1.8	0	0	0	0	0	7.4
57.5833	0	112	5	0	0	0	0	0	0	43	4	0	0	0	0	0	0	14.9	0.4	0	0	0	0	0
57.6667	0	49	77	0	2	0	0	0	0	13	9	0	1	0	0	0	0	5.8	10.9	0	0.3	0	0	0
57.75	0	0	10	0	5	0	0	0	0	0	2	0	3	0	0	0	0	0	2.1	0	0.9	0	0	0
57.8333	0	0	15	0	3	0	0	30	0	0	5	0	2	0	0	11	0	0	2.2	0	0.1	0	0	3.4
57.9167	0	0	1	0	83	0	0	23	0	0	1	0	22	0	0	7	0	0	0	0	11.6	0	0	1.7
58	0	0	0	0	113	0	0	53	0	0	0	0	34	0	0	19	0	0	0	0	13.7	0	0	5.8
58.0833	0	0	0	0	258	0	0	52	0	0	0	0	45	0	0	10	0	0	0	0	26.2	0	0	7
58.1667	0	6	0	0	149	0	0	0	0	2	0	0	30	0	0	0	0	0	0	0	17.9	0	0	0
58.25	0	1	0	0	183	0	0	0	0	1	0	0	32	0	0	0	0	0	0	0	20.1	0	0	0
58.3333	0	0	0	0	188	0	0	0	0	0	0	0	34	0	0	0	0	0	0	0	19.8	0	0	0
58.4167	0	5	0	0	0	0	0	0	0	1	0	0	0	0	0	0	0	0.5	0	0	0	0	0	0
58.5	0	0	0	0	0	0	0	0	0	0	0	0	0	0	0	0	0	0	0	0	0	0	0	0
58.5833	0	0	0	0	0	5	0	0	0	0	0	0	0	1	0	0	0	0	0	0	0	1.1	0	0
58.6667	0	4	0	22	0	9	0	0	0	2	0	11	0	7	0	0	0	0	0	1.7	0	0.5	0	0
58.75	16	42	0	149	0	12	0	0	3	8	0	24	0	7	0	0	2.5	4.6	0	13.6	0	0.5	0	0
58.8333	71	8	0	93	0	0	30	0	19	5	0	26	0	0	9	0	9.1	1	0	8.6	0	0	3.4	0
58.9167	28	9	0	28	0	0	168	0	8	5	0	10	0	0	26	0	5.6	0.2	0	4.1	0	0	15.5	0
59	128	53	0	0	0	0	39	0	25	19	0	0	0	0	13	0	19.7	4.9	0	0	0	0	5	0
59.0833	0	44	0	0	0	2	4	0	0	14	0	0	0	1	2	0	0	5.6	0	0	0	0	0.4	0
59.1667	0	9	0	0	0	53	1	5	0	4	0	0	0	13	1	2	0	1.7	0	0	0	6.5	0	0.6
59.25	0	32	4	0	0	140	0	2	0	15	3	0	0	20	0	1	0	5.7	0.1	0	0	13.9	0	0.2
59.3333	0	61	63	0	0	120	0	0	0	29	14	0	0	36	0	0	0	5	7.8	0	0	12	0	0
59.4167	0	81	280	0	0	16	0	0	0	27	42	0	0	5	0	0	0	13	27.3	0	0	2.7	0	0
59.5	0	48	40	0	0	0	0	0	0	17	10	0	0	0	0	0	0	8.4	7.3	0	0	0	0	0
59.5833	0	25	0	0	1	0	0	0	0	11	0	0	1	0	0	0	0	2.3	0	0	0	0	0	0
59.6667	0	7	0	0	3	0	0	0	0	2	0	0	1	0	0	0	0	0.7	0	0	0.2	0	0	0
59.75	0	1	0	0	0	0	0	0	0	1	0	0	0	0	0	0	0	0	0	0	0	0	0	0
59.8333	0	2	0	0	2	0	18	0	0	2	0	0	2	0	4	0	0	0	0	0	0	0	1.3	0
59.9167	4	6	0	0	205	0	193	1	1	4	0	0	41	0	10	1	0	0.2	0	0	30.5	0	13.3	0
60	0	0	0	0	201	0	211	16	0	0	0	0	30	0	37	6	0	0	0	0	18.7	0	17.3	1.1
60.0833	0	8	0	0	6	8	28	91	0	5	0	0	4	7	10	27	0	0	0	0	0	0	2.2	11.3
60.1667	26	123	0	0	116	80	0	47	8	34	0	0	33	17	0	19	4.3	18.7	0	0	14.9	12.7	0	7.2
60.25	12	93	0	0	15	94	0	77	4	23	0	0	4	18	0	18	0.6	12	0	0	4.9	11.3	0	7.6
60.3333	5	70	0	0	0	244	0	51	3	15	0	0	0	33	0	15	0.6	7.4	0	0	0	24.9	0	7.7
60.4167	0	26	0	0	19	64	0	2	0	10	0	0	9	12	0	1	0	4.8	0	0	2.2	4.2	0	0.6
60.5	0	12	123	2	0	30	0	0	0	6	15	1	0	11	0	0	0	0.7	16.4	0.2	0	3.3	0	0
60.5833	4	32	291	27	14	148	19	125	1	14	39	10	5	22	4	28	0.3	3	31.2	1.9	0.7	11.3	1.7	13.1
60.6667	19	115	98	0	0	7	59	33	5	32	26	0	0	4	9	15	2.7	13.9	7.1	0	0	0.6	8.2	2.7
60.75	6	0	0	19	8	143	70	96	1	0	0	5	4	21	23	22	0.1	0	0	2.4	0.3	12	8.9	8.1
60.8333	0	134	0	13	133	191	243	0	0	34	0	8	26	27	45	0	0	15.1	0	0.6	19.6	16.3	22.6	0
60.9167	59	488	0	0	252	81	92	3	7	36	0	0	29	14	17	1	7.7	23.9	0	0	27.3	6.3	4.5	0.2
61	74	585	162	0	122	351	23	50	33	42	27	0	15	48	10	16	9.2	23.1	14.9	0	12.6	25.4	2.2	6
61.0833	9	57	6	0	187	292	17	0	5	12	2	0	24	34	7	0	0.4	3.4	0	0	9.9	29.6	2.2	0
61.1667	48	126	66	67	202	1	0	43	15	19	13	22	27	1	0	24	4	9.9	5.3	9.5	9.4	0	0	6.5
61.25	0	36	277	28	53	90	159	83	0	8	35	7	9	19	26	26	0	2.3	24.4	4.9	5.5	11.3	15.7	7
61.3333	52	4	47	9	356	302	96	136	13	2	9	2	42	45	23	24	4.6	0	6.5	1.1	21.9	25.7	14.9	12.6
61.4167	0	18	0	73	45	149	24	129	0	2	0	25	21	19	11	26	0	1.2	0	10.4	2.6	13.3	2.8	9.9
61.5	38	51	10	288	234	38	0	119	16	16	2	45	40	3	0	20	5	5.2	2.4	23.3	19.4	3.5	0	10.3
61.5833	9	0	96	64	14	0	104	67	3	0	18	20	3	0	16	21	1.5	0	6.5	5.9	2.3	0	5.8	5.9
61.6667	47	0	230	94	0	432	13	3	13	0	20	11	0	48	6	1	5.9	0	17.4	12.3	0	32.2	1.4	0.2
61.75	4	0	54	0	0	62	180	66	2	0	5	0	0	9	32	24	0	0	3.3	0	0	3.9	13.3	5.3
61.8333	4	0	71	0	0	364	99	60	2	0	10	0	0	36	15	21	0	0	6	0	0	29.9	7.3	6.7
61.9167	2	0	0	5	0	245	16	80	1	0	0	3	0	40	6	31	0	0	0	0.2	0	18.2	1.8	6.8
62	53	265	0	0	0	185	60	147	11	22	0	0	0	35	18	36	5.5	22.5	0	0	0	16.1	8.1	17.5
62.0833	10	388	1	0	264	0	0	148	4	41	1	0	44	0	0	31	1.1	26.5	0	0	33.7	0	0	17.7
62.1667	40	288	191	24	8	207	0	57	11	19	31	7	1	51	0	13	5.1	20.6	16.9	2.5	0.4	25.2	0	8.9
62.25	88	25	427	0	31	260	0	0	22	6	45	0	6	44	0	0	14.9	3.1	32.4	0	4.2	24.3	0	0
62.3333	202	147	321	0	130	231	40	0	32	26	43	0	27	34	12	0	20.1	16.2	38.5	0	11.3	18.1	1.3	0
62.4167	230	365	75	15	403	67	203	0	45	44	19	5	40	10	29	0	27.3	32.4	8.5	1.5	33.3	10.2	19.7	0
62.5	149	286	263	0	42	9	209	0	43	40	27	0	10	2	33	0	16.5	22.8	28.4	0	4	0.8	16	0
62.5833	51	3	268	22	90	28	69	0	13	2	33	8	13	10	23	0	7.3	0	35.4	2.6	4.9	3.1	9.9	0
62.6667	0	29	214	128	60	403	59	0	0	16	41	37	18	51	18	0	0	4.4	25.9	19	5.9	56.2	5	0
62.75	0	2	333	164	204	320	24	0	0	3	54	27	49	46	7	0	0	0	36.9	15.7	31.8	32.8	3.6	0
62.8333	0	26	106	135	156	274	8	4	0	10	37	37	40	35	5	3	0	4.5	17.1	26.6	23.4	29.9	0.9	0.7
62.9167	0	0	134	398	74	96	39	71	0	0	39	54	11	12	14	17	0	0	21.6	42.4	3.6	6.8	5.9	11.2
63	2	0	0	200	17	0	21	307	1	0	0	30	5	0	8	44	0.5	0	0	27.1	2.3	0	1.2	28.3
63.0833	2	0	0	273	32	0	68	6	1	0	0	50	11	0	22	4	0.6	0	0	39.2	3.5	0	5.6	0
63.1667	112	52	0	60	0	0	18	74	26	15	0	18	0	0	4	17	15.8	9.6	0	9.1	0	0	3.2	8.1
63.25	62	0	0	62	0	0	68	133	23	0	0	17	0	0	22	32	5	0	0	13.7	0	0	7.8	15.2
63.3333	52	57	0	335	0	0	9	169	20	13	0	69	0	0	4	39	7.4	14.3	0	33.8	0	0	0.8	19.9
63.4167	46	0	0	118	0	0	35	104	11	0	0	36	0	0	6	24	5	0	0	17.6	0	0	2.8	10.8
63.5	0	0	0	0	18	34	310	145	0	0	0	0	5	8	44	34	0	0	0	0	2.6	4.2	35.9	19.1
63.5833	0	46	1	275	8	0	106	30	0	17	1	39	4	0	21	8	0	7.6	0	29.2	1.9	0	14.6	3.7
63.6667	0	209	153	130	73	0	66	18	0	38	43	12	12	0	12	8	0	17.7	20.8	11	7.2	0	8.8	0.3
63.75	0	192	245	0	235	0	322	0	0	37	46	0	29	0	47	0	0	26.2	18	0	23.9	0	36.8	0
63.8333	0	124	300	3	132	0	87	0	0	15	53	1	19	0	33	0	0	10.7	28.8	0	11.7	0	8.1	0
63.9167	0	5	329	0	463	11	23	0	0	3	44	0	38	4	4	0	0	1.6	28.8	0	34.4	1.8	4.7	0
64	0	30	574	0	333	0	16	0	0	8	42	0	44	0	6	0	0	4.2	42.5	0	22.6	0	1.3	0
64.0833	0	439	10	0	302	106	0	0	0	54	5	0	44	22	0	0	0	43	0.7	0	30.8	7.5	0	0
64.1667	0	385	209	0	166	123	99	0	0	63	39	0	16	31	19	0	0	33.7	32.8	0	11.7	13.7	13.1	0
64.25	0	301	98	0	0	173	0	0	0	44	25	0	0	26	0	0	0	28.4	11.8	0	0	18.7	0	0
64.3333	1	100	0	179	0	149	0	0	1	27	0	22	0	33	0	0	0	13.1	0	24.9	0	14.5	0	0
64.4167	1	106	0	297	0	3	29	29	1	25	0	69	0	1	8	11	0	15.6	0	41.4	0	0.1	5.9	2.2
64.5	0	4	0	727	0	269	29	115	0	2	0	72	0	43	16	35	0	0	0	74.3	0	38.3	4.7	15.4
64.5833	0	0	0	509	0	95	20	89	0	0	0	52	0	19	6	33	0	0	0	31	0	12.6	3.6	12.5
64.6667	0	0	0	125	2	0	3	79	0	0	0	22	2	0	2	33	0	0	0	6.7	0	0	0.3	8.1
64.75	0	0	0	141	94	38	0	175	0	0	0	49	14	18	0	31	0	0	0	21.4	9.8	4.7	0	17.9
64.8333	0	0	0	29	444	0	7	137	0	0	0	12	47	0	2	16	0	0	0	1.9	36.5	0	1.4	10.2
64.9167	0	0	33	1	0	0	0	130	0	0	8	1	0	0	0	19	0	0	3	0	0	0	0	8.9
65	0	0	83	0	257	0	0	9	0	0	28	0	21	0	0	1	0	0	8.3	0	22.8	0	0	1.4
65.0833	3	0	97	0	270	75	0	0	1	0	26	0	32	11	0	0	0.3	0	8.2	0	22.3	11.8	0	0
65.1667	36	0	248	0	250	0	0	0	8	0	41	0	49	0	0	0	5.1	0	21	0	31.7	0	0	0
65.25	283	0	67	0	382	0	0	0	53	0	19	0	44	0	0	0	32.6	0	8.1	0	35.8	0	0	0
65.3333	111	11	35	0	0	0	0	0	21	4	14	0	0	0	0	0	13.5	1.3	3.2	0	0	0	0	0
65.4167	25	29	39	0	228	0	0	0	5	9	16	0	44	0	0	0	4.1	4.2	6.6	0	37.5	0	0	0
65.5	144	0	43	0	50	0	0	16	34	0	17	0	20	0	0	6	16.7	0	4.5	0	5.7	0	0	0.7
65.5833	45	0	228	14	0	125	0	2	13	0	45	7	0	23	0	2	6.7	0	29.8	0.7	0	10.7	0	0
65.6667	141	2	325	3	3	1	1	0	32	2	50	2	2	1	1	0	14.3	0	38.6	0	0	0	0	0
65.75	8	23	37	70	3	151	0	0	7	4	9	15	1	23	0	0	0.1	2.1	2.9	8.9	0	19.4	0	0
65.8333	15	256	6	90	0	380	0	0	7	43	1	34	0	47	0	0	1.4	33.9	0.9	8.1	0	29.1	0	0
65.9167	68	36	0	151	0	80	0	0	18	10	0	33	0	22	0	0	9.4	3.2	0	16.9	0	5.5	0	0
66	0	0	0	158	0	62	0	0	0	0	0	39	0	17	0	0	0	0	0	18.5	0	6	0	0
66.0833	0	17	2	176	14	366	4	0	0	5	1	26	7	41	2	0	0	3	0	21.5	1.6	31.9	0.4	0
66.1667	0	0	0	289	6	0	0	38	0	0	0	57	4	0	0	13	0	0	0	45.1	1.1	0	0	2.9
66.25	91	0	20	305	128	211	25	177	27	0	4	51	21	29	11	22	14.8	0	0.9	35	16.1	17	4	27.1
66.3333	122	0	6	273	78	606	63	92	27	0	3	57	11	61	28	22	18.4	0	0	44.6	5.5	77.3	7.7	14.2
66.4167	5	41	0	12	0	131	0	57	3	3	0	4	0	26	0	11	0.2	3.2	0	1.1	0	14.2	0	4.3
66.5	43	0	0	139	0	209	0	63	14	0	0	35	0	37	0	24	5.2	0	0	18.4	0	21	0	8
66.5833	0	0	0	46	0	284	135	65	0	0	0	28	0	55	24	24	0	0	0	5.4	0	34.8	10.5	8.7
66.6667	0	61	0	126	24	95	104	9	0	11	0	28	7	21	25	4	0	6.2	0	22.2	2.7	13.1	11.4	1.4
66.75	0	11	19	0	0	291	80	0	0	3	8	0	0	52	21	0	0	1.1	3.4	0	0	37.8	14.4	0
66.8333	0	0	182	0	0	39	111	0	0	0	33	0	0	6	35	0	0	0	27.2	0	0	4.6	12.9	0
66.9167	0	0	50	0	0	0	34	0	0	0	15	0	0	0	8	0	0	0	6.7	0	0	0	6	0
67	2	41	24	0	0	0	15	0	2	3	5	0	0	0	2	0	0	4.2	2.2	0	0	0	2.1	0
67.0833	48	0	0	0	8	0	95	0	8	0	0	0	3	0	21	0	8.9	0	0	0	1.1	0	8.9	0
67.1667	121	0	0	0	6	0	109	0	35	0	0	0	3	0	27	0	19.9	0	0	0	0.1	0	15.6	0
67.25	53	0	0	0	19	0	30	0	15	0	0	0	9	0	9	0	12.1	0	0	0	0.5	0	2.4	0
67.3333	0	0	5	0	1	0	55	0	0	0	2	0	1	0	18	0	0	0	0.6	0	0	0	7.6	0
67.4167	0	22	0	0	0	0	32	0	0	6	0	0	0	0	10	0	0	3	0	0	0	0	7.1	0
67.5	0	12	0	0	11	0	0	0	0	2	0	0	6	0	0	0	0	0.7	0	0	1.7	0	0	0
67.5833	0	0	0	0	30	0	0	0	0	0	0	0	4	0	0	0	0	0	0	0	2.7	0	0	0
67.6667	0	0	0	0	31	60	0	3	0	0	0	0	7	11	0	2	0	0	0	0	2	8.2	0	0
67.75	0	0	0	0	0	0	0	0	0	0	0	0	0	0	0	0	0	0	0	0	0	0	0	0
67.8333	0	0	0	0	9	0	0	17	0	0	0	0	4	0	0	3	0	0	0	0	2.3	0	0	2.6
67.9167	0	0	0	74	164	42	0	0	0	0	0	11	13	9	0	0	0	0	0	9	10.2	4.7	0	0
68	94	0	0	2	0	2	0	0	22	0	0	1	0	1	0	0	11.8	0	0	0.2	0	0.7	0	0
68.0833	120	0	0	0	212	19	0	67	33	0	0	0	40	5	0	19	15	0	0	0	25.4	2.2	0	8.2
68.1667	30	0	0	0	159	91	0	36	9	0	0	0	25	15	0	13	5.1	0	0	0	12.9	6.5	0	5.8
68.25	0	0	0	0	29	230	0	38	0	0	0	0	10	42	0	17	0	0	0	0	2.1	28.9	0	4.8
68.3333	0	0	2	0	266	237	0	0	0	0	2	0	39	49	0	0	0	0	0	0	27.3	38.7	0	0
68.4167	0	0	0	0	12	226	0	0	0	0	0	0	5	32	0	0	0	0	0	0	0.5	24.1	0	0
68.5	0	0	15	0	45	0	0	0	0	0	5	0	13	0	0	0	0	0	2.7	0	4.5	0	0	0
68.5833	0	0	188	0	0	0	0	0	0	0	37	0	0	0	0	0	0	0	27.5	0	0	0	0	0
68.6667	0	54	211	21	0	0	0	8	0	9	46	8	0	0	0	6	0	8.1	27.2	2.8	0	0	0	0
68.75	7	0	3	5	3	0	0	0	2	0	3	3	1	0	0	0	1.4	0	0	0.9	0.1	0	0	0
68.8333	0	0	0	0	27	0	0	0	0	0	0	0	4	0	0	0	0	0	0	0	2.1	0	0	0
68.9167	0	125	75	16	14	200	0	16	0	10	26	3	6	17	0	5	0	13.2	6.7	2.8	0.6	14.2	0	2.2
69	10	0	85	0	3	104	0	83	3	0	22	0	2	14	0	32	1	0	15.9	0	0	11.4	0	6.1
69.0833	4	118	38	13	6	0	8	85	2	20	12	4	3	0	4	24	0.5	10	2.9	1.3	0.3	0	0.9	8.9
69.1667	5	299	39	105	87	213	0	0	2	32	12	25	15	49	0	0	1	27.7	5.4	12.5	12.7	26.1	0	0
69.25	24	524	93	10	118	146	0	11	8	45	30	3	16	29	0	2	3.3	43.7	13.9	0.7	13	20	0	2
69.3333	0	55	217	0	317	67	145	1	0	28	50	0	46	22	28	2	0	6.6	28.7	0	27	5.5	18.4	0
69.4167	102	63	4	20	42	10	11	44	21	23	2	6	8	7	5	18	13.4	5.8	0	3	5.3	0.2	1.6	9.1
69.5	1	18	0	38	359	53	111	26	1	10	0	12	33	10	24	13	0	1.7	0	6.6	24.3	6.5	9.4	2.7
69.5833	2	0	5	109	490	247	13	29	1	0	2	32	57	44	4	14	0.1	0	0.2	16.2	38.4	25.3	0.9	4.1
69.6667	1	5	207	10	308	618	31	51	1	2	40	6	28	71	8	20	0	1.1	20.2	1.1	15.6	92.7	1.9	4
69.75	3	0	144	199	110	571	0	71	3	0	33	36	22	51	0	17	0	0	20	19.7	10.2	62.2	0	12.6
69.8333	0	7	259	160	87	1	0	0	0	3	43	36	21	1	0	0	0	0.8	19.2	18.2	10	0	0	0
69.9167	2	0	125	0	164	132	36	0	2	0	27	0	29	24	6	0	0	0	19	0	15.7	17.3	4	0
70	7	171	543	103	243	239	36	0	1	35	69	17	49	39	6	0	0.3	21.7	39.8	12.3	31.1	31.5	4.3	0
70.0833	144	97	388	0	194	371	0	13	30	8	42	0	48	42	0	3	23.2	11.3	18.8	0	22	30.6	0	0.9
70.1667	7	283	248	0	163	169	0	32	4	41	38	0	28	24	0	10	0.1	34.1	35.3	0	19.8	13.9	0	3.6
70.25	0	311	195	0	0	0	0	137	0	32	36	0	0	0	0	26	0	32.3	28.7	0	0	0	0	11
70.3333	0	54	109	0	198	64	0	122	0	20	35	0	40	25	0	29	0	8.1	12.9	0	25.6	8.3	0	13.2
70.4167	0	3	84	0	268	329	0	192	0	3	20	0	35	62	0	37	0	0	9.5	0	22.5	42.5	0	15.9
70.5	0	0	0	0	319	329	0	56	0	0	0	0	26	52	0	12	0	0	0	0	20.5	41.9	0	7.2
70.5833	0	0	0	0	93	22	0	28	0	0	0	0	33	3	0	4	0	0	0	0	10.1	2.2	0	2.5
70.6667	0	3	0	312	138	278	0	0	0	2	0	38	37	38	0	0	0	0.7	0	20.9	19.8	32.1	0	0
70.75	0	0	0	130	3	340	0	0	0	0	0	39	1	47	0	0	0	0	0	12.2	0.1	43.7	0	0
70.8333	3	2	0	56	0	189	77	0	1	2	0	19	0	37	24	0	0.8	0	0	5.1	0	24.2	12.6	0
70.9167	0	3	0	18	0	240	76	0	0	1	0	3	0	45	20	0	0	1.3	0	3.7	0	27.9	9	0
71	2	1	0	47	0	0	160	0	1	1	0	30	0	0	33	0	0	0	0	4.7	0	0	22.2	0
71.0833	70	2	0	93	0	0	63	5	21	1	0	21	0	0	18	2	9.7	0	0	13	0	0	6.4	0.4
71.1667	212	90	0	191	0	0	103	0	44	22	0	37	0	0	23	0	30.6	15.8	0	12.8	0	0	14.3	0
71.25	166	108	0	37	0	0	4	0	34	39	0	18	0	0	2	0	24.3	19.6	0	2.8	0	0	0.6	0
71.3333	106	12	0	136	0	0	96	0	33	6	0	37	0	0	26	0	17.9	1.9	0	15.2	0	0	11.2	0
71.4167	24	286	0	34	0	0	41	0	8	44	0	11	0	0	12	0	6.4	30.4	0	3.7	0	0	5.9	0
71.5	0	98	0	373	0	0	30	0	0	26	0	43	0	0	13	0	0	14.6	0	39.9	0	0	2.8	0
71.5833	0	203	0	65	2	0	21	4	0	22	0	19	1	0	10	4	0	18.6	0	9	0.3	0	1.2	0
71.6667	0	283	0	108	0	0	3	32	0	58	0	36	0	0	2	10	0	27.6	0	14	0	0	0	4.8
71.75	0	198	140	14	11	0	14	0	0	43	22	7	6	0	11	0	0	20.4	13.1	1.6	1.8	0	0.7	0
71.8333	0	122	105	95	0	0	16	142	0	35	19	28	0	0	8	36	0	18	8.9	15.5	0	0	2.1	17.2
71.9167	2	188	440	0	4	0	3	337	1	45	63	0	2	0	3	27	0.6	30.1	36.9	0	1.5	0	0	26.9
72	0	165	232	0	0	0	0	73	0	22	29	0	0	0	0	11	0	22.4	25.7	0	0	0	0	6
72.0833	0	73	295	0	0	1	0	0	0	29	40	0	0	1	0	0	0	12.5	36.3	0	0	0	0	0
72.1667	0	0	207	0	0	26	0	0	0	0	48	0	0	3	0	0	0	0	25.4	0	0	4.3	0	0
72.25	0	9	344	0	0	5	0	0	0	5	61	0	0	4	0	0	0	0.5	43.9	0	0	0	0	0
72.3333	0	23	304	0	0	61	0	0	0	9	50	0	0	17	0	0	0	4.2	35.8	0	0	8.6	0	0
72.4167	0	21	286	0	30	227	0	0	0	16	40	0	17	45	0	0	0	2.6	37.6	0	5.3	27.8	0	0
72.5	43	5	99	0	142	53	0	25	12	3	27	0	31	11	0	7	6.4	0.7	18.3	0	17.2	6.6	0	3.2
72.5833	21	0	269	0	260	287	0	3	11	0	59	0	42	43	0	1	1.8	0	34.8	0	30.2	39.8	0	0.8
72.6667	0	0	173	15	61	373	0	0	0	0	35	4	23	44	0	0	0	0	16.2	2.3	13.9	53.3	0	0
72.75	0	0	37	3	19	15	0	0	0	0	7	2	4	8	0	0	0	0	8.7	0	4.8	1.4	0	0
72.8333	0	0	0	0	0	0	0	0	0	0	0	0	0	0	0	0	0	0	0	0	0	0	0	0
72.9167	0	2	0	1	0	0	0	0	0	1	0	1	0	0	0	0	0	0.3	0	0	0	0	0	0
73	0	1	0	0	0	0	0	0	0	1	0	0	0	0	0	0	0	0	0	0	0	0	0	0
73.0833	0	0	0	0	0	0	0	0	0	0	0	0	0	0	0	0	0	0	0	0	0	0	0	0
73.1667	0	1	0	0	52	0	0	0	0	1	0	0	6	0	0	0	0	0	0	0	9.7	0	0	0
73.25	1	2	0	0	1	0	0	0	1	2	0	0	1	0	0	0	0	0	0	0	0	0	0	0
73.3333	0	0	0	0	21	0	0	0	0	0	0	0	5	0	0	0	0	0	0	0	1.7	0	0	0
73.4167	0	3	25	0	2	0	0	0	0	3	6	0	1	0	0	0	0	0	2.9	0	0.7	0	0	0
73.5	3	211	0	0	0	0	0	0	2	35	0	0	0	0	0	0	0.1	19.2	0	0	0	0	0	0
73.5833	72	0	0	0	0	0	5	0	16	0	0	0	0	0	3	0	13.3	0	0	0	0	0	0.8	0
73.6667	24	217	0	0	0	0	351	0	11	45	0	0	0	0	52	0	3.5	35.2	0	0	0	0	32.6	0
73.75	179	152	74	1	1	0	237	0	52	38	7	1	1	0	40	0	19	18.4	3.7	0	0	0	19.4	0
73.8333	74	180	5	9	41	0	10	0	29	35	2	5	8	0	2	0	8.6	21.9	0	2	8.8	0	1.3	0
73.9167	93	193	252	75	0	0	0	22	29	19	52	25	0	0	0	6	14.5	10.2	41.8	9.7	0	0	0	0.8
74	0	1	146	109	103	0	0	13	0	2	46	23	33	0	0	6	0	0	15.4	18.8	14.5	0	0	0.2
74.0833	0	0	24	171	229	50	0	0	0	0	11	42	48	17	0	0	0	0	1.7	26	23.7	8.4	0	0
74.1667	0	0	0	0	27	49	0	0	0	0	0	0	6	17	0	0	0	0	0	0	1.8	4.5	0	0
74.25	0	1	7	0	97	0	0	0	0	1	3	0	21	0	0	0	0	0	0.7	0	9.8	0	0	0
74.3333	0	0	0	0	93	0	0	0	0	0	0	0	14	0	0	0	0	0	0	0	7.5	0	0	0
74.4167	0	0	0	0	0	0	0	0	0	0	0	0	0	0	0	0	0	0	0	0	0	0	0	0
74.5	0	0	0	0	0	0	0	0	0	0	0	0	0	0	0	0	0	0	0	0	0	0	0	0
74.5833	0	1	0	0	0	0	0	0	0	1	0	0	0	0	0	0	0	0	0	0	0	0	0	0
74.6667	0	0	0	0	0	0	0	0	0	0	0	0	0	0	0	0	0	0	0	0	0	0	0	0
74.75	0	0	0	0	0	0	0	40	0	0	0	0	0	0	0	3	0	0	0	0	0	0	0	4.5
74.8333	0	0	0	0	0	0	0	6	0	0	0	0	0	0	0	5	0	0	0	0	0	0	0	0.5
74.9167	0	0	0	0	0	0	0	0	0	0	0	0	0	0	0	0	0	0	0	0	0	0	0	0
75	0	0	0	0	0	0	0	0	0	0	0	0	0	0	0	0	0	0	0	0	0	0	0	0
75.0833	0	0	0	0	0	0	40	0	0	0	0	0	0	0	5	0	0	0	0	0	0	0	5.2	0
75.1667	0	4	0	0	0	14	0	0	0	3	0	0	0	6	0	0	0	0.2	0	0	0	1.9	0	0
75.25	8	0	0	0	0	0	0	0	5	0	0	0	0	0	0	0	0.5	0	0	0	0	0	0	0
75.3333	48	0	0	0	0	65	0	59	21	0	0	0	0	16	0	7	9.4	0	0	0	0	10.2	0	9
75.4167	0	0	0	0	0	292	0	2	0	0	0	0	0	51	0	3	0	0	0	0	0	48.6	0	0
75.5	0	0	0	0	0	111	0	0	0	0	0	0	0	31	0	0	0	0	0	0	0	16.1	0	0
75.5833	0	0	0	0	0	0	0	0	0	0	0	0	0	0	0	0	0	0	0	0	0	0	0	0
75.6667	0	0	0	0	0	0	0	0	0	0	0	0	0	0	0	0	0	0	0	0	0	0	0	0
75.75	0	0	0	0	0	0	0	65	0	0	0	0	0	0	0	6	0	0	0	0	0	0	0	7.7
75.8333	0	0	2	0	0	0	0	14	0	0	2	0	0	0	0	4	0	0	0	0	0	0	0	3.2
75.9167	0	0	17	43	0	0	0	0	0	0	6	16	0	0	0	0	0	0	2.9	4.3	0	0	0	0
76	0	64	139	41	0	0	0	0	0	16	27	19	0	0	0	0	0	6.8	13.5	6.8	0	0	0	0
76.0833	0	52	226	171	0	0	38	0	0	19	46	46	0	0	9	0	0	9.5	21.7	13.5	0	0	5.8	0
76.1667	0	22	74	74	0	0	24	0	0	10	18	11	0	0	6	0	0	4.6	9.3	12.2	0	0	2.2	0
76.25	0	6	63	0	0	0	21	0	0	5	14	0	0	0	9	0	0	0.4	7.2	0	0	0	1.1	0
76.3333	0	0	24	0	0	0	189	0	0	0	5	0	0	0	38	0	0	0	3.5	0	0	0	24	0
76.4167	0	1	4	0	0	0	139	0	0	1	3	0	0	0	21	0	0	0	0	0	0	0	14.7	0
76.5	0	0	0	0	0	0	0	0	0	0	0	0	0	0	0	0	0	0	0	0	0	0	0	0
76.5833	0	0	1	0	0	0	0	0	0	0	1	0	0	0	0	0	0	0	0	0	0	0	0	0
76.6667	19	1	0	0	0	36	69	0	7	1	0	0	0	7	24	0	2.6	0	0	0	0	6.5	7.8	0
76.75	0	3	0	0	0	0	0	0	0	1	0	0	0	0	0	0	0	0.8	0	0	0	0	0	0
76.8333	0	1	0	0	0	0	0	0	0	1	0	0	0	0	0	0	0	0	0	0	0	0	0	0
76.9167	0	0	0	0	75	0	0	0	0	0	0	0	4	0	0	0	0	0	0	0	6.7	0	0	0
77	0	0	0	0	0	0	0	0	0	0	0	0	0	0	0	0	0	0	0	0	0	0	0	0
77.0833	0	0	0	0	0	0	0	0	0	0	0	0	0	0	0	0	0	0	0	0	0	0	0	0
77.1667	0	0	0	0	1	0	0	0	0	0	0	0	1	0	0	0	0	0	0	0	0	0	0	0
77.25	0	3	0	0	0	0	0	0	0	1	0	0	0	0	0	0	0	0.4	0	0	0	0	0	0
77.3333	0	5	0	2	0	0	0	0	0	2	0	1	0	0	0	0	0	0.1	0	0	0	0	0	0
77.4167	0	1	0	0	0	0	0	0	0	1	0	0	0	0	0	0	0	0	0	0	0	0	0	0
77.5	0	0	4	0	0	0	0	6	0	0	4	0	0	0	0	3	0	0	0	0	0	0	0	0.8
77.5833	2	0	0	0	0	0	0	12	1	0	0	0	0	0	0	4	0	0	0	0	0	0	0	2.5
77.6667	187	0	0	0	0	0	0	0	31	0	0	0	0	0	0	0	23.8	0	0	0	0	0	0	0
77.75	37	1	0	0	0	0	0	0	19	1	0	0	0	0	0	0	4.2	0	0	0	0	0	0	0
77.8333	277	0	0	0	0	10	0	0	46	0	0	0	0	4	0	0	41.9	0	0	0	0	1	0	0
77.9167	50	0	0	0	0	0	0	0	8	0	0	0	0	0	0	0	8.5	0	0	0	0	0	0	0
78	43	0	0	0	1	0	0	0	13	0	0	0	1	0	0	0	5.2	0	0	0	0	0	0	0
78.0833	0	0	0	0	0	0	0	0	0	0	0	0	0	0	0	0	0	0	0	0	0	0	0	0
78.1667	0	0	0	0	0	0	0	0	0	0	0	0	0	0	0	0	0	0	0	0	0	0	0	0
78.25	0	0	0	0	7	0	0	0	0	0	0	0	4	0	0	0	0	0	0	0	0.2	0	0	0
78.3333	0	0	0	2	0	49	0	0	0	0	0	1	0	15	0	0	0	0	0	0.2	0	6.4	0	0
78.4167	0	0	0	0	1	0	0	0	0	0	0	0	1	0	0	0	0	0	0	0	0	0	0	0
78.5	0	0	0	0	3	3	0	0	0	0	0	0	2	2	0	0	0	0	0	0	0	0.5	0	0
78.5833	0	0	3	0	0	1	0	78	0	0	1	0	0	1	0	14	0	0	0.9	0	0	0	0	5.4
78.6667	0	0	0	0	0	0	29	60	0	0	0	0	0	0	10	21	0	0	0	0	0	0	3.5	11.5
78.75	0	0	79	0	0	0	0	12	0	0	25	0	0	0	0	5	0	0	6.6	0	0	0	0	1.9
78.8333	0	0	172	0	0	0	0	2	0	0	25	0	0	0	0	1	0	0	22.6	0	0	0	0	0.5
78.9167	0	65	0	0	124	0	0	0	0	18	0	0	20	0	0	0	0	6.6	0	0	9.9	0	0	0
79	0	0	0	0	171	0	0	0	0	1	0	0	33	0	0	0	0	0	0	0	19.4	0	0	0
79.0833	0	240	0	0	64	41	0	0	0	46	0	0	25	8	0	0	0	33.7	0	0	8.8	6.2	0	0
79.1667	0	0	0	0	72	11	0	0	0	0	0	0	12	4	0	0	0	0	0	0	5.9	1.5	0	0
79.25	0	1	0	24	326	303	0	0	0	1	0	4	62	67	0	0	0	0	0	3.8	41.3	41.8	0	0
79.3333	0	0	0	0	219	254	0	0	0	0	0	0	58	44	0	0	0	0	0	0	24.7	22	0	0
79.4167	0	0	0	0	6	268	0	0	0	0	0	0	2	43	0	0	0	0	0	0	0.4	31.3	0	0
79.5	0	0	0	1	0	256	0	0	0	0	0	1	0	50	0	0	0	0	0	0	0	32.3	0	0
79.5833	0	0	0	0	0	6	0	0	0	0	0	0	0	5	0	0	0	0	0	0	0	0.1	0	0
79.6667	42	0	0	0	0	1	0	0	11	0	0	0	0	1	0	0	4.1	0	0	0	0	0	0	0
79.75	2	0	0	0	0	4	0	0	1	0	0	0	0	1	0	0	0	0	0	0	0	0.2	0	0
79.8333	0	0	0	1	0	0	0	0	0	0	0	1	0	0	0	0	0	0	0	0	0	0	0	0
79.9167	135	0	0	2	0	0	0	0	28	0	0	1	0	0	0	0	16.5	0	0	0.2	0	0	0	0
80	4	0	0	0	0	0	0	16	1	0	0	0	0	0	0	2	0.1	0	0	0	0	0	0	0.6
80.0833	0	0	0	0	0	0	0	8	0	0	0	0	0	0	0	1	0	0	0	0	0	0	0	0.8
80.1667	0	0	0	0	0	3	1	0	0	0	0	0	0	2	1	0	0	0	0	0	0	0	0	0
80.25	0	1	0	0	0	0	0	0	0	1	0	0	0	0	0	0	0	0	0	0	0	0	0	0
80.3333	0	0	0	0	0	1	56	0	0	0	0	0	0	1	11	0	0	0	0	0	0	0	7.4	0
80.4167	0	3	0	0	0	3	57	0	0	2	0	0	0	1	11	0	0	0	0	0	0	0.4	6.2	0
80.5	0	0	0	19	0	0	85	0	0	0	0	9	0	0	21	0	0	0	0	1.8	0	0	10.3	0
80.5833	0	0	43	0	0	0	48	0	0	0	11	0	0	0	19	0	0	0	6.6	0	0	0	7.9	0
80.6667	0	3	20	0	2	3	10	33	0	2	6	0	1	2	5	2	0	0	2	0	0.8	0.1	0.6	2.9
80.75	0	8	0	0	0	0	0	0	0	5	0	0	0	0	0	0	0	0.2	0	0	0	0	0	0
80.8333	0	4	0	0	0	1	0	0	0	3	0	0	0	1	0	0	0	0	0	0	0	0	0	0
80.9167	0	0	0	0	0	0	0	0	0	0	0	0	0	0	0	0	0	0	0	0	0	0	0	0
81	0	0	0	0	0	0	0	6	0	0	0	0	0	0	0	2	0	0	0	0	0	0	0	0.2
81.0833	14	0	0	0	0	0	0	0	3	0	0	0	0	0	0	0	2.1	0	0	0	0	0	0	0
81.1667	0	16	0	0	29	0	0	0	0	5	0	0	7	0	0	0	0	1.1	0	0	3.2	0	0	0
81.25	0	12	0	3	9	0	0	0	0	5	0	2	5	0	0	0	0	0.7	0	0.1	0.4	0	0	0
81.3333	0	9	0	0	4	0	0	0	0	4	0	0	2	0	0	0	0	0.4	0	0	0.1	0	0	0
81.4167	0	7	0	0	0	7	0	0	0	5	0	0	0	6	0	0	0	0.1	0	0	0	0	0	0
81.5	27	0	0	0	139	8	0	0	10	0	0	0	24	5	0	0	2.2	0	0	0	12.3	1.1	0	0
81.5833	0	3	0	0	241	75	0	0	0	2	0	0	32	17	0	0	0	0	0	0	19.7	8.3	0	0
81.6667	0	14	0	14	258	142	0	0	0	8	0	3	26	32	0	0	0	0.8	0	1.8	15.8	15.5	0	0
81.75	0	74	0	0	27	61	0	0	0	14	0	0	7	19	0	0	0	9.2	0	0	3.4	7.8	0	0
81.8333	0	165	0	0	0	36	0	0	0	32	0	0	0	24	0	0	0	21.4	0	0	0	2.2	0	0
81.9167	0	88	0	2	0	17	0	50	0	17	0	2	0	5	0	12	0	8.5	0	0	0	4	0	5
82	0	22	0	0	0	55	0	273	0	12	0	0	0	16	0	34	0	1.3	0	0	0	6.9	0	24.9
82.0833	0	4	27	22	0	22	0	117	0	2	3	12	0	12	0	25	0	0.5	4.1	1.5	0	2.1	0	4.1
82.1667	1	1	56	263	0	4	0	34	1	1	13	38	0	2	0	14	0	0	6.6	18.5	0	1	0	6.3
82.25	25	30	136	34	0	1	0	0	7	9	26	12	0	1	0	0	3.8	3.5	12.3	4.8	0	0	0	0
82.3333	0	0	0	129	0	0	0	0	0	0	0	28	0	0	0	0	0	0	0	17.1	0	0	0	0
82.4167	0	24	0	153	0	0	0	0	0	8	0	42	0	0	0	0	0	2.8	0	24.7	0	0	0	0
82.5	0	8	0	45	0	0	0	0	0	3	0	17	0	0	0	0	0	0.8	0	6.4	0	0	0	0
82.5833	0	0	0	0	0	0	0	0	0	0	0	0	0	0	0	0	0	0	0	0	0	0	0	0
82.6667	0	13	0	0	0	0	2	0	0	5	0	0	0	0	1	0	0	2.7	0	0	0	0	0.3	0
82.75	0	1	0	0	0	0	11	0	0	1	0	0	0	0	2	0	0	0	0	0	0	0	1.7	0
82.8333	0	44	0	0	0	0	152	16	0	11	0	0	0	0	29	9	0	7	0	0	0	0	16.5	1.2
82.9167	41	63	0	0	0	0	101	0	9	14	0	0	0	0	12	0	7.9	6.1	0	0	0	0	10.9	0
83	5	17	0	0	0	0	0	0	4	4	0	0	0	0	0	0	0	2.4	0	0	0	0	0	0
83.0833	0	6	0	0	0	34	0	0	0	3	0	0	0	6	0	0	0	0.6	0	0	0	3.7	0	0
83.1667	0	15	0	0	10	0	0	0	0	3	0	0	7	0	0	0	0	2.2	0	0	0.8	0	0	0
83.25	0	5	0	0	63	0	0	0	0	3	0	0	14	0	0	0	0	0.2	0	0	11.3	0	0	0
83.3333	0	3	0	0	0	0	0	4	0	3	0	0	0	0	0	3	0	0	0	0	0	0	0	0
83.4167	0	12	0	0	314	0	0	13	0	2	0	0	32	0	0	5	0	1.5	0	0	34	0	0	1
83.5	0	22	63	0	214	27	0	0	0	8	12	0	30	8	0	0	0	4.4	12	0	16.3	4.8	0	0
83.5833	0	35	198	0	0	67	0	0	0	14	24	0	0	11	0	0	0	5.5	18.3	0	0	11	0	0
83.6667	10	40	89	0	0	0	0	0	2	11	9	0	0	0	0	0	1.3	7.9	12	0	0	0	0	0
83.75	0	2	0	0	0	0	0	0	0	1	0	0	0	0	0	0	0	0	0	0	0	0	0	0
83.8333	0	4	0	0	0	0	0	0	0	2	0	0	0	0	0	0	0	0.5	0	0	0	0	0	0
83.9167	5	84	0	0	1	1	0	0	4	14	0	0	1	1	0	0	0	6.2	0	0	0	0	0	0
84	11	0	0	0	0	13	0	0	3	0	0	0	0	4	0	0	1.3	0	0	0	0	1.4	0	0
84.0833	18	22	0	0	0	123	17	0	5	13	0	0	0	34	8	0	2	1.8	0	0	0	14.3	1.6	0
84.1667	25	48	0	2	0	75	0	166	3	19	0	2	0	10	0	23	3	4.5	0	0	0	7.3	0	17.1
84.25	0	40	0	0	88	293	162	123	0	19	0	0	15	37	37	28	0	3.4	0	0	9.6	33.2	20.3	8
84.3333	8	112	0	11	9	140	232	25	4	22	0	4	4	22	38	3	0.3	16.3	0	2.1	0.2	12	20.6	1.7
84.4167	68	117	200	14	6	89	88	37	13	24	18	8	5	13	20	12	7.2	12.7	12.2	0.8	0	7.8	7.4	0.8
84.5	51	35	67	0	280	79	0	40	17	11	16	0	26	8	0	7	7.3	1.5	7.9	0	17.2	7.5	0	4.4
84.5833	16	108	361	0	0	239	1	98	4	10	40	0	0	30	1	20	2.1	12.5	28.7	0	0	17.5	0	8.9
84.6667	23	93	251	0	191	14	6	116	9	15	37	0	26	8	3	30	3.3	9.9	21.4	0	15.9	1	1.4	12.2
84.75	25	22	256	0	276	201	29	154	14	7	21	0	28	23	6	42	2.1	4.2	15.6	0	22.6	14.9	3.4	13.4
84.8333	35	64	0	5	370	83	160	129	12	15	0	2	40	17	34	18	5.1	10.9	0	0.6	31.2	7.5	19.2	6.8
84.9167	70	133	475	0	206	106	239	77	28	22	29	0	35	15	37	28	8.6	12.9	36.6	0	20.6	12.4	28.6	7.4
85	83	109	6	0	169	229	212	1	20	21	1	0	29	31	48	1	10.4	8.7	0.9	0	21.4	18.3	33.3	0
85.0833	0	434	200	0	289	103	105	97	0	43	33	0	28	18	31	21	0	35.5	17.5	0	18.9	13.5	12.9	9.7
85.1667	7	68	257	0	64	37	1	100	3	23	39	0	8	2	1	19	1.1	9.1	22.4	0	3.7	6.3	0	11.4
85.25	0	25	29	31	311	206	0	2	0	9	9	4	25	19	0	2	0	3.1	2.6	1.8	24.4	19	0	0
85.3333	56	49	31	0	247	176	10	0	17	17	11	0	31	30	5	0	8.7	2.9	3.6	0	21.3	17.6	0.6	0
85.4167	21	53	0	3	45	4	0	76	10	10	0	1	15	2	0	8	3.8	4	0	0.1	5.2	0.7	0	8.1
85.5	55	64	16	7	71	163	17	274	14	14	7	3	9	31	2	38	9.6	10.3	1.4	0.2	5.3	18.4	2.1	19.8
85.5833	37	35	380	0	0	160	30	55	11	15	50	0	0	26	7	23	5.1	5.7	37.8	0	0	16.4	5.7	7.7
85.6667	2	23	305	0	0	0	129	10	2	18	45	0	0	0	29	4	0	0.3	31.1	0	0	0	15.1	0.8
85.75	136	8	239	0	311	0	52	50	36	2	31	0	26	0	16	21	19.8	0.8	26.7	0	24.9	0	5.4	7.8
85.8333	100	1	23	0	24	0	78	51	23	1	4	0	3	0	27	21	11.9	0	1.7	0	3.8	0	13	8
85.9167	59	3	1	11	23	127	0	0	19	2	1	3	3	12	0	0	4.9	0.1	0	1.5	2.7	7	0	0
86	2	333	0	2	286	1	149	0	1	43	0	2	35	1	37	0	0.1	26.5	0	0	25.1	0	16.9	0
86.0833	81	0	0	10	247	119	185	0	14	0	0	4	24	21	25	0	11.5	0	0	1.2	17.3	14.2	23.5	0
86.1667	28	161	0	80	53	123	0	0	4	25	0	5	10	21	0	0	4.3	15.5	0	7.3	6.6	12.1	0	0
86.25	0	174	0	89	265	376	35	0	0	38	0	20	51	65	9	0	0	22.2	0	9.7	33	34.7	3.9	0
86.3333	0	230	0	146	144	655	60	0	0	30	0	20	24	54	19	0	0	24.9	0	12.5	12.7	73	7.5	0
86.4167	1	408	0	0	65	122	61	0	1	48	0	0	8	25	15	0	0	30.1	0	0	7.7	9.2	8.1	0
86.5	105	113	0	0	56	54	96	6	38	26	0	0	22	12	34	3	17	13.3	0	0	7.1	7.2	11.2	0.2
86.5833	191	243	135	0	6	155	30	0	43	30	17	0	5	40	11	0	36	19.1	20	0	1	15.3	2.2	0
86.6667	99	288	320	0	217	87	223	12	29	41	55	0	12	23	40	6	23	23.6	41.3	0	26.9	8.5	19.8	1
86.75	70	233	454	0	103	6	113	0	17	35	64	0	18	3	31	0	3.6	27.6	45.6	0	11.2	1.4	14.8	0
86.8333	31	0	445	2	3	6	132	228	14	0	64	2	1	4	12	49	1.4	0	54.5	0	0.1	0.3	11.3	24.6
86.9167	498	14	437	139	0	0	141	235	55	5	61	20	0	0	26	30	37.4	1.7	51	12.2	0	0	14.6	21.7
87	176	134	158	330	1	0	64	329	36	29	39	50	1	0	18	38	16.6	19.9	20.3	36.7	0	0	5.7	23.2
87.0833	53	108	222	94	3	0	180	145	9	29	50	29	2	0	52	31	4.7	14.2	23.1	9.1	0.5	0	22.1	15.3
87.1667	0	384	12	76	128	0	67	7	0	29	6	21	26	0	24	5	0	23.1	1.1	4.3	23.4	0	10.2	0.2
87.25	0	127	457	484	281	0	1	222	0	40	48	45	42	0	1	40	0	14.3	43.2	42.9	32.6	0	0	28.4
87.3333	0	90	123	350	129	0	53	133	0	9	31	34	39	0	18	32	0	7.3	13.9	37.7	11.1	0	10.5	19.7
87.4167	0	0	135	103	182	0	1	126	0	0	21	19	24	0	1	20	0	0	19.7	14.3	16.8	0	0	5.1
87.5	0	0	108	4	0	0	16	0	0	0	26	2	0	0	8	0	0	0	14.4	0.1	0	0	1.1	0
87.5833	0	0	0	103	0	31	2	0	0	0	0	31	0	11	1	0	0	0	0	9.4	0	4.8	0	0
87.6667	0	0	0	256	1	148	0	0	0	0	0	50	1	18	0	0	0	0	0	32.5	0	17.8	0	0
87.75	0	0	0	114	248	122	0	0	0	0	0	32	15	19	0	0	0	0	0	11.3	18.7	18.5	0	0
87.8333	0	0	0	266	115	77	2	0	0	0	0	43	13	16	1	0	0	0	0	28.4	6.1	5.3	0	0
87.9167	0	0	0	201	261	240	0	0	0	0	0	44	45	25	0	0	0	0	0	20.9	28.9	17.3	0	0
88	0	51	0	492	311	0	2	5	0	19	0	44	33	0	2	2	0	4.7	0	40.8	26.9	0	0	1.1
88.0833	0	23	0	20	49	209	0	58	0	7	0	6	10	29	0	5	0	2.5	0	0.2	6.4	21	0	4.4
88.1667	0	295	114	117	179	402	20	356	0	37	20	10	37	37	5	39	0	31.6	12	10.1	22.1	38.7	1.6	35.6
88.25	89	453	387	0	251	226	70	387	26	48	39	0	37	50	22	49	14.9	27.4	38.1	0	32.2	22.7	10.1	36.4
88.3333	0	0	243	0	563	168	143	56	0	0	44	0	70	31	36	18	0	0	31.8	0	58.9	16.7	19.7	8.2
88.4167	65	35	261	0	169	2	139	93	18	14	47	0	17	2	31	22	6.7	6.5	36.6	0	17.9	0	19	12.6
88.5	0	460	45	0	198	0	2	54	0	65	22	0	42	0	2	16	0	62.1	4.1	0	30.1	0	0.9	10.6
88.5833	3	247	26	10	37	0	51	51	1	48	6	1	18	0	18	25	0.2	29.3	2.5	1.2	3.3	0	7.4	6.7
88.6667	7	230	70	155	0	296	16	39	3	42	24	23	0	29	2	14	0.1	24.1	10.3	12.5	0	23.1	3.4	4.5
88.75	69	24	114	417	2	12	212	26	23	9	24	47	1	2	46	10	7.1	4.1	13.6	34.7	0.3	0.3	33.3	4
88.8333	526	26	45	300	2	189	65	50	57	7	10	41	1	24	24	19	49.3	2.3	6.5	22.8	0	22.1	12.2	9.7
88.9167	124	239	1	201	17	284	47	0	27	40	1	42	4	40	18	0	15.4	29	0	7.7	4	28.1	7.2	0
89	168	14	0	76	5	349	82	1	27	6	0	15	1	39	29	1	15.3	1.3	0	4.8	0.8	35.2	17.4	0
89.0833	75	0	0	84	7	221	0	0	19	0	0	18	2	23	0	0	6.5	0	0	10.7	0.8	16.5	0	0
89.1667	213	0	0	0	0	0	0	0	30	0	0	0	0	0	0	0	15.9	0	0	0	0	0	0	0
89.25	188	0	0	0	37	21	0	0	24	0	0	0	21	14	0	0	17.1	0	0	0	3.3	2.7	0	0
89.3333	417	0	0	0	27	28	15	0	67	0	0	0	14	13	7	0	47	0	0	0	3.5	2.4	2.9	0
89.4167	65	111	0	0	201	60	87	0	23	24	0	0	46	4	32	0	10.7	16.1	0	0	28.3	6.7	10.7	0
89.5	0	0	111	0	3	100	79	0	0	0	32	0	3	14	23	0	0	0	14.4	0	0	11.6	10.8	0
89.5833	0	0	15	0	399	6	140	0	0	0	5	0	58	2	38	0	0	0	2	0	49.3	0.5	21.9	0
89.6667	0	0	247	0	292	312	156	0	0	0	55	0	42	39	34	0	0	0	29.2	0	31.7	38.2	15.5	0
89.75	0	0	96	0	335	330	123	0	0	0	27	0	59	37	17	0	0	0	11	0	40.8	32.6	14.3	0
89.8333	0	4	205	33	259	26	0	0	0	2	49	10	46	4	0	0	0	0.6	29.1	1.2	39	3.5	0	0
89.9167	0	208	54	161	421	321	166	0	0	36	24	26	60	49	43	0	0	29.8	8	13.8	45.6	30.7	23.5	0
90	0	17	71	222	355	144	2	0	0	7	16	49	51	41	1	0	0	3	11.4	26.4	41.8	22.5	0.2	0
90.0833	2	0	0	209	257	230	0	0	1	0	0	41	32	27	0	0	0.1	0	0	19.7	19.5	29	0	0
90.1667	71	0	4	76	90	0	2	0	23	0	2	13	22	0	2	0	10.6	0	0.1	8.1	15.8	0	0	0
90.25	199	6	0	160	82	0	0	0	50	3	0	32	28	0	0	0	33.7	1	0	14	13	0	0	0
90.3333	8	8	0	103	15	0	0	24	4	3	0	34	9	0	0	12	0.8	0.9	0	9	1.2	0	0	2.5
90.4167	3	39	0	104	34	0	0	207	3	16	0	17	18	0	0	43	0	2.8	0	14.5	3.9	0	0	19.2
90.5	0	179	9	0	2	0	0	131	0	41	5	0	1	0	0	28	0	26.1	1.8	0	0.1	0	0	8.8
90.5833	0	50	0	0	0	0	0	0	0	26	0	0	0	0	0	0	0	6	0	0	0	0	0	0
90.6667	0	38	15	0	0	0	0	0	0	16	6	0	0	0	0	0	0	4.3	1.5	0	0	0	0	0
90.75	0	0	98	0	1	0	0	0	0	0	26	0	1	0	0	0	0	0	12.2	0	0	0	0	0
90.8333	0	6	29	0	0	25	0	0	0	3	14	0	0	8	0	0	0	0	2.9	0	0	2.5	0	0
90.9167	0	0	58	0	1	0	0	0	0	0	16	0	1	0	0	0	0	0	8.9	0	0	0	0	0
91	0	0	82	0	5	174	152	0	0	0	25	0	3	40	34	0	0	0	11.1	0	0.3	22	30.8	0
91.0833	4	0	1	0	7	116	3	0	3	0	1	0	3	12	2	0	0.6	0	0	0	1.7	6.7	0.3	0
91.1667	0	242	1	0	2	0	185	0	0	28	1	0	1	0	43	0	0	22.4	0	0	0.2	0	25.6	0
91.25	168	35	0	2	101	0	57	0	29	10	0	1	15	0	14	0	21.4	3.4	0	0.2	11.1	0	5.8	0
91.3333	0	34	0	0	55	0	59	0	0	7	0	0	12	0	19	0	0	5.5	0	0	7.2	0	10.5	0
91.4167	0	118	0	0	327	0	148	0	0	26	0	0	49	0	39	0	0	17.1	0	0	34.9	0	18	0
91.5	0	215	0	0	387	27	0	0	0	44	0	0	67	6	0	0	0	31.6	0	0	44	3.4	0	0
91.5833	7	0	0	0	0	0	0	24	5	0	0	0	0	0	0	4	0.3	0	0	0	0	0	0	2.6
91.6667	47	2	0	0	90	0	0	0	8	1	0	0	13	0	0	0	6.1	0.1	0	0	7.2	0	0	0
91.75	0	0	0	0	0	0	0	0	0	0	0	0	0	0	0	0	0	0	0	0	0	0	0	0
91.8333	0	0	0	59	0	0	0	0	0	0	0	6	0	0	0	0	0	0	0	5.7	0	0	0	0

## Sheet: S1E Fig
Time	Total distance						Number of movements						Movement time
	XBP1flox			XBP1LKO			XBP1flox			XBP1LKO			XBP1flox			XBP1LKO
72	0	0	46	0	30	2	0	0	17	0	4	2	0	0	3.4	0	1.6	0
72.0833	0	0	87	4	47	23	0	0	34	5	12	16	0	0	12.5	0	5.7	1.8
72.1667	0	0	130	28	202	0	0	0	26	12	26	0	0	0	16.7	4.2	24.9	0
72.25	0	0	156	0	185	11	0	0	36	0	33	2	0	0	17.6	0	23.6	1.8
72.3333	0	0	257	0	39	124	0	0	47	0	7	19	0	0	34.4	0	5.7	17.4
72.4167	0	0	0	0	1	0	0	0	0	0	1	0	0	0	0	0	0	0
72.5	0	80	0	0	64	230	0	21	0	0	6	24	0	9.7	0	0	9	30.4
72.5833	0	93	0	38	296	335	0	28	0	15	39	64	0	9	0	6.7	19.1	40.5
72.6667	24	94	0	440	175	146	9	27	0	57	36	36	2.2	9.4	0	47.1	18.6	20.2
72.75	16	41	0	427	267	384	10	7	0	61	34	42	2.6	5.4	0	34.1	31.7	37.2
72.8333	270	26	0	302	211	21	59	6	0	36	23	5	28.9	3.4	0	20.5	13.7	2.2
72.9167	95	115	0	131	132	61	24	30	0	16	18	10	8	14.9	0	9.4	8.6	5
73	143	42	0	439	36	31	28	7	0	66	6	10	17.9	4.8	0	44.9	5.5	4.1
73.0833	132	43	0	313	110	501	39	11	0	35	26	54	19	3.2	0	21.7	11.9	43.5
73.1667	7	4	0	489	533	173	2	2	0	58	49	16	0.4	0.1	0	49.5	44.2	16.7
73.25	0	124	0	134	128	50	0	19	0	32	26	9	0	11.9	0	18.3	16.5	7.2
73.3333	0	0	0	347	0	190	0	0	0	38	0	32	0	0	0	37.3	0	24
73.4167	0	0	0	317	0	431	0	0	0	37	0	47	0	0	0	24.8	0	36.1
73.5	0	0	0	99	0	20	0	0	0	25	0	5	0	0	0	9.7	0	2.3
73.5833	18	0	103	209	0	252	6	0	18	47	0	43	3	0	11.1	17.3	0	27.1
73.6667	0	0	168	214	0	284	0	0	26	42	0	32	0	0	27.1	22.6	0	21.6
73.75	0	0	100	366	0	186	0	0	25	38	0	28	0	0	15.4	35.9	0	18.6
73.8333	0	0	171	161	0	34	0	0	50	32	0	10	0	0	22	27.8	0	7.8
73.9167	0	0	7	79	0	0	0	0	7	22	0	0	0	0	0.1	16.5	0	0
74	0	0	0	20	0	30	0	0	0	9	0	8	0	0	0	3.2	0	4.3
74.0833	0	0	0	38	0	0	0	0	0	15	0	0	0	0	0	5.2	0	0
74.1667	0	0	0	66	79	0	0	0	0	25	27	0	0	0	0	7.8	10	0
74.25	40	0	0	164	0	0	12	0	0	34	0	0	1.3	0	0	24.2	0	0
74.3333	190	19	0	129	375	0	39	10	0	36	44	0	22.1	3.7	0	19.5	39	0
74.4167	286	49	2	30	566	0	43	16	2	13	61	0	24.2	6.3	0	3.1	49.7	0
74.5	71	0	263	7	284	0	13	0	55	2	34	0	6.8	0	26.1	0.3	26.7	0
74.5833	352	159	230	0	439	0	42	45	27	0	34	0	37.4	20.5	23.2	0	38.9	0
74.6667	294	105	216	19	76	0	30	38	18	2	8	0	25.2	20.7	7.1	1.9	8.3	0
74.75	295	152	424	0	29	0	39	46	42	0	8	0	27.9	23.2	48.1	0	4.9	0
74.8333	500	60	487	0	245	0	38	18	66	0	18	0	45.1	8.4	39.3	0	20.3	0
74.9167	192	11	167	0	352	19	29	7	34	0	50	8	21.3	1.4	30.9	0	41.3	2.1
75	280	115	270	0	328	0	58	36	38	0	54	0	39.1	21.5	29.6	0	39.2	0
75.0833	405	66	426	35	84	0	56	18	51	4	8	0	35.9	9.8	35.4	6	5.3	0
75.1667	365	66	336	0	160	14	45	17	37	0	19	4	24.5	10.5	38.6	0	15.5	1.5
75.25	340	11	12	0	241	67	69	4	8	0	34	11	50.1	0.5	0.5	0	27.9	10
75.3333	27	0	266	0	0	0	17	0	39	0	0	0	3.1	0	28.8	0	0	0
75.4167	45	0	285	0	0	4	17	0	47	0	0	2	8.5	0	32.7	0	0	0.9
75.5	158	0	528	0	0	0	23	0	51	0	0	0	16.7	0	53.8	0	0	0
75.5833	0	0	303	0	0	0	0	0	41	0	0	0	0	0	34.5	0	0	0
75.6667	0	0	203	0	0	0	0	0	43	0	0	0	0	0	26.3	0	0	0
75.75	0	0	251	0	0	0	0	0	45	0	0	0	0	0	26.1	0	0	0
75.8333	0	0	169	0	0	1	0	0	39	0	0	1	0	0	15	0	0	0
75.9167	0	0	155	0	0	0	0	0	38	0	0	0	0	0	18.9	0	0	0
76	0	0	28	0	0	0	0	0	11	0	0	0	0	0	4.6	0	0	0
76.0833	0	0	132	0	0	0	0	0	40	0	0	0	0	0	15.2	0	0	0
76.1667	0	0	31	0	0	8	0	0	13	0	0	3	0	0	1.3	0	0	1.8
76.25	0	0	0	0	0	2	0	0	0	0	0	2	0	0	0	0	0	0
76.3333	0	0	0	0	0	1	0	0	0	0	0	1	0	0	0	0	0	0
76.4167	0	0	0	0	0	1	0	0	0	0	0	1	0	0	0	0	0	0
76.5	0	0	0	18	0	0	0	0	0	5	0	0	0	0	0	3.7	0	0
76.5833	0	0	0	96	0	0	0	0	0	21	0	0	0	0	0	10.4	0	0
76.6667	0	0	0	235	0	0	0	0	0	36	0	0	0	0	0	30.5	0	0
76.75	189	0	0	235	0	0	25	0	0	45	0	0	15.8	0	0	25.5	0	0
76.8333	13	103	0	14	0	46	2	32	0	5	0	7	0.1	23.2	0	3.4	0	8.1
76.9167	184	34	0	0	0	0	27	16	0	0	0	0	23.7	4.8	0	0	0	0
77	309	160	0	0	0	0	47	37	0	0	0	0	40	26.8	0	0	0	0
77.0833	522	67	0	0	0	4	59	24	0	0	0	1	61.1	5.5	0	0	0	0.8
77.1667	377	62	125	0	84	1	47	26	35	0	10	1	40.9	11.5	15.2	0	8.5	0
77.25	36	0	15	0	0	320	9	0	6	0	0	43	2.2	0	1.2	0	0	27.4
77.3333	0	0	102	0	349	178	0	0	36	0	48	34	0	0	10.6	0	28.8	17.1
77.4167	0	0	262	0	226	314	0	0	56	0	47	21	0	0	26.3	0	29.2	22.8
77.5	0	0	210	0	280	400	0	0	33	0	32	49	0	0	27.2	0	26	37.7
77.5833	0	0	280	0	0	334	0	0	48	0	0	59	0	0	18.1	0	0	42.5
77.6667	0	0	121	0	0	32	0	0	20	0	0	9	0	0	14.4	0	0	4.3
77.75	0	0	260	0	0	0	0	0	60	0	0	0	0	0	39.9	0	0	0
77.8333	0	0	53	0	0	5	0	0	23	0	0	3	0	0	4.8	0	0	0.2
77.9167	0	0	53	0	0	0	0	0	15	0	0	0	0	0	7.6	0	0	0
78	0	0	0	0	0	0	0	0	0	0	0	0	0	0	0	0	0	0
78.0833	0	0	0	0	0	0	0	0	0	0	0	0	0	0	0	0	0	0
78.1667	0	0	0	0	0	0	0	0	0	0	0	0	0	0	0	0	0	0
78.25	0	0	0	0	0	0	0	0	0	0	0	0	0	0	0	0	0	0
78.3333	0	0	0	0	0	0	0	0	0	0	0	0	0	0	0	0	0	0
78.4167	0	0	0	0	0	0	0	0	0	0	0	0	0	0	0	0	0	0
78.5	0	0	0	0	0	0	0	0	0	0	0	0	0	0	0	0	0	0
78.5833	0	0	0	0	0	0	0	0	0	0	0	0	0	0	0	0	0	0
78.6667	0	0	0	0	0	0	0	0	0	0	0	0	0	0	0	0	0	0
78.75	0	0	0	0	0	0	0	0	0	0	0	0	0	0	0	0	0	0
78.8333	0	0	0	0	0	0	0	0	0	0	0	0	0	0	0	0	0	0
78.9167	0	0	0	0	0	0	0	0	0	0	0	0	0	0	0	0	0	0
79	0	4	16	65	0	0	0	2	2	19	0	0	0	0.4	1.1	7.7	0	0
79.0833	0	24	65	18	0	0	0	9	20	4	0	0	0	1.7	10.5	2.5	0	0
79.1667	0	27	130	210	0	0	0	10	46	55	0	0	0	3.7	23	29.7	0	0
79.25	0	13	60	3	90	0	0	5	16	2	15	0	0	1.7	7.4	0	11.5	0
79.3333	0	9	379	17	164	0	0	5	57	11	42	0	0	0.2	26.9	0.9	19	0
79.4167	323	0	283	0	128	0	48	0	42	0	20	0	39.9	0	17.3	0	12.4	0
79.5	258	0	88	0	251	32	45	0	20	0	56	4	27.7	0	9.6	0	28.2	4.5
79.5833	77	0	106	0	88	0	20	0	22	0	28	0	8.8	0	15.4	0	14.4	0
79.6667	309	0	0	0	109	0	39	0	0	0	39	0	39.3	0	0	0	11.4	0
79.75	446	0	0	0	92	0	70	0	0	0	25	0	62.2	0	0	0	8.4	0
79.8333	527	0	0	0	19	0	70	0	0	0	8	0	58.5	0	0	0	2	0
79.9167	346	0	0	0	2	0	52	0	0	0	1	0	33.9	0	0	0	0.6	0
80	119	0	0	0	3	0	51	0	0	0	3	0	17.3	0	0	0	0	0
80.0833	37	0	0	0	0	0	14	0	0	0	0	0	5.9	0	0	0	0	0
80.1667	0	0	0	0	1	0	0	0	0	0	1	0	0	0	0	0	0	0
80.25	0	0	0	0	0	36	0	0	0	0	0	5	0	0	0	0	0	4.7
80.3333	0	0	0	0	2	37	0	0	0	0	2	12	0	0	0	0	0	5.4
80.4167	0	0	0	0	0	0	0	0	0	0	0	0	0	0	0	0	0	0
80.5	0	0	0	0	0	0	0	0	0	0	0	0	0	0	0	0	0	0
80.5833	0	0	0	0	0	0	0	0	0	0	0	0	0	0	0	0	0	0
80.6667	0	0	0	0	5	0	0	0	0	0	4	0	0	0	0	0	0	0
80.75	0	0	0	0	0	0	0	0	0	0	0	0	0	0	0	0	0	0
80.8333	0	4	0	0	2	0	0	2	0	0	2	0	0	0.6	0	0	0	0
80.9167	0	0	0	3	0	0	0	0	0	2	0	0	0	0	0	0	0	0
81	0	4	0	11	0	0	0	3	0	8	0	0	0	0	0	1.5	0	0
81.0833	0	14	0	0	0	0	0	6	0	0	0	0	0	2.4	0	0	0	0
81.1667	0	3	0	0	0	0	0	1	0	0	0	0	0	0.7	0	0	0	0
81.25	0	0	0	0	0	18	0	0	0	0	0	7	0	0	0	0	0	1.1
81.3333	0	0	0	0	0	0	0	0	0	0	0	0	0	0	0	0	0	0
81.4167	0	0	0	0	0	0	0	0	0	0	0	0	0	0	0	0	0	0
81.5	0	0	0	0	2	0	0	0	0	0	1	0	0	0	0	0	0.4	0
81.5833	0	0	0	0	5	0	0	0	0	0	3	0	0	0	0	0	0.1	0
81.6667	0	0	0	0	5	0	0	0	0	0	4	0	0	0	0	0	0	0
81.75	0	0	0	0	42	0	0	0	0	0	12	0	0	0	0	0	6.7	0
81.8333	0	0	0	0	10	4	0	0	0	0	5	1	0	0	0	0	0.8	0.2
81.9167	0	0	0	0	0	0	0	0	0	0	0	0	0	0	0	0	0	0
82	0	0	0	0	0	248	0	0	0	0	0	35	0	0	0	0	0	25.1
82.0833	0	0	0	0	0	479	0	0	0	0	0	54	0	0	0	0	0	42.1
82.1667	0	0	30	0	0	259	0	0	3	0	0	27	0	0	2.5	0	0	21.4
82.25	0	0	261	0	0	183	0	0	35	0	0	47	0	0	20.1	0	0	22.8
82.3333	0	0	45	0	0	84	0	0	10	0	0	30	0	0	3.3	0	0	10.6
82.4167	0	0	184	0	58	15	0	0	31	0	7	5	0	0	21.6	0	6.4	2.3
82.5	0	0	201	23	0	89	0	0	38	6	0	23	0	0	20.7	4.7	0	11.7
82.5833	0	0	0	52	53	38	0	0	0	14	10	21	0	0	0	5.2	5.3	4.3
82.6667	0	0	3	2	15	30	0	0	1	1	1	8	0	0	0.3	0.2	1.4	5.1
82.75	27	0	0	0	0	0	3	0	0	0	0	0	2.7	0	0	0	0	0
82.8333	0	0	0	0	823	0	0	0	0	0	47	0	0	0	0	0	55.9	0
82.9167	11	3	0	0	267	0	4	1	0	0	45	0	1.4	0	0	0	28.5	0
83	30	0	0	0	273	0	10	0	0	0	41	0	6.1	0	0	0	28.7	0
83.0833	127	0	0	0	163	0	21	0	0	0	29	0	15.5	0	0	0	24.9	0
83.1667	102	0	0	0	232	0	25	0	0	0	33	0	14.3	0	0	0	24.5	0
83.25	61	0	0	0	0	0	14	0	0	0	0	0	10.6	0	0	0	0	0
83.3333	240	0	0	0	0	0	55	0	0	0	0	0	32.2	0	0	0	0	0
83.4167	258	0	0	0	0	0	59	0	0	0	0	0	38.2	0	0	0	0	0
83.5	20	0	0	13	0	0	7	0	0	2	0	0	1.9	0	0	2.5	0	0
83.5833	5	0	0	0	0	0	2	0	0	0	0	0	0.7	0	0	0	0	0
83.6667	0	0	0	28	0	0	0	0	0	10	0	0	0	0	0	3.7	0	0
83.75	0	0	0	0	0	0	0	0	0	0	0	0	0	0	0	0	0	0
83.8333	0	0	0	0	0	0	0	0	0	0	0	0	0	0	0	0	0	0
83.9167	0	0	0	0	0	0	0	0	0	0	0	0	0	0	0	0	0	0
84	0	0	0	0	0	0	0	0	0	0	0	0	0	0	0	0	0	0
84.0833	0	0	0	0	0	31	0	0	0	0	0	2	0	0	0	0	0	3.9
84.1667	0	0	0	0	0	0	0	0	0	0	0	0	0	0	0	0	0	0
84.25	0	0	0	0	0	0	0	0	0	0	0	0	0	0	0	0	0	0
84.3333	0	0	0	0	0	0	0	0	0	0	0	0	0	0	0	0	0	0
84.4167	0	0	136	0	66	0	0	0	20	0	5	0	0	0	13.5	0	6.9	0
84.5	0	0	189	0	0	0	0	0	19	0	0	0	0	0	11	0	0	0
84.5833	120	0	216	0	88	0	24	0	23	0	27	0	13.4	0	12.8	0	13.8	0
84.6667	0	0	19	15	0	0	0	0	10	10	0	0	0	0	1.4	0.4	0	0
84.75	11	3	496	49	3	0	5	2	45	19	2	0	0.4	0	32.2	8.3	0	0
84.8333	0	4	87	11	95	0	0	2	23	7	7	0	0	0.1	13	1	8.4	0
84.9167	0	29	96	86	4	0	0	13	34	26	1	0	0	2.4	12.1	12.7	0	0
85	0	21	79	10	12	3	0	8	14	6	2	2	0	0.6	13.6	0.5	0.4	0
85.0833	0	9	0	0	217	7	0	5	0	0	23	1	0	0.5	0	0	20.5	0.7
85.1667	0	9	0	7	581	337	0	4	0	4	52	55	0	0.1	0	1	32.9	30.6
85.25	0	0	0	36	240	349	0	0	0	13	28	52	0	0	0	6.1	23.7	27.5
85.3333	0	0	0	0	296	101	0	0	0	0	31	27	0	0	0	0	28	8.9
85.4167	0	0	0	0	0	119	0	0	0	0	0	20	0	0	0	0	0	11.3
85.5	0	0	0	0	0	17	0	0	0	0	0	6	0	0	0	0	0	3
85.5833	0	0	0	0	0	0	0	0	0	0	0	0	0	0	0	0	0	0
85.6667	0	0	0	0	0	0	0	0	0	0	0	0	0	0	0	0	0	0
85.75	0	0	1	0	0	0	0	0	1	0	0	0	0	0	0	0	0	0
85.8333	0	0	0	0	69	0	0	0	0	0	3	0	0	0	0	0	3.5	0
85.9167	24	0	0	0	47	0	4	0	0	0	17	0	1.6	0	0	0	4.6	0
86	54	7	1	0	13	0	7	4	1	0	4	0	10.5	1.2	0	0	3.3	0
86.0833	0	4	0	0	1	0	0	3	0	0	1	0	0	0	0	0	0	0
86.1667	1	0	7	0	19	0	1	0	1	0	2	0	0	0	0.8	0	2.1	0
86.25	140	0	137	145	9	0	24	0	18	33	2	0	16.7	0	16.4	18.5	0	0
86.3333	0	0	243	115	289	0	0	0	28	30	30	0	0	0	19.7	16.5	28.8	0
86.4167	9	7	307	41	249	26	1	3	34	12	30	6	0.5	0.3	24.2	4.3	23.4	2.3
86.5	19	0	347	70	231	238	4	0	39	19	26	25	4.5	0	24.2	10.3	18.4	19.8
86.5833	73	138	26	0	4	270	15	48	8	0	2	22	7.8	15.8	0.5	0	0	26.6
86.6667	0	37	0	0	0	249	0	11	0	0	0	31	0	2.7	0	0	0	21.6
86.75	0	103	0	97	0	484	0	33	0	26	0	37	0	12	0	10.9	0	39.1
86.8333	0	208	0	66	1	271	0	40	0	11	1	44	0	30.9	0	7.4	0	23.5
86.9167	119	245	0	65	14	396	20	43	0	23	2	44	16	33.3	0	5.2	2.2	32.4
87	139	216	0	181	4	449	38	44	0	42	2	58	21.6	15.2	0	16.9	0	39.4
87.0833	334	0	0	249	349	9	55	0	0	37	28	4	46.4	0	0	27.7	26.7	0.6
87.1667	319	148	3	67	46	265	27	32	2	10	9	37	29.5	16.7	0.7	7.2	6.5	27.1
87.25	358	180	41	217	217	563	43	24	8	32	27	52	41	14	8.1	29.8	20.1	47.3
87.3333	259	212	36	19	277	285	43	40	12	10	22	37	36.9	19.4	5.1	1.8	21.6	31.1
87.4167	626	162	78	127	112	190	71	25	15	31	12	27	58	19.6	7.6	10.8	9	22.6
87.5	6	382	293	187	18	577	3	56	40	33	4	55	0	40.1	27.9	18.3	0.6	57.7
87.5833	202	303	206	120	238	125	37	37	38	38	30	28	19.1	28.1	22.2	19.9	17.3	12.3
87.6667	337	45	367	130	699	398	55	20	38	18	63	33	30.8	3.8	30.8	13.6	58.3	36.4
87.75	167	189	52	276	397	728	33	40	11	31	60	46	18.7	27.9	5.9	30.7	37.3	48.7
87.8333	0	232	208	229	55	13	0	54	34	34	10	7	0	31.4	27.2	22.9	7.5	0.9
87.9167	0	489	167	243	16	0	0	64	45	34	3	0	0	33	21.7	28.9	3.4	0
88	0	100	114	169	447	0	0	33	27	33	49	0	0	14.8	14.5	31.4	36.8	0
88.0833	0	100	52	112	298	1	0	31	6	35	40	1	0	13.1	5.5	15.5	28.4	0
88.1667	0	373	119	35	437	223	0	41	32	17	46	34	0	33.2	18.9	4.2	33.7	15.8
88.25	0	119	119	54	124	611	0	26	39	17	27	51	0	12.6	17.9	8.8	15.3	53.3
88.3333	0	0	141	10	150	17	0	0	38	3	28	4	0	0	18.9	2.5	21.1	1.4
88.4167	14	0	234	39	187	616	7	0	46	17	39	53	0.9	0	30.4	5.1	27.8	43.5
88.5	135	0	265	5	131	734	25	0	33	3	9	57	11	0	22.6	0.3	10.6	62.7
88.5833	0	0	0	0	0	303	0	0	0	0	0	39	0	0	0	0	0	32.2
88.6667	0	0	0	0	192	175	0	0	0	0	34	45	0	0	0	0	17.5	20
88.75	0	0	0	0	163	357	0	0	0	0	37	37	0	0	0	0	20.1	31.4
88.8333	0	19	0	0	123	200	0	2	0	0	27	30	0	1.9	0	0	12.1	21.3
88.9167	7	0	0	0	0	403	2	0	0	0	0	35	0.7	0	0	0	0	33.9
89	232	0	0	2	0	31	30	0	0	2	0	10	17.8	0	0	0	0	3.6
89.0833	386	0	0	0	0	155	50	0	0	0	0	38	48.1	0	0	0	0	20.9
89.1667	118	40	0	0	0	475	17	3	0	0	0	43	16.3	5.1	0	0	0	49.1
89.25	310	2	0	0	0	558	41	2	0	0	0	68	31.6	0	0	0	0	57.2
89.3333	96	0	0	0	61	259	20	0	0	0	6	29	9	0	0	0	9.8	15.1
89.4167	193	0	0	0	22	11	25	0	0	0	9	1	28.2	0	0	0	0.4	2
89.5	183	0	0	0	2	292	26	0	0	0	2	41	16.5	0	0	0	0	32.3
89.5833	298	0	0	0	2	428	58	0	0	0	2	58	32.5	0	0	0	0	38.7
89.6667	262	0	107	43	15	390	30	0	6	13	5	61	32.3	0	4.7	4.8	1.1	49.7
89.75	91	0	53	156	18	278	25	0	8	30	7	28	13.8	0	3.3	18.8	1.3	25.9
89.8333	93	0	194	175	14	145	21	0	28	35	7	29	10.3	0	14.8	25.8	0.6	15.2
89.9167	28	0	23	67	261	71	6	0	8	34	31	16	0.5	0	0.2	7	23	6.2
90	0	0	0	275	0	18	0	0	0	43	0	1	0	0	0	30.5	0	1.3
90.0833	0	133	0	294	436	0	0	14	0	44	34	0	0	19.6	0	27.7	45	0
90.1667	0	13	4	247	466	0	0	6	1	37	36	0	0	2.5	0.1	28.6	42.5	0
90.25	0	319	0	232	491	5	0	43	0	43	38	1	0	25.6	0	23.1	44.6	0.5
90.3333	0	603	0	3	371	0	0	57	0	1	48	0	0	50.4	0	0.2	39	0
90.4167	50	95	0	64	277	0	6	13	0	14	42	0	5.6	11.8	0	11.3	28.4	0
90.5	0	213	0	0	34	25	0	45	0	0	10	2	0	29.7	0	0	4.3	4.5
90.5833	0	125	0	0	61	0	0	21	0	0	12	0	0	16.8	0	0	8.3	0
90.6667	0	13	0	0	135	0	0	7	0	0	25	0	0	2.4	0	0	15	0
90.75	0	111	3	0	130	0	0	26	2	0	25	0	0	13.5	0	0	19.9	0
90.8333	0	249	32	0	27	0	0	37	9	0	8	0	0	33	1.6	0	2	0
90.9167	68	293	494	0	0	0	10	41	40	0	0	0	12.4	31.9	41.2	0	0	0
91	189	6	127	0	0	0	29	2	22	0	0	0	20.6	0	12.6	0	0	0
91.0833	186	34	394	0	0	0	32	8	66	0	0	0	27.2	3.3	40.7	0	0	0
91.1667	238	294	301	0	0	0	38	41	55	0	0	0	31.5	33.3	27	0	0	0
91.25	256	184	49	0	0	106	49	38	4	0	0	16	31.8	26.1	4.4	0	0	12.1
91.3333	321	3	166	0	0	0	57	2	16	0	0	0	38.2	0.2	10.5	0	0	0
91.4167	96	6	355	0	0	0	12	5	50	0	0	0	6.6	0.1	20.8	0	0	0
91.5	50	0	186	0	0	0	6	0	41	0	0	0	2.7	0	19.4	0	0	0
91.5833	0	0	219	0	0	0	0	0	46	0	0	0	0	0	24.1	0	0	0
91.6667	0	0	359	0	0	0	0	0	43	0	0	0	0	0	26.2	0	0	0
91.75	3	0	220	144	0	0	1	0	49	16	0	0	0	0	28.8	11.7	0	0
91.8333	3	0	199	174	278	0	1	0	35	29	22	0	0	0	23.3	15.7	25.2	0
91.9167	18	0	73	194	602	0	3	0	12	41	53	0	0.1	0	11.4	22.7	73.5	0
92	11	0	107	290	320	0	1	0	23	36	48	0	0.1	0	14.1	33.3	31.1	0
92.0833	0	0	192	137	298	0	0	0	38	22	35	0	0	0	16.7	14.5	21.3	0
92.1667	0	0	8	228	159	0	0	0	4	23	40	0	0	0	0.6	25	23.5	0
92.25	0	0	0	41	186	0	0	0	0	8	16	0	0	0	0	6.4	16.9	0
92.3333	0	0	0	3	142	0	0	0	0	1	12	0	0	0	0	0.3	15.2	0
92.4167	43	0	0	71	49	80	2	0	0	20	16	9	4.4	0	0	10.8	6.6	8.6
92.5	114	0	0	133	437	0	19	0	0	17	58	0	10.3	0	0	16.6	65	0
92.5833	92	0	0	284	138	531	28	0	0	73	30	64	4.3	0	0	38.4	22.2	58.5
92.6667	0	0	3	87	2	212	0	0	3	9	2	40	0	0	0	9.6	0	29.2
92.75	112	0	4	21	0	159	12	0	3	8	0	32	12.2	0	0.5	2.1	0	24
92.8333	19	0	1	3	0	361	10	0	1	3	0	39	0.1	0	0	0	0	26.3
92.9167	16	32	0	0	0	192	10	12	0	0	0	21	0	5.3	0	0	0	16.6
93	385	260	0	0	0	484	36	29	0	0	0	40	40.6	28.6	0	0	0	38.3
93.0833	208	49	1	0	99	415	19	10	1	0	14	43	19.7	5.8	0	0	11.7	30.1
93.1667	372	383	0	0	0	236	40	55	0	0	0	32	35.5	46.2	0	0	0	17.4
93.25	481	76	0	0	21	52	62	32	0	0	2	4	44.3	7.6	0	0	2	5.3
93.3333	145	271	4	0	298	0	25	54	3	0	32	0	14.7	27.1	1	0	32	0
93.4167	396	55	507	0	452	0	37	11	35	0	47	0	41.4	4.9	38.4	0	52.8	0
93.5	86	198	20	0	299	0	14	39	2	0	35	0	10.9	24.3	0.1	0	25.2	0
93.5833	14	72	517	0	384	0	8	21	52	0	41	0	0.5	7.6	44	0	31	0
93.6667	0	60	194	0	95	0	0	19	39	0	35	0	0	12.7	23.8	0	8.9	0
93.75	0	86	261	134	31	0	0	30	41	34	12	0	0	14.6	34.8	20.2	3.3	0
93.8333	0	13	128	16	0	0	0	8	22	6	0	0	0	1	10.3	2	0	0
93.9167	0	11	32	392	0	0	0	5	7	28	0	0	0	2	3.6	34.6	0	0
94	0	0	91	141	0	0	0	0	28	36	0	0	0	0	12.8	23.3	0	0
94.0833	0	0	60	52	0	0	0	0	10	22	0	0	0	0	7	7.2	0	0
94.1667	19	0	0	19	7	0	7	0	0	9	7	0	3.2	0	0	1.2	0.9	0
94.25	0	0	0	2	13	0	0	0	0	2	6	0	0	0	0	0	2.3	0
94.3333	0	0	0	5	1	0	0	0	0	3	1	0	0	0	0	0.3	0	0
94.4167	0	0	0	0	60	0	0	0	0	0	8	0	0	0	0	0	7.9	0
94.5	0	0	0	0	0	44	0	0	0	0	0	5	0	0	0	0	0	3.8
94.5833	0	0	0	0	306	0	0	0	0	0	30	0	0	0	0	0	28.8	0
94.6667	0	0	0	0	82	0	0	0	0	0	13	0	0	0	0	0	8.7	0
94.75	26	0	0	0	0	0	8	0	0	0	0	0	2.5	0	0	0	0	0
94.8333	0	32	0	0	0	107	0	5	0	0	0	11	0	6.6	0	0	0	5.2
94.9167	0	0	0	0	9	0	0	0	0	0	4	1	0	0	0	0	1.3	0
95	0	213	30	0	0	0	0	32	1	0	0	0	0	23.4	3.6	0	0	0
95.0833	0	1	2	30	459	0	0	1	1	13	53	0	0	0	0	4.8	49.1	0
95.1667	14	30	11	28	1	0	3	5	8	8	1	0	1.2	5.4	1.4	2.9	0	0
95.25	0	0	30	8	4	0	0	0	17	3	2	0	0	0	4.4	0.4	1.1	0
95.3333	0	0	40	0	0	0	0	0	23	0	0	0	0	0	4	0	0	0
95.4167	0	0	296	113	4	0	0	0	48	29	2	0	0	0	25.8	14	1.1	0
95.5	0	0	91	111	10	0	0	0	28	18	3	0	0	0	11.4	16.3	2.3	0
95.5833	0	0	0	0	0	0	0	0	0	0	0	0	0	0	0	0	0	0
95.6667	0	0	156	279	6	1	0	0	32	35	3	1	0	0	13.1	29.8	0.7	0
95.75	209	0	190	158	5	0	48	0	30	21	3	0	27.7	0	15.9	18.9	0.2	0
95.8333	310	250	132	365	140	0	59	38	23	54	17	0	33.2	23.2	10.5	38.7	12.8	0
95.9167	112	3	34	340	1	0	24	1	8	20	1	0	14	0.7	4	29.9	0	0
96	63	156	0	105	4	3	18	47	0	15	1	2	10.4	24.4	0	8.7	1.4	0.1
96.0833	32	139	0	10	182	0	13	31	0	3	27	0	5.5	19	0	1.6	16.6	0
96.1667	24	87	0	0	697	0	14	29	0	0	66	0	0.9	13.3	0	0	59.9	0
96.25	0	149	0	0	234	105	0	43	0	0	34	11	0	19.7	0	0	22.8	8.9
96.3333	0	397	0	0	2	0	0	46	0	0	1	1	0	28.4	0	0	0.5	0
96.4167	0	137	0	0	14	356	0	25	0	0	3	38	0	19.1	0	0	1.5	28.9
96.5	1	46	0	0	5	547	1	19	0	0	2	42	0	8.9	0	0	0.4	44.8
96.5833	1	0	0	0	48	210	1	0	0	0	6	28	0	0	0	0	5.5	19
96.6667	0	0	0	0	0	198	0	0	0	0	0	18	0	0	0	0	0	20.1
96.75	0	0	0	0	149	383	0	0	0	0	20	55	0	0	0	0	20.8	42
96.8333	0	0	0	0	752	213	0	0	0	0	57	17	0	0	0	0	73.8	11.7
96.9167	87	0	0	0	501	11	29	0	0	0	39	7	8.5	0	0	0	40.5	1.3
97	18	0	298	0	105	0	3	0	35	0	12	0	2.9	0	29	0	9.1	0
97.0833	96	0	34	0	0	1	25	0	7	0	0	1	13.4	0	0.6	0	0	0
97.1667	18	0	5	328	0	0	12	0	1	29	0	0	1.5	0	0	14.2	0	0
97.25	0	0	245	296	0	0	0	0	40	13	0	0	0	0	31.8	10.6	0	0
97.3333	0	0	0	122	0	2	0	0	0	13	0	1	0	0	0	3	0	0.2
97.4167	0	0	0	500	349	0	0	0	0	50	32	0	0	0	0	28.6	29.2	0
97.5	0	0	0	558	9	0	0	0	0	45	3	0	0	0	0	36.1	1	0
97.5833	0	0	0	631	327	19	0	0	0	34	34	4	0	0	0	48.2	26.4	4.9
97.6667	0	13	0	33	124	27	0	8	0	13	14	6	0	0.7	0	5.2	13.8	4.5
97.75	0	0	0	84	13	36	0	0	0	35	2	11	0	0	0	9.7	2.1	5.7
97.8333	0	66	0	112	0	132	0	25	0	46	0	30	0	9.7	0	14.6	0	13.4
97.9167	31	173	0	11	0	182	6	45	0	7	0	38	4.9	24.1	0	0.9	0	18.9
98	5	263	211	0	0	59	1	55	34	0	0	27	0.8	29.4	31.3	0	0	7.2
98.0833	18	162	0	0	119	270	8	30	0	0	21	36	2.6	17.9	0	0	17.9	25.3
98.1667	5	10	252	0	44	580	4	3	54	0	20	53	0	2.3	31.3	0	6	41.4
98.25	11	0	325	0	67	696	4	0	53	0	10	50	1.1	0	27.7	0	9.7	62
98.3333	2	0	144	0	76	38	2	0	36	0	10	5	0	0	18.4	0	6.6	2.5
98.4167	23	0	386	0	265	428	2	0	51	0	21	43	2.6	0	39	0	23.9	36.3
98.5	33	0	21	0	114	54	11	0	5	0	19	9	3.3	0	1.8	0	13.9	5.6
98.5833	315	0	135	0	218	0	70	0	36	0	28	0	45.2	0	18.5	0	24	0
98.6667	169	0	104	0	367	0	32	0	31	0	53	0	17.7	0	18	0	35.8	0
98.75	107	0	263	0	393	0	26	0	53	0	58	0	17.2	0	39.1	0	44.1	0
98.8333	259	0	101	0	464	0	60	0	34	0	56	0	35.8	0	16.7	0	56.6	0
98.9167	208	0	1	0	497	0	33	0	1	0	43	0	31.7	0	0	0	34.9	0
99	133	0	0	0	6	0	21	0	0	0	2	0	21.7	0	0	0	0	0
99.0833	19	0	0	0	135	0	5	0	0	0	29	0	3.4	0	0	0	18.6	0
99.1667	247	0	0	0	54	0	43	0	0	0	15	0	29	0	0	0	4.3	0
99.25	337	0	0	0	3	0	50	0	0	0	2	0	36.7	0	0	0	0	0
99.3333	406	0	0	0	27	0	55	0	0	0	7	0	39.5	0	0	0	3	0
99.4167	394	0	0	0	3	0	35	0	0	0	2	0	37.1	0	0	0	0	0
99.5	495	0	0	0	0	0	57	0	0	0	0	0	50.5	0	0	0	0	0
99.5833	6	0	0	0	177	0	3	0	0	0	28	0	0.1	0	0	0	18	0
99.6667	1	137	3	0	35	0	1	31	1	0	7	0	0	20.2	0.1	0	1.9	0
99.75	4	79	0	0	0	71	2	21	0	0	0	12	0.9	10.7	0	0	0	7.3
99.8333	0	122	393	8	0	0	0	28	45	3	0	0	0	16.5	27.4	1.3	0	0
99.9167	0	201	167	5	0	102	0	45	8	4	0	15	0	21.7	10	0	0	7.2
100	0	98	204	18	0	22	0	24	29	6	0	1	0	12.3	19.6	1.1	0	2.2
100.083	0	22	493	53	5	321	0	6	56	26	3	46	0	1.4	49.6	4.1	0.9	31.9
100.167	0	0	161	0	6	540	0	0	35	0	2	60	0	0	19.6	0	0.9	49.4
100.25	0	0	198	0	115	370	0	0	48	0	26	27	0	0	24.2	0	13	28.9
100.333	0	0	354	2	13	153	0	0	54	1	4	40	0	0	33.5	0.6	1.4	24.8
100.417	0	0	219	0	8	142	0	0	46	0	5	43	0	0	21	0	0.3	29.8
100.5	0	2	391	0	6	0	0	1	65	0	3	0	0	0.3	43.4	0	0.1	0
100.583	0	0	103	0	6	0	0	0	32	0	2	0	0	0	15.3	0	0.3	0
100.667	0	0	155	0	0	0	0	0	41	0	0	0	0	0	18.1	0	0	0
100.75	0	0	17	0	3	0	0	0	7	0	1	0	0	0	2.1	0	0.3	0
100.833	0	0	0	0	52	0	0	0	0	0	6	0	0	0	0	0	3.9	0
100.917	0	0	39	0	35	0	0	0	9	0	4	0	0	0	3.8	0	3.7	0
101	0	0	0	0	74	0	0	0	0	0	13	0	0	0	0	0	11.7	0
101.083	0	0	0	0	368	0	0	0	0	0	32	0	0	0	0	0	27.9	0
101.167	0	0	0	0	339	0	0	0	0	0	54	0	0	0	0	0	35.7	0
101.25	0	0	0	0	143	0	0	0	0	0	31	0	0	0	0	0	15.3	0
101.333	18	0	0	0	0	0	2	0	0	0	0	0	3.2	0	0	0	0	0
101.417	185	0	0	0	4	0	28	0	0	0	2	0	22.3	0	0	0	0.7	0
101.5	371	0	0	0	9	0	33	0	0	0	4	0	30.2	0	0	0	2.1	0
101.583	333	0	0	0	131	0	47	0	0	0	17	0	33.3	0	0	0	18.7	0
101.667	353	0	0	0	9	0	43	0	0	0	3	0	39.2	0	0	0	0.4	0
101.75	175	17	0	0	261	0	46	9	0	0	37	0	25.1	1.8	0	0	35.2	0
101.833	42	9	0	0	39	44	21	3	0	0	14	4	6	0.8	0	0	4.1	3.2
101.917	6	0	0	42	4	0	4	0	0	4	2	0	0	0	0	4.6	0	0
102	17	0	0	0	35	0	7	0	0	0	7	0	1.6	0	0	0	5.3	0
102.083	25	0	0	0	13	0	9	0	0	0	4	0	4.9	0	0	0	1	0
102.167	0	0	0	4	38	44	0	0	0	0	4	5	0	0	0	0.3	3.2	2.5
102.25	0	0	0	68	8	0	0	0	0	7	5	0	0	0	0	9.7	1.1	0
102.333	0	0	31	69	41	0	0	0	7	9	6	0	0	0	2.3	9.2	3.9	0
102.417	0	0	0	320	16	0	0	0	0	45	2	0	0	0	0	39.3	3.7	0
102.5	0	0	234	72	23	0	0	0	42	24	5	0	0	0	30.9	12.1	4.4	0
102.583	0	0	269	0	64	0	0	0	36	0	15	0	0	0	18.5	0	10.1	0
102.667	0	0	162	0	0	0	0	0	16	0	0	0	0	0	18	0	0	0
102.75	0	0	180	0	10	71	0	0	38	0	6	12	0	0	24.7	0	1.9	6.2
102.833	0	0	0	0	21	128	0	0	0	0	10	11	0	0	0	0	5.1	9.2
102.917	0	0	0	0	2	483	0	0	0	0	1	59	0	0	0	0	0.3	44.8
103	0	0	0	0	87	102	0	0	0	0	21	27	0	0	0	0	11.6	11.9
103.083	0	0	3	0	156	104	0	0	3	0	29	41	0	0	0	0	19	17.9
103.167	0	33	0	0	66	15	0	16	0	0	9	5	0	2.2	0	0	5	2.1
103.25	0	42	0	0	31	0	0	16	0	0	4	0	0	8.3	0	0	2.4	0
103.333	0	204	0	0	428	0	0	31	0	0	41	0	0	28	0	0	39	0
103.417	0	98	0	0	420	0	0	29	0	0	50	0	0	13.7	0	0	44.9	0
103.5	0	84	0	0	18	0	0	20	0	0	12	0	0	16.2	0	0	2.1	0
103.583	0	96	0	0	0	0	0	37	0	0	0	0	0	15	0	0	0	0
103.667	0	0	0	0	0	0	0	0	0	0	0	0	0	0	0	0	0	0
103.75	0	0	0	0	0	0	0	0	0	0	0	0	0	0	0	0	0	0
103.833	2	0	0	0	0	0	2	0	0	0	0	0	0	0	0	0	0	0
103.917	0	0	0	0	0	0	0	0	0	0	0	0	0	0	0	0	0	0
104	0	0	0	0	0	0	0	0	0	0	0	0	0	0	0	0	0	0
104.083	0	0	0	0	0	0	0	0	0	0	0	0	0	0	0	0	0	0
104.167	0	0	0	0	0	0	0	0	0	0	0	0	0	0	0	0	0	0
104.25	0	0	0	0	0	0	0	0	0	0	0	0	0	0	0	0	0	0
104.333	13	0	0	0	0	0	3	0	0	0	0	0	2.7	0	0	0	0	0
104.417	14	0	0	10	0	0	7	0	0	8	0	0	1.6	0	0	0.2	0	0
104.5	11	0	0	0	0	0	6	0	0	0	0	0	1.1	0	0	0	0	0
104.583	0	0	15	223	0	0	0	0	5	33	0	0	0	0	1.8	29	0	0
104.667	0	0	0	109	0	0	0	0	0	42	0	0	0	0	0	12.5	0	0
104.75	0	0	0	4	0	0	0	0	0	2	0	0	0	0	0	0.3	0	0
104.833	0	0	0	0	0	0	0	0	0	0	0	0	0	0	0	0	0	0
104.917	0	0	0	0	0	9	0	0	0	0	0	4	0	0	0	0	0	1.4
105	0	0	0	0	0	0	0	0	0	0	0	0	0	0	0	0	0	0
105.083	0	0	0	0	5	0	0	0	0	0	2	0	0	0	0	0	0.2	0
105.167	0	0	0	0	28	0	0	0	0	0	12	0	0	0	0	0	2.4	0
105.25	11	0	0	0	2	0	5	0	0	0	2	0	1.8	0	0	0	0.6	0
105.333	0	0	0	0	0	0	0	0	0	0	0	0	0	0	0	0	0	0
105.417	13	0	15	0	0	0	6	0	3	0	0	0	0.9	0	2.7	0	0	0
105.5	0	0	16	0	0	0	0	0	4	0	0	0	0	0	2.5	0	0	0
105.583	3	0	0	0	0	0	2	0	0	0	0	0	0	0	0	0	0	0
105.667	24	0	0	0	0	0	11	0	0	0	0	0	3.2	0	0	0	0	0
105.75	87	0	0	0	0	0	24	0	0	0	0	0	14.3	0	0	0	0	0
105.833	106	0	0	0	0	0	39	0	0	0	0	0	18.4	0	0	0	0	0
105.917	35	14	0	0	0	0	8	4	0	0	0	0	3.6	1.9	0	0	0	0
106	304	16	0	0	0	0	37	10	0	0	0	0	46.2	0.8	0	0	0	0
106.083	174	76	0	0	0	0	42	31	0	0	0	0	26	12.1	0	0	0	0
106.167	393	107	0	0	0	0	53	42	0	0	0	0	47.8	12.3	0	0	0	0
106.25	43	18	0	0	2	0	19	5	0	0	2	0	6.4	4.2	0	0	0	0
106.333	93	0	0	0	0	0	15	0	0	0	0	0	16.2	0	0	0	0	0
106.417	0	0	0	0	0	0	0	0	0	0	0	0	0	0	0	0	0	0
106.5	0	0	0	0	2	3	0	0	0	0	2	1	0	0	0	0	0	0.1
106.583	0	0	0	3	9	49	0	0	0	2	2	13	0	0	0	0.3	2.2	9.8
106.667	0	0	0	0	9	0	0	0	0	0	5	0	0	0	0	0	0.9	0
106.75	0	0	0	344	8	0	0	0	0	50	4	0	0	0	0	41.4	0.3	0
106.833	0	0	0	195	11	0	0	0	0	50	5	0	0	0	0	24.8	1.7	0
106.917	0	0	2	4	6	0	0	0	2	3	2	0	0	0	0	0	1.5	0
107	0	0	107	0	0	0	0	0	18	0	0	0	0	0	10	0	0	0
107.083	0	0	175	0	190	0	0	0	40	0	34	0	0	0	19.5	0	22.2	0
107.167	0	0	533	0	214	0	0	0	62	0	42	0	0	0	48.7	0	26.8	0
107.25	0	0	87	0	2	4	0	0	25	0	1	4	0	0	12.8	0	0	0
107.333	0	0	90	0	4	0	0	0	17	0	2	0	0	0	7	0	0	0
107.417	0	0	0	0	0	0	0	0	0	0	0	0	0	0	0	0	0	0
107.5	0	0	0	0	0	0	0	0	0	0	0	0	0	0	0	0	0	0
107.583	52	0	0	0	0	2	7	0	0	0	0	2	3.2	0	0	0	0	0
107.667	21	0	0	0	0	0	4	0	0	0	0	0	2.4	0	0	0	0	0
107.75	0	0	0	0	0	0	0	0	0	0	0	0	0	0	0	0	0	0
107.833	0	0	0	0	0	0	0	0	0	0	0	0	0	0	0	0	0	0
107.917	0	0	0	0	0	0	0	0	0	0	0	0	0	0	0	0	0	0
108	0	9	0	0	0	0	0	4	0	0	0	0	0	1.8	0	0	0	0
108.083	0	0	0	0	5	0	0	0	0	0	4	0	0	0	0	0	0	0
108.167	0	0	0	0	0	0	0	0	0	0	0	0	0	0	0	0	0	0
108.25	0	10	0	0	0	0	0	3	0	0	0	0	0	2.7	0	0	0	0
108.333	0	0	0	0	11	12	0	0	0	0	5	5	0	0	0	0	0.9	2.3
108.417	0	0	0	0	16	51	0	0	0	0	2	11	0	0	0	0	1.5	3.7
108.5	0	0	0	9	204	48	0	0	0	4	45	10	0	0	0	0.2	29.5	9.4
108.583	62	0	0	215	96	64	7	0	0	21	29	9	6.7	0	0	16.6	20.1	3.8
108.667	0	0	0	14	27	0	0	0	0	4	16	0	0	0	0	2	4.6	0
108.75	0	4	0	0	69	0	0	2	0	0	16	0	0	1.2	0	0	9.5	0
108.833	0	30	0	0	3	2	0	9	0	0	2	1	0	6.9	0	0	0	0.1
108.917	1	2	0	0	10	0	1	1	0	0	5	0	0	0.1	0	0	0.4	0
109	1	0	0	0	0	0	1	0	0	0	0	0	0	0	0	0	0	0
109.083	0	0	0	0	0	0	0	0	0	0	0	0	0	0	0	0	0	0
109.167	33	0	0	0	0	0	2	0	0	0	0	0	4.9	0	0	0	0	0
109.25	0	0	0	0	0	0	0	0	0	0	0	0	0	0	0	0	0	0
109.333	0	0	0	0	0	0	0	0	0	0	0	0	0	0	0	0	0	0
109.417	0	0	0	0	0	15	0	0	0	0	0	9	0	0	0	0	0	2.5
109.5	0	0	15	0	0	2	0	0	2	0	0	2	0	0	0.6	0	0	0
109.583	0	4	220	0	148	30	0	2	33	0	29	5	0	0.5	19.3	0	22.3	3.1
109.667	0	19	116	2	8	54	0	6	12	0	1	6	0	2.6	9.8	0.3	0.7	5.2
109.75	6	31	0	85	27	16	1	8	0	14	4	6	1	7.7	0	7.2	1.4	0.7
109.833	14	0	0	156	46	0	2	0	0	25	7	0	1.4	0	0	17.6	3.6	0
109.917	0	0	0	83	53	0	0	0	0	12	10	0	0	0	0	9.2	5.5	0
110	0	2	0	0	120	0	0	1	0	0	21	0	0	0.2	0	0	16	0
110.083	0	0	0	0	64	0	0	0	0	0	11	0	0	0	0	0	6.2	0
110.167	0	0	0	0	7	0	0	0	0	0	2	0	0	0	0	0	0.7	0
110.25	7	2	17	0	316	110	1	2	2	0	37	7	0.9	0	1.7	0	28.9	11.5
110.333	11	2	136	2	328	0	3	1	14	1	22	0	0.7	0.5	9.6	0	20.2	0
110.417	0	190	229	0	45	0	0	36	41	0	8	0	0	23.3	21.7	0	4.4	0
110.5	0	33	336	0	0	187	0	7	53	0	0	21	0	3.4	30.4	0	0	16.3
110.583	0	188	240	64	22	164	0	48	27	25	1	38	0	31.4	14.4	4.8	2.1	11.3
110.667	119	0	176	19	189	99	15	0	31	5	11	18	5	0	21.8	1.1	14.7	8.9
110.75	530	0	16	476	441	39	59	0	5	63	36	6	48.9	0	1.4	48.9	34	3.3
110.833	236	41	83	321	68	352	47	10	21	28	12	43	22.7	6.6	11.5	30.3	8	38.4
110.917	7	128	41	48	252	318	2	17	3	11	48	63	0.5	10.6	4.7	3.6	24.9	40.7
111	304	170	0	206	309	293	39	26	0	27	40	34	35.3	11.1	0	13.8	33.4	23.6
111.083	463	0	0	160	143	265	34	0	0	27	37	31	37.9	0	0	14.5	13.4	22.1
111.167	0	47	0	174	268	207	0	10	0	23	41	24	0	1.3	0	11.4	30.3	14.5
111.25	8	409	0	141	80	512	4	32	0	25	16	45	0	35	0	16.1	11.9	49
111.333	0	384	0	417	1	216	0	27	0	41	1	31	0	24.2	0	33.7	0	18.7
111.417	67	474	0	216	366	300	7	61	0	26	37	26	8.3	50.8	0	17.4	35.2	22.1
111.5	55	385	51	17	485	170	7	33	5	2	54	23	8	33.9	4.2	2.5	40.7	12.8
111.583	96	109	0	44	193	148	13	23	0	10	29	25	11.9	10.3	0	4	24.4	12.8
111.667	200	45	386	0	147	313	29	10	37	0	19	49	20.5	3.7	30.7	0	17.7	29.9
111.75	4	711	264	0	223	376	2	77	43	0	40	38	0	66.2	19.6	0	28.3	36.9
111.833	2	41	36	0	164	0	1	14	15	0	50	0	0	3.6	3.6	0	23.8	0
111.917	7	0	52	0	9	0	1	0	12	0	8	0	0.9	0	3.9	0	0.3	0
112	0	0	252	45	1	0	0	0	53	10	1	0	0	0	18.8	4.3	0	0
112.083	0	0	12	190	0	0	0	0	4	41	0	0	0	0	0.2	24.2	0	0
112.167	0	0	101	0	0	0	0	0	23	0	0	0	0	0	12.4	0	0	0
112.25	0	0	207	201	4	0	0	0	45	42	3	0	0	0	23.7	16.4	0.1	0
112.333	15	0	168	313	13	0	3	0	13	24	8	0	0.5	0	8	20.6	1.3	0
112.417	366	0	31	172	5	0	27	0	12	38	5	0	32.3	0	2.6	16.1	0.3	0
112.5	352	0	351	319	47	0	44	0	52	40	20	0	35.9	0	26.9	26.9	9.7	0
112.583	277	0	53	95	48	128	39	0	17	17	14	11	32.2	0	7.6	11.9	4.6	11.2
112.667	52	17	3	0	207	392	12	4	1	0	31	24	3.8	2.6	0.4	0	21.3	23.3
112.75	363	24	3	0	14	499	45	9	2	0	4	42	27.5	3.9	0	0	3.2	37.1
112.833	235	43	0	0	1	432	46	6	0	0	1	60	33.2	4.7	0	0	0	29.5
112.917	0	0	0	0	0	348	0	0	0	0	0	53	0	0	0	0	0	46.8
113	0	0	0	0	0	682	0	0	0	0	0	51	0	0	0	0	0	35.6
113.083	0	0	0	0	0	46	0	0	0	0	0	5	0	0	0	0	0	7.1
113.167	0	0	0	0	1	216	0	0	0	0	1	34	0	0	0	0	0	15.8
113.25	0	29	0	0	0	260	0	11	0	0	0	25	0	2.8	0	0	0	20.6
113.333	0	49	0	195	0	447	0	16	0	29	0	28	0	10.1	0	27.4	0	26.4
113.417	0	131	0	2	0	105	0	27	0	2	0	22	0	21.6	0	0	0	6.9
113.5	22	65	0	237	42	0	7	14	0	32	4	1	3.1	7.4	0	30.6	4	0
113.583	31	54	0	306	0	4	5	15	0	35	0	3	2.9	9.1	0	34.4	0	0.1
113.667	76	246	177	300	410	0	13	31	25	39	34	0	8.5	22.8	18.4	31.5	30.6	0
113.75	0	171	4	128	362	0	0	27	3	51	50	0	0	21	0	12.6	34.1	0
113.833	0	91	75	507	172	0	0	11	16	71	26	0	0	8.7	9.2	62.5	19.9	0
113.917	0	80	178	223	326	1	0	24	23	39	36	1	0	11	19.3	14.9	26.3	0
114	0	100	74	12	229	0	0	23	19	3	24	0	0	8	5.8	0.1	17.4	0
114.083	0	90	224	313	18	0	0	26	41	44	5	0	0	10.5	25.6	44.6	1.4	0
114.167	0	143	75	116	413	3	0	39	24	22	51	1	0	14.2	9.6	19.4	48.9	0.9
114.25	43	75	0	222	140	0	9	20	0	66	30	0	8.5	8.5	0	28.2	21.1	0
114.333	84	38	0	67	409	0	22	10	0	25	56	0	11.2	7.1	0	6.3	39.7	0
114.417	32	47	0	108	38	0	11	15	0	24	6	0	3.7	6	0	10.1	3.6	0
114.5	2	138	0	485	0	0	2	34	0	50	0	0	0	17.5	0	26.1	0	0
114.583	0	21	0	0	0	0	0	7	0	0	0	0	0	2	0	0	0	0
114.667	0	0	0	15	0	0	0	0	0	8	0	0	0	0	0	3.3	0	0
114.75	0	0	0	0	0	11	0	0	0	0	0	1	0	0	0	0	0	1.2
114.833	2	0	23	0	0	215	1	0	4	0	0	30	0.8	0	2.4	0	0	17.7
114.917	15	0	0	0	0	396	12	0	0	0	0	27	0.8	0	0	0	0	25.2
115	348	0	0	0	0	473	43	0	0	0	0	49	35.7	0	0	0	0	42.5
115.083	336	0	0	0	7	162	58	0	0	0	2	34	52.7	0	0	0	0.8	17.8
115.167	383	0	0	0	7	82	34	0	0	0	1	21	26.7	0	0	0	0.4	6.5
115.25	89	0	0	0	68	0	11	0	0	0	15	0	11.2	0	0	0	9.3	0
115.333	0	0	0	0	368	0	0	0	0	0	39	0	0	0	0	0	37	0
115.417	0	0	0	0	68	0	0	0	0	0	24	0	0	0	0	0	10.4	0
115.5	0	0	0	0	214	0	0	0	0	0	25	0	0	0	0	0	18.2	0
115.583	0	0	63	0	10	0	0	0	14	0	1	0	0	0	8.3	0	1.3	0
115.667	0	0	96	0	0	0	0	0	25	0	0	0	0	0	7.9	0	0	0
115.75	0	24	227	161	0	0	0	11	41	29	0	0	0	4.6	20.1	20	0	0
115.833	0	0	0	109	0	0	0	0	0	17	0	0	0	0	0	11.1	0	0
115.917	0	201	311	218	0	0	0	37	51	28	0	0	0	29.7	39.1	27	0	0
116	0	260	12	2	0	0	0	51	3	1	0	0	0	21.3	2.2	0	0	0
116.083	28	125	329	279	0	0	6	24	54	19	0	0	3.3	10.8	36	23.8	0	0
116.167	7	228	0	196	0	1	3	55	0	27	0	1	0.2	35.4	0	12.7	0	0
116.25	0	109	78	0	0	55	0	23	27	0	0	14	0	18.1	10.6	0	0	7.1
116.333	0	0	25	95	0	181	0	0	7	13	0	12	0	0	4.4	10.6	0	16.5
116.417	23	67	0	45	19	121	5	24	0	15	4	21	3.4	13.8	0	9.2	1.6	13.9
116.5	0	33	0	170	70	408	0	12	0	53	9	47	0	5.9	0	27.3	6.3	34.7
116.583	0	1	0	246	311	388	0	1	0	44	44	54	0	0	0	34.1	32	51.2
116.667	34	3	0	4	244	118	6	3	0	1	35	29	4.6	0	0	0.9	26	13.7
116.75	121	0	0	0	278	587	20	0	0	0	32	51	11.4	0	0	0	24.1	45
116.833	405	0	0	5	3	104	47	0	0	1	1	28	35.8	0	0	0.8	0.5	17.2
116.917	139	0	0	0	9	5	27	0	0	0	5	2	19.2	0	0	0	1.1	0.4
117	55	0	0	0	19	21	11	0	0	0	12	11	10.8	0	0	0	1.3	1.7
117.083	353	0	0	0	3	0	56	0	0	0	3	0	34.3	0	0	0	0	0
117.167	56	0	0	0	0	0	18	0	0	0	0	0	6.1	0	0	0	0	0
117.25	2	0	0	3	0	0	1	0	0	2	0	0	0	0	0	0	0	0
117.333	0	53	0	0	4	0	0	12	0	0	1	0	0	9.2	0	0	1.5	0
117.417	0	36	0	34	112	0	0	5	0	10	29	0	0	8.5	0	5.4	16.1	0
117.5	0	5	0	0	0	0	0	3	0	0	0	0	0	0.1	0	0	0	0
117.583	0	1	0	0	0	0	0	1	0	0	0	0	0	0	0	0	0	0
117.667	0	0	158	0	0	0	0	0	17	0	0	0	0	0	14.1	0	0	0
117.75	0	0	3	42	0	0	0	0	2	10	0	0	0	0	0.1	5	0	0
117.833	0	97	29	193	12	0	0	29	10	12	7	0	0	11.1	4.5	24.7	2	0
117.917	0	35	0	29	0	0	0	5	0	4	0	0	0	8	0	4.9	0	0
118	0	121	0	446	2	0	0	20	0	36	1	0	0	12.5	0	50.1	0	0
118.083	23	251	0	94	0	0	5	43	0	13	0	0	1.8	29.6	0	11.8	0	0
118.167	33	19	0	410	0	0	10	5	0	50	0	0	2.9	4.2	0	50.6	0	0
118.25	0	25	0	185	0	43	0	11	0	46	0	6	0	2.7	0	28.5	0	2.5
118.333	0	261	0	41	38	0	0	47	0	14	3	0	0	26.7	0	10.1	5.4	0
118.417	0	124	0	0	17	0	0	40	0	0	6	0	0	18.6	0	0	2.8	0
118.5	28	109	0	0	0	108	4	22	0	0	0	9	2.3	18.7	0	0	0	8.2
118.583	0	0	0	0	1	0	0	0	0	0	1	0	0	0	0	0	0	0
118.667	0	0	0	0	71	140	0	0	0	0	14	26	0	0	0	0	13.9	16.5
118.75	0	0	161	0	66	0	0	0	21	0	35	0	0	0	13.1	0	12.2	0
118.833	6	0	15	0	2	0	2	0	6	0	2	0	0	0	0.9	0	0	0
118.917	0	0	24	0	0	0	0	0	11	0	0	0	0	0	2.9	0	0	0
119	0	0	75	0	11	0	0	0	32	0	7	0	0	0	7	0	2.1	0
119.083	0	0	191	0	0	0	0	0	37	0	0	0	0	0	22	0	0	0
119.167	4	0	207	2	7	5	1	0	33	2	5	2	0	0	17.2	0	0.3	1
119.25	186	0	47	0	15	0	22	0	15	0	5	0	16.3	0	5.6	0	4.9	0
119.333	0	0	62	15	3	0	0	0	24	5	2	0	0	0	4.7	1.5	0.8	0
119.417	258	0	257	1	32	0	32	0	56	1	20	0	33.3	0	45.7	0	3.9	0
119.5	278	0	102	6	83	115	34	0	32	4	9	10	27.4	0	13.1	0.1	7.6	9.3
119.583	45	0	0	129	101	85	11	0	0	34	10	15	3.4	0	0	21.3	10.3	9.5
119.667	374	0	0	14	472	0	37	0	0	1	44	0	34.9	0	0	0.9	42.5	0
119.75	231	0	0	193	121	0	25	0	0	28	17	0	28.5	0	0	21.5	10.7	0
119.833	0	0	0	177	237	2	0	0	0	38	38	2	0	0	0	16.6	39.7	0
119.917	0	0	0	96	29	5	0	0	0	12	8	5	0	0	0	12.6	4.5	0.2
120	1	92	0	185	0	0	1	18	0	31	0	0	0	10.4	0	28.1	0	0
120.083	0	0	0	85	0	136	0	0	0	11	0	16	0	0	0	12.6	0	14.2
120.167	0	144	0	0	0	70	0	34	0	0	0	9	0	15.5	0	0	0	5.1
120.25	0	353	0	0	0	402	0	52	0	0	0	53	0	26.6	0	0	0	42
120.333	0	87	0	0	0	544	0	36	0	0	0	64	0	9.9	0	0	0	49
120.417	0	1	0	0	0	303	0	1	0	0	0	33	0	0	0	0	0	30
120.5	0	0	0	0	0	111	0	0	0	0	0	13	0	0	0	0	0	10.5
120.583	0	0	61	4	205	398	0	0	7	1	31	51	0	0	7	0.1	21.3	42.2
120.667	0	0	0	0	311	0	0	0	0	0	37	0	0	0	0	0	26.7	0
120.75	0	0	0	0	0	0	0	0	0	0	0	0	0	0	0	0	0	0
120.833	0	0	213	113	0	0	0	0	27	26	0	0	0	0	16.4	13.5	0	0
120.917	1	0	3	34	0	0	1	0	1	8	0	0	0	0	0.1	4	0	0
121	0	0	0	148	0	0	0	0	0	28	0	0	0	0	0	12	0	0
121.083	0	6	0	284	0	277	0	4	0	45	0	19	0	0.6	0	34.9	0	29.1
121.167	0	4	38	311	1	45	0	3	11	30	1	7	0	0	2.8	35.9	0	3.7
121.25	0	0	50	177	189	532	0	0	13	26	15	58	0	0	6.5	24.1	19.5	44.2
121.333	13	0	54	374	0	385	1	0	7	35	0	47	1.6	0	3.7	29.9	0	33.1
121.417	130	28	0	299	124	580	23	11	0	54	14	53	17.6	4.4	0	18.6	12.3	50.9
121.5	0	191	341	305	291	93	0	34	39	48	33	12	0	24.7	34.9	31	24.2	9
121.583	0	0	574	119	245	34	0	0	61	28	34	11	0	0	55.3	7.1	25.9	3.7
121.667	0	186	294	34	168	2	0	34	24	18	32	1	0	23.6	28.6	3.9	13.2	0
121.75	0	38	0	179	604	7	0	15	0	44	36	4	0	6.4	0	21.6	44.5	1
121.833	0	0	0	14	358	0	0	0	0	4	45	0	0	0	0	1.6	42.6	0
121.917	0	0	0	0	345	0	0	0	0	0	41	0	0	0	0	0	33	0
122	12	0	0	0	404	0	2	0	0	0	37	0	1.5	0	0	0	32.2	0
122.083	14	0	0	0	207	0	6	0	0	0	21	0	1.5	0	0	0	15.7	0
122.167	207	0	0	0	316	0	41	0	0	0	42	0	24.9	0	0	0	36.5	0
122.25	358	0	146	0	219	0	63	0	23	0	45	0	26.9	0	13.7	0	25.8	0
122.333	282	0	184	0	102	0	38	0	35	0	29	0	24.9	0	21.3	0	13.9	0
122.417	310	67	0	0	66	236	39	5	0	0	27	23	27.4	7.6	0	0	9.2	19.4
122.5	5	288	97	0	18	0	2	57	32	0	5	0	1.4	34.8	9.3	0	0.2	0
122.583	117	153	29	0	486	379	18	40	11	0	55	26	10.4	30.6	2.7	0	47.9	34.6
122.667	198	130	107	0	346	642	27	36	22	0	49	52	22.5	14.5	11	0	37.9	51.8
122.75	7	273	221	0	256	285	6	59	38	0	37	47	0.1	37.3	28.2	0	23.5	23.8
122.833	57	126	494	0	18	13	12	34	59	0	5	9	10	19.5	43.4	0	1.9	0.8
122.917	2	1	365	0	22	181	1	1	39	0	7	22	0.2	0	22.4	0	5.6	21.2
123	4	0	31	0	204	0	3	0	5	0	25	0	0.2	0	2.2	0	21	0
123.083	0	0	24	0	230	0	0	0	7	0	45	0	0	0	2.9	0	29.1	0
123.167	0	3	166	0	83	0	0	2	46	0	17	0	0	0	20.5	0	11.5	0
123.25	0	0	76	0	0	0	0	0	25	0	0	0	0	0	12.3	0	0	0
123.333	0	0	283	0	0	0	0	0	42	0	0	0	0	0	19.4	0	0	0
123.417	0	0	19	47	0	0	0	0	1	7	0	0	0	0	0.2	8.9	0	0
123.5	0	0	136	88	0	0	0	0	30	16	0	0	0	0	22.5	9	0	0
123.583	0	0	103	24	0	0	0	0	35	11	0	0	0	0	13.6	2.4	0	0
123.667	0	0	448	0	0	0	0	0	49	0	0	0	0	0	41.6	0	0	0
123.75	0	28	189	0	0	0	0	15	47	0	0	0	0	3.5	29.1	0	0	0
123.833	0	92	116	0	0	0	0	26	34	0	0	0	0	13.9	10	0	0	0
123.917	0	2	0	0	0	0	0	1	0	0	0	0	0	0	0	0	0	0
124	4	2	0	0	0	0	2	1	0	0	0	0	0.3	0	0	0	0	0
124.083	190	0	0	0	0	0	25	0	0	0	0	0	19.1	0	0	0	0	0
124.167	178	0	0	0	18	0	39	0	0	0	4	0	20.3	0	0	0	2.4	0
124.25	82	0	0	0	10	31	17	0	0	0	5	8	9.6	0	0	0	0	3.1
124.333	233	0	0	0	0	0	28	0	0	0	0	0	28	0	0	0	0	0
124.417	140	0	0	0	0	0	10	0	0	0	0	0	12.7	0	0	0	0	0
124.5	0	0	0	0	0	0	0	0	0	0	0	0	0	0	0	0	0	0
124.583	0	0	0	0	0	0	0	0	0	0	0	0	0	0	0	0	0	0
124.667	0	0	0	0	0	0	0	0	0	0	0	0	0	0	0	0	0	0
124.75	0	14	0	0	0	0	0	4	0	0	0	0	0	4.9	0	0	0	0
124.833	0	140	0	0	22	0	0	33	0	0	3	0	0	23.7	0	0	2.6	0
124.917	0	51	0	0	27	0	0	21	0	0	2	0	0	7.2	0	0	3.7	0
125	0	12	0	0	51	0	0	6	0	0	11	0	0	0.9	0	0	5.7	0
125.083	0	41	0	4	95	0	0	11	0	1	28	0	0	3.1	0	0.1	13.2	0
125.167	0	1	0	48	199	33	0	1	0	10	42	2	0	0	0	5	21	4.5
125.25	0	0	0	0	450	0	0	0	0	0	42	0	0	0	0	0	41.7	0
125.333	33	0	0	4	137	0	5	0	0	2	34	0	5.6	0	0	0	12.4	0
125.417	47	0	35	0	5	0	11	0	8	0	3	0	2.1	0	6.1	0	1	0
125.5	0	0	21	0	0	40	0	0	4	0	0	2	0	0	3.7	0	0	3.6
125.583	0	0	61	0	22	0	0	0	14	0	14	0	0	0	5.3	0	2.9	0
125.667	0	0	193	0	0	0	0	0	31	0	0	0	0	0	21.7	0	0	0
125.75	0	0	131	0	0	0	0	0	23	0	0	0	0	0	17.4	0	0	0
125.833	0	0	102	0	0	0	0	0	31	0	0	0	0	0	12.1	0	0	0
125.917	0	0	17	0	0	2	0	0	9	0	0	1	0	0	1.2	0	0	0.2
126	0	0	12	0	0	190	0	0	3	0	0	18	0	0	2.9	0	0	17.9
126.083	99	0	0	0	0	1	10	0	0	0	0	1	14.6	0	0	0	0	0
126.167	11	0	0	0	9	149	2	0	0	0	5	36	2.3	0	0	0	1.2	20.7
126.25	0	0	0	0	0	20	0	0	0	0	0	6	0	0	0	0	0	2.8
126.333	0	0	0	0	4	81	0	0	0	0	3	23	0	0	0	0	0.1	14.3
126.417	0	0	0	0	0	21	0	0	0	0	0	9	0	0	0	0	0	3
126.5	0	0	0	0	0	0	0	0	0	0	0	0	0	0	0	0	0	0
126.583	122	0	0	60	0	0	12	0	0	19	0	0	11.1	0	0	7.4	0	0
126.667	6	0	14	37	0	0	3	0	1	13	0	0	0.3	0	1	6.3	0	0
126.75	74	4	47	119	47	0	17	2	16	40	23	0	7.8	0.9	5	15.1	9.1	0
126.833	1	0	5	7	5	0	1	0	3	4	4	0	0	0	0	0.7	0.3	0
126.917	0	0	0	0	1	0	0	0	0	0	1	0	0	0	0	0	0	0
127	2	0	0	0	1	0	1	0	0	0	1	0	0.1	0	0	0	0	0
127.083	0	0	0	0	0	0	0	0	0	0	0	0	0	0	0	0	0	0
127.167	3	0	0	0	0	0	3	0	0	0	0	0	0	0	0	0	0	0
127.25	2	0	0	0	25	0	2	0	0	0	8	0	0	0	0	0	2.7	0
127.333	0	0	0	0	0	0	0	0	0	0	0	0	0	0	0	0	0	0
127.417	11	0	0	0	0	0	7	0	0	0	0	0	0.4	0	0	0	0	0
127.5	0	0	0	0	0	0	0	0	0	0	0	0	0	0	0	0	0	0
127.583	2	0	0	0	0	0	2	0	0	0	0	0	0	0	0	0	0	0
127.667	10	0	0	0	0	0	3	0	0	0	0	0	1.6	0	0	0	0	0
127.75	3	0	0	0	13	0	3	0	0	0	2	0	0	0	0	0	3.5	0
127.833	8	0	0	0	0	0	3	0	0	0	0	0	0.5	0	0	0	0	0
127.917	10	0	0	0	0	0	4	0	0	0	0	0	1.9	0	0	0	0	0
128	55	1	0	0	0	0	24	1	0	0	0	0	7.7	0	0	0	0	0
128.083	82	76	0	0	0	0	22	22	0	0	0	0	10	9.1	0	0	0	0
128.167	110	88	0	0	7	0	24	37	0	0	3	0	15.2	16.5	0	0	0.9	0
128.25	286	48	0	0	0	0	30	16	0	0	0	0	22.5	7.4	0	0	0	0
128.333	314	0	0	0	0	0	64	0	0	0	0	0	40.5	0	0	0	0	0
128.417	251	51	25	0	22	18	43	19	9	0	9	3	24.2	8.8	2	0	4.1	3.9
128.5	34	4	0	0	80	0	10	3	0	0	24	0	2	0.1	0	0	15.4	0
128.583	2	0	0	0	20	0	1	0	0	0	4	0	0	0	0	0	2.2	0
128.667	0	0	0	0	70	0	0	0	0	0	13	0	0	0	0	0	11.3	0
128.75	0	0	0	0	255	0	0	0	0	0	33	0	0	0	0	0	35.8	0
128.833	0	0	0	0	374	0	0	0	0	0	45	0	0	0	0	0	36.7	0
128.917	0	0	0	149	236	0	0	0	0	15	32	0	0	0	0	12.4	22	0
129	0	0	0	66	271	0	0	0	0	15	32	0	0	0	0	9.3	27.4	0
129.083	0	0	0	26	226	0	0	0	0	8	36	0	0	0	0	4.1	21	0
129.167	0	0	0	167	167	0	0	0	0	45	42	0	0	0	0	29.1	25.1	0
129.25	0	0	0	22	63	0	0	0	0	11	5	0	0	0	0	3.1	8.3	0
129.333	0	0	0	0	5	13	0	0	0	0	6	4	0	0	0	0	0	2.6
129.417	0	0	0	0	1	23	0	0	0	0	1	5	0	0	0	0	0	2
129.5	0	0	0	0	0	18	0	0	0	0	0	5	0	0	0	0	0	3.1
129.583	0	0	0	0	0	145	0	0	0	0	0	28	0	0	0	0	0	13.6
129.667	0	0	0	0	0	0	0	0	0	0	0	0	0	0	0	0	0	0
129.75	0	0	0	0	1	0	0	0	0	0	1	0	0	0	0	0	0	0
129.833	0	0	0	0	0	0	0	0	0	0	0	0	0	0	0	0	0	0
129.917	0	0	0	0	0	0	0	0	0	0	0	0	0	0	0	0	0	0
130	0	0	0	0	0	0	0	0	0	0	0	0	0	0	0	0	0	0
130.083	0	0	0	0	0	0	0	0	0	0	0	0	0	0	0	0	0	0
130.167	0	0	0	0	0	0	0	0	0	0	0	0	0	0	0	0	0	0
130.25	0	0	0	0	0	0	0	0	0	0	0	0	0	0	0	0	0	0
130.333	0	0	0	0	0	0	0	0	0	0	0	0	0	0	0	0	0	0
130.417	5	26	0	0	0	0	4	9	0	0	0	0	0	6	0	0	0	0
130.5	0	6	0	0	0	0	0	3	0	0	0	0	0	0.9	0	0	0	0
130.583	0	156	9	0	0	0	0	48	3	0	0	0	0	23.8	1.6	0	0	0
130.667	0	32	107	0	0	0	0	11	28	0	0	0	0	7.9	12.5	0	0	0
130.75	0	0	36	1	0	0	0	0	14	1	0	0	0	0	3.9	0	0	0
130.833	0	0	266	0	0	0	0	0	38	0	0	0	0	0	15.4	0	0	0
130.917	0	0	25	0	28	0	0	0	9	0	2	0	0	0	1	0	3.2	0
131	0	0	51	9	0	0	0	0	10	1	0	0	0	0	2.5	1.1	0	0
131.083	0	0	0	0	7	0	0	0	0	0	3	0	0	0	0	0	1	0
131.167	0	0	0	137	46	25	0	0	0	30	3	4	0	0	0	21.1	6.4	4.1
131.25	17	0	0	332	0	0	3	0	0	64	0	0	1	0	0	35.7	0	0
131.333	1	0	0	92	259	0	1	0	0	33	40	0	0	0	0	15.7	30.2	0
131.417	0	0	0	0	43	0	0	0	0	0	11	0	0	0	0	0	3.9	0
131.5	0	0	0	0	0	0	0	0	0	0	0	0	0	0	0	0	0	0
131.583	0	0	0	0	0	0	0	0	0	0	0	0	0	0	0	0	0	0
131.667	0	0	0	0	0	0	0	0	0	0	0	0	0	0	0	0	0	0
131.75	0	14	0	0	0	4	0	3	0	0	0	2	0	2.8	0	0	0	0.5
131.833	0	0	0	0	0	0	0	0	0	0	0	0	0	0	0	0	0	0
131.917	0	0	0	0	0	0	0	0	0	0	0	0	0	0	0	0	0	0
132	0	0	0	0	8	0	0	0	0	0	2	0	0	0	0	0	1.5	0
132.083	0	0	0	0	0	0	0	0	0	0	0	0	0	0	0	0	0	0
132.167	0	0	0	0	5	0	0	0	0	0	2	0	0	0	0	0	0.3	0
132.25	0	0	0	0	9	0	0	0	0	0	3	0	0	0	0	0	1.2	0
132.333	0	0	0	0	0	0	0	0	0	0	0	0	0	0	0	0	0	0
132.417	0	1	0	0	0	0	0	0	0	0	0	0	0	0	0	0	0	0
132.5	44	86	0	0	0	0	11	17	0	0	0	0	4.8	6.2	0	0	0	0
132.583	136	104	0	0	0	0	22	23	0	0	0	0	21.1	14.8	0	0	0	0
132.667	220	3	0	0	10	0	56	1	0	0	4	0	28.1	0.1	0	0	2.2	0
132.75	75	0	23	0	0	0	22	0	6	0	0	0	10.9	0	3.9	0	0	0
132.833	0	0	0	0	0	2	0	0	0	0	0	2	0	0	0	0	0	0
132.917	0	0	13	54	0	0	0	0	5	10	0	0	0	0	1.7	5.8	0	0
133	0	0	136	26	4	0	0	0	17	5	3	0	0	0	13.2	2.2	0.5	0
133.083	0	0	0	37	0	0	0	0	0	13	0	0	0	0	0	4.3	0	0
133.167	0	0	0	106	0	8	0	0	0	34	0	2	0	0	0	17.9	0	1.8
133.25	0	18	0	104	0	2	0	5	0	26	0	2	0	2.3	0	11.9	0	0
133.333	0	3	0	1	0	0	0	1	0	1	0	0	0	0.3	0	0	0	0
133.417	0	1	0	0	0	0	0	1	0	0	0	0	0	0	0	0	0	0
133.5	0	60	0	0	0	0	0	10	0	0	0	0	0	6.7	0	0	0	0
133.583	10	0	0	0	0	0	5	0	0	0	0	0	0.7	0	0	0	0	0
133.667	21	123	0	0	15	62	4	20	0	0	3	13	4	22.1	0	0	1.5	7
133.75	0	0	0	4	59	0	0	0	0	3	11	0	0	0	0	0.1	5.6	0
133.833	0	0	0	0	393	0	0	0	0	0	60	0	0	0	0	0	44.3	0
133.917	0	0	0	0	48	0	0	0	0	0	18	0	0	0	0	0	6.8	0
134	0	0	0	0	0	0	0	0	0	0	0	0	0	0	0	0	0	0
134.083	17	24	53	0	17	14	3	6	8	0	6	2	1.6	1.1	4.4	0	3.2	1.8
134.167	0	147	0	166	28	153	0	41	0	24	12	37	0	25.6	0	16.3	3.5	14.3
134.25	0	16	265	54	4	217	0	8	42	10	4	47	0	2.2	23.2	5.9	0	29.2
134.333	5	195	95	304	30	182	2	44	21	41	15	33	0.3	26.4	11.9	25.3	5.6	23.4
134.417	217	475	182	281	108	30	39	44	33	29	12	12	25.5	40.2	17.6	22.9	13.9	5.5
134.5	81	46	299	275	163	94	30	14	41	48	25	32	12.8	5.1	29.9	41.9	10.6	8.5
134.583	456	0	116	553	22	33	35	0	18	37	4	8	38	0	12.9	33.7	1.6	3.5
134.667	58	0	0	324	516	101	5	0	0	24	44	14	4.1	0	0	13.7	45.7	4.9
134.75	37	43	0	352	220	289	5	11	0	31	24	29	2.9	5.5	0	17.8	25.8	28.6
134.833	0	24	0	50	540	18	0	18	0	5	59	7	0	2.5	0	1.5	68.7	1.2
134.917	0	166	0	0	154	8	0	40	0	0	34	2	0	21.4	0	0	23.1	1
135	0	407	4	0	183	33	0	52	1	0	29	8	0	31.8	0.4	0	20.9	5.4
135.083	0	519	0	0	213	122	0	52	0	0	41	29	0	48.4	0	0	21.2	12.5
135.167	119	119	0	0	286	0	11	24	0	0	45	0	7.3	15.2	0	0	36.3	0
135.25	293	63	0	169	373	0	51	18	0	17	35	0	27.2	9.3	0	6	24.1	0
135.333	162	0	62	345	0	0	35	0	10	32	0	0	23.1	0	6	19.8	0	0
135.417	24	0	49	185	0	0	10	0	13	19	0	0	1.9	0	6.5	7.9	0	0
135.5	165	0	190	181	0	2	28	0	30	13	0	2	17.5	0	15.2	8.1	0	0
135.583	93	0	324	70	0	38	16	0	33	6	0	6	9.9	0	30.4	4.6	0	5.2
135.667	8	0	210	277	28	132	3	0	31	44	1	16	0.1	0	26.5	18	2.8	11.7
135.75	63	0	276	20	23	248	19	0	38	10	2	51	5.6	0	20	1.1	2.3	23
135.833	151	0	122	508	523	92	27	0	20	58	52	19	23.7	0	9.6	41.2	36.7	12.4
135.917	0	0	86	181	487	64	0	0	17	25	63	13	0	0	12.4	18.5	48.1	4.7
136	0	0	369	55	300	160	0	0	54	17	23	47	0	0	43.2	5.4	26.6	14.8
136.083	0	0	227	446	372	306	0	0	52	48	50	38	0	0	27.7	31	38.4	27.1
136.167	0	29	51	22	39	311	0	7	19	12	21	44	0	4	6.6	1.4	5	32.3
136.25	23	0	10	101	38	73	2	0	6	29	20	14	7.3	0	0.1	13.8	5.3	8.7
136.333	48	153	0	15	55	289	11	35	0	4	28	50	10.9	24.6	0	0.7	3.7	28.3
136.417	0	40	0	4	40	56	0	10	0	2	22	7	0	6.2	0	0	1.6	4.8
136.5	6	158	0	0	197	0	4	45	0	0	43	0	0.1	15.3	0	0	21.4	0
136.583	3	2	0	0	283	1	1	1	0	0	58	1	0.2	0.3	0	0	29.6	0
136.667	0	346	0	0	211	67	0	54	0	0	20	18	0	41.2	0	0	23.5	5.8
136.75	34	64	0	163	369	373	13	13	0	20	34	53	2.9	5.7	0	17.8	29.4	33.9
136.833	167	0	0	0	363	3	47	0	0	0	59	1	15.7	0	0	0	48.3	0.7
136.917	191	0	0	0	423	16	27	0	0	0	72	4	22.6	0	0	0	52.5	0.4
137	21	0	0	0	1	0	14	0	0	0	1	0	0.7	0	0	0	0	0
137.083	19	0	3	0	0	0	11	0	1	0	0	0	2.2	0	0.3	0	0	0
137.167	0	31	0	0	0	0	0	7	0	0	0	0	0	4	0	0	0	0
137.25	0	11	0	0	0	0	0	3	0	0	0	0	0	2	0	0	0	0
137.333	0	18	24	0	0	0	0	8	4	0	0	0	0	3.6	3.1	0	0	0
137.417	0	0	0	0	0	0	0	0	0	0	0	0	0	0	0	0	0	0
137.5	0	37	259	0	0	0	0	18	43	0	0	0	0	5.5	19.9	0	0	0
137.583	0	0	66	0	0	0	0	0	22	0	0	0	0	0	5.9	0	0	0
137.667	0	0	0	74	0	0	0	0	0	7	0	0	0	0	0	4.7	0	0
137.75	3	0	0	37	0	0	2	0	0	9	0	0	0.3	0	0	4.3	0	0
137.833	7	0	0	201	28	0	4	0	0	36	2	0	1.4	0	0	21.7	3.7	0
137.917	0	52	0	153	1	0	0	14	0	28	1	0	0	8.1	0	20.3	0	0
138	0	53	0	73	91	0	0	23	0	16	26	0	0	5.4	0	8.8	13.2	0
138.083	0	71	0	164	177	21	0	19	0	24	29	3	0	5.2	0	17.5	22.4	2.6
138.167	2	100	0	0	43	8	2	26	0	0	11	6	0	9.7	0	0	4.9	0.7
138.25	5	282	0	0	144	187	4	44	0	0	26	20	0	30.8	0	0	16	18.5
138.333	0	94	0	0	0	155	0	30	0	0	0	35	0	13.8	0	0	0	18.4
138.417	0	25	0	0	0	177	0	5	0	0	0	42	0	3.5	0	0	0	21.7
138.5	2	151	0	0	0	0	1	40	0	0	0	0	0.1	23.7	0	0	0	0
138.583	19	234	28	0	17	28	6	33	6	0	2	12	2.8	19.6	3.8	0	2.5	1.8
138.667	109	0	2	0	0	166	30	0	0	0	0	42	13	0	0.4	0	0	22.5
138.75	684	0	165	1	0	57	63	0	29	1	0	11	59.4	0	14.4	0	0	13.4
138.833	459	0	219	0	0	0	41	0	41	0	0	0	49	0	28	0	0	0
138.917	64	0	51	1	0	0	25	0	17	1	0	0	9.9	0	7.3	0	0	0
139	132	0	6	0	82	0	35	0	3	0	22	0	20.2	0	0.2	0	7.7	0
139.083	0	0	69	1	0	0	0	0	24	1	0	0	0	0	11.8	0	0	0
139.167	0	0	190	0	0	0	0	0	38	0	0	0	0	0	27.7	0	0	0
139.25	0	0	260	0	0	0	0	0	46	0	0	0	0	0	27.4	0	0	0
139.333	0	0	115	14	12	0	0	0	13	4	4	0	0	0	3.9	2.9	1.1	0
139.417	0	38	73	0	0	0	0	8	20	0	0	0	0	5.2	7.7	0	0	0
139.5	1	0	20	0	205	0	1	0	12	0	35	0	0	0	1.1	0	22.1	0
139.583	102	0	0	0	176	0	15	0	0	0	24	0	14.1	0	0	0	16.9	0
139.667	181	0	0	0	461	0	35	0	0	0	32	0	31.7	0	0	0	51	0
139.75	163	216	253	489	340	82	59	57	47	68	44	17	22.9	26.4	37.1	60.5	39.1	15.9
139.833	87	0	152	316	30	0	32	0	16	54	14	0	11	0	15.5	47.6	3.1	0
139.917	51	104	0	185	0	0	22	27	0	24	0	0	7.3	13.1	0	26	0	0
140	0	11	0	0	0	0	0	6	0	0	0	0	0	0.9	0	0	0	0
140.083	0	0	0	0	0	0	0	0	0	0	0	0	0	0	0	0	0	0
140.167	0	0	0	0	2	0	0	0	0	0	1	0	0	0	0	0	0.9	0
140.25	0	7	22	0	0	0	0	1	3	0	0	0	0	0.9	3.3	0	0	0
140.333	0	1	0	0	0	0	0	1	0	0	0	0	0	0	0	0	0	0
140.417	0	0	0	0	15	0	0	0	0	0	3	0	0	0	0	0	2.4	0
140.5	0	19	0	0	1	0	0	6	0	0	1	0	0	3	0	0	0	0
140.583	0	0	0	0	132	0	0	0	0	0	32	0	0	0	0	0	17.6	0
140.667	0	0	45	0	163	0	0	0	4	0	49	0	0	0	4	0	22.3	0
140.75	0	47	45	0	4	0	0	14	18	0	4	0	0	3.7	2.2	0	0.1	0
140.833	0	0	81	0	5	0	0	0	23	0	2	0	0	0	8.9	0	0.4	0
140.917	70	0	279	0	0	0	11	0	43	0	0	0	12.9	0	37.7	0	0	0
141	16	20	177	0	2	29	5	6	37	0	1	4	2.2	2.6	23.7	0	0.2	4.1
141.083	0	9	83	0	0	0	0	5	13	0	0	0	0	1.2	10.1	0	0	0
141.167	0	11	251	0	0	0	0	4	50	0	0	0	0	0.6	34	0	0	0
141.25	0	85	351	0	0	0	0	20	46	0	0	0	0	10.2	33.9	0	0	0
141.333	0	23	516	0	18	0	0	5	61	0	5	0	0	4.9	42	0	4.9	0
141.417	0	86	215	0	4	0	0	31	31	0	4	0	0	7.7	22.1	0	0	0
141.5	0	25	8	0	0	0	0	10	5	0	0	0	0	2.1	0.4	0	0	0
141.583	0	232	0	67	0	0	0	48	0	10	0	0	0	22.6	0	8.5	0	0
141.667	0	92	0	4	7	0	0	12	0	3	6	0	0	12.6	0	0	0.1	0
141.75	0	0	0	0	0	0	0	0	0	0	0	0	0	0	0	0	0	0
141.833	0	66	0	0	23	0	0	16	0	0	3	0	0	9.8	0	0	4	0
141.917	0	0	0	0	0	0	0	0	0	0	0	0	0	0	0	0	0	0
142	0	0	0	0	16	0	0	0	0	0	3	0	0	0	0	0	2.7	0
142.083	0	0	0	0	9	0	0	0	0	0	3	0	0	0	0	0	0	0
142.167	0	0	0	0	0	0	0	0	0	0	1	0	0	0	0	0	0	0
142.25	0	20	0	0	0	0	0	4	0	0	0	0	0	3	0	0	0	0
142.333	0	0	0	0	0	0	0	0	0	0	0	0	0	0	0	0	0	0
142.417	0	0	0	59	0	0	0	0	0	6	0	0	0	0	0	4.4	0	0
142.5	2	0	0	0	0	0	1	0	0	0	0	0	0.1	0	0	0	0	0
142.583	0	0	0	0	35	0	0	0	0	0	7	0	0	0	0	0	3	0
142.667	0	0	0	0	119	0	0	0	0	0	18	0	0	0	0	0	10.5	0
142.75	0	0	0	0	209	0	0	0	0	0	47	0	0	0	0	0	25.7	0
142.833	15	0	0	0	7	23	5	0	0	0	2	3	1.3	0	0	0	2.3	1.5
142.917	22	0	0	0	17	58	5	0	0	0	4	16	4	0	0	0	2.4	7.5
143	0	0	0	0	25	1	0	0	0	0	4	1	0	0	0	0	3.9	0
143.083	0	0	0	0	0	26	0	0	0	0	0	11	0	0	0	0	0	4.9
143.167	0	0	0	0	13	90	0	0	0	0	5	38	0	0	0	0	1.4	9.1
143.25	0	0	0	0	24	0	0	0	0	0	10	0	0	0	0	0	5.4	0
143.333	0	0	0	0	14	4	0	0	0	0	6	2	0	0	0	0	2.7	0.4
143.417	0	0	0	61	0	14	0	0	0	11	0	7	0	0	0	7.3	0	1.7
143.5	9	0	0	6	0	0	5	0	0	6	0	0	1.2	0	0	0.2	0	0
143.583	0	0	0	236	0	0	0	0	0	42	0	0	0	0	0	24.7	0	0
143.667	0	0	52	0	0	0	0	0	15	0	0	0	0	0	5	0	0	0
143.75	0	0	0	0	155	0	0	0	0	0	30	0	0	0	0	0	19.1	0
143.833	0	0	1	0	162	0	0	0	1	0	52	0	0	0	0	0	19	0
143.917	0	9	0	0	8	0	0	3	0	0	4	0	0	1.9	0	0	0.4	0
144	0	0	0	0	1	0	0	0	0	0	1	0	0	0	0	0	0	0

## Sheet: S1F Fig
Total distance	XBP1flox				XBP1LKO
First 12h under light/dark schedule	2336.75	4325.75	4742.5	4322.5	2785	3500.25	2486
Second 12h under light/dark schedule	9044	11559.8	11095.8	8356.5	10987.5	17727	7292.5	7749
First 12h under constant darkness schedule	4951.33	3139	6207.67		4297.67	9529.67	6534
Second 12h under constant darkness schedule	7880.67	7316.33	8574		9166	12200.7	10914.3
Number of movements	XBP1flox				XBP1LKO
First 12h under light/dark schedule	498.5	872.5	882.5	925.5	632.25	827.25	547.25
Second 12h under light/dark schedule	1649	1816.5	1924.75	1546	2092.75	2941	1609.75	1646.5
First 12h under constant darkness schedule	937	784.333	1069.67		797	1451.33	925.333
Second 12h under constant darkness schedule	1230.67	1366	1450.67		1473.67	1760	1438.33
Movement time	XBP1flox				XBP1LKO
First 12h under light/dark schedule	276.55	484.975	562.3	499.3	323.275	434.95	293.9
Second 12h under light/dark schedule	998.975	1164.45	1207.42	928.675	1172.5	1817.2	838.45	858.775
First 12h under constant darkness schedule	565.833	400.933	622.6		448.333	1039.7	632.333
Second 12h under constant darkness schedule	855.167	819.133	847.867		958.467	1259.77	1006.63

## Sheet: S1G Fig
Time	XBP1Flox				XBP1LKO
0.366667	-0.01	0.01	0.2	0	0	0	0.08	0.05
0.766667	0	0	0.02	0	0.16	0	0.08	0.09
1.16667	0.11	0	0	0	0	0	-2.38e-07	0
1.56667	4.77e-07	0.17	0	0.03	0	0.04	0	0
1.96667	0.09	0.01	0.09	0.02	0	-4.77e-07	0.13	0
2.36667	0	0	0.08	0	0.09	0.15	0	0
2.76667	0	0.04	-4.77e-07	0	0	0	0	0
3.16667	0	0.05	4.77e-07	0	0	0.1	0	0
3.56667	0.14	0	0.04	0	0.13	0	0.090001	0.15
3.96667	0	0.17	0.05	0	0	0	0	0
4.36667	0.09	0	0	0	0	0.059999	-4.77e-07	0
4.76667	0	0	0.06	0	0.1	0	0.04	0.04
5.16667	0.07	0.01	0	0.09	0	0.03	0	0.11
5.56667	0	0.19	0.13	0	0	0	-4.77e-07	0
5.96667	0	0	0	0	0.15	0.13	0.06	0
6.36667	0.09	-4.77e-07	0.05	0	0	4.77e-07	0	0
6.76667	4.77e-07	0	0.06	0	0	-4.77e-07	0.09	0.18
7.16667	0.04	0.01	0	0	0.06	0.13	0.08	0
7.56667	0.14	0.1	0.09	0	0.1	0	0	0
7.96667	0.02	0	0	0	0	0.11	4.77e-07	0.04
8.36667	0.09	0.09	0.27	-0.08	0.22	0.29	0	0.16
8.76667	0	0.02	-0.08	0	0.05	0.12	0	0
9.16667	0	0.18	0.04	0	-2.98e-08	0	0.08	0.04
9.56667	0	0		0.15	0	0.11	0.13	0
9.96667	0.11	0.18		0	0	0	0	0.05
10.3667	0	0	-0.02	0.08	0.07	0.07	0.13	0.16
10.7667	0.1	0.3	0.12	0.19	0	0.1	0.12	0
11.1667	0.23	0.1	0.09	0	0.17	0	0.08	0.13
11.5667	0.1	0.23	0.08	0.09	0.02	0.15	0.16	0.05
11.9667	0.1	0.19	0.11	0.21	0.02	0.11	0.2	0.35
12.3667	0.25	0.35	0.1	0.08	0.28	0.07	0.14	0.1
12.7667	0.15	0.32	0.08	0.07	0.14	0.08	0.14	0.22
13.1667	0.12	0.16	0.09	0.11	0.09	0.1	0.22	0.21
13.5667	0.14	0.3	0.22	0.32	0.07	0.15	0.06	-0.03
13.9667	0.2	0.23	0.08	0.3	-0.07	0.09	0.27	0.2
14.3667	0.18	0	0.17	0	0.2	0.12	0.13	0.03
14.7667	0.04	0.26	0.11	0.23	0	0.17	0.16	0.03
15.1667	0.19	0.21	0.15	0	0.22	0.02	0.08	0.24
15.5667	0.04	0.29	0.18	0	0	0.09	0.1	-0.01
15.9667	0.18	0	0	0.34	0.19	0.21	0.04	0
16.3667	0	0	0.17	0.23	0.1	0	0.09	0.32
16.7667	0.07	0.21	0.42	0.17	0	0.15	0.21	0
17.1667	0.07	0.14	-0.01	0	0.13	0.07	0.13	0
17.5667	0.04	0.27	0.13	0.15	0.12	0.07	0.07	0
17.9667	0.16	0.16	0.11	0	0	0.12	0.01	0
18.3667	0.1	0	0.09	0.06	0	0.04	0.11	0
18.7667	0	0.04	0.01	0.13	0.23	0.03	0.19	0
19.1667	0.09	0	0.18	-1.94	-0.01	0.17	0.1	0
19.5667	0.08	0.25	0.18		0	0	0	0.26
19.9667	0.08	0.24	0.07	0	0	0.01	0.12	0
20.3667	0.09	0.04	0.14	0.29	0.12	0.34	0.08	0.25
20.7667	0.07	0.17	0.22	0.13	0.15	0.19	0.08	0
21.1667	0.16	0.01	0.1	0.29	0.07	0	0.02	0.26
21.5667	0.04	0.22	-0.04	0.31	0.08	0.35	0.16	0.06
21.9667	0.11	0.11	0.03	0.26	0.04	0.15	0.07	0
22.3667	0.04	0.09	0.02	-0.01	0	0.05	0.12	0
22.7667	0.12	0.21	0.02	0	0	0.13	-0.02	0.07
23.1667	0	0	0.12	0	0.12	0.15	0.1	0.03
23.5667	0	0	0.01	0	0.06	0.150001	0	0
23.9667	0.07	0.06	0.13	0	0	0	-2.38e-07	0.05
24.3667	0.16	0.110001	0	0.12	0	0.17	0.08	0
24.7667	0	0	0.05	0	0.02	0.01	0.17	0.01
25.1667	0.2	0.07	0	0.13	0.03	0	0.01	0.17
25.5667	0	0.13	0	0	0	0.17	0	0
25.9667	0.07	0	0.08	4.77e-07	0	0	0	0
26.3667	0	4.77e-07	0	0.19	0.15	0	0	0.12
26.7667	0	0.01	0	0	0.05	0.16	0	0
27.1667	0	-4.77e-07	0.02	0	0	0	0	0
27.5667	0.09	0.18	0	0	0	0	0.05	0
27.9667	0.03	4.77e-07	0	4.77e-07	0	0.18	0	0.06
28.3667	0.04	0	0.01	0	0	0	0.06	0
28.7667	0	0.09	0.02	-4.77e-07	0	0.17	0	0
29.1667	0.099999	0	0	0	0.08	0.02	0	0
29.5667	4.77e-07	0.119999	0.05	0.11	0.05	-0.03	0.07	0.17
29.9667	0.09	0.19	0	0	0	0.23	0.16	0
30.3667	0	0	0.01	0.09	0	0.16	0	0
30.7667	0	0	0	0	0	0	0	0
31.1667	0.09	4.77e-07	0	-4.77e-07	0.06	0	0	0
31.5667	0.04	0.039999	0.01	0	0	0.16	0	0.1
31.9667	0.04	0.01	0	0.11	0	0	0.03	0
32.3667	0	0.12	0	0	0.07	0	0.07	0
32.7667	0.04	0	-4.77e-07	4.77e-07	0	0	0	0
33.1667	0.11	0.28	0.08	0	0	0	0	0.09
33.5667	0.04	0	0	0.08	0	0.18	0.22	0
33.9667	0	0	0	-4.77e-07	0	0.14	4.77e-07	0.15
34.3667	0.14	0.26	4.77e-07	0	0.06	0	-4.77e-07	0
34.7667	0	0.18	0.11	0.03	0.07	0.13	0.07	0.03
35.1667	0.05	0	0.12	0.04	0.02	0.15	0.11	0.05
35.5667	0.09	0.25	0.059999	0.15	0.11	0.13	0.08	0.06
35.9667	0.11	0.14	0.050001	0.19	0.12	0	0.15	0.29
36.3667	0.18	0.12	0.059999	0.22	0.1	0.12	0.07	0.21
36.7667	0.03	0.24	0.04	4.77e-07	0.14	0.15	0.19	0.21
37.1667	0.13	0.18	0.08	0.33	0.12	0.11	0.2	0
37.5667	0.22	0.53	0.11	0.19	0	0.12	0	0.11
37.9667	0.09	0.15	0.06	0.26	0.45	0.1	0.12	0.11
38.3667	0.06	0.21	0.11	0	0.1	0.11	0.1	-4.77e-07
38.7667	0.17	0.130001	0.05	0.04	0.08	0.2	-0.01	0.280001
39.1667	0.08	0.339999	0.07	0.16	0.13	0.09	0.05	0.13
39.5667	0.13	0.26	0.11	0.05	0.1	-4.77e-07	0.16	4.77e-07
39.9667	0	0	0.19	0.18	0.06	0.14	0.1	0
40.3667	0.08	0.179999	0.12	4.77e-07	0.22	-4.77e-07	0.05	0.01
40.7667	0.059999	0.1	0.07	0.15	0.1	0	0.06	0.37
41.1667	0.09	0.28	0.02	0.16	0.16	0.07	-0.03	0.16
41.5667	0.04	0.170001	0.1	0.07	0.070001	0.25	0	4.77e-07
41.9667	0.14	-9.54e-07	0.04	0.03	0	0	0	0
42.3667	0.08	0.17	0.06	0.07	0.27	0.23	0	0.11
42.7667	-0.01	0.06	0.11	0.12	-4.77e-07	0	0	0.18
43.1667	4.77e-07	0.21	0.36	0	0.08	0	0	4.77e-07
43.5667	0.1	0.2	0.12	0.110001	0.09	0.09	0	0.07
43.9667	0.12	0.22	0.16	0.07	0.11	0.05	0	0.1
44.3667	0.1	0	-0.01	0.1	0.2	0.08	0	0.18
44.7667	0.07	0.12	0	0.07	0.07	0.25	-0.01	0.19
45.1667	0.13	0.19	0.31	0.06	0.2	0.179999	-0.01	0.24
45.5667	0	0.09	0.04	-0.01	0.099999	9.54e-07	0	0.05
45.9667	0.12	0.099999	0.17	0.06	0	0.219999	0	0.21
46.3667	0	0.18	0.18	-4.77e-07	0	0	0.01	0.09
46.7667	0.03	9.54e-07	0.21	-0.01	0.21	0.05	-0.01	0
47.1667	0.03	-9.54e-07	0.15	0	0	0.04	0	0.13
47.5667	0	0.14	0.02	0	0	0	0	0
47.9667	0	0.01	0	0	0.12	0	0	0.14
48.3667		0	0.18		0.02	0.01		0.08
48.7667		0.15	-4.77e-07		0	0.099999		0.04
49.1667		0.1	0.11		0	0		-4.77e-07
49.5667		0	0.070001		0.08	0		0
49.9667		0.099999	0.159999		0	0		0
50.3667		0	0.120001		0	0		0
50.7667		0.03	-9.54e-07		0.08	0.1		0.08
51.1667		0	0.140001		0	0		0.11
51.5667		0	-9.54e-07		0.16	0		0
51.9667		0.150001	0		0	0		0
52.3667		0	0		0	0		0.05
52.7667		0	0		0	0		0
53.1667		0	0.09		0.02	0.070001		0
53.5667		0.17	-0.01		0.08	0		0.17
53.9667		0	0		0	0		0
54.3667		0.04	0.15		0	0		0
54.7667		0	0		0	0.169999		0.05
55.1667		0.070001	0		0	0		0
55.5667		0.07	0.059999		0.13	0		0.16
55.9667		0	0.1		0	0.05		0.01
56.3667		0	0		0	0		0.129999
56.7667		0	0		4.77e-07	0		0
57.1667		0.12	0		0.05	0		0
57.5667		0.059999	0.11		0.09	0		0
57.9667		0	0.01		0.050001	0.09		0.080001
58.3667		0.13	0.099999		-4.77e-07	0		0.07
58.7667		0.16	0.17		0.16	0.139999		0.11
59.1667		0.17	0		0	0		0.009999
59.5667		0.12	0.070001		0.070001	0.270001		0.250001
59.9667		0.08	0.08		0.11	0.22		0.05
60.3667		0.280001	0.110001		0.19	0.009999		0.2
60.7667		0.09	0.089999		0.139999	0.130001		0.28
61.1667		0.15	0.160001		0.070001	0.259999		0.18
61.5667		0.34	0.17		0.08	0.26		0
61.9667		0.13	0.03		0.16	0.17		0.12
62.3667		0.15	0.139999		0.03	0.23		0
62.7667		0.2	0.12		0.110001	9.54e-07		0.099999
63.1667		0.09	0.14		0.04	0.149999		0.110001
63.5667		0.11	0.06		0.139999	0.1		0.21
63.9667		0.23	0.14		0.12	0		0
64.3667		0.110002	0.03		0.200001	0.29		0
64.7667		0.099999	0.059999		-9.54e-07	0.09		0.070001
65.1667		0.109999	0.02		0	0.2		0.099999
65.5667		0.1	0.05		0.120001	0.01		0
65.9667		0.17	0.01		0.03	0.17		0.11
66.3667		0.190001	0		0.04	0		0.3
66.7667		0	0		0.080001	0.14		0
67.1667		0.07	0.02		0.059999	0.15		0
67.5667		0.109999	0.009999		0.139999	0.070001		0.059999
67.9667		0.17	0		0.070001	-9.54e-07		0
68.3667		0.060001	0		0.06	0.26		0.13
68.7667		0	0.01		0.219999	0		0.09
69.1667		0.130001	-0.02		0.15	0.17		0.270001
69.5667		0.199999	-0.01		0.110001	0.09		0.05
69.9667		-0.01	0		0	0.110001		0.129999
70.3667		0	-9.54e-07		0.13	0.17		0
70.7667		0.099998	0		0	0		0.14
71.1667		1.91e-06	0		0	0		0.02
71.5667		0	0		0.179999	0.2		0
71.9667		0.07	0		0	0		-9.54e-07
72.3667	0	0	0	0	0.110001	0	0	0
72.7667	0	-0.29	-0.06		0	0	0	0
73.1667	0.03	0	0.11	0.31
73.5667	0	0	0	0.220001	0	0	0.33	0
73.9667	0.1	0.07	0.19	0.08	0	0.01	0.04	0
74.3667	0.1	0	0.12	0	0.02	0.12	0.1	0.12
74.7667	0.24	1.49e-08	-0.45	0.009999	0.1	0	0	5.96e-08
75.1667	0.03	0.09		0.32	0	0	0.34	0
75.5667	0.26	0.05	0.03	0	0	0.14	0.22	0.04
75.9667	-5.96e-08	0	0.05	0.160001	0	0	0.12	0
76.3667	0.06	0	0.05	0.05	0.07	0	-1.19e-07	0
76.7667	0.2	0.03	0.15	0	0	0	0	0
77.1667	0	0	0	0.19	2.98e-08	0.17	0.27	0.04
77.5667	0.15	0.03	0.1	0	0.04	-0.01	0.21	0.03
77.9667	0	0.07	0.03	0.07	0.06	0	0	0.08
78.3667	-0.22	0	0.07	0	0	0	0.19	0
78.7667	0.55	0.03	0.07	0	0	0	0.01	0.13
79.1667	0	0	0.55		0.05	0.05	0.12	0
79.5667	0.19	-0.16	0.02	0
79.9667	0.04	0.18	0	0	0.01	0.04	0.22	0
80.3667	0.07	2.98e-08	0	0.11	0	0	0.12	0
80.7667	0.07	0	0.28	0.150001	0	0.13	0.19	0
81.1667	0.17	0	0.13	0	0.03	0	0	0
81.5667	0.14	0.24	0	0.139999	0	0.15	0	0
81.9667	0.02	0.17	0.09	0	0.1	0.12	0.1	0
82.3667	0.15	2.98e-08	0.03	0.230001	0.15	0.17	0.05	0
82.7667	0.04	0.24	0.1	0	0	-0.02	0.22	0.03
83.1667	0.13	5.96e-08	0.19	0.15	0.13	0.18	0.04	0.27
83.5667	0.17	0.25	0.08	0.099999	0.13	0.15	0.29	0.07
83.9667	0.23	0.18	0.19	0.02	0.2	0.14	0.07	0.09
84.3667	0.03	0.24	0.13	0.21	0.14	0.15	0.19	0.13
84.7667	0.16	0.15	0.1	0.110001	0.06	0.1	0.05	0.18
85.1667	0.07	0.07	0.16	0.09	0.17	0.19	0.08	0.19
85.5667	0.19	0.29	0.08	0.11	0.22	0.3	0.17	0.03
85.9667	0.1	0.15	0.23	0.14	0.15	0.18	0.09	0.1
86.3667	0.17	0.26	0.11	0.059999	0.06	0.18	0.16	-0.02
86.7667	0.18	0.22	0.14	0.17	0.28	-0.01	0.04	0.09
87.1667	0.15	0	0.16	0.059999	0.19	0.17	0.04	0.09
87.5667	0.12	0.22	0.07	0.13	0.13	0.15	0.1	0.26
87.9667	0.2	0.21	0.13	0.12	0.11	0.23	0.12	2.38e-07
88.3667	0.14	0.19	0.14	0.05	0.02	0.24	0.13	0.39
88.7667	0.09	0.13	0.11	0.1	0.19	0.04	0.16	0
89.1667	0.11	0.26	0.06	0	0.14	0.1	0.09	0
89.5667	0.07	0.16	0.15	0.19	0.12	0.2	0.11	0.24
89.9667	0.11	0.25	0.01	0	0.05	0	0.15	0.15
90.3667	-0.02	0.12	0.13	0.04	0	0.2	0.13	0.13
90.7667	0.06	0.07	0.1	0.04	0.14	0.15	0	0
91.1667	-0.03	0.01	0.14	0	0.04	0.17	0.18	0
91.5667	0	0.31	0.08	0	0.07	0.01	0	0.06
91.9667	0.31	0	0	0	0.12	0.01	0	0
92.3667	-0.04	0.13	0.15	0.02	0.16	0.19	0.12	0.37
92.7667	0.12	0.1	0.25	0	0.06	0.23	0	0
93.1667	0.14	0.16	0.2	0	0	0	0.05	0
93.5667	0	0.25	0.3	0	0.06	0.24	0.01	0.17
93.9667	0.11	0.21	0.08	0	0.04	0	0.13	0
94.3667	0	0	4.77e-07	0	0	0	0.01	0
94.7667	0.04	0.14	-4.77e-07	0	0.09	0.01	0	0
95.1667	0.14	0.18	0.06	0	0.08	0.18	0.16	0.31
95.5667	0.07	0	0.01	0	-0.04	0.06	0.13	0
95.9667	0	0.02	-4.77e-07	0	0	0.09	0	0.01
96.3667	-4.77e-07	0	0.13	0	0.13	0.08	0.16	0.05
96.7667	0	0	0	0	0.06	0	-4.77e-07	0
97.1667	0.02	-0.24	0.52		0.11		0.22
97.5667	0.07	0	0.05	0.160001	0.11	0	0.07	0.15
97.9667	0.12	0	0.11	0	-0.01	0.1	-0.05	0.01
98.3667	0.04	0.05	0.06	0.17	0	0	0.14	0
98.7667	0.14	0.11	0.06	0.19	-0.02	0.04	0.22	0.18
99.1667	0.15	0.09	0.05	0.11	0.01	0	0	0
99.5667	0.11	0.09	0	0.05	0	0.13	0.08	0.04
99.9667	0.13	0.11	0.14	0.120001	0.08	0	0.34	0.16
100.367	0.04	0.14	0	0.26	0	0.09	0	0.12
100.767	0.07	0.09	0	0	0.02	0.04	0	0
101.167	0.16	0.18	0.03	0	0.09	0	0	0.24
101.567	0.16	-0.01	0	0.2	0.09	0	0.34	0
101.967	0	0.1	0.01	0	-2.98e-08	0	0	0.05
102.367	0.22	0.05	0.07	0.089999	0	0.2	0	0
102.767	0	0.02	0.01	0.11	0.11	0	0	0.12
103.167	0	0.09	0.11	0.140001	0.02	0	0.16	0
103.567	0	0.11	0	0	0.05	0.16	0.26	0.09
103.967	0.1	0	0	0.179999	-5.96e-08	0	0	0.05
104.367	0.16	-5.96e-08	0	0	0.04	0	0	0
104.767	0	0.06	0	0	0.14	0	0	0
105.167	0	-1.19e-07	0	0	0	0.11	0.28	0.07
105.567	0.09	0	0.11	0	0	1.19e-07	0	0.18
105.967	0.13	0.11	0.08	0.07	0	0	0	0
106.367	0.01	0	0	0.150001	0.12	0.1	0	0.07
106.767	0	0	0	0	0.04	0	0	0.05
107.167	0.14	0	0.07	0	0	0	0.26	0.06
107.567	0.09	0.12	0	0	0.12	0.21	0	0.1
107.967	0	0.02	0	0.19	0	0	0	0.05
108.367	0.17	0	0	0	0	0	0.15	0
108.767	0	0.01	0	0.19	0.08	0.21	0	0.25
109.167	0.1	0.05	0.24	0.18	0.16	2.38e-07	0.19	0
109.567	0.01	0.2	0.01	0.09	0.09	0	0.01	0
109.967	0.06	0.15	0	0	0.1	0.15	0.14	0.19
110.367	0.07	0	0.04	0.130001	0.01	0	0	0
110.767	0.09	0.22	0.21	0.289999	0.15	0.19	0.14	0.25
111.167	0.08	0.11	0.13	0.18	0.17	0	0.21	0.13
111.567	0.36	0.21	0.23	0.12	0	0.23	0.19	0.25
111.967	0.36	0.32	0.26	0.3	0.34	0.2	0.4	0.19
112.367	0.11	0.15	0.01	0	0.09	0.29	0.28	4.77e-07
112.767	0.23	0.15	0.12	0.16	0.29	0.17	0.1	0.33
113.167	0	0.25	0.15	0.209999	0.06	0	0.18	0.03
113.567	0.09	0	0.17	0.030001	0.18	0.31	0	0
113.967	0.19	0.04	0	0	0.08	0	0	0.19
114.367	0	0.44	0	0.129999	0.04	0.01	0.23	0.1
114.767	0.17	0	0.16	0.220001	0.19	0.14	0.16	0
115.167	0.07	0	0.06	0.07	2.38e-07	0.23	0.03	0
115.567	0.09	0.16	0.06	0	0.18	0	0	0.07
115.967	0.08	0.14	0.12	0.110001	0.03	0.24	0	0.2
116.367	0.01	0.15	0.16	0	0.23	0.11	0.17	0.329999
116.767	0.22	0.24	0.31	0.1	0	0.01	0	0
117.167	0	0	0.14	0.039999	0.07	0.14	0.13	0.2
117.567	0.11	0.12	0	0.09	0	0.18	0.15	0
117.967	0.15	0.01	0.06	0.210001	0.3	0.01	0.07	0.24
118.367	0.14	0.1	0.14	-1.91e-06	0.09	0.26	0.07	0
118.767	0	-4.77e-07	0.22	0.140001	-0.01	0.08	0	0.119999
119.167	0.05	0.17	0.08	0.07	0.02	0.17	0.06	0.23
119.567	0.079999	4.77e-07	0	0.059999	0	0	0.18	0
119.967	0.210001	-4.77e-07	0.04	0.16	0.09	0.17	0.15	0
120.367	0.04	0	0	0	0.170001	0	0.07	0.16
120.767	0.18	-0.39	0.42		-0.23		0.08
121.167	0.19	0	0.08	-0.01	-0.01	0	0.13	0
121.567	-0.01	0.19	0.27	-0.03	0	0.26	0.11	0
121.967	0	-2.98e-08	0.25	0.23	0.12	0	0	0.25
122.367	0	0.01	0	0	0	0	0.24	0
122.767	0.26	0.37	0	0.05	0.19	0.1	0.13	0.02
123.167	0	0	0.12	0.139999	0	0	0.13	0.13
123.567	0.06	0	0.1	0	0	0	0	0.06
123.967	0.18	0.01	0	0.17	0.2	0.27	0	0
124.367	0	0.1	0.11	0	-2.98e-08	0	0.3	0.09
124.767	0.2	0	0	0	0.21	0	0	0.04
125.167	0.15	0	0.14	0	0	0	0.32	0.1
125.567	0	0	0	0.17	-2.98e-08	0.24	0	0.13
125.967	0.08	0	0.04	0.01	5.96e-08	0	0	0
126.367	0.05	0.21	0.07	0	0	0	0	0
126.767	0.1	0	0	0	0.13	0.19	0.08	0.1
127.167	0.1	0	0.14	0	0.06	0	0.28	0
127.567	1.19e-07	0	-0.01	0.17	0	0.08	0	0
127.967	0.11	0	0	0	0.16	0.06	0	0.06
128.367	0	0.14	0	0	0	0	0.11	0.07
128.767	0.12	0	0.07	0	1.19e-07	0	0.15	0.05
129.167	0.06	0	0	0.03	0	0	0.05	0.05
129.567	0	0.19	0.05	0.07	0	0.21	0	0.12
129.967	0.14	0	-1.19e-07	0	0.14	0	0	0
130.367	0	0	0	0	0	0	0.14	0
130.767	0.09	0.1	0.04	0.14	0.2	0.03	0	0.2
131.167	0.05	0.19	-1.19e-07	0	0	0.14	0.24	0
131.567	0	0	0.06	0.03	0	0	0	0
131.967	0	0.13	0.05	0.150001	0.22	0	0	0
132.367	0.18	0	0.06	0	0.08	0.17	0.06	0
132.767	0	0.29	0.02	0	0	0	0.21	0.02
133.167	0	0	0	0	0	0	0	0.05
133.567	0.12	0	0.08	0.009999	0.04	0.24	0.18	0.18
133.967	0	0.12	0.12	0.190001	0.19	0	0.07	0.07
134.367	0.16	0.1	0.07	0	0	0	0	0.05
134.767	0.13	-0.06	0.15	0.059999	0.12	0.15	0.09	0.07
135.167	0.21	0.35	0.13	0.120001	0.25	0.18	0.23	0.16
135.567	0.13	0.24	0.08	0.270001	0.03	0	0.02	0.24
135.967	0.14	0.1	0.29	0.049999	0.23	0.31	0.18	0.13
136.367	0.13	0.26	0.11	0.33	0.08	0.11	0.32	0.18
136.767	0.24	0.16	0.16	0	0.22	0.22	0.03	0.17
137.167	0.26	0.21	0.04	0.23	0.08	0	0.04	0.15
137.567	0	0	0.11	0	0.15	0.1	0.24	0
137.967	0.15	0.21	0.01	0.18	-0.01	0.26	0	0
138.367	0.05	0.11	0.11	0	0.22	0	0.18	0.14
138.767	0.18	0.22	0.22	0.07	0.24	0.22	0.1	0.19
139.167	0.18	0	0.06	0.12	0	0	0.06	0
139.567	0.05	0.13	0.18	0.240001	0.15	0.11	0	0
139.967	0.18	0.01	0.02	0.009999	-0.01	0	0.16	0.15
140.367	0.03	0.27	0.04	0	0.31	0.12	0.22	0
140.767	0	0	0.07	0.02	0.11	0.16	0.030001	0
141.167	0.170001	0.2	0.08	0.14	0.02	0.1	-4.77e-07	0.27
141.567	0.13	0	0.13	0.13	0.13	0.18	0.13	0.01
141.967	0	0	0.04	0.04	0.1	0	0.13	0
142.367	0.1	0.15	0.12	0	0.07	0.13	0	0.22
142.767	0.08	0.22	0.17	0.1	0.19	0.139999	0.17	0.1
143.167	0.17	0	0.01	0.079999	0	0.18	0.11	0
143.567	-0.01	0.12	-4.77e-07	0	0.22	0.08	0.15	0.17
143.967	0.08	0	0.14	0.21	0.07	0.13	0.05	0.01
144.367	0.07	0	0.1	0	0	0	0.08	-4.77e-07
144.767	0	0	0.15	0.17	0.05	0.16	0.07	0
145.167	0.1	0.05	-4.77e-07	0.17	0.03	0.26	0.15	0.270001
145.567	0	0.19	0.1	0	0.2	0	0.21	0
145.967	0	4.77e-07	0.09	0	0.08	0	0	0
146.367	0.21	0	0.15	0.09	4.77e-07	0.22	0.17	0.23
146.767	0	0.21	0.07	0	0	0	0.11	0
147.167	0	0	0	0.16	0.04	0.119999	4.77e-07	0
147.567	0.11	0	0	-0.01	0	0	0	0
147.967	0.1	0	0	0	0.01	0	-0.05	0
148.367	0	0.2	0.1	9.54e-07	0.03			0.06
148.767	0.1	0	0.11	0.099999	-4.77e-07	0	0.16	0
149.167	0	0	0	0	0.14	0	0	0
149.567	0.08	0	0.14	0	0	0	0.25	0.04
149.967	0	0.2	0	0.09	0	0	0	0.14
150.367	0	0	0.06	0.02	0.11	0	0	0
150.767	0.14	4.77e-07	0.11	0	4.77e-07	0.18	0	0
151.167	0	0	0	0	0	0	0.17	0
151.567	-4.77e-07	0.22	0	0	-4.77e-07	0	0	0
151.967	0	0	0.1	0	0.210001	4.77e-07	-0.6	0.08
152.367	0.18	-4.77e-07	4.77e-07	0	-4.77e-07	0.11		0
152.767	0	0	0.12	0.049999	0	0	0	0
153.167	0	4.77e-07	0	0	0.13	0	0	0
153.567	0	0	0.01	0	0	0	0.14	0
153.967	0	-4.77e-07	0.08	0	0	0.15	0	0
154.367	0.13	4.77e-07	-4.77e-07	0.059999	0	0	0.09	0
154.767	-4.77e-07	0.18	4.77e-07	0	0.05	0	0.09	0.18
155.167	0	0	-4.77e-07	1.91e-06	0.1	-0.27	0.01	0
155.567	0.1	0	0.06	0.15	0	0.38	0	0
155.967	0	0.14	-4.77e-07	-1.91e-06	0	-4.77e-07	0.32	0
156.367	0.16	0	0.1	0	0.14	0	0	0.26
156.767	-4.77e-07	0	0	0	0	0.03	0	0
157.167	0	0.11	0	0	4.77e-07	0.16	0.21	0
157.567	0.09	0	0.07	0.080002	0.19	-4.77e-07	0	0.09
157.967	0	0.21	0.15	0.019999	-0.01	0.15	0.16	0.04
158.367	0.22	0	0.01	0.120001	4.77e-07	0	0.1	0.16
158.767	0.150001	0.08	0.13	0.08	0.13	0.1	0.04	0.05
159.167	0.11	0.19	0.05	0.110001	0.06	0.07	0.11	0.28
159.567	0.19	0	0.19	0.029999	0.170001	0.19	0.13	0.15
159.967	0.13	0.19	0.059999	0.1	0.11	0.07	0.11	0.25
160.367	0.15	0.04	0.17	0.139999	0.21	0.15	0.190001	0.14
160.767	0.150001	0.19	0.07	0.1	0.2	0.12	0.13	0
161.167	0.12	0	0.24	0.17	0.07	0	0.12	0
161.567	0.179999	0.1	0.29	0.140001	0	0.13	0	0.12
161.967	0.18	0.139999	0.130001	0	0.11	0.2	0.06	0.22
162.367	0	0.04	0	0.029999	0.1	0	0.129999	0
162.767	0.15	0.12	0.089999	0.280001	0.09	0	0.18	0.15
163.167	-0.01	0.13	0.01	0.24	0.11	0.179999	0.13	0.18
163.567	0.119999	0.15	0.22	0	0.15	0	0.01	0
163.967	0.14	0	0.17	0	0	0.110001	0.11	0.01
164.367	0	0.1	0	0.110001	0.16	0.14	0.01	0
164.767	0.13	0.060001	0.05	0.129999	0	0.15	0.07	0.23
165.167	0.08	0.15	0	0.120001	0.14	0.03	0.099999	0
165.567	0.04	0.04	0	0	0.06	0.18	0	0
165.967	0.16	0.18	0.219999	0.190001	0	0.25	0.200001	0.02
166.367	9.54e-07	0.079999	0.01	0.23	0.12	0	0	0.16
166.767	0.13	0.100001	0	0.029999	0.04	0.17	0	0.02
167.167	0	-9.54e-07	0.16	0	0.13	0	0	0
167.567	0.049999	0.09	0.04	0	0.05	0.17	0.07	0.09
167.967	0.12	0.13	0.16	0.17	0.219999	0.16	0.11	0.18

## Sheet: S1H Fig
	XBP1flox				XBP1LKO
First 12h under light/dark schedule	1.52	1.98333	1.28667	0.72	1.11	1.68333	1.44	1.45
Second 12h under light/dark schedule	2.575	4.12333	2.57667	1.35	2.76	3.11667	2.01	2.74667
First 12h under constant darkness schdule	2.135	1.2775	1.82	1.7175	1.3125	1.4225	2.415	1.3425
Second 12h under constant darkness schdule	3.0675	3.48	3.0025	2.535	2.9775	3.365	2.9075	2.9275

## Sheet: S2A Fig
Bin Center	WT permutation1	WT perm2	WT perm3	WT perm4	WT perm5	WT perm6	WT perm7	WT perm8
0	0	0	0	0	0	0	0	0
0.5	0	0	0	0	0	0	0	0
1	0	0.00225342	0	0	0	0	0	0
1.5	0	0	0	0	0	0	0	0
2	0	0	0	0	0	0	0	0
2.5	0	0	0	0	0	0	0	0
3	0	0	0	0	0	0	0	0
3.5	0	0	0	0	0	0	0	0
4	13.0896	10.5122	19.9934	11.6972	13.0988	11.3049	12.6922	12.5632
4.5	8.22378	9.61534	6.3711	9.56543	8.89887	11.2585	7.63375	6.83061
5	7.82433	9.13536	9.48795	11.1072	8.6368	8.55715	7.46006	8.8423
5.5	6.66111	10.6497	7.14683	5.95621	7.17606	5.96193	8.83028	9.65236
6	5.58128	6.67688	4.11869	4.56754	6.0412	4.51843	6.54873	4.31549
6.5	5.27621	3.51984	3.90649	5.17314	5.72216	4.46979	3.72038	3.02271
7	5.94342	3.73842	5.68929	4.67402	5.45782	4.85664	3.36871	3.19259
7.5	5.04576	4.2815	5.00226	3.33193	4.63516	4.14042	4.06776	4.04616
8	2.98049	4.02686	3.57429	3.15003	3.95606	3.12576	5.22354	4.74849
8.5	1.87652	2.56214	2.47852	2.79953	3.59601	2.44932	4.31007	4.23883
9	1.68997	1.89062	1.97064	2.44682	3.2633	2.04037	2.81977	3.12422
9.5	1.81726	1.53007	1.708	1.94104	2.73005	2.08237	2.15932	2.51512
10	2.11575	1.4174	1.55842	2.13847	2.15122	2.40511	1.81194	2.07798
10.5	1.95553	1.3498	1.5793	2.20058	1.81396	2.6947	1.55463	1.51032
11	2.23646	1.32952	1.29405	2.20502	1.62709	2.8008	1.46028	1.30107
11.5	2.513	1.39937	1.34623	2.21611	1.57468	2.4869	1.33376	1.18091
12	2.36376	1.3498	1.16186	2.30041	1.50175	1.9011	1.16007	0.988232
12.5	1.78873	1.23713	1.11142	2.31815	1.23969	1.55404	1.03356	0.946797
13	1.4683	1.16502	0.927053	2.10076	1.14626	1.18708	0.894178	0.861855
13.5	1.09738	1.11094	0.824434	1.79241	1.02776	0.941707	0.872735	0.859783
14	1.04032	1.02531	0.840088	1.47741	0.954833	0.824546	0.769808	0.878429
14.5	0.93058	1.01629	0.836609	1.20233	0.82494	0.705175	0.868446	0.812132
15	0.798894	1.0208	0.721814	1.0404	0.777084	0.714017	0.866302	0.872213
15.5	0.752804	1.03657	0.716597	0.938353	0.845449	0.72286	0.971373	1.07525
16	0.706714	0.982491	0.765297	0.816345	0.736065	0.630015	1.05715	0.863926
16.5	0.785725	0.917142	0.692246	0.725393	0.640354	0.665385	1.05929	1.00066
17	0.74622	0.935169	0.612238	0.63666	0.58794	0.652121	0.937064	0.895003
17.5	0.673792	0.822498	0.582669	0.601167	0.597056	0.683069	1.02069	0.961299
18	0.669403	0.779683	0.575712	0.587857	0.535527	0.683069	0.78053	0.855639
18.5	0.74622	0.709827	0.554841	0.521307	0.501345	0.756018	0.836282	0.884644
19	0.69135	0.68504	0.525272	0.441447	0.496787	0.769282	0.722633	0.855639
19.5	0.612339	0.676026	0.509618	0.390426	0.469441	0.831178	0.756942	0.805917
20	0.643066	0.61969	0.539187	0.388207	0.378287	0.784756	0.630428	0.886716
20.5	0.667208	0.624197	0.431349	0.381552	0.419306	0.824546	0.626139	0.907433
21	0.658429	0.592649	0.462657	0.332749	0.419306	0.844441	0.684036	0.754123
21.5	0.581612	0.558848	0.42961	0.363806	0.348662	0.835599	0.645438	0.698185
22	0.533327	0.545328	0.424392	0.348277	0.348662	0.769282	0.602552	0.671252
22.5	0.498211	0.493499	0.424392	0.301693	0.305364	0.680859	0.628283	0.56352
23	0.471874	0.554341	0.35308	0.257326	0.264345	0.546013	0.542511	0.5283
23.5	0.403836	0.538567	0.346123	0.288383	0.289413	0.583593	0.45245	0.488937
24	0.410421	0.410122	0.372213	0.241798	0.193701	0.462011	0.418141	0.428856
24.5	0.324825	0.416883	0.330469	0.230706	0.239278	0.42001	0.396698	0.397779
25	0.313851	0.421389	0.269593	0.210741	0.227884	0.347061	0.388121	0.370846
25.5	0.265566	0.328999	0.285247	0.161938	0.164076	0.282954	0.321647	0.379133
26	0.237034	0.310972	0.306119	0.192995	0.145846	0.26527	0.253029	0.3522
26.5	0.186555	0.288438	0.243504	0.170811	0.109384	0.156951	0.250885	0.333554
27	0.173386	0.243369	0.236546	0.115353	0.120778	0.185689	0.20371	0.248612
27.5	0.164607	0.26365	0.262636	0.113135	0.100269	0.150319	0.173689	0.240325
28	0.109738	0.225342	0.198282	0.110916	0.0615286	0.121582	0.177978	0.219607
28.5	0.133881	0.216328	0.206978	0.102043	0.0957112	0.101687	0.186555	0.200961
29	0.0812062	0.191541	0.198282	0.0909514	0.0615286	0.0729491	0.141525	0.147095
29.5	0.0987643	0.146472	0.186106	0.0909514	0.0820382	0.0928444	0.115793	0.145024
30	0.074622	0.123938	0.182628	0.0754231	0.0546921	0.068528	0.0922054	0.097373
30.5	0.0855958	0.105911	0.165235	0.0643315	0.0638075	0.0574751	0.107216	0.0766553
31	0.0482848	0.0833765	0.135666	0.0709865	0.0364614	0.0596857	0.100783	0.103588
31.5	0.074622	0.0856299	0.106098	0.0598949	0.0683652	0.0442116	0.0879168	0.0911577
32	0.0570638	0.101404	0.116534	0.0621132	0.0364614	0.0442116	0.0643294	0.0911577
32.5	0.0241424	0.0518286	0.0939228	0.0510215	0.0273461	0.0353693	0.0428862	0.0435071
33	0.0526743	0.0608423	0.0713118	0.0554582	0.0455768	0.0353693	0.0514635	0.0662965
33.5	0.0395057	0.0518286	0.0904442	0.0465849	0.0341826	0.0176846	0.0600407	0.0517941
34	0.0241424	0.0405616	0.055658	0.0399299	0.0410191	0.0221058	0.0407419	0.062153
34.5	0.0153633	0.0383081	0.0713118	0.0266199	0.0113942	0.0287375	0.0214431	0.062153
35	0.0197529	0.0338013	0.0643545	0.0244016	0.0205095	0.0154741	0.0192988	0.0310765
35.5	0.0307267	0.0383081	0.05044	0.0244016	0.0410191	0.0154741	0.0364533	0.0538659
36	0.0307267	0.0360547	0.0487007	0.0155283	0.0273461	0.0198952	0.0321647	0.0476506
36.5	0.0329214	0.0338013	0.0539187	0.0177466	0.0319037	0.0243164	0.0364533	0.0290047
37	0.0219476	0.0225342	0.0434828	0.0288383	0.0273461	0.0154741	0.0321647	0.0290047
37.5	0.0153633	0.0338013	0.0434828	0.019965	0.0182307	0.0110529	0.0192988	0.0248612
38	0.0219476	0.0292945	0.0347862	0.0110916	0.0227884	0.0154741	0.0278761	0.0227894
38.5	0.0175581	0.0202808	0.0260897	0.0177466	0.0273461	0.0110529	0.0257317	0.0207177
39	0.0153633	0.0292945	0.0243504	0.01331	0.0250672	0.0110529	0.0128659	0.0207177
39.5	0.0109738	0.0202808	0.0226111	0.0110916	0.0182307	0.0198952	0.0171545	0.0186459
40	0.0109738	0.0180274	0.0295683	0.0110916	0.00683652	0.0154741	0.0128659	0.0331483
40.5	0.00658429	0.0135205	0.0226111	0.00443666	0.0113942	0.00884232	0.0128659	0.0165741
41	0.0153633	0.0157739	0.0156538	0.0155283	0.00455768	0.00884232	0.0150102	0.0207177
41.5	0.00438953	0.0157739	0.0243504	0.0110916	0.013673	0.0132635	0.0128659	0.0393636
42	0.0197529	0.0157739	0.0173931	0.00887331	0.0159519	0.00221058	0.0171545	0.0165741
42.5	0.0131686	0.0112671	0.0226111	0.019965	0.00683652	0.00442116	0.0128659	0.0248612
43	0.0197529	0.0135205	0.0208717	0.01331	0.00911535	0.00442116	0.0192988	0.0062153
43.5	0.0109738	0.00450684	0.0104359	0.0155283	0.00911535	0.00442116	0.0107216	0.0124306
44	0.0131686	0.0135205	0.0226111	0.01331	0.0113942	0.00442116	0.0171545	0.0103588
44.5	0.00219476	0.0157739	0.0260897	0.00887331	0.00683652	0.00442116	0.00643294	0.0145024
45	0.00877905	0.00225342	0.0313076	0.00221833	0.0113942	0.00221058	0.00428862	0.0103588
45.5	0.0109738	0.0135205	0.0139145	0.00443666	0.00227884	0.00663174	0.00643294	0.00207177
46	0.00438953	0.0112671	0.0208717	0.0110916	0.013673	0.00221058	0.0128659	0.00207177
46.5	0.00438953	0.00901368	0.0156538	0.00221833	0.00683652	0.00884232	0	0.0145024
47	0.00877905	0.0202808	0.0121752	0	0.0113942	0.00221058	0	0.0062153
47.5	0.00219476	0.00901368	0.0208717	0.00443666	0.0205095	0.0110529	0.00428862	0.0103588
48	0.00219476	0.00901368	0.0139145	0.00443666	0.00683652	0.00221058	0.0128659	0.0124306
48.5	0.00658429	0.00676026	0.0121752	0.00443666	0.013673	0.00663174	0.0107216	0.0145024
49	0.00658429	0.00225342	0.0156538	0	0.00683652	0.00884232	0.00428862	0.0062153
49.5	0.00438953	0.00901368	0.0139145	0.00443666	0.00911535	0	0.00214431	0.00828706
50	0.00877905	0.00676026	0.0173931	0.00221833	0.00683652	0	0.00428862	0.0062153
50.5	0.00658429	0.00901368	0.00869656	0.00221833	0.00683652	0.00442116	0.00643294	0.00828706
51	0.0131686	0.00676026	0.0121752	0.00443666	0.00455768	0	0.00643294	0.0103588
51.5	0.00877905	0.00225342	0.00347862	0	0.00227884	0.00663174	0.00214431	0.00828706
52	0.0109738	0.00676026	0.0121752	0.00221833	0.00455768	0.00884232	0.00857725	0.00414353
52.5	0.0109738	0.00450684	0.00695725	0.00221833	0	0.00221058	0.00214431	0
53	0.00219476	0	0.0139145	0	0.00455768	0.00221058	0.00214431	0.0062153
53.5	0.00219476	0.00225342	0.0191324	0.00665498	0.00455768	0.00442116	0.00214431	0.00414353
54	0.00219476	0.00225342	0.0226111	0	0.00911535	0.00221058	0.00857725	0
54.5	0.00219476	0.00225342	0.0104359	0.00221833	0.00455768	0.00442116	0	0.00207177
55	0.00219476	0.00450684	0.00869656	0.00665498	0	0.00442116	0.00428862	0.00207177
55.5	0.00438953	0.00901368	0.0191324	0.00221833	0.0113942	0.00221058	0.00428862	0
56	0	0.00450684	0.0121752	0.00443666	0.00455768	0	0.00428862	0.0062153
56.5	0	0.00450684	0.00695725	0.00221833	0.00227884	0.00442116	0	0.00414353
57	0.00438953	0	0.0104359	0.00665498	0.00455768	0	0	0.00414353
57.5	0	0.00225342	0.00695725	0.00443666	0.00683652	0.00221058	0.00214431	0.00207177
58	0.00219476	0.00225342	0.00521794	0.00665498	0.00911535	0.00221058	0.00643294	0.00207177
58.5	0.00219476	0.00450684	0.00347862	0	0.00455768	0	0.00428862	0.00207177
59	0.00658429	0.0112671	0.00173931	0.00443666	0.00911535	0	0.00428862	0.00207177
59.5	0	0.00450684	0.00695725	0.00221833	0	0.00442116	0	0.00828706
60	0	0.00450684	0.00347862	0.00221833	0	0	0	0.00207177
60.5	0	0.00676026	0.00695725	0.00665498	0.0113942	0	0.00643294	0.00207177
61	0	0	0.00695725	0.00443666	0.00683652	0	0.00428862	0.00414353
61.5	0.00438953	0.00225342	0.00347862	0	0.00227884	0.00221058	0.00428862	0
62	0.00219476	0.00225342	0.00347862	0	0.00455768	0.00221058	0	0.00207177
62.5	0	0.00450684	0.00869656	0.00221833	0.00455768	0.00663174	0.00214431	0.00414353
63	0	0.00225342	0.00869656	0	0.00227884	0	0.00428862	0.00207177
63.5	0	0.00225342	0.00521794	0.00443666	0	0	0.00214431	0
64	0.00877905	0	0.00521794	0.00221833	0.00455768	0	0	0.0062153
64.5	0.00658429	0.00225342	0.00173931	0	0	0	0.00214431	0.00414353
65	0	0	0.00521794	0	0.00455768	0	0.00428862	0.00207177
65.5	0	0.00676026	0.0104359	0	0.00227884	0	0.00214431	0.00414353
66	0.00219476	0.00901368	0.00347862	0	0.00227884	0	0.00214431	0.00414353
66.5	0.00219476	0.00225342	0.00347862	0	0.00227884	0.00442116	0.00428862	0.00207177
67	0.00438953	0	0.00347862	0	0	0	0	0.00207177
67.5	0.00219476	0.00676026	0	0.00221833	0.00227884	0	0.00428862	0.0062153
68	0.00219476	0.00225342	0.00521794	0	0.00683652	0	0.00428862	0.00207177
68.5	0	0.00225342	0.00347862	0	0	0	0.00214431	0.00207177
69	0.00219476	0.00450684	0.00173931	0	0.00227884	0	0.00428862	0.0062153
69.5	0.00438953	0.00225342	0.0121752	0.00665498	0.00683652	0	0	0
70	0	0.00225342	0.00347862	0	0	0	0.00428862	0.00414353
70.5	0.00219476	0	0.00347862	0.00221833	0	0	0.00214431	0.00207177
71	0.00219476	0.00225342	0.00347862	0.00221833	0	0	0.00214431	0.00414353
71.5	0.00219476	0.00225342	0.00521794	0	0.00455768	0	0.00214431	0.00414353
72	0.00438953	0	0.00347862	0	0.00455768	0.00442116	0.00643294	0
72.5	0.00438953	0.00901368	0.00347862	0.00443666	0.00227884	0	0.00214431	0.00828706
73	0.00219476	0	0.00173931	0	0.00455768	0.00442116	0.00214431	0.00207177
73.5	0.00219476	0	0.00869656	0	0.00455768	0.00442116	0.00214431	0.00414353
74	0.00438953	0	0.00521794	0.00443666	0.00455768	0	0.00214431	0
74.5	0.00219476	0	0.00347862	0	0	0	0	0.00828706
75	0.00438953	0	0.00173931	0.00221833	0	0.00221058	0.00428862	0.00414353
75.5	0.00219476	0	0.00173931	0.00221833	0	0.00221058	0	0
76	0	0.00450684	0	0.00221833	0	0.00221058	0	0.00207177
76.5	0.00658429	0.00225342	0	0.00665498	0	0	0	0.00207177
77	0	0	0.00173931	0	0.00227884	0	0	0.00414353
77.5	0.00219476	0	0.00521794	0	0.00455768	0	0	0.00207177
78	0.00219476	0	0.00347862	0.00221833	0	0	0.00214431	0.00414353
78.5	0.00219476	0	0.00173931	0.00665498	0	0	0	0.00207177
79	0	0.00225342	0.00347862	0	0.00227884	0	0	0
79.5	0.00219476	0	0	0	0	0.00221058	0	0
80	0.00219476	0.00225342	0.00347862	0	0	0	0.00214431	0.00414353
80.5	0.00219476	0.00225342	0.00347862	0.00221833	0.00227884	0	0.00428862	0
81	0.00219476	0	0.00173931	0	0	0	0	0.00414353
81.5	0	0.00225342	0.00521794	0	0	0	0	0.00207177
82	0	0.00450684	0.00347862	0.00221833	0.00227884	0	0.00214431	0
82.5	0	0	0	0.00443666	0.00227884	0	0	0
83	0	0	0.00347862	0	0.00455768	0.00221058	0.00643294	0
83.5	0.00219476	0.00225342	0.00521794	0.00221833	0	0	0.00428862	0.00414353
84	0.00219476	0.00450684	0	0.00221833	0.00227884	0	0.00428862	0.00414353
84.5	0	0	0.00173931	0.00443666	0.00227884	0	0.00214431	0
85	0.00219476	0.00225342	0.00173931	0	0	0.00221058	0.00428862	0.00207177
85.5	0	0	0.00521794	0	0	0	0	0
86	0	0.00225342	0.00695725	0	0.00227884	0	0	0
86.5	0	0.00225342	0.00521794	0	0	0	0	0.0062153
87	0	0	0.00347862	0	0	0	0.00214431	0.00207177
87.5	0.00219476	0.00450684	0.00173931	0	0	0	0.00214431	0
88	0	0	0.00695725	0	0	0.00221058	0	0
88.5	0	0.00450684	0.00347862	0	0	0	0	0.00414353
89	0.00219476	0	0.00347862	0.00221833	0	0.00221058	0.00214431	0.00207177
89.5	0.00219476	0.00450684	0.00521794	0	0.00455768	0	0	0.00207177
90	0	0	0.00695725	0	0.00455768	0.00221058	0	0
90.5	0	0	0.00173931	0.00221833	0.00455768	0	0.00214431	0
91	0.00658429	0.00225342	0.00173931	0.00221833	0	0.00221058	0	0
91.5	0	0.00225342	0.00173931	0	0	0	0	0
92	0	0	0.00173931	0.00221833	0.00227884	0	0	0.00207177
92.5	0.00658429	0	0.00521794	0.00221833	0.00227884	0.00442116	0.00214431	0.00414353
93	0	0	0.00173931	0.00221833	0	0	0	0.00207177
93.5	0	0	0	0.00221833	0	0	0	0.00414353
94	0.00219476	0.00450684	0.00173931	0.00443666	0.00227884	0	0.00214431	0.0062153
94.5	0.00438953	0.00450684	0.00173931	0.00443666	0.00227884	0.00221058	0.00214431	0.00414353
95	0.00219476	0	0	0.00221833	0	0	0.00214431	0.00207177
95.5	0.00219476	0	0.00521794	0.00221833	0	0	0.00214431	0
96	0.00219476	0	0.00173931	0	0.00227884	0	0	0.00414353
96.5	0	0	0.00173931	0	0.00227884	0	0	0
97	0.00219476	0.00225342	0.00347862	0.00221833	0.00227884	0.00221058	0	0
97.5	0.00219476	0	0.00173931	0.00221833	0.00683652	0	0	0.00414353
98	0	0.00225342	0.00521794	0	0.00455768	0	0	0.00414353
98.5	0.00219476	0.00676026	0.00347862	0	0.00227884	0.00221058	0.00214431	0.00207177
99	0	0.00225342	0.00347862	0.00665498	0.00227884	0.00221058	0	0.00414353
99.5	0.00219476	0	0.00173931	0.00443666	0.00227884	0.00221058	0.00214431	0.00207177
100	0	0	0.00347862	0	0.00227884	0.00221058	0.00214431	0
100.5	0	0.00450684	0.00347862	0	0	0	0	0
101	0.00658429	0	0.00347862	0.00443666	0	0.00221058	0.00214431	0
101.5	0.00219476	0	0.00173931	0	0.00455768	0.00221058	0	0
102	0	0	0	0.00221833	0	0.00442116	0	0.00207177
102.5	0	0	0.00521794	0	0.00227884	0.00221058	0.00428862	0.00207177
103	0	0	0.00173931	0.00221833	0.00227884	0	0.00643294	0.00414353
103.5	0.00219476	0	0	0	0.00227884	0	0.00214431	0.00414353
104	0	0.00225342	0.00521794	0	0.00455768	0	0	0
104.5	0.00658429	0	0.00521794	0	0.00227884	0	0	0.00207177
105	0.00219476	0	0.00347862	0.00221833	0	0	0	0.00207177
105.5	0.00438953	0	0.00173931	0.00443666	0	0	0	0
106	0.00219476	0.00225342	0	0	0.00227884	0.00221058	0	0.00414353
106.5	0.00219476	0.00225342	0.00521794	0	0.00683652	0.00221058	0	0.00207177
107	0	0.00225342	0.00173931	0.00221833	0.00227884	0	0.00428862	0
107.5	0	0.00450684	0.00173931	0.00221833	0	0	0.00428862	0
108	0	0.00225342	0	0	0	0	0.00214431	0.00207177
108.5	0	0.00450684	0.00521794	0.00443666	0.00227884	0.00442116	0	0.00414353
109	0	0.00225342	0.00173931	0.00443666	0.00227884	0	0.00214431	0.0062153
109.5	0.00219476	0	0.00521794	0.00443666	0	0.00221058	0.00214431	0.00207177
110	0.00219476	0.00450684	0.00173931	0	0.00227884	0	0.00428862	0.00828706
110.5	0	0.00225342	0.00173931	0	0.00227884	0.00442116	0.00214431	0.00207177
111	0	0.00225342	0.00173931	0	0.00227884	0	0.00214431	0.00414353
111.5	0	0	0.00695725	0.00443666	0.00227884	0.00221058	0	0
112	0.00219476	0	0.00173931	0.00221833	0.00227884	0	0	0
112.5	0.00219476	0.00225342	0	0.00221833	0.00227884	0.00221058	0.00214431	0.00414353
113	0	0.00676026	0.00347862	0.00443666	0	0	0.00643294	0.0103588
113.5	0.00219476	0.00450684	0.00173931	0	0	0.00221058	0.00214431	0.00828706
114	0	0	0.00347862	0	0	0	0	0.0062153
114.5	0.00219476	0.00450684	0.00173931	0	0.00227884	0.00221058	0	0.00414353
115	0	0	0.00347862	0.00221833	0.00227884	0	0.00214431	0.00207177
115.5	0	0.00225342	0.00695725	0.00443666	0	0	0	0.0062153
116	0.00219476	0	0	0	0.00455768	0	0.00428862	0.00207177
116.5	0.00219476	0	0.00173931	0.00665498	0.00227884	0.00884232	0	0.00414353
117	0.00219476	0	0.00521794	0	0	0	0	0
117.5	0	0.00225342	0.00347862	0.00221833	0.00227884	0.00442116	0	0.0062153
118	0	0	0.00173931	0	0.00455768	0.00221058	0.00214431	0.00207177
118.5	0.00438953	0.00225342	0.00347862	0	0	0.00221058	0.00214431	0.00207177
119	0.00438953	0	0	0.00221833	0.00455768	0.00221058	0.00214431	0.00414353
119.5	0.00438953	0.00225342	0	0.00221833	0	0.00221058	0.00428862	0
120	0.00438953	0.00225342	0.00347862	0.00221833	0.00227884	0	0.00214431	0.00207177
120.5	0	0.00901368	0.00521794	0.00221833	0	0.00663174	0.00214431	0.00414353
121	0	0	0	0.00221833	0	0	0.00214431	0.00207177
121.5	0.00219476	0.00225342	0.00347862	0	0.00227884	0.00442116	0.00428862	0
122	0	0.00225342	0.00347862	0	0.00227884	0.00221058	0.00428862	0.00207177
122.5	0	0	0.00695725	0	0	0	0.00214431	0.00414353
123	0.00438953	0.00225342	0.0104359	0.00221833	0	0	0.00214431	0.00207177
123.5	0	0.00225342	0.00347862	0	0.00455768	0.0110529	0	0.00207177
124	0	0.00450684	0.0104359	0.00221833	0.00911535	0	0.00428862	0
124.5	0.00219476	0.00225342	0.00347862	0.00221833	0.00455768	0.00221058	0.00214431	0.00414353
125	0.00219476	0.00676026	0.00173931	0	0.00227884	0.00442116	0	0.00828706
125.5	0.00219476	0	0.00173931	0.00221833	0	0.00221058	0	0.00207177
126	0.00219476	0.00225342	0.00521794	0	0	0	0.00214431	0.0062153
126.5	0	0	0.00173931	0.00221833	0	0	0.00214431	0
127	0	0.00225342	0.00521794	0.00443666	0.00227884	0.00221058	0.00214431	0
127.5	0	0.00225342	0.00347862	0	0	0	0	0.00207177
128	0	0.00450684	0	0	0.00227884	0.00221058	0.00214431	0.00207177
128.5	0	0.00450684	0	0.00887331	0.00227884	0	0.00214431	0
129	0	0	0.00173931	0.00221833	0.00227884	0.00221058	0.00214431	0
129.5	0	0	0	0	0.00455768	0	0.00214431	0.00207177
130	0	0	0.00521794	0	0	0	0.00214431	0
130.5	0.00219476	0.00676026	0.00173931	0.00221833	0.00227884	0.00221058	0	0
131	0	0.00450684	0.00173931	0.00221833	0.00227884	0	0.00214431	0.00207177
131.5	0	0	0.00347862	0.00221833	0.00227884	0	0	0.00207177
132	0	0.00225342	0.00521794	0	0.00227884	0.00221058	0.00214431	0.00207177
132.5	0	0.00225342	0.00173931	0	0.00227884	0.00442116	0	0.00207177
133	0	0	0.00521794	0	0	0	0.00214431	0
133.5	0.00219476	0.00450684	0.00521794	0.00221833	0	0.00221058	0	0.00207177
134	0.00219476	0	0.00347862	0.00221833	0	0	0	0.00414353
134.5	0.00219476	0	0	0.00221833	0.00455768	0	0.00643294	0.00414353
135	0	0	0.00695725	0	0	0.00221058	0	0.00414353
135.5	0.00438953	0.00225342	0.00521794	0.00443666	0	0.00221058	0.00214431	0
136	0	0.00225342	0.00347862	0.00443666	0.00227884	0.00221058	0	0
136.5	0.00438953	0	0.00347862	0	0.00455768	0.00221058	0	0
137	0.00219476	0	0	0	0	0	0.00214431	0.0062153
137.5	0	0.00225342	0.00173931	0	0.00911535	0	0	0.0062153
138	0	0.00225342	0.00347862	0	0.00455768	0	0	0.0062153
138.5	0.00219476	0.00676026	0.00521794	0	0	0	0	0.00414353
139	0.00438953	0.00225342	0.00347862	0	0	0	0.00214431	0.00207177
139.5	0.00219476	0	0.00173931	0.00221833	0.00455768	0.00221058	0.00214431	0
140	0.00438953	0.00225342	0.00347862	0.00443666	0.00227884	0.00221058	0.00428862	0.00207177
140.5	0	0.00225342	0	0	0	0.00221058	0.00214431	0.0062153
141	0.00219476	0	0	0.00443666	0	0	0.00214431	0.00207177
141.5	0.00219476	0	0	0.00221833	0	0	0	0.00207177
142	0.00219476	0.00225342	0.00695725	0	0	0	0.00214431	0.0103588
142.5	0	0	0.00173931	0	0.00683652	0	0.00428862	0.0062153
143	0.00219476	0.00450684	0.00347862	0.00443666	0.00227884	0	0	0.00414353
143.5	0.00438953	0.00676026	0.00521794	0	0	0	0.00214431	0.00207177
144	0.00438953	0	0.00173931	0.00221833	0	0.00442116	0.00214431	0.00414353
144.5	0	0.00676026	0.00347862	0	0	0	0	0.00207177
145	0.00658429	0	0.00521794	0	0.00227884	0.00663174	0	0.0062153
145.5	0	0	0.00347862	0.00221833	0	0.00221058	0.00214431	0.00207177
146	0	0	0	0	0.00227884	0.00442116	0.00428862	0.00414353
146.5	0.00219476	0	0.00869656	0	0.00227884	0.00663174	0.00214431	0.00207177
147	0	0	0.00173931	0	0.00227884	0	0.00214431	0
147.5	0	0.00450684	0.00521794	0	0.00227884	0.00442116	0	0.00207177
148	0	0.00450684	0.00521794	0.00221833	0	0	0.00214431	0
148.5	0.00438953	0.00225342	0	0.00221833	0.00455768	0	0.00214431	0.00207177
149	0.00219476	0.00225342	0.00695725	0.00443666	0.00227884	0	0	0.00414353
149.5	0	0.00676026	0.00347862	0	0.00227884	0.00221058	0.00214431	0
150	0.00438953	0	0.00173931	0	0	0	0	0.00207177
150.5	0	0	0.00521794	0.00443666	0.00227884	0	0	0.00207177
151	0.00219476	0.00450684	0.00173931	0.00221833	0	0	0.00643294	0.00414353
151.5	0	0.00450684	0.00173931	0.00221833	0.00227884	0.00442116	0	0.00207177
152	0.00438953	0.00225342	0	0.00221833	0.00227884	0	0.00214431	0.00414353
152.5	0	0.00225342	0.00521794	0	0.00227884	0	0	0
153	0.00219476	0.00450684	0.00347862	0.00443666	0	0.00884232	0.00214431	0.00414353
153.5	0	0.00225342	0.00695725	0.00221833	0.00683652	0.00221058	0.00214431	0
154	0	0	0.00347862	0.00221833	0.00911535	0.00221058	0.00428862	0.00207177
154.5	0	0.00450684	0	0.00221833	0	0	0	0
155	0	0.00225342	0	0	0.00683652	0	0.00214431	0
155.5	0.00219476	0.00676026	0.00173931	0.00221833	0.00455768	0	0.00214431	0.00207177
156	0.00438953	0	0	0.00221833	0	0	0.00214431	0.00207177
156.5	0	0.00450684	0.00173931	0.00443666	0.0113942	0	0.00214431	0.00207177
157	0	0.00450684	0	0	0.00455768	0.00221058	0	0.00207177
157.5	0.00438953	0.00450684	0.00347862	0.00221833	0.00227884	0.00221058	0.00214431	0.00414353
158	0.00658429	0.00225342	0.00347862	0	0.00227884	0	0.00428862	0.00414353
158.5	0	0	0.00173931	0.00443666	0.00683652	0	0	0.00207177
159	0.00438953	0.00676026	0.00347862	0.00221833	0.00227884	0.00442116	0.00428862	0.00207177
159.5	0.00219476	0.00450684	0.00173931	0	0.00227884	0	0.00428862	0.00414353
160	0	0	0.00695725	0.00221833	0.00227884	0.00221058	0	0.00207177
160.5	0	0.00225342	0.00173931	0.00221833	0.00455768	0.00221058	0.00643294	0.00207177
161	0	0.00450684	0.00347862	0	0	0.00884232	0	0.0062153
161.5	0.00219476	0	0.00347862	0.00221833	0	0	0.00214431	0
162	0	0.00225342	0.00695725	0.00665498	0.00227884	0.00221058	0.00214431	0
162.5	0.00219476	0.00225342	0.00173931	0.00221833	0	0.00442116	0	0.00414353
163	0.00438953	0	0	0	0.00227884	0.00221058	0	0.0124306
163.5	0.00219476	0.00225342	0.00173931	0.00221833	0.00227884	0.00663174	0.00857725	0
164	0.00438953	0.00225342	0.0121752	0.00221833	0.00455768	0	0.00214431	0.00414353
164.5	0	0	0.00521794	0.00221833	0.00455768	0.00221058	0	0
165	0.00219476	0	0.00347862	0	0.00683652	0.00221058	0.00428862	0.00207177
165.5	0.00658429	0.00676026	0.00347862	0	0	0	0	0.0062153
166	0	0.00225342	0	0	0	0.00221058	0	0.00207177
166.5	0	0	0.00347862	0.00443666	0.00227884	0.00442116	0.00214431	0
167	0.00438953	0.00225342	0.00173931	0	0.00227884	0	0.00643294	0.00414353
167.5	0	0.00225342	0.00347862	0.00887331	0	0.00221058	0	0.00414353
168	0.00219476	0.00225342	0.00347862	0.00221833	0.00227884	0	0	0
168.5	0	0.00225342	0.00173931	0.00221833	0	0	0	0.00414353
169	0.00219476	0.00225342	0.00173931	0.00221833	0.00227884	0.00221058	0	0.00414353
169.5	0	0	0.00347862	0	0.00227884	0.00221058	0.00428862	0.00414353
170	0.00219476	0.00225342	0.00521794	0.00221833	0	0.00442116	0	0.00207177
170.5	0.00658429	0.00450684	0.00347862	0	0	0.00221058	0	0.00207177
171	0.00219476	0.00225342	0.00173931	0.00221833	0	0.00221058	0	0
171.5	0.00219476	0	0.00347862	0.00221833	0.00227884	0.00221058	0.00214431	0
172	0	0	0.00347862	0.00443666	0	0	0	0.00414353
172.5	0	0.00225342	0.00347862	0.00221833	0	0.00221058	0	0.00828706
173	0.00219476	0	0	0.00221833	0.00227884	0	0.00214431	0.00414353
173.5	0	0.00225342	0.00347862	0	0	0.00663174	0.00428862	0.00207177
174	0.00219476	0	0.00695725	0.00221833	0	0.00221058	0.00428862	0.0062153
174.5	0	0	0.00347862	0	0.00683652	0	0.00214431	0.0062153
175	0	0.00225342	0	0.00443666	0	0.00663174	0.00214431	0.00414353
175.5	0.00219476	0.00225342	0.00173931	0	0.00227884	0.00442116	0	0.0103588
176	0.00219476	0	0.00521794	0.00221833	0	0	0	0.00828706
176.5	0.00219476	0	0	0.00221833	0.00455768	0.00221058	0	0.00828706
177	0.00219476	0	0.00347862	0.00221833	0.00227884	0	0	0.00207177
177.5	0	0.00450684	0.00869656	0.00665498	0	0	0.00428862	0.00207177
178	0	0.00225342	0.00521794	0	0.00227884	0	0.00214431	0.00207177
178.5	0.00219476	0.00225342	0.00347862	0	0.00227884	0	0.00428862	0.00414353
179	0.00658429	0	0.00521794	0.00221833	0.00227884	0.00221058	0	0.00207177
179.5	0.00219476	0	0.00173931	0.00443666	0	0	0.00214431	0.0062153
180	0	0.00225342	0.00695725	0.00443666	0.00911535	0.00221058	0	0
180.5	0.00219476	0	0.00347862	0	0.00227884	0	0	0.00414353
181	0	0.00450684	0.00173931	0	0	0	0.00428862	0.00207177
181.5	0	0.00225342	0	0	0	0	0.00214431	0.0062153
182	0	0	0.00173931	0.00887331	0.00227884	0.00221058	0.00214431	0.00414353
182.5	0	0.00901368	0.00521794	0.00221833	0	0	0	0.00828706
183	0.00219476	0	0.00347862	0	0.00455768	0.00442116	0.00643294	0.00207177
183.5	0.00438953	0	0.00173931	0.00221833	0.00227884	0.00221058	0.00214431	0
184	0.00438953	0	0.00347862	0.00221833	0	0	0	0.00207177
184.5	0	0.00225342	0.00521794	0	0.00227884	0	0.00214431	0.00207177
185	0.00219476	0.00450684	0.00521794	0	0.00227884	0.00442116	0.00643294	0
185.5	0.00438953	0.00225342	0.00173931	0.00221833	0.00227884	0.00221058	0	0.00207177
186	0	0.00225342	0.00173931	0.00665498	0.00455768	0.00442116	0	0
186.5	0.00219476	0.00676026	0.00347862	0.00443666	0.00227884	0.00221058	0.00214431	0
187	0	0	0.00347862	0.00887331	0	0.00221058	0.00214431	0.00207177
187.5	0.00219476	0	0.00173931	0	0	0	0	0.0103588
188	0	0	0.00347862	0.00443666	0	0.00442116	0.00428862	0.00414353
188.5	0.00219476	0	0.00347862	0	0.00683652	0.00221058	0	0.00207177
189	0.00438953	0	0.00521794	0	0.00227884	0	0	0
189.5	0.00438953	0.00225342	0	0.00221833	0	0	0	0
190	0.00438953	0.00225342	0.00521794	0.00665498	0	0	0.00428862	0.00828706
190.5	0	0	0.00695725	0.00443666	0.00227884	0.00221058	0	0.00414353
191	0.00219476	0	0	0.00221833	0	0.00884232	0.00214431	0.00207177
191.5	0	0.00450684	0.00347862	0	0.00683652	0.00221058	0.00214431	0.00207177
192	0	0.00225342	0	0	0	0	0	0
192.5	0.00219476	0.00676026	0.00869656	0.00443666	0	0.00221058	0.00214431	0
193	0.00219476	0	0	0.00443666	0.00227884	0.00663174	0.00214431	0.00207177
193.5	0.00219476	0	0.00173931	0.00221833	0	0	0.00214431	0.00414353
194	0.00438953	0.00225342	0.00347862	0.00221833	0.00227884	0.00442116	0	0
194.5	0.00219476	0.00450684	0.00521794	0	0.00227884	0.00221058	0	0.00207177
195	0.00438953	0	0.00521794	0	0	0.00221058	0.00214431	0.00207177
195.5	0	0	0.00347862	0.00221833	0	0	0.00857725	0.00207177
196	0	0.00450684	0.00347862	0.00221833	0	0	0	0.00207177
196.5	0.00219476	0	0.00173931	0	0.00455768	0.00221058	0.00214431	0.00414353
197	0	0	0.00347862	0.00221833	0	0.00221058	0.00428862	0.00414353
197.5	0.00658429	0.00676026	0	0.00221833	0	0.00221058	0.00214431	0.00414353
198	0.00219476	0	0.00173931	0	0.00455768	0.00442116	0.00428862	0
198.5	0	0.00225342	0.00695725	0.00665498	0	0.00221058	0.00214431	0
199	0.00219476	0.00225342	0.00521794	0	0.00227884	0	0	0
199.5	0	0	0.00173931	0.00221833	0.00455768	0.00221058	0	0.00207177
200	0.00658429	0	0.00173931	0.00443666	0.00227884	0	0	0

## Sheet: S2D Fig
Time	Arntl				Elovl3
	XBP1Flox		XBP1LKO		XBP1Flox		XBP1LKO
0	9.37254	9.09427	10.853	10.1781	338.931	303.435	245.656	411.471
2	9.76303	10.5333	7.76208	8.07226	235.131	210.983	226.941	163.615
4	3.74048	4.08677	5.37185	4.93751	130.127	135.635	105.259	107.215
6	1.4343	1.26007	1.0748	0.917213	66.228	73.6002	71.477	70.2237
8	0.445759	0.279014	0.394456	0.365725	51.3788	44.0074	25.6758	21.8092
10	0.154424	0.146921	0.298435	0.40219	34.7732	33.2334	16.5296	17.739
12	0.331785	0.574777	1.34367	1.2782	17.1889	22.6916	26.9106	33.5273
14	1.70609	1.89063	2.93577	3.24366	20.0572	23.9841	33.9555	59.5502
16	4.15128	4.33984	4.06413	5.40444	84.0696	109.933	31.8713	91.318
18	6.60823	6.63062	8.08014	7.22536	243.703	224.07	167.921	215.206
20	8.09176	8.08512	8.56704	9.56841	319.302	311.212	344.003	292.983
22	9.19267	9.41567	9.65217	10.2679	375.901	420.6	258.73	309.547
24	9.59795	8.15416	9.91082	9.16923	384.589	388.272	287.04	197.147
26	6.67499	6.52457	9.83058	9.52448	306.495	267.548	214.5	186.144
28	3.45685	3.33731	4.92296	4.974	127.357	133.112	118.113	115.273
30	0.870799	0.652428	1.73225	1.68005	61.5068	65.1567	69.9548	75.6551
32	0.317376	0.290886	0.76654	0.790504	44.952	18.8412	28.5473	22.3591
34	0.24531	0.331428	0.282152	0.415754	21.5281	22.1763	26.4462	27.6056
36	1.32116	1.01719	1.30151	1.3106	32.0738	27.4291	33.856	44.0287
38	3.8069	3.40885	2.55129	3.04473	46.8988	58.5003	49.4662	60.5992
40	6.17507	4.83954	6.01731	7.46729	118.713	98.0466	190.293	193.661
42	7.49546	6.85317	7.14005	8.21992	95.149	179.627	235.691	261.084
44	8.43126	9.10508	8.56807	8.558	325.753	325.377	291.093	305.876
46	8.24126	7.7282	9.53996	9.6748	327.226	347.803	247.604	285.304

## Sheet: S2E Fig
time	Ppox				Uck1				Cpox				Dtymk
	XBP1Flox		XBP1LKO		XBP1Flox		XBP1LKO		XBP1Flox		XBP1LKO		XBP1Flox		XBP1LKO
0	6.11531	6.22991	4.85253	6.17823	20.3811	21.7487	13.3365	20.6052	40.5609	43.2758	28.605	39.8037	12.2313	13.3585	12.7173	14.1843
2	8.18461	8.16782	6.64995	8.08149	20.9053	22.0148	29.2446	21.4012	38.8415	38.2552	40.4728	34.9847	13.527	12.1804	12.8318	10.7127
4	7.43732	7.32787	7.43939	7.12862	19.3023	23.4496	30.7427	28.3199	34.1802	33.5763	41.07	35.6721	10.8373	11.1284	12.4027	13.9259
6	6.63409	7.73681	7.16167	8.01953	18.915	19.6693	20.5954	20.3842	36.1062	32.1158	33.9031	32.2817	8.92561	10.3567	12.4417	14.2134
8	8.28054	7.45152	7.23161	7.81058	19.5749	15.8296	28.7394	27.3862	31.3927	29.1425	36.4156	34.1348	10.6233	11.8831	10.3063	11.7313
10	7.27387	8.0826	7.04924	6.23379	14.2498	12.8917	21.5486	24.8972	24.5857	25.0073	34.525	36.9102	11.0197	9.67346	12.7174	11.1047
12	6.45091	6.63531	5.58983	5.89629	15.0548	23.4399	27.4603	29.8994	31.2666	42.3334	50.5973	42.2114	10.0395	11.6619	11.4565	13.2193
14	6.01903	5.45263	5.24545	5.39193	18.7303	19.5371	28.3219	25.0628	37.1734	37.0187	52.8463	44.2399	10.4085	11.1576	11.4864	12.2736
16	5.31892	6.19256	4.31348	4.7608	25.8446	25.6457	13.1806	23.9682	40.2733	41.8948	33.9453	50.0621	11.4007	12.5961	9.49528	11.942
18	5.47868	5.46758	5.25739	5.39714	23.8928	21.8575	26.0241	28.8481	42.7777	42.5854	52.2038	46.211	12.1078	10.6698	11.7263	12.1145
20	5.3817	5.84214	5.62304	5.80156	25.3091	18.4007	25.5811	23.2995	40.412	35.6886	45.98	40.8038	12.0409	11.3474	12.5358	10.735
22	5.47367	5.56157	5.41318	5.58539	27.3264	26.0687	21.092	21.6101	43.4114	43.3097	44.1743	42.7435	13.4594	13.6258	12.8955	14.1105
24	6.29561	6.34814	6.46198	5.42821	23.0589	19.7453	21.7589	20.8962	38.611	37.5283	41.1304	42.5144	15.3383	13.0169	15.2356	10.0654
26	8.06755	7.59047	6.45395	6.70081	14.3981	14.587	21.7819	20.5491	25.9947	30.3347	42.3405	37.5361	13.0589	11.9509	12.9636	12.9244
28	7.56909	7.35046	6.22799	6.20285	17.8753	16.5927	22.9752	22.7434	35.2604	35.1482	46.4241	49.5223	10.562	10.5601	10.8487	10.5199
30	7.68873	7.33452	6.89432	6.37808	14.9031	16.3685	22.7961	18.4391	27.934	29.0459	38.584	46.7493	10.8109	9.60083	10.539	10.7515
32	6.58382	6.97279	6.17978	5.05041	17.5181	13.1309	19.8454	19.2556	32.4162	26.9567	31.8439	34.9335	10.3445	9.15902	10.196	9.35919
34	6.16416	7.06812	5.94966	5.39679	15.9492	16.2455	21.7443	19.8418	32.9412	29.9115	32.346	35.6396	9.81009	10.0049	12.616	11.9997
36	5.73184	5.4355	5.14821	5.21798	22.0437	19.5887	23.7544	22.848	38.9694	38.3753	49.6127	41.0703	10.7488	9.22118	10.566	11.8857
38	4.34011	4.71095	5.47445	5.52928	20.2733	21.9417	25.421	24.776	43.0143	43.1944	42.4706	44.6366	12.1605	11.7827	11.7151	14.1222
40	5.18572	4.83554	5.38342	4.40198	16.3171	18.5293	21.6114	23.5779	35.3601	33.644	42.7232	44.9468	12.1601	10.9523	12.7504	12.3743
42	6.51637	6.49009	4.9952	5.11075	24.2492	20.7557	22.1695	20.6777	28.8147	30.3878	41.1503	40.2847	12.3625	13.3484	11.3218	12.111
44	5.60028	6.23505	5.46145	6.19167	20.2703	18.5455	22.0454	23.8105	38.7745	36.5306	42.4332	46.1374	9.81205	12.34	12.458	13.6062
46	6.7993	6.15976	6.15113	6.59143	19.0844	17.2641	21.9007	20.3842	39.1354	37.1885	44.3144	44.478	11.6766	13.2071	13.7106	16.463

## Sheet: S2F Fig
	P value
Hepatitis C	2.01518
Neurotrophin signaling pathway	2.03571
Endometrial cancer	2.08635
Chronic myeloid leukemia	2.15156
Phosphatidylinositol signaling system	2.2069
Hepatitis B	2.2085
Epstein-Barr virus infection	2.26111
ErbB signaling pathway	2.30239
FoxO signaling pathway	2.3761
Purine metabolism	2.39035
Hippo signaling pathway	2.42916
Ubiquitin mediated proteolysis	2.43051
Viral carcinogenesis	2.55572
Circadian rhythm	2.75952
Herpes simplex infection	2.7759
Acute myeloid leukemia	2.88243
Prostate cancer	2.8847
HTLV-I infection	3.27296
Non-small cell lung cancer	3.32336
Endocytosis	3.33431
Influenza A	3.35784
TNF signaling pathway	3.54659
Pancreatic cancer	3.59765
Basal transcription factors	3.99713
mRNA surveillance pathway	5.73899
Protein export	5.88889
RNA transport	11.4001
Spliceosome	12.9379
Ribosome biogenesis in eukaryotes	12.9497
Protein processing in endoplasmic reticulum	17.525

## Sheet: S2G Fig
	P value
Legionellosis	1.02948
Hepatitis C	1.04912
HTLV-I infection	1.27646
Non-small cell lung cancer	1.2867
Pancreatic cancer	1.38681
Circadian rhythm	1.42887
Hippo signaling pathway	1.51209
Influenza A	1.72513
Aminoacyl-tRNA biosynthesis	1.8068
TNF signaling pathway	1.91875
Basal transcription factors	2.35813
mRNA surveillance pathway	3.17422
Protein export	4.477
Spliceosome	4.89324
RNA transport	6.32372
Protein processing in endoplasmic reticulum	8.38562
Ribosome biogenesis in eukaryotes	8.7191

[truncated: 37 more sheets: S2H Fig, S2I Fig, S3D Fig, S3E Fig, S3F Fig, S3G Fig, S3H Fig, S3I Fig, S3L Fig, S3M Fig, S3N and S3O Fig, S4E Fig, S4F Fig, S4H Fig, S4I Fig, S5A and S5B Fig, S5C Fig, S5D Fig, S5I Fig, S5J and S5K Fig …]
